# Supplementary material for: A widespread hydrogenase supports fermentative growth of gut bacteria in healthy people
Source: Nat Microbiol. 2025 Oct 23;10(11):2686–701. doi: 10.1038/s41564-025-02154-w (PMC12578642; doi:10.1038/s41564-025-02154-w)
Supplement: Supplementary file 4 — A comprehensive analysis of the abundance, transcription and taxonomic origin of genes encoding hydrogenases and H2-cycling-related metabolic genes throughout stool metagenome and metatranscriptome samples and biopsy metagenome samples (with accompanying ENA run accession numbers). [file 41564_2025_2154_MOESM4_ESM.xlsx]

## Sheet: Biopsy Sample Metadata
ID	ENA Accession	Gender	Region
104CN	ERR11817704	F	Caecum
BACanmRAAAHAAAHXY46	ERR11873328	F	Caecum
BACanmRAAAJAAAHXY53	ERR11889272	F	Caecum
BACanmRAAAPAAAHXY72	ERR11889278	F	Caecum
BACanmRAAAXAAAHXY98	ERR15113804	F	Caecum
BACanmRBAAAAAAHXY13	ERR11891378	M	Caecum
BACanmRBAAFAAAHXY28	ERR11894807	M	Caecum
BACanmRBAAMAAAHXY43	ERR11894814	M	Caecum
BACanmRBAARAAAHXY58	ERR11894819	F	Caecum
BACanmRBAATAAAHXY62	ERR11894821	M	Caecum
BACanmRBAAXAAAHXY83	ERR11894825	F	Caecum
BACanmRBABDAAAHXY97	ERR11894831	F	Caecum
BACidnRAAAEAAAPEI27	ERR11894838	F	Caecum
BACidnRAAAGAAAPEI29	ERR11894840	F	Caecum
BACidnRAAATAAAPEI62	ERR11896832	M	Caecum
BACidnRBAAAAAAPEI107	ERR11924109	M	Caecum
BACidnRBAACAAAPEI128	ERR11952494	F	Caecum
BACidnRBAAJAAAPEI24	ERR11952501	F	Caecum
SP2007010385	ERR11873320	M	Caecum
SP2007010388	ERR11817733	F	Caecum
SP2007010398	ERR11820340	M	Caecum
SP2007010404	ERR11855596	F	Caecum
SP2007010415	ERR11866459	F	Caecum
SP2007010418	ERR11866462	F	Caecum
wHAXPI10354236	ERR12035515	F	Caecum
wHAXPI103555109	ERR12035490	M	Caecum
wHAXPI103586132	ERR12035495	M	Caecum
wHAXPI10359019	ERR12035520	F	Caecum
wHAXPI10359414	ERR12035522	M	Caecum
wHAXPI10361133	ERR12035524	F	Caecum
wHAXPI10365653	ERR12035534	F	Caecum
wHAXPI10366792	ERR12035508	M	Caecum
wHAXPI10367720	ERR12035531	M	Caecum
wHAXPI103678158	ERR12035544	M	Caecum
104RN	ERR11817705	F	Rectum
BACanmRAAAAAAAHXY30	ERR11873321	F	Rectum
BACanmRAAAIAAAHXY50	ERR11873329	F	Rectum
BACanmRAAAUAAAHXY91	ERR11889283	M	Rectum
BACanmRBAADAAAHXY24	ERR11894805	M	Rectum
BACanmRBAALAAAHXY41	ERR11894813	F	Rectum
BACanmRBAAPAAAHXY50	ERR11894817	M	Rectum
BACanmRBAAUAAAHXY63	ERR11894822	F	Rectum
BACanmRBAAWAAAHXY72	ERR11894824	F	Rectum
BACanmRBAAZAAAHXY87	ERR11894827	F	Rectum
BACanmRBABAAAAHXY89	ERR11894828	M	Rectum
BACidnRAAAHAAAPEI30	ERR11894841	F	Rectum
BACidnRAAAXAAAPEI85	ERR11924100	M	Rectum
BACidnRAABBAAAPEI92	ERR11924104	F	Rectum
BACidnRBAADAAAPEI141	ERR11952495	F	Rectum
BACidnRBAAHAAAPEI17	ERR11952499	M	Rectum
BACidnRBAAIAAAPEI18	ERR11952500	F	Rectum
BACidnRBABBAAAPEI92	ERR11952502	F	Rectum
SP2007010386	ERR11817731	M	Rectum
SP2007010389	ERR11817734	F	Rectum
SP2007010399	ERR11820341	M	Rectum
SP2007010405	ERR11855597	F	Rectum
SP2007010416	ERR11866460	F	Rectum
SP2007010419	ERR11873318	F	Rectum
wHAXPI103557141	ERR12035491	M	Rectum
wHAXPI103565102	ERR12035493	M	Rectum
wHAXPI10357324	ERR12035518	M	Rectum
wHAXPI103576131	ERR12035494	M	Rectum
wHAXPI10363234	ERR12035528	F	Rectum
wHAXPI10363395	ERR12035503	F	Rectum
wHAXPI103636108	ERR12035504	F	Rectum
wHAXPI103662144	ERR12035507	F	Rectum
wHAXPI10366430	ERR12035536	M	Rectum
wHAXPI103671100	ERR12035510	M	Rectum
104TN	ERR11817706	F	Terminal Ileum
BACanmRAAALAAAHXY61	ERR11889274	M	Terminal Ileum
BACanmRAAARAAAHXY85	ERR11889280	F	Terminal Ileum
BACanmRAAAVAAAHXY92	ERR11891368	F	Terminal Ileum
BACanmRAAAWAAAHXY97	ERR11891369	M	Terminal Ileum
BACanmRAAAZAAAHXY106	ERR11891371	M	Terminal Ileum
BACanmRAABFAAAHXY172	ERR11891377	M	Terminal Ileum
BACanmRBAAEAAAHXY27	ERR11894806	F	Terminal Ileum
BACanmRBAAKAAAHXY40	ERR11894812	F	Terminal Ileum
BACanmRBAAVAAAHXY70	ERR11894823	F	Terminal Ileum
BACanmRBABEAAAHXY98	ERR11894832	F	Terminal Ileum
BACidnRAAADAAAPEI24	ERR11894837	F	Terminal Ileum
BACidnRAAAPAAAPEI50	ERR11896828	F	Terminal Ileum
BACidnRAAASAAAPEI61	ERR11896831	M	Terminal Ileum
BACidnRAABAAAAPEI91	ERR11924103	F	Terminal Ileum
BACidnRAABEAAAPEI102	ERR11924107	F	Terminal Ileum
BACidnRBAABAAAPEI108	ERR11924110	F	Terminal Ileum
BACidnRBAAEAAAPEI171	ERR11952496	M	Terminal Ileum
SP2007010387	ERR11817732	M	Terminal Ileum
SP2007010390	ERR11817735	F	Terminal Ileum
SP2007010400	ERR11855592	M	Terminal Ileum
SP2007010406	ERR11855598	F	Terminal Ileum
SP2007010417	ERR11866461	F	Terminal Ileum
SP2007010420	ERR11873319	F	Terminal Ileum
wHAXPI103525127	ERR12035486	M	Terminal Ileum
wHAXPI10352723	ERR12035514	M	Terminal Ileum
wHAXPI103562140	ERR12035492	M	Terminal Ileum
wHAXPI10357751	ERR12035519	F	Terminal Ileum
wHAXPI10360854	ERR12035523	M	Terminal Ileum
wHAXPI103622171	ERR12035527	M	Terminal Ileum
wHAXPI10363194	ERR12035502	F	Terminal Ileum
wHAXPI10366513	ERR12035537	F	Terminal Ileum
wHAXPI103673172	ERR12035538	M	Terminal Ileum
wHAXPI103690166	ERR12035540	F	Terminal Ileum

## Sheet: Stool MetaG Hyd-sbg cpg
Sample (n = 300), expressed as copies per genome	[FeFe] Group B	[FeFe] Group A3	[FeFe] Group A1	[FeFe] Group A2	[FeFe] Group C1	[FeFe] Group C2	[FeFe] Group C3	[FeFe] Group A4	[Fe]	[NiFe] Group 4e	[NiFe] Group 1d	[NiFe] Group 4a	[NiFe] Group 1c	[NiFe] Group 1f	[NiFe] Group 4b	[NiFe] Group 4i	[NiFe] Group 4h	[NiFe] Group 4g	[NiFe] Group 1a	[NiFe] Group 4f	[NiFe] Group 4d	[NiFe] Group 4c	[NiFe] Group 3c	[NiFe] Group 1b	[NiFe] Group 3a	[NiFe] Group 2d	[NiFe] Group 1e	[NiFe] Group 1i	[NiFe] Group 3d	[NiFe] Group 3b	[NiFe] Group 2e	[NiFe] Group 2c	[NiFe] Group 1k	[NiFe] Group 2a
AVERAGE	0.746485	0.18997	0.098204	0.0594172	0.0519621	0.0297057	0.0336516	0.000580514	0.00013075	0.063672	0.0558075	0.0239784	0.0209943	0.00949889	0.0145569	0.00995155	0.00905563	0.00866735	0.00447487	0.00477306	0.00250908	0.00395887	0.000127208	0.00264985	0.000108337	5.0871e-05	0.000345491	0.000349314	7.85999e-05	0.000260276	9.39403e-06	2.11674e-05	2.00992e-06	7.22978e-07
STD	0.249176	0.112876	0.0870768	0.051269	0.0472687	0.0545576	0.0467035	0.00162686	0.00119792	0.034958	0.0669258	0.0668174	0.0551834	0.0266249	0.00956769	0.00613741	0.00698048	0.00906573	0.00925136	0.0107865	0.00588886	0.00654769	0.00105082	0.00504153	0.00106015	0.000457583	0.00153349	0.000817318	0.000320947	0.000703811	8.29376e-05	0.000113369	2.68295e-05	1.25224e-05
SRR5947807	0.753217	0.381408	0.0927324	0.026986	0.039462	0.0126837	0.0343438	0	0	0.052709	0.10879	0	0.000196983	0.00699026	0.0158113	0.0119798	0.00350813	0.00439047	0.0104239	0.00444785	0.00481874	0.0140529	0	0.00369742	0	0	0	0.000199117	0	0	0	0.000866881	0	0
SRR5947808	1.17125	0.150112	0.0760479	0.0443991	0.0474135	0	0.0103517	0	0	0.0810624	0.0205833	0.000222542	0	0	0.0266709	0.0151182	0.0137865	0.00963046	0.00132922	0.00636631	0	0.00210616	0	0.000905786	0	0	0	0.000458742	0.000257752	0.000299697	0	0	0	0
SRR5947809	1.08905	0.339478	0.19645	0.281362	0.103405	0.294699	0.117613	0.00598234	0	0.0762173	0.0166896	0.0252177	0.0239215	0.00203595	0	0.000304611	0	0	0	0.000928545	0	0	0	0.000208222	0	0	0	0.00085995	0	0	0	0	0	0
SRR5947810	0.904453	0.123934	0.055009	0.0554937	0.0221254	0.207794	0.00895135	0	0	0.0496418	0.0251453	0.0163765	0.0144488	0.009739	0.00787175	0.00668121	0.00580319	0.00245292	0.0126407	0.000622923	0	0.00453994	0	0.00445599	0	0	0	0	0	0	0	0	0	0
SRR5947811	0.174418	0.0715168	0.0393547	0.0485798	0.0120983	0.00286498	0.00572061	0	0	0.032134	0.017473	0.00525618	0.0107609	0.00141208	0.00541989	0.0061139	0.00262477	0.0171673	0.000348552	0.00066218	0.0228573	0.00364865	0	0.000586972	0	0	0.000285343	0	0	0	0	0	0	0
SRR5947812	0.753798	0.242119	0.15947	0.161331	0.0876654	0.280526	0.10623	0.00149018	0	0.114591	0.015792	0.00943827	0.00834378	0.0655489	0.00117145	0.00085246	0	0.000453264	0	0.000633337	0.00158422	0.000450759	0	0.00227868	0	0	0	0.000589079	0	0.000379476	0	0	0	0
SRR5947813	0.945435	0.22464	0.0820873	0.104962	0.0455312	0.00360802	0.0402859	0.00057134	0	0.0734071	0.0503607	0.000866459	0.00154473	0.00043903	0.0144482	0.00796376	0.0122898	0.00913918	0.0336337	0.0021563	0.000911093	0.0235039	0	0.0116289	0	0	0.000432205	0.000220676	0	0	0	0	0	0
SRR5947814	0.870875	0.201863	0.104836	0.0631876	0.0249043	0.00427448	0.0217343	0	0	0.0822379	0.0655295	0.0057163	0.00454868	0.000654412	0.0347774	0.0146701	0.00784085	0.01536	0.00311205	0.000735075	0	0.00817111	0	0.00264124	0	0	0	0	0	0	0	0	0	0
SRR5947815	0.61444	0.192523	0.0284817	0.036522	0.0680859	0.0395825	0.0290816	0	0	0.0485069	0.05103	0.00291754	0	0.000501582	0.00656057	0.0105753	0.0098326	0.0010668	0.00240008	0.000272287	0	0.000789784	0	0.000506122	0	0	0	0.000504236	0	0	0	0	0	0
SRR5947816	0.932668	0.28883	0.0463135	0.0593631	0.0456852	0	0.0324931	0	0	0.0606092	0.0798931	0.00184688	0.000639474	0.000960346	0.0139305	0.00772052	0.00914899	0.00452335	0.000762288	0.000688575	0.00220401	0.0135706	0	0.00221042	0	0	0	0	0	0.000428326	0	0	0	0
SRR5947817	1.0742	0.133978	0.0816112	0.0345919	0.0420668	0.0126582	0.0161518	0	0	0.0689146	0.0576749	0.00562109	0.0127731	0.000221839	0.0315522	0.00995384	0.00793111	0.014242	0.00189652	0	0	0.00179248	0	0.00161063	0	0	0	0	0	0	0	0	0	0
SRR5947818	0.415223	0.146431	0.035974	0.0184645	0	0	0.0697864	0	0	0.0564508	0.0762204	0.0282097	0.0214427	0	0.0225677	0	0.0108037	0.0103101	0	0	0.00985969	0	0	0.00710173	0	0	0	0	0	0	0	0	0	0
SRR5947819	0.766715	0.401613	0.41079	0	0	0	0	0	0	0.125294	0	0	0.0793309	0	0	0	0	0	0	0	0	0	0	0	0	0	0	0	0	0	0	0	0	0
SRR5947820	0.803276	0.215558	0.0315245	0.0484677	0.0276221	0.0620682	0.0100227	0.000344788	0	0.0362809	0.0333709	0.000265686	0.000666081	0	0.014422	0.0106416	0.00945177	0.00624003	0.00349146	0.00104163	0.000551438	0.00167631	0	0.00121611	0	0	0.00013169	0.000136182	0	0	0	0	0	0
SRR5947821	0.842019	0.243984	0.0471633	0.0873867	0.0195263	0.247264	0.0234107	0.0010233	0	0.0459604	0.0459483	0.00389379	0.00613331	0.00481039	0.00621697	0.00506644	0.00119748	0.00312412	0.00967509	0.00301591	0	0.00528959	0	0.00795576	0	0	0.000195422	0.000800979	0	0.000787163	0	0.000221146	0	0
SRR5947822	0.716	0.196958	0.108969	0.0333948	0.0422754	0.0119309	0.0548006	0.00042885	0	0.078843	0.0247511	0.000489052	0.00016564	0.0496119	0.016447	0.0228538	0.0109375	0.00623551	0.00295141	0.000186716	0.00410322	0.00233498	0	0.000830031	0	0	0.000329279	0.000172327	0	0.000439897	0	0	0	0
SRR5947823	1.06263	0.257797	0.130758	0.0580397	0.0655509	0	0.0348987	0	0	0.0589781	0.019787	0	0	0	0.0178939	0.0164623	0.0115501	0.00604579	0.00448238	0.0197289	0	0.00333554	0	0.00381719	0	0	0	0.000670627	0.000565204	0	0	0	0	0
SRR5947824	0.922901	0.0698549	0.0841346	0.0293531	0.00776732	0.0374442	0	0	0	0.0892106	0.0426528	0.0059272	0.0144174	0	0.0445233	0.0144664	0.0127204	0.0127523	0	0	0	0.00188819	0	0	0	0	0	0.000616899	0	0	0	0	0	0
SRR5947825	0.493435	0.172693	0.0286483	0.0572965	0.105828	0.0728626	0.109087	0	0	0.0700296	0.128617	0.0110767	0	0	0	0.0167178	0	0	0	0	0	0	0	0	0	0	0	0	0	0	0	0	0	0
SRR5947826	0.994413	0.111129	0.20921	0.0286455	0.025931	0.029867	0.0262591	0.00362312	0	0.100705	0	0.000343382	0.000350649	0.0489398	0.0157233	0.0195017	0.0242116	0.00747628	0	0.0108851	0	0	0	0	0	0	0	0	0	0.000463445	0	0	0	0
SRR5947827	1.02051	0.0540764	0.0371775	0.0550514	0.0189575	0.0173028	0.0163887	0	0	0.070736	0.0186882	0.015835	0.0143939	0	0.032329	0.00916318	0.00855673	0.00679349	0.00266399	0	0	0.000954955	0	0.000413757	0	0	0.000199018	0	0	0	0	0	0	0
SRR5947828	0.947853	0.0219447	0.106417	0.0464555	0	0.0340165	0.0346241	0	0	0.0446716	0.0316295	0.0186195	0.0226256	0	0.0207807	0.00284403	0.0113838	0.014825	0	0	0	0	0	0.00183301	0	0	0	0	0	0	0	0	0	0
SRR5947829	0.787369	0.326609	0.0499804	0.035966	0.0550141	0.0233092	0.0332948	0	0	0.0559801	0.0947177	0.00323735	0.000823875	0.00826593	0.0180007	0.0115591	0.00827738	0.00939133	0.00131634	0.00453496	0.00264933	0.00604697	0	0.00245231	0	0	0	0	0	0.000363604	0	0.000612912	0	0
SRR5947830	0.93242	0.111551	0.123949	0.0611735	0.0391246	0.0173043	0.0711704	0.00411027	0	0.151038	0.0314595	0.0411319	0.0232824	0.000512906	0.00739699	0.0103298	0.0246073	0.00500083	0	0.000606161	0	0.00331547	0	0.00261824	0	0	0	0	0	0	0	0	0	0
SRR5947831	0.888339	0.157221	0.179393	0.0363174	0.0514807	0.0398291	0.0529998	0.000829974	0	0.0600896	0.104245	0.0352811	0.0406631	0.000639465	0.0191366	0.00964275	0.0192804	0.00728024	0.000379466	0	0	0	0	0.00252871	0	0	0	0.000984284	0	0.000845416	0	0	0	0
SRR5947832	0.998094	0.114124	0.230889	0.0228259	0.0658328	0	0.0377448	0	0	0.120513	0.028449	0	0.000469464	0.00185505	0.0439915	0.0140732	0.0190732	0.0139053	0	0	0	0	0	0.0004504	0	0	0.000462129	0	0	0	0	0	0	0
SRR5947833	0.713967	0.124669	0.0452043	0.0733818	0.0357108	0.00369493	0.0112215	0	0	0.0461521	0.0564029	0.00110976	0	0	0.0211873	0.00679125	0.00850031	0.0145611	0.00134857	0	0	0.00352192	0	0	0	0	0	0	0	0	0	0	0	0
SRR5947834	0.655069	0.271343	0.0890957	0.0916104	0.103215	0.00237732	0.0335457	0.00187797	0	0.0777881	0.0389461	0.0166359	0.0130654	0.0435882	0.0127721	0.0228291	0.0108803	0.00114243	0.0267529	0.00234125	0.00196368	0.0204502	0	0.0118088	0	0	0	0.0022639	0	0.000965436	0	0	0	0
SRR5947835	1.03062	0.101176	0.0688932	0.0429358	0.0121376	0.0208017	0.00840352	0	0	0.0775213	0.0254507	0.00743065	0.00466041	0	0.0192332	0.00953456	0.0105382	0.00632044	0.00253316	0	0	0.00299145	0	0.00298946	0	0	0.000192517	0.000651568	0	0	0	0	0	0
SRR5947836	0.107076	0.025888	0.0349633	0.0182907	0.00412199	0.00669084	0.00181083	0	0	0.0312804	0.00950265	0.000178354	0.000368288	0.000369223	0.00576375	0.0111136	0.000835148	0.0162957	0.000441685	0.00169555	0.028095	0.00145343	0	0.000377841	0	0	0.000909657	0	0	0	0	0	0	0
SRR5947837	0.873923	0.228973	0.12943	0.114342	0	0.0622938	0	0	0	0.129668	0.0592002	0.0125278	0.0379467	0	0.00665236	0.0190572	0.0191078	0.008936	0.00749953	0	0	0	0	0	0	0	0	0	0	0.00835412	0	0	0	0
SRR5947838	0.819026	0.215992	0.0779941	0.081237	0.068214	0.0480305	0.0388275	0	0	0.0526001	0.0115132	0.00314563	0.00555309	0.00346087	0.0150642	0.0107156	0.00595756	0.00167878	0.0202737	0.00764153	0.00324266	0.0105815	0	0.00686582	0	0	0	0.000406059	0	0.000524374	0	0	0	0
SRR5947839	0.128523	0.0301065	0.00650233	0.00641424	0.0106811	0	0.0138867	0	0	0.0407896	0.0253515	0.00413138	0.0100275	0	0.0156822	0.00247596	0.00250761	0.0144347	0.000999871	0	0.0172551	0	0	0.000827119	0	0	0	0	0	0	0	0	0	0
SRR5947840	0.902203	0.0468585	0.027864	0.0259669	0.0108194	0.0049454	0.00815792	0	0	0.0843052	0.00729985	0.00924655	0.00319509	0.000493652	0.0163836	0.00834754	0.00707121	0.0066696	0.00420458	0	0.000231614	0.00474489	0	0.00119924	0	0	0.00016481	0	0	0	0	0	0	0
SRR5947841	0.111094	0.0368568	0.0291948	0.0166252	0.0107592	0.00111375	0.0079507	0	0.000285874	0.0267804	0.0137799	0.00167462	0.00203177	0.000329366	0.00614192	0.00607213	0.000511089	0.0134338	0.000605501	0.000952423	0.0264221	0.00265664	0	0.00171404	0.000713627	0	0.00016639	0	0	0	0	0	0	0
SRR5947842	0.709319	0.295351	0.0743485	0.0136536	0.169037	0.0927703	0.00491116	0	0	0.0172487	0.372947	0.0430934	0.0455991	0.00219946	0.00153332	0.0108108	0.00624052	0.0021338	0	0	0	0	0	0.0578284	0	0	0.000372304	0	0	0	0	0	0	0
SRR5947843	0.427589	0.161938	0.32421	0.0587384	0	0	0.00522725	0	0	0.0317329	0.235332	0.129233	0.194971	0	0.01301	0.00463431	0.0162996	0.0109226	0	0.00351975	0	0	0	0.00157662	0	0	0	0	0	0	0	0	0	0
SRR5947844	1.09045	0.173021	0.104424	0.00677491	0.0334535	0.077543	0.00863618	0	0	0.116133	0.0573166	0.0080629	0.00525546	0	0.0189437	0.0099168	0.00198652	0.00929018	0.00940546	0	0	0.00206334	0	0	0	0	0	0	0	0	0	0	0	0
SRR5947845	0.292213	0.0943319	0.0278908	0.0313898	0.0270062	0.0165934	0.0221894	0	0	0.099047	0.0160381	0.00206425	0.00338263	0.00131255	0.010232	0.0112346	0.00204213	0.0121317	0.00483439	0	0.0223643	0.00371194	0	0.00135928	0	0	0	0	0	0.000450611	0	0	0	0
SRR5947846	0.843721	0.22131	0.0962495	0.0407896	0.0676146	0.030967	0.00393189	0	0	0.0438551	0.0475417	0.012417	0.0133074	0	0.00783304	0.00977132	0.00621499	0.00418272	0.00175531	0	0	0.00278129	0	0.00320771	0	0	0	0	0.00102112	0	0	0.00065935	0	0
SRR5947847	0.72419	0.128783	0.080857	0.0299242	0.0855343	0.148918	0.00957747	0.000697495	0	0.0173686	0.122081	0.00503055	0.00725697	0.0796465	0.000827756	0.000812514	0.00121231	0.00042431	0	0	0	0	0	0.000264734	0	0	0.000265194	0.000275725	0	0	0	0	0	0
SRR5947848	0.667224	0.218691	0.0968628	0.0489002	0.0987944	0.00437506	0.0275589	0	0.000375757	0.0423368	0.109467	0.0798399	0.0884337	0.00260815	0.0139996	0.0130857	0.00703678	0.005964	0.0175484	0.0186858	0.000922063	0.00909497	0	0.00611617	0.000312667	0	0	0.000223333	0.000256856	0	0	0.000497564	0	0
SRR5947849	1.08026	0.271154	0.108465	0.101148	0.0836599	0	0.0273519	0.000765963	0	0.0676546	0.0346345	0	0	0	0.0161352	0.0135002	0.00932372	0.00873553	0	0.00635488	0	0.000486661	0	0	0	0	0	0.00126857	0	0.00123295	0	0	0	0
SRR5947850	0.612615	0.135843	0.0763469	0.0372833	0.0430755	0.00559505	0.0286222	0	0	0.123821	0.0164675	0.0126981	0.00703817	0.000206826	0.0137757	0.0089814	0.00738243	0.0076161	0.0066021	0.000700159	0.00675446	0.00167117	0	0.000862457	0	0	0	0.00128035	0	0.000567377	0.000471707	0	0	0
SRR5947851	1.00842	0.238545	0.0494175	0.0780123	0.108878	0.0141619	0.0734834	0.000753276	0	0.0652431	0.0331078	0	0	0.000291462	0.0329587	0.00875159	0.000438743	0.0101554	0	0.0206156	0	0.00228109	0	0.00171276	0	0	0	0.000297775	0	0.00038454	0.000321574	0	0	0
SRR5947852	1.19178	0.127661	0.14182	0.0303664	0.0454298	0.00455358	0.0585801	0.000600225	0	0.109485	0.0064617	0.0200262	0.0139702	0.00112863	0.0281021	0.0160975	0.0206332	0.00996941	0	0	0	0.000729555	0	0	0	0	0	0.000240966	0	0.000614184	0	0	0	0
SRR5947853	0.463058	0.118205	0.0361243	0.0128928	0.0464813	0.00275713	0.0110098	0	0	0.0673786	0.0543936	0.00138786	0.0025304	0.000281983	0.019633	0.0101561	0.00592018	0.0128901	0.00435971	0.000303426	0.0178197	0.00264534	0	0.00480388	0	0	0	0	0	0.000371168	0.000311116	0	0	0
SRR5947854	1.17813	0.15653	0.217161	0.0391226	0.0376269	0.000879418	0.0440332	0	0	0.093449	0.0688372	0.00997046	0.0131386	0.00425346	0.0341513	0.01857	0.0234041	0.0170305	0	0.000289238	0	0	0	0.000523716	0	0	0.000264131	0	0	0	0	0	0	0
SRR5947855	0.158383	0.0536029	0.022651	0.02202	0.0225256	0.00162449	0.00746854	0	0	0.0274096	0.00905048	0.0028376	0.00458247	0	0.00593391	0.00557906	0.000932017	0.0114916	0.000147099	0.00367364	0.0213776	0.0027023	0.000297302	0.000874981	0.000173976	0	0	0	0	0	0	0	0	0
SRR5947856	1.03623	0.0706625	0.0982188	0.00575329	0.0651267	0.037242	0.0232609	0	0	0.111392	0.0548213	0.00893618	0.00682508	0	0.0215748	0.00343366	0.00344279	0	0.0108669	0	0	0.00357594	0	0.00225521	0	0	0	0	0	0	0	0	0	0
SRR5947857	0.654689	0.342086	0.0941888	0.0898321	0.0803611	0.00131301	0.0555779	0	0.00577857	0.0453363	0.0305829	0.0114531	0.00747697	0.00881167	0.0159453	0.010336	0.00517773	0.0232432	0.0177783	0.0205701	0.000278038	0.0126629	0.00338544	0.00614718	0.00197991	0	0	0.000206772	0.000697069	0.000236677	0	0.000225053	0	0
SRR5947858	0.556556	0.300758	0.0459239	0.0357832	0.0908079	0.00248558	0.0319622	0	0	0.0494899	0.0855594	0.00233506	0.00202236	0	0.0117631	0.0242131	0.0166966	0.00106966	0.00240021	0.000815441	0.0003479	0.00118786	0	0.0025606	0	0	0.000496401	0	0	0	0	0	0	0
SRR5947859	0.742951	0.231055	0.200582	0.0583297	0.0497876	0	0.0379572	0	0	0.0582774	0.0434941	0.0615059	0.0136292	0	0.0123681	0.00911233	0.0125357	0.00722198	0.00933452	0.00164929	0.00278548	0.00317022	0	0.0084615	0	0	0	0	0	0	0	0	0	0
SRR5947860	1.06826	0.156787	0.0750904	0.0223441	0.103124	0.0738074	0.00291572	0	0	0.0711451	0.103595	0.000875153	0.00180138	0	0.0140613	0.00678355	0.00723869	0.00806934	0	0	0.000400775	0	0	0.0014924	0	0	0.00118563	0	0	0	0	0	0	0
SRR5947861	0.792712	0.0804157	0.0862137	0.0740145	0.0182536	0.0185701	0	0	0	0.0848657	0.0101505	0.0139148	0.0141252	0	0.0327212	0.0042835	0.021338	0.013386	0	0.00321907	0	0	0	0	0	0	0	0	0	0	0	0	0	0
SRR5947862	0.213445	0.0452501	0.0860016	0.0540989	0.0280929	0.00505183	0.0043795	0	0	0.0121427	0.046632	0.00879348	0.0130765	0.000378069	0.00240323	0.00140893	0.00028901	0.00612069	0.000208883	0.000875719	0.0119322	0.000303461	0	0.000370958	0	0	0.000566041	0	0	0	0	0	0	0
SRR5947863	0.308552	0.132956	0.0170688	0.0193857	0.0882833	0	0.00764536	0	0	0.0387941	0.117072	0.0125435	0.018765	0	0.0100939	0.0065973	0.0052876	0.0118283	0.00488963	0.000333195	0.0165457	0.000459294	0	0.00384293	0	0	0	0	0	0	0	0	0	0
SRR5947864	1.08421	0.100221	0.0552809	0.0254709	0.0414787	0.157406	0.0153286	0.00111282	0	0.0542089	0.0244331	0.00635185	0.00858204	0.000427557	0.0126034	0.00711773	0.0116394	0.00681008	0	0	0	0.00201968	0	0.00169188	0	0	0.000420911	0.000439906	0	0	0	0	0	0
SRR5947865	1.0318	0.137322	0.0896453	0.138091	0.0469177	0.0680793	0.0295219	0	0	0.095295	0.00428504	0.00827966	0.00319632	0.00034608	0.0166267	0.00294348	0.00536601	0.00501896	0	0.000191425	0	0	0	0.000174535	0	0	0	0.000546287	0	0.000234607	0	0	0	0
SRR5947866	0.732815	0.213111	0.0871293	0.0394263	0.071733	0.0123946	0.0152043	0.000444415	0	0.0549966	0.116644	0.100975	0.115184	0.00016713	0.0196021	0.00957109	0.00725587	0.00541236	0.0102488	0.0137178	0.000474618	0.0059419	0	0.00331433	0	0	0	0	0.000991595	0	0	0.000192085	0	0
SRR5947867	0.723743	0.258859	0.181122	0.0399941	0.0979624	0.01758	0.015755	0.00132019	0	0.0589678	0.026605	0.00296517	0	0.155159	0.014338	0.016134	0.0138489	0.00441924	0.00882406	0.0971587	0.000341696	0.00922674	0	0.00895047	0	0	0	0.00104998	0	0	0	0	0	0
SRR5947868	1.03693	0.267422	0.0797313	0.0525843	0.0584809	0	0.0434477	0	0	0.0826575	0.0668282	0	0	0	0.0306281	0.0136473	0.0126855	0.0113466	0.000246942	0	0.000305681	0.000347902	0	0.000214549	0	0	0	0.000224093	0	0	0	0	0	0
SRR5947869	0.875648	0.147874	0.0573233	0.103353	0.0201507	0	0.0166415	0.000525892	0	0.0634381	0.0345204	0.00257932	0.00263131	0	0.0219379	0.0146222	0.0106931	0.00813929	0.00169576	0.00578411	0.00110961	0.0124521	0	0.00102499	0	0	0.000397825	0.00062486	0	0	0	0	0	0.000216893
SRR5947870	1.14241	0.149404	0.113441	0.0324074	0.0414267	0.00593639	0.00961052	0	0	0.0776142	0.0593114	0.00898475	0.00543073	0	0.0402959	0.0163248	0.0092751	0.00766415	0.00861687	0	0	0.00567401	0	0.00289922	0	0	0.000356596	0	0	0	0	0	0	0
SRR5947871	0.967243	0.0867299	0.0545871	0.0590152	0.0151916	0.028911	0.00948867	0	0	0.0677737	0.0207871	0.00121777	0.00164524	0.0010135	0.0271718	0.0046479	0.010219	0.0142663	0	0	0	0.00032247	0	0.000400479	0	0	0.000201614	0	0	0	0	0	0	0
SRR5947872	0.861007	0.330881	0.0894162	0.0443968	0.0730768	0.0996686	0.103647	0.000792908	0	0.0848623	0.0356627	0.0347015	0.0204954	0.00237466	0.0087928	0.00414058	0.00597932	0.00226058	0.00943698	0.000350802	0	0.00863438	0	0.00403486	0	0	0	0.00093695	0	0.000404771	0	0	0	0
SRR5947873	0.687654	0.358446	0.0697527	0.0267961	0.0669811	0.0148775	0.026484	0	0	0.0474264	0.096454	0	0	0.020472	0.0186025	0.0182798	0.00752113	0.00711225	0.00336443	0.0121293	0.00389575	0.00923338	0	0.000443323	0	0	0	0	0	0	0	0	0	0
SRR5947874	0.76645	0.213795	0.0313521	0.104004	0.044397	0.00873507	0.0775028	0.0007716	0.0020057	0.0356846	0.0102599	0.00879641	0.00743792	0	0.00431745	0.00360013	0.00315555	0.00208469	0.0067251	0.00192206	0	0.00697777	0.00178249	0.0111479	0.00166894	0	0	0.000611734	0	0.000393894	0	0	0	0
SRR5947875	1.10852	0.233108	0.190756	0.0234168	0.0103989	0	0.0315226	0.00140736	0	0.0454832	0.1586	0.209403	0.232094	0	0.0323186	0.00572275	0.00489224	0.0175828	0.000643446	0.000585952	0	0	0	0.00160346	0	0	0	0	0	0	0	0	0	0
SRR5947876	1.06967	0.226982	0.127722	0.0470522	0.0796372	0.00534638	0.0669759	0.0135611	0	0.0619851	0.0389688	0.0392319	0.060563	0.00824966	0.0257353	0.0088572	0.00886466	0.0101274	0	0.000352885	0.000435722	0.00153827	0	0	0	0	0	0	0	0	0	0	0	0
SRR5947877	0.423367	0.184332	0.0297729	0.0345791	0.0550577	0.0021627	0.0312264	0	0	0.0531665	0.0661245	0.00192444	0.00066343	0	0.0112912	0.0279407	0.0125156	0	0.000399232	0	0	0	0	0	0	0.000439063	0	0.000683163	0	0.00044111	0	0	0	0
SRR5947878	0.763218	0.399017	0.265552	0.124724	0.166803	0	0.100928	0.000640839	0	0.0903081	0.0760906	0.00666038	0	0.0810955	0.00683025	0.00594451	0.0100384	0.00295583	0.0638978	0.101515	0	0.0372182	0	0.0272727	0	0	0	0.00252479	0	0	0.000547149	0	0	0
SRR5947879	0.591038	0.223727	0.0859904	0.0390012	0.0694448	0.00747289	0.0262902	0	0	0.0733555	0.077534	0.114153	0.0484451	0.0813407	0.0159035	0.0028686	0.00688468	0.00598122	0.0299738	0.000409645	0	0.0191198	0	0.0100471	0	0	0	0.000388317	0	0.00100836	0	0	0	0
SRR5947880	0.860564	0.179281	0.0471709	0.118828	0.0208519	0.00295481	0.0263242	0	0	0.0386241	0.0689613	0.00503236	0.000777149	0	0.0163445	0.00763872	0.00608309	0.00748724	0.00201818	0.00635979	0.00197227	0.0108232	0	0.00131548	0	0	0	0.000265023	0	0.000344384	0	0	0	0
SRR5947881	1.11875	0.0987612	0.0821676	0.0783358	0.0140979	0.0431867	0.0383303	0	0	0.0948432	0.00306346	0.00435287	0.00292907	0	0.0276635	0.0132392	0.0132742	0.00414587	0	0.00158426	0	0	0	0	0	0	0	0	0	0	0	0	0	0
SRR5947882	0.716332	0.204566	0.0587403	0.042245	0.0882456	0	0.0231986	0	0	0.079577	0.0233731	0.000530433	0	0.0198464	0.0144286	0.0189149	0.01839	0.00424944	0.0100007	0.0227788	0	0.00572718	0	0.00441117	0	0	0	0.000558013	0	0.000241074	0	0	0	0
SRR5947883	1.16457	0.107099	0.282741	0.0370174	0.0161314	0	0.0255526	0.000935768	0	0.114066	0.0594441	0.0121368	0.0173389	0.00177713	0.0369605	0.0173464	0.0195578	0.0234501	0	0	0	0	0	0.00107482	0	0	0.0024961	0	0	0	0	0	0	0
SRR5947884	0.808545	0.155075	0.062071	0.0830278	0.0197746	0	0.0250406	0	0	0.0580705	0.0310226	0.0048588	0.00970789	0	0.0230493	0.0114149	0.00985613	0.00888854	0.00190516	0.00605927	0.00243768	0.0152899	0	0.000350856	0	0	0	0.00018031	0	0.000233564	0	0	0	0
SRR5983264	0.948603	0.0933313	0.112947	0.032145	0.0132571	0.00300011	0.00447469	0	0	0.0745148	0.0276303	0.00181826	0.00322947	0.000463798	0.0301078	0.0166311	0.0222489	0.00979514	0.000553818	0.0036825	0	0	0	0.000458933	0	0	0	0.000471292	0	0	0	0	0	0
SRR5983265	0.861768	0.230387	0.0751481	0.0626734	0.0788195	0.205622	0.0581886	0	0	0.0391362	0.0268475	0.00541652	0.00165771	0.00082655	0.01254	0.00851913	0.00603148	0.00378072	0.00742049	0.0322387	0	0.00542802	0	0.00194305	0	0	0.000271313	0.00167381	0	0.00129023	0	0	0	0
SRR5983266	0.788523	0.207309	0.0482273	0.0327389	0.05326	0.00782787	0.0366396	0.000767058	0	0.0622525	0.0295071	0.000574644	0.000299505	0.00119592	0.0210992	0.0112202	0.0161829	0.00848302	0.00533096	0.00779672	0	0.00280972	0	0.00120703	0	0	0.000294305	0	0.00103156	0	0	0	0	0
SRR5983267	1.09983	0.256493	0.0633281	0.00702179	0.0342045	0	0.0135963	0	0	0.0908783	0.0261016	0.00254019	0.00225003	0.000322082	0.0215334	0.0154382	0.00919266	0.00727865	0.0026721	0.000878611	0.00261423	0.0247149	0	0.000650004	0	0	0	0.000164529	0	0	0	0	0	0
SRR5983268	0.651694	0.195439	0.0527481	0.173028	0.0644665	0.0965206	0.0611351	0	0	0.14766	0.0199971	0.0151267	0.00850798	0.000210472	0.00175977	0.00318222	0.000639796	0.00186692	0.000254432	0.00991999	0.00175632	0	0	0.000618166	0	0	0	0.00197876	0	0.000842054	0	0	0	0
SRR5983269	0.808456	0.287553	0.0610231	0.0087944	0.0187634	0.0023844	0.0120489	0	0	0.0526436	0.025101	0.00354514	0.000490617	0	0.0173422	0.0187229	0.0117748	0.00937694	0	0	0.000326502	0	0	0.000249713	0	0	0.000480449	0	0	0.00064693	0	0	0	0
SRR5983270	0.45147	0.0959696	0.0458702	0.0261085	0.0218229	0.0149895	0.0124626	0	0	0.0670515	0.0253089	0.00251727	0.00203784	0.000757072	0.00706085	0.00764827	0.00726388	0.0138267	0.0118391	0.00114344	0	0.00678273	0	0.00411424	0	0	0	0	0	0.000335889	0	0	0	0
SRR5983271	0.947048	0.179902	0.0784967	0.0293675	0.0434875	0.0124034	0.0178994	0	0	0.0627073	0.0196594	0.000626257	0.00159049	0	0.018148	0.0147957	0.0114541	0.00470164	0	0.00140808	0	0.000996475	0	0	0	0	0	0.000325563	0	0	0	0	0	0
SRR5983272	0.459656	0.109297	0.0599626	0.0331035	0.0341049	0.000748448	0.0230093	0	0	0.0421032	0.0449874	0.0376545	0.0323337	0.000228766	0.00848768	0.00342772	0.00447129	0.00920495	0.00951863	0.000780543	0.0150852	0.00536725	0	0.0039123	0	0	0.000224794	0.000470043	0	0	0	0	0	0
SRR5983273	0.760213	0.0571552	0.151666	0.0345287	0.0109245	0.00558836	0.0109862	0.00441455	0	0.0646107	0.109002	0.0202091	0.0170269	0	0.0231424	0.0102307	0.046051	0.0469364	0	0.00193745	0	0	0	0	0	0	0.00168723	0	0	0	0	0	0	0
SRR5983274	0.292742	0.0463055	0.0091802	0.0157452	0.00918167	0.0129029	0.0155624	0	0	0.0418233	0.00757785	0.00175865	0.00178877	0.00695938	0.00371898	0.0064797	0.00107991	0.00937681	0.00513105	0	0.0113639	0.00393628	0	0.00108742	0	0	0	0.000742927	0	0	0	0	0	0
SRR5983275	0.384562	0.0425972	0.0198381	0.0248934	0.00955722	0.0024165	0.00735018	0	0	0.0551062	0.0211786	0.000740608	0	0.138071	0.00155764	0.00224941	0	0.00439464	0	0	0.00513212	0	0	0.000732906	0	0	0	0	0	0	0	0	0	0
SRR5983276	0.403602	0.202649	0.0313127	0.0677648	0.0386968	0.0163401	0.0573403	0.000762224	0	0.0177123	0.0436364	0	0.000299445	0.000867488	0.00399804	0.00357025	0.000443622	0.0110252	0.00209249	0.0086998	0.00936129	0.00138969	0.00111299	0.000293163	0	0	0	0	0	0	0	0	0	0
SRR5983277	0.558159	0.109936	0.0310417	0.0195176	0.0240975	0.00106982	0.0140401	0	0	0.0683271	0.00180973	0	0	0.0310431	0.0147179	0.0118559	0.0123848	0.00295731	0	0.00334665	0	0.00103436	0	0.00067224	0	0	0	0	0	0	0	0	0	0
SRR5983278	0.82655	0.0809439	0.0278706	0.0403944	0.0327613	0.00763641	0.0442201	0	0	0.0570372	0.057387	0	0.000392819	0	0.0239212	0.00708951	0.000592363	0.0145459	0	0.0065803	0	0.00123054	0	0.000777412	0	0	0	0.00161328	0	0.00103595	0	0	0	0
SRR5983279	0.84039	0.221806	0.105551	0.0414529	0.0268294	0	0.0138992	0	0	0.0489481	0.0536387	0.0111007	0.00773439	0	0.017565	0.00317048	0.00742663	0.0143883	0.00162747	0.000761567	0	0.00441793	0	0.00214832	0	0	0	0	0	0	0	0	0	0
SRR5983280	0.885671	0.199665	0.0780918	0.0729683	0.00504261	0.0025972	0.0364191	0	0	0.0226423	0.00678172	0.000784546	0.0003985	0.000386238	0.00592897	0.00774731	0.00717299	0.00393444	0.00142011	0	0	0.00187251	0	0.000811308	0	0	0	0	0	0	0	0	0	0
SRR5983281	0.35113	0.0215002	0.0972323	0.219261	0.00893124	0	0	0	0	0.082503	0.0324923	0.107147	0.0469733	0	0	0	0	0	0.00331624	0	0	0	0	0.00274807	0	0	0	0	0	0	0	0	0	0
SRR5983282	0.919896	0.147048	0.0789052	0.11284	0.012438	0.049431	0.0126994	0	0	0.0464494	0.0215101	0.00765133	0.00821203	0.00129301	0.0132274	0.0104119	0.00260121	0.0063845	0.00310075	0.00140199	0.0017703	0.0224915	0	0.000425285	0	0	0	0.000899603	0	0.000572994	0	0	0	0
SRR5983283	0.480376	0.145301	0.338093	0.22196	0.0563642	0	0.0464293	0	0	0	0.393136	0.451207	0.363912	0	0	0	0.0054959	0.0220447	0.00421235	0	0	0	0	0	0	0	0	0	0	0	0	0	0	0
SRR5983284	0.410524	0.0934564	0.0435002	0.033255	0.0411182	0	0.0061988	0.000603656	0	0.0318547	0.0410998	0.00585365	0.00305791	0.000239942	0.00678419	0.00778945	0.00211946	0.00673155	0.00225161	0.00908992	0.0165141	0.000737061	0	0.00260253	0	0	0	0	0	0	0	0	0	0
SRR5983285	0.57986	0.108933	0.0605564	0.0939453	0.0219151	0.0734265	0.0134151	0.00103402	0	0.032231	0.0100424	0.0121987	0.00641229	0	0.00202083	0.00959815	0.00421269	0.0030935	0	0.00175374	0.00331289	0.000628412	0	0.000401917	0	0	0	0	0	0	0	0	0	0
SRR5983286	0.891272	0.194079	0.0859332	0.0312488	0.0417317	0.0199119	0.0285859	0	0	0.0803648	0.0251195	0	0.000638422	0.000637302	0.0189345	0.0120268	0.0173468	0.00632546	0.00343189	0.00579106	0	0.00401395	0	0.000961599	0	0	0.000627396	0	0.00073684	0	0	0	0	0
SRR5983287	1.09805	0.329416	0.0757056	0.0563256	0.0575041	0.0543285	0.0195554	0	0	0.0483949	0.0074125	0.00327591	0.00532637	0	0.0170646	0.0139978	0.00898824	0.00563442	0	0	0	0.00208567	0	0	0	0	0	0	0	0.000879968	0	0	0	0
SRR5983288	0.892556	0.306788	0.266399	0.040128	0.0431152	0	0.0218957	0.00183754	0	0.0641615	0.0525951	0.00140982	0.000712977	0.000709225	0.0188732	0.0138949	0.00534733	0.0130934	0	0	0	0	0	0.00208776	0	0	0.00209824	0	0	0	0	0	0	0
SRR5983289	0.732983	0.0851903	0.0620725	0.115308	0.012292	0.0188066	0.0127989	0	0	0.0121728	0.0663863	0.113496	0.13501	0	0.00406316	0.0028794	0.00291769	0.00304737	0	0	0	0	0	0	0	0	0	0	0	0	0	0	0	0
SRR5983290	0.52939	0.169953	0.0479313	0.0114926	0.0689703	0.000818651	0.0190254	0	0	0.0563149	0.0326509	0.00146902	0.00423752	0.0232413	0.0159169	0.0209506	0.0172649	0.00501447	0	0.000267725	0	0.00353197	0.00029879	0.000252454	0	0	0.000490485	0.000249782	0	0.000663356	0	0	0	0
SRR5983291	0.291228	0.0748992	0.0432652	0.0219133	0.0290895	0.0317027	0.0367207	0	0	0.0206703	0.0233295	0.00220649	0.00113705	0.000567529	0.00595767	0.00517586	0.0017207	0.00653568	0	0.00194484	0.00706656	0	0	0	0	0	0	0	0	0	0	0	0	0
SRR5983292	1.00889	0.192387	0.146531	0.0645971	0	0.0271685	0.0274863	0	0	0.0393136	0.0239355	0	0.00828952	0	0.00870399	0.0249345	0.0498694	0	0	0	0	0	0	0	0	0	0	0	0	0	0	0	0	0
SRR5983293	0.825135	0.18053	0.0810784	0.0341617	0.0471041	0.00673023	0.0273678	0	0	0.050007	0.0307047	0.00078074	0.000411639	0.00164586	0.0182267	0.0111242	0.0129831	0.00638656	0.00392381	0.00421339	0	0.00193425	0	0.00123726	0	0	0	0	0.00236714	0	0	0	0	0
SRR5983294	0.920727	0.125097	0.0553749	0.054772	0.0405758	0.0161041	0.0206772	0.00116742	0	0.0724396	0.0200056	0.00354169	0.00180363	0.000452504	0.0279338	0.00610341	0.0101994	0.00508786	0	0.000970265	0	0	0	0.00222247	0	0	0.000443863	0	0	0	0	0	0	0
SRR5983295	0.532226	0.103084	0.0750744	0.0430213	0.00819055	0.111394	0.011069	0.0026477	0	0.0523749	0.0251539	0.00693659	0.0045964	0	0.00529337	0.00608798	0.00192375	0.00528127	0.000609153	0.00255832	0.0147945	0.00200451	0	0.000758943	0	0	0	0	0	0	0	0	0	0
SRR5983296	0.253355	0.0926618	0.497214	0.110947	0.0118118	0.00694193	0.000902128	0	0	0.0246762	0.344713	0.212505	0.230606	0.00184877	0.00358937	0.00238931	0.00280868	0.00723432	0.000922094	0.00404981	0.00329102	0.00208319	0	0.00336106	0	0	0.00521076	0.0010786	0	0	0	0	0	0
SRR5983297	0.913355	0.216399	0.0235764	0.0747336	0.0377825	0.0346545	0.0100725	0	0	0.0609813	0.024016	0.00767591	0.0133659	0.000619031	0.0226176	0.0182669	0.0103385	0.0083593	0	0.00390608	0	0.000488578	0	0.000308665	0	0.00041036	0.000305467	0	0	0	0	0	0	0
SRR5983298	0.85997	0.271516	0.0852894	0.0705835	0.0533229	0.00304608	0.0304522	0	0	0.0657191	0.0651842	0.000612254	0.00124067	0	0.022234	0.0177414	0.0135602	0.00839404	0.00552955	0.0106009	0.000427983	0.00438387	0	0.00282422	0	0	0	0	0.000715331	0	0	0	0	0
SRR5983299	0.2874	0.0946464	0.0506716	0.0465878	0.0127455	0.0192773	0.0104336	0.000540261	0.000354296	0.0199043	0.0131187	0.00963336	0.0021025	0.00244918	0.00565999	0.00254208	0.00127019	0.0101162	0.00399158	0.000227424	0.0104328	0.00395977	0.000740688	0.003834	0.000294809	0	0.000824854	0	0	0	0	0	0	0
SRR5983300	0.718482	0.425523	0.0709614	0.0904557	0.0558669	0.0148699	0.0272138	0	0	0.0595572	0.0339941	0.00411264	0.00390161	0	0.0137371	0.0102561	0.0131887	0.00747306	0.00115866	0.00480273	0.000447454	0.000509257	0.00951017	0.00129392	0	0	0.000320054	0.000656105	0	0.000429722	0	0	0	0
SRR5983301	0.903159	0.211104	0.0878332	0.0820504	0.0637043	0.019182	0.0329126	0	0	0.0642861	0.0395628	0.00526469	0.00146527	0.000485852	0.016492	0.00843222	0.0121294	0.00348466	0	0.0138538	0	0.000382508	0	0.000477968	0	0	0.000459992	0.000747134	0	0.000968307	0	0	0	0
SRR5983302	0.755497	0.247686	0.0345814	0.0857333	0.0371519	0.0480542	0.0455335	0.000883968	0	0.102561	0.0321206	0.00611072	0.00682853	0.000670551	0.00523732	0.00359184	0.00409984	0.0230794	0	0.0015326	0.00610839	0.000534776	0	0	0	0	0.00033435	0.000688983	0	0.00136011	0	0	0	0
SRR5983303	0.989025	0.287658	0.0493957	0.0483693	0.113207	0.00975941	0.0083123	0	0	0.0467801	0.124007	0.00245896	0.00413193	0.000457714	0.0247814	0.0124385	0.0148669	0.00681448	0	0	0	0	0	0.000900878	0	0	0.0002253	0	0	0	0	0	0	0
SRR5983304	0.360836	0.181318	0.0824341	0.0380646	0.10543	0.0261284	0.0762453	0	0	0.0552911	0.0485566	0	0.000807112	0.0168396	0.00774707	0.014519	0.00787578	0.00641847	0.0110595	0.00221637	0.00444303	0.0164378	0	0.00899076	0	0	0	0.000823827	0	0.000533371	0	0	0	0
SRR5983305	0.792682	0.034171	0.0753052	0.0942056	0.00963508	0.027744	0.0114785	0	0	0.0266844	0.0131439	0.00568038	0.000148846	0.000452023	0.0110341	0.00318216	0.00478102	0.002991	0	0.000688452	0.000410538	0.000238568	0	0	0	0	0.000297437	0.000155026	0	0	0	0	0	0
SRR5983306	1.01792	0.09074	0.0559964	0.0268206	0.0281861	0.00647847	0.0379225	0	0	0.107438	0.00474947	0	0	0.00909126	0.0331893	0.00940026	0.0149588	0.0193146	0.000676465	0.00273669	0.000391173	0.00445202	0	0.000574557	0	0	0.000278348	0.000290908	0	0.000374798	0	0	0	0
SRR5983307	0.617774	0.197648	0.0239424	0.0531604	0.0513403	0.00540172	0.0175758	0	0	0.0499214	0.0540955	0.00450996	0.00264075	0.00032732	0.00724871	0.0118253	0.015333	0.0014419	0.00078449	0.000353977	0	0.00103259	0	0	0	0.000867284	0.000324479	0	0	0	0	0	0	0
SRR5983308	0.893276	0.114059	0.133379	0.0115031	0.00707953	0.00879986	0	0	0	0.0529901	0.124994	0.150024	0.157959	0.00134171	0.0384426	0.00673022	0	0.0108035	0	0.000959279	0	0	0	0.000896953	0	0	0	0	0	0	0	0	0	0
SRR5983309	0.988891	0.248728	0.139681	0.0611372	0.0611249	0	0.0267106	0	0	0.0797448	0.0515117	0.00108844	0	0	0.0255091	0.0135795	0.012207	0.009878	0.000225801	0.000633036	0.000259781	0.00651938	0	0.000184853	0	0	0.000371632	0.000978735	0	0	0	0	0	0
SRR5983310	1.03133	0.317604	0.085907	0.0686727	0.0619618	0.00893911	0.0491645	0.00064329	0	0.0776866	0.0155166	0.0058583	0.00323006	0	0.0183977	0.0163991	0.0201436	0.00218447	0.0201052	0.0150661	0	0.0112882	0	0.00455089	0	0	0.000243317	0.000511378	0	0.000983651	0	0	0	0
SRR5983311	0.672835	0.39413	0.49063	0.302517	0.119484	0.132791	0.128686	0.0105449	0	0.0340928	0.186149	0.0250255	0.0184548	0.00270672	0	0	0	0.0046382	0.00147258	0.00463204	0.000606352	0.00286333	0	0.00644341	0	0.00584283	0.0212889	0.0011629	0	0.000603542	0	0	0.000433109	0
SRR5983312	0.916084	0.255817	0.1122	0.104627	0.0800634	0.0287987	0.0381809	0.00137679	0	0.0534492	0.0725827	0.0119536	0.00534735	0.00518626	0.0164405	0.00641481	0.00602473	0.0049415	0.00315016	0.000864316	0	0.00126206	0	0.00309217	0	0	0.00431188	0.000820111	0	0.000352203	0	0	0	0
SRR5983313	1.20382	0.269655	0.24598	0.0839011	0.132822	0.00495569	0.128319	0.00393503	0	0.109883	0.0560606	0.00146493	0.000760372	0.00432493	0.0331881	0.010831	0.0165972	0.0123333	0	0.000640786	0	0	0	0.00112183	0	0	0.00149992	0	0	0	0	0	0	0
SRR5983314	0.444423	0.119358	0.127257	0.0490926	0.0310643	0	0.0160282	0	0	0.0691969	0.103073	0.0892794	0.126412	0.200278	0.00745064	0.0182809	0.00364651	0.00342881	0.0144488	0	0	0	0	0.00982951	0	0	0	0	0	0	0	0	0	0
SRR5983315	0.900056	0.119151	0.0808913	0.105507	0.00195357	0.0177179	0.012194	0.000777894	0	0.0640377	0.0188433	0.00120066	0.000902721	0.0611313	0.0231398	0.00499692	0.0045601	0.00694215	0.000332523	0.00267237	0	0	0	0.00146729	0	0	0.000593832	0	0	0	0	0	0	0
SRR5983316	0.541737	0.105978	0.0553675	0.0593515	0	0.0298485	0.00709025	0	0	0.0467747	0.00430378	0.02137	0.0079722	0.00331486	0.00900198	0.0221311	0.00855023	0.0034035	0	0.00872479	0.0156893	0	0	0	0	0	0	0	0	0	0	0	0	0
SRR5983317	0.869874	0.0901893	0.06262	0.125293	0.0386759	0.0251937	0.0073927	0	0	0.0404929	0.0434114	0.00531657	0.00511757	0	0.0097091	0.0038518	0.00288879	0.00740198	0	0	0.00129717	0.0025221	0	0.00254959	0	0	0	0	0	0.000424228	0	0.000357551	0	0
SRR5983318	0.820693	0.335311	0.154682	0.0102423	0.0568579	0	0.00353889	0.000693625	0	0.08166	0.0217092	0.00826848	0.00213768	0	0.0152321	0.0160854	0.0148732	0.00529018	0	0	0	0.00209812	0	0.000263265	0	0	0.000262355	0	0	0	0	0	0	0
SRR5983319	0.705655	0.106501	0.133116	0.0764745	0.0118	0.0167809	0.0102757	0	0	0.0521883	0.0371587	0.000274057	0.0014175	0.000283673	0.0148928	0.0089843	0.0154222	0.00563112	0	0.00810089	0.00039246	0.00134745	0	0.000273593	0	0	0.000837791	0	0	0.000376032	0	0	0	0
SRR5983320	0.169444	0.0404492	0.0149654	0.0158456	0.0039085	0.00269604	0	0	0	0.0233262	0.0215944	0.00120501	0	0	0.00338792	0.004299	0	0.0125371	0	0	0.0203773	0.00258403	0	0	0	0	0	0	0	0.00163591	0	0	0	0
SRR5983321	0.0949962	0.147047	0.256528	0.07588	0.110765	0	0.107047	0	0	0.00993867	0.480267	0.508039	0.531749	0	0	0	0.00246402	0.0148252	0.00371403	0	0	0.00245721	0	0.00159697	0	0	0	0	0	0	0	0	0	0
SRR5983322	0.819519	0.271163	0.0866952	0.0635352	0.0750981	0.00427167	0.0279205	0	0	0.0911985	0.0447182	0.0100605	0.00583545	0	0.00205278	0.00294032	0.00685818	0.0284545	0	0	0.000896844	0.00102072	0	0	0	0	0	0	0	0.00173068	0	0	0	0
SRR5983323	0.760273	0.127245	0.0844334	0.071744	0.00833311	0.161934	0.0186503	0.00111841	0	0.0348176	0.0257319	0.0191982	0.0186393	0.000420597	0.000911293	0.00703905	0.00130185	0.00122413	0	0.0028507	0.00776369	0.00068347	0	0.00044174	0	0	0	0	0	0	0	0	0	0
SRR5983324	0.930704	0.210279	0.0759557	0.0408099	0.0573769	0	0.0571404	0	0	0.0846558	0.0252588	0.00159013	0	0.000405475	0.0224619	0.0116705	0.0147973	0.0115591	0.0146179	0.0116401	0	0.00770178	0	0.00371282	0	0	0	0.00167301	0.000471272	0.00162096	0	0	0	0
SRR5983325	0.719492	0.149498	0.063774	0.0273763	0.0418946	0.00390055	0.0252194	0	0	0.0703467	0.0335481	0.00355445	0.00868434	0.000290031	0.0225008	0.0152355	0.0143825	0.00844977	0.00817306	0.0162871	0.000411816	0.00609306	0	0.00299995	0	0	0	0	0	0	0	0	0	0
SRR5983326	0.861998	0.177422	0.0673259	0.0406256	0.0429491	0.0306093	0.0101373	0	0	0.0720647	0.0445052	0.023015	0.0137015	0.000422032	0.0231731	0.0133734	0.0137421	0.0133476	0.00207475	0.00393364	0.000299622	0.00170693	0	0.00109416	0	0	0	0.000217715	0	0.000291143	0	0	0	0
SRR5983327	0.457064	0.309003	0.135306	0.120611	0.0921661	0.0025502	0.156983	0.00557183	0	0.0249896	0.290704	0.648282	0.376988	0.00171161	0.00225969	0.00147279	0.00331729	0.00780308	0.00140174	0.00439885	0.00133497	0.000919311	0	0.000388135	0	0	0.000191259	0	0	0.000257977	0	0	0	0
SRR5983328	0.805229	0.154945	0.0762434	0.0547298	0.0587773	0.0294139	0.00864026	0	0	0.0470137	0.0511239	0.00310834	0.00283793	0	0.0136545	0.0138193	0.0106441	0.00435663	0.000559883	0.0274118	0.000649356	0.00148579	0	0	0	0	0	0	0	0.000623684	0	0	0	0
SRR5983329	0.482361	0.179448	0.0557583	0.0596592	0.0751338	0.000747538	0.0280554	0.000562279	0	0.0294704	0.0552639	0.000897695	0.00227363	0.00136253	0.00928369	0.00584628	0.00205822	0.00982089	0.00270842	0.0403623	0.0103585	0.001429	0	0.00134904	0	0	0.000670073	0.000466874	0	0	0	0	0	0
SRR5983330	0.729386	0.11848	0.0479644	0.0328477	0.0224641	0.0237673	0.00678132	0	0	0.0630124	0.0297446	0.00196495	0	0.000227586	0.0162026	0.00884781	0.010236	0.00993337	0	0.0129072	0.000312654	0.000355838	0	0	0	0	0	0	0	0	0	0	0	0
SRR5983331	0.707491	0.127878	0.0410959	0.0551707	0.0322763	0.0277329	0.00745369	0	0	0.0568589	0.0222164	0.00560804	0.00338072	0	0.0167841	0.00759121	0.0101901	0.00806552	0.00268509	0.00705087	0	0.00176714	0	0.0011344	0	0	0	0	0.00129758	0	0	0	0	0
SRR5983332	0.938384	0.0795185	0.056893	0.08247	0.0347056	0.0293681	0.0139821	0	0	0.0645086	0.0361058	0.0035358	0.00559464	0.000280815	0.027616	0.010074	0.0117913	0.0107724	0.00133778	0.00635405	0	0.00087813	0	0.00083024	0	0	0.000823531	0	0.00096719	0	0	0	0	0
SRR5983333	0.736145	0.233697	0.0911185	0.0347453	0.0416029	0.00147475	0.0210135	0.00115445	0	0.0596187	0.0220724	0	0.000898357	0.000451562	0.0274521	0.0168049	0.0155383	0.00451665	0.00160353	0.00613545	0	0.000704786	0	0.00271196	0	0	0	0	0.00310506	0	0	0.000501243	0	0
SRR5983334	0.937337	0.189869	0.0921638	0.0355077	0.0452141	0.0036634	0.00815668	0	0	0.0817644	0.0455406	0.00215964	0.00279847	0.000555583	0.0294384	0.0180571	0.0202153	0.00830055	0.00300652	0.002229	0	0.00351152	0	0.00198893	0	0	0	0	0.00128922	0	0	0	0	0
SRR5983335	0.448695	0.153225	0.087526	0.0225152	0.0537941	0.0374964	0.0290509	0	0.00204826	0.0230495	0.0101456	0.00624668	0.00899844	0	0.00568663	0.00440596	0.00369085	0.00694498	0.00754812	0.0392686	0.00435602	0.00724584	0.0005825	0.00566874	0.00102261	0	0	0	0	0	0	0	0	0
SRR5983336	0.679832	0.166001	0.0825717	0.0184647	0.0506044	0.0094586	0.045112	0	0	0.105927	0.0492608	0	0.00144457	0.0294543	0.0148863	0.0173601	0.00652356	0.00534082	0.00776258	0.00239168	0	0.00679984	0	0.00589238	0	0	0	0	0	0	0	0	0	0
SRR5983337	0.836979	0.216112	0.106982	0.0260927	0.0898057	0	0.0171852	0	0	0.0875162	0.0354534	0.00167376	0	0.0123187	0.0273659	0.0171622	0.019802	0.0112707	0.0174697	0.044304	0	0.01325	0	0.00780945	0	0	0	0	0	0	0	0	0	0
SRR5983338	0.703168	0.163902	0.096336	0.0409059	0.0657397	0.0164745	0.025064	0	0	0.0275294	0.0873622	0.0790644	0.09167	0.000249907	0.00931408	0.00873032	0.00606527	0.00536097	0.00481473	0.0112563	0.000347565	0.00474685	0	0.00179462	0	0	0	0	0.00058092	0	0	0	0	0
SRR5983339	0.383663	0.176821	0.0452309	0.0215094	0.0502532	0	0.0172222	0	0	0.074816	0.097693	0.00103917	0.00634345	0	0.00762224	0.00158769	0.00476732	0.0257355	0.0125751	0	0.0203394	0.00165348	0	0.0117193	0	0	0	0	0	0	0	0	0	0
SRR5983340	1.07724	0.106541	0.0490834	0.0613996	0.0367776	0.0600195	0.0438216	0.00169712	0	0.109631	0.020283	0.0189714	0.0160586	0.00254133	0.0107133	0.0192139	0.027042	0.00671069	0	0.000706595	0	0.00254635	0	0	0	0	0	0	0	0	0	0	0	0
SRR5983341	0.838469	0.43464	0.21449	0.355489	0.0508307	0.404348	0.108087	0.00455238	0	0.00836928	0.136457	0.00522547	0.00890442	0	0	0	0	0.00278201	0	0.00190404	0	0	0	0.00353895	0	0.00478054	0.00853044	0	0	0	0	0	0	0
SRR5983342	0.55367	0.0823506	0.0528756	0.0981393	0.136473	0.00358424	0.0145137	0	0	0.0452485	0.0195333	0.0456052	0.0551646	0	0.00555078	0.00164631	0.00829686	0.00174234	0	0.013827	0.00152243	0	0	0.00219316	0	0	0	0.0011446	0	0	0	0	0	0
SRR5983343	1.04463	0.108347	0.157465	0.0280247	0.0491176	0.0235079	0.0345344	0.00727547	0	0.118754	0.00200509	0.000625107	0.0012502	0.0299903	0.0211502	0.0131348	0.0178378	0.0120568	0	0.00501482	0	0.00195818	0	0	0	0	0	0	0	0	0	0	0	0
SRR5983344	1.12405	0.191775	0.285956	0.039803	0.0431339	0.000943467	0.0370229	0.000745296	0	0.131142	0.0723177	0.00110658	0.00170537	0.00370023	0.0260039	0.0224723	0.0186018	0.0158348	0	0.000926804	0	0	0	0.00227441	0	0	0.000568219	0	0	0	0	0	0	0
SRR5983345	0.783829	0.128149	0.0351734	0.016541	0.00680003	0.014935	0.0010171	0.000789531	0	0.0465684	0.0110038	0.000903187	0.00152368	0	0.0132478	0.00868045	0.00824828	0.00531195	0	0	0.000419678	0.0153297	0	0.000301758	0	0	0	0.000620852	0	0.00120914	0	0	0	0
SRR5983346	0.921556	0.223665	0.0457936	0.0197153	0.0350468	0.0145978	0.0281439	0	0	0.0909039	0.0220176	0.00730859	0.00595512	0	0.0250484	0.0178903	0.01168	0.00805531	0.00426979	0.000963689	0	0.000938474	0	0.000294086	0	0	0	0	0	0	0	0	0	0
SRR5983347	0.891049	0.0400879	0.0218381	0.0386617	0.00932816	0.0120087	0.00832396	0.00050109	0	0.0621831	0.00622219	0.014451	0.00212154	0.000937939	0.0171354	0.00640541	0.00406594	0.00620427	0.0029928	0	0.000267656	0.00272831	0	0.00078807	0	0	0.000191516	0.000402711	0	0	0	0	0	0
SRR5983348	0.56977	0.176345	0.0604094	0.0349234	0.0286335	0.0107605	0.0123887	0	0	0.0467876	0.0256611	0.021608	0.0155237	0.0177874	0.0126678	0.00635462	0.00353675	0.00132741	0.0145412	0.00050821	0.000647598	0.00663341	0	0.00383211	0	0	0.000473068	0	0	0.00124825	0	0	0	0
SRR5983349	0.567824	0.615448	0.171869	0.0345198	0.286279	0	0.33337	0.00144918	0	0.0264111	0.0147825	0.0788436	0.0748551	0	0.0117545	0.00168366	0.00167921	0.0362369	0	0.00117593	0.00373377	0.0343623	0	0.012993	0	0	0	0	0	0	0	0	0	0
SRR5983350	0.54207	0.0905455	0.0349763	0.0645038	0.0294107	0.0695758	0.00908108	0	0	0.0786028	0.0288289	0.00268924	0.00461014	0.0645704	0.00668645	0.0041639	0.00138792	0.00266312	0.00660628	0	0.016554	0.00579706	0	0.00467055	0	0	0	0	0	0	0	0	0	0
SRR5983351	0.388769	0.0959887	0.0199842	0.0389315	0.022169	0.00923377	0.0133	0	0	0.0692087	0.0197028	0.0016643	0.000814043	0	0.00418987	0.00800152	0	0.0148029	0	0	0.0123278	0	0	0	0	0	0.000401367	0.00163095	0	0.00108285	0	0	0	0
SRR5983352	0.446792	0.176202	0.130009	0.0167131	0.050568	0.00113673	0.0203502	0	0	0.0688222	0.0797354	0.000674725	0.000691227	0.0191612	0.0086326	0.00466781	0.00833782	0.00940386	0.00454638	0.00077186	0.00668242	0.000543243	0	0.000706119	0	0	0.0010207	0	0	0	0	0	0	0
SRR5983353	0.454587	0.141986	0.0821164	0.0705929	0.0351132	0.0237427	0.0364674	0	0	0.0893399	0.0329221	0.00359723	0	0	0.00380473	0.00548138	0.00274786	0.0139283	0	0	0.00756329	0.00286931	0	0.00184165	0	0	0	0.0018648	0	0	0	0	0	0
SRR5983354	0.64163	0.252397	0.0331982	0.0731146	0.052902	0	0.0212339	0	0	0.0464424	0.0305702	0.000943312	0.000490789	0.00195717	0.0144406	0.0110722	0.0117907	0.00623008	0.00409119	0.0021162	0	0.00538959	0	0.0029697	0	0	0	0.000507805	0	0	0	0.000546713	0	0
SRR5983355	0.956316	0.137692	0.0692385	0.0663431	0.0789211	0	0.015856	0	0	0.0630497	0.135768	0.0243237	0.0362224	0	0.0187329	0.00569171	0.00569822	0.00771431	0	0	0	0	0	0.00107003	0	0	0	0	0.000645345	0	0	0	0	0
SRR5983356	0.402179	0.184397	0.0501808	0.0489378	0.0583122	0.0108686	0.0275819	0	0	0.0498818	0.062898	0.0685739	0.0332568	0.0797779	0.0129017	0.00997724	0.00124713	0	0.0385278	0.00379427	0	0.0247428	0	0.0126356	0	0	0	0	0	0	0	0	0	0
SRR5983357	0.728724	0.329292	0.116795	0.052487	0.25449	0	0.0198069	0	0	0.042498	0.349355	0.00209579	0.00128292	0.00962493	0.0082118	0.00579399	0.00577315	0.00241123	0.00204497	0.00534584	0	0.000669417	0	0.00378784	0	0	0.00042071	0	0	0	0	0	0	0
SRR5983358	0.829121	0.144901	0.0888217	0.00641408	0.0366013	0	0.0377149	0.00526807	0	0.078676	0.000482235	0.000244708	0.000255084	0	0.0280669	0.0141436	0.0179842	0.00933785	0	0.00578667	0	0.000398833	0	0	0	0	0	0.00103682	0	0	0	0	0	0
SRR5983359	0.55255	0.155436	0.0482583	0.0424608	0.0508868	0.00733053	0.0177845	0	0	0.0556021	0.117306	0.177301	0.109304	0.0786084	0.0102669	0.00626518	0.00434302	0.00593064	0.0160295	0.00172517	0	0.00954002	0	0.00424221	0	0	0	0.000328091	0	0	0	0	0	0
SRR5983360	0.447967	0.195921	0.114901	0.0677846	0.110166	0.0044752	0.0382021	0.00859264	0	0.0351156	0.037815	0.0070487	0.00820541	0.00190712	0.00694958	0.00640455	0.00323006	0.00839603	0.00274863	0.0177229	0.0134445	0.00551871	0	0.00760762	0	0	0	0	0.000674132	0	0	0.00108823	0	0
SRR5983361	0.774122	0.410674	0.0538251	0.0521863	0.144377	0.00366022	0.0330795	0	0	0.0977573	0.0847754	0.0154467	0.00451879	0	0.00931448	0.0118576	0.0101853	0.0512271	0	0	0.00150715	0	0	0.00223964	0	0	0	0.00225939	0	0.0014931	0	0	0	0
SRR5983362	0.817129	0.150426	0.0455622	0.0300951	0.0349356	0.00192488	0.00835889	0	0	0.0492611	0.0323218	0.000755428	0.000196518	0	0.0154386	0.010606	0.0132791	0.00783129	0	0.00893372	0	0.000619031	0	0	0	0	0.000192445	0.000201129	0	0	0	0	0	0
SRR5983363	0.317746	0.0870175	0.0695027	0.0560488	0.0258584	0.0152174	0.0199638	0	0	0.37416	0.0595811	0.00775663	0.00174499	0.00395337	0.00457093	0.00438109	0.00174839	0.00304756	0.0440738	0.000661044	0.00185998	0.0318927	0	0.0151809	0	0	0	0.00622788	0	0.00566207	0	0	0	0
SRR5983364	0.564026	0.184522	0.200267	0.0773653	0.0259065	0.0134399	0.0546557	0	0	0.0742478	0.0621764	0	0.0245177	0	0.0085878	0.0123347	0.00924292	0.0149062	0	0	0	0	0	0	0	0	0.00200785	0.00205035	0	0	0	0	0	0
SRR5983365	0.880427	0.157544	0.113669	0.0660571	0.0512619	0	0.028868	0	0	0.082606	0.00180936	0	0.000950951	0.0184338	0.0290317	0.00709099	0.0143022	0.00433676	0	0.00432216	0	0	0	0	0	0	0	0.00195736	0	0.0012657	0	0	0	0
SRR5983366	0.576831	0.205664	0.0881369	0.0525093	0.0406786	0.00832168	0	0	0	0.105043	0.0655264	0	0.00513684	0.0174257	0.0237742	0.0115885	0.00385263	0.00369618	0.027587	0	0.00353469	0.0120687	0	0.00784359	0	0	0	0	0	0	0	0	0	0
SRR5983367	0.823277	0.192354	0.0871243	0.0393991	0.0326552	0.0230115	0.0341042	0.00275544	0	0.0545075	0.0826548	0.139313	0.104481	0.00186012	0.0134549	0.0134178	0.0208095	0.00804268	0.00177757	0.000713594	0.00205426	0.00401171	0	0.00021707	0	0	0.00020991	0	0	0	0	0	0	0
SRR5983368	0.150797	0.0969355	0.0274122	0.0217202	0.0238837	0.00214306	0.00848964	0	0	0.0498985	0.0605044	0.00450341	0.00749317	0	0.0067312	0.00442039	0.00245205	0.0119272	0	0	0.0134982	0	0	0	0	0	0	0.000986688	0	0.000434133	0	0	0	0
SRR5983369	0.912278	0.246787	0.105264	0.0678811	0.07286	0.0118912	0.0346525	0.000587933	0	0.0579975	0.0400737	0.00109116	0.000452177	0.000450202	0.015512	0.0108896	0.010246	0.00960876	0.00271073	0.0123855	0.000312518	0.00213608	0	0.000231162	0	0	0.000222379	0.000232414	0.000261171	0	0	0	0	0
SRR5983370	0.92404	0.0502395	0.0667542	0.0514058	0.0119101	0.0986698	0.0204263	0	0	0.0356406	0.0602651	0.00370793	0.00312796	0	0.0170051	0.00849775	0.00472852	0.00708381	0	0	0	0.000983319	0	0.00124462	0	0	0	0	0	0	0	0	0	0
SRR5983371	1.05675	0.222631	0.106938	0.0522088	0.0273883	0	0.0199711	0	0	0.0958632	0.00764041	0.00187371	0.000949648	0	0.0447025	0.014245	0.0107214	0.0100457	0.00678619	0.0134882	0	0.00371858	0	0.00480568	0	0	0	0.000971933	0	0.000626105	0	0	0	0
SRR5983372	0.76414	0.148075	0.0739702	0.0472024	0.0318392	0.0288924	0.0148169	0	0	0.04558	0.0418688	0.0194224	0.0351978	0.00038898	0.0166903	0.0168182	0.00905552	0.00762286	0.000983067	0.000456019	0.0038662	0.00312919	0	0.00276342	0	0	0.00118313	0	0	0	0	0	0	0
SRR5983373	0.826985	0.272831	0.0325359	0.0685329	0.0162087	0.0417703	0.136488	0.00131085	0.000285249	0.0240719	0.0156045	0.00216022	0.000844719	0.000657292	0.00429002	0.00356179	0.00433814	0.00242402	0.00199619	0.00172321	0.000933291	0.00373245	0.000405607	0.000836445	0.000237355	0	0	0.000342096	0	0.000450275	0	0	0	0
SRR5983374	0.693912	0.212926	0.0733374	0.0223199	0.0656968	0	0.0236397	0	0	0.092278	0.0742753	0.00401327	0	0	0.0147036	0.0190626	0.0118952	0.0390413	0	0.00085392	0.00323725	0.00373612	0	0	0	0	0.000794977	0	0	0.00104456	0	0	0	0
SRR5983375	0.893985	0.0951438	0.106782	0.0986122	0.000798007	0.0947914	0.00820914	0	0	0.0280655	0.0297534	0.0111217	0.00444739	0	0.0108692	0.0063196	0.00856167	0.00419252	0	0.00195857	0	0	0	0.000730685	0	0	0	0.000252153	0	0.000327388	0	0	0	0
SRR5983376	0.630558	0.243046	0.0488498	0.0612338	0.0803942	0.0013605	0.0502356	0.00217432	0.00353246	0.0390811	0.0965398	0.000828858	0.000419908	0	0.0147932	0.0126209	0.00632215	0.0560154	0	0.016422	0	0.00197676	0	0.00253596	0.0041151	0	0	0.00127705	0	0.00166237	0	0	0	0
SRR5983377	0.858342	0.389105	0.0327052	0.0840678	0.0696192	0.00325992	0.0831506	0	0	0.0281815	0.00969997	0.000955874	0	0	0.021749	0.00743254	0.0119675	0.00156657	0	0.00106812	0.00136885	0	0	0	0	0	0	0	0	0	0	0	0	0
SRR5983378	0.804904	0.0722813	0.0665893	0.0717756	0.0116994	0.0321957	0.0218865	0.000797204	0	0.0771097	0.0402759	0.00207138	0.00153796	0.00214302	0.0218629	0.00785806	0.0171384	0.0139482	0.000732812	0.0013995	0	0.00289372	0	0.00247412	0	0	0.000904599	0.00031514	0.00177067	0	0	0	0	0
SRR5983379	0.44319	0.202477	0.0400506	0.0376245	0.0194027	0.0291226	0.0382199	0.00458766	0	0.0216275	0.0209947	0.00149995	0.00151841	0.0194456	0.00976235	0.00947864	0.00191281	0.00872155	0.000303788	0.00567003	0.000349504	0.00554048	0	0.00103408	0	0	0	0	0	0	0	0	0	0
SRR5983380	0.758648	0.133458	0.105588	0.11575	0.0497894	0.00837425	0.06103	0.000607703	0	0.0206393	0.00393999	0	0.00116948	0	0.00123229	0.00141206	0.000352082	0.0117913	0.000555686	0.059209	0	0.00110293	0	0.000706935	0	0	0	0.00834536	0	0.00248328	0	0	0	0
SRR5983381	0.848426	0.248566	0.0740674	0.0348794	0.0617355	0	0.0221667	0	0	0.0832811	0.0862451	0.00164332	0	0.00101853	0.0225718	0.0102347	0.0184577	0.0100914	0.0166074	0.0100654	0	0.0128074	0	0.00479259	0	0	0.000309084	0	0.000783682	0	0	0	0	0
SRR5983382	0.167854	0.043747	0.034349	0.0724586	0.0239292	0	0.0155169	0	0	0.0192353	0.0221932	0.0127683	0.0112538	0.0018718	0.00491775	0.00420948	0	0.00947775	0.00116476	0	0.0155377	0.00579372	0	0.00188354	0	0	0	0.00097883	0	0	0	0	0	0
SRR5983383	0.862424	0.328242	0.064558	0.0496581	0.145124	0	0.0823649	0	0	0.0592175	0.0871749	0.00124665	0.00517977	0	0.0147645	0.00774254	0.00584785	0.0627057	0	0.00278875	0.00178526	0	0	0.00127474	0	0	0	0	0	0.00172254	0	0	0	0
SRR5983384	0.899299	0.22537	0.145825	0.039646	0.0372534	0	0.0396629	0	0	0.0892553	0.0314379	0.00437428	0.0064505	0	0.0194765	0.0133537	0.0151762	0.0051329	0.00192971	0.000434222	0	0.00190354	0	0.00082323	0	0	0.000398037	0	0	0	0	0	0	0
SRR5983385	0.737654	0.108335	0.0863978	0.0689133	0	0.198067	0	0.00980343	0	0.032768	0.00169585	0.00733834	0.0018866	0	0.00581713	0.00851235	0.00851965	0	0	0.00430251	0	0.0029654	0	0	0	0	0	0.0019589	0	0	0	0	0	0
SRR5983386	0.784376	0.19278	0.0471833	0.0281122	0.019376	0	0.00940699	0	0	0.0628262	0.0317193	0.00458191	0.00040641	0	0.0229144	0.0152648	0.0103926	0.00643917	0	0.0039395	0	0	0	0	0	0	0	0	0	0.000539659	0	0	0	0
SRR5983387	0.489147	0.212956	0.0462574	0.0155256	0.0824848	0	0.019214	0.00072843	0	0.0568285	0.0681256	0.00117155	0.00253167	0	0.0103392	0.0271264	0.0164658	0.00139294	0.00133743	0.00015193	0.0001936	0.00044068	0	0.000421606	0	0	0.000413998	0	0	0.000188121	0	0	0	0
SRR5983388	1.03327	0.0774111	0.205749	0.0559296	0.0265279	0	0.0476281	0	0	0.10457	0.10248	0.03478	0.0405919	0.00172999	0.0369838	0.0176937	0.0242773	0.0192286	0	0.00141153	0	0	0	0.00129353	0	0	0.00172542	0	0	0	0	0	0	0
SRR5983389	0.407631	0.149458	0.0130867	0.00828002	0.0996018	0.00132926	0.00457698	0	0	0.0804363	0.117283	0.000400989	0.000811156	0.000197902	0.0158372	0.00882019	0.00792495	0.0156601	0.00459376	0	0.0156285	0.0022234	0	0.00266423	0	0	0.000203507	0	0	0	0	0	0	0
SRR5983390	1.10859	0.114271	0.113152	0.0482312	0.0368611	0.193733	0.0312631	0	0	0.0887958	0.0711438	0.0201513	0.0362429	0.00284572	0.0144014	0.00589048	0.0129408	0.00892594	0	0	0.000359206	0.00040882	0	0.00254828	0	0	0.000766803	0	0	0	0	0	0	0
SRR5983391	1.068	0.265861	0.110572	0.0678045	0.0945113	0	0.0161277	0	0	0.0641448	0.0593778	0.000202986	0	0	0.0173058	0.0185722	0.0188796	0.00489106	0.00761063	0.0147615	0	0.00484476	0	0.0039862	0	0	0	0.0010541	0.000237161	0	0	0	0	0
SRR5983392	1.1224	0.184487	0.26578	0.0412645	0.0955912	0.00320789	0.0834666	0	0	0.136049	0.0671246	0.0139483	0.0153473	0.00292948	0.0269008	0.017489	0.0178492	0.0132664	0	0.000266816	0	0	0	0.00170231	0	0	0.00268785	0	0	0	0	0	0	0
SRR5983393	0.740145	0.143248	0.0543067	0.0236001	0.0694735	0	0.00708952	0	0	0.0880286	0.0219842	0.000601164	0.000306944	0.000903028	0.0265393	0.0207083	0.0207383	0.00875957	0.0102193	0.010444	0	0.00384612	0	0.00404446	0	0	0	0	0	0	0	0	0	0
SRR5983394	0.902266	0.213571	0.0741322	0.0377826	0.0764334	0.00809011	0.0271341	0	0	0.0720094	0.0038135	0.00110565	0.000674605	0	0.0178335	0.0168566	0.0135047	0.00723824	0.00107595	0.00660213	0.00120947	0.00458853	0	0.000686716	0	0	0	0.000686716	0	0	0	0	0	0
SRR5983395	0.978548	0.16632	0.0646029	0.0391922	0.101377	0.00843422	0.00282005	0	0	0.0666399	0.071241	0.00189066	0.00236683	0.00107616	0.0246935	0.00744036	0.0119859	0.00730102	0	0	0.000287071	0	0	0.0015001	0	0	0.000212313	0.000220744	0	0	0	0	0	0
SRR5983396	0.189153	0.0450386	0.0139858	0.0166352	0.0215809	0	0.00191	0	0	0.0329666	0.0250726	0.00306737	0.00480187	0	0.0109243	0.00425045	0.00127293	0.0146224	0.00101159	0	0.0214111	0	0	0.00143171	0	0	0	0	0	0	0	0	0	0
SRR5983397	0.756936	0.0588566	0.180045	0.0947283	0.0018783	0.0744257	0.0173381	0	0	0.0586128	0.0393931	0.0366999	0.0279303	0	0.00347552	0.00697813	0.0052566	0	0	0.00327077	0	0	0	0.00056413	0	0	0	0.000593501	0	0	0	0	0	0
SRR5983398	0.857892	0.15163	0.0643701	0.0492094	0.029148	0.0844237	0.00661078	0	0	0.0371265	0.0418027	0.000245791	0.000256214	0	0.0116295	0.00766898	0.0126827	0.00541108	0.000605499	0.0122082	0	0.0024036	0	0.00102644	0	0	0	0	0	0.000338035	0	0	0	0
SRR5983399	0.530082	0.219316	0.038025	0.0711671	0.023938	0.0194145	0.0358497	0.00102244	0	0.0249161	0.0152933	0.000388739	0.000393522	0.0574138	0.00990583	0.00532048	0.00355734	0.00636989	0.0028097	0.0115541	0	0.0117286	0	0.0019901	0	0	0	0	0	0	0	0	0	0
SRR5983400	0.851176	0.163686	0.0533639	0.0358063	0.0513231	0.0232843	0.0199765	0	0	0.0918785	0.066343	0.00323196	0.00601777	0.00238564	0.0270679	0.00738651	0.0131623	0.013297	0.00521042	0.00708189	0	0.00257017	0	0.00165205	0	0	0	0	0	0	0	0	0	0
SRR5983401	0.809972	0.122138	0.0526474	0.0520685	0.0198007	0.138807	0.0172202	0	0	0.0401773	0.0311372	0.00283972	0.00130337	0	0.011738	0.00977123	0.00981765	0.00374786	0	0.00779529	0.00043567	0.00308315	0	0.0003209	0	0	0.000319792	0.000332423	0	0.00130089	0	0	0	0
SRR5983402	0.574927	0.19782	0.0744621	0.0350188	0.0762253	0.0363915	0.0380698	0.000824591	0	0.051217	0.0443404	0.0253025	0.0171941	0.0756298	0.00693022	0.00811549	0.00860693	0.00409537	0.00341293	0.000687945	0	0.00299313	0	0.00283294	0	0	0	0.000331349	0	0.000422917	0	0	0	0
SRR5983403	1.05319	0.193787	0.0456379	0.176824	0.0471328	0.21437	0.0739628	0	0.0185861	0.0290432	0.0388291	0.0188616	0.0238822	0.00143956	0.000716239	0.0222614	0.0128278	0.00745775	0	0.00961467	0.00253378	0.00346691	0.0136659	0	0.017012	0	0	0.00374825	0	0.000490103	0	0	0	0
SRR5983404	0.54406	0.221439	0.0412746	0.0313355	0.080474	0	0.0232621	0	0	0.0464177	0.0128076	0.0129259	0.00504573	0.0195619	0.0156962	0.0126279	0.00632058	0.00720544	0.00349983	0.000935754	0	0.00592734	0	0.00171211	0	0	0.000422714	0.000430344	0	0	0	0	0	0
SRR5983405	0.665832	0.23307	0.0990382	0.0392191	0.0820717	0.00464066	0.0339514	0	0.00597281	0.0465181	0.102348	0.0234126	0.0187487	0.0698471	0.0105168	0.0170885	0.017672	0.00200282	0.00211881	0.00760561	0.000473608	0.00278016	0.00638057	0.00143784	0.00496996	0	0	0.000367306	0	0.000468101	0	0	0	0
SRR5983406	0.793173	0.298898	0.06816	0.0511018	0.0272598	0.0231331	0.0855434	0.0036716	0	0.0603438	0.00414321	0.00139597	0.00141314	0.010996	0.0103326	0.00639851	0.00852009	0.00600059	0	0	0	0	0	0	0	0	0	0.00283626	0	0	0	0	0	0
SRR5983407	0.792853	0.479685	0.079638	0.0711249	0.0606443	0.00159729	0.189517	0	0	0.0307509	0.0252755	0.00431768	0.00825595	0	0.00753721	0.00729897	0.0109811	0.00537312	0	0.0094097	0.0013209	0	0	0.000974718	0	0	0.000476434	0	0	0	0	0	0	0
SRR5983408	0.603808	0.206802	0.0471273	0.0288694	0.117503	0.0065352	0	0	0	0.0569079	0.142649	0.00296116	0.00249799	0.00097856	0.0146093	0.012033	0.00828446	0.00288238	0	0	0	0.0133978	0	0	0	0	0.000987054	0.000510362	0	0	0	0	0	0
SRR5983409	1.29952	0.123669	0.116095	0.0466032	0.0369986	0.00648822	0.0485357	0	0	0.143223	0.000642656	0	0.000659981	0	0.0411707	0.01687	0.0233607	0.0169483	0	0.00246749	0.000441021	0.000517774	0	0	0	0	0	0.000342033	0	0	0	0	0	0
SRR5983410	0.960974	0.425159	0.122316	0.0204129	0.101591	0.0151592	0.0289157	0	0	0.0358463	0.0794255	0	0.00025831	0	0.0235096	0.0173862	0.012379	0.00945593	0	0	0	0	0	0	0	0	0.00101004	0.000263905	0	0.000680015	0	0	0	0
SRR5983411	0.59427	0.24915	0.738365	0.132201	0.0800011	0.0034987	0.0550133	0.00689754	0	0.0424518	0.18567	0.0860365	0.018511	0.0015906	0.000358181	0	0.000279977	0.00449207	0.00104865	0	0.000245319	0	0	0.00348666	0	0.00217099	0.00971012	0	0	0	0	0	0.000169868	0
SRR5983412	1.1858	0.13201	0.106916	0.029206	0.0541093	0.0503269	0.07083	0.00128791	0	0.112172	0.000472448	0.000596303	0	0	0.0294349	0.0156954	0.0209284	0.0158449	0	0	0	0.00233744	0	0	0	0	0	0	0	0	0	0	0	0
SRR5983413	1.03955	0.0857221	0.0750592	0.0152599	0.0283504	0.00417454	0.00284543	0	0	0.104772	0.0501327	0.00387192	0.00382976	0.00042321	0.0368952	0.0115176	0.0128403	0.0108203	0.00101431	0	0	0.000667549	0	0.000421732	0	0	0	0	0	0	0	0	0	0
SRR5983414	1.01516	0.0610914	0.114961	0.0242527	0.0096263	0.0163254	0.0178393	0.00129001	0	0.0956463	0.00115522	0.00221997	0.00149818	0.00943854	0.0209457	0.0161305	0.0187492	0.0119919	0	0.00937225	0	0.0023466	0	0	0	0	0	0	0	0	0	0	0	0
SRR5983415	1.11072	0.0901415	0.154604	0.0154364	0.0299806	0.0165407	0.046732	0	0	0.107202	0.00265126	0.00360783	0.00504957	0.00420418	0.0252812	0.0231804	0.0213479	0.0110351	0	0.00102285	0	0.00113234	0	0	0	0	0	0.000490613	0	0	0	0	0	0
SRR5983416	0.501731	0.227887	0.0502538	0.0383196	0.0705721	0.00542976	0.0196578	0	0	0.0448102	0.0520468	0.000682335	0.000232569	0.000694204	0.0104186	0.0261552	0.0163398	0.00133525	0.000563258	0.000525249	0	0	0	0.000464011	0	0	0.000464739	0	0	0	0	0	0	0
SRR5983417	1.41214	0.435031	0.23681	0.493562	0.105597	0.100591	0.114457	0	0	0.164974	0.00367394	0.0436513	0.0143195	0	0	0	0	0	0	0	0	0	0	0	0	0	0	0	0	0	0	0	0	0
SRR5983418	0.625851	0.311245	0.0665776	0.0873912	0.0375536	0.0143071	0.0836224	0	0	0.0588061	0.0386421	0.0112782	0.0040236	0.00230176	0.0104782	0.00505923	0.00449556	0.00479176	0	0.00150389	0.000462936	0.00158063	0	0.000342423	0	0	0	0	0	0	0	0	0	0
SRR5983419	0.675371	0.320199	0.169441	0.204683	0.0954341	0.17157	0.139103	0.00315568	0	0.0880437	0.00584758	0.015565	0.00852949	0.00874999	0.000986413	0.00176911	0	0	0.00236746	0.0031901	0.00134315	0	0	0.00289769	0	0	0.00023488	0.000499438	0	0.000965194	0	0	0	0
SRR5983420	0.314684	0.0795127	0.0425942	0.0212902	0.0149704	0.0033815	0.0260321	0	0	0.124691	0.0219913	0.00251966	0.0026157	0.0227601	0.00543284	0.00393671	0.00392626	0.00305985	0.0148901	0	0.00789974	0.00735616	0	0.0105084	0	0	0	0	0	0.00138586	0	0	0	0
SRR5983421	0.647578	0.213614	0.0542339	0.055138	0.0880546	0	0.0233141	0	0	0.0607885	0.0450042	0.0102853	0.010892	0.0613527	0.014446	0.0100678	0.00505056	0.00650586	0.00998204	0.00135224	0	0.0124755	0	0.0054837	0	0	0	0	0	0	0	0	0	0
SRR5983422	0.923697	0.245568	0.0909562	0.059758	0.0213928	0.00409961	0.0290505	0	0	0.0530099	0.0120424	0.00763524	0.00504034	0	0.0203423	0.0170182	0.0164261	0.00494823	0	0.00181162	0.000578218	0.00131982	0	0	0	0	0	0	0	0	0	0	0	0
SRR5983423	0.316144	0	0	0.0845761	0	0	0	0	0	0	0	0.0969644	0.0662934	0	0	0	0	0	0.03979	0	0.0457779	0	0	0	0	0	0	0	0	0	0	0	0	0
SRR5983424	0.544591	0.139196	0.050869	0.0540693	0.0236891	0.0316271	0.0187439	0	0	0.174595	0.00992869	0.00573349	0.00113911	0.0883249	0.00467289	0.0102612	0.00513509	0.00322962	0.00950269	0	0.00156766	0.00356837	0	0.00347869	0	0	0	0	0	0	0	0	0	0
SRR5983425	0.531688	0.144489	0.157039	0.134091	0.030415	0.0051893	0.050346	0	0	0.0997523	0.162996	0.107637	0.111316	0.123281	0.00387916	0.0023813	0.00317929	0.000744402	0.0803553	0.00114	0	0.0520793	0	0.0326256	0	0	0	0	0	0.000697551	0.00116666	0	0	0
SRR5983426	0.381985	0.241335	0.0454064	0.0288326	0.0356761	0	0.0128282	0	0	0.0529011	0.0593256	0	0.00371994	0	0.00394161	0	0.0111992	0.0529162	0	0	0	0	0	0	0	0	0	0	0	0	0	0	0	0
SRR5983427	0.54646	0.201342	0.0619891	0.0338264	0.0595731	0.0047818	0.0291156	0	0	0.0474028	0.0637256	0.00251382	0.00183101	0.00106668	0.00943659	0.00660346	0.00550562	0.0196506	0.000434241	0.0187577	0.00656316	0.00057459	0	0.00111114	0	0	0.000722228	0	0	0	0	0	0	0
SRR5983428	0.982449	0.389142	0.1433	0.0462518	0.0342375	0.000913553	0.0533418	0	0	0.0551751	0.00915316	0.00693662	0.00253468	0	0.0200026	0.0109767	0.00846108	0.0107841	0	0	0	0.000441635	0	0.000838489	0	0	0	0	0	0	0	0	0	0
SRR5983429	0.606944	0.21458	0.0462856	0.0501098	0.0241437	0.051864	0.0110927	0.000416551	0	0.0361505	0.0216333	0.00191451	0.00048317	0.00281973	0.00884448	0.0132827	0.00364817	0.0125911	0.0017259	0.00417929	0.00111215	0.00681432	0	0.000155061	0	0	0	0	0	0	0	0	0	0
SRR5983430	0.699244	0.160284	0.0316095	0.0300318	0.0472376	0.000888604	0.0338036	0.000710072	0	0.0562951	0.0662337	0.120602	0.0784391	0.044667	0.0147776	0.0165038	0.0164666	0.0110059	0.00391973	0.0014754	0	0.00214787	0	0.00307103	0	0	0	0.00113669	0	0.000365037	0	0	0	0
SRR5983431	0.764709	0.151476	0.117396	0.0133423	0.0496184	0.0113234	0.0227631	0	0	0.0326951	0.0492505	0.00680192	0.0155047	0	0.012379	0	0.00260499	0.00493439	0	0	0.00237737	0	0	0.00342474	0	0	0	0.00359441	0	0	0	0	0	0
SRR5983432	0.672485	0.218465	0.0523737	0.0398149	0.0193215	0.0153405	0.0108856	0	0	0.0665205	0.0242212	0.0016473	0.00110391	0.000802459	0.0146756	0.0173805	0.0111859	0.00325026	0.000653359	0.00120521	0	0.0130065	0	0	0	0	0	0	0	0.000364754	0	0	0	0
SRR5983433	0.632071	0.174665	0.0663355	0.0416724	0.0617544	0.0118161	0.0253458	0	0	0.0718417	0.0735199	0.0409626	0.0509938	0.010498	0.020302	0.0155934	0.0189907	0.00446868	0.0204071	0	0	0.021913	0	0.00687436	0	0	0	0	0	0	0	0	0	0
SRR5983434	0.835053	0.172185	0.156999	0.0547786	0.0156539	0	0.00204292	0	0	0.0464247	0.0839247	0.0114171	0.0164819	0.00181336	0.0132152	0.0128292	0.00460363	0.0147874	0.00219043	0	0	0.00575628	0	0.000623511	0	0	0	0	0	0	0	0	0	0
SRR5983435	0.621381	0.229157	0.105024	0.0492877	0.0957994	0.00529283	0.0565504	0.000841993	0	0.145321	0.0314486	0.00156268	0.000972213	0.0618073	0.00625685	0.00733159	0.0073251	0.00436097	0.0193496	0.000369532	0.00313295	0.00713135	0	0.00525105	0	0	0	0	0	0	0	0	0	0
SRR5983436	0.599268	0.278161	0.116814	0.0154279	0.152439	0.0227067	0.0105591	0	0	0.058257	0.147639	0.000457342	0	0.0144849	0.0115492	0.017486	0.021016	0	0	0.00100114	0	0	0	0	0	0	0.000459724	0	0	0	0	0	0	0
SRR5983437	0.774684	0.100422	0.108239	0.0795887	0.00709152	0.0975757	0.00825714	0	0	0.0243889	0.0357195	0.0433898	0.0492927	0	0.00734939	0.00455396	0.00621946	0.00325431	0	0.00124036	0	0	0	0.000540792	0	0	0	0	0	0	0	0	0	0
SRR5983438	0.851417	0.343087	0.0841262	0.147448	0.0866538	0.00499171	0.122464	0	0	0.0545198	0.0395886	0.0188669	0.00508382	0	0.01279	0.0118093	0.0099268	0.00215227	0.00301366	0.00921882	0.00103537	0.00239231	0	0.00334554	0	0	0	0.00179994	0	0.00134298	0	0.000283305	0	0
SRR5983439	0.920624	0.257124	0.100113	0.0467152	0.0294203	0.00335592	0.02274	0.000887053	0	0.0648594	0.0620333	0.000658524	0	0.00136748	0.024617	0.0128715	0.0113392	0.00923804	0.00898228	0.00895408	0.00188606	0.00429314	0	0.00518814	0	0	0	0	0	0	0	0	0	0
SRR5983440	0.680985	0.117459	0.0736004	0.0864541	0.017916	0.063175	0.0122561	0.00104254	0	0.0582887	0.0397387	0.0229185	0.0120619	0.00195143	0.0091755	0.00843734	0.00907948	0.00418599	0.000953307	0.00271935	0.00332501	0.00063071	0	0.00121604	0	0	0	0.000409905	0	0.00053097	0	0	0	0
SRR5983441	0.975403	0.163135	0.0550233	0.0746431	0.0396687	0.0129896	0.0185847	0.000678922	0	0.0800469	0.0360587	0.00384351	0.00132359	0.00052554	0.0282515	0.0146963	0.00875793	0.00821124	0.000633088	0.00962192	0	0.00082896	0	0.00186474	0	0	0.000240067	0.000270834	0.00121738	0.000348934	0	0	0	0
SRR5983442	1.15745	0.467745	0.0954646	0.0495389	0.244875	0	0.0638482	0	0	0.127707	0.0372906	0.00944356	0	0	0.0191796	0	0.0143275	0.0752192	0	0	0	0	0	0	0	0	0.00467684	0	0	0	0	0	0	0
SRR5983443	0.66367	0.0770204	0.184788	0.112759	0.00372511	0.105852	0.0271282	0	0	0.0381845	0.0717853	0.0180055	0.0207605	0	0.00364233	0.00519887	0.00173444	0	0	0	0	0	0	0.00114619	0	0	0	0	0	0.0015247	0	0	0	0
SRR5983444	0.815685	0.320152	0.07156	0.0507391	0.0617432	0.028179	0.0419582	0	0	0.0650841	0.0502359	0.0137404	0.0107602	0	0.0198242	0.0113278	0.00701624	0.0108084	0.00853767	0.0170391	0	0.0152383	0	0.0129872	0	0	0	0	0	0	0	0	0	0
SRR5983445	0.770608	0.0793085	0.166761	0.0633449	0.0101196	0.255142	0.00528505	0	0	0.0607399	0.0680595	0.0290242	0.0282649	0	0.00480086	0.00352837	0.00236884	0.00692372	0	0.00447419	0	0	0	0.00310637	0	0	0	0	0	0	0	0	0	0
SRR5983446	1.0702	0.52762	0.205526	0.0172796	0.183497	0.00095808	0.0440902	0	0	0.0709555	0.148756	0	0.00117866	0.00057321	0.0217293	0.0154769	0.0164116	0.00431672	0	0	0.000406952	0.00046316	0	0	0	0	0.000291083	0	0	0	0	0	0	0
SRR5983447	0.802189	0.0874475	0.135959	0.062543	0.00921418	0.0694411	0.0155045	0	0	0.0401098	0.053151	0.0501395	0.0411055	0.0012704	0.00656305	0.010226	0.00708424	0.0028039	0	0.00204271	0	0	0	0.000791487	0	0	0	0.000536597	0	0	0	0	0	0
SRR5983448	0.965426	0.120462	0.112229	0.0693451	0.00805737	0.254727	0.00507265	0	0	0.0402411	0.0403025	0.0223007	0.0223677	0.00367425	0.00545533	0.0113348	0.00710099	0.00287549	0.00187379	0.00352806	0	0.000987595	0	0.00156707	0	0	0	0	0	0	0	0	0	0
SRR5983449	0.762555	0.302173	0.123748	0.0533986	0.0105937	0.00224367	0.0138719	0	0	0.0566031	0.000672064	0.000341746	0	0.000671183	0.0146588	0.0219895	0.0127245	0.0031793	0	0.00205919	0	0	0	0	0	0	0	0.00035825	0	0	0	0	0	0
SRR5983450	0.863812	0.211805	0.0540487	0.0273156	0.0641772	0.0422278	0.0306506	0.00488486	0	0.128054	0.109395	0.0802704	0.0510537	0.00156757	0.0183021	0.00992444	0.00758177	0.00755711	0.00478792	0.000361017	0	0.00148097	0	0.00601546	0	0	0	0.00128854	0	0.00124969	0	0	0	0
SRR5983451	0.513282	0.108823	0.100317	0.0900448	0.0318639	0.00409646	0.0319562	0.00161069	0	0.071328	0.169939	0.191745	0.141539	0.0636398	0.00324766	0.00187488	0.00328595	0.00191716	0.0416488	0	0	0.0278973	0	0.0170303	0	0	0	0.000325086	0	0	0	0	0	0
SRR5983452	0.769634	0.236205	0.152542	0.0704042	0.0568434	0.0192613	0.0154152	0	0	0.0547815	0.0636955	0.00182293	0.000347635	0.000584991	0.0152083	0.0125339	0.011671	0.00846984	0.00238319	0.0119049	0	0.00332552	0	0.00155128	0	0	0.000691562	0	0	0	0	0	0	0
SRR5983453	0.353277	0.0631464	0.0323535	0.0202415	0.0210932	0.00627301	0.0251536	0	0	0.035903	0.00948231	0.00125765	0.00254624	0.00639789	0.00661623	0.00415057	0.00191982	0.0103821	0.00354473	0.00022997	0.0164105	0.00133408	0	0.000860981	0	0	0.000209608	0	0	0.00028275	0	0	0	0
SRR5983454	0.594853	0.290476	0.0596559	0.0456447	0.0111065	0.00226052	0.0105688	0	0	0.0375347	0.00503068	0	0	0	0.0147681	0.0165659	0.0110777	0.00585919	0.00466431	0.000513602	0	0.00289183	0	0.00278456	0	0	0	0	0	0	0	0	0	0
SRR5983455	0.57552	0.161984	0.127721	0.065934	0.0402012	0	0.0271266	0	0	0.109171	0.0730954	0.0673987	0.0438817	0.0571014	0.0108927	0.00683098	0.00442722	0.00650615	0.0353635	0.000574337	0	0.0205432	0	0.0140556	0	0	0	0	0	0.00035295	0	0.00029817	0	0
SRR5983456	0.602373	0.167987	0.074154	0.052159	0.0761372	0.0124555	0.0325943	0	0	0.0495291	0.0397387	0.00540205	0.00253208	0.0541058	0.0079536	0.00380422	0.00229179	0.00141704	0.0111735	0.00140343	0	0.012718	0	0.00640265	0	0	0	0	0	0	0	0	0	0
SRR5983457	0.761164	0.237206	0.124922	0.04267	0.0163013	0	0.012865	0	0	0.0512801	0.0175819	0.00294851	0.00299976	0	0.0117207	0.0144229	0.0184964	0.00306798	0.00143136	0	0	0.00141303	0	0.000296018	0	0	0	0	0.00103756	0.000402137	0	0	0	0
SRR5983458	0.344608	0.035924	0.0199044	0.0177638	0.00710285	0.00919364	0.00227877	0	0	0.0366067	0.0167254	0.00104531	0.00734432	0.0185963	0.00351854	0.00473832	0.000526209	0.012134	0	0	0.0189895	0.00055252	0	0	0	0	0	0	0	0	0	0	0	0
SRR5983459	1.15757	1.00612	0.207691	0.0521052	0.424419	0.0302907	0.565263	0	0	0	0.222951	0.39724	0.26898	0	0	0	0	0.00730495	0	0	0	0	0	0	0	0	0	0.000678129	0	0.000873682	0	0	0	0
SRR5983460	1.01961	0.597895	0.284165	0.13235	0.171766	0.000837266	0.155035	0	0	0.0583643	0.000511419	0.000511005	0.000775246	0	0.0167682	0.0220614	0.0112452	0.0040093	0.000618234	0	0	0.00121427	0	0.000256157	0	0	0	0	0	0	0	0	0	0
SRR5983461	0.676426	0.245896	0.0700937	0.0380296	0.00940352	0.00339386	0.00965535	0	0	0.0533021	0.00754509	0.00061941	0.000418995	0.000209868	0.0136965	0.0191206	0.0147696	0.00590971	0.0169572	0.00181607	0	0.00951593	0	0.00468014	0	0	0	0	0	0	0	0	0	0
SRR5983462	0.730197	0.241177	0.0524541	0.0543678	0.154401	0.00768937	0.0533202	0	0	0.0543926	0.115838	0.0205215	0.0266238	0	0.0157053	0.0164361	0.00472311	0.00386799	0.00466679	0.0222578	0	0.00306814	0	0.00278988	0	0	0	0	0	0	0	0	0	0
SRR5983463	0.886031	0.0320503	0.0413235	0.0840455	0.00767418	0.121889	0.00743293	0	0	0.0454991	0.0032581	0.0113073	0.00608461	0.000577407	0.012117	0.00447988	0.00492909	0.00273083	0	0	0	0.00116638	0	0.000443101	0	0	0	0	0	0	0	0	0	0
SRR5983464	0.661067	0.180935	0.0604152	0.0498535	0.09071	0.00743351	0.0379648	0	0	0.0682431	0.0512907	0.0044066	0.000568273	0	0.0118899	0.0153438	0.0188282	0.000804346	0	0	0	0.000893224	0	0.00167475	0	0.000750225	0.000558458	0	0	0	0	0	0	0
SRR5983465	0.567837	0.122361	0.0475477	0.0238627	0	0	0	0	0	0.0593683	0.011256	0.0374832	0.123001	0	0	0	0	0.013356	0.0113272	0	0	0	0	0	0	0	0	0	0	0	0	0	0	0
SRR5983466	0.797039	0.137414	0.0535303	0.101838	0.0898409	0.085523	0.0156318	0	0	0.0755532	0.0160973	0.0457765	0.0526616	0	0.0145868	0.0191716	0.0112156	0.00150486	0	0.018185	0	0	0	0	0	0	0	0	0	0	0	0	0	0
SRR5983467	0.929882	0.270101	0.0555189	0.0418793	0.127683	0.00250884	0.00249458	0	0	0.0427028	0.120168	0.00531754	0.00463784	0	0.0235695	0.0104812	0.0069937	0.00218431	0	0	0	0	0	0.0021995	0	0	0	0.000792502	0	0	0	0	0	0
SRR5983468	0.910854	0.166225	0.0545993	0.0288981	0.077099	0.00385067	0.00877333	0	0	0.060782	0.0538338	0.0183739	0.0277902	0	0.0266124	0.00935159	0.0124962	0.00841155	0	0	0	0.000464695	0	0	0	0	0	0	0	0	0	0	0	0
SRR5983469	0.924375	0.356771	0.141136	0.114292	0.0496287	0.0356668	0.0287828	0	0	0.0671441	0.0367461	0.00842479	0.0038095	0	0.0257333	0.0163617	0.00942419	0.0120592	0.0113773	0.0154149	0.00148559	0.0081209	0	0.00303806	0	0	0	0	0.000313659	0	0	0	0	0
SRR5983470	0.645199	0.217817	0.0888791	0.17714	0.0582176	0.00369429	0.0895146	0	0	0.0502491	0.03756	0.00673244	0.0181833	0.00342668	0.0189458	0.00342971	0.00171942	0.00160821	0.0296965	0	0.00156918	0.0196451	0	0.0217263	0	0	0	0	0	0	0	0	0	0
SRR5983471	0.980404	0.104844	0.0292762	0.0456476	0.0373253	0.00773466	0.0484779	0.000686725	0	0.0619915	0.040346	0	0	0.000265712	0.0311515	0.0131665	0	0.0097269	0	0.00891261	0	0.00374136	0	0.00183095	0	0	0	0	0	0	0	0	0	0
SRR5983472	0.561354	0.341971	0.557105	0.0534881	0.0874645	0.0738051	0.0242814	0.00104261	0	0.00855723	0.425073	0.239049	0.158659	0.00409825	0.00144874	0.0015046	0.00090929	0.0033285	0.000238342	0.000228789	0.000831303	0.000630749	0	0	0	0	0	0.00041215	0	0.000265502	0	0	0	0
SRR5983473	0.341426	0.106594	0.0381158	0.0404487	0.017843	0.00661651	0.0469129	0	0	0.108984	0.0233343	0.0029421	0.00101486	0.0167553	0.00587064	0.00484373	0.00433023	0.00876373	0.00826149	0	0.019821	0.00238857	0	0.00392098	0	0	0	0	0	0	0	0	0	0
SRR5983474	0.646587	0.127515	0.1057	0.0237065	0.0955745	0.00273821	0.0194578	0	0	0.0686349	0.0124038	0.00415817	0.00421079	0.00126696	0.0139396	0.0132994	0.0152393	0.00834406	0.00600248	0.016325	0	0.00595675	0	0.0025809	0	0	0	0	0	0	0	0	0	0
SRR5983475	0.893789	0.250772	0.138208	0.0219968	0.0636195	0	0.0228331	0	0	0.0850907	0.0302065	0	0	0.00117297	0.0217066	0.0223235	0.012344	0.0123894	0.00560049	0.0319939	0	0.0110299	0	0.00986251	0	0	0	0	0	0	0	0	0	0
SRR5983476	0.810098	0.259645	0.0614288	0.103832	0.0697122	0.00592238	0.0513482	0	0	0.0401218	0.0352932	0	0.00045515	0.00181185	0.0162141	0.00614279	0.00889966	0.00320417	0.00485171	0.0144127	0	0.00426986	0	0.00321743	0	0	0	0.000470101	0	0	0	0	0	0
SRR5983477	0.859497	0.251567	0.101173	0.0486186	0.141772	0.0463613	0.0334733	0.00206778	0	0.0192244	0.262832	0.038645	0.0344697	0.00058566	0.00309254	0.00451727	0.00748748	0.00175542	0	0	0	0	0	0.000583969	0	0	0.000586584	0.000619804	0	0	0	0	0	0
SRR5983478	0.297609	0.063196	0.0160212	0.00893062	0.0117047	0.046061	0.0180429	0	0	0.0331446	0.00912709	0.000950677	0.000577424	0.00131047	0.00523966	0.00900799	0.00405931	0.00943973	0.0020674	0	0.0186074	0.00151268	0	0.000382262	0	0	0	0	0	0.000512965	0	0	0	0
SRR5983479	0.619092	0.541838	0.550692	0.185758	0.147322	0.0869363	0.138209	0	0	0.060834	0.300216	0.0968265	0.0441786	0	0.00231922	0	0.000849857	0.0204308	0	0.000643779	0	0	0	0.00168486	0	0	0	0	0	0	0	0	0	0
SRR5983480	0.800504	0.167633	0.233991	0.116956	0.0217409	0.0830056	0.0111741	0.00126187	0	0.0522922	0.0949351	0.00917755	0.00947512	0.0077945	0.0143817	0.0113042	0.0091658	0.0108157	0.000871484	0.00138452	0	0.0011451	0	0.00119754	0	0	0.000715934	0.000249414	0	0	0	0	0	0
SRR5983481	0.743054	0.236106	0.0881802	0.048126	0.0758881	0.00641865	0.0298813	0	0	0.0709991	0.0445496	0.0162025	0.0108892	0.195955	0.0126874	0.0114863	0.0100376	0.00745151	0	0.0013332	0	0.00116275	0	0.00098353	0	0	0	0.00202883	0.00028751	0.00163373	0	0	0	0
SRR5983482	0.604706	0.105075	0.0460658	0.0695717	0.040633	0.0656728	0.00899381	0	0	0.0332638	0.0258198	0.0104105	0.00906871	0.0118802	0.00536255	0.000737033	0.00257866	0.00353663	0.0227029	0.000792387	0	0.012665	0	0.00790902	0	0	0.000246331	0	0	0	0	0	0	0
SRR5983483	0.641616	0.0268191	0.129258	0.0947401	0.00695219	0.0705903	0.00964376	0	0	0.0249045	0.0422997	0.0367503	0.0237369	0	0.00220384	0.00324319	0.00489294	0.00203297	0	0	0	0	0	0.000356568	0	0	0	0	0	0	0	0	0	0
SRR5983484	0.886632	0.291237	0.09007	0.0365104	0.0451244	0	0	0	0	0.111517	0.041932	0	0	0	0.0142845	0.021021	0.0211879	0	0	0	0	0	0	0	0	0	0	0	0	0	0	0	0	0
SRR5983485	0.648881	0.11853	0.0572643	0.020376	0.0207681	0.111493	0.009138	0	0	0.0424047	0.0338269	0.026299	0.0359559	0.00845582	0.00841565	0.00744476	0.00327926	0.00195654	0.00401004	0.000214022	0	0.00248312	0	0.00156106	0	0	0	0	0	0	0	0	0	0
[NiFe] Group 1	0.0941223
	0.165405
grou p c	0.115319
	0.14853

## Sheet: Stool MetaG Hyd-sbg RPKM
Sample (n = 300), expressed as RPKM	Fe [Fe]	[FeFe] Group B	[FeFe] Group A3	[FeFe] Group A1	[FeFe] Group A2	[FeFe] Group C1	[FeFe] Group C2	[FeFe] Group C3	[FeFe] Group A4	[NiFe] Group 4e	[NiFe] Group 1d	[NiFe] Group 4a	[NiFe] Group 1c	[NiFe] Group 1f	[NiFe] Group 4b	[NiFe] Group 4i	[NiFe] Group 4h	[NiFe] Group 4g	[NiFe] Group 1a	[NiFe] Group 4f	[NiFe] Group 4d	[NiFe] Group 4c	[NiFe] Group 3c	[NiFe] Group 3a	[NiFe] Group 1b	[NiFe] Group 2d	[NiFe] Group 1e	[NiFe] Group 1i	[NiFe] Group 3d	[NiFe] Group 3b	[NiFe] Group 2e	[NiFe] Group 2c	[NiFe] Group 1k	[NiFe] Group 2a
AVERAGE	0.0236472	108.416	27.7495	14.067	8.92502	7.56586	4.80387	4.92595	0.0906559	9.15104	8.01318	3.0973	2.53774	1.43902	2.06326	1.44309	1.27101	1.1955	0.66465	0.732199	0.382249	0.620062	0.0219854	0.0200373	0.405392	0.00959603	0.0570938	0.0528564	0.0112745	0.037506	0.00139563	0.0033873	0.000423617	0.000123826
STD	0.221874	41.2063	17.5637	15.4326	8.87615	6.68822	9.51144	6.85738	0.260746	6.03259	10.0322	8.21551	6.06293	3.90049	1.2844	0.881805	0.958302	1.16644	1.4231	1.65719	0.919599	1.02566	0.18412	0.198805	0.836745	0.0895853	0.303205	0.139686	0.0458155	0.0932291	0.0120626	0.0181902	0.00557489	0.00214115
SRR5947807	0	128.39	65.0132	15.8068	4.59992	6.72654	2.16202	5.85411	0	8.98457	18.5439	0	0.033577	1.19153	2.69513	2.04202	0.597982	0.748382	1.77682	0.758163	0.821384	2.3954	0	0	0.630248	0	0	0.0339406	0	0	0	0.147765	0	0
SRR5947808	0	161.839	20.7419	10.508	6.13489	6.55142	0	1.43036	0	11.2009	2.84412	0.03075	0	0	3.68529	2.08898	1.90496	1.3307	0.183667	0.879672	0	0.291021	0	0	0.125158	0	0	0.0633872	0.0356151	0.041411	0	0	0	0
SRR5947809	0	200.399	62.4685	36.1494	51.7744	19.0279	54.2286	21.6424	1.10083	14.025	3.0711	4.6404	4.40188	0.374642	0	0.0560525	0	0	0	0.170865	0	0	0	0	0.0383156	0	0	0.158242	0	0	0	0	0	0
SRR5947810	0	169.867	23.2762	10.3313	10.4224	4.1554	39.026	1.68117	0	9.3233	4.72257	3.07569	2.71365	1.8291	1.47841	1.25481	1.08991	0.460687	2.37407	0.116992	0	0.852652	0	0	0.836886	0	0	0	0	0	0	0	0	0
SRR5947811	0	34.2631	14.049	7.73095	9.54314	2.37662	0.562804	1.12377	0	6.31249	3.43244	1.03254	2.1139	0.277394	1.0647	1.20103	0.515616	3.37238	0.0684706	0.13008	4.49014	0.716752	0	0	0.115306	0	0.0560536	0	0	0	0	0	0	0
SRR5947812	0	146.286	46.987	30.9476	31.3088	17.0129	54.4405	20.6155	0.289193	22.2382	3.06469	1.83165	1.61924	12.7208	0.227338	0.165433	0	0.0879629	0	0.122909	0.307443	0.0874769	0	0	0.442214	0	0	0.11432	0	0.0736434	0	0	0	0
SRR5947813	0	145.695	34.6178	12.6499	16.175	7.01651	0.556007	6.20819	0.0880453	11.3123	7.76074	0.133524	0.238049	0.0676559	2.22651	1.22724	1.8939	1.40838	5.18306	0.332293	0.140402	3.62202	0	0	1.79205	0	0.0666042	0.0340069	0	0	0	0	0	0
SRR5947814	0	80.5385	18.6683	9.69524	5.84359	2.30315	0.395304	2.00999	0	7.60536	6.06017	0.528644	0.420662	0.06052	3.21621	1.35669	0.725122	1.42049	0.287802	0.0679797	0	0.755664	0	0	0.244262	0	0	0	0	0	0	0	0	0
SRR5947815	0	104.021	32.5929	4.82177	6.18294	11.5265	6.70106	4.92332	0	8.21191	8.63905	0.49392	0	0.0849147	1.11066	1.79033	1.6646	0.180602	0.406318	0.0460965	0	0.133705	0	0	0.0856833	0	0	0.0853639	0	0	0	0	0	0
SRR5947816	0	151.589	46.9443	7.52744	9.64843	7.42533	0	5.28118	0	9.85096	12.9852	0.300178	0.103935	0.156087	2.26415	1.25483	1.48701	0.735191	0.123896	0.111916	0.358222	2.20566	0	0	0.359265	0	0	0	0	0.0696168	0	0	0	0
SRR5947817	0	158.076	19.7157	12.0096	5.09042	6.19039	1.86274	2.37684	0	10.1412	8.48721	0.827178	1.87964	0.032645	4.64311	1.46477	1.16711	2.0958	0.279084	0	0	0.263775	0	0	0.237015	0	0	0	0	0	0	0	0	0
SRR5947818	0	12.7634	4.5011	1.10579	0.567574	0	0	2.14514	0	1.73522	2.34291	0.867127	0.65912	0	0.693702	0	0.332091	0.31692	0	0	0.303074	0	0	0	0.218298	0	0	0	0	0	0	0	0	0
SRR5947819	0	0.889999	0.46619	0.476844	0	0	0	0	0	0.145441	0	0	0.0920869	0	0	0	0	0	0	0	0	0	0	0	0	0	0	0	0	0	0	0	0	0
SRR5947820	0	144.344	38.7345	5.66476	8.70936	4.96353	11.1533	1.80101	0.0619562	6.51945	5.99654	0.0477421	0.119691	0	2.59154	1.91222	1.69843	1.12129	0.627394	0.187174	0.09909	0.301224	0	0	0.218528	0	0.0236638	0.024471	0	0	0	0	0	0
SRR5947821	0	162.639	47.1264	9.10975	16.879	3.77158	47.7599	4.52186	0.197654	8.87741	8.87507	0.752099	1.18467	0.929143	1.20083	0.9786	0.231297	0.603435	1.86878	0.582533	0	1.0217	0	0	1.53668	0	0.0377464	0.154712	0	0.152043	0	0.042715	0	0
SRR5947822	0	114.418	31.4743	17.4134	5.33654	6.75568	1.90658	8.75723	0.0685308	12.5992	3.95526	0.0781513	0.0264696	7.92806	2.62826	3.65208	1.74784	0.996444	0.47164	0.0298375	0.6557	0.373133	0	0	0.13264	0	0.0526193	0.0275381	0	0.0702963	0	0	0	0
SRR5947823	0	156.504	37.9686	19.2581	8.54813	9.65439	0	5.1399	0	8.68634	2.91424	0	0	0	2.63542	2.42458	1.70111	0.890429	0.660169	2.90569	0	0.49126	0	0	0.562198	0	0	0.0987705	0.0832437	0	0	0	0	0
SRR5947824	0	87.1984	6.6001	7.94929	2.77337	0.73388	3.53785	0	0	8.42888	4.02996	0.56002	1.3622	0	4.2067	1.36683	1.20186	1.20488	0	0	0	0.178402	0	0	0	0	0	0.0582865	0	0	0	0	0	0
SRR5947825	0	46.6498	16.3265	2.70843	5.41687	10.0051	6.8885	10.3132	0	6.62066	12.1596	1.0472	0	0	0	1.58052	0	0	0	0	0	0	0	0	0	0	0	0	0	0	0	0	0	0
SRR5947826	0	126.958	14.188	26.7102	3.65722	3.31065	3.81317	3.35254	0.46257	12.8572	0	0.0438401	0.0447679	6.24822	2.00741	2.48982	3.09113	0.954508	0	1.38971	0	0	0	0	0	0	0	0	0	0.0591688	0	0	0	0
SRR5947827	0	178.901	9.47995	6.51746	9.65086	3.32337	3.03329	2.87304	0	12.4005	3.27616	2.77598	2.52334	0	5.66748	1.60637	1.50005	1.19094	0.467015	0	0	0.16741	0	0	0.0725343	0	0.0348891	0	0	0	0	0	0	0
SRR5947828	0	63.071	1.46022	7.08106	3.09119	0	2.26349	2.30392	0	2.97249	2.10466	1.23896	1.50553	0	1.38276	0.189245	0.757485	0.986469	0	0	0	0	0	0	0.12197	0	0	0	0	0	0	0	0	0
SRR5947829	0	123.745	51.331	7.85508	5.65253	8.6462	3.66335	5.23272	0	8.79801	14.8861	0.508792	0.129483	1.2991	2.82905	1.81667	1.3009	1.47597	0.20688	0.712729	0.416378	0.950362	0	0	0.385414	0	0	0	0	0.0571452	0	0.0963272	0	0
SRR5947830	0	127.156	15.2123	16.9031	8.34233	5.33548	2.35981	9.70562	0.560524	20.5973	4.29018	5.60922	3.17506	0.0699458	1.00874	1.4087	3.35573	0.681971	0	0.0826632	0	0.452136	0	0	0.357053	0	0	0	0	0	0	0	0	0
SRR5947831	0	135.762	24.0275	27.416	5.55027	7.86761	6.08694	8.09978	0.126842	9.18328	15.9315	5.39188	6.2144	0.0977272	2.92458	1.47367	2.94655	1.11261	0.0579925	0	0	0	0	0	0.386454	0	0	0.150425	0	0.129202	0	0	0	0
SRR5947832	0	132.034	15.0971	30.5434	3.01955	8.70877	0	4.99311	0	15.9422	3.7634	0	0.0621036	0.245397	5.81946	1.86168	2.52312	1.83947	0	0	0	0	0	0	0.0595816	0	0.0611332	0	0	0	0	0	0	0
SRR5947833	0	121.628	21.238	7.70081	12.501	6.08353	0.629452	1.91164	0	7.86228	9.60854	0.189054	0	0	3.60937	1.15693	1.44808	2.48056	0.229737	0	0	0.599979	0	0	0	0	0	0	0	0	0	0	0	0
SRR5947834	0	70.7683	29.3137	9.62517	9.89684	11.1505	0.256826	3.624	0.202881	8.4036	4.20741	1.79721	1.41148	4.70891	1.37979	2.46627	1.17542	0.123419	2.89016	0.252929	0.21214	2.20927	0	0	1.27572	0	0	0.244574	0	0.104298	0	0	0	0
SRR5947835	0	161.499	15.8544	10.7956	6.72805	1.90197	3.25962	1.31683	0	12.1476	3.98812	1.16438	0.730286	0	3.01385	1.49407	1.65134	0.990414	0.396946	0	0	0.468761	0	0	0.468449	0	0.0301674	0.102101	0	0	0	0	0	0
SRR5947836	0	22.0972	5.34249	7.21536	3.77463	0.850651	1.38078	0.3737	0	6.45531	1.96105	0.0368067	0.0760033	0.0761963	1.18946	2.29351	0.172349	3.36293	0.0911502	0.34991	5.79794	0.299944	0	0	0.0779746	0	0.187725	0	0	0	0	0	0	0
SRR5947837	0	18.5918	4.87116	2.75348	2.4325	0	1.32523	0	0	2.75854	1.25942	0.266515	0.807275	0	0.141522	0.405421	0.406499	0.190104	0.159544	0	0	0	0	0	0	0	0	0	0	0.177725	0	0	0	0
SRR5947838	0	125.813	33.179	11.9809	12.479	10.4785	7.37808	5.96438	0	8.08003	1.76857	0.483207	0.853023	0.531632	2.31404	1.64604	0.915155	0.257881	3.11429	1.17383	0.498113	1.62545	0	0	1.05467	0	0	0.0623757	0	0.0805504	0	0	0	0
SRR5947839	0	11.848	2.7754	0.599423	0.591302	0.984644	0	1.28016	0	3.76023	2.33705	0.380855	0.924395	0	1.44568	0.228248	0.231167	1.33067	0.092174	0	1.59067	0	0	0	0.0762486	0	0	0	0	0	0	0	0	0
SRR5947840	0	169.618	8.8096	5.23855	4.88188	2.03409	0.929756	1.53372	0	15.8497	1.3724	1.73839	0.600691	0.0928087	3.08019	1.56937	1.32942	1.25391	0.790478	0	0.0435445	0.89206	0	0	0.225462	0	0.030985	0	0	0	0	0	0	0
SRR5947841	0.0611214	23.7526	7.88018	6.242	3.55456	2.30037	0.238126	1.6999	0	5.7258	2.94621	0.358043	0.434403	0.0704203	1.31318	1.29826	0.109274	2.87223	0.129459	0.203633	5.64919	0.568004	0	0.152577	0.366471	0	0.035575	0	0	0	0	0	0	0
SRR5947842	0	128.063	53.3236	13.4231	2.46507	30.5186	16.7491	0.886678	0	3.11413	67.3332	7.78022	8.23261	0.397097	0.276831	1.95182	1.12668	0.385244	0	0	0	0	0	0	10.4405	0	0.067217	0	0	0	0	0	0	0
SRR5947843	0	21.2088	8.03224	16.081	2.91347	0	0	0.259275	0	1.57398	11.6726	6.41007	9.67071	0	0.645308	0.229865	0.808474	0.54177	0	0.174582	0	0	0	0	0.0782016	0	0	0	0	0	0	0	0	0
SRR5947844	0	124.199	19.7065	11.8935	0.771639	3.81023	8.83187	0.983631	0	13.2272	6.52816	0.918336	0.598578	0	2.15762	1.12949	0.226257	1.05812	1.07125	0	0	0.235007	0	0	0	0	0	0	0	0	0	0	0	0
SRR5947845	0	49.4611	15.967	4.7209	5.31316	4.57118	2.80867	3.75587	0	16.7651	2.71467	0.349403	0.572558	0.222167	1.7319	1.90161	0.345659	2.05347	0.818288	0	3.78547	0.628298	0	0	0.230078	0	0	0	0	0.0762722	0	0	0	0
SRR5947846	0	135.854	35.6349	15.4979	6.56785	10.8872	4.98625	0.633105	0	7.06145	7.65506	1.99936	2.14273	0	1.26126	1.57336	1.00072	0.673493	0.282636	0	0	0.447838	0	0	0.516499	0	0	0	0.164419	0	0	0.106167	0	0
SRR5947847	0	149.854	26.6486	16.7314	6.1921	17.6993	30.8149	1.98183	0.14433	3.59401	25.2618	1.04095	1.50166	16.4809	0.171284	0.16813	0.250859	0.0878007	0	0	0	0	0	0	0.0547803	0	0.0548754	0.0570546	0	0	0	0	0	0
SRR5947848	0.0590604	104.873	34.3732	15.2246	7.686	15.5282	0.68766	4.33163	0	6.65439	17.2057	12.549	13.8998	0.409942	2.20042	2.05677	1.10602	0.937405	2.7582	2.93698	0.144927	1.42952	0	0.0491441	0.961323	0	0	0.0351029	0.0403719	0	0	0.0782057	0	0
SRR5947849	0	169.838	42.6307	17.0527	15.9025	13.153	0	4.30025	0.120424	10.6366	5.44522	0	0	0	2.53677	2.12249	1.46587	1.3734	0	0.999111	0	0.0765126	0	0	0	0	0	0.199444	0	0.193844	0	0	0	0
SRR5947850	0	111.08	24.6313	13.8433	6.76026	7.8105	1.0145	5.18981	0	22.4514	2.9859	2.30243	1.27617	0.0375019	2.49783	1.62852	1.33859	1.38096	1.1971	0.126954	1.22473	0.303019	0	0	0.156382	0	0	0.232154	0	0.102878	0.0855306	0	0	0
SRR5947851	0	135.243	31.9923	6.62759	10.4626	14.6021	1.89931	9.85517	0.101025	8.75002	4.44023	0	0	0.0390892	4.42022	1.17371	0.0588417	1.36199	0	2.76485	0	0.305926	0	0	0.229705	0	0	0.0399359	0	0.0515722	0.0431276	0	0	0
SRR5947852	0	150.365	16.1068	17.8932	3.83128	5.73181	0.574518	7.39096	0.0757295	13.8135	0.815263	2.52668	1.7626	0.142397	3.54559	2.031	2.60326	1.25782	0	0	0	0.0920469	0	0	0	0	0	0.0304023	0	0.0774906	0	0	0	0
SRR5947853	0	71.3621	18.2167	5.56714	1.98691	7.16327	0.424903	1.69673	0	10.3838	8.38263	0.213884	0.389962	0.0434566	3.02566	1.56516	0.912363	1.9865	0.671877	0.0467612	2.7462	0.407675	0	0	0.740329	0	0	0	0	0.057201	0.0479462	0	0	0
SRR5947854	0	130.112	17.287	23.9831	4.32068	4.15549	0.0971225	4.863	0	10.3205	7.60234	1.10113	1.45101	0.46975	3.77165	2.05086	2.58473	1.88084	0	0.0319433	0	0	0	0	0.0578389	0	0.0291705	0	0	0	0	0	0	0
SRR5947855	0	32.7947	11.099	4.6901	4.55944	4.66413	0.336365	1.54643	0	5.6754	1.87398	0.58755	0.948843	0	1.22867	1.15519	0.192982	2.37943	0.0304582	0.76066	4.42642	0.559535	0.061559	0.0360234	0.181173	0	0	0	0	0	0	0	0	0
SRR5947856	0	146.487	9.98929	13.8848	0.813321	9.20672	5.26476	3.28831	0	15.747	7.74988	1.26327	0.964836	0	3.04995	0.485404	0.486695	0	1.53622	0	0	0.505517	0	0	0.31881	0	0	0	0	0	0	0	0	0
SRR5947857	0.912917	103.43	54.0438	14.8802	14.192	12.6957	0.207434	8.78038	0	7.16237	4.83159	1.80939	1.18124	1.3921	2.51908	1.63292	0.817994	3.67203	2.80867	3.24973	0.0439254	2.00053	0.534843	0.312792	0.971151	0	0	0.0326665	0.110125	0.037391	0	0.0355545	0	0
SRR5947858	0	80.1908	43.3344	6.61689	5.15578	13.084	0.358131	4.60524	0	7.1307	12.3277	0.336444	0.29139	0	1.69487	3.48871	2.40571	0.154121	0.345832	0.117492	0.0501268	0.171151	0	0	0.368941	0	0.0715234	0	0	0	0	0	0	0
SRR5947859	0	104.636	32.5413	28.2496	8.21504	7.01199	0	5.34582	0	8.20768	6.12563	8.66237	1.91951	0	1.74191	1.28336	1.76551	1.01713	1.31465	0.232283	0.392302	0.446487	0	0	1.1917	0	0	0	0	0	0	0	0	0
SRR5947860	0	152.495	22.3813	10.7192	3.18964	14.721	10.536	0.41622	0	10.156	14.7883	0.124928	0.257148	0	2.00725	0.968354	1.03333	1.1519	0	0	0.0572108	0	0	0	0.21304	0	0.169249	0	0	0	0	0	0	0
SRR5947861	0	35.2004	3.57086	3.82832	3.28662	0.81055	0.824606	0	0	3.76846	0.450732	0.617887	0.62723	0	1.45299	0.190209	0.947512	0.594403	0	0.142943	0	0	0	0	0	0	0	0	0	0	0	0	0	0
SRR5947862	0	51.7538	10.9718	20.8528	13.1173	6.81168	1.22492	1.06189	0	2.94423	11.3068	2.13215	3.17065	0.0916702	0.582711	0.341622	0.0700762	1.48408	0.0506478	0.212335	2.8932	0.07358	0	0	0.0899461	0	0.137248	0	0	0	0	0	0	0
SRR5947863	0	48.7618	21.0116	2.69745	3.06361	13.9518	0	1.20823	0	6.13081	18.5013	1.98231	2.96552	0	1.59518	1.0426	0.835622	1.86927	0.77273	0.0526563	2.61479	0.0725843	0	0	0.607316	0	0	0	0	0	0	0	0	0
SRR5947864	0	160.136	14.8023	8.16484	3.76198	6.12629	23.2485	2.264	0.164361	8.00651	3.60871	0.938151	1.26755	0.0631491	1.86149	1.05127	1.71911	1.00583	0	0	0	0.298301	0	0	0.249886	0	0.0621675	0.0649729	0	0	0	0	0	0
SRR5947865	0	195.901	26.0724	17.0203	26.2184	8.90795	12.9257	5.60513	0	18.093	0.813572	1.572	0.606863	0.0657078	3.15679	0.558858	1.01881	0.952915	0	0.0363446	0	0	0	0	0.0331377	0	0	0.10372	0	0.0445432	0	0	0	0
SRR5947866	0	108.192	31.4634	12.8637	5.82087	10.5906	1.82993	2.24474	0.065613	8.11964	17.2212	14.9078	17.0057	0.024675	2.89403	1.41307	1.07125	0.799075	1.51313	2.02529	0.0700721	0.877256	0	0	0.489325	0	0	0	0.146398	0	0	0.0283592	0	0
SRR5947867	0	106.145	37.9644	26.5634	5.86557	14.3672	2.57829	2.31065	0.19362	8.64827	3.90191	0.434874	0	22.7557	2.10283	2.36622	2.0311	0.648129	1.29414	14.2494	0.0501134	1.3532	0	0	1.31268	0	0	0.153991	0	0	0	0	0	0
SRR5947868	0	155.469	40.0952	11.9543	7.88407	8.76815	0	6.5142	0	12.393	10.0197	0	0	0	4.59213	2.04617	1.90196	1.70121	0.0370245	0	0.0458313	0.0521616	0	0	0.0321678	0	0	0.0335987	0	0	0	0	0	0
SRR5947869	0	149.974	25.3268	9.81789	17.7015	3.45125	0	2.85023	0.0900708	10.8652	5.91238	0.441765	0.450671	0	3.75735	2.50438	1.83143	1.39403	0.290436	0.990657	0.190045	2.13269	0	0	0.175552	0	0.0681365	0.107021	0	0	0	0	0	0.0371478
SRR5947870	0	155.845	20.3814	15.4753	4.42095	5.65134	0.809829	1.31105	0	10.588	8.09113	1.22568	0.740848	0	5.49708	2.22699	1.26529	1.04553	1.17549	0	0	0.774036	0	0	0.395506	0	0.048646	0	0	0	0	0	0	0
SRR5947871	0	160.93	14.4301	9.0822	9.81897	2.52758	4.81021	1.57873	0	11.2762	3.45857	0.202613	0.273735	0.168626	4.52086	0.773319	1.70024	2.37364	0	0	0	0.0536527	0	0	0.0666319	0	0.0335445	0	0	0	0	0	0	0
SRR5947872	0	125.726	48.3159	13.0567	6.48291	10.6708	14.5538	15.1348	0.115782	12.3918	5.20755	5.06718	2.99279	0.346753	1.28394	0.604616	0.873112	0.330094	1.37801	0.0512248	0	1.26081	0	0	0.589179	0	0	0.136815	0	0.0591056	0	0	0	0
SRR5947873	0	113.996	59.4214	11.5633	4.44213	11.1038	2.46632	4.3904	0	7.86213	15.9897	0	0	3.39376	3.08384	3.03034	1.24682	1.17903	0.557739	2.01074	0.645819	1.53067	0	0	0.0734919	0	0	0	0	0	0	0	0	0
SRR5947874	0.390431	149.198	41.6174	6.10302	20.2455	8.64236	1.70038	15.0868	0.1502	6.94639	1.99721	1.71232	1.44787	0	0.840438	0.700805	0.614262	0.405807	1.30911	0.37415	0	1.3583	0.346981	0.324877	2.17006	0	0	0.119081	0	0.0766756	0	0	0	0
SRR5947875	0	102.633	21.5824	17.6612	2.16804	0.962784	0	2.91852	0.1303	4.21106	14.6839	19.3876	21.4884	0	2.99222	0.529841	0.452948	1.62791	0.0595735	0.0542504	0	0	0	0	0.148457	0	0	0	0	0	0	0	0	0
SRR5947876	0	138.012	29.2858	16.479	6.0708	10.275	0.689804	8.64141	1.74969	7.99749	5.02786	5.0618	7.814	1.06439	3.32044	1.14278	1.14374	1.30666	0	0.0455301	0.056218	0.198471	0	0	0	0	0	0	0	0	0	0	0	0
SRR5947877	0	59.3039	25.8206	4.17049	4.84373	7.71231	0.302944	4.3741	0	7.4474	9.26251	0.269569	0.0929311	0	1.58164	3.91385	1.75315	0	0.0559232	0	0	0	0	0	0	0.0615025	0	0.0956953	0	0.0617893	0	0	0	0
SRR5947878	0	110.833	57.9445	38.5631	18.1123	24.2228	0	14.6566	0.0930616	13.1144	11.0498	0.967209	0	11.7766	0.991877	0.863251	1.45776	0.429241	9.27914	14.7418	0	5.40477	0	0	3.9605	0	0	0.366645	0	0	0.0794561	0	0	0
SRR5947879	0	97.9246	37.0677	14.2471	6.46181	11.5058	1.23813	4.35582	0	12.1537	12.846	18.9131	8.02649	13.4767	2.63492	0.475276	1.14067	0.990982	4.96612	0.0678708	0	3.16781	0	0	1.66463	0	0	0.0643372	0	0.167067	0	0	0	0
SRR5947880	0	173.115	36.065	9.48911	23.9039	4.19465	0.594403	5.2955	0	7.7698	13.8726	1.01233	0.156335	0	3.28794	1.53664	1.2237	1.50617	0.405986	1.27936	0.396749	2.17724	0	0	0.264628	0	0	0.0533131	0	0.0692777	0	0	0	0
SRR5947881	0	77.818	6.86965	5.71543	5.4489	0.980625	3.00399	2.66619	0	6.59713	0.213089	0.302778	0.203741	0	1.92422	0.920893	0.923329	0.288379	0	0.110198	0	0	0	0	0	0	0	0	0	0	0	0	0	0
SRR5947882	0	99.0466	28.2851	8.12197	5.84118	12.2016	0	3.20765	0	11.003	3.23178	0.0733425	0	2.74414	1.99503	2.61534	2.54277	0.587566	1.38278	3.1496	0	0.791892	0	0	0.609929	0	0	0.077156	0	0.0333331	0	0	0	0
SRR5947883	0	136.037	12.5106	33.0279	4.32413	1.88436	0	2.98489	0.10931	13.3244	6.94386	1.41774	2.02541	0.207592	4.31747	2.02629	2.28461	2.73928	0	0	0	0	0	0	0.125554	0	0.291577	0	0	0	0	0	0	0
SRR5947884	0	142.469	27.3248	10.9371	14.6298	3.48436	0	4.41225	0	10.2322	5.4663	0.856139	1.71057	0	4.06137	2.01134	1.73669	1.56619	0.335697	1.06767	0.429529	2.69414	0	0	0.0618222	0	0	0.0317713	0	0.0411549	0	0	0	0
SRR5983264	0	135.177	13.2998	16.0952	4.5807	1.88915	0.42752	0.63765	0	10.6185	3.93735	0.259105	0.460204	0.0660918	4.2904	2.36995	3.1705	1.39582	0.0789198	0.524761	0	0	0	0	0.0653986	0	0	0.0671597	0	0	0	0	0	0
SRR5983265	0	141.974	37.9557	12.3805	10.3253	12.9853	33.8757	9.58644	0	6.4476	4.42306	0.892359	0.273103	0.136172	2.06593	1.40351	0.993671	0.622864	1.22251	5.31125	0	0.894253	0	0	0.320112	0	0.0446982	0.275755	0	0.212562	0	0	0	0
SRR5983266	0	110.625	29.0844	6.76604	4.59309	7.4721	1.09821	5.14033	0.107614	8.73369	4.13969	0.0806194	0.042019	0.167781	2.96011	1.57413	2.27038	1.19012	0.747904	1.09384	0	0.394189	0	0	0.16934	0	0.0412895	0	0.144723	0	0	0	0	0
SRR5983267	0	135.311	31.5562	7.79121	0.863886	4.20815	0	1.67274	0	11.1807	3.21126	0.312518	0.27682	0.0396256	2.64924	1.89936	1.13097	0.895487	0.328747	0.108095	0.321627	3.04066	0	0	0.0799695	0	0	0.0202419	0	0	0	0	0	0
SRR5983268	0	150.129	45.0227	12.1514	39.8598	14.8509	22.2351	14.0835	0	34.0159	4.60666	3.48469	1.95996	0.0484858	0.405392	0.733077	0.147388	0.430077	0.0586126	2.28524	0.404598	0	0	0	0.142405	0	0	0.45584	0	0.193981	0	0	0	0
SRR5983269	0	128.82	45.8187	9.72344	1.4013	2.98977	0.379931	1.91987	0	8.38825	3.9996	0.564885	0.0781751	0	2.76332	2.98332	1.8762	1.49412	0	0	0.052025	0	0	0	0.0397893	0	0.0765549	0	0	0.103082	0	0	0	0
SRR5983270	0	78.3486	16.6547	7.96037	4.5309	3.78718	2.60129	2.16278	0	11.6362	4.39214	0.436849	0.35365	0.131383	1.22535	1.32729	1.26058	2.39949	2.05458	0.198434	0	1.17708	0	0	0.713989	0	0	0	0	0.0582905	0	0	0	0
SRR5983271	0	135.639	25.7661	11.2425	4.2061	6.22842	1.77646	2.56361	0	8.98113	2.81568	0.0896944	0.227795	0	2.5992	2.11908	1.64049	0.673383	0	0.20167	0	0.142718	0	0	0	0	0	0.0466281	0	0	0	0	0	0
SRR5983272	0	79.3964	18.8789	10.3574	5.71797	5.89094	0.12928	3.9744	0	7.27249	7.77068	6.50407	5.585	0.0395148	1.46608	0.592071	0.772327	1.58997	1.64416	0.134823	2.60568	0.927085	0	0	0.675772	0	0.0388288	0.0811907	0	0	0	0	0	0
SRR5983273	0	119.99	9.0212	23.9386	5.44991	1.72429	0.882049	1.73403	0.696779	10.198	17.2046	3.18975	2.68748	0	3.65273	1.61479	7.26855	7.4083	0	0.305801	0	0	0	0	0	0	0.266308	0	0	0	0	0	0	0
SRR5983274	0	46.412	7.34139	1.45545	2.49628	1.45568	2.04566	2.4673	0	6.63076	1.20141	0.27882	0.283596	1.10336	0.589616	1.02731	0.171212	1.48662	0.81349	0	1.80166	0.624068	0	0	0.172403	0	0	0.117785	0	0	0	0	0	0
SRR5983275	0	73.202	8.10845	3.77622	4.73851	1.81923	0.459985	1.39912	0	10.4896	4.03139	0.140976	0	26.282	0.2965	0.42818	0	0.836527	0	0	0.976909	0	0	0	0.13951	0	0	0	0	0	0	0	0	0
SRR5983276	0	75.7449	38.0316	5.87652	12.7176	7.26232	3.06659	10.7612	0.143048	3.32411	8.18935	0	0.0561976	0.162804	0.750322	0.670038	0.0832557	2.06913	0.392703	1.63271	1.75686	0.260806	0.208878	0	0.0550186	0	0	0	0	0	0	0	0	0
SRR5983277	0	73.6835	14.5129	4.09787	2.57656	3.18116	0.141229	1.85346	0	9.01998	0.238906	0	0	4.09806	1.94293	1.56512	1.63494	0.3904	0	0.441797	0	0.136548	0	0	0.0887436	0	0	0	0	0	0	0	0	0
SRR5983278	0	101.771	9.96638	3.43162	4.97364	4.0338	0.940248	5.44468	0	7.02281	7.06588	0	0.0483667	0	2.94534	0.872909	0.0729359	1.79099	0	0.810212	0	0.151513	0	0	0.0957204	0	0	0.198638	0	0.127553	0	0	0	0
SRR5983279	0	134.369	35.4643	16.8764	6.62785	4.28972	0	2.22232	0	7.82625	8.57622	1.77487	1.23664	0	2.80844	0.506923	1.18743	2.30053	0.260214	0.121766	0	0.706377	0	0	0.343493	0	0	0	0	0	0	0	0	0
SRR5983280	0	171.878	38.748	15.1549	14.1606	0.978595	0.504027	7.06769	0	4.39409	1.3161	0.152253	0.077335	0.0749554	1.15061	1.50348	1.39203	0.763538	0.275594	0	0	0.363389	0	0	0.157447	0	0	0	0	0	0	0	0	0
SRR5983281	0	17.3146	1.0602	4.79462	10.812	0.440409	0	0	0	4.0683	1.60223	5.28355	2.3163	0	0	0	0	0	0.163527	0	0	0	0	0	0.13551	0	0	0	0	0	0	0	0	0
SRR5983282	0	143.311	22.9088	12.2927	17.5795	1.93773	7.7009	1.97846	0	7.23639	3.35108	1.19201	1.27936	0.201439	2.06071	1.62208	0.405245	0.994648	0.483069	0.218418	0.275797	3.50397	0	0	0.0662555	0	0	0.14015	0	0.0892674	0	0	0	0
SRR5983283	0	14.4146	4.36002	10.1451	6.66033	1.69131	0	1.3932	0	0	11.7968	13.5393	10.9199	0	0	0	0.164915	0.661491	0.1264	0	0	0	0	0	0	0	0	0	0	0	0	0	0	0
SRR5983284	0	67.3808	15.3393	7.13985	5.45827	6.74888	0	1.01743	0.0990802	5.22842	6.74585	0.96078	0.501906	0.0393826	1.11351	1.27851	0.347875	1.10487	0.369565	1.49196	2.71052	0.120976	0	0	0.427162	0	0	0	0	0	0	0	0	0
SRR5983285	0	88.1271	16.5557	9.20335	14.2778	3.33065	11.1594	2.03883	0.157151	4.89846	1.52624	1.85396	0.974539	0	0.307126	1.45873	0.640245	0.47015	0	0.266534	0.503493	0.0955061	0	0	0.0610834	0	0	0	0	0	0	0	0	0
SRR5983286	0	119.02	25.9173	11.4755	4.17297	5.57286	2.65904	3.81736	0	10.7319	3.35446	0	0.0852549	0.0851053	2.52852	1.60606	2.31649	0.844702	0.458294	0.773338	0	0.536023	0	0	0.128412	0	0.0837825	0	0.0983977	0	0	0	0	0
SRR5983287	0	150.901	45.2705	10.4039	7.74061	7.90258	7.46616	2.68742	0	6.65073	1.01867	0.450196	0.731983	0	2.34513	1.92366	1.23522	0.774318	0	0	0	0.286626	0	0	0	0	0	0	0	0.120931	0	0	0	0
SRR5983288	0	113.455	38.9966	33.8626	5.10077	5.48049	0	2.78322	0.233574	8.15573	6.68551	0.179206	0.0906284	0.0901514	2.39902	1.76622	0.679713	1.66434	0	0	0	0	0	0	0.265381	0	0.266712	0	0	0	0	0	0	0
SRR5983289	0	113.293	13.1673	9.59415	17.8225	1.8999	2.90682	1.97825	0	1.88147	10.2609	17.5424	20.8676	0	0.628016	0.445051	0.450969	0.471012	0	0	0	0	0	0	0	0	0	0	0	0	0	0	0	0
SRR5983290	0	86.7281	27.8428	7.85242	1.8828	11.2992	0.134117	3.11686	0	9.22588	5.34908	0.240664	0.694218	3.80754	2.60762	3.43226	2.82844	0.821504	0	0.0438605	0	0.57863	0.0489498	0	0.0413586	0	0.0803545	0.040921	0	0.108675	0	0	0	0
SRR5983291	0	46.1394	11.8663	6.85453	3.47174	4.60867	5.02268	5.81768	0	3.2748	3.69611	0.349575	0.180144	0.089914	0.943877	0.820015	0.272611	1.03545	0	0.308122	1.11956	0	0	0	0	0	0	0	0	0	0	0	0	0
SRR5983292	0	128.917	24.5834	18.7239	8.25429	0	3.47162	3.51223	0	5.02354	3.0585	0	1.05924	0	1.11221	3.18616	6.37236	0	0	0	0	0	0	0	0	0	0	0	0	0	0	0	0	0
SRR5983293	0	113.161	24.7584	11.1193	4.68504	6.46	0.923004	3.7533	0	6.85811	4.21093	0.107073	0.0564535	0.225718	2.49966	1.52561	1.78054	0.875871	0.538123	0.577837	0	0.265269	0	0	0.169682	0	0	0	0.324636	0	0	0	0	0
SRR5983294	0	150.096	20.3932	9.02718	8.9289	6.61465	2.62529	3.37078	0.190312	11.8091	3.26131	0.577364	0.294027	0.073767	4.55374	0.994974	1.6627	0.82942	0	0.158172	0	0	0	0	0.362305	0	0.0723582	0	0	0	0	0	0	0
SRR5983295	0	80.6948	15.6293	11.3826	6.52278	1.24183	16.8893	1.67826	0.401438	7.94095	3.81377	1.05171	0.696895	0	0.802567	0.923045	0.291674	0.800733	0.0923582	0.387887	2.2431	0.303919	0	0	0.115069	0	0	0	0	0	0	0	0	0
SRR5983296	0	45.9169	16.7936	90.1128	20.1076	2.14072	1.25812	0.163498	0	4.4722	62.4742	38.5134	41.7939	0.335062	0.650522	0.433027	0.509033	1.31111	0.167116	0.733969	0.596448	0.377547	0	0	0.609142	0	0.944374	0.19548	0	0	0	0	0	0
SRR5983297	0	134.58	31.8857	3.47392	11.0118	5.56715	5.10624	1.48415	0	8.98541	3.53869	1.13102	1.96943	0.0912124	3.33263	2.69157	1.52335	1.23172	0	0.575549	0	0.0719905	0	0	0.0454809	0.0604654	0.0450096	0	0	0	0	0	0	0
SRR5983298	0	131.28	41.4488	13.02	10.7751	8.14011	0.465006	4.64875	0	10.0325	9.95082	0.0934648	0.189396	0	3.39418	2.70835	2.07005	1.28141	0.844125	1.61831	0.0653346	0.669229	0	0	0.431137	0	0	0	0.1092	0	0	0	0	0
SRR5983299	0.0760295	61.6742	20.3105	10.8738	9.99744	2.73511	4.13678	2.23898	0.115936	4.27133	2.8152	2.06725	0.451183	0.525578	1.2146	0.545514	0.272574	2.17088	0.856566	0.0488037	2.23881	0.849739	0.158947	0.063264	0.82275	0	0.177008	0	0	0	0	0	0	0
SRR5983300	0	109.128	64.6313	10.7781	13.739	8.48546	2.25854	4.13343	0	9.04596	5.16327	0.624657	0.592603	0	2.08648	1.55777	2.00319	1.13506	0.175985	0.729472	0.0679624	0.0773495	1.44447	0	0.19653	0	0.048612	0.0996538	0	0.0652693	0	0	0	0
SRR5983301	0	143.817	33.6156	13.9863	13.0655	10.1441	3.05449	5.24092	0	10.2368	6.29988	0.838336	0.233326	0.0773659	2.62614	1.34273	1.93145	0.554889	0	2.20604	0	0.0609096	0	0	0.0761104	0	0.073248	0.118972	0	0.154191	0	0	0	0
SRR5983302	0	105.698	34.6524	4.8381	11.9945	5.19773	6.723	6.37035	0.123671	14.3488	4.49382	0.854919	0.955343	0.0938132	0.732725	0.502515	0.573587	3.22891	0	0.214418	0.854592	0.0748176	0	0	0	0	0.0467772	0.0963919	0	0.190286	0	0	0	0
SRR5983303	0	146.937	42.7366	7.33858	7.18609	16.8188	1.44993	1.23494	0	6.94999	18.4233	0.365322	0.61387	0.0680014	3.6817	1.84795	2.20874	1.01241	0	0	0	0	0	0	0.133841	0	0.0334722	0	0	0	0	0	0	0
SRR5983304	0	64.9183	32.6211	14.8308	6.84823	18.968	4.70078	13.7174	0	9.94746	8.73586	0	0.145208	3.02962	1.39378	2.61213	1.41694	1.15475	1.98971	0.398749	0.79935	2.95734	0	0	1.61753	0	0	0.148215	0	0.0959592	0	0	0	0
SRR5983305	0	175.4	7.56118	16.6631	20.8453	2.132	6.13903	2.5399	0	5.90457	2.90841	1.25692	0.0329359	0.100021	2.44156	0.704132	1.05792	0.661831	0	0.152337	0.0908416	0.0527889	0	0	0	0	0.0658152	0.0343033	0	0	0	0	0	0
SRR5983306	0	140.293	12.5061	7.71762	3.69652	3.88471	0.892886	5.22661	0	14.8075	0.654589	0	0	1.25299	4.57426	1.29558	2.06168	2.662	0.0932327	0.377181	0.0539128	0.613594	0	0	0.0791875	0	0.0383628	0.040094	0	0.051656	0	0	0	0
SRR5983307	0	95.8666	30.6712	3.7154	8.24947	7.96703	0.838244	2.72742	0	7.74684	8.39458	0.69986	0.409794	0.0507938	1.12486	1.83505	2.37939	0.223756	0.121738	0.0549304	0	0.160239	0	0	0	0.134586	0.0503529	0	0	0	0	0	0	0
SRR5983308	0	104.912	13.3958	15.6648	1.351	0.831465	1.03351	0	0	6.2235	14.6801	17.6198	18.5517	0.157579	4.51494	0.79044	0	1.26883	0	0.112664	0	0	0	0	0.105344	0	0	0	0	0	0	0	0	0
SRR5983309	0	159.022	39.9976	22.4619	9.8314	9.82943	0	4.2953	0	12.8237	8.28355	0.175031	0	0	4.10209	2.18371	1.96299	1.58847	0.0363109	0.101798	0.0417751	1.04837	0	0	0.029726	0	0.0597617	0.157389	0	0	0	0	0	0
SRR5983310	0	161.592	49.7632	13.4602	10.7598	9.70837	1.40061	7.70324	0.100793	12.1722	2.43119	0.917896	0.506096	0	2.88261	2.56947	3.15617	0.342269	3.15015	2.36061	0	1.76866	0	0	0.713047	0	0.0381236	0.0801243	0	0.154121	0	0	0	0
SRR5983311	0	138.356	81.0453	100.889	62.2068	24.5696	27.3059	26.4618	2.16837	7.01053	38.278	5.14601	3.79488	0.556586	0	0	0	0.953758	0.302808	0.952491	0.124685	0.588789	0	0	1.32497	1.20147	4.37766	0.239129	0	0.124107	0	0	0.0890606	0
SRR5983312	0	151.453	42.2933	18.5495	17.2976	13.2366	4.76119	6.31231	0.22762	8.83656	11.9998	1.97624	0.884058	0.857425	2.71805	1.06054	0.996046	0.81696	0.520804	0.142894	0	0.208652	0	0	0.511217	0	0.712867	0.135586	0	0.0582284	0	0	0	0
SRR5983313	0	142.181	31.8485	29.0524	9.90945	15.6875	0.58531	15.1556	0.464761	12.9781	6.62124	0.173021	0.0898065	0.510811	3.9198	1.27924	1.96028	1.45667	0	0.0756824	0	0	0	0	0.132498	0	0.177154	0	0	0	0	0	0	0
SRR5983314	0	20.4429	5.49032	5.85366	2.2582	1.42892	0	0.73728	0	3.18298	4.74126	4.10675	5.81483	9.21254	0.342721	0.840901	0.167735	0.157721	0.664629	0	0	0	0	0	0.452146	0	0	0	0	0	0	0	0	0
SRR5983315	0	139.388	18.4524	12.5273	16.3394	0.302541	2.74389	1.88843	0.120469	9.91723	2.91818	0.185941	0.1398	9.46713	3.58356	0.773851	0.706202	1.0751	0.0514964	0.413859	0	0	0	0	0.227232	0	0.0919642	0	0	0	0	0	0	0
SRR5983316	0	95.9037	18.7613	9.8017	10.507	0	5.28408	1.25519	0	8.28052	0.761899	3.78313	1.41132	0.586829	1.59362	3.91786	1.51365	0.602522	0	1.54455	2.77747	0	0	0	0	0	0	0	0	0	0	0	0	0
SRR5983317	0	139.035	14.4152	10.0088	20.0259	6.18169	4.02678	1.1816	0	6.4721	6.93857	0.849764	0.817957	0	1.55183	0.615645	0.461724	1.18308	0	0	0.20733	0.403115	0	0	0.407509	0	0	0	0	0.0678056	0	0.0571485	0	0
SRR5983318	0	111.987	45.7548	21.1072	1.39762	7.75853	0	0.482898	0.0946484	11.1429	2.96232	1.12827	0.291697	0	2.0785	2.19493	2.02951	0.721871	0	0	0	0.286298	0	0	0.0359238	0	0.0357997	0	0	0	0	0	0	0
SRR5983319	0	113.187	17.0828	21.3518	12.2665	1.89272	2.69165	1.64821	0	8.37099	5.96025	0.0439587	0.227366	0.0455011	2.3888	1.44108	2.47371	0.903231	0	1.29938	0.0629506	0.21613	0	0	0.0438843	0	0.134382	0	0	0.0603154	0	0	0	0
SRR5983320	0	29.7653	7.10551	2.6289	2.78351	0.686586	0.473599	0	0	4.0976	3.79338	0.211678	0	0	0.595138	0.755184	0	2.20234	0	0	3.57958	0.453923	0	0	0	0	0	0	0	0.287372	0	0	0	0
SRR5983321	0	5.65374	8.75159	15.2674	4.51604	6.59226	0	6.37095	0	0.591505	28.5833	30.2362	31.6473	0	0	0	0.146647	0.882328	0.221043	0	0	0.146242	0	0	0.0950443	0	0	0	0	0	0	0	0	0
SRR5983322	0	86.7111	28.6911	9.17298	6.72249	7.94592	0.451974	2.95419	0	9.64947	4.73152	1.06447	0.617433	0	0.217199	0.311107	0.725646	3.01069	0	0	0.0948926	0.107999	0	0	0	0	0	0	0	0.183118	0	0	0	0
SRR5983323	0	121.121	20.2716	13.4513	11.4297	1.32756	25.798	2.97122	0.178175	5.54686	4.09941	3.0585	2.96947	0.0670062	0.14518	1.12141	0.2074	0.195018	0	0.454151	1.23685	0.108885	0	0	0.0703745	0	0	0	0	0	0	0	0	0
SRR5983324	0	118.291	26.7262	9.65386	5.18688	7.29252	0	7.26246	0	10.7596	3.21036	0.202103	0	0.0515353	2.85487	1.4833	1.88072	1.46914	1.85791	1.47944	0	0.978885	0	0	0.471893	0	0	0.212637	0.059898	0.206021	0	0	0	0
SRR5983325	0	111.778	23.2255	9.90775	4.2531	6.50862	0.605978	3.91801	0	10.9289	5.21194	0.55221	1.34918	0.0450584	3.49566	2.36694	2.23443	1.31273	1.26974	2.53032	0.0639786	0.9466	0	0	0.466064	0	0	0	0	0	0	0	0	0
SRR5983326	0	110.711	22.7871	8.64699	5.21774	5.51616	3.9313	1.30198	0	9.25562	5.71602	2.95593	1.75975	0.0542036	2.97624	1.71761	1.76496	1.71429	0.26647	0.505216	0.038482	0.219229	0	0	0.140528	0	0	0.0279622	0	0.0373928	0	0	0	0
SRR5983327	0	65.0421	43.9725	19.2546	17.1635	13.1156	0.362905	22.3394	0.792896	3.55612	41.3684	92.2532	53.647	0.243569	0.321563	0.209584	0.472064	1.11041	0.199473	0.625975	0.189972	0.130822	0	0	0.0552332	0	0.0272169	0	0	0.0367112	0	0	0	0
SRR5983328	0	121.991	23.4739	11.5508	8.29148	8.90467	4.45617	1.30899	0	7.12251	7.74519	0.470909	0.429941	0	2.06863	2.0936	1.61257	0.660022	0.0848214	4.15284	0.0983764	0.225096	0	0	0	0	0	0	0	0.0944871	0	0	0	0
SRR5983329	0	90.1196	33.5263	10.4173	11.1461	14.0373	0.139663	5.24159	0.105051	5.50597	10.325	0.167717	0.424784	0.254562	1.73448	1.09226	0.384538	1.83484	0.506015	7.5409	1.93528	0.26698	0	0	0.252042	0	0.12519	0.0872262	0	0	0	0	0	0
SRR5983330	0	134.09	21.7812	8.81773	6.03868	4.12978	4.36936	1.24667	0	11.5841	5.46821	0.361234	0	0.0418391	2.97868	1.62657	1.88177	1.82614	0	2.37284	0.057478	0.0654169	0	0	0	0	0	0	0	0	0	0	0	0
SRR5983331	0	122.937	22.2208	7.14103	9.58675	5.6085	4.81901	1.29519	0	9.8801	3.86044	0.974482	0.587451	0	2.91649	1.31909	1.77068	1.40151	0.466576	1.22519	0	0.307068	0	0	0.19712	0	0	0	0.225474	0	0	0	0	0
SRR5983332	0	152.184	12.8961	9.22675	13.3748	5.62845	4.76283	2.26757	0	10.4618	5.85554	0.573426	0.907323	0.0455419	4.47869	1.63378	1.91229	1.74704	0.216957	1.03048	0	0.142413	0	0	0.134646	0	0.133558	0	0.156856	0	0	0	0	0
SRR5983333	0	107.136	34.0116	13.2611	5.05674	6.05477	0.214631	3.05824	0.168015	8.67673	3.21235	0	0.130744	0.065719	3.9953	2.44574	2.2614	0.65734	0.233372	0.892936	0	0.102572	0	0	0.394691	0	0	0	0.451901	0	0	0.0729494	0	0
SRR5983334	0	118.606	24.025	11.6619	4.49295	5.72115	0.463547	1.0321	0	10.346	5.76246	0.273269	0.354103	0.0703005	3.72498	2.28484	2.55794	1.05031	0.380429	0.282046	0	0.444329	0	0	0.251669	0	0	0	0.163131	0	0	0	0	0
SRR5983335	0.343967	75.3503	25.7313	14.6984	3.78102	9.03374	6.29685	4.87857	0	3.87075	1.70377	1.04902	1.51113	0	0.954966	0.739901	0.619812	1.16628	1.26757	6.59444	0.731515	1.21681	0.0978203	0.171729	0.951962	0	0	0	0	0	0	0	0	0
SRR5983336	0	107.365	26.2162	13.0404	2.91609	7.99185	1.49378	7.12446	0	16.7289	7.77966	0	0.228138	4.65167	2.35096	2.74165	1.03025	0.843466	1.22593	0.377714	0	1.07389	0	0	0.930572	0	0	0	0	0	0	0	0	0
SRR5983337	0	110.822	28.6148	14.1652	3.45487	11.8909	0	2.27545	0	11.5878	4.69429	0.221618	0	1.63108	3.62344	2.2724	2.62193	1.49232	2.31312	5.86618	0	1.7544	0	0	1.03403	0	0	0	0	0	0	0	0	0
SRR5983338	0	121.683	28.3631	16.6709	7.07874	11.3762	2.85091	4.3373	0	4.76395	15.118	13.682	15.8634	0.0432463	1.6118	1.51078	1.04959	0.927713	0.833185	1.94789	0.0601459	0.82144	0	0	0.310558	0	0	0	0.100528	0	0	0	0	0
SRR5983339	0	32.9521	15.1868	3.8848	1.8474	4.31615	0	1.47918	0	6.42581	8.39067	0.089252	0.544827	0	0.65466	0.136364	0.409456	2.21037	1.08005	0	1.74691	0.142014	0	0	1.00655	0	0	0	0	0	0	0	0	0
SRR5983340	0	139.274	13.7743	6.34586	7.93819	4.75488	7.75976	5.66557	0.219416	14.1739	2.62234	2.45276	2.07618	0.328561	1.3851	2.48412	3.49619	0.867607	0	0.0913538	0	0.329211	0	0	0	0	0	0	0	0	0	0	0	0
SRR5983341	0	149.123	77.3011	38.1473	63.2241	9.04029	71.9138	19.2234	0.809646	1.48849	24.269	0.929355	1.58366	0	0	0	0	0.494783	0	0.338635	0	0	0	0	0.629407	0.850225	1.51715	0	0	0	0	0	0	0
SRR5983342	0	59.3407	8.8261	5.66706	10.5183	14.6268	0.384149	1.55554	0	4.8496	2.09352	4.88783	5.91238	0	0.594917	0.176446	0.889233	0.186739	0	1.48194	0.16317	0	0	0	0.235056	0	0	0.122675	0	0	0	0	0	0
SRR5983343	0	131.595	13.6489	19.8365	3.53037	6.18753	2.96137	4.35042	0.916519	14.9599	0.252589	0.078747	0.157492	3.77799	2.66436	1.65464	2.24709	1.51884	0	0.631735	0	0.24668	0	0	0	0	0	0	0	0	0	0	0	0
SRR5983344	0	135.601	23.1348	34.4964	4.80166	5.20349	0.113816	4.46627	0.0899092	15.8204	8.72408	0.133492	0.205729	0.44638	3.13699	2.71095	2.24404	1.91023	0	0.111805	0	0	0	0	0.274375	0	0.0685474	0	0	0	0	0	0	0
SRR5983345	0	137.821	22.5324	6.18454	2.9084	1.19565	2.62603	0.178837	0.138823	8.18811	1.93479	0.158807	0.267909	0	2.32936	1.52628	1.45029	0.934	0	0	0.0737919	2.69542	0	0	0.053058	0	0	0.109164	0	0.212603	0	0	0	0
SRR5983346	0	123.621	30.0033	6.14293	2.64469	4.70131	1.9582	3.77533	0	12.1942	2.95353	0.980403	0.798843	0	3.36009	2.39987	1.5668	1.08057	0.572765	0.129273	0	0.125891	0	0	0.0394498	0	0	0	0	0	0	0	0	0
SRR5983347	0	170.527	7.67193	4.17933	7.39899	1.7852	2.29821	1.59302	0.0958976	11.9005	1.19079	2.76559	0.406015	0.179501	3.27934	1.22585	0.778131	1.18736	0.572755	0	0.0512233	0.522138	0	0	0.150819	0	0.0366519	0.07707	0	0	0	0	0	0
SRR5983348	0	102.865	31.8369	10.9062	6.30497	5.16942	1.94268	2.23662	0	8.4469	4.63279	3.90105	2.80261	3.21128	2.28701	1.14725	0.638515	0.239648	2.62522	0.091751	0.116916	1.19758	0	0	0.691839	0	0.0854065	0	0	0.225356	0	0	0	0
SRR5983349	0	74.2545	80.4823	22.4753	4.51416	37.4368	0	43.595	0.18951	3.45378	1.93312	10.3104	9.78882	0	1.53713	0.220173	0.219591	4.73871	0	0.153777	0.488266	4.49357	0	0	1.6991	0	0	0	0	0	0	0	0	0
SRR5983350	0	90.3118	15.0854	5.82725	10.7467	4.89999	11.5917	1.51296	0	13.0957	4.80305	0.448043	0.768075	10.7578	1.114	0.693729	0.231235	0.44369	1.10064	0	2.75799	0.965823	0	0	0.778141	0	0	0	0	0	0	0	0	0
SRR5983351	0	64.4061	15.9021	3.31071	6.44965	3.67266	1.52973	2.20337	0	11.4656	3.26409	0.275719	0.13486	0	0.694121	1.32558	0	2.45235	0	0	2.0423	0	0	0	0	0	0.0664931	0.270194	0	0.179391	0	0	0	0
SRR5983352	0	61.4729	24.2432	17.8876	2.29952	6.95751	0.1564	2.79993	0	9.46907	10.9706	0.0928337	0.0951042	2.63634	1.18774	0.642232	1.14718	1.29385	0.625525	0.106198	0.919417	0.0747435	0	0	0.0971531	0	0.140436	0	0	0	0	0	0	0
SRR5983353	0	32.8502	10.2605	5.93405	5.10132	2.53742	1.71574	2.63527	0	6.45604	2.37908	0.259949	0	0	0.274945	0.396105	0.198571	1.00651	0	0	0.546553	0.207348	0	0	0.133085	0	0	0.134757	0	0	0	0	0	0
SRR5983354	0	92.2419	36.2851	4.77263	10.5111	7.6053	0	3.05263	0	6.67665	4.39482	0.135612	0.0705567	0.281366	2.07601	1.59175	1.69505	0.895649	0.588158	0.304229	0	0.774818	0	0	0.426929	0	0	0.073003	0	0	0	0.0785965	0	0
SRR5983355	0	120.604	17.3648	8.73186	8.3667	9.95296	0	1.99964	0	7.95137	17.1221	3.06753	4.56811	0	2.36246	0.717797	0.718618	0.972873	0	0	0	0	0	0	0.134944	0	0	0	0.0813863	0	0	0	0	0
SRR5983356	0	71.7444	32.8944	8.9517	8.72996	10.4023	1.93884	4.92032	0	8.89838	11.2203	12.2328	5.93265	14.2315	2.30152	1.77983	0.222474	0	6.87293	0.676856	0	4.41384	0	0	2.25404	0	0	0	0	0	0	0	0	0
SRR5983357	0	95.5942	43.1966	15.3212	6.88526	33.3841	0	2.59827	0	5.5749	45.8285	0.274927	0.168294	1.2626	1.07723	0.760057	0.757323	0.316306	0.26826	0.701269	0	0.0878143	0	0	0.49689	0	0.0551888	0	0	0	0	0	0	0
SRR5983358	0	98.4262	17.2014	10.5442	0.761426	4.34499	0	4.47719	0.625381	9.33974	0.0572468	0.0290496	0.0302814	0	3.33187	1.67901	2.13493	1.10851	0	0.686945	0	0.0473461	0	0	0	0	0	0.123083	0	0	0	0	0	0
SRR5983359	0	73.715	20.7365	6.43807	5.66464	6.78873	0.977956	2.37261	0	7.4178	15.6496	23.6535	14.5821	10.487	1.36969	0.835829	0.579396	0.791198	2.13847	0.230152	0	1.27272	0	0	0.565947	0	0	0.0437702	0	0	0	0	0	0
SRR5983360	0	72.3021	31.6218	18.5451	10.9405	17.7808	0.7223	6.16584	1.38686	5.66768	6.10336	1.13766	1.32436	0.30781	1.12167	1.0337	0.521333	1.35512	0.44363	2.86049	2.16994	0.890723	0	0	1.22787	0	0	0	0.108805	0	0	0.175642	0	0
SRR5983361	0	55.227	29.2982	3.83997	3.72305	10.3001	0.261126	2.35994	0	6.97416	6.04801	1.10199	0.322377	0	0.66451	0.84594	0.726635	3.65462	0	0	0.107522	0	0	0	0.15978	0	0	0.161189	0	0.10652	0	0	0	0
SRR5983362	0	143.005	26.326	7.97382	5.26693	6.11407	0.336871	1.46289	0	8.62117	5.65663	0.132207	0.0343925	0	2.7019	1.85615	2.32396	1.37055	0	1.56349	0	0.108336	0	0	0	0	0.0336797	0.0351995	0	0	0	0	0	0
SRR5983363	0	65.9268	18.0546	14.4206	11.6292	5.36516	3.15734	4.14214	0	77.6318	12.362	1.60937	0.362056	0.820255	0.948389	0.909	0.362761	0.632316	9.14455	0.137155	0.385914	6.61717	0	0	3.14977	0	0	1.29218	0	1.17478	0	0	0	0
SRR5983364	0	29.6615	9.70383	10.5318	4.06856	1.3624	0.706787	2.87428	0	3.90461	3.26979	0	1.28936	0	0.451623	0.648669	0.486075	0.7839	0	0	0	0	0	0	0	0	0.105591	0.107826	0	0	0	0	0	0
SRR5983365	0	133.213	23.8371	17.1987	9.99476	7.75618	0	4.36786	0	12.4987	0.273765	0	0.143884	2.78913	4.39263	1.0729	2.16399	0.656173	0	0.653964	0	0	0	0	0	0	0	0.296158	0	0.191507	0	0	0	0
SRR5983366	0	95.4972	34.0487	14.5915	8.69316	6.73454	1.37769	0	0	17.3904	10.8482	0	0.850428	2.88491	3.93593	1.91854	0.637821	0.61192	4.56716	0	0.585185	1.99804	0	0	1.29854	0	0	0	0	0	0	0	0	0
SRR5983367	0	127.242	29.7293	13.4655	6.08933	5.04704	3.55655	5.27098	0.425868	8.42443	12.7747	21.5315	16.1481	0.287492	2.07953	2.07378	3.21622	1.24304	0.274733	0.11029	0.317497	0.620031	0	0	0.0335493	0	0.0324427	0	0	0	0	0	0	0
SRR5983368	0	19.4116	12.4782	3.52868	2.79596	3.07447	0.275868	1.09284	0	6.42325	7.78852	0.579708	0.96457	0	0.866484	0.569022	0.315643	1.53534	0	0	1.73757	0	0	0	0	0	0	0.127013	0	0.0558844	0	0	0	0
SRR5983369	0	142.657	38.5913	16.4606	10.6149	11.3935	1.85948	5.41878	0.091938	9.06935	6.26651	0.170631	0.0707092	0.0704003	2.42569	1.70285	1.60222	1.50257	0.42389	1.93678	0.0488699	0.334029	0	0	0.036148	0	0.0347745	0.0363437	0.0408406	0	0	0	0	0
SRR5983370	0	91.69	4.98513	6.62384	5.10086	1.1818	9.79074	2.02685	0	3.53652	5.97995	0.367928	0.310379	0	1.68737	0.843209	0.469198	0.702907	0	0	0	0.0975721	0	0	0.1235	0	0	0	0	0	0	0	0	0
SRR5983371	0	139.926	29.479	14.1598	6.91309	3.62654	0	2.64442	0	12.6935	1.01168	0.248103	0.125745	0	5.91916	1.88622	1.41965	1.33018	0.898574	1.78601	0	0.492386	0	0	0.636331	0	0	0.128696	0	0.082904	0	0	0	0
SRR5983372	0	117.543	22.7774	11.3783	7.26084	4.89761	4.44432	2.27918	0	7.01128	6.44041	2.98762	5.41424	0.0598343	2.56736	2.58703	1.39295	1.17257	0.151219	0.0701464	0.594712	0.481343	0	0	0.425078	0	0.181993	0	0	0	0	0	0	0
SRR5983373	0.0648555	188.027	62.0321	7.39749	15.5819	3.68527	9.49706	31.0324	0.29804	5.47309	3.54789	0.491156	0.192059	0.149445	0.975397	0.809823	0.986338	0.551136	0.453862	0.391796	0.212197	0.848625	0.0922206	0.0539661	0.190178	0	0	0.0777804	0	0.102376	0	0	0	0
SRR5983374	0	88.3811	27.1197	9.34071	2.84281	8.36756	0	3.0109	0	11.7531	9.46016	0.511156	0	0	1.87274	2.42793	1.51505	4.97255	0	0.108761	0.412316	0.475856	0	0	0	0	0.101253	0	0	0.133042	0	0	0	0
SRR5983375	0	156.535	16.6595	18.6973	17.2668	0.139729	16.5978	1.4374	0	4.91421	5.20977	1.94738	0.778729	0	1.90318	1.10655	1.49913	0.734101	0	0.342941	0	0	0	0	0.127941	0	0	0.0441515	0	0.0573249	0	0	0	0
SRR5983376	0.717108	128.006	49.3395	9.91677	12.4308	16.3204	0.276189	10.1981	0.441398	7.93367	19.5981	0.168263	0.0852436	0	3.0031	2.5621	1.28343	11.3714	0	3.33375	0	0.401292	0	0.835387	0.514813	0	0	0.259248	0	0.33747	0	0	0	0
SRR5983377	0	103.555	46.9439	3.94574	10.1424	8.39927	0.393296	10.0318	0	3.39998	1.17026	0.115322	0	0	2.62392	0.896705	1.44383	0.189	0	0.128864	0.165146	0	0	0	0	0	0	0	0	0	0	0	0	0
SRR5983378	0	101.977	9.15767	8.43653	9.09361	1.48226	4.07904	2.77291	0.101002	9.76941	5.10275	0.262433	0.194852	0.271509	2.76992	0.995577	2.17135	1.76717	0.0928436	0.17731	0	0.366619	0	0	0.313458	0	0.114608	0.0399267	0.224334	0	0	0	0	0
SRR5983379	0	79.3376	36.2464	7.16966	6.73534	3.47336	5.21337	6.84193	0.821259	3.87164	3.75836	0.268514	0.271817	3.48104	1.7476	1.69682	0.342421	1.56129	0.0543826	1.01502	0.0625664	0.991828	0	0	0.185116	0	0	0	0	0	0	0	0	0
SRR5983380	0	141.254	24.8487	19.6597	21.5517	9.27038	1.55922	11.3633	0.113149	3.84286	0.733594	0	0.217748	0	0.229441	0.262914	0.0655547	2.19545	0.103464	11.0242	0	0.205356	0	0	0.131626	0	0	1.55384	0	0.462366	0	0	0	0
SRR5983381	0	102.962	30.1652	8.98859	4.23285	7.49203	0	2.69008	0	10.1067	10.4664	0.199428	0	0.123605	2.73925	1.24206	2.23997	1.22466	2.01542	1.2215	0	1.55426	0	0	0.581615	0	0.0375095	0	0.0951053	0	0	0	0	0
SRR5983382	0	15.0468	3.9216	3.07914	6.49539	2.14508	0	1.39098	0	1.7243	1.98946	1.14459	1.00882	0.167793	0.440841	0.37735	0	0.849612	0.104413	0	1.39284	0.519365	0	0	0.168846	0	0	0.087745	0	0	0	0	0	0
SRR5983383	0	70.3587	26.7788	5.2668	4.05123	11.8396	0	6.71953	0	4.83111	7.11194	0.101705	0.422579	0	1.20453	0.631655	0.477082	5.11569	0	0.227513	0.145646	0	0	0	0.103997	0	0	0	0	0.140529	0	0	0	0
SRR5983384	0	110.083	27.5875	17.8504	4.85305	4.56017	0	4.85512	0	10.9257	3.8483	0.535454	0.789604	0	2.38412	1.63462	1.85772	0.628316	0.236216	0.053153	0	0.233012	0	0	0.100771	0	0.0487236	0	0	0	0	0	0	0
SRR5983385	0	108.939	15.9993	12.7595	10.1773	0	29.2511	0	1.4478	4.83928	0.250449	1.08375	0.278619	0	0.859092	1.25713	1.25821	0	0	0.635408	0	0.43794	0	0	0	0	0	0.289296	0	0	0	0	0	0
SRR5983386	0	128.762	31.6464	7.74551	4.61483	3.18072	0	1.54423	0	10.3134	5.20698	0.752156	0.0667154	0	3.76158	2.50584	1.70603	1.05704	0	0.646701	0	0	0	0	0	0	0	0	0	0.0885893	0	0	0	0
SRR5983387	0	73.0492	31.8029	6.90808	2.31859	12.3183	0	2.86942	0.108784	8.48676	10.1739	0.174959	0.378079	0	1.54405	4.05106	2.459	0.208021	0.199732	0.0226892	0.0289122	0.0658111	0	0	0.0629627	0	0.0618264	0	0	0.0280939	0	0	0	0
SRR5983388	0	121.467	9.10013	24.187	6.57485	3.11852	0	5.59896	0	12.2928	12.0472	4.08859	4.77181	0.203371	4.34766	2.08	2.85394	2.26044	0	0.165934	0	0	0	0	0.152062	0	0.202833	0	0	0	0	0	0	0
SRR5983389	0	65.6219	24.0602	2.10674	1.33295	16.0342	0.21399	0.736818	0	12.9489	18.8807	0.0645526	0.130583	0.031859	2.54953	1.41991	1.27579	2.52102	0.73952	0	2.51594	0.35793	0	0	0.428898	0	0.0327612	0	0	0	0	0	0	0
SRR5983390	0	181.937	18.7536	18.5698	7.91543	6.04944	31.7944	5.13073	0	14.5727	11.6757	3.30713	5.94798	0.467023	2.36347	0.966712	2.12378	1.46488	0	0	0.058951	0.0670934	0	0	0.41821	0	0.125844	0	0	0	0	0	0	0
SRR5983391	0	140.921	35.08	14.5898	8.94673	12.4706	0	2.12803	0	8.46383	7.83483	0.0267838	0	0	2.28348	2.45058	2.49114	0.64537	1.00421	1.94776	0	0.63926	0	0	0.525974	0	0	0.139087	0.0312931	0	0	0	0	0
SRR5983392	0	135.612	22.2904	32.1125	4.98572	11.5497	0.387588	10.0847	0	16.4379	8.11023	1.68528	1.85431	0.35395	3.25025	2.11309	2.15661	1.6029	0	0.0322376	0	0	0	0	0.205679	0	0.324756	0	0	0	0	0	0	0
SRR5983393	0	94.3542	18.2614	6.92306	3.00856	8.85653	0	0.903778	0	11.222	2.80256	0.0766369	0.0391294	0.115119	3.38325	2.6399	2.64373	1.11668	1.30277	1.33141	0	0.490307	0	0	0.51559	0	0	0	0	0	0	0	0	0
SRR5983394	0	127.429	30.1632	10.4699	5.33614	10.7949	1.14259	3.83222	0	10.1701	0.538591	0.156154	0.0952762	0	2.51867	2.3807	1.9073	1.02227	0.151959	0.932435	0.170816	0.648049	0	0	0.0969867	0	0	0.0969867	0	0	0	0	0	0
SRR5983395	0	134.361	22.8367	8.87038	5.38133	13.9197	1.15807	0.38721	0	9.15007	9.78184	0.2596	0.32498	0.147764	3.39057	1.02161	1.64574	1.00248	0	0	0.0394166	0	0	0	0.205973	0	0.0291518	0.0303095	0	0	0	0	0	0
SRR5983396	0	28.6631	6.82487	2.11933	2.5208	3.27023	0	0.289429	0	4.99555	3.79934	0.46481	0.727645	0	1.6554	0.644087	0.192891	2.21579	0.153289	0	3.24451	0	0	0	0.216953	0	0	0	0	0	0	0	0	0
SRR5983397	0	97.8509	7.60854	23.2749	12.2458	0.242812	9.62119	2.24134	0	7.57702	5.09244	4.74428	3.61061	0	0.449288	0.90208	0.679534	0	0	0.42282	0	0	0	0	0.0729264	0	0	0.0767233	0	0	0	0	0	0
SRR5983398	0	145.513	25.719	10.9182	8.34674	4.94398	14.3197	1.1213	0	6.29727	7.09042	0.0416903	0.0434581	0	1.97255	1.30079	2.15119	0.917809	0.102703	2.07071	0	0.40769	0	0	0.174101	0	0	0	0	0.0573363	0	0	0	0
SRR5983399	0	98.1027	40.5889	7.03731	13.1709	4.43022	3.59305	6.63473	0.189223	4.61123	2.83034	0.0719442	0.0728293	10.6256	1.83328	0.984665	0.658359	1.17888	0.519992	2.13833	0	2.17062	0	0	0.36831	0	0	0	0	0	0	0	0	0
SRR5983400	0	127.253	24.4715	7.97804	5.35314	7.67294	3.48107	2.98655	0	13.7361	9.91845	0.483187	0.899672	0.35666	4.04673	1.1043	1.96779	1.98794	0.778971	1.05876	0	0.384247	0	0	0.246986	0	0	0	0	0	0	0	0	0
SRR5983401	0	142.217	21.4452	9.24395	9.1423	3.47664	24.3721	3.02356	0	7.05441	5.46713	0.498605	0.228849	0	2.06099	1.71565	1.7238	0.658057	0	1.36871	0.0764958	0.541346	0	0	0.0563444	0	0.0561498	0.0583675	0	0.228412	0	0	0	0
SRR5983402	0	105.96	36.4587	13.7235	6.45404	14.0485	6.70704	7.01635	0.151974	9.43941	8.17205	4.66332	3.16892	13.9388	1.27726	1.4957	1.58628	0.754786	0.629011	0.12679	0	0.551641	0	0	0.522118	0	0	0.0610685	0	0.0779446	0	0	0	0
SRR5983403	3.52199	199.574	36.7218	8.64818	33.5074	8.93146	40.6222	14.0156	0	5.50356	7.35795	3.57419	4.52558	0.272791	0.135724	4.21844	2.43082	1.41321	0	1.82194	0.480142	0.656966	2.58963	3.22371	0	0	0	0.710278	0	0.0928724	0	0	0	0
SRR5983404	0	83.1972	33.8622	6.31168	4.79181	12.306	0	3.55722	0	7.09815	1.95852	1.97662	0.771589	2.99139	2.40026	1.93104	0.966539	1.10185	0.535192	0.143095	0	0.906404	0	0	0.261814	0	0.0646411	0.0658079	0	0	0	0	0	0
SRR5983405	0.946681	105.533	36.9412	15.6974	6.21618	13.0082	0.735537	5.38124	0	7.37305	16.2219	3.71086	2.97165	11.0707	1.66689	2.7085	2.80098	0.317444	0.335829	1.20548	0.0750662	0.440651	1.01131	0.787732	0.227895	0	0	0.0582174	0	0.0741934	0	0	0	0
SRR5983406	0	65.2271	24.58	5.60518	4.20238	2.24172	1.90236	7.03471	0.301936	4.96241	0.340719	0.114799	0.116211	0.904259	0.849709	0.526185	0.700655	0.493462	0	0	0	0	0	0	0	0	0	0.233241	0	0	0	0	0	0
SRR5983407	0	100.688	60.9176	10.1136	9.0325	7.70152	0.202848	24.0677	0	3.90521	3.20986	0.548324	1.04846	0	0.957187	0.926932	1.39454	0.682358	0	1.19498	0.167748	0	0	0	0.123784	0	0.0605047	0	0	0	0	0	0	0
SRR5983408	0	97.0645	33.2443	7.57591	4.64087	18.8891	1.05056	0	0	9.14818	22.9315	0.476019	0.401562	0.157307	2.34851	1.93436	1.33176	0.463355	0	0	0	2.15374	0	0	0	0	0.158673	0.0820427	0	0	0	0	0	0
SRR5983409	0	159.39	15.1683	14.2393	5.71602	4.53798	0.795799	5.95304	0	17.5667	0.0788235	0	0.0809486	0	5.0497	2.06915	2.86525	2.07876	0	0.302645	0.0540925	0.0635064	0	0	0	0	0	0.0419513	0	0	0	0	0	0
SRR5983410	0	153.434	67.883	19.5296	3.25923	16.2205	2.42039	4.61682	0	5.7234	12.6815	0	0.041243	0	3.75367	2.77596	1.9765	1.50978	0	0	0	0	0	0	0	0	0.161268	0.0421363	0	0.108575	0	0	0	0
SRR5983411	0	133.026	55.7716	165.281	29.5928	17.908	0.783174	12.3146	1.544	9.50272	41.5618	19.259	4.14364	0.356052	0.0801778	0	0.062672	1.00554	0.234738	0	0.0549141	0	0	0	0.78048	0.48597	2.17358	0	0	0	0	0	0.0380245	0
SRR5983412	0	160.846	17.9062	14.5024	3.9616	7.33956	6.8265	9.60761	0.174696	15.2153	0.0640844	0.0808845	0	0	3.99265	2.12897	2.8388	2.14926	0	0	0	0.317058	0	0	0	0	0	0	0	0	0	0	0	0
SRR5983413	0	136.336	11.2424	9.84394	2.00132	3.71813	0.547487	0.373176	0	13.7408	6.57485	0.507798	0.50227	0.0555035	4.83877	1.51052	1.68399	1.41907	0.133026	0	0	0.0875483	0	0	0.0553098	0	0	0	0	0	0	0	0	0
SRR5983414	0	149.781	9.01367	16.9619	3.57834	1.4203	2.40871	2.63207	0.190334	14.112	0.170445	0.327544	0.221048	1.3926	3.09042	2.37995	2.76633	1.76933	0	1.38282	0	0.346226	0	0	0	0	0	0	0	0	0	0	0	0
SRR5983415	0	132.378	10.7432	18.426	1.83975	3.57315	1.97136	5.56962	0	12.7765	0.315983	0.429988	0.601818	0.501062	3.01307	2.76268	2.54428	1.31518	0	0.121905	0	0.134955	0	0	0	0	0	0.0584723	0	0	0	0	0	0
SRR5983416	0	75.3584	34.2279	7.54796	5.75549	10.5997	0.815533	2.95255	0	6.73035	7.81728	0.102485	0.0349312	0.104267	1.56485	3.92844	2.45418	0.20055	0.0845997	0.0788908	0	0	0	0	0.069693	0	0.0698024	0	0	0	0	0	0	0
SRR5983417	0	202.011	62.2326	33.8765	70.6056	15.106	14.3898	16.3735	0	23.6001	0.525569	6.24446	2.04846	0	0	0	0	0	0	0	0	0	0	0	0	0	0	0	0	0	0	0	0	0
SRR5983418	0	115.34	57.3602	12.2698	16.1056	6.92085	2.63669	15.411	0	10.8375	7.12146	2.07848	0.74152	0.424198	1.93105	0.932379	0.828498	0.883085	0	0.277155	0.0853158	0.291299	0	0	0.0631061	0	0	0	0	0	0	0	0	0
SRR5983419	0	141.103	66.8982	35.4008	42.7638	19.9388	35.8457	29.0624	0.659307	18.3947	1.22172	3.25195	1.78204	1.82811	0.206089	0.369615	0	0	0.494627	0.6665	0.280621	0	0	0	0.605406	0	0.0490729	0.104346	0	0.201655	0	0	0	0
SRR5983420	0	52.7059	13.3175	7.13404	3.56587	2.50737	0.566362	4.36008	0	20.8844	3.68328	0.422013	0.4381	3.81205	0.909939	0.659353	0.657604	0.512489	2.49392	0	1.32312	1.23207	0	0	1.76003	0	0	0	0	0.232116	0	0	0	0
SRR5983421	0	90.8595	29.9714	7.60938	7.73623	12.3546	0	3.27111	0	8.52902	6.31439	1.44309	1.52822	8.60818	2.02687	1.41258	0.708627	0.912815	1.40055	0.189728	0	1.75039	0	0	0.769399	0	0	0	0	0	0	0	0	0
SRR5983422	0	121.435	32.2839	11.9576	7.85614	2.81243	0.538959	3.81915	0	6.969	1.58316	1.00377	0.662633	0	2.67432	2.23731	2.15948	0.650523	0	0.238167	0.076016	0.173512	0	0	0	0	0	0	0	0	0	0	0	0
SRR5983423	0	0.962074	0	0	0.257378	0	0	0	0	0	0	0.295078	0.201741	0	0	0	0	0	0.121087	0	0.139309	0	0	0	0	0	0	0	0	0	0	0	0	0
SRR5983424	0	93.2529	23.8352	8.71054	9.25856	4.05641	5.41567	3.20961	0	29.8967	1.70014	0.981773	0.195056	15.1243	0.800161	1.75708	0.879306	0.553024	1.62719	0	0.268438	0.61103	0	0	0.595672	0	0	0	0	0	0	0	0	0
SRR5983425	0	74.1157	20.1414	21.8907	18.6918	4.23975	0.723372	7.01808	0	13.9052	22.7212	15.0043	15.5171	17.1849	0.540743	0.331945	0.443184	0.103767	11.2013	0.158912	0	7.2597	0	0	4.54792	0	0	0	0	0.0972365	0.16263	0	0	0
SRR5983426	0	63.4435	40.0832	7.54151	4.78879	5.92541	0	2.13062	0	8.78629	9.85335	0	0.617842	0	0.65466	0	1.86006	8.7888	0	0	0	0	0	0	0	0	0	0	0	0	0	0	0	0
SRR5983427	0	82.418	30.3667	9.34929	5.10176	8.98491	0.7212	4.39127	0	7.14938	9.6112	0.379139	0.276156	0.160878	1.42324	0.995945	0.830366	2.96374	0.065493	2.82906	0.989867	0.0866607	0	0	0.167584	0	0.108928	0	0	0	0	0	0	0
SRR5983428	0	122.653	48.582	17.8901	5.77426	4.27435	0.114052	6.6594	0	6.88828	1.14272	0.865995	0.316439	0	2.4972	1.37037	1.05631	1.34633	0	0	0	0.0551355	0	0	0.10468	0	0	0	0	0	0	0	0	0
SRR5983429	0	110.812	39.1767	8.45053	9.14873	4.408	9.469	2.02523	0.0760513	6.60013	3.94967	0.349539	0.0882142	0.514809	1.61477	2.42506	0.666059	2.2988	0.315104	0.763029	0.20305	1.24412	0	0	0.0283101	0	0	0	0	0	0	0	0	0
SRR5983430	0	106.795	24.48	4.8277	4.58672	7.21455	0.135716	5.16279	0.108449	8.5979	10.1158	18.4195	11.9799	6.82195	2.25698	2.5206	2.51493	1.68091	0.598657	0.225337	0	0.328042	0	0	0.469036	0	0	0.173606	0	0.0557518	0	0	0	0
SRR5983431	0	41.1126	8.14371	6.31148	0.717312	2.6676	0.608774	1.2238	0	1.75776	2.64782	0.365687	0.833571	0	0.665526	0	0.14005	0.265284	0	0	0.127813	0	0	0	0.184122	0	0	0.193244	0	0	0	0	0	0
SRR5983432	0	118.005	38.3354	9.19034	6.98657	3.39047	2.69189	1.91016	0	11.6728	4.25024	0.289063	0.19371	0.140812	2.57522	3.04986	1.96286	0.570343	0.114649	0.211485	0	2.28233	0	0	0	0	0	0	0	0.0640056	0	0	0	0
SRR5983433	0	94.5551	26.1291	9.9235	6.23401	9.23819	1.76763	3.79162	0	10.7472	10.9983	6.12783	7.62845	1.57045	3.03709	2.33271	2.84092	0.668495	3.05282	0	0	3.27809	0	0	1.02837	0	0	0	0	0	0	0	0	0
SRR5983434	0	140.725	29.0171	26.4578	9.23143	2.63803	0	0.344278	0	7.82362	14.1432	1.92403	2.77758	0.305593	2.22707	2.16201	0.775816	2.49202	0.369136	0	0	0.970064	0	0	0.105076	0	0	0	0	0	0	0	0	0
SRR5983435	0	95.3748	35.1729	16.12	7.5651	14.7041	0.812389	8.67983	0.129236	22.305	4.82699	0.239854	0.149224	9.48671	0.960355	1.12532	1.12432	0.669358	2.96994	0.0567189	0.480872	1.09458	0	0	0.805976	0	0	0	0	0	0	0	0	0
SRR5983436	0	73.713	34.2153	14.3687	1.89771	18.7507	2.79304	1.29882	0	7.16591	18.1603	0.0562555	0	1.78171	1.42061	2.15087	2.58507	0	0	0.123145	0	0	0	0	0	0	0.0565484	0	0	0	0	0	0	0
SRR5983437	0	121.896	15.8013	17.0312	12.5232	1.11584	15.3534	1.29925	0	3.83757	5.62042	6.82734	7.75615	0	1.15642	0.716561	0.978625	0.512063	0	0.195169	0	0	0	0	0.0850931	0	0	0	0	0	0	0	0	0
SRR5983438	0	136.678	55.0758	13.5048	23.6699	13.9106	0.801321	19.6592	0	8.75207	6.35516	3.02871	0.816107	0	2.05318	1.89575	1.59355	0.345505	0.483784	1.4799	0.166207	0.384038	0	0	0.537061	0	0	0.288945	0	0.215589	0	0.045479	0	0
SRR5983439	0	118.653	33.139	12.9029	6.02081	3.79179	0.432522	2.93081	0.114326	8.3593	7.99506	0.0848728	0	0.176245	3.17272	1.65893	1.46144	1.19063	1.15767	1.15403	0.243082	0.553314	0	0	0.668665	0	0	0	0	0	0	0	0	0
SRR5983440	0	102.975	17.7615	11.1294	13.0731	2.70915	9.55295	1.85329	0.157647	8.81408	6.00905	3.4656	1.82392	0.295083	1.38747	1.27584	1.37295	0.63298	0.144153	0.411204	0.502788	0.0953723	0	0	0.183883	0	0	0.0619834	0	0.0802901	0	0	0	0
SRR5983441	0	132.853	22.2196	7.49436	10.1666	5.40302	1.76923	2.5313	0.0924716	10.9027	4.91132	0.5235	0.180277	0.0715804	3.84796	2.00169	1.19286	1.1184	0.0862287	1.31054	0	0.112907	0	0	0.253984	0	0.0326979	0.0368885	0.165811	0.0475261	0	0	0	0
SRR5983442	0	35.7169	14.4338	2.94587	1.52868	7.5564	0	1.97024	0	3.94081	1.15072	0.291412	0	0	0.591849	0	0.44212	2.32113	0	0	0	0	0	0	0	0	0.144319	0	0	0	0	0	0	0
SRR5983443	0	69.0242	8.01041	19.2186	11.7274	0.387425	11.009	2.82144	0	3.97133	7.46594	1.87264	2.15917	0	0.378816	0.540702	0.180388	0	0	0	0	0	0	0	0.119208	0	0	0	0	0.158574	0	0	0	0
SRR5983444	0	113.983	44.7377	9.99972	7.09024	8.62793	3.9377	5.8632	0	9.09478	7.01992	1.92006	1.50362	0	2.77021	1.58294	0.980443	1.51035	1.19305	2.38103	0	2.12939	0	0	1.81482	0	0	0	0	0	0	0	0	0
SRR5983445	0	73.7769	7.59289	15.9655	6.06456	0.968837	24.427	0.505983	0	5.81515	6.51592	2.77874	2.70605	0	0.459628	0.337802	0.22679	0.662867	0	0.428353	0	0	0	0	0.297399	0	0	0	0	0	0	0	0	0
SRR5983446	0	129.976	64.0801	24.9614	2.09863	22.2859	0.11636	5.35481	0	8.61763	18.0666	0	0.143149	0.0696171	2.63904	1.87969	1.9932	0.524271	0	0	0.0494247	0.0562514	0	0	0	0	0.0353524	0	0	0	0	0	0	0
SRR5983447	0	130.977	14.2779	22.1987	10.2117	1.50444	11.3379	2.53147	0	6.54889	8.67817	8.18648	6.71145	0.207424	1.07158	1.66964	1.15667	0.457803	0	0.333521	0	0	0	0	0.129229	0	0	0.0876123	0	0	0	0	0	0
SRR5983448	0	156.079	19.475	18.1439	11.2109	1.30262	41.1813	0.820088	0	6.50572	6.51564	3.60532	3.61616	0.594011	0.881955	1.83248	1.14801	0.464876	0.302933	0.570377	0	0.159663	0	0	0.253345	0	0	0	0	0	0	0	0	0
SRR5983449	0	109.627	43.441	17.7903	7.6767	1.52298	0.322555	1.99425	0	8.13738	0.0966174	0.0491301	0	0.0964907	2.10738	3.16126	1.8293	0.457063	0	0.296033	0	0	0	0	0	0	0	0.0515028	0	0	0	0	0	0
SRR5983450	0	125.241	30.7088	7.8363	3.96039	9.30479	6.12244	4.4439	0.708236	18.5661	15.8608	11.6381	7.40207	0.227276	2.65355	1.4389	1.09925	1.09567	0.694181	0.0523424	0	0.21472	0	0	0.872157	0	0	0.18682	0	0.181187	0	0	0	0
SRR5983451	0	87.2464	18.4975	17.0517	15.3056	5.41615	0.696307	5.43183	0.273781	12.1242	28.8858	32.5924	24.0584	10.8173	0.55203	0.318687	0.558538	0.325874	7.07937	0	0	4.74191	0	0	2.89477	0	0	0.0552574	0	0	0	0	0	0
SRR5983452	0	111.527	34.2285	22.1048	10.2023	8.23716	2.79115	2.23382	0	7.93838	9.2301	0.26416	0.0503756	0.0847709	2.20383	1.81628	1.69125	1.22736	0.345347	1.72514	0	0.4819	0	0	0.224796	0	0.100214	0	0	0	0	0	0	0
SRR5983453	0	60.7903	10.8659	5.56724	3.48305	3.62961	1.07943	4.32831	0	6.17802	1.63167	0.21641	0.438146	1.10092	1.13849	0.71421	0.330353	1.78651	0.609959	0.0395722	2.82384	0.229562	0	0	0.148153	0	0.0360684	0	0	0.0486543	0	0	0	0
SRR5983454	0	98.7132	48.2032	9.89964	7.57453	1.84307	0.375124	1.75385	0	6.22871	0.834818	0	0	0	2.45069	2.74903	1.83829	0.972307	0.774021	0.08523	0	0.479886	0	0	0.462085	0	0	0	0	0	0	0	0	0
SRR5983455	0	98.9818	27.859	21.9663	11.3398	6.91406	0	4.66542	0	18.776	12.5714	11.5917	7.54707	9.82068	1.8734	1.17484	0.761422	1.11897	6.08206	0.0987782	0	3.53316	0	0	2.41738	0	0	0	0	0.0607026	0	0.0512812	0	0
SRR5983456	0	102.65	28.6266	12.6365	8.8884	12.9745	2.12253	5.55437	0	8.44024	6.77185	0.92056	0.43149	9.22015	1.35537	0.648276	0.390542	0.241478	1.90407	0.239158	0	2.16727	0	0	1.09107	0	0	0	0	0	0	0	0	0
SRR5983457	0	97.9314	30.519	16.0724	5.48992	2.09733	0	1.65522	0	6.5977	2.26209	0.379355	0.38595	0	1.50799	1.85565	2.37975	0.394726	0.184159	0	0	0.181801	0	0	0.0380856	0	0	0	0.133493	0.051739	0	0	0	0
SRR5983458	0	55.7016	5.80666	3.21729	2.87129	1.14809	1.48604	0.368335	0	5.91701	2.70345	0.168961	1.18712	3.00586	0.568727	0.765891	0.0850551	1.96132	0	0	3.06942	0.0893079	0	0	0	0	0	0	0	0	0	0	0	0
SRR5983459	0	157.162	136.6	28.1981	7.07428	57.6229	4.11254	76.7453	0	0	30.2699	53.933	36.5192	0	0	0	0	0.991787	0	0	0	0	0	0	0	0	0	0.092069	0	0.118619	0	0	0	0
SRR5983460	0	127.489	74.7591	35.5312	16.5487	21.4772	0.104689	19.3851	0	7.29771	0.0639464	0.0638946	0.0969346	0	2.09665	2.75849	1.40607	0.501311	0.0773023	0	0	0.151829	0	0	0.0320291	0	0	0	0	0	0	0	0	0
SRR5983461	0	110.758	40.2632	11.4772	6.22699	1.53974	0.555712	1.58097	0	8.72772	1.23544	0.101422	0.0686065	0.0343638	2.24267	3.13082	2.41838	0.967658	2.77658	0.297364	0	1.55814	0	0	0.766329	0	0	0	0	0	0	0	0	0
SRR5983462	0	125.122	41.3264	8.98818	9.3161	26.4571	1.3176	9.13659	0	9.32036	19.8492	3.51643	4.56207	0	2.69116	2.81638	0.809321	0.662793	0.799669	3.81395	0	0.525736	0	0	0.478054	0	0	0	0	0	0	0	0	0
SRR5983463	0	172.867	6.25311	8.06235	16.3975	1.49726	23.781	1.45019	0	8.87703	0.635666	2.20609	1.18713	0.112654	2.36406	0.874039	0.961681	0.532794	0	0	0	0.227564	0	0	0.0864503	0	0	0	0	0	0	0	0	0
SRR5983464	0	74.5402	20.4017	6.81225	5.62135	10.2282	0.838183	4.28081	0	7.69491	5.7834	0.496876	0.0640769	0	1.34067	1.73013	2.12302	0.0906959	0	0	0	0.100718	0	0	0.188841	0.0845934	0.0629702	0	0	0	0	0	0	0
SRR5983465	0	8.19144	1.76513	0.685909	0.344236	0	0	0	0	0.856428	0.162375	0.54072	1.77438	0	0	0	0	0.192669	0.163403	0	0	0	0	0	0	0	0	0	0	0	0	0	0	0
SRR5983466	0	91.7736	15.8223	6.16365	11.7259	10.3446	9.84739	1.7999	0	8.69944	1.85349	5.27086	6.06362	0	1.67957	2.20748	1.2914	0.173275	0	2.09388	0	0	0	0	0	0	0	0	0	0	0	0	0	0
SRR5983467	0	141.179	41.008	8.42914	6.35831	19.3855	0.380903	0.378739	0	6.48333	18.2445	0.807334	0.704139	0	3.57843	1.59131	1.06182	0.331632	0	0	0	0	0	0	0.333938	0	0	0.120321	0	0	0	0	0	0
SRR5983468	0	132.291	24.1424	7.92993	4.19713	11.1978	0.559267	1.27423	0	8.8279	7.81875	2.6686	4.03622	0	3.86515	1.35821	1.81493	1.22168	0	0	0	0.0674917	0	0	0	0	0	0	0	0	0	0	0	0
SRR5983469	0	132.072	50.9745	20.1652	16.3298	7.09083	5.09598	4.11241	0	9.59337	5.25019	1.20371	0.544291	0	3.67671	2.33772	1.3465	1.72298	1.62555	2.20244	0.212257	1.16029	0	0	0.434071	0	0	0	0.0448149	0	0	0	0	0
SRR5983470	0	104.02	35.1167	14.3292	28.5587	9.3859	0.595598	14.4316	0	8.10121	6.05546	1.08541	2.93153	0.552454	3.05446	0.552942	0.277206	0.259278	4.78771	0	0.252984	3.1672	0	0	3.50274	0	0	0	0	0	0	0	0	0
SRR5983471	0	140.571	15.0326	4.19764	6.54497	5.35171	1.109	6.95079	0.0984631	8.88837	5.78484	0	0	0.0380979	4.46652	1.88782	0	1.39465	0	1.27789	0	0.536438	0	0	0.262523	0	0	0	0	0	0	0	0	0
SRR5983472	0	105.793	64.4479	104.992	10.0804	16.4836	13.9093	4.57608	0.19649	1.6127	80.1094	45.0512	29.9009	0.772358	0.27303	0.283556	0.171365	0.62729	0.0449179	0.0431176	0.156668	0.118871	0	0	0	0	0	0.077674	0	0.0500365	0	0	0	0
SRR5983473	0	57.5154	17.9565	6.42086	6.81385	3.00577	1.11459	7.90279	0	18.3591	3.93081	0.495617	0.17096	2.82254	0.988947	0.815958	0.729455	1.47631	1.3917	0	3.33897	0.40237	0	0	0.660514	0	0	0	0	0	0	0	0	0
SRR5983474	0	78.7557	15.5316	12.8745	2.88751	11.6412	0.33352	2.37	0	8.35988	1.5108	0.506474	0.512883	0.154319	1.69787	1.61989	1.85618	1.01632	0.731115	1.98842	0	0.725545	0	0	0.314359	0	0	0	0	0	0	0	0	0
SRR5983475	0	118.921	33.3657	18.3889	2.92672	8.46472	0	3.038	0	11.3215	4.01904	0	0	0.156066	2.88812	2.97019	1.64239	1.64844	0.745158	4.25687	0	1.46755	0	0	1.31223	0	0	0	0	0	0	0	0	0
SRR5983476	0	128.297	41.1205	9.72861	16.4441	11.0405	0.93794	8.13213	0	6.35418	5.58946	0	0.0720831	0.286946	2.56786	0.972846	1.40946	0.507451	0.768376	2.28257	0	0.676227	0	0	0.509551	0	0	0.0744508	0	0	0	0	0	0
SRR5983477	0	158.788	46.4758	18.6913	8.98206	26.1918	8.56503	6.18403	0.382012	3.55163	48.557	7.13949	6.36812	0.108198	0.571332	0.834544	1.38328	0.324306	0	0	0	0	0	0	0.107886	0	0.108369	0.114506	0	0	0	0	0	0
SRR5983478	0	50.9613	10.8214	2.74341	1.52924	2.00426	7.8873	3.08959	0	5.67555	1.56289	0.16279	0.0988757	0.2244	0.897218	1.54249	0.695099	1.61642	0.354013	0	3.18626	0.259025	0	0	0.0654569	0	0	0	0	0.087838	0	0	0	0
SRR5983479	0	126.583	110.787	112.598	37.9812	30.1223	17.7755	28.259	0	12.4385	61.384	19.7977	9.03302	0	0.474201	0	0.173767	4.17741	0	0.131631	0	0	0	0	0.344496	0	0	0	0	0	0	0	0	0
SRR5983480	0	111.024	23.2494	32.4528	16.2209	3.01529	11.5123	1.54976	0.175013	7.25253	13.1668	1.27286	1.31413	1.08104	1.99463	1.5678	1.27123	1.50006	0.120868	0.192023	0	0.158817	0	0	0.16609	0	0.0992947	0.0345918	0	0	0	0	0	0
SRR5983481	0	107.395	34.1247	12.7448	6.95572	10.9682	0.927697	4.31879	0	10.2616	6.43882	2.34177	1.57383	28.3217	1.83373	1.66013	1.45074	1.07698	0	0.192689	0	0.168054	0	0	0.142151	0	0	0.293231	0.0415542	0.236126	0	0	0	0
SRR5983482	0	132.451	23.015	10.0899	15.2385	8.89998	14.3845	1.96994	0	7.28588	5.6554	2.28023	1.98635	2.60217	1.17458	0.161435	0.564811	0.774639	4.97269	0.173559	0	2.77405	0	0	1.73234	0	0.0539547	0	0	0	0	0	0	0
SRR5983483	0	110.366	4.6132	22.2339	16.2964	1.19586	12.1424	1.65884	0	4.28386	7.27605	6.32149	4.08303	0	0.379087	0.557866	0.841643	0.349695	0	0	0	0	0	0	0.061334	0	0	0	0	0	0	0	0	0
SRR5983484	0	146.694	48.1852	14.9021	6.04067	7.46585	0	0	0	18.4505	6.93766	0	0	0	2.36338	3.47794	3.50554	0	0	0	0	0	0	0	0	0	0	0	0	0	0	0	0	0
SRR5983485	0	128.446	23.4629	11.3355	4.03343	4.11104	22.0701	1.80886	0	8.394	6.69602	5.20589	7.11747	1.67383	1.66588	1.47369	0.649129	0.387297	0.793787	0.0423655	0	0.491534	0	0	0.309012	0	0	0	0	0	0	0	0	0

## Sheet: Stool MetaG Hyd-mg Analysis
Unique Sample (n = 300)	Does sample contain:			Average copies per genome of [FeFe]-hydrogenases	Average RPKM of [FeFe]-hydrogenases	Average copies per genome of [NiFe]-hydrogenases	Average RPKM of [NiFe]-hydrogenases
	Either	[FeFe]	[NiFe]
SRR5947807	Yes	Yes	Yes	1.34083	228.553	0.242882	41.4008
SRR5947808	Yes	Yes	Yes	1.49958	207.206	0.178798	24.7056
SRR5947809	Yes	Yes	Yes	2.42804	446.792	0.146383	26.9365
SRR5947810	Yes	Yes	Yes	1.37776	258.759	0.16042	30.1287
SRR5947811	Yes	Yes	Yes	0.354553	69.6493	0.126751	24.8993
SRR5947812	Yes	Yes	Yes	1.79263	347.888	0.222107	43.1033
SRR5947813	Yes	Yes	Yes	1.44712	223.006	0.242946	37.4387
SRR5947814	Yes	Yes	Yes	1.29167	119.454	0.245994	22.7496
SRR5947815	Yes	Yes	Yes	1.00872	170.769	0.135464	22.9332
SRR5947816	Yes	Yes	Yes	1.40535	228.415	0.199137	32.3661
SRR5947817	Yes	Yes	Yes	1.39526	205.321	0.214184	31.5185
SRR5947818	Yes	Yes	Yes	0.685879	21.083	0.242966	7.46847
SRR5947819	Yes	Yes	Yes	1.57912	1.83303	0.204625	0.237528
SRR5947820	Yes	Yes	Yes	1.19888	215.432	0.119584	21.4885
SRR5947821	Yes	Yes	Yes	1.51178	292.005	0.150292	29.0295
SRR5947822	Yes	Yes	Yes	1.16476	186.13	0.221682	35.4252
SRR5947823	Yes	Yes	Yes	1.60967	237.073	0.163317	24.0535
SRR5947824	Yes	Yes	Yes	1.15145	108.793	0.239175	22.598
SRR5947825	Yes	Yes	Yes	1.03985	98.3084	0.226441	21.408
SRR5947826	Yes	Yes	Yes	1.42908	182.453	0.228601	29.1858
SRR5947827	Yes	Yes	Yes	1.21946	213.779	0.180727	31.6827
SRR5947828	Yes	Yes	Yes	1.19131	79.2709	0.169213	11.2596
SRR5947829	Yes	Yes	Yes	1.31154	206.126	0.22823	35.8693
SRR5947830	Yes	Yes	Yes	1.3608	185.575	0.3013	41.0887
SRR5947831	Yes	Yes	Yes	1.40641	214.937	0.300997	46.0002
SRR5947832	Yes	Yes	Yes	1.46951	194.396	0.243242	32.1776
SRR5947833	Yes	Yes	Yes	1.00785	171.693	0.159575	27.1845
SRR5947834	Yes	Yes	Yes	1.24813	134.838	0.304194	32.8626
SRR5947835	Yes	Yes	Yes	1.28497	201.355	0.170048	26.6465
SRR5947836	Yes	Yes	Yes	0.198842	41.0348	0.10868	22.4283
SRR5947837	Yes	Yes	Yes	1.40896	29.9741	0.308949	6.57257
SRR5947838	Yes	Yes	Yes	1.34932	207.272	0.159225	24.4589
SRR5947839	Yes	Yes	Yes	0.196114	18.0789	0.134483	12.3974
SRR5947840	Yes	Yes	Yes	1.02682	193.046	0.153557	28.8695
SRR5947841	Yes	Yes	Yes	0.213595	45.6677	0.103986	22.2327
SRR5947842	Yes	Yes	Yes	1.35939	245.429	0.560007	101.106
SRR5947843	Yes	Yes	Yes	0.977703	48.4948	0.641232	31.8056
SRR5947844	Yes	Yes	Yes	1.49431	170.196	0.238374	27.15
SRR5947845	Yes	Yes	Yes	0.511614	86.5979	0.190206	32.1949
SRR5947846	Yes	Yes	Yes	1.30458	210.061	0.154548	24.885
SRR5947847	Yes	Yes	Yes	1.20848	250.066	0.235467	48.7242
SRR5947848	Yes	Yes	Yes	1.16241	182.704	0.416429	65.4532
SRR5947849	Yes	Yes	Yes	1.6728	262.997	0.159327	25.0493
SRR5947850	Yes	Yes	Yes	0.939381	170.33	0.216897	39.3281
SRR5947851	Yes	Yes	Yes	1.57167	210.784	0.17656	23.6792
SRR5947852	Yes	Yes	Yes	1.60079	201.97	0.227458	28.6981
SRR5947853	Yes	Yes	Yes	0.690528	106.418	0.205186	31.6214
SRR5947854	Yes	Yes	Yes	1.67349	184.819	0.283882	31.3517
SRR5947855	Yes	Yes	Yes	0.288276	59.6901	0.0970635	20.0979
SRR5947856	Yes	Yes	Yes	1.33649	188.934	0.227124	32.1076
SRR5947857	Yes	Yes	Yes	1.31805	208.229	0.222531	35.1561
SRR5947858	Yes	Yes	Yes	1.06428	153.345	0.200958	28.9547
SRR5947859	Yes	Yes	Yes	1.32066	186	0.243546	34.3005
SRR5947860	Yes	Yes	Yes	1.50233	214.458	0.216648	30.9267
SRR5947861	Yes	Yes	Yes	1.07018	47.5213	0.198004	8.79237
SRR5947862	Yes	Yes	Yes	0.436319	105.794	0.105502	25.581
SRR5947863	Yes	Yes	Yes	0.573891	90.6945	0.247052	39.0427
SRR5947864	Yes	Yes	Yes	1.48051	218.668	0.136746	20.1971
SRR5947865	Yes	Yes	Yes	1.54138	292.651	0.142504	27.0563
SRR5947866	Yes	Yes	Yes	1.17226	173.071	0.464689	68.6062
SRR5947867	Yes	Yes	Yes	1.33634	195.988	0.417989	61.3025
SRR5947868	Yes	Yes	Yes	1.5386	230.685	0.219132	32.855
SRR5947869	Yes	Yes	Yes	1.22152	209.212	0.181868	31.1489
SRR5947870	Yes	Yes	Yes	1.49463	203.895	0.242448	33.0742
SRR5947871	Yes	Yes	Yes	1.22117	203.178	0.149667	24.9016
SRR5947872	Yes	Yes	Yes	1.60289	234.057	0.223069	32.573
SRR5947873	Yes	Yes	Yes	1.25099	207.383	0.244934	40.6041
SRR5947874	Yes	Yes	Yes	1.24701	242.743	0.106567	20.7443
SRR5947875	Yes	Yes	Yes	1.59913	148.056	0.708929	65.6363
SRR5947876	Yes	Yes	Yes	1.63695	211.204	0.26491	34.1794
SRR5947877	Yes	Yes	Yes	0.760498	106.528	0.175589	24.5959
SRR5947878	Yes	Yes	Yes	1.82088	264.426	0.512899	74.4824
SRR5947879	Yes	Yes	Yes	1.04297	172.801	0.487413	80.7557
SRR5947880	Yes	Yes	Yes	1.25597	252.657	0.174047	35.012
SRR5947881	Yes	Yes	Yes	1.47363	102.503	0.165096	11.4838
SRR5947882	Yes	Yes	Yes	1.13333	156.704	0.223027	30.8377
SRR5947883	Yes	Yes	Yes	1.63404	190.878	0.305648	35.7037
SRR5947884	Yes	Yes	Yes	1.15353	203.257	0.183325	32.3026
SRR5983264	Yes	Yes	Yes	1.20776	172.107	0.191606	27.3041
SRR5983265	Yes	Yes	Yes	1.57261	259.083	0.155021	25.5394
SRR5983266	Yes	Yes	Yes	1.17529	164.887	0.169285	23.7498
SRR5983267	Yes	Yes	Yes	1.47448	181.404	0.20723	25.4953
SRR5983268	Yes	Yes	Yes	1.29503	298.332	0.214321	49.3723
SRR5983269	Yes	Yes	Yes	1.19902	191.053	0.140701	22.4193
SRR5983270	Yes	Yes	Yes	0.668694	116.046	0.157688	27.3653
SRR5983271	Yes	Yes	Yes	1.3086	187.422	0.136413	19.5375
SRR5983272	Yes	Yes	Yes	0.719881	124.345	0.218258	37.6997
SRR5983273	Yes	Yes	Yes	1.03548	163.437	0.340834	53.7963
SRR5983274	Yes	Yes	Yes	0.40162	63.6737	0.102825	16.3021
SRR5983275	Yes	Yes	Yes	0.491214	93.5035	0.229163	43.6216
SRR5983276	Yes	Yes	Yes	0.818468	153.604	0.104502	19.6122
SRR5983277	Yes	Yes	Yes	0.757862	100.047	0.148149	19.5574
SRR5983278	Yes	Yes	Yes	1.06038	130.561	0.172203	21.2029
SRR5983279	Yes	Yes	Yes	1.24993	199.849	0.172928	27.6492
SRR5983280	Yes	Yes	Yes	1.28045	248.492	0.059881	11.6208
SRR5983281	Yes	Yes	Yes	0.698055	34.4218	0.27518	13.5694
SRR5983282	Yes	Yes	Yes	1.33326	207.71	0.148403	23.1199
SRR5983283	Yes	Yes	Yes	1.28852	38.6645	1.24001	37.2087
SRR5983284	Yes	Yes	Yes	0.628656	103.184	0.136726	22.4413
SRR5983285	Yes	Yes	Yes	0.953085	144.85	0.0859065	13.0561
SRR5983286	Yes	Yes	Yes	1.29276	172.636	0.176956	23.6308
SRR5983287	Yes	Yes	Yes	1.69088	232.372	0.11306	15.5375
SRR5983288	Yes	Yes	Yes	1.57272	199.912	0.174983	22.2426
SRR5983289	Yes	Yes	Yes	1.03945	160.661	0.339973	52.5474
SRR5983290	Yes	Yes	Yes	0.84758	138.856	0.182815	29.95
SRR5983291	Yes	Yes	Yes	0.528818	83.781	0.0763122	12.0902
SRR5983292	Yes	Yes	Yes	1.46706	187.462	0.155046	19.812
SRR5983293	Yes	Yes	Yes	1.20211	164.861	0.145946	20.0155
SRR5983294	Yes	Yes	Yes	1.2345	201.247	0.151204	24.6492
SRR5983295	Yes	Yes	Yes	0.886707	134.44	0.128374	19.4637
SRR5983296	Yes	Yes	Yes	0.973835	176.493	0.850367	154.117
SRR5983297	Yes	Yes	Yes	1.31057	193.109	0.17166	25.2935
SRR5983298	Yes	Yes	Yes	1.37418	209.778	0.219168	33.4575
SRR5983299	Yes	Yes	Yes	0.522303	112.083	0.0911025	19.55
SRR5983300	Yes	Yes	Yes	1.40337	213.154	0.165349	25.1143
SRR5983301	Yes	Yes	Yes	1.39994	222.924	0.168493	26.8303
SRR5983302	Yes	Yes	Yes	1.25512	175.597	0.194859	27.2617
SRR5983303	Yes	Yes	Yes	1.50573	223.702	0.237863	35.3386
SRR5983304	Yes	Yes	Yes	0.870457	156.605	0.202559	36.4426
SRR5983305	Yes	Yes	Yes	1.04522	231.281	0.0698878	15.4644
SRR5983306	Yes	Yes	Yes	1.26406	174.218	0.207916	28.6558
SRR5983307	Yes	Yes	Yes	0.966842	150.035	0.150707	23.3868
SRR5983308	Yes	Yes	Yes	1.1681	137.189	0.545141	64.0248
SRR5983309	Yes	Yes	Yes	1.52627	245.438	0.202692	32.5946
SRR5983310	Yes	Yes	Yes	1.62422	254.488	0.212165	33.2427
SRR5983311	Yes	Yes	Yes	2.25162	463.002	0.316416	65.065
SRR5983312	Yes	Yes	Yes	1.53715	254.131	0.196193	32.4359
SRR5983313	Yes	Yes	Yes	2.07339	244.885	0.248706	29.3743
SRR5983314	Yes	Yes	Yes	0.787222	36.2113	0.645325	29.6842
SRR5983315	Yes	Yes	Yes	1.23825	191.762	0.190821	29.5515
SRR5983316	Yes	Yes	Yes	0.799373	141.513	0.151236	26.7734
SRR5983317	Yes	Yes	Yes	1.21924	194.875	0.125341	20.0336
SRR5983318	Yes	Yes	Yes	1.38202	188.583	0.16788	22.908
SRR5983319	Yes	Yes	Yes	1.0606	170.121	0.147581	23.6719
SRR5983320	Yes	Yes	Yes	0.247308	43.4434	0.090947	15.9762
SRR5983321	Yes	Yes	Yes	0.792263	47.152	1.55505	92.5497
SRR5983322	Yes	Yes	Yes	1.3482	142.65	0.195767	20.7135
SRR5983323	Yes	Yes	Yes	1.23373	196.548	0.121024	19.2805
SRR5983324	Yes	Yes	Yes	1.37227	174.413	0.213837	27.1784
SRR5983325	Yes	Yes	Yes	1.03115	160.197	0.210957	32.7737
SRR5983326	Yes	Yes	Yes	1.23107	158.112	0.226963	29.1499
SRR5983327	Yes	Yes	Yes	1.27926	182.043	1.36642	194.447
SRR5983328	Yes	Yes	Yes	1.18798	179.977	0.177289	26.859
SRR5983329	Yes	Yes	Yes	0.881725	164.733	0.173621	32.4377
SRR5983330	Yes	Yes	Yes	0.981691	180.473	0.153745	28.2643
SRR5983331	Yes	Yes	Yes	0.999099	173.609	0.14463	25.1317
SRR5983332	Yes	Yes	Yes	1.23532	200.341	0.18147	29.4304
SRR5983333	Yes	Yes	Yes	1.16095	168.961	0.162115	23.5937
SRR5983334	Yes	Yes	Yes	1.31191	166.002	0.220855	27.9458
SRR5983335	Yes	Yes	Yes	0.832302	139.77	0.134861	22.6475
SRR5983336	Yes	Yes	Yes	1.05204	166.147	0.253044	39.9628
SRR5983337	Yes	Yes	Yes	1.29316	171.224	0.295396	39.1126
SRR5983338	Yes	Yes	Yes	1.11159	192.36	0.338888	58.6443
SRR5983339	Yes	Yes	Yes	0.6947	59.6665	0.265892	22.8369
SRR5983340	Yes	Yes	Yes	1.43658	185.732	0.234418	30.3073
SRR5983341	Yes	Yes	Yes	2.41091	428.782	0.180492	32.1007
SRR5983342	Yes	Yes	Yes	0.941606	100.919	0.201475	21.5935
SRR5983343	Yes	Yes	Yes	1.4529	183.027	0.223777	28.1901
SRR5983344	Yes	Yes	Yes	1.72343	207.907	0.296654	35.7871
SRR5983345	Yes	Yes	Yes	0.987234	173.585	0.113369	19.9336
SRR5983346	Yes	Yes	Yes	1.28852	172.847	0.195325	26.2017
SRR5983347	Yes	Yes	Yes	1.0218	195.549	0.127098	24.3237
SRR5983348	Yes	Yes	Yes	0.89323	161.262	0.179138	32.3411
SRR5983349	Yes	Yes	Yes	2.01076	262.948	0.298512	39.0364
SRR5983350	Yes	Yes	Yes	0.840163	139.976	0.227831	37.9579
SRR5983351	Yes	Yes	Yes	0.588376	97.4743	0.133827	22.1707
SRR5983352	Yes	Yes	Yes	0.841771	115.817	0.214398	29.4984
SRR5983353	Yes	Yes	Yes	0.844606	61.0345	0.165961	11.993
SRR5983354	Yes	Yes	Yes	1.07448	154.469	0.139559	20.0632
SRR5983355	Yes	Yes	Yes	1.32437	167.02	0.298917	37.6972
SRR5983356	Yes	Yes	Yes	0.782457	139.582	0.398215	71.0372
SRR5983357	Yes	Yes	Yes	1.5016	196.98	0.439316	57.6296
SRR5983358	Yes	Yes	Yes	1.14884	136.381	0.156413	18.568
SRR5983359	Yes	Yes	Yes	0.874708	116.693	0.596792	79.6172
SRR5983360	Yes	Yes	Yes	0.98801	159.465	0.163877	26.4498
SRR5983361	Yes	Yes	Yes	1.47192	105.009	0.292582	20.8733
SRR5983362	Yes	Yes	Yes	1.08843	190.486	0.139636	24.4377
SRR5983363	Yes	Yes	Yes	0.591354	122.696	0.566503	117.539
SRR5983364	Yes	Yes	Yes	1.12018	58.9092	0.210072	11.0474
SRR5983365	Yes	Yes	Yes	1.29783	196.367	0.166107	25.1328
SRR5983366	Yes	Yes	Yes	0.972142	160.943	0.287078	47.5271
SRR5983367	Yes	Yes	Yes	1.23468	190.826	0.447525	69.1674
SRR5983368	Yes	Yes	Yes	0.331381	42.6576	0.162849	20.963
SRR5983369	Yes	Yes	Yes	1.4522	227.088	0.164813	25.7726
SRR5983370	Yes	Yes	Yes	1.22345	121.399	0.142285	14.1185
SRR5983371	Yes	Yes	Yes	1.48588	196.749	0.216438	28.6591
SRR5983372	Yes	Yes	Yes	1.10894	170.58	0.205026	31.5378
SRR5983373	Yes	Yes	Yes	1.39666	317.551	0.0686095	15.5993
SRR5983374	Yes	Yes	Yes	1.09183	139.063	0.264936	33.7439
SRR5983375	Yes	Yes	Yes	1.29832	227.333	0.1066	18.6654
SRR5983376	Yes	Yes	Yes	1.11785	226.93	0.254611	51.6873
SRR5983377	Yes	Yes	Yes	1.52025	183.412	0.0839899	10.133
SRR5983378	Yes	Yes	Yes	1.08213	137.1	0.194436	24.6341
SRR5983379	Yes	Yes	Yes	0.814675	145.839	0.107859	19.3084
SRR5983380	Yes	Yes	Yes	1.23324	229.62	0.11294	21.0284
SRR5983381	Yes	Yes	Yes	1.28984	156.531	0.278909	33.8476
SRR5983382	Yes	Yes	Yes	0.357854	32.079	0.111286	9.97598
SRR5983383	Yes	Yes	Yes	1.53237	125.015	0.251451	20.514
SRR5983384	Yes	Yes	Yes	1.38706	169.789	0.190146	23.2757
SRR5983385	Yes	Yes	Yes	1.20917	178.574	0.0757647	11.1892
SRR5983386	Yes	Yes	Yes	1.08124	177.493	0.159024	26.105
SRR5983387	Yes	Yes	Yes	0.866314	129.375	0.187129	27.9458
SRR5983388	Yes	Yes	Yes	1.44652	170.047	0.386766	45.4666
SRR5983389	Yes	Yes	Yes	0.683963	110.107	0.272686	43.8979
SRR5983390	Yes	Yes	Yes	1.64611	270.15	0.265421	43.5595
SRR5983391	Yes	Yes	Yes	1.62287	214.136	0.215869	28.4836
SRR5983392	Yes	Yes	Yes	1.79619	217.022	0.315561	38.1272
SRR5983393	Yes	Yes	Yes	1.03786	132.308	0.217123	27.679
SRR5983394	Yes	Yes	Yes	1.33941	189.168	0.147886	20.8863
SRR5983395	Yes	Yes	Yes	1.36129	186.914	0.196856	27.0295
SRR5983396	Yes	Yes	Yes	0.288304	43.6878	0.120833	18.3103
SRR5983397	Yes	Yes	Yes	1.18421	153.085	0.182775	23.6277
SRR5983398	Yes	Yes	Yes	1.24328	210.882	0.133405	22.6277
SRR5983399	Yes	Yes	Yes	0.938815	173.747	0.151641	28.0644
SRR5983400	Yes	Yes	Yes	1.19862	179.196	0.247285	36.9698
SRR5983401	Yes	Yes	Yes	1.21265	212.92	0.12412	21.7933
SRR5983402	Yes	Yes	Yes	1.03374	190.521	0.252113	46.4651
SRR5983403	Yes	Yes	Yes	1.8049	342.021	0.20585	39.0078
SRR5983404	Yes	Yes	Yes	0.941845	144.026	0.151537	23.1729
SRR5983405	Yes	Yes	Yes	1.15782	183.513	0.334756	53.0583
SRR5983406	Yes	Yes	Yes	1.35094	111.095	0.11238	9.24165
SRR5983407	Yes	Yes	Yes	1.67506	212.724	0.111972	14.2199
SRR5983408	Yes	Yes	Yes	1.01065	162.465	0.258699	41.587
SRR5983409	Yes	Yes	Yes	1.67791	205.801	0.246643	30.2515
SRR5983410	Yes	Yes	Yes	1.67453	267.363	0.180215	28.774
SRR5983411	Yes	Yes	Yes	1.8594	416.221	0.356222	79.7394
SRR5983412	Yes	Yes	Yes	1.63049	221.165	0.197482	26.787
SRR5983413	Yes	Yes	Yes	1.25097	164.063	0.237207	31.1094
SRR5983414	Yes	Yes	Yes	1.26055	185.986	0.189494	27.9587
SRR5983415	Yes	Yes	Yes	1.46416	174.501	0.206205	24.5759
SRR5983416	Yes	Yes	Yes	0.913851	137.258	0.154732	23.2403
SRR5983417	Yes	Yes	Yes	2.89819	414.595	0.226619	32.4186
SRR5983418	Yes	Yes	Yes	1.22655	226.044	0.143766	26.4951
SRR5983419	Yes	Yes	Yes	1.77896	371.672	0.140989	29.4565
SRR5983420	Yes	Yes	Yes	0.502465	84.1571	0.232974	39.0205
SRR5983421	Yes	Yes	Yes	1.08193	151.802	0.253686	35.5939
SRR5983422	Yes	Yes	Yes	1.37452	180.703	0.140172	18.4279
SRR5983423	Yes	Yes	Yes	0.40072	1.21945	0.248826	0.757215
SRR5983424	Yes	Yes	Yes	0.862785	147.739	0.321137	54.9899
SRR5983425	Yes	Yes	Yes	1.05326	146.821	0.78323	109.18
SRR5983426	Yes	Yes	Yes	0.746063	123.913	0.184004	30.561
SRR5983427	Yes	Yes	Yes	0.937088	141.333	0.185899	28.0376
SRR5983428	Yes	Yes	Yes	1.64963	205.947	0.125304	15.6435
SRR5983429	Yes	Yes	Yes	1.00544	183.566	0.115354	21.0607
SRR5983430	Yes	Yes	Yes	1.00381	153.311	0.437107	66.7589
SRR5983431	Yes	Yes	Yes	1.13063	60.7852	0.133567	7.18088
SRR5983432	Yes	Yes	Yes	1.02869	180.51	0.156017	27.3774
SRR5983433	Yes	Yes	Yes	1.01366	151.639	0.356365	53.3107
SRR5983434	Yes	Yes	Yes	1.23671	208.414	0.214067	36.0752
SRR5983435	Yes	Yes	Yes	1.16333	178.558	0.30162	46.2952
SRR5983436	Yes	Yes	Yes	1.19538	147.037	0.27235	33.5005
SRR5983437	Yes	Yes	Yes	1.17586	185.02	0.175949	27.6854
SRR5983438	Yes	Yes	Yes	1.64019	263.3	0.177169	28.441
SRR5983439	Yes	Yes	Yes	1.38098	177.985	0.216288	27.8759
SRR5983440	Yes	Yes	Yes	1.05289	159.212	0.175623	26.5566
SRR5983441	Yes	Yes	Yes	1.34013	182.53	0.196741	26.7968
SRR5983442	Yes	Yes	Yes	2.07892	64.1519	0.287844	8.88236
SRR5983443	Yes	Yes	Yes	1.17494	122.199	0.161982	16.8468
SRR5983444	Yes	Yes	Yes	1.39002	194.239	0.242599	33.9006
SRR5983445	Yes	Yes	Yes	1.35057	129.302	0.211291	20.2287
SRR5983446	Yes	Yes	Yes	2.04917	248.874	0.280559	34.0742
SRR5983447	Yes	Yes	Yes	1.1823	193.039	0.215824	35.2385
SRR5983448	Yes	Yes	Yes	1.53532	248.213	0.163609	26.4505
SRR5983449	Yes	Yes	Yes	1.26858	182.374	0.113258	16.2822
SRR5983450	Yes	Yes	Yes	1.29892	188.325	0.42889	62.1831
SRR5983451	Yes	Yes	Yes	0.881994	149.919	0.735418	125.005
SRR5983452	Yes	Yes	Yes	1.32031	191.325	0.188972	27.3839
SRR5983453	Yes	Yes	Yes	0.521538	89.7438	0.101528	17.4705
SRR5983454	Yes	Yes	Yes	1.01457	168.363	0.10169	16.8751
SRR5983455	Yes	Yes	Yes	0.998487	171.726	0.450493	77.4788
SRR5983456	Yes	Yes	Yes	1.01786	173.453	0.198472	33.8215
SRR5983457	Yes	Yes	Yes	1.19513	153.765	0.127098	16.3525
SRR5983458	Yes	Yes	Yes	0.436775	70.5993	0.120777	19.5221
SRR5983459	Yes	Yes	Yes	3.44345	467.515	0.898028	121.925
SRR5983460	Yes	Yes	Yes	2.36166	295.295	0.116335	14.5462
SRR5983461	Yes	Yes	Yes	1.0529	172.402	0.148561	24.3255
SRR5983462	Yes	Yes	Yes	1.29361	221.664	0.290891	49.8452
SRR5983463	Yes	Yes	Yes	1.18045	230.309	0.0925929	18.0652
SRR5983464	Yes	Yes	Yes	1.08838	122.723	0.175252	19.7609
SRR5983465	Yes	Yes	Yes	0.761608	10.9867	0.255792	3.68998
SRR5983466	Yes	Yes	Yes	1.28082	147.477	0.254752	29.333
SRR5983467	Yes	Yes	Yes	1.43007	217.12	0.219047	33.2567
SRR5983468	Yes	Yes	Yes	1.2503	181.592	0.218116	31.6789
SRR5983469	Yes	Yes	Yes	1.65065	235.841	0.219453	31.3549
SRR5983470	Yes	Yes	Yes	1.28046	206.437	0.214492	34.5806
SRR5983471	Yes	Yes	Yes	1.2544	179.856	0.171133	24.5371
SRR5983472	Yes	Yes	Yes	1.70051	320.479	0.845235	159.293
SRR5983473	Yes	Yes	Yes	0.597957	100.73	0.211231	35.5833
SRR5983474	Yes	Yes	Yes	1.02128	124.394	0.172362	20.9941
SRR5983475	Yes	Yes	Yes	1.39122	185.105	0.24372	32.4276
SRR5983476	Yes	Yes	Yes	1.36199	215.701	0.139365	22.0714
SRR5983477	Yes	Yes	Yes	1.48453	274.26	0.3744	69.1686
SRR5983478	Yes	Yes	Yes	0.461565	79.0365	0.0959397	16.4283
SRR5983479	Yes	Yes	Yes	2.26985	464.106	0.527984	107.955
SRR5983480	Yes	Yes	Yes	1.43627	199.199	0.224906	31.1927
SRR5983481	Yes	Yes	Yes	1.22765	177.435	0.387688	56.0331
SRR5983482	Yes	Yes	Yes	0.940719	206.049	0.146974	32.1921
SRR5983483	Yes	Yes	Yes	0.979619	168.506	0.140421	24.1541
SRR5983484	Yes	Yes	Yes	1.34957	223.288	0.209942	34.7351
SRR5983485	Yes	Yes	Yes	0.986451	195.268	0.176307	34.8999

## Sheet: Biopsy MetaG Hyd-sbg cpg
Sample (n = 102), expressed as copies per genome			[Fe]	[FeFe] Group B	[FeFe] Group A3	[FeFe] Group A1	[FeFe] Group A2	[FeFe] Group C3	[FeFe] Group C1	[FeFe] Group C2	[FeFe] Group A4	[NiFe] Group 4a	[NiFe] Group 1d	[NiFe] Group 1c	[NiFe] Group 4e	[NiFe] Group 4g	[NiFe] Group 4b	[NiFe] Group 4i	[NiFe] Group 4h	[NiFe] Group 1a	[NiFe] Group 1f	[NiFe] Group 1e	[NiFe] Group 4d	[NiFe] Group 1b	[NiFe] Group 3a	[NiFe] Group 3c	[NiFe] Group 4f	[NiFe] Group 2b	[NiFe] Group 1i	[NiFe] Group 3b	[NiFe] Group 4c	[NiFe] Group 3d	[NiFe] Group 2e
		AVERAGE	1.52484e-05	0.795884	0.215394	0.182475	0.0659119	0.028039	0.0183333	0.00103623	5.54192e-05	0.178327	0.146667	0.135047	0.0196208	0.01386	0.00976731	0.00857215	0.00573804	0.000140273	0.000120241	8.69715e-05	0.000149973	0.000110892	1.66282e-05	1.18779e-05	3.36217e-05	1.00396e-05	5.06253e-05	3.79475e-05	0.000476432	8.22325e-07	0
		STD	8.90011e-05	0.359906	0.161716	0.161183	0.119301	0.0785773	0.0265024	0.00657461	0.000240752	0.366565	0.250404	0.25348	0.0306368	0.0123613	0.00787679	0.00782277	0.00852908	0.000921266	0.000360284	0.000268616	0.000372751	0.000254621	8.30273e-05	7.70901e-05	0.000117008	6.13578e-05	0.000164411	0.000109239	0.000807798	8.26426e-06	0
ID	FILENAME	ENA accession
104CN	104CN	ERR11817704	0	0.39997	0.167548	0.0743731	0.0394362	0.00531459	0.0218928	0	0	0.143455	0.0258114	0.00593191	0.000521941	0.0150367	0.002008	0.00687127	0.00148298	0	0	0	0	0	0	0	0	0	0.000337283	0	0.000516174	0	0
104RN	104RN	ERR11817705	0	0.390294	0.148649	0.0829658	0.0138756	0	0.00897255	0	0	0.0547102	0.00914782	0.00463517	0.00284471	0.0117073	0.0013418	0.0057646	0.00115879	0	0	0	0.000713975	0	0	0	0	0	0	0	0	0	0
104TN	104TN	ERR11817706	0	0.866547	0.307589	0.159331	0.0461308	0.00125437	0.0137421	0	0	0.0256319	0.0167834	0.000787576	0.00310972	0.0185232	0.00318316	0.0105796	0.00177205	0	0	0	0	0.000388986	0	0	0	0	0	0	0.00061679	0	0
BACanmRAAAAAAAHXY-30	FCH2TFWCCX2_L5_BACanmRAAAAAAAHXY-30	ERR11873321	0	0.428934	0.0940793	0.114002	0.0550428	0.0104747	0.0155366	0	0.00114567	0.000916685	0.0592522	0.000440676	0.0210508	0.0040545	0.0129954	0.0100338	0.00700132	0	0	0.000652973	0	0	0	0	0	0	0	0	0	0	0
BACanmRAAAHAAAHXY-46	FCH2TFWCCX2_L5_BACanmRAAAHAAAHXY-46	ERR11873328	0	0.414986	0.670342	1.09271	0.00918096	0.00163236	0	0	0	0.0014548	0.00235664	0.000645666	0.00178529	0.00705775	0.00459239	0.00192429	0.00121062	0	0	0	0	0	0	0	0	0	0	0	0.000507057	0	0
BACanmRAAAIAAAHXY-50	FCH2TFWCCX2_L5_BACanmRAAAIAAAHXY-50	ERR11873329	0	0.628973	0.457897	0.666936	0.0915836	0.0193107	0.0178538	0	0	0.0137914	0.0192611	0.0119881	0.00618323	0.0124788	0.00484414	0.0011239	0.00084291	0	0	0	0	0	0	0	0	0	0	0	0	0	0
BACanmRAAAJAAAHXY-53	FCH2TFWCCX2_L5_BACanmRAAAJAAAHXY-53	ERR11889272	0	0.62228	0.260968	0.413581	0.0379709	0.0252766	0.0274682	0	0	0.0993822	0.114129	0.0967521	0.000861037	0.00945511	0.00331622	0.00300548	0.000274864	0	0	0	0	0	0	0	0	0	0	0	0	0	0
BACanmRAAALAAAHXY-61	FCH2TFWCCX2_L5_BACanmRAAALAAAHXY-61	ERR11889274	0	1.01345	0.18815	0.141719	0.00952611	0.0307056	0.0383151	0	0	0.00567428	0.0319196	0.00763147	0.00582354	0.0174015	0.011868	0.00769738	0.000738529	0	0	0	0	0	0	0	0	0	0	0	0.000385586	0	0
BACanmRAAAPAAAHXY-72	FCH2TFWCCX2_L5_BACanmRAAAPAAAHXY-72	ERR11889278	0	0.474608	0.0870532	0.0927806	0.0462723	0.00928869	0.0192052	0	0.000556836	0.000648939	0.0449029	0.000648169	0.0225037	0.0057138	0.0084394	0.0068274	0.00550944	0	0	0.000847416	0	0	0	0	0	0	0	0	0	0	0
BACanmRAAARAAAHXY-85	FCH2TFWCCX2_L5_BACanmRAAARAAAHXY-85	ERR11889280	0	0.500384	0.191616	0.439889	0.00860666	0.0147455	0.0634532	0	0	0.119817	0.187857	0.110663	0.000274694	0.021809	0.00260965	0.00313748	0.000263067	0	0	0	0	0	0	0	0	0	0.000179493	0	0	0	0
BACanmRAAAUAAAHXY-91	FCH2TFWCCX2_L5_BACanmRAAAUAAAHXY-91	ERR11889283	0	1.12389	0.280865	0.251629	0.067806	0.173884	0.111611	0	0	0.00532071	0.0426808	0.0028867	0.00303424	0.0296091	0.00593767	0.00574313	0.00110334	0	0	0.000471145	0	0.00023598	0	0	0	0	0	0	0	0	0
BACanmRAAAVAAAHXY-92	FCH2TFWCCX2_L5_BACanmRAAAVAAAHXY-92	ERR11891368	0	0.650155	0.402027	0.235027	0.29341	0.020845	0.0244074	0	0	0.015016	0.0290055	0.012431	0.0123472	0.00817822	0.00612687	0.00281721	0.00383148	0	0	0.000667035	0	0	0	0	0	0	0	0	0	0	0
BACanmRAAAWAAAHXY-97	FCH2TFWCCX2_L5_BACanmRAAAWAAAHXY-97	ERR11891369	0	1.13921	0.294906	0.277597	0.0260596	0.00175965	0.0131379	0	0	0.0024598	0.00216242	0.00191166	0.000863847	0.0165629	0.0155912	0.00246875	0.00245785	0	0	0	0	0	0	0	0	0	0	0.000360103	0	0	0
BACanmRAAAXAAAHXY-98	FCH2TFWCCX2_L5_BACanmRAAAXAAAHXY-98	ERR15113804	0	0.537277	0.152062	0.0793844	0.023574	0	0.00495332	0	0	0.384693	0.188703	0.442573	0.00272705	0.00555588	0.00885774	0.00364149	0.00468526	0	0.000862486	0.00100708	0	0.00118636	0	0	0	0	0	0	0.00081539	0	0
BACanmRAAAZAAAHXY-106	FCH2TFWCCX2_L5_BACanmRAAAZAAAHXY-106	ERR11891371	0	0.883605	0.52974	0.170999	0.336954	0.0092785	0.0267265	0	0	0.00434019	0.0344882	0.000456422	0.0075243	0.00193128	0.0100158	0.00785458	0.00171158	0	0	0	0	0.000220435	0	0	0	0	0	0.00060184	0.000714893	0	0
BACanmRAABFAAAHXY-172	FCH2TFWCCX2_L5_BACanmRAABFAAAHXY-172	ERR11891377	0	0.445414	0.22056	0.110821	0.0404012	0.00277639	0.0013648	0	0.000552122	0.00462131	0.014558	0.0023565	0.0199579	0.0103035	0.00863328	0.00868569	0.000964023	0	0	0	0.000294822	0	0	0	0	0	0	0	0.00134218	0	0
BACanmRBAAAAAAHXY-13	FCH2TJTCCX2_L8_BACanmRBAAAAAAHXY-13	ERR11891378	0	0.877575	0.355267	0.213377	0.0966941	0.0056375	0.0137322	0	0	0.000721153	0.028221	0	0.00422335	0.00565148	0.00943084	0.0109796	0.00350601	0	0	0	0	0	0	0	0	0	0	0.00044029	0.000522996	0	0
BACanmRBAADAAAHXY-24	FCH2TJTCCX2_L8_BACanmRBAADAAAHXY-24	ERR11894805	0	0.89975	0.450558	0.221702	0.15094	0.00414201	0.0281863	0	0	0.00148361	0.0547146	0	0.00869025	0.00307873	0.0147632	0.00826944	0.0078213	0	0	0	0	0	0	0	0	0	0.000313915	0.000404439	0	0	0
BACanmRBAAEAAAHXY-27	FCH2TJTCCX2_L8_BACanmRBAAEAAAHXY-27	ERR11894806	0	1.02783	0.298895	0.0570991	0.0297422	0.00485028	0.016752	0	0	0	0.00555968	0.000372198	0.00297908	0.0187572	0.00733374	0.00283242	0	0	0.000373497	0	0	0	0	0	0	0	0	0	0.00236479	0	0
BACanmRBAAFAAAHXY-28	FCH2TJTCCX2_L8_BACanmRBAAFAAAHXY-28	ERR11894807	0	1.08009	0.209681	0.205399	0.0807197	0.148597	0.0741113	0	0	0.000367473	0.036599	0.00091539	0.00290232	0.025575	0.0100455	0.00320797	0	0	0	0	0	0	0	0	0	0	0	0	0	0	0
BACanmRBAAKAAAHXY-40	FCH2TJTCCX2_L8_BACanmRBAAKAAAHXY-40	ERR11894812	0	1.05991	0.281423	0.345251	0.0502179	0.0486625	0	0	0	0.00421837	0.00473239	0.000308091	0.00628137	0.0644945	0.00844761	0.0298023	0.00138641	0	0	0.000301706	0	0.000604455	0	0	0	0	0	0	0	0	0
BACanmRBAALAAAHXY-41	FCH2TJTCCX2_L8_BACanmRBAALAAAHXY-41	ERR11894813	0	0.936343	0.275282	0.31555	0.126342	0.12469	0.000827635	0	0	0.00257307	0.0207122	0.000261281	0.00411301	0.00368524	0.00510778	0.0252785	0.00195961	0	0.000258546	0.000255866	0	0.000768927	0	0	0	0	0	0.000347762	0	0	0
BACanmRBAAMAAAHXY-43	FCH2TJTCCX2_L8_BACanmRBAAMAAAHXY-43	ERR11894814	0	1.03188	0.170089	0.109114	0.0394268	0.0314847	0.00458933	0	0	0.00230363	0.00315829	0.00172694	0.00635921	0.00893112	0.0170585	0.00608572	0.0120886	0	0	0	0	0	0	0	0	0	0	0	0	0	0
BACanmRBAAPAAAHXY-50	FCH2TJTCCX2_L8_BACanmRBAAPAAAHXY-50	ERR11894817	0	1.05883	0.302465	0.278492	0.0634703	0.00200254	0.00799867	0	0	0.00528474	0.00392572	0.00404028	0.00637183	0.00964378	0.0123632	0.000469915	0.00372949	0	0	0	0	0	0	0	0	0	0.00128278	0	0	0	0
BACanmRBAARAAAHXY-58	FCH2TJTCCX2_L8_BACanmRBAARAAAHXY-58	ERR11894819	0	1.08062	0.360937	0.0694456	0.00452928	0.00227845	0.00449979	0	0.000920743	0	0.00105572	0.000355631	0.00280531	0.0213012	0.0101981	0.00265746	0.000533446	0	0	0	0	0	0	0	0	0	0	0	0.00111405	0	0
BACanmRBAATAAAHXY-62	FCH2TJTCCX2_L8_BACanmRBAATAAAHXY-62	ERR11894821	0	0.516149	0.219634	0.138001	0.0589063	0.00582151	0.00192583	0	0	0.000301657	0.0278518	0.000901778	0.0180209	0.0112705	0.00761668	0.00587002	0.000901778	0	0	0.000294363	0	0	0	0	0	0	0	0	0	0	0
BACanmRBAAUAAAHXY-63	FCH2TJTCCX2_L8_BACanmRBAAUAAAHXY-63	ERR11894822	0	1.05218	0.331352	0.101087	0.00593857	0	0.0049359	0	0	0.0016398	0.00274564	0.000779123	0.00430184	0.0199086	0.0158712	0.00233127	0	0	0	0	0	0	0	0	0	0	0	0	0.00305085	0	0
BACanmRBAAVAAAHXY-70	FCH2TJTCCX2_L8_BACanmRBAAVAAAHXY-70	ERR11894823	0	1.02891	0.405457	0.147254	0.0893818	0	0.0166096	0	0	0	0.00325424	0	0.0072685	0.00515107	0.0156463	0.0230565	0.00739176	0	0	0	0	0	0	0	0	0	0	0	0	0	0
BACanmRBAAWAAAHXY-72	FCH2TJTCCX2_L8_BACanmRBAAWAAAHXY-72	ERR11894824	0	0.730017	0.247939	0.213544	0.000734904	0.00373533	0.00458804	0	0	0.180084	0.178901	0.1977	0.00319554	0.0037166	0.00924176	0.0210815	0.000867109	0	0	0	0	0	0	0	0.000328424	0	0	0	0	0	0
BACanmRBAAXAAAHXY-83	FCH2TJTCCX2_L8_BACanmRBAAXAAAHXY-83	ERR11894825	0	0.726569	0.228578	0.221921	0.000669025	0.00579444	0.0287498	0	0	0.148313	0.132403	0.154786	0.00326165	0.00801832	0.00833504	0.0196329	0.00038761	0	0	0	0	0	0	0	0.00029362	0	0	0	0	0	0
BACanmRBAAZAAAHXY-87	FCH2TJTCCX2_L8_BACanmRBAAZAAAHXY-87	ERR11894827	0	1.0286	0.359245	0.107164	0.0238607	0.000890624	0.0129621	0	0	0	0.0145792	0.000273313	0.00647863	0.0112243	0.0112796	0.00204234	0.00778943	0	0.000542326	0	0.000729264	0.000804335	0	0	0	0	0	0	0.000430468	0	0
BACanmRBABAAAAHXY-89	FCH2TJTCCX2_L8_BACanmRBABAAAAHXY-89	ERR11894828	0	0.712167	0.29792	0.178979	0.0189279	0.00100365	0.00295476	0	0.000802006	0.00123909	0.0165587	0.00154885	0.00977549	0.00621874	0.006445	0.00743463	0.000929309	0	0	0	0	0	0	0	0	0	0	0	0	0	0
BACanmRBABDAAAHXY-97	FCH2TJTCCX2_L8_BACanmRBABDAAAHXY-97	ERR11894831	0	0.871581	0.255556	0.252854	0.279581	0.0229848	0.00219747	0	0	0.0112622	0.0545441	0.00578112	0.00653675	0.00431617	0.00427706	0.00826657	0.000693735	0	0.00183703	0.00203496	0	0.00135759	0	0	0	0.000276033	0	0	0	0	0
BACanmRBABEAAAHXY-98	FCH2TJTCCX2_L8_BACanmRBABEAAAHXY-98	ERR11894832	0	0.98046	0.094514	0.0358056	0.0735821	0	0.00650599	0	0	0.0214853	0.0257375	0.0161925	0.00432042	0.0125452	0.00900137	0.00480037	0.0102628	0	0	0	0.000304263	0	0	0	0	0	0	0	0	0	0
BACidnRAAADAAAPEI-24	FCH3GC2CCX2_L4_BACidnRAAADAAAPEI-24	ERR11894837	0	0.0456936	0.000496025	0.00537815	0.000491556	0	0	0	0	1.77067	0.911921	0.838937	0	0.00754649	0	0	0	0	0	0	0	0	0	0	0	0	0	0	0.000301452	0	0
BACidnRAAAEAAAPEI-27	FCH3GC2CCX2_L4_BACidnRAAAEAAAPEI-27	ERR11894838	0	0.0758894	0.00277459	0.00702129	0.00893539	0.000694904	0.000687096	0	0.00167539	1.74525	0.887794	0.787527	0.000341629	0.00770733	0.000226487	0.000326142	0	0	0	0	0	0	0	0	0	0	0	0	0	0	0
BACidnRAAAGAAAPEI-29	FCH3GC2CCX2_L4_BACidnRAAAGAAAPEI-29	ERR11894840	0	0.0764636	0.0101527	0.00874819	0.0242087	0	0	0	0	0.00207144	0.00369766	0.00169911	0.000560277	0.000393111	0.000281695	0	0	0	8.84905e-05	0	0	0.000263175	0	0	0	0	0	0	0	0	0
BACidnRAAAHAAAPEI-30	FCH3GC2CCX2_L4_BACidnRAAAHAAAPEI-30	ERR11894841	0	0.0841864	0.00801953	0.00496621	0.0338367	0	0	0	0	0.00159286	0.00279753	0.0010942	0	0.000257816	0.000182477	0	0	0	0	0	0	0.000268967	0	0	0	0	0	0	0	0	0
BACidnRAAAPAAAPEI-50	FCH3GC2CCX2_L4_BACidnRAAAPAAAPEI-50	ERR11896828	0	0.190498	0.0391052	0.0270332	0.0590535	0.000305781	0	0	0	0.00213943	0.0198481	0.00194898	0.001115	0.00263565	0.00149493	0.00026766	0	0	0.000797127	0.000609978	0	0.000435114	0	0	0	0	0	0	0	0	0
BACidnRAAASAAAPEI-61	FCH3GC2CCX2_L4_BACidnRAAASAAAPEI-61	ERR11896831	0	0.0607948	0.00483428	0.0114664	0	0	0.000590315	0	0	0.866318	0.822628	0.864297	0.000293527	0.0115596	0.000386178	0	0	0	0	0	0.000250016	0	0	0	0	0	0	0	0	0	0
BACidnRAAATAAAPEI-62	FCH3GC2CCX2_L4_BACidnRAAATAAAPEI-62	ERR11896832	0	0.212573	0.0186444	0.0563094	0.0021209	0	0.00588797	0	0	0.710092	0.709072	0.680538	0	0.0275993	0.00321153	0.000929184	0	0	0	0	0.00110155	0	0	0	0	0	0	0	0	0	0
BACidnRAAAXAAAPEI-85	FCH3GC2CCX2_L4_BACidnRAAAXAAAPEI-85	ERR11924100	0	0.393316	0.0371983	0.0658259	0.00171046	0	0.00775107	0	0	0.532753	0.550491	0.523788	0.000350982	0.0235083	0.00206832	0.00298696	0.00033334	0	0	0	0.000592256	0	0	0	0	0	0	0.000293029	0	0	0
BACidnRAABAAAAPEI-91	FCH3GC2CCX2_L4_BACidnRAABAAAAPEI-91	ERR11924103	0	0.855246	0.191076	0.243677	0.00188983	0	0.00154884	0	0	0.00813244	0.0083795	0.00318711	0.00769066	0.0267468	0.0096045	0.000368719	0	0	0	0	0	0	0	0	0	0	0	0	0.000767995	0	0
BACidnRAABBAAAPEI-92	FCH3GC2CCX2_L4_BACidnRAABBAAAPEI-92	ERR11924104	0	0.236537	0.0949835	0.517306	0.00607627	0.00379552	0.0163068	0	0	0.23312	0.218572	0.209846	0	0.00431158	0.000740578	0.00218538	0	0	0	0	0	0	0	0	0	0	0	0	0	0	0
BACidnRAABEAAAPEI-102	FCH3GC2CCX2_L4_BACidnRAABEAAAPEI-102	ERR11924107	0	0.440714	0.140742	0.134573	0	0.000760861	0.00828868	0	0	0.460093	0.408688	0.447005	0.00187465	0.0129591	0.0054904	0.014152	0.000356276	0	0	0	0	0	0	0	0	0	0	0	0	0	0
BACidnRBAAAAAAPEI-107	FCH3HJYCCX2_L1_BACidnRBAAAAAAPEI-107	ERR11924109	0	0.992084	0.0907908	0.441962	0.00793137	0.00306434	0.00593627	0.0040177	0	0.01027	0.0135944	0.00772785	0.00243567	0.0104637	0.0095799	0.0184522	0.00463671	0.000369763	0	0	0.000425407	0.000627084	0.00043276	0	0.000351238	0	0	0	0	0	0
BACidnRBAABAAAPEI-108	FCH3HJYCCX2_L1_BACidnRBAABAAAPEI-108	ERR11924110	0	0.970864	0.233562	0.046747	0.00513732	0.00595664	0.00397517	0	0	0.101991	0.0918253	0.0903562	0.00437872	0.0125555	0.0141367	0.00225502	0.0071532	0.000900703	0	0	0.0013394	0.000255496	0.000351385	0.000300234	0.000285193	0	0	0	0.000395309	0	0
BACidnRBAACAAAPEI-128	FCH3HJYCCX2_L1_BACidnRBAACAAAPEI-128	ERR11952494	0	1.20005	0.420713	0.214162	0.0110762	0.00141821	0.0123844	0	0	0.00547912	0.00167215	0.000870437	0.00343881	0.00184156	0.0111468	0.0246569	0.00848676	0	0.000421827	0	0.000598953	0.000435987	0	0	0.000494527	0	0	0	0.000681682	0	0
BACidnRBAADAAAPEI-141	FCH3HJYCCX2_L1_BACidnRBAADAAAPEI-141	ERR11952495	0	1.13794	0.426584	0.266406	0.0111533	0.00201813	0.00690837	0.000989265	0	0.00318628	0.00317549	0.000936923	0.00443931	0.00181337	0.0123727	0.0339507	0.00749538	0	0	0	0	0	0	0	0	0	0.000319636	0	0	0	0
BACidnRBAAEAAAPEI-171	FCH3HJYCCX2_L1_BACidnRBAAEAAAPEI-171	ERR11952496	0	1.09322	0.0711985	0.327366	0.00676167	0.00093144	0.000921033	0	0	0.00646396	0.00255661	0.00581534	0.00137898	0.0139438	0.013267	0.0152209	0.0122122	0.000344185	0	0	0.000400157	0	0.000407074	0.000695632	0	0	0	0	0	0	0
BACidnRBAAHAAAPEI-17	FCH3HJYCCX2_L1_BACidnRBAAHAAAPEI-17	ERR11952499	0.00055686	1.03835	0.0878346	0.463965	0.00934518	0.00429113	0.00106626	0	0	0.00700832	0.00601646	0.00628849	0.00366498	0.0109003	0.0110756	0.0167782	0.0049646	0	0.000320789	0	0	0	0	0	0	0	0	0	0	0	0
BACidnRBAAIAAAPEI-18	FCH3HJYCCX2_L1_BACidnRBAAIAAAPEI-18	ERR11952500	0.000391747	0.936793	0.167812	0.0813968	0.123113	0.015132	0.0258267	0.000763114	0	0.0120314	0.045688	0.0130349	0.00330865	0.0158017	0.00707119	0.00521235	0.00139702	0	0.000677019	0	0.00155316	0	0	0	0	0	0	0	0.00110016	0	0
BACidnRBAAJAAAPEI-24	FCH3HJYCCX2_L1_BACidnRBAAJAAAPEI-24	ERR11952501	0.000606729	0.913348	0.343705	0.0609427	0.30165	0.0196109	0.0326361	0.00232417	0	0.0101063	0.0397789	0.00793348	0.00454222	0.0138769	0.00244701	0.00323853	0.00243992	0.000429115	0.00157283	0	0.00266123	0	0.000504858	0.000215683	0	0	0.000557653	0	0	0	0
BACidnRBABBAAAPEI-92	FCH3HJYCCX2_L1_BACidnRBABBAAAPEI-92	ERR11952502	0	0.0603326	0.00507698	0	0.00168212	0.00144789	0	0.000715184	0	1.94035	0.924641	0.885072	0	0.0102388	0.00137474	0.000328188	0	0	0.000211499	0	0	0	0	0	0	0	0	0	0.00102536	0	0
SP2007010385	DP8400011721TR_L01_SP2007010385	ERR11873320	0	0.889071	0.176184	0.342495	0.00146827	0	0.10301	0	0	0.0103966	0.0505048	0.00451835	0.0782538	0.00897952	0.0242323	0.0197802	0.0272247	0	0.000189727	0.000125314	0.000259915	0.000184989	0	0	0	0	0.000132442	8.47191e-05	9.96971e-05	0	0
SP2007010386	DP8400011720TR_L01_SP2007010386	ERR11817731	0	0.933426	0.170247	0.276908	0.00194894	0	0.0651771	0	0	0.0218816	0.0458703	0.0125747	0.0792729	0.00825425	0.0233023	0.0192736	0.0222158	7.86329e-05	6.30716e-05	0	0.000518927	0.000124508	0	0	0	0	6.60805e-05	0.000169079	0.000198972	0	0
SP2007010387	DP8400011720TR_L01_SP2007010387	ERR11817732	0	0.966932	0.181908	0.129365	0.0506941	0.00194979	0.0730206	0	0	5.96202e-05	0.0294363	6.00408e-05	0.0727694	0.00873237	0.0238096	0.0152413	0.0177713	0	0.000178652	0.000177308	0.000245159	0	0	0	0	0	0.000249858	7.99135e-05	0.000565296	0	0
SP2007010388	DP8400011720TR_L01_SP2007010388	ERR11817733	0	1.17111	0.206788	0.301055	0.0829506	0.024905	0.0348903	0.000229814	0	0.00360147	0.0396263	0.00133069	0.0779325	0.0111857	0.0230539	0.0127595	0.0133785	0	6.84299e-05	0	0.000186876	0.000135002	0	0	0	0	0	9.24599e-05	0.000109828	8.38771e-05	0
SP2007010389	DP8400011720TR_L01_SP2007010389	ERR11817734	0	1.20475	0.229383	0.140025	0.0224077	0.00731215	0.0264489	0.00533583	0	0.00134282	0.0682385	0.000194751	0.0655267	0.00763929	0.0236634	0.0156617	0.0118595	7.10171e-05	0.000259309	0.000192042	8.70586e-05	0.000321301	0	0	0	0	0	0	0.00010221	0	0
SP2007010390	DP8400011720TR_L01_SP2007010390	ERR11817735	0	1.22435	0.24469	0.202565	0.020456	0.020079	0.0357539	0.000737196	0	0.000361646	0.0515169	0.000225789	0.0771304	0.0158192	0.0284395	0.0157175	0.0201247	0	7.4867e-05	0.000295197	0	0.000148309	0	0	0	0	0	0	0.000117885	0	0
SP2007010398	DP8400011720TR_L01_SP2007010398	ERR11820340	0	1.10379	0.0157819	0.0790789	0.0146333	0.0103131	0.000214856	0	0	0.0219401	0.00955381	0.00893681	0.100737	0.0150654	0.0303369	0.0131457	0.0130487	0	0	0.000125814	9.17832e-05	0.000128841	0	0	0	0	0	0	0	0	0
SP2007010399	DP8400011720TR_L01_SP2007010399	ERR11820341	0	1.18185	0.00927871	0.0555424	0.00760433	0.00775414	0	0	0	0.00561808	0.00138444	0.00203931	0.124318	0.0178765	0.0349701	0.0167618	0.0159062	0	0	0	0.000197401	0	0	0	0	0	0	0	0	0	0
SP2007010400	DP8400011720TR_L01_SP2007010400	ERR11855592	0	1.14769	0.0296451	0.0846086	0.0298169	0.0209461	0	0	0	0.011521	0.00593915	0.00537884	0.120622	0.0199456	0.0313828	0.0134821	0.0146888	0	0.000143202	0	0.00058902	0.000350531	0	0	0	0	0	0	0	0	0
SP2007010404	DP8400011720TR_L01_SP2007010404	ERR11855596	0	1.04803	0.0701446	0.298741	0.0147318	0.00309956	0.00577041	0	0	0.00782215	0.0106676	0.00700595	0.0757855	0.00434381	0.0165447	0.0204772	0.0365828	0	0	0	9.27179e-05	6.51873e-05	0	0	0	0	0.000137905	8.88367e-05	0.000422097	0	0
SP2007010405	DP8400011720TR_L01_SP2007010405	ERR11855597	0	1.03947	0.0520863	0.214052	0.00429141	0.000435294	0.00405778	0	0	0.0207061	0.0213315	0.0253255	0.069918	0.00583999	0.0205245	0.0216793	0.03385	0	0	0	0	0	0	0	0	0	0.000137885	8.88239e-05	0.00168873	0	0
SP2007010406	DP8400011720TR_L01_SP2007010406	ERR11855598	0	1.04567	0.0652551	0.287689	0.00382336	0.0114413	0.00107779	0	0	0.00596522	0.00571672	0.00571605	0.0777257	0.00475913	0.0213524	0.0216786	0.036033	0	0	0	0.000187306	0	0	0	0	0	0	0	0.000852706	0	0
SP2007010415	DP8400011720TR_L01_SP2007010415	ERR11866459	0	0.767519	0.178225	0.211055	0.165872	0.0790297	0.0132388	0.0318155	0	5.15151e-05	0.00376494	0	0.053133	0.0049712	0.0132615	0.00837025	0.00876886	0	0	0	7.01817e-05	0.000106336	0	0	0	0	5.47288e-05	7.00169e-05	8.23956e-05	0	0
SP2007010416	DP8400011720TR_L01_SP2007010416	ERR11866460	0	0.979316	0.15991	0.174585	0.169926	0.0561743	0.00548815	0.0587675	0	0.000115149	0.00548891	0.000105169	0.0631077	0.0046921	0.0160512	0.0137397	0.0147537	0.000313569	5.22615e-05	0	0.000144607	0.000584099	0	0	0	0	0.000109318	6.99273e-05	0.000905192	0	0
SP2007010417	DP8400011720TR_L01_SP2007010417	ERR11866461	0	0.964719	0.252933	0.16427	0.272071	0.0757607	0.00783602	0	0	0.000120961	0.00945243	0	0.0887479	0.00768344	0.0199567	0.0117409	0.00893073	0	0	0	0.000227134	0	0	0	0	0	0	0	0	0	0
SP2007010418	DP8400011720TR_L01_SP2007010418	ERR11866462	0	1.02749	0.320623	0.346505	0.0812073	0.00103662	0.00265385	0	0	0.00148863	0.00472606	0.000128559	0.0763475	0.00815966	0.0206796	0.0194366	0.0241197	0	0	0	0.000176925	0	0	0	0	0	0	0	0	0	0
SP2007010419	DP8400011720TR_L01_SP2007010419	ERR11873318	0	1.08856	0.292628	0.442442	0.0382557	0.00292331	0.00374785	0	0	0.00108057	0.00298514	0	0.085552	0.00762646	0.0208682	0.0184549	0.0261152	0	0	0	0.000285745	0	0	0	0	0	0	0	0	0	0
SP2007010420	DP8400011720TR_L01_SP2007010420	ERR11873319	0	1.09493	0.209765	0.280801	0.0210826	0.000214858	0.00146923	0	0	0.000716783	0.00234137	0	0.0893052	0.00963387	0.0248703	0.0177633	0.02349	0	0	0	0.000273787	0	0	0	0	0	0	0	0	0	0
wHAXPI103525-127	FCHWG2HCCXY_L4_wHAXPI103525-127	ERR12035486	0	0.908564	0.273214	0.153038	0	0.00184258	0.00702248	0	0	0.0439605	0.0452132	0.0438461	0.00218782	0.0171959	0.00745689	0.00457349	0	0	0	0	0	0	0	0	0	0	0	0	0.00173864	0	0
wHAXPI103527-23	FCHWG2HCCXY_L5_wHAXPI103527-23	ERR12035514	0	1.53706	0.552606	0.513941	0.530931	0.451944	0.022396	0	0	0.213344	0.11736	0.109494	0.0160599	0.047621	0	0.000216399	0	0.00921239	0	0	0	0	0	0	0	0.000512455	0	0	0	0	0
wHAXPI103542-36	FCHWG2HCCXY_L5_wHAXPI103542-36	ERR12035515	0	0.81474	0.188434	0.0576568	0.0870588	0.00270681	0.0232027	0	0	0.137595	0.0621788	0.0591488	0.0352932	0.0200025	0.00792683	0.00126639	0	0	0	0	0	0	0	0	0	0	0	0	0	0	0
wHAXPI103555-109	FCHWG2HCCXY_L4_wHAXPI103555-109	ERR12035490	0	0.933552	0.455826	0.229065	0.0277676	0	0.0342287	0	0	0.0410831	0.0811555	0.00308923	0.0248504	0.0021786	0.00404083	0.016702	0.00115846	0	0	0	0	0	0	0	0	0	0.000393087	0	0	0	0
wHAXPI103557-141	FCHWG2HCCXY_L4_wHAXPI103557-141	ERR12035491	0	1.07123	0.394494	0.175528	0.0169124	0.0311225	0.0136811	0	0	0.0153901	0.0277722	0.0063299	0.00767001	0.0148462	0.00825438	0.0124492	0	0	0	0	0	0	0	0	0.000326931	0	0	0	0.00315462	0	0
wHAXPI103562-140	FCHWG2HCCXY_L4_wHAXPI103562-140	ERR12035492	0	0.879013	0.414942	0.190587	0.0390606	0.00832095	0.0400777	0	0	0.106431	0.0456085	0.003888	0.0345356	0.00453939	0.00279271	0.0183533	0.001458	0	0	0	0	0	0	0	0	0	0	0	0.00101496	0	0
wHAXPI103565-102	FCHWG2HCCXY_L4_wHAXPI103565-102	ERR12035493	0	0.898014	0.150049	0.1358	0.00497071	0.00710418	0.0145632	0	0	0.21842	0.134651	0.128875	0.00646162	0.0501537	0.00896495	0.00398627	0.00253847	0	0	0	0	0	0	0	0	0	0	0.000318785	0.000378667	0	0
wHAXPI103573-24	FCHWG2HCCXY_L5_wHAXPI103573-24	ERR12035518	0	0.228864	0.0644738	0.0372768	0.0149667	0.00499254	0.00399387	0	0	0.753813	0.787965	0.716963	0.000982918	0.0104974	0.00295743	0.00156551	0.000629837	0	0	0	0	0	0	0	0	0	0	0	0.000657675	0	0
wHAXPI103576-131	FCHWG2HCCXY_L4_wHAXPI103576-131	ERR12035494	0	0.993751	0.396538	0.17882	0.0348376	0.0296792	0.0431898	0	0	0.0535516	0.0666852	0.0142687	0.0218539	0.00290445	0.0109591	0.0135514	0.0014593	0	0	0	0	0	0	0	0	0	0.000331899	0	0.000507934	0	0
wHAXPI103577-51	FCHWG2HCCXY_L5_wHAXPI103577-51	ERR12035519	0	0.266944	0.0325094	0.0231809	0.00412934	0.00174337	0.00255389	0	0	0.692944	0.639323	0.682426	0.00210782	0.0117668	0.00321818	0.00281992	0.003219	0	0	0	0	0	0	0	0	0	0	0	0	0	0
wHAXPI103586-132	FCHWG2HCCXY_L4_wHAXPI103586-132	ERR12035495	0	1.05269	0.429728	0.238026	0.0294029	0.0834515	0.011829	0	0	0.00742658	0.0370034	0.00742401	0.0121902	0.0134079	0.00785033	0.0186219	0	0	0.00235369	0	0	0.000994986	0	0	0.000768339	0	0	0	0.00370692	0	0
wHAXPI103590-19	FCHWG2HCCXY_L5_wHAXPI103590-19	ERR12035520	0	0.234429	0.0497363	0.0175843	0.00221359	0	0.0164745	0	0	0.675146	0.64574	0.663952	0.00137032	0.0133286	0.00157183	0	0	0	0	0	0	0	0	0	0	0	0	0	0	0	0
wHAXPI103594-14	FCHWG2HCCXY_L5_wHAXPI103594-14	ERR12035522	0	0.184147	0.0538552	0.0334549	0.0328491	0.0252806	0.00155629	0	0	0.854267	0.805569	0.794945	0.00116075	0.0129933	0.00246812	0.00147397	0	0	0	0	0	0	0	0	0	0	0	0	0.000384773	0	0
wHAXPI103608-54	FCHWG2HCCXY_L5_wHAXPI103608-54	ERR12035523	0	0.290075	0.0464958	0.0179151	0.00489587	0.00232223	0.00229191	0	0	0.720012	0.731956	0.689358	0.00227486	0.00635436	0.00166316	0.00144742	0.000360417	0	0	0	0	0	0	0	0	0	0	0	0.00188173	0	0
wHAXPI103611-33	FCHWG2HCCXY_L5_wHAXPI103611-33	ERR12035524	0	0.163159	0.0137183	0.00542991	0.00053634	0.00136362	0.00134834	0	0	0.791417	0.744986	0.774286	0.000669507	0.00629899	0.00189371	0.00127873	0.00386107	0	0	0	0	0	0	0	0	0	0	0	0	0	0
wHAXPI103622-171	FCHWG2HCCXY_L5_wHAXPI103622-171	ERR12035527	0	1.11769	0.47852	0.201048	0.219948	0.145287	0.028617	0	0	0.0439787	0.030062	0.0227246	0.00601697	0.0370324	0.00760369	0.0100097	0	0.00078251	0.00063355	0	0	0.000314035	0	0	0	0	0	0	0.00100283	0	0
wHAXPI103631-94	FCHWG2HCCXY_L4_wHAXPI103631-94	ERR12035502	0	1.05026	0.192475	0.158629	0.0816473	0.0401825	0.100194	0	0	0.0352444	0.0491017	0.0315651	0.00641693	0.0215824	0.00941802	0.00204197	0.00163485	0	0	0.000532947	0	0	0	0	0	0	0	0	0.00127863	0	0
wHAXPI103632-34	FCHWG2HCCXY_L5_wHAXPI103632-34	ERR12035528	0	1.14403	0.139515	0.286355	0.104745	0.0123209	0.0901454	0	0	0.00739305	0.0711593	0.00519633	0.00301648	0.016677	0.00619375	0.0102227	0	0.00032715	0	0	0	0	0	0	0	0	0.000559817	0.000360626	0.00342695	0	0
wHAXPI103633-95	FCHWG2HCCXY_L4_wHAXPI103633-95	ERR12035503	0	0.92375	0.158413	0.0977483	0.0322184	0.000926201	0.010856	0	0	0.0805844	0.0580068	0.0334461	0.0174884	0.0241918	0.00894179	0.00597845	0.000428797	0	0.00028436	0.00027994	0	0	0	0	0.00032482	0	0	0	0.00134325	0	0
wHAXPI103636-108	FCHWG2HCCXY_L4_wHAXPI103636-108	ERR12035504	0	0.868359	0.0682871	0.0281826	0.00234404	0	0.00578249	0	0	0.159826	0.135141	0.137648	0.00816734	0.00869081	0.0158798	0.0068705	0.0141608	0	0	0	0	0	0	0	0	0	0	0	0	0	0
wHAXPI103656-53	FCHWG2HCCXY_L5_wHAXPI103656-53	ERR12035534	0	0.441787	0.0790829	0.0483642	0.0438634	0.0216396	0.0147501	0	0	0.464244	0.382005	0.440982	0.0319283	0.011294	0.00401476	0.00231291	0	0	0	0	0	0	0	0	0	0	0	0	0.00121178	0	0
wHAXPI103662-144	FCHWG2HCCXY_L4_wHAXPI103662-144	ERR12035507	0	0.247301	0.155012	0.0566246	0.0158259	0.00384351	0	0	0	0.699613	0.639572	0.674357	0	0.00636669	0	0.000357624	0	0	0	0	0	0	0	0	0	0	0	0	0	0	0
wHAXPI103664-30	FCHWG2HCCXY_L5_wHAXPI103664-30	ERR12035536	0	0.290678	0.0745321	0.0193658	0.00347644	0	0.0108109	0	0	0.629843	0.563436	0.601124	0.0035913	0.0155601	0.00308455	0.00170509	0.000341549	0	0	0	0	0	0	0	0	0	0	0	0	0	0
wHAXPI103665-13	FCHWG2HCCXY_L5_wHAXPI103665-13	ERR12035537	0	1.14586	0.667543	0.264455	0.6437	0.321001	0.147276	0	0	0.450852	0.214423	0.234657	0	0.0521794	0	0	0	0.000221502	0	0	0	0	0	0	0	0	0	0	0	0	0
wHAXPI103667-92	FCHWG2HCCXY_L4_wHAXPI103667-92	ERR12035508	0	0.753088	0.159308	0.106726	0.00932871	0.00147022	0.00858689	0	0	0.236466	0.190343	0.162193	0.0024802	0.0334407	0.00915573	0.00338201	0.00304535	0	0	0	0	0	0	0	0.000256322	0	0	0	0.00282662	0	0
wHAXPI103671-100	FCHWG2HCCXY_L4_wHAXPI103671-100	ERR12035510	0	1.2195	0.434359	0.174161	0.0945324	0.011648	0.0107991	0	0	0.00375078	0.0152174	0.00238911	0.0021443	0.00823977	0.00634836	0.00510078	0.000511953	0	0	0	0	0	0	0	0	0	0	0	0.00106916	0	0
wHAXPI103673-172	FCHWG2HCCXY_L5_wHAXPI103673-172	ERR12035538	0	0.843346	0.191892	0.219907	0.0039508	0.000839468	0.0057076	0	0	0.0250835	0.0261258	0.034778	0.000811511	0.0160723	0.00705102	0.0100045	0.000772844	0	0	0	0.000698221	0	0	0	0	0	0	0	0.00121275	0	0
wHAXPI103677-20	FCHWG2HCCXY_L5_wHAXPI103677-20	ERR12035531	0	0.950719	0.0459175	0.0232127	0.0010711	0.000675399	0.00066781	0	0	0.0470343	0.0354555	0.0559759	0.00562447	0.018348	0.0111938	0.00315479	0.0163525	0	0	0	0	0	0	0	0	0	0	0	0	0	0
wHAXPI103678-158	FCHWG2HCCXY_L4_wHAXPI103678-158	ERR12035544	0	1.0652	0.028533	0.0183572	0	0	0.000948029	0	0	0.0132885	0.0125177	0.0110737	0.00709569	0.0113976	0.018491	0.00586603	0.0197531	0	0	0	0	0	0	0	0	0	0	0	0	0	0
wHAXPI103690-166	FCHWG2HCCXY_L5_wHAXPI103690-166	ERR12035540	0	1.54931	0.720542	0.269222	0.67692	0.526346	0.0411075	0	0	0.160247	0.0846306	0.0883054	0.00157173	0.071827	0.000589334	0.000297993	0	0.00125735	0	0	0	0	0	0	0	0.000235551	0	0	0	0	0

## Sheet: Biopsy MetaG Hyd-sbg RPKM
sample (n = 102), expressed as RPKM			[Fe]	[FeFe] Group B	[FeFe] Group A3	[FeFe] Group A1	[FeFe] Group A2	[FeFe] Group C3	[FeFe] Group C1	[FeFe] Group C2	[FeFe] Group A4	[NiFe] Group 4a	[NiFe] Group 1c	[NiFe] Group 1d	[NiFe] Group 4e	[NiFe] Group 4g	[NiFe] Group 4b	[NiFe] Group 4i	[NiFe] Group 4h	[NiFe] Group 1a	[NiFe] Group 4c	[NiFe] Group 1e	[NiFe] Group 1f	[NiFe] Group 4d	[NiFe] Group 2b	[NiFe] Group 1b	[NiFe] Group 3a	[NiFe] Group 3c	[NiFe] Group 4f	[NiFe] Group 1i	[NiFe] Group 3b	[NiFe] Group 3d	[NiFe] Group 2e
	AVERAGE		0.00324044	150.299	43.1672	36.2959	15.4706	6.85743	3.65777	0.191467	0.0112199	39.7392	30.1017	32.2193	3.15783	2.86381	1.68243	1.47147	0.935643	0.0409266	0.0867227	0.0200009	0.0265621	0.0303857	0.00301008	0.0243107	0.00326428	0.00221296	0.00586432	0.00947181	0.00692438	0.000112994	0
	STD		0.0192721	74.2198	40.3197	41.3283	34.4026	23.8313	5.81056	1.21811	0.0504156	80.9512	56.5505	55.7924	4.45689	3.24002	1.12787	1.23171	1.27591	0.301479	0.142205	0.0662499	0.0817276	0.0865975	0.0190885	0.0587573	0.0168832	0.0134405	0.0198898	0.0313152	0.0207604	0.00113558	0
ID	FILENAME	ENA ACCESSION
104CN	104CN	ERR11817704	0	101.74	42.6188	18.9182	10.0313	1.35186	5.56884	0	0	36.4905	1.50889	6.56561	0.132766	3.82487	0.510772	1.74783	0.377223	0	0.131298	0	0	0	0	0	0	0	0	0.0857943	0	0	0
104RN	104RN	ERR11817705	0	107.73	41.0306	22.9005	3.83	0	2.47663	0	0	15.1013	1.27941	2.52501	0.785208	3.23148	0.370369	1.59117	0.319854	0	0	0	0	0.197074	0	0	0	0	0	0	0	0	0
104TN	104TN	ERR11817706	0	153.278	54.4073	28.183	8.15976	0.221877	2.43074	0	0	4.53386	0.139309	2.9687	0.550056	3.27643	0.563047	1.87136	0.313445	0	0.1091	0	0	0	0	0.068805	0	0	0	0	0	0	0
BACanmRAAAAAAAHXY-30	FCH2TFWCCX2_L5_BACanmRAAAAAAAHXY-30	ERR11873321	0	95.9681	21.0489	25.5063	12.3151	2.34357	3.4761	0	0.256328	0.205095	0.0985951	13.2568	4.70983	0.907137	2.90753	2.24493	1.56645	0	0	0.146094	0	0	0	0	0	0	0	0	0	0	0
BACanmRAAAHAAAHXY-46	FCH2TFWCCX2_L5_BACanmRAAAHAAAHXY-46	ERR11873328	0	120.026	193.882	316.043	2.6554	0.472126	0	0	0	0.420769	0.186745	0.681608	0.516356	2.0413	1.32825	0.556561	0.350147	0	0.146656	0	0	0	0	0	0	0	0	0	0	0	0
BACanmRAAAIAAAHXY-50	FCH2TFWCCX2_L5_BACanmRAAAIAAAHXY-50	ERR11873329	0	155.395	113.128	164.774	22.6267	4.77093	4.41097	0	0	3.40731	2.96178	4.75867	1.52763	3.08304	1.1968	0.277673	0.20825	0	0	0	0	0	0	0	0	0	0	0	0	0	0
BACanmRAAAJAAAHXY-53	FCH2TFWCCX2_L5_BACanmRAAAJAAAHXY-53	ERR11889272	0	143.055	59.9934	95.0773	8.72906	5.8108	6.31462	0	0	22.8468	22.2422	26.237	0.197942	2.17362	0.76236	0.690925	0.063188	0	0	0	0	0	0	0	0	0	0	0	0	0	0
BACanmRAAALAAAHXY-61	FCH2TFWCCX2_L5_BACanmRAAALAAAHXY-61	ERR11889274	0	195.551	36.3048	27.3455	1.83812	5.92484	7.39314	0	0	1.09489	1.47254	6.15908	1.12369	3.35772	2.29	1.48526	0.142504	0	0.0744012	0	0	0	0	0	0	0	0	0	0	0	0
BACanmRAAAPAAAHXY-72	FCH2TFWCCX2_L5_BACanmRAAAPAAAHXY-72	ERR11889278	0	104.738	19.2113	20.4752	10.2116	2.04987	4.23828	0	0.122885	0.143211	0.143041	9.90936	4.96622	1.26095	1.86244	1.5067	1.21585	0	0	0.187011	0	0	0	0	0	0	0	0	0	0	0
BACanmRAAARAAAHXY-85	FCH2TFWCCX2_L5_BACanmRAAARAAAHXY-85	ERR11889280	0	130.149	49.8391	114.415	2.23858	3.83529	16.5041	0	0	31.1643	28.7834	48.8613	0.0714476	5.6725	0.678767	0.816055	0.0684233	0	0	0	0	0	0	0	0	0	0	0.0466859	0	0	0
BACanmRAAAUAAAHXY-91	FCH2TFWCCX2_L5_BACanmRAAAUAAAHXY-91	ERR11889283	0	207.042	51.7404	46.3546	12.4911	32.0326	20.5608	0	0	0.98017	0.531781	7.86257	0.558961	5.45453	1.09383	1.05799	0.203255	0	0	0.0867933	0	0	0	0.0434717	0	0	0	0	0	0	0
BACanmRAAAVAAAHXY-92	FCH2TFWCCX2_L5_BACanmRAAAVAAAHXY-92	ERR11891368	0	157.56	97.4284	56.9572	71.1057	5.05164	5.91496	0	0	3.63902	3.01257	7.02928	2.99226	1.98193	1.4848	0.68273	0.928533	0	0	0.161651	0	0	0	0	0	0	0	0	0	0	0
BACanmRAAAWAAAHXY-97	FCH2TFWCCX2_L5_BACanmRAAAWAAAHXY-97	ERR11891369	0	195.643	50.646	47.6734	4.47538	0.302196	2.25625	0	0	0.422436	0.328301	0.371365	0.148354	2.84446	2.67757	0.423973	0.422101	0	0	0	0	0	0	0	0	0	0	0	0.0618427	0	0
BACanmRAAAXAAAHXY-98	FCH2TFWCCX2_L5_BACanmRAAAXAAAHXY-98	ERR15113804	0	130.68	36.9856	19.3084	5.73384	0	1.20478	0	0	93.5678	107.646	45.8976	0.663293	1.35134	2.15444	0.88571	1.13958	0	0.198325	0.24495	0.20978	0	0	0.288555	0	0	0	0	0	0	0
BACanmRAAAZAAAHXY-106	FCH2TFWCCX2_L5_BACanmRAAAZAAAHXY-106	ERR11891371	0	187.078	112.157	36.2041	71.3405	1.96446	5.65858	0	0	0.918912	0.0966345	7.3019	1.59306	0.408894	2.12057	1.66299	0.362379	0	0.151358	0	0	0	0	0.046671	0	0	0	0	0.127423	0	0
BACanmRAABFAAAHXY-172	FCH2TFWCCX2_L5_BACanmRAABFAAAHXY-172	ERR11891377	0	81.8147	40.513	20.356	7.42099	0.509973	0.250689	0	0.101415	0.848854	0.432848	2.67405	3.66591	1.89258	1.58578	1.59541	0.177074	0	0.246534	0	0	0.0541537	0	0	0	0	0	0	0	0	0
BACanmRBAAAAAAHXY-13	FCH2TJTCCX2_L8_BACanmRBAAAAAAHXY-13	ERR11891378	0	148.195	59.9936	36.0328	16.3287	0.952	2.31895	0	0	0.12178	0	4.76565	0.713194	0.954361	1.59258	1.85411	0.592057	0	0.0883179	0	0	0	0	0	0	0	0	0	0.0743514	0	0
BACanmRBAADAAAHXY-24	FCH2TJTCCX2_L8_BACanmRBAADAAAHXY-24	ERR11894805	0	150.887	75.558	37.1792	25.3125	0.694609	4.72681	0	0	0.2488	0	9.17557	1.45734	0.5163	2.47577	1.38677	1.31162	0	0	0	0	0	0	0	0	0	0	0.0526431	0.0678239	0	0
BACanmRBAAEAAAHXY-27	FCH2TJTCCX2_L8_BACanmRBAAEAAAHXY-27	ERR11894806	0	173.339	50.4073	9.6295	5.01589	0.817979	2.82515	0	0	0	0.0627695	0.937615	0.502409	3.16333	1.2368	0.477674	0	0	0.398811	0	0.0629885	0	0	0	0	0	0	0	0	0	0
BACanmRBAAFAAAHXY-28	FCH2TJTCCX2_L8_BACanmRBAAFAAAHXY-28	ERR11894807	0	207.083	40.2019	39.3808	15.4763	28.4903	14.2093	0	0	0.0704551	0.175506	7.01706	0.556458	4.90346	1.92602	0.615059	0	0	0	0	0	0	0	0	0	0	0	0	0	0	0
BACanmRBAAKAAAHXY-40	FCH2TJTCCX2_L8_BACanmRBAAKAAAHXY-40	ERR11894812	0	183.565	48.7393	59.7936	8.69717	8.42779	0	0	0	0.730573	0.0533578	0.819596	1.08786	11.1697	1.46303	5.16142	0.24011	0	0	0.0522519	0	0	0	0.104685	0	0	0	0	0	0	0
BACanmRBAALAAAHXY-41	FCH2TJTCCX2_L8_BACanmRBAALAAAHXY-41	ERR11894813	0	182.895	53.7707	61.6362	24.6782	24.3556	0.161661	0	0	0.502596	0.051036	4.04569	0.803391	0.719836	0.997699	4.93763	0.38277	0	0	0.0499782	0.0505016	0	0	0.150194	0	0	0	0	0.0679281	0	0
BACanmRBAAMAAAHXY-43	FCH2TJTCCX2_L8_BACanmRBAAMAAAHXY-43	ERR11894814	0	199.665	32.9116	21.1132	7.62894	6.09218	0.888019	0	0	0.445743	0.334157	0.611117	1.23048	1.72814	3.30076	1.17756	2.3391	0	0	0	0	0	0	0	0	0	0	0	0	0	0
BACanmRBAAPAAAHXY-50	FCH2TJTCCX2_L8_BACanmRBAAPAAAHXY-50	ERR11894817	0	192.972	55.1245	50.7553	11.5675	0.364965	1.45776	0	0	0.963148	0.736343	0.715466	1.16127	1.75759	2.2532	0.0856424	0.679701	0	0	0	0	0	0	0	0	0	0	0.233788	0	0	0
BACanmRBAARAAAHXY-58	FCH2TJTCCX2_L8_BACanmRBAARAAAHXY-58	ERR11894819	0	177.84	59.4001	11.4288	0.745393	0.374969	0.74054	0	0.151528	0	0.0585268	0.173742	0.461675	3.50558	1.67832	0.437343	0.0877903	0	0.183341	0	0	0	0	0	0	0	0	0	0	0	0
BACanmRBAATAAAHXY-62	FCH2TJTCCX2_L8_BACanmRBAATAAAHXY-62	ERR11894821	0	96.3489	40.9988	25.7606	10.996	1.0867	0.359493	0	0	0.0563099	0.168334	5.19907	3.36394	2.10386	1.4218	1.09575	0.168334	0	0	0.0549484	0	0	0	0	0	0	0	0	0	0	0
BACanmRBAAUAAAHXY-63	FCH2TJTCCX2_L8_BACanmRBAAUAAAHXY-63	ERR11894822	0	162.425	51.1506	15.6048	0.916733	0	0.761951	0	0	0.253135	0.120273	0.423842	0.664071	3.07328	2.45002	0.359876	0	0	0.470957	0	0	0	0	0	0	0	0	0	0	0	0
BACanmRBAAVAAAHXY-70	FCH2TJTCCX2_L8_BACanmRBAAVAAAHXY-70	ERR11894823	0	167.09	65.8442	23.9133	14.5152	0	2.69731	0	0	0	0	0.528472	1.18037	0.836507	2.54088	3.74427	1.20038	0	0	0	0	0	0	0	0	0	0	0	0	0	0
BACanmRBAAWAAAHXY-72	FCH2TJTCCX2_L8_BACanmRBAAWAAAHXY-72	ERR11894824	0	137.407	46.6681	40.194	0.138326	0.703078	0.863579	0	0	33.8961	37.2118	33.6734	0.601478	0.699552	1.73952	3.96803	0.163211	0	0	0	0	0	0	0	0	0	0.0618172	0	0	0	0
BACanmRBAAXAAAHXY-83	FCH2TJTCCX2_L8_BACanmRBAAXAAAHXY-83	ERR11894825	0	135.633	42.6698	41.4272	0.12489	1.08168	5.36687	0	0	27.6864	28.8946	24.7164	0.608869	1.49682	1.55595	3.66497	0.0723572	0	0	0	0	0	0	0	0	0	0.0548116	0	0	0	0
BACanmRBAAZAAAHXY-87	FCH2TJTCCX2_L8_BACanmRBAAZAAAHXY-87	ERR11894827	0	198.173	69.213	20.6465	4.59706	0.17159	2.49731	0	0	0	0.0526571	2.80887	1.24819	2.1625	2.17316	0.393481	1.50073	0	0.0829349	0	0.104486	0.140502	0	0.154965	0	0	0	0	0	0	0
BACanmRBABAAAAHXY-89	FCH2TJTCCX2_L8_BACanmRBABAAAAHXY-89	ERR11894828	0	124.588	52.1188	31.311	3.31128	0.175581	0.516913	0	0.140305	0.21677	0.270959	2.89682	1.71015	1.08792	1.1275	1.30063	0.162575	0	0	0	0	0	0	0	0	0	0	0	0	0	0
BACanmRBABDAAAHXY-97	FCH2TJTCCX2_L8_BACanmRBABDAAAHXY-97	ERR11894831	0	202.092	59.2552	58.6288	64.826	5.32945	0.509524	0	0	2.61135	1.34046	12.647	1.51566	1.00078	0.991713	1.91675	0.160855	0	0	0.471843	0.425949	0	0.0640033	0.314781	0	0	0	0	0	0	0
BACanmRBABEAAAHXY-98	FCH2TJTCCX2_L8_BACanmRBABEAAAHXY-98	ERR11894832	0	200.715	19.3484	7.32994	15.0633	0	1.33187	0	0	4.39836	3.31484	5.26885	0.884453	2.56818	1.84271	0.982707	2.10095	0	0	0	0	0.0622871	0	0	0	0	0	0	0	0	0
BACidnRAAADAAAPEI-24	FCH3GC2CCX2_L4_BACidnRAAADAAAPEI-24	ERR11894837	0	10.0864	0.109492	1.18717	0.108506	0	0	0	0	390.855	185.186	201.297	0	1.66581	0	0	0	0	0.0665422	0	0	0	0	0	0	0	0	0	0	0	0
BACidnRAAAEAAAPEI-27	FCH3GC2CCX2_L4_BACidnRAAAEAAAPEI-27	ERR11894838	0	16.849	0.616015	1.55887	1.98384	0.154283	0.152549	0	0.37197	387.482	174.847	197.108	0.0758486	1.71119	0.0502848	0.0724102	0	0	0	0	0	0	0	0	0	0	0	0	0	0	0
BACidnRAAAGAAAPEI-29	FCH3GC2CCX2_L4_BACidnRAAAGAAAPEI-29	ERR11894840	0	45.5941	6.05389	5.21642	14.4353	0	0	0	0	1.23517	1.01315	2.20486	0.334085	0.234406	0.16797	0	0	0	0	0	0.0527656	0	0	0.156927	0	0	0	0	0	0	0
BACidnRAAAHAAAPEI-30	FCH3GC2CCX2_L4_BACidnRAAAHAAAPEI-30	ERR11894841	0	52.0313	4.95645	3.06936	20.9127	0	0	0	0	0.984462	0.676266	1.72901	0	0.159343	0.11278	0	0	0	0	0	0	0	0	0.166234	0	0	0	0	0	0	0
BACidnRAAAPAAAPEI-50	FCH3GC2CCX2_L4_BACidnRAAAPAAAPEI-50	ERR11896828	0	94.502	19.3993	13.4106	29.2952	0.151692	0	0	0	1.06133	0.966849	9.84624	0.55313	1.30749	0.741604	0.132781	0	0	0	0.302598	0.395438	0	0	0.215851	0	0	0	0	0	0	0
BACidnRAAASAAAPEI-61	FCH3GC2CCX2_L4_BACidnRAAASAAAPEI-61	ERR11896831	0	14.5417	1.15632	2.74268	0	0	0.141199	0	0	207.217	206.733	196.766	0.0702094	2.76497	0.0923707	0	0	0	0	0	0	0.0598019	0	0	0	0	0	0	0	0	0
BACidnRAAATAAAPEI-62	FCH3GC2CCX2_L4_BACidnRAAATAAAPEI-62	ERR11896832	0	49.8971	4.37638	13.2175	0.497839	0	1.38208	0	0	166.68	159.742	166.44	0	6.47837	0.753842	0.218107	0	0	0	0	0	0.258567	0	0	0	0	0	0	0	0	0
BACidnRAAAXAAAPEI-85	FCH3GC2CCX2_L4_BACidnRAAAXAAAPEI-85	ERR11924100	0	88.9959	8.41691	14.8945	0.387028	0	1.75384	0	0	120.547	118.518	124.56	0.0794169	5.31925	0.468001	0.675863	0.0754251	0	0	0	0	0.13401	0	0	0	0	0	0	0.0663039	0	0
BACidnRAABAAAAPEI-91	FCH3GC2CCX2_L4_BACidnRAABAAAAPEI-91	ERR11924103	0	173.876	38.8466	49.5408	0.384213	0	0.314887	0	0	1.65337	0.647956	1.70359	1.56355	5.43776	1.95264	0.0749625	0	0	0.156137	0	0	0	0	0	0	0	0	0	0	0	0
BACidnRAABBAAAPEI-92	FCH3GC2CCX2_L4_BACidnRAABBAAAPEI-92	ERR11924104	0	63.5946	25.5369	139.081	1.63365	1.02045	4.3842	0	0	62.6759	56.4184	58.7646	0	1.1592	0.199109	0.587553	0	0	0	0	0	0	0	0	0	0	0	0	0	0	0
BACidnRAABEAAAPEI-102	FCH3GC2CCX2_L4_BACidnRAABEAAAPEI-102	ERR11924107	0	90.8136	29.0013	27.7302	0	0.156783	1.70797	0	0	94.8069	92.1101	84.2143	0.38629	2.67037	1.13135	2.91616	0.0734144	0	0	0	0	0	0	0	0	0	0	0	0	0	0
BACidnRBAAAAAAPEI-107	FCH3HJYCCX2_L1_BACidnRBAAAAAAPEI-107	ERR11924109	0	162.302	14.8531	72.3038	1.29755	0.501319	0.971158	0.657284	0	1.68014	1.26426	2.22401	0.398469	1.71184	1.56725	3.01873	0.758553	0.0604922	0	0	0	0.0695954	0	0.102589	0.0707983	0	0.0574616	0	0	0	0
BACidnRBAABAAAPEI-108	FCH3HJYCCX2_L1_BACidnRBAABAAAPEI-108	ERR11924110	0	197.178	47.4354	9.49413	1.04337	1.20977	0.807341	0	0	20.7139	18.351	18.6493	0.8893	2.54996	2.87111	0.457986	1.45279	0.182929	0.0802855	0	0	0.272026	0	0.0518901	0.0713649	0.0609764	0.0579214	0	0	0	0
BACidnRBAACAAAPEI-128	FCH3HJYCCX2_L1_BACidnRBAACAAAPEI-128	ERR11952494	0	179.531	62.9398	32.0393	1.65704	0.212168	1.85274	0	0	0.819692	0.13022	0.250159	0.514456	0.275502	1.6676	3.68875	1.26964	0	0.101982	0	0.0631065	0.0896051	0	0.0652249	0	0	0.0739826	0	0	0	0
BACidnRBAADAAAPEI-141	FCH3HJYCCX2_L1_BACidnRBAADAAAPEI-141	ERR11952495	0	172.229	64.564	40.3209	1.68807	0.305447	1.04559	0.149726	0	0.482247	0.141804	0.480614	0.671895	0.274455	1.87262	5.13848	1.13443	0	0	0	0	0	0	0	0	0	0	0.0483773	0	0	0
BACidnRBAAEAAAPEI-171	FCH3HJYCCX2_L1_BACidnRBAAEAAAPEI-171	ERR11952496	0	174.412	11.359	52.2277	1.07875	0.148601	0.146941	0	0	1.03125	0.927774	0.407879	0.220002	2.22458	2.1166	2.42833	1.94833	0.0549111	0	0	0	0.0638408	0	0	0.0649442	0.110981	0	0	0	0	0
BACidnRBAAHAAAPEI-17	FCH3HJYCCX2_L1_BACidnRBAAHAAAPEI-17	ERR11952499	0.0874453	163.055	13.7929	72.8578	1.4675	0.673849	0.167438	0	0	1.10054	0.987499	0.944782	0.575523	1.7117	1.73924	2.63472	0.779605	0	0	0	0.0503745	0	0	0	0	0	0	0	0	0	0
BACidnRBAAIAAAPEI-18	FCH3HJYCCX2_L1_BACidnRBAAIAAAPEI-18	ERR11952500	0.0918365	219.61	39.3398	19.0817	28.8612	3.54736	6.05449	0.178895	0	2.8205	3.05573	10.7105	0.775641	3.70437	1.65769	1.22192	0.327501	0	0.257907	0	0.158712	0.364105	0	0	0	0	0	0	0	0	0
BACidnRBAAJAAAPEI-24	FCH3HJYCCX2_L1_BACidnRBAAJAAAPEI-24	ERR11952501	0.151243	227.676	85.6776	15.1916	75.1942	4.88854	8.13541	0.579361	0	2.51925	1.97763	9.91595	1.13227	3.45918	0.609982	0.80729	0.608215	0.106968	0	0	0.392069	0.663382	0	0	0.125849	0.0537647	0	0.13901	0	0	0
BACidnRBABBAAAPEI-92	FCH3HJYCCX2_L1_BACidnRBABBAAAPEI-92	ERR11952502	0	12.6824	1.06722	0	0.353595	0.304358	0	0.150338	0	407.878	186.049	194.367	0	2.15227	0.288982	0.0689878	0	0	0.215539	0	0.0444588	0	0	0	0	0	0	0	0	0	0
SP2007010385	DP8400011721TR_L01_SP2007010385	ERR11873320	0	131.951	26.1483	50.8314	0.217913	0	15.2882	0	0	1.54301	0.670591	7.49567	11.614	1.3327	3.59644	2.93568	4.04055	0	0.0147965	0.0185984	0.0281584	0.0385753	0	0.0274552	0	0	0	0.0196563	0.0125736	0	0
SP2007010386	DP8400011720TR_L01_SP2007010386	ERR11817731	0	141.486	25.8054	41.9728	0.295414	0	9.87933	0	0	3.31674	1.90603	6.95287	12.0159	1.25115	3.53208	2.92143	3.36739	0.0119189	0.0301595	0	0.00956019	0.0786573	0	0.0188725	0	0	0	0.0100163	0.0256285	0	0
SP2007010387	DP8400011720TR_L01_SP2007010387	ERR11817732	0	154.765	29.1158	20.7059	8.11397	0.312079	11.6875	0	0	0.00954267	0.00960999	4.71151	11.6473	1.39768	3.8109	2.43949	2.84443	0	0.0904799	0.0283795	0.0285947	0.0392396	0	0	0	0	0	0.0399917	0.0127908	0	0
SP2007010388	DP8400011720TR_L01_SP2007010388	ERR11817733	0	160.92	28.4144	41.3674	11.3981	3.42215	4.79421	0.0315783	0	0.494871	0.182847	5.44498	10.7086	1.53701	3.16779	1.75326	1.83831	0	0.0150913	0	0.00940282	0.0256783	0	0.0185504	0	0	0	0	0.0127047	0.0115254	0
SP2007010389	DP8400011720TR_L01_SP2007010389	ERR11817734	0	176.606	33.6256	20.5265	3.28478	1.0719	3.87719	0.782189	0	0.196847	0.0285489	10.0032	9.60568	1.11986	3.46887	2.29588	1.73851	0.0104105	0.0149831	0.0281518	0.0380125	0.0127621	0	0.0471001	0	0	0	0	0	0	0
SP2007010390	DP8400011720TR_L01_SP2007010390	ERR11817735	0	156.342	31.2454	25.8663	2.61209	2.56396	4.56554	0.0941351	0	0.0461798	0.0288318	6.57837	9.84905	2.02001	3.63154	2.00702	2.56979	0	0.0150531	0.0376947	0.00956003	0	0	0.018938	0	0	0	0	0	0	0
SP2007010398	DP8400011720TR_L01_SP2007010398	ERR11820340	0	155.208	2.21915	11.1196	2.05764	1.45017	0.0302118	0	0	3.08508	1.25664	1.3434	14.165	2.11841	4.26579	1.84847	1.83483	0	0	0.0176912	0	0.012906	0	0.0181168	0	0	0	0	0	0	0
SP2007010399	DP8400011720TR_L01_SP2007010399	ERR11820341	0	156.398	1.22789	7.35013	1.00631	1.02613	0	0	0	0.743461	0.26987	0.183208	16.4514	2.36567	4.62772	2.21815	2.10492	0	0	0	0	0.0261227	0	0	0	0	0	0	0	0	0
SP2007010400	DP8400011720TR_L01_SP2007010400	ERR11855592	0	154.371	3.98747	11.3804	4.01058	2.8174	0	0	0	1.54965	0.72349	0.798855	16.2245	2.68282	4.2212	1.81343	1.97574	0	0	0	0.0192616	0.0792271	0	0.0471489	0	0	0	0	0	0	0
SP2007010404	DP8400011720TR_L01_SP2007010404	ERR11855596	0	150.274	10.0578	42.8356	2.11236	0.444438	0.827403	0	0	1.1216	1.00456	1.5296	10.8667	0.622847	2.3723	2.93617	5.24551	0	0.0605233	0	0	0.0132946	0	0.00934703	0	0	0	0.0197739	0.012738	0	0
SP2007010405	DP8400011720TR_L01_SP2007010405	ERR11855597	0	147.751	7.40359	30.4256	0.609985	0.0618731	0.576776	0	0	2.94318	3.59979	3.03209	9.93821	0.830101	2.91737	3.08151	4.81146	0	0.240038	0	0	0	0	0	0	0	0	0.0195992	0.0126255	0	0
SP2007010406	DP8400011720TR_L01_SP2007010406	ERR11855598	0	147.672	9.21549	40.6281	0.539945	1.61577	0.152208	0	0	0.842422	0.807234	0.807328	10.9766	0.672096	3.01544	3.0615	5.08867	0	0.120421	0	0	0.0264517	0	0	0	0	0	0	0	0	0
SP2007010415	DP8400011720TR_L01_SP2007010415	ERR11866459	0	148.095	34.3891	40.7237	32.0055	15.249	2.55446	6.13889	0	0.00993998	0	0.726457	10.2522	0.959208	2.55885	1.61507	1.69198	0	0.0158985	0	0	0.0135418	0	0.0205178	0	0	0	0.0105601	0.01351	0	0
SP2007010416	DP8400011720TR_L01_SP2007010416	ERR11866460	0	179.429	29.2985	31.9872	31.1335	10.2922	1.00553	10.7673	0	0.0210974	0.0192688	1.00567	11.5625	0.859679	2.94088	2.51737	2.70314	0.0574515	0.165848	0	0.00957526	0.0264946	0	0.107018	0	0	0	0.020029	0.012812	0	0
SP2007010417	DP8400011720TR_L01_SP2007010417	ERR11866461	0	167.262	43.8531	28.4808	47.1714	13.1353	1.3586	0	0	0.0209721	0	1.63885	15.387	1.33214	3.46007	2.03561	1.5484	0	0	0	0	0.0393801	0	0	0	0	0	0	0	0	0
SP2007010418	DP8400011720TR_L01_SP2007010418	ERR11866462	0	154.38	48.1735	52.0624	12.2014	0.155752	0.398741	0	0	0.223666	0.019316	0.71009	11.4712	1.22599	3.10711	2.92034	3.62398	0	0	0	0	0.0265829	0	0	0	0	0	0	0	0	0
SP2007010419	DP8400011720TR_L01_SP2007010419	ERR11873318	0	153.031	41.138	62.199	5.37803	0.410962	0.526877	0	0	0.151908	0	0.419655	12.027	1.07214	2.93368	2.59441	3.67131	0	0	0	0	0.0401703	0	0	0	0	0	0	0	0	0
SP2007010420	DP8400011720TR_L01_SP2007010420	ERR11873319	0	158.385	30.3432	40.6189	3.04967	0.0310799	0.212529	0	0	0.103685	0	0.338688	12.9183	1.39357	3.59758	2.56952	3.39791	0	0	0	0	0.0396043	0	0	0	0	0	0	0	0	0
wHAXPI103525-127	FCHWG2HCCXY_L4_wHAXPI103525-127	ERR12035486	0	171.016	51.4261	28.8057	0	0.346822	1.32182	0	0	8.27453	8.253	8.51033	0.411806	3.23673	1.40358	0.860851	0	0	0.327257	0	0	0	0	0	0	0	0	0	0	0	0
wHAXPI103527-23	FCHWG2HCCXY_L5_wHAXPI103527-23	ERR12035514	0	506.156	181.974	169.241	174.836	148.826	7.37503	0	0	70.2544	36.0565	38.6469	5.28855	15.6817	0	0.0712606	0	3.03365	0	0	0	0	0.168752	0	0	0	0	0	0	0	0
wHAXPI103542-36	FCHWG2HCCXY_L5_wHAXPI103542-36	ERR12035515	0	164.829	38.1217	11.6644	17.6127	0.54761	4.69409	0	0	27.8366	11.9663	12.5793	7.14011	4.04666	1.60366	0.256201	0	0	0	0	0	0	0	0	0	0	0	0	0	0	0
wHAXPI103555-109	FCHWG2HCCXY_L4_wHAXPI103555-109	ERR12035490	0	152.854	74.6342	37.5057	4.54649	0	5.60439	0	0	6.72669	0.505812	13.2879	4.06886	0.356711	0.661622	2.73469	0.189679	0	0	0	0	0	0	0	0	0	0	0.0643616	0	0	0
wHAXPI103557-141	FCHWG2HCCXY_L4_wHAXPI103557-141	ERR12035491	0	175.18	64.5125	28.7045	2.76572	5.08953	2.2373	0	0	2.51678	1.03514	4.54165	1.2543	2.42783	1.34986	2.03585	0	0	0.515882	0	0	0	0	0	0	0	0.0534639	0	0	0	0
wHAXPI103562-140	FCHWG2HCCXY_L4_wHAXPI103562-140	ERR12035492	0	152.648	72.058	33.0969	6.78319	1.445	6.95982	0	0	18.4827	0.675183	7.92029	5.99738	0.788301	0.484976	3.1872	0.253194	0	0.176256	0	0	0	0	0	0	0	0	0	0	0	0
wHAXPI103565-102	FCHWG2HCCXY_L4_wHAXPI103565-102	ERR12035493	0	173.202	28.9403	26.192	0.958712	1.3702	2.80884	0	0	42.1271	24.8565	25.9703	1.24627	9.67326	1.72909	0.768842	0.4896	0	0.0730343	0	0	0	0	0	0	0	0	0	0.0614847	0	0
wHAXPI103573-24	FCHWG2HCCXY_L5_wHAXPI103573-24	ERR12035518	0	47.6101	13.4124	7.75462	3.1135	1.03859	0.830839	0	0	156.814	149.149	163.919	0.204475	2.18375	0.615228	0.32567	0.131024	0	0.136815	0	0	0	0	0	0	0	0	0	0	0	0
wHAXPI103576-131	FCHWG2HCCXY_L4_wHAXPI103576-131	ERR12035494	0	170.313	67.9603	30.647	5.97062	5.08654	7.40204	0	0	9.17789	2.44543	11.4288	3.74541	0.497776	1.87821	2.32249	0.250101	0	0.0870518	0	0	0	0	0	0	0	0	0.0568822	0	0	0
wHAXPI103577-51	FCHWG2HCCXY_L5_wHAXPI103577-51	ERR12035519	0	56.1802	6.84182	4.87858	0.869048	0.366903	0.537484	0	0	145.835	143.621	134.55	0.443604	2.47639	0.677288	0.593472	0.677459	0	0	0	0	0	0	0	0	0	0	0	0	0	0
wHAXPI103586-132	FCHWG2HCCXY_L4_wHAXPI103586-132	ERR12035495	0	170.118	69.4455	38.4658	4.75161	13.486	1.91161	0	0	1.20016	1.19974	5.97987	1.96998	2.16677	1.26864	3.00937	0	0	0.599051	0	0.380364	0	0	0.160793	0	0	0.124166	0	0	0	0
wHAXPI103590-19	FCHWG2HCCXY_L5_wHAXPI103590-19	ERR12035520	0	54.0598	11.4693	4.05498	0.51046	0	3.79906	0	0	155.69	153.109	148.909	0.315999	3.07361	0.362468	0	0	0	0	0	0	0	0	0	0	0	0	0	0	0	0
wHAXPI103594-14	FCHWG2HCCXY_L5_wHAXPI103594-14	ERR12035522	0	39.0399	11.4175	7.09257	6.96413	5.35958	0.329939	0	0	181.108	168.532	170.784	0.246083	2.75462	0.523251	0.312488	0	0	0.0815733	0	0	0	0	0	0	0	0	0	0	0	0
wHAXPI103608-54	FCHWG2HCCXY_L5_wHAXPI103608-54	ERR12035523	0	60.4879	9.69554	3.73576	1.02091	0.484244	0.477921	0	0	150.141	143.749	152.631	0.474367	1.32505	0.346811	0.301823	0.075156	0	0.392389	0	0	0	0	0	0	0	0	0	0	0	0
wHAXPI103611-33	FCHWG2HCCXY_L5_wHAXPI103611-33	ERR12035524	0	36.3367	3.05516	1.20928	0.119447	0.303688	0.300285	0	0	176.254	172.439	165.914	0.149104	1.40283	0.421742	0.284783	0.859888	0	0	0	0	0	0	0	0	0	0	0	0	0	0
wHAXPI103622-171	FCHWG2HCCXY_L5_wHAXPI103622-171	ERR12035527	0	195.73	83.7989	35.2078	38.5175	25.4428	5.01143	0	0	7.7016	3.97955	5.26449	1.0537	6.48514	1.33156	1.7529	0	0.137034	0.175616	0	0.110948	0	0	0.054994	0	0	0	0	0	0	0
wHAXPI103631-94	FCHWG2HCCXY_L4_wHAXPI103631-94	ERR12035502	0	191.258	35.0507	28.8872	14.8684	7.31744	18.2459	0	0	6.41819	5.74817	8.94168	1.16856	3.93027	1.71507	0.371852	0.297715	0	0.232845	0.0970524	0	0	0	0	0	0	0	0	0	0	0
wHAXPI103632-34	FCHWG2HCCXY_L5_wHAXPI103632-34	ERR12035528	0	202.223	24.6613	50.6173	18.5152	2.17789	15.9345	0	0	1.30683	0.918525	12.5784	0.533205	2.9479	1.09483	1.807	0	0.0578285	0.605762	0	0	0	0	0	0	0	0	0.0989557	0.0637459	0	0
wHAXPI103633-95	FCHWG2HCCXY_L4_wHAXPI103633-95	ERR12035503	0	179.533	30.7879	18.9976	6.26172	0.18001	2.1099	0	0	15.6618	6.50035	11.2738	3.39892	4.70174	1.73786	1.16193	0.0833378	0	0.261064	0.0544071	0.0552661	0	0	0	0	0	0.0631296	0	0	0	0
wHAXPI103636-108	FCHWG2HCCXY_L4_wHAXPI103636-108	ERR12035504	0	168.316	13.2363	5.46271	0.454352	0	1.12084	0	0	30.9795	26.6807	26.1948	1.5831	1.68456	3.07802	1.33173	2.74483	0	0	0	0	0	0	0	0	0	0	0	0	0	0
wHAXPI103656-53	FCHWG2HCCXY_L5_wHAXPI103656-53	ERR12035534	0	93.279	16.6976	10.2116	9.26133	4.56899	3.11433	0	0	98.0207	93.109	80.6566	6.74135	2.38461	0.847677	0.488349	0	0	0.255855	0	0	0	0	0	0	0	0	0	0	0	0
wHAXPI103662-144	FCHWG2HCCXY_L4_wHAXPI103662-144	ERR12035507	0	59.9177	37.5573	13.7194	3.83441	0.931232	0	0	0	169.507	163.388	154.96	0	1.54256	0	0.0866474	0	0	0	0	0	0	0	0	0	0	0	0	0	0	0
wHAXPI103664-30	FCHWG2HCCXY_L5_wHAXPI103664-30	ERR12035536	0	67.5772	17.3273	4.50219	0.808207	0	2.51333	0	0	146.426	139.75	130.988	0.834909	3.61743	0.717099	0.3964	0.0794037	0	0	0	0	0	0	0	0	0	0	0	0	0	0
wHAXPI103665-13	FCHWG2HCCXY_L5_wHAXPI103665-13	ERR12035537	0	333.463	194.265	76.9602	187.326	93.4159	42.8595	0	0	131.204	68.2885	62.4002	0	15.185	0	0	0	0.0644602	0	0	0	0	0	0	0	0	0	0	0	0	0
wHAXPI103667-92	FCHWG2HCCXY_L4_wHAXPI103667-92	ERR12035508	0	151.034	31.9496	21.4042	1.8709	0.294856	1.72212	0	0	47.4238	32.5283	38.1738	0.49741	6.70661	1.83621	0.678272	0.610753	0	0.566887	0	0	0	0	0	0	0	0.0514061	0	0	0	0
wHAXPI103671-100	FCHWG2HCCXY_L4_wHAXPI103671-100	ERR12035510	0	212.046	75.526	30.2829	16.4372	2.02535	1.87774	0	0	0.652183	0.415417	2.64599	0.372848	1.43272	1.10385	0.886919	0.089018	0	0.185905	0	0	0	0	0	0	0	0	0	0	0	0
wHAXPI103673-172	FCHWG2HCCXY_L5_wHAXPI103673-172	ERR12035538	0	159.072	36.1946	41.4787	0.745199	0.15834	1.07657	0	0	4.73125	6.55981	4.92785	0.153067	3.03155	1.32996	1.88704	0.145774	0	0.228748	0	0	0.131698	0	0	0	0	0	0	0	0	0
wHAXPI103677-20	FCHWG2HCCXY_L5_wHAXPI103677-20	ERR12035531	0	187.083	9.03566	4.56781	0.210771	0.132905	0.131412	0	0	9.25542	11.015	6.97694	1.10678	3.61052	2.20271	0.620801	3.21785	0	0	0	0	0	0	0	0	0	0	0	0	0	0
wHAXPI103678-158	FCHWG2HCCXY_L4_wHAXPI103678-158	ERR12035544	0	199.27	5.33774	3.43413	0	0	0.17735	0	0	2.48592	2.07159	2.34172	1.32741	2.13217	3.45915	1.09737	3.69526	0	0	0	0	0	0	0	0	0	0	0	0	0	0
wHAXPI103690-166	FCHWG2HCCXY_L5_wHAXPI103690-166	ERR12035540	0	488.525	227.199	84.8902	213.445	165.966	12.9619	0	0	50.5286	27.8442	26.6855	0.495593	22.6483	0.185827	0.0939625	0	0.396464	0	0	0	0	0.0742733	0	0	0	0	0	0	0	0

## Sheet: Biopsy MetaG Hyd-mg Analysis
Unique Sample (n = 102)			Does Sample Contain:			Average RPKM of [FeFe]-hydrogenases	Average copies per genome of [NiFe]-hydrogenases	Average RPKM of [NiFe]-hydrogenases
			Either	FeFe	NiFe
ID	FILENAME	ENA Accession
104CN	104CN	ERR11817704	Yes	Yes	Yes	180.229	0.201973	51.3756
104RN	104RN	ERR11817705	Yes	Yes	Yes	177.968	0.0920243	25.4009
104TN	104TN	ERR11817706	Yes	Yes	Yes	246.68	0.0813764	14.3941
BACanmRAAAAAAAHXY-30	FCH2TFWCCX2_L5_BACanmRAAAAAAAHXY-30	ERR11873321	Yes	Yes	Yes	160.914	0.116398	26.0425
BACanmRAAAHAAAHXY-46	FCH2TFWCCX2_L5_BACanmRAAAHAAAHXY-46	ERR11873328	Yes	Yes	Yes	633.078	0.0215345	6.2284
BACanmRAAAIAAAHXY-50	FCH2TFWCCX2_L5_BACanmRAAAIAAAHXY-50	ERR11873329	Yes	Yes	Yes	465.105	0.0705136	17.4212
BACanmRAAAJAAAHXY-53	FCH2TFWCCX2_L5_BACanmRAAAJAAAHXY-53	ERR11889272	Yes	Yes	Yes	318.98	0.327176	75.214
BACanmRAAALAAAHXY-61	FCH2TFWCCX2_L5_BACanmRAAALAAAHXY-61	ERR11889274	Yes	Yes	Yes	274.358	0.0891398	17.2001
BACanmRAAAPAAAHXY-72	FCH2TFWCCX2_L5_BACanmRAAAPAAAHXY-72	ERR11889278	Yes	Yes	Yes	161.048	0.0960412	21.1948
BACanmRAAARAAAHXY-85	FCH2TFWCCX2_L5_BACanmRAAARAAAHXY-85	ERR11889280	Yes	Yes	Yes	316.981	0.446611	116.163
BACanmRAAAUAAAHXY-91	FCH2TFWCCX2_L5_BACanmRAAAUAAAHXY-91	ERR11889283	Yes	Yes	Yes	370.221	0.0970228	17.8733
BACanmRAAAVAAAHXY-92	FCH2TFWCCX2_L5_BACanmRAAAVAAAHXY-92	ERR11891368	Yes	Yes	Yes	394.018	0.0904206	21.9128
BACanmRAAAWAAAHXY-97	FCH2TFWCCX2_L5_BACanmRAAAWAAAHXY-97	ERR11891369	Yes	Yes	Yes	300.997	0.0448385	7.70039
BACanmRAAAXAAAHXY-98	FCH2TFWCCX2_L5_BACanmRAAAXAAAHXY-98	ERR15113804	Yes	Yes	Yes	193.913	1.04531	254.247
BACanmRAAAZAAAHXY-106	FCH2TFWCCX2_L5_BACanmRAAAZAAAHXY-106	ERR11891371	Yes	Yes	Yes	414.403	0.0698595	14.7908
BACanmRAABFAAAHXY-172	FCH2TFWCCX2_L5_BACanmRAABFAAAHXY-172	ERR11891377	Yes	Yes	Yes	150.967	0.0717172	13.1732
BACanmRBAAAAAAHXY-13	FCH2TJTCCX2_L8_BACanmRBAAAAAAHXY-13	ERR11891378	Yes	Yes	Yes	263.821	0.0636967	10.7564
BACanmRBAADAAAHXY-24	FCH2TJTCCX2_L8_BACanmRBAADAAAHXY-24	ERR11894805	Yes	Yes	Yes	294.358	0.0995395	16.6926
BACanmRBAAEAAAHXY-27	FCH2TJTCCX2_L8_BACanmRBAAEAAAHXY-27	ERR11894806	Yes	Yes	Yes	242.034	0.0405726	6.84239
BACanmRBAAFAAAHXY-28	FCH2TJTCCX2_L8_BACanmRBAAFAAAHXY-28	ERR11894807	Yes	Yes	Yes	344.842	0.0796126	15.264
BACanmRBAAKAAAHXY-40	FCH2TJTCCX2_L8_BACanmRBAAKAAAHXY-40	ERR11894812	Yes	Yes	Yes	309.223	0.120577	20.8826
BACanmRBAALAAAHXY-41	FCH2TJTCCX2_L8_BACanmRBAALAAAHXY-41	ERR11894813	Yes	Yes	Yes	347.498	0.0653217	12.7593
BACanmRBAAMAAAHXY-43	FCH2TJTCCX2_L8_BACanmRBAAMAAAHXY-43	ERR11894814	Yes	Yes	Yes	268.299	0.057712	11.1671
BACanmRBAAPAAAHXY-50	FCH2TJTCCX2_L8_BACanmRBAAPAAAHXY-50	ERR11894817	Yes	Yes	Yes	312.242	0.0471117	8.58614
BACanmRBAARAAAHXY-58	FCH2TJTCCX2_L8_BACanmRBAARAAAHXY-58	ERR11894819	Yes	Yes	Yes	250.681	0.0400209	6.58632
BACanmRBAATAAAHXY-62	FCH2TJTCCX2_L8_BACanmRBAATAAAHXY-62	ERR11894821	Yes	Yes	Yes	175.55	0.0730295	13.6323
BACanmRBAAUAAAHXY-63	FCH2TJTCCX2_L8_BACanmRBAAUAAAHXY-63	ERR11894822	Yes	Yes	Yes	230.859	0.0506283	7.81545
BACanmRBAAVAAAHXY-70	FCH2TJTCCX2_L8_BACanmRBAAVAAAHXY-70	ERR11894823	Yes	Yes	Yes	274.06	0.0617684	10.0309
BACanmRBAAWAAAHXY-72	FCH2TJTCCX2_L8_BACanmRBAAWAAAHXY-72	ERR11894824	Yes	Yes	Yes	225.974	0.595116	112.015
BACanmRBAAXAAAHXY-83	FCH2TJTCCX2_L8_BACanmRBAAXAAAHXY-83	ERR11894825	Yes	Yes	Yes	226.303	0.475431	88.7512
BACanmRBAAZAAAHXY-87	FCH2TJTCCX2_L8_BACanmRBAAZAAAHXY-87	ERR11894827	Yes	Yes	Yes	295.298	0.0561733	10.8225
BACanmRBABAAAAHXY-89	FCH2TJTCCX2_L8_BACanmRBABAAAAHXY-89	ERR11894828	Yes	Yes	Yes	212.162	0.0501498	8.77332
BACanmRBABDAAAHXY-97	FCH2TJTCCX2_L8_BACanmRBABDAAAHXY-97	ERR11894831	Yes	Yes	Yes	390.641	0.101183	23.4612
BACanmRBABEAAAHXY-98	FCH2TJTCCX2_L8_BACanmRBABEAAAHXY-98	ERR11894832	Yes	Yes	Yes	243.788	0.10465	21.4233
BACidnRAAADAAAPEI-24	FCH3GC2CCX2_L4_BACidnRAAADAAAPEI-24	ERR11894837	Yes	Yes	Yes	11.4915	3.52937	779.071
BACidnRAAAEAAAPEI-27	FCH3GC2CCX2_L4_BACidnRAAAEAAAPEI-27	ERR11894838	Yes	Yes	Yes	21.6865	3.42918	761.347
BACidnRAAAGAAAPEI-29	FCH3GC2CCX2_L4_BACidnRAAAGAAAPEI-29	ERR11894840	Yes	Yes	Yes	71.2997	0.00905496	5.39934
BACidnRAAAHAAAPEI-30	FCH3GC2CCX2_L4_BACidnRAAAHAAAPEI-30	ERR11894841	Yes	Yes	Yes	80.9698	0.00619384	3.82809
BACidnRAAAPAAAPEI-50	FCH3GC2CCX2_L4_BACidnRAAAPAAAPEI-50	ERR11896828	Yes	Yes	Yes	156.759	0.031292	15.5233
BACidnRAAASAAAPEI-61	FCH3GC2CCX2_L4_BACidnRAAASAAAPEI-61	ERR11896831	Yes	Yes	Yes	18.5819	2.56573	613.703
BACidnRAAATAAAPEI-62	FCH3GC2CCX2_L4_BACidnRAAATAAAPEI-62	ERR11896832	Yes	Yes	Yes	69.3709	2.13254	500.571
BACidnRAAAXAAAPEI-85	FCH3GC2CCX2_L4_BACidnRAAAXAAAPEI-85	ERR11924100	Yes	Yes	Yes	114.448	1.63717	370.443
BACidnRAABAAAAPEI-91	FCH3GC2CCX2_L4_BACidnRAABAAAAPEI-91	ERR11924103	Yes	Yes	Yes	262.962	0.0648777	13.19
BACidnRAABBAAAPEI-92	FCH3GC2CCX2_L4_BACidnRAABBAAAPEI-92	ERR11924104	Yes	Yes	Yes	235.251	0.668776	179.805
BACidnRAABEAAAPEI-102	FCH3GC2CCX2_L4_BACidnRAABEAAAPEI-102	ERR11924107	Yes	Yes	Yes	149.41	1.35062	278.309
BACidnRBAAAAAAPEI-107	FCH3HJYCCX2_L1_BACidnRBAAAAAAPEI-107	ERR11924109	Yes	Yes	Yes	252.887	0.0793667	12.9842
BACidnRBAABAAAPEI-108	FCH3HJYCCX2_L1_BACidnRBAABAAAPEI-108	ERR11924110	Yes	Yes	Yes	257.168	0.328479	66.7128
BACidnRBAACAAAPEI-128	FCH3HJYCCX2_L1_BACidnRBAACAAAPEI-128	ERR11952494	Yes	Yes	Yes	278.232	0.0602256	9.00992
BACidnRBAADAAAPEI-141	FCH3HJYCCX2_L1_BACidnRBAADAAAPEI-141	ERR11952495	Yes	Yes	Yes	280.302	0.0676898	10.2449
BACidnRBAAEAAAPEI-171	FCH3HJYCCX2_L1_BACidnRBAAEAAAPEI-171	ERR11952496	Yes	Yes	Yes	239.373	0.0727058	11.5994
BACidnRBAAHAAAPEI-17	FCH3HJYCCX2_L1_BACidnRBAAHAAAPEI-17	ERR11952499	Yes	Yes	Yes	252.015	0.0670177	10.524
BACidnRBAAIAAAPEI-18	FCH3HJYCCX2_L1_BACidnRBAAIAAAPEI-18	ERR11952500	Yes	Yes	Yes	316.674	0.106876	25.0546
BACidnRBAAJAAAPEI-24	FCH3HJYCCX2_L1_BACidnRBAAJAAAPEI-24	ERR11952501	Yes	Yes	Yes	417.343	0.0903046	22.5108
BACidnRBABBAAAPEI-92	FCH3HJYCCX2_L1_BACidnRBABBAAAPEI-92	ERR11952502	Yes	Yes	Yes	14.5579	3.76324	791.064
SP2007010385	DP8400011721TR_L01_SP2007010385	ERR11873320	Yes	Yes	Yes	224.437	0.224967	33.3885
SP2007010386	DP8400011720TR_L01_SP2007010386	ERR11817731	Yes	Yes	Yes	219.439	0.233865	35.4485
SP2007010387	DP8400011720TR_L01_SP2007010387	ERR11817732	Yes	Yes	Yes	224.7	0.169376	27.1099
SP2007010388	DP8400011720TR_L01_SP2007010388	ERR11817733	Yes	Yes	Yes	250.348	0.183545	25.2206
SP2007010389	DP8400011720TR_L01_SP2007010389	ERR11817734	Yes	Yes	Yes	239.774	0.19516	28.6088
SP2007010390	DP8400011720TR_L01_SP2007010390	ERR11817735	Yes	Yes	Yes	223.289	0.209972	26.812
SP2007010398	DP8400011720TR_L01_SP2007010398	ERR11820340	Yes	Yes	Yes	172.085	0.213111	29.9664
SP2007010399	DP8400011720TR_L01_SP2007010399	ERR11820341	Yes	Yes	Yes	167.008	0.219072	28.9905
SP2007010400	DP8400011720TR_L01_SP2007010400	ERR11855592	Yes	Yes	Yes	176.567	0.224043	30.1353
SP2007010404	DP8400011720TR_L01_SP2007010404	ERR11855596	Yes	Yes	Yes	206.552	0.180036	25.8149
SP2007010405	DP8400011720TR_L01_SP2007010405	ERR11855597	Yes	Yes	Yes	186.829	0.22109	31.426
SP2007010406	DP8400011720TR_L01_SP2007010406	ERR11855598	Yes	Yes	Yes	199.823	0.179987	25.4182
SP2007010415	DP8400011720TR_L01_SP2007010415	ERR11866459	Yes	Yes	Yes	279.156	0.0927049	17.8877
SP2007010416	DP8400011720TR_L01_SP2007010416	ERR11866460	Yes	Yes	Yes	293.913	0.120233	22.0288
SP2007010417	DP8400011720TR_L01_SP2007010417	ERR11866461	Yes	Yes	Yes	301.261	0.14686	25.4624
SP2007010418	DP8400011720TR_L01_SP2007010418	ERR11866462	Yes	Yes	Yes	267.372	0.155263	23.3283
SP2007010419	DP8400011720TR_L01_SP2007010419	ERR11873318	Yes	Yes	Yes	262.684	0.162968	22.9103
SP2007010420	DP8400011720TR_L01_SP2007010420	ERR11873319	Yes	Yes	Yes	232.64	0.168395	24.3589
wHAXPI103525-127	FCHWG2HCCXY_L4_wHAXPI103525-127	ERR12035486	Yes	Yes	Yes	252.916	0.166173	31.2781
wHAXPI103527-23	FCHWG2HCCXY_L5_wHAXPI103527-23	ERR12035514	Yes	Yes	Yes	1188.41	0.513821	169.202
wHAXPI103542-36	FCHWG2HCCXY_L5_wHAXPI103542-36	ERR12035515	Yes	Yes	Yes	237.469	0.323411	65.4288
wHAXPI103555-109	FCHWG2HCCXY_L4_wHAXPI103555-109	ERR12035490	Yes	Yes	Yes	275.145	0.174651	28.5963
wHAXPI103557-141	FCHWG2HCCXY_L4_wHAXPI103557-141	ERR12035491	Yes	Yes	Yes	278.49	0.0961935	15.7308
wHAXPI103562-140	FCHWG2HCCXY_L4_wHAXPI103562-140	ERR12035492	Yes	Yes	Yes	272.991	0.218622	37.9654
wHAXPI103565-102	FCHWG2HCCXY_L4_wHAXPI103565-102	ERR12035493	Yes	Yes	Yes	233.472	0.554748	106.996
wHAXPI103573-24	FCHWG2HCCXY_L5_wHAXPI103573-24	ERR12035518	Yes	Yes	Yes	73.76	2.27603	473.479
wHAXPI103576-131	FCHWG2HCCXY_L4_wHAXPI103576-131	ERR12035494	Yes	Yes	Yes	287.38	0.186073	31.89
wHAXPI103577-51	FCHWG2HCCXY_L5_wHAXPI103577-51	ERR12035519	Yes	Yes	Yes	69.6741	2.03782	428.874
wHAXPI103586-132	FCHWG2HCCXY_L4_wHAXPI103586-132	ERR12035495	Yes	Yes	Yes	298.179	0.111748	18.0589
wHAXPI103590-19	FCHWG2HCCXY_L5_wHAXPI103590-19	ERR12035520	Yes	Yes	Yes	73.8936	2.00111	461.46
wHAXPI103594-14	FCHWG2HCCXY_L5_wHAXPI103594-14	ERR12035522	Yes	Yes	Yes	70.2036	2.47326	524.341
wHAXPI103608-54	FCHWG2HCCXY_L5_wHAXPI103608-54	ERR12035523	Yes	Yes	Yes	75.9023	2.15531	449.436
wHAXPI103611-33	FCHWG2HCCXY_L5_wHAXPI103611-33	ERR12035524	Yes	Yes	Yes	41.3246	2.32469	517.725
wHAXPI103622-171	FCHWG2HCCXY_L5_wHAXPI103622-171	ERR12035527	Yes	Yes	Yes	383.709	0.160161	28.0475
wHAXPI103631-94	FCHWG2HCCXY_L4_wHAXPI103631-94	ERR12035502	Yes	Yes	Yes	295.628	0.158817	28.9214
wHAXPI103632-34	FCHWG2HCCXY_L5_wHAXPI103632-34	ERR12035528	Yes	Yes	Yes	314.13	0.124533	22.013
wHAXPI103633-95	FCHWG2HCCXY_L4_wHAXPI103633-95	ERR12035503	Yes	Yes	Yes	237.87	0.231299	44.9536
wHAXPI103636-108	FCHWG2HCCXY_L4_wHAXPI103636-108	ERR12035504	Yes	Yes	Yes	188.59	0.486385	94.2772
wHAXPI103656-53	FCHWG2HCCXY_L5_wHAXPI103656-53	ERR12035534	Yes	Yes	Yes	137.133	1.33799	282.504
wHAXPI103662-144	FCHWG2HCCXY_L4_wHAXPI103662-144	ERR12035507	Yes	Yes	Yes	115.96	2.02027	489.483
wHAXPI103664-30	FCHWG2HCCXY_L5_wHAXPI103664-30	ERR12035536	Yes	Yes	Yes	92.7282	1.81869	422.81
wHAXPI103665-13	FCHWG2HCCXY_L5_wHAXPI103665-13	ERR12035537	Yes	Yes	Yes	928.289	0.952333	277.143
wHAXPI103667-92	FCHWG2HCCXY_L4_wHAXPI103667-92	ERR12035508	Yes	Yes	Yes	208.276	0.643589	129.073
wHAXPI103671-100	FCHWG2HCCXY_L4_wHAXPI103671-100	ERR12035510	Yes	Yes	Yes	338.195	0.0447716	7.78486
wHAXPI103673-172	FCHWG2HCCXY_L5_wHAXPI103673-172	ERR12035538	Yes	Yes	Yes	238.725	0.12261	23.1268
wHAXPI103677-20	FCHWG2HCCXY_L5_wHAXPI103677-20	ERR12035531	Yes	Yes	Yes	201.161	0.193139	38.006
wHAXPI103678-158	FCHWG2HCCXY_L4_wHAXPI103678-158	ERR12035544	Yes	Yes	Yes	208.22	0.0994833	18.6106
wHAXPI103690-166	FCHWG2HCCXY_L5_wHAXPI103690-166	ERR12035540	Yes	Yes	Yes	1192.99	0.408962	128.953

## Sheet: Stool MetaT Hyd-sbg RPKM
sample (n = 78), expressed as RPKM	Fe [Fe]	FeFe [FeFe] Group B	FeFe [FeFe] Group A3	FeFe [FeFe] Group A1	FeFe [FeFe] Group C1	FeFe [FeFe] Group A2	FeFe [FeFe] Group C2	FeFe [FeFe] Group C3	FeFe [FeFe] Group A4	NiFe [NiFe] Group 1d	NiFe [NiFe] Group 4a	NiFe [NiFe] Group 1c	NiFe [NiFe] Group 1e	NiFe [NiFe] Group 1b	NiFe [NiFe] Group 1k	NiFe [NiFe] Group 4e	NiFe [NiFe] Group 1f	NiFe [NiFe] Group 1a	NiFe [NiFe] Group 4c	NiFe [NiFe] Group 4d	NiFe [NiFe] Group 3c	NiFe [NiFe] Group 4g	NiFe [NiFe] Group 4i	NiFe [NiFe] Group 4b	NiFe [NiFe] Group 4h	NiFe [NiFe] Group 1i	NiFe [NiFe] Group 3b	NiFe [NiFe] Group 4f	NiFe [NiFe] Group 3a
AVERAGE	0.010867	95.653	29.075	20.4012	15.0133	9.61514	1.71694	2.49533	0.10738	38.188	3.74443	4.14567	2.02271	3.64363	0.130272	3.38973	1.40497	1.1459	0.428297	0.176196	0.0154543	0.420691	0.326035	0.399493	0.290752	0.167264	0.00621971	0.0558109	0.00549679
STD	0.0953576	86.2295	22.4102	27.649	29.6994	11.1904	3.61518	3.78051	0.360342	108.244	16.9853	11.8181	12.477	13.7738	0.83097	5.95206	2.78859	2.57993	1.61111	0.710096	0.135611	0.83036	0.754734	0.77493	0.668102	0.424642	0.0545777	0.295258	0.0355264
SRR5947895	0	16.2405	9.15962	17.7117	2.36506	4.4036	0	0.16916	0.38061	24.6804	0.218058	0.786629	0.314972	0.0944548	0	2.1737	0.214703	0.145675	0	2.30337	0	0.602149	0.611338	0.514038	0.221519	0.230461	0	0.0279673	0
SRR5947896	0	126.666	3.37934	7.27718	3.2923	3.86402	4.95806	0.883848	0	8.29708	0.814798	1.51751	0.0668552	2.54975	0	0	0.534842	0	0.972355	0	0	0	0.933667	0.211937	1.13813	0	0	0	0
SRR5947897	0	69.2203	22.9409	21.8523	6.55462	2.25387	0	0	0.757334	55.2807	0	6.25188	0.578144	1.43815	0	9.37939	4.64041	0	0	0	0	0.827663	1.32382	2.00685	0	0	0	0	0
SRR5947898	0	118.581	25.3232	13.2012	6.10967	52.1048	0	3.14416	0	5.85382	0	27.973	0	0.965262	0	5.98017	0	0	0	0	0	0	0	3.9826	0	0	0	0	0
SRR5947899	0	42.1873	26.6412	1.68992	10.9434	2.85027	0	4.92324	0	15.6837	0	0.342192	0	1.89515	0	0.475798	0	0.755665	0	0	0	0.177433	0.0564774	0	0.225312	0.191131	0	0	0
SRR5947900	0	48.2049	15.9551	3.00697	1.14842	2.57041	4.36123	3.48487	0	0	0	0	0	0	0	2.10897	3.10957	0	0	0	0	0	0	2.13828	0.401036	0	0	0	0
SRR5947901	0	24.2282	19.3825	0	0	0	0	0	0	3.50565	0	0	0	0	0	0	0	0	0	0	0	0	0	1.32345	0	0	0	0	0
SRR5947902	0	196.254	48.8196	4.59212	0	4.57643	12.2571	0	2.41077	4.62777	5.6959	15.9018	0	0	0	0	0	0	0	0	0	0	0	0	0	1.43602	0	0	0
SRR5947903	0	93.5294	13.4629	27.842	1.00129	12.5628	0.17267	0.861374	0.407343	0.700827	0.726051	4.78813	0	0	0	3.65524	0	0	0.0825189	0	0	0.74308	0.0784038	0.92918	0	0.269601	0	0	0
SRR5947904	0	38.2848	23.8262	1.85622	15.2707	4.9976	0	1.80782	0	3.08109	0	0	0	0	0	0.587498	0	0.333721	0	0	0	0	0	0	0	0	0	0	0
SRR5947905	0	114.074	8.68196	13.7361	1.17626	2.69742	0.605053	0.199386	0	4.91109	0.553112	0.959302	0	1.02592	0	2.24256	0	0	0	0	0	0.567406	0	1.6236	0.837991	0	0	0	0
SRR5947906	0	25.5347	8.81225	20.139	0.316491	5.03587	0.645174	0.973388	0	20.7104	0	0.615459	0.322626	1.30308	0	1.80601	0.391461	0.0776724	0	1.62568	0	1.0521	0.394749	0.375155	0	0.0335786	0	0.294694	0
SRR5947907	0	63.8453	23.6098	10.7259	0	8.68533	0	0.712301	0	84.7287	0.432822	8.34143	0.602095	7.1886	0	1.36981	5.84115	0.524853	0	0.201215	0	0.413442	0	0	0	0.443604	0	0	0
SRR5947908	0	29.5218	15.374	9.99894	5.58445	2.56517	0	4.07759	0	5.9093	0	3.73239	0	0	0	4.72141	2.4117	0.589079	0	0	0	0	0	0	4.85211	0	0	0	0
SRR5947909	0	99.5495	24.7969	23.4988	35.9015	23.37	0	4.28537	0	34.848	3.68446	7.2239	0	1.59222	0	1.69027	0	0	0	0	0	0	0	0	0	0.54766	0	0	0
SRR5947910	0	34.8146	3.64861	72.7843	0.478119	5.90185	0	2.13938	0	68.8099	0	2.88984	1.46398	0.80676	0	3.98906	9.42589	0	0	0	0	0.115273	0	0	1.00237	0	0	0	0
SRR5947911	0	71.3157	58.0013	27.7743	7.47425	6.25664	2.28184	3.44869	0.858664	18.4513	0.19624	0.370052	0	3.55248	0	2.72821	0.684923	0.865672	0.209033	0.182903	0	0	0	0.0313461	0.199355	0	0	0	0
SRR5947912	0	27.8401	8.4075	5.5463	8.97323	5.10044	0	1.37229	0	0	0.190989	0.232824	0	0.730832	0	1.10316	0.22566	0	0	0	0	0	0	0.0407442	0	0	0	0	0
SRR5947913	0	21.3884	28.8355	15.646	29.9031	7.21548	0	4.33388	0	38.207	4.45427	5.0196	0.442374	4.97969	0	6.57267	0.240186	7.25654	1.91553	0	0	0	0	0	0	0	0	0	0
SRR5947914	0	227.732	5.72868	50.9368	1.83117	20.8955	1.60844	9.46252	0	29.4974	0.447523	2.61993	0.33448	1.41428	0	3.53328	2.00007	0.046983	0	0	0	0.347495	0	0.0398485	0	0.388415	0	0	0
SRR5947915	0.847626	11.3492	8.84055	8.80097	0.319162	1.78288	0	1.51959	0.103873	11.1785	0.694288	0.799964	0.47372	0.199236	0	0.792622	0.337692	0	0	0.443728	0	0	0.151539	0	0	0	0	0.137572	0
SRR5947916	0	158.368	93.3312	13.3524	8.29477	18.5162	0	1.79485	0	3.15728	0	0	0	0	0	0	1.25282	0	0.289225	0	0	0	5.27664	0	0	0	0	0	0
SRR5947917	0	28.0537	21.6739	4.40851	6.47262	2.11165	0	1.42965	0	2.307	0	0	0	0	0	0.545511	0	0	0	0	0	0.0679994	0	0	0	0.441874	0	0	0
SRR5947918	0	117.82	15.4681	27.9228	1.94995	1.38663	6.65204	1.67476	0	0	4.64567	0.164495	0	0	0	4.68189	0	0	0.172371	0	0	0.698489	0.982651	0.607821	1.23806	0	0	0	0
SRR5947919	0	320.988	38.1681	6.36265	34.0344	20.6502	0	1.38179	0	93.8713	1.63128	16.1574	0	13.0161	0	0	0.206056	0	0.973358	0	0	0	0	0	0	0	0	0	0
SRR5947920	0	100.083	37.9533	1.54282	157.934	8.66812	1.30454	0	0	9.15673	0.198172	1.20366	0	0.893436	0	0.794896	2.82929	0.476606	0	0	0	1.58538	0	0.610764	0	0.309063	0	0	0
SRR5947921	0	66.5103	66.0534	3.75117	202.768	7.63436	0	0	0	8.82762	0	0	0	1.4535	0	3.90493	11.2232	0.487775	0	0	0	0	0	0	0	2.00327	0	0	0
SRR5947922	0	52.5133	7.29246	14.9768	1.34336	6.65593	0	3.13719	0	15.9993	0.981194	0.707493	0.0816688	0.40488	0	3.09339	0.0818947	0.148078	0.391875	0	0	0.235255	0.564425	0.253258	1.20103	0	0	0.236905	0
SRR5947923	0	19.0493	21.0068	5.29116	31.5051	1.02647	0	0	0	5.97049	0	0	0	1.99941	0	0	0	0	0	0	0	0	0	0	0	0	0	0	0
SRR5947924	0	19.7977	4.51553	25.2001	4.39948	0	0	0	0	20.3584	0	0	2.0508	0.706919	0	0	0	0	0	0	0	3.77572	0	0	0	0	0	0	0
SRR5947925	0	117.545	36.5582	56.1218	10.9893	5.64445	0	12.6132	0	50.9637	1.98498	12.5015	0	8.0419	0	43.8406	0.199537	12.9223	2.52674	0	0	1.16076	0	0	0	0	0	0	0
SRR5947926	0	64.2732	31.2735	2.71802	15.3098	0	5.92529	0	0	7.69817	0	0	0	1.26828	0	0	0	2.9379	0	0	0	0	0	0.137159	0	0	0	0	0
SRR5947927	0	89.2208	18.4775	3.93344	4.49481	4.95646	3.18151	2.34508	0	6.97213	0.0981895	0.263963	0	0.260225	0	6.32592	0	0.0195286	0	0.408678	0	0.850875	0.843499	1.88347	0.892982	0.0506545	0	0.0353656	0
SRR5947928	0	80.232	57.0513	23.1191	5.84603	22.1093	0.854236	6.1186	0	21.3927	0	0.788179	0	0	0	2.91487	0	3.12091	0	0	0	0	0	0	0	0	0	0	0
SRR5947929	0	83.214	31.9032	8.97611	42.9343	3.17316	0	0	0	1.09877	0	0	0	0.415457	0	1.48694	1.52949	0.86783	0	0	0	0	0	0	0	0	0	0	0
SRR5947930	0	41.187	15.4232	107.573	6.93179	18.0762	4.40664	0	0	183.777	0	1.09098	1.88276	4.02367	0	0	12.3935	0.293217	0	0	0	0	0	0	0	0	0	0	0
SRR5947931	0	27.4031	13.8211	21.3834	3.46521	7.74274	0	0.804234	0	2.13252	0	0	0.0810253	0.163748	0	1.30316	0	0	0	0	0	2.73862	2.35648	0.257767	1.11699	0	0	0	0
SRR5947932	0	80.6032	18.7738	0	37.5471	0	0	0	0	18.626	0	2.52063	0	0	0	0	0	0	3.50938	0	0	0	0	0	0	0	0	2.54589	0
SRR5947933	0	196.635	45.9247	21.7874	8.93528	22.4224	0	0	0	18.9829	4.12138	1.64037	0	1.13276	0	2.20416	0.0795789	2.04097	1.54321	0	0	0	0.741565	0.550972	1.60105	0	0	0	0
SRR5947934	0	44.406	11.9907	1.87179	9.88346	0.936554	5.05477	1.07348	0	22.7768	0.620372	0.46515	0.032482	1.20771	0	1.88147	0	0.433966	0	0	0	0.280703	0	0.208967	0	0	0	0	0
SRR5947935	0	381.504	19.0058	7.78046	4.67342	8.31234	3.96205	2.11798	0	3.1846	2.54998	0.276262	0	0	0	5.43915	0	0	0	0	0	0.438444	0.259187	0.848308	0.572932	0	0	0	0
SRR5947936	0	39.8342	31.0444	10.6734	5.59046	14.2722	0	4.28599	0	0	5.993	0.20004	0	1.13261	0	0.631483	0	0	0	0	1.20543	0	0.404704	0	0	0.0684855	0	0	0.281044
SRR5947937	0	106.342	85.2824	150.687	0	5.50235	0	2.62334	1.12037	7.15691	11.1857	44.9465	0	0	0	2.84172	0	0	0	0	0	0.371596	1.10179	3.01236	0.668507	0	0	0	0
SRR5947938	0	59.0216	23.4192	18.9641	5.2111	6.88057	0	0	0	5.65257	0	0.547988	0	1.04735	0	0	0	0	0	0	0	0	0	0	0	0	0	0	0
SRR5947939	0	128.117	38.8881	5.1403	6.47293	3.92133	9.54428	3.15831	0	0	1.91272	3.30531	0	0	0	9.04655	0	0	0	0	0	0.137173	0	0.204236	0	0	0	0	0
SRR5947940	0	107.15	102.712	31.5207	29.1918	32.1527	0	6.37213	0	51.3039	0	0	0	2.12294	0	3.42895	0	9.82621	0	0	0	0	0	0	1.89483	0	0	0.386846	0
SRR5947941	0	65.6267	37.8341	5.26806	20.7968	0.435783	0.550331	0.825497	0	33.0834	0	0.170917	0.418003	1.49625	0	1.34284	0.164629	2.3175	0	0	0	0	0.255459	0	0	0	0	0	0
SRR5947942	0	50.472	53.9745	26.8142	16.927	0	0	4.51459	0	18.3688	0	0	0	1.56951	0	0	2.6856	1.87423	0	0	0	0	0	0	0	0	0	0	0
SRR5947943	0	148.893	48.5174	10.7362	22.0277	9.81715	0.780265	0	0	9.88012	0	0	0	0	0	0	7.84533	0	0	0	0	0	0	0	0	0	0	0	0
SRR5947944	0	239.017	0	0	0	34.1257	0	0	0	54.5524	147.349	90.3565	0	0	0	22.6069	0	0	13.2267	0	0	0	0	0	0	0	0	0	0
SRR5947945	0	81.8513	64.3443	0	0	0	6.95518	0	0	151	0	0	4.90506	41.2579	0	10.1712	0.710541	1.54266	0	0	0	0	0	0	0	0	0	0	0
SRR5947946	0	173.156	9.17309	4.8757	12.9049	2.91839	0	0	0	25.8558	0	0	0	0	0	4.12299	0.332799	0	0	0	0	0	0	0	0	0	0	0	0
SRR5947947	0	328.253	9.77266	11.4812	0	1.61812	22.73	0	1.36075	0	0.827789	0	0	0	0	2.32427	0	0	0	0	0	1.49002	0	0	0	0.322748	0	0	0
SRR5947948	0	37.6255	27.8284	8.41847	65.1492	1.99594	0	1.43582	0	22.356	0	0.95198	0.0589037	0.672031	0	5.22138	0	2.64194	0.753707	0	0	0	0	0	0.816348	0	0	0	0
SRR5947949	0	14.9117	3.39798	51.0699	7.87795	2.18442	0	0	0	0.506132	0.185406	0	0	0	0	2.07655	0	1.22623	0	0	0	0	1.41636	1.51039	0	0.289153	0	0	0
SRR5947950	0	483	11.7675	35.745	10.4401	22.0225	7.43477	2.07622	0	35.9756	5.58253	7.13503	0	2.22372	0	0	4.68085	0	0	0	0	0	0.487388	0	0	0	0	0	0
SRR5947951	0	195.681	15.5425	5.99112	11.8572	25.5401	0	4.74136	0	0	0	3.1177	0	0	0	0	0	0	0	0	0	0	0	0	0	0	0	0	0
SRR5947952	0	34.913	10.7216	33.8479	1.50241	9.53571	1.39907	0.607755	0.491199	19.027	0	0.0466086	0.278685	0.647876	0	2.09148	0.141543	0.0511277	0	5.1567	0	0.955594	0	0.443294	0	0.0490751	0	0.269906	0
SRR5947953	0	232.216	29.9559	7.3426	7.32077	8.0706	0	2.59519	0	17.6037	6.86737	5.24259	0	2.13454	0	17.765	0.0696066	1.28412	0.674915	2.47087	0	0.929368	1.4891	1.72077	0	0.514511	0	0	0
SRR5947954	0	54.9558	20.6926	7.64682	3.67529	0.630814	0	3.2375	0	10.1223	0	0	0	0	0	0	0	0.770522	0	0	0	0	0	0	0	0.505875	0	0	0
SRR5947955	0	52.1017	30.8701	5.93702	5.59575	10.971	0	3.55527	0	7.50482	2.62792	0.047672	0.139746	0.233798	0	1.20532	0	0.566682	0	0	0	1.03548	0	0.184981	0	0	0	0	0
SRR5947956	0	18.7395	60.6509	147.206	0	13.3283	0	0.872365	0	842.693	0	11.8329	107.091	113.537	6.41445	0	9.14748	13.0623	0	0	0	0	0	0	0.403873	0	0	0	0
SRR5947957	0	33.6126	38.0165	3.40063	28.979	3.42886	0	0.630367	0	5.5996	0	0	0.765681	3.96936	0	1.07062	0	0	0	0	0	0	1.74641	0.406236	0	0	0	0	0
SRR5947958	0	65.8392	13.409	22.9981	5.12552	5.02012	0	0	0	123.537	29.1954	6.0564	3.52385	5.87122	0	0	4.00197	0	0	0	0	0	0	0	0	0	0	0	0
SRR5947959	0	100.725	59.3849	10.0732	5.46043	25.8394	0	5.23175	0	5.14769	0	0	0	0.21613	0	3.00417	0	1.38334	0	0	0	0.501602	0	0	0	2.49895	0	0	0
SRR5947960	0	4.25051	4.63958	3.68221	1.35956	0.177246	0	4.14707	0	10.1568	2.14634	0.0356713	0.103855	0	0	1.10521	0.664674	0	0.716086	0.145196	0	0.221558	0.159522	0	0	0	0	0	0.147705
SRR5947961	0	92.5104	56.0601	35.6173	16.7499	52.7058	4.90909	1.82704	0.484744	443.807	0.921519	1.32668	30.7286	27.1793	3.74679	8.26756	4.667	4.03647	0	0	0	4.71818	0	0	0.561688	0.574868	0	0	0
SRR5947962	0	48.8514	32.7082	7.71926	29.1434	8.14729	0	3.87462	0	0.323757	0	0.552728	0	0.49232	0	1.41858	0	0.730429	0	0	0	0.194899	0	0	0.729315	0	0	0	0
SRR5947963	0	51.0849	20.2113	10.2132	2.11743	3.61389	0	1.07687	0	15.5865	11.1592	2.76055	0.528935	2.46024	0	6.44867	0.669647	0	0	0.804957	0	1.77432	1.33804	2.26645	0	0	0	0	0
SRR5947964	0	58.3666	6.55657	30.6231	0	4.68382	0	0	0	1.76015	2.18932	5.1805	0	0	0	0	0	0	0	0	0	0	0	0	0.558006	0	0	0	0
SRR5947965	0	80.5843	41.7421	8.40717	4.46821	9.30567	0	4.17684	0	39.9297	0.206212	2.6643	0.149836	0.765565	0	1.4967	2.31603	0.690951	0	0	0	0.907948	0.0461027	1.83173	0.369802	1.02309	0.485137	0	0
SRR5947966	0	54.5897	6.18243	6.75675	7.09148	2.27058	0	1.53864	0	8.28643	2.90091	0.334633	0	0.0569737	0	0.442723	0	0	0	0	0	0	0	0.453875	0.419767	0	0	0	0
SRR5947967	0	145.487	2.73305	7.59355	3.74994	11.7193	0	6.95773	0	10.8649	22.6403	3.78267	0	0.622427	0	3.93684	0.211262	0.849281	0.132127	0	0	0.719908	1.51711	0.384461	0	0	0	0	0
SRR5947968	0	79.6045	23.6236	4.5878	19.6654	1.27088	0	3.47514	0	5.17145	0.144424	0.0420486	0.21024	0.73438	0	1.32036	0	0.713178	0.168134	0	0	0	0.611122	0.0450849	0.258998	0	0	0	0
SRR5947969	0	77.2767	45.7101	39.4157	18.906	18.8474	8.57099	2.5371	0	9.25212	0.128714	1.04605	0	0	0	0.826062	8.99807	0	0	0	0	0	0	0	0	0	0	0	0
SRR5947970	0	77.599	52.1807	34.1377	8.51231	5.64555	0	5.95706	0	17.3863	0.120242	1.4596	0.119619	6.50349	0	5.61039	1.82971	5.97576	2.67854	0	0	0	0	0	0	0	0	0	0
SRR5947971	0	128.446	77.9698	57.8517	34.4669	42.3308	6.8408	28.4592	0	0.870501	1.91527	1.53063	0	0	0	4.1738	0	0	0	0	0	0	0	0	0	0.854483	0	0	0
SRR5947972	0	120.457	61.0362	12.1623	14.3461	9.33733	5.97596	1.55555	0	32.1254	0.926825	0.542395	0.0212859	2.5329	0	7.07363	0.597039	5.49228	2.4714	0	0	2.17797	0.28321	0.121068	0.496619	0	0	0.418108	0
Group 1	50.6811
	152.937

## Sheet: Stool MetaT Hyd-mg Analysis
	Does Sample Contain:			Average RPKM for [FeFe]-hydrogenases	Average RPKM for [NiFe]-hydrogenases
Unique Sample (n = 78)	Either	FeFe	NiFe
SRR5947895	Yes	Yes	Yes	50.4303	33.1395
SRR5947896	Yes	Yes	Yes	150.321	17.0369
SRR5947897	Yes	Yes	Yes	123.579	81.727
SRR5947898	Yes	Yes	Yes	218.464	44.7549
SRR5947899	Yes	Yes	Yes	89.2353	19.8029
SRR5947900	Yes	Yes	Yes	78.7319	7.75786
SRR5947901	Yes	Yes	Yes	43.6107	4.8291
SRR5947902	Yes	Yes	Yes	268.91	27.6614
SRR5947903	Yes	Yes	Yes	149.84	11.973
SRR5947904	Yes	Yes	Yes	86.0432	4.00231
SRR5947905	Yes	Yes	Yes	141.17	12.721
SRR5947906	Yes	Yes	Yes	61.4568	29.0027
SRR5947907	Yes	Yes	Yes	107.579	110.088
SRR5947908	Yes	Yes	Yes	67.122	22.216
SRR5947909	Yes	Yes	Yes	211.402	49.5865
SRR5947910	Yes	Yes	Yes	119.767	88.5031
SRR5947911	Yes	Yes	Yes	177.411	27.4715
SRR5947912	Yes	Yes	Yes	57.2399	2.52421
SRR5947913	Yes	Yes	Yes	107.322	69.0879
SRR5947914	Yes	Yes	Yes	318.196	40.6697
SRR5947915	Yes	Yes	Yes	32.7162	15.2089
SRR5947916	Yes	Yes	Yes	293.657	9.97596
SRR5947917	Yes	Yes	Yes	64.15	3.36238
SRR5947918	Yes	Yes	Yes	172.874	13.1915
SRR5947919	Yes	Yes	Yes	421.585	125.856
SRR5947920	Yes	Yes	Yes	307.486	18.058
SRR5947921	Yes	Yes	Yes	346.717	27.9003
SRR5947922	Yes	Yes	Yes	85.9191	24.3806
SRR5947923	Yes	Yes	Yes	77.8788	7.9699
SRR5947924	Yes	Yes	Yes	53.9128	26.8919
SRR5947925	Yes	Yes	Yes	239.472	134.142
SRR5947926	Yes	Yes	Yes	119.5	12.0415
SRR5947927	Yes	Yes	Yes	126.61	18.9055
SRR5947928	Yes	Yes	Yes	195.331	28.2167
SRR5947929	Yes	Yes	Yes	170.201	5.39849
SRR5947930	Yes	Yes	Yes	193.597	203.461
SRR5947931	Yes	Yes	Yes	74.6198	10.1503
SRR5947932	Yes	Yes	Yes	136.924	27.2019
SRR5947933	Yes	Yes	Yes	295.705	34.6389
SRR5947934	Yes	Yes	Yes	75.2168	27.9076
SRR5947935	Yes	Yes	Yes	427.356	13.5689
SRR5947936	Yes	Yes	Yes	105.701	9.9168
SRR5947937	Yes	Yes	Yes	351.557	71.2851
SRR5947938	Yes	Yes	Yes	113.497	7.2479
SRR5947939	Yes	Yes	Yes	195.242	14.606
SRR5947940	Yes	Yes	Yes	309.1	68.9637
SRR5947941	Yes	Yes	Yes	131.337	39.249
SRR5947942	Yes	Yes	Yes	152.702	24.4982
SRR5947943	Yes	Yes	Yes	240.772	17.7254
SRR5947944	Yes	Yes	Yes	273.143	328.091
SRR5947945	Yes	Yes	Yes	153.151	209.588
SRR5947946	Yes	Yes	Yes	203.028	30.3115
SRR5947947	Yes	Yes	Yes	375.216	4.96483
SRR5947948	Yes	Yes	Yes	142.453	33.4723
SRR5947949	Yes	Yes	Yes	79.4419	7.21023
SRR5947950	Yes	Yes	Yes	572.486	56.0851
SRR5947951	Yes	Yes	Yes	259.353	3.1177
SRR5947952	Yes	Yes	Yes	93.0185	29.1589
SRR5947953	Yes	Yes	Yes	287.501	58.7665
SRR5947954	Yes	Yes	Yes	90.8388	11.3987
SRR5947955	Yes	Yes	Yes	109.031	13.5464
SRR5947956	Yes	Yes	Yes	240.797	1104.18
SRR5947957	Yes	Yes	Yes	108.068	13.5579
SRR5947958	Yes	Yes	Yes	112.392	172.185
SRR5947959	Yes	Yes	Yes	206.715	12.7519
SRR5947960	Yes	Yes	Yes	18.2562	15.6027
SRR5947961	Yes	Yes	Yes	260.864	530.535
SRR5947962	Yes	Yes	Yes	130.444	4.44203
SRR5947963	Yes	Yes	Yes	88.3176	45.7975
SRR5947964	Yes	Yes	Yes	100.23	9.68798
SRR5947965	Yes	Yes	Yes	148.684	52.8831
SRR5947966	Yes	Yes	Yes	78.4296	12.8953
SRR5947967	Yes	Yes	Yes	178.241	45.6613
SRR5947968	Yes	Yes	Yes	132.227	9.41941
SRR5947969	Yes	Yes	Yes	211.264	20.251
SRR5947970	Yes	Yes	Yes	184.032	41.6836
SRR5947971	Yes	Yes	Yes	376.366	9.34468
SRR5947972	Yes	Yes	Yes	224.871	55.2802

## Sheet: Stool MetaT FuncGenes Analysis
Unique Sample (n = 402)	AsrA		DsrA		AcsB		Coos		NrfA		NarG		NapA		Nirk		NirS		NorB		NosZ		NifH		SdhA-FrdA
	Does sample contain?	RPKM	Does sample contain?	RPKM	Does sample contain?	RPKM	Does sample contain?	RPKM	Does sample contain?	RPKM	Does sample contain?	RPKM	Does sample contain?	RPKM	Does sample contain?	RPKM	Does sample contain?	RPKM	Does sample contain?	RPKM	Does sample contain?	RPKM	Does sample contain?	RPKM	Does sample contain?	RPKM
	61	3.32901	54	8.64723	76	47.509	78	32.3471	77	20.2295	62	3.89149	76	11.4902	9	0.144815	2	0.222101	23	0.512311	22	0.319551	63	2.8716	78	284.384
SRR5947895	Yes	0.280718	Yes	1.32881	Yes	18.8042	Yes	14.1545	Yes	3.14363	Yes	0.550273	Yes	1.3637	No	0	No	0	No	0	Yes	0.0968959	Yes	2.01944	Yes	351.875
SRR5947896	No	0	Yes	8.0382	Yes	8.10806	Yes	9.71209	Yes	4.97369	Yes	8.99779	Yes	3.18103	No	0	No	0	No	0	Yes	1.08919	Yes	7.78451	Yes	218.244
SRR5947897	Yes	1.13223	No	0	Yes	35.1879	Yes	8.31847	Yes	16.089	Yes	1.34402	Yes	7.15238	No	0	No	0	Yes	0.221371	No	0	Yes	3.2905	Yes	561.998
SRR5947898	Yes	4.80045	Yes	0.613757	Yes	28.7222	Yes	17.6342	Yes	80.4514	Yes	2.63142	Yes	13.8534	No	0	No	0	No	0	No	0	Yes	1.96223	Yes	276.053
SRR5947899	Yes	0.0645211	Yes	12.5497	Yes	2.10103	Yes	2.91524	Yes	9.97889	Yes	1.02954	Yes	9.2808	No	0	No	0	No	0	Yes	0.098574	Yes	2.17072	Yes	85.4527
SRR5947900	Yes	1.6158	No	0	Yes	9.18665	Yes	8.87848	Yes	18.1397	No	0	No	0	No	0	No	0	No	0	No	0	Yes	1.4235	Yes	208.568
SRR5947901	No	0	No	0	Yes	10.0182	Yes	6.73642	Yes	4.3247	No	0	No	0	No	0	No	0	No	0	No	0	No	0	Yes	92.0332
SRR5947902	Yes	7.04642	No	0	Yes	641.528	Yes	391.293	Yes	2.35958	Yes	3.79202	Yes	8.08355	No	0	No	0	Yes	0.711907	No	0	Yes	2.23653	Yes	117.418
SRR5947903	Yes	7.96963	Yes	1.26999	Yes	26.6011	Yes	8.6203	Yes	14.1483	Yes	0.602863	Yes	2.87642	Yes	2.70878	No	0	Yes	1.39855	Yes	0.103962	Yes	2.37738	Yes	182.187
SRR5947904	Yes	3.83892	Yes	5.05298	Yes	17.3702	Yes	14.2513	Yes	1.87589	Yes	0.126077	Yes	0.940012	No	0	No	0	No	0	No	0	Yes	0.55062	Yes	61.6324
SRR5947905	Yes	1.22414	Yes	3.32602	Yes	29.8822	Yes	21.4269	Yes	3.10931	Yes	1.23491	Yes	2.99766	No	0	No	0	No	0	Yes	0.568843	Yes	3.33748	Yes	154.422
SRR5947906	Yes	0.216308	Yes	1.1478	Yes	12.6651	Yes	14.8569	Yes	5.00091	Yes	0.23869	Yes	1.68887	No	0	No	0	No	0	No	0	Yes	4.9078	Yes	357.731
SRR5947907	No	0	Yes	6.36486	Yes	27.4359	Yes	15.2328	Yes	3.111	Yes	0.0432371	Yes	7.67986	No	0	No	0	No	0	No	0	No	0	Yes	263.221
SRR5947908	No	0	Yes	56.7291	Yes	2.58772	Yes	5.77567	Yes	25.6734	Yes	6.48004	Yes	3.20137	No	0	No	0	No	0	No	0	No	0	Yes	220.989
SRR5947909	Yes	11.3911	Yes	1.73176	Yes	27.3452	Yes	22.0152	Yes	145.055	Yes	28.5827	Yes	78.1842	No	0	No	0	No	0	Yes	4.74235	Yes	1.62912	Yes	421.905
SRR5947910	Yes	1.3454	No	0	Yes	10.8395	Yes	7.90029	Yes	39.8321	Yes	2.49599	Yes	30.1461	No	0	No	0	No	0	No	0	No	0	Yes	319.739
SRR5947911	Yes	0.949904	Yes	13.289	Yes	37.7748	Yes	24.1813	Yes	5.93255	Yes	1.00211	Yes	11.1258	Yes	0.075356	No	0	No	0	No	0	Yes	0.607197	Yes	153
SRR5947912	Yes	5.33605	No	0	Yes	3.49997	Yes	3.49024	Yes	6.73554	Yes	0.134705	Yes	0.620888	No	0	No	0	No	0	Yes	1.07122	Yes	0.458338	Yes	61.752
SRR5947913	Yes	3.82994	Yes	83.3007	Yes	14.3562	Yes	11.7759	Yes	2.44737	Yes	3.10901	Yes	4.05619	No	0	No	0	Yes	13.0389	No	0	Yes	2.36663	Yes	798.194
SRR5947914	Yes	0.323882	No	0	Yes	810.88	Yes	405.051	Yes	23.2328	Yes	4.61325	Yes	43.9177	No	0	No	0	No	0	Yes	4.75547	Yes	6.34614	Yes	341.357
SRR5947915	No	0	Yes	1.04395	Yes	12.0345	Yes	9.66758	Yes	4.01635	Yes	0.0467232	Yes	1.23304	No	0	No	0	Yes	0.167805	Yes	0.0926179	Yes	1.68703	Yes	106.475
SRR5947916	No	0	Yes	14.7275	Yes	42.6784	Yes	25.4188	Yes	14.9495	Yes	6.81265	Yes	4.16452	No	0	Yes	17.1427	Yes	1.57274	Yes	2.46392	Yes	0.724565	Yes	278.257
SRR5947917	Yes	0.219878	Yes	9.13543	Yes	4.03707	Yes	3.05794	Yes	8.58499	No	0	Yes	0.257984	No	0	No	0	No	0	No	0	Yes	1.00259	Yes	37.1812
SRR5947918	Yes	6.69542	No	0	Yes	106.459	Yes	57.3085	Yes	6.96461	Yes	0.254687	Yes	1.13388	No	0	No	0	Yes	0.813871	Yes	0.61471	Yes	3.24728	Yes	282.528
SRR5947919	No	0	Yes	5.63126	Yes	7.77943	Yes	9.1506	Yes	21.6741	Yes	18.8613	Yes	29.8081	No	0	No	0	No	0	No	0	Yes	14.1442	Yes	401.296
SRR5947920	Yes	2.48627	Yes	9.55417	Yes	4.42472	Yes	8.14828	Yes	10.5564	Yes	1.88578	Yes	7.2637	No	0	No	0	Yes	0.457198	No	0	Yes	1.55172	Yes	117.088
SRR5947921	Yes	3.90539	Yes	12.6712	Yes	10.6372	Yes	23.9345	Yes	9.27236	Yes	3.63347	Yes	16.8504	No	0	No	0	No	0	Yes	0.405632	Yes	4.39264	Yes	168.093
SRR5947922	Yes	1.26447	Yes	0.652523	Yes	32.7628	Yes	23.0368	Yes	2.18246	No	0	Yes	0.982796	No	0	No	0	Yes	0.0946987	No	0	Yes	2.79891	Yes	246.221
SRR5947923	Yes	0.97738	Yes	3.20861	Yes	13.6187	Yes	5.53132	Yes	0.631454	Yes	1.79195	Yes	8.36195	No	0	No	0	No	0	No	0	Yes	1.93125	Yes	59.1581
SRR5947924	Yes	7.15916	No	0	Yes	22.7192	Yes	13.7041	Yes	9.212	Yes	0.156999	Yes	1.5252	No	0	No	0	No	0	No	0	Yes	0.715916	Yes	84.8441
SRR5947925	Yes	12.788	Yes	82.2337	Yes	19.8017	Yes	3.96477	Yes	123.517	Yes	24.0068	Yes	36.6034	No	0	No	0	Yes	1.25517	No	0	Yes	2.7409	Yes	1467.22
SRR5947926	No	0	Yes	2.53651	Yes	5.84071	Yes	3.29183	Yes	13.604	Yes	13.2879	Yes	35.8041	Yes	1.34666	No	0	No	0	No	0	No	0	Yes	138.002
SRR5947927	Yes	0.873137	Yes	2.7808	Yes	21.5355	Yes	15.3477	Yes	4.22714	Yes	1.64865	Yes	4.27605	No	0	Yes	0.181155	Yes	0.0745889	No	0	Yes	3.81109	Yes	315.759
SRR5947928	Yes	4.3419	Yes	15.392	Yes	32.2403	Yes	20.1695	Yes	26.6907	Yes	1.66729	Yes	15.4703	No	0	No	0	Yes	0.400245	No	0	No	0	Yes	339.924
SRR5947929	Yes	0.345258	Yes	9.35693	Yes	4.27368	Yes	6.23236	Yes	10.4989	Yes	2.10003	Yes	6.69005	No	0	No	0	No	0	Yes	0.274928	Yes	3.99277	Yes	101.011
SRR5947930	Yes	3.13715	No	0	Yes	78.7832	Yes	61.125	Yes	24.8851	Yes	2.14212	Yes	26.9002	No	0	No	0	No	0	No	0	Yes	0.562892	Yes	379.906
SRR5947931	Yes	1.55437	No	0	Yes	49.1992	Yes	26.875	Yes	10.1435	Yes	0.790568	Yes	4.12596	No	0	No	0	No	0	No	0	Yes	2.0926	Yes	576.149
SRR5947932	No	0	Yes	35.5504	Yes	0.447954	Yes	0.504126	Yes	12.7137	Yes	1.76059	Yes	17.9735	No	0	No	0	No	0	No	0	Yes	1.16764	Yes	119.933
SRR5947933	Yes	1.21797	Yes	13.288	Yes	5.2539	Yes	12.8269	Yes	34.0684	Yes	5.35228	Yes	25.0901	No	0	No	0	No	0	No	0	No	0	Yes	324.386
SRR5947934	Yes	0.32803	Yes	5.19713	Yes	1.69537	Yes	0.559983	Yes	8.1023	Yes	1.24428	Yes	10.1786	No	0	No	0	Yes	0.521705	No	0	Yes	1.98983	Yes	100.806
SRR5947935	Yes	2.27334	Yes	0.404103	Yes	21.8029	Yes	19.0374	Yes	0.8342	Yes	0.108818	Yes	0.66231	Yes	0.295978	No	0	Yes	0.637408	No	0	Yes	0.790411	Yes	391.331
SRR5947936	Yes	0.33088	Yes	2.49039	Yes	9.66864	Yes	3.43592	Yes	6.66638	No	0	Yes	5.38627	Yes	0.955692	No	0	Yes	2.3988	No	0	Yes	1.68339	Yes	53.3674
SRR5947937	Yes	13.4787	Yes	0.131808	Yes	9.55256	Yes	9.39752	Yes	10.5911	Yes	1.61881	Yes	20.5082	No	0	No	0	No	0	No	0	Yes	2.99281	Yes	482.399
SRR5947938	No	0	No	0	Yes	25.0449	Yes	13.6388	Yes	0.558968	No	0	Yes	1.99918	No	0	No	0	No	0	No	0	Yes	1.12408	Yes	184.164
SRR5947939	Yes	6.09145	No	0	Yes	53.4009	Yes	32.9219	Yes	8.98876	Yes	0.352638	Yes	1.4529	Yes	1.28907	No	0	Yes	0.809854	No	0	Yes	5.80877	Yes	294.009
SRR5947940	Yes	9.50422	Yes	39.4901	Yes	30.265	Yes	23.8569	Yes	98.7922	Yes	4.99742	Yes	5.68916	No	0	No	0	Yes	1.64099	No	0	No	0	Yes	611.708
SRR5947941	Yes	1.39983	Yes	10.0544	Yes	3.05738	Yes	3.97462	Yes	23.0805	Yes	5.48552	Yes	9.30818	No	0	No	0	No	0	No	0	Yes	3.40403	Yes	107.619
SRR5947942	No	0	Yes	22.0659	Yes	6.01461	Yes	1.95517	Yes	2.45289	No	0	Yes	6.80945	No	0	No	0	No	0	Yes	1.04043	Yes	4.06593	Yes	111.248
SRR5947943	No	0	Yes	4.00643	Yes	36.5293	Yes	20.9868	Yes	8.70194	Yes	0.107816	Yes	1.95965	No	0	No	0	No	0	No	0	Yes	1.83095	Yes	251.089
SRR5947944	No	0	No	0	No	0	Yes	35.8913	Yes	262.719	Yes	98.9782	Yes	106.897	No	0	No	0	No	0	No	0	No	0	Yes	930.601
SRR5947945	Yes	2.35199	No	0	Yes	10.8517	Yes	7.08398	Yes	28.2669	No	0	Yes	22.7293	No	0	No	0	No	0	No	0	No	0	Yes	536.9
SRR5947946	Yes	0.114274	No	0	Yes	1.22819	Yes	1.75427	Yes	5.40857	Yes	0.0621972	Yes	1.78488	No	0	No	0	No	0	No	0	Yes	5.06394	Yes	171.824
SRR5947947	Yes	5.42363	Yes	0.254161	Yes	264.335	Yes	160.387	Yes	5.37576	No	0	Yes	1.94234	No	0	No	0	No	0	No	0	Yes	2.84857	Yes	63.9857
SRR5947948	Yes	3.49621	Yes	28.0369	Yes	2.16154	Yes	2.00301	Yes	37.3404	Yes	0.327672	Yes	7.99464	No	0	No	0	No	0	Yes	0.0394736	Yes	8.57925	Yes	399.111
SRR5947949	No	0	Yes	1.58568	Yes	2.33154	Yes	0.932732	Yes	2.27451	No	0	Yes	2.84192	No	0	No	0	No	0	No	0	Yes	6.48528	Yes	86.0695
SRR5947950	Yes	5.84644	No	0	Yes	21.0985	Yes	19.1037	Yes	44.3648	Yes	3.68571	Yes	56.189	No	0	No	0	Yes	3.31873	Yes	2.65835	Yes	6.40362	Yes	593.593
SRR5947951	Yes	6.80316	No	0	Yes	50.5042	Yes	43.1839	No	0	No	0	Yes	1.415	No	0	No	0	No	0	No	0	Yes	2.14987	Yes	41.3757
SRR5947952	Yes	0.0772792	Yes	0.2456	Yes	27.1373	Yes	22.4543	Yes	8.33397	Yes	0.734672	Yes	4.4297	No	0	No	0	No	0	Yes	0.187409	Yes	6.99761	Yes	432.331
SRR5947953	Yes	3.55605	Yes	6.32244	Yes	39.1337	Yes	24.3933	Yes	9.63888	Yes	5.53021	Yes	4.34276	No	0	No	0	No	0	No	0	Yes	7.81766	Yes	782.113
SRR5947954	No	0	Yes	1.6071	Yes	19.1817	Yes	15.7238	Yes	10.2881	No	0	Yes	0.426632	No	0	No	0	No	0	No	0	No	0	Yes	42.7753
SRR5947955	Yes	0.0799705	Yes	2.22422	Yes	42.6011	Yes	25.8095	Yes	6.22306	Yes	1.18669	Yes	3.33745	No	0	No	0	Yes	0.0724666	Yes	1.53463	Yes	6.43569	Yes	234.02
SRR5947956	Yes	7.98823	No	0	Yes	76.8688	Yes	45.348	Yes	32.4657	Yes	4.1315	Yes	27.9798	No	0	No	0	No	0	No	0	No	0	Yes	1188.66
SRR5947957	Yes	8.60289	Yes	2.75462	Yes	6.18506	Yes	5.79315	Yes	3.07226	No	0	Yes	4.97041	No	0	No	0	No	0	No	0	Yes	2.66157	Yes	62.1577
SRR5947958	Yes	0.968348	No	0	No	0	Yes	1.85062	Yes	25.6818	Yes	0.159842	Yes	14.2498	Yes	2.72698	No	0	Yes	7.90839	No	0	Yes	14.4254	Yes	255.339
SRR5947959	Yes	1.91917	Yes	15.2251	Yes	28.8513	Yes	23.3203	Yes	15.1151	No	0	Yes	1.40965	No	0	No	0	No	0	No	0	No	0	Yes	103.772
SRR5947960	No	0	Yes	1.0798	Yes	5.00509	Yes	4.07212	Yes	5.95643	Yes	0.101736	Yes	0.982935	No	0	No	0	No	0	Yes	0.692185	Yes	3.27009	Yes	75.6435
SRR5947961	Yes	21.5717	No	0	Yes	44.2681	Yes	52.3326	Yes	9.55559	Yes	4.32045	Yes	18.1375	No	0	No	0	No	0	No	0	Yes	3.48278	Yes	469.378
SRR5947962	Yes	0.340649	Yes	11.1875	Yes	18.4081	Yes	24.43	Yes	5.91495	No	0	Yes	1.59146	No	0	No	0	Yes	0.261513	No	0	Yes	0.573987	Yes	38.4554
SRR5947963	Yes	12.5274	Yes	3.35642	Yes	9.40646	Yes	7.38233	Yes	9.87113	Yes	8.17877	Yes	6.16217	No	0	No	0	No	0	No	0	Yes	6.31248	Yes	667.708
SRR5947964	Yes	1.85673	No	0	Yes	53.7996	Yes	23.2249	Yes	9.65653	Yes	0.84126	Yes	11.3699	No	0	No	0	No	0	No	0	No	0	Yes	170.265
SRR5947965	Yes	0.254747	Yes	6.44045	Yes	70.2527	Yes	41.571	Yes	15.3868	Yes	0.627537	Yes	5.95204	No	0	No	0	No	0	No	0	Yes	5.04388	Yes	230.219
SRR5947966	No	0	Yes	1.15941	Yes	23.1855	Yes	21.4145	Yes	2.08466	Yes	1.15839	Yes	3.24501	No	0	No	0	No	0	Yes	0.226071	Yes	0.813701	Yes	96.2569
SRR5947967	Yes	2.73101	Yes	3.16719	Yes	129.994	Yes	117.659	Yes	16.7325	Yes	3.18997	Yes	10.6051	Yes	1.45222	No	0	Yes	2.11207	Yes	1.9672	Yes	5.25476	Yes	274.331
SRR5947968	Yes	6.79482	Yes	6.47663	Yes	4.95484	Yes	3.0028	Yes	6.68724	Yes	0.374731	Yes	1.94281	No	0	No	0	No	0	No	0	Yes	3.16024	Yes	97.5394
SRR5947969	Yes	9.28007	No	0	Yes	58.1028	Yes	73.633	Yes	3.62811	No	0	Yes	1.09796	Yes	0.444834	No	0	No	0	No	0	Yes	5.15292	Yes	22.6054
SRR5947970	Yes	5.90071	Yes	31.7983	Yes	47.3233	Yes	32.2309	Yes	40.4873	Yes	0.0706727	Yes	17.8084	No	0	No	0	No	0	No	0	No	0	Yes	227.148
SRR5947971	Yes	17.3669	No	0	Yes	195.572	Yes	208.997	Yes	2.48216	Yes	0.708307	Yes	0.299665	No	0	No	0	No	0	No	0	Yes	4.64778	Yes	15.6812
SRR5947972	Yes	2.07269	Yes	55.2163	Yes	6.50729	Yes	4.80683	Yes	20.1096	Yes	2.04404	Yes	15.2785	No	0	No	0	Yes	0.0712752	Yes	0.200955	Yes	2.68117	Yes	493.131

[truncated: 7 more sheets: Stool & Biopsy MetaG FuncGenes , Stool v Biopsy MetaG Av. cpg, Transcr-Abun FuncGenes RPKM , Transcr-Abun Hyd-sbg RPKM, Transcr-Abun Hyd-mg RPKM, Genus Hyd-sbg sum(RPKM), Phylum abun. MetaG sum(RPKM)]
