# Supplementary material for: A widespread hydrogenase supports fermentative growth of gut bacteria in healthy people
Source: Nat Microbiol. 2025 Oct 23;10(11):2686–701. doi: 10.1038/s41564-025-02154-w (PMC12578642; doi:10.1038/s41564-025-02154-w)
Supplement: Supplementary file 5 — Taxonomic classifications for 812 human gut isolate genomes from the AusMiCC (with accompanying ENA run accession numbers), along with a summary of the presence or absence of genes encoding hydrogenase subgroups and other H2-cycling-related metabolic genes across these genomes. [file 41564_2025_2154_MOESM5_ESM.xlsx]

## Sheet: Tax & Funcgene Hit Summary
Genome_ID	ENA accession	Hits	Gene	Phyla	Genus	Database Protein Information	Database Closest Hit Species
CC01421	ERR13818438	1	[FeFe] Group A1	Fusobacteriota	Fusobacterium_A	WP_005952086.1	Fusobacterium varium
CC01421	ERR13818438	1	[FeFe] Group A1	Fusobacteriota	Fusobacterium_A	WP_005981915.1	Fusobacterium ulcerans
CC01421	ERR13818438	1	[FeFe] Group A3	Fusobacteriota	Fusobacterium_A	WP_005950651.1	Fusobacterium varium
CC01421	ERR13818438	1	ArsC	Fusobacteriota	Fusobacterium_A	WP_094926234.1 arsenate reductase family protein	Lottiidibacillus patelloidae
CC01421	ERR13818438	1	AsrA	Fusobacteriota	Fusobacterium_A	WP_078692967.1	Cetobacterium ceti
CC01421	ERR13818438	1	AtpA	Fusobacteriota	Fusobacterium_A	WP_096404387.1 F0F1 ATP synthase subunit alpha	Fusobacterium varium
CC01421	ERR13818438	1	NifH	Fusobacteriota	Fusobacterium_A	WP_073041678.1	Desulfacinum infernum
CC01421	ERR13818438	1	NuoF	Fusobacteriota	Fusobacterium_A	WP_149876070.1 NADH quinone oxidoreductase subunit NuoF, partial	Akkermansia sp. BIOML
CC01439	ERR13818529	1	AtpA	Actinobacteriota	Bifidobacterium	WP_003809860.1 F0F1 ATP synthase subunit alpha	Bifidobacterium adolescentis
CC01449	ERR13818535	2	AtpA	Actinobacteriota	Bifidobacterium	WP_090116338.1cytochrome ubiquinol oxidase subunit I	Bifidobacterium adolescentis
CC01449	ERR13818535	1	AtpA	Actinobacteriota	Bifidobacterium	WP_090116338.1cytochrome ubiquinol oxidase subunit I	Bifidobacterium adolescentis
CC01448	ERR13818528	1	[FeFe] Group A3	Bacteroidota	Bacteroides	WP_005680505.1	Bacteroides caccae
CC01448	ERR13818528	1	[FeFe] Group B	Bacteroidota	Bacteroides	WP_005679640.1	Bacteroides caccae
CC01448	ERR13818528	1	ArsC	Bacteroidota	Bacteroides	WP_013920448.1 arsenate reductase family protein	Paenibacillus mucilaginosus
CC01448	ERR13818528	1	AtpA	Bacteroidota	Bacteroides	WP_005680925.1 F0F1 ATP synthase subunit alpha	Bacteroides caccae
CC01448	ERR13818528	1	CydA	Bacteroidota	Bacteroides	WP_005676401.1 cytochrome ubiquinol oxidase subunit I	Bacteroides caccae
CC01448	ERR13818528	1	NrfA	Bacteroidota	Bacteroides	WP_004297092.1	Bacteroides ovatus
CC01448	ERR13818528	1	NuoF	Bacteroidota	Bacteroides	WP_149876070.1 NADH quinone oxidoreductase subunit NuoF, partial	Akkermansia sp. BIOML
CC01448	ERR13818528	1	SdhA_FrdA	Bacteroidota	Bacteroides	Group 1c	Bacteroides xylanisolvens
CC01415	ERR13818445	1	[FeFe] Group B	Bacteroidota	Phocaeicola	WP_011964716.1	Bacteroides vulgatus
CC01415	ERR13818445	1	AtpA	Bacteroidota	Phocaeicola	WP_005846835.1 MULTISPECIES: F0F1 ATP synthase subunit alpha	Bacteroides
CC01415	ERR13818445	1	CydA	Bacteroidota	Phocaeicola	WP_005843401.1 MULTISPECIES: cytochrome ubiquinol oxidase subunit I	Bacteroides
CC01415	ERR13818445	1	SdhA_FrdA	Bacteroidota	Phocaeicola	Group 1c	Porphyromonas gingivalis
CC01412	ERR13818436	1	[FeFe] Group A3	Bacteroidota	Bacteroides	WP_010537425.1	Bacteroides faecis
CC01412	ERR13818436	1	[FeFe] Group B	Bacteroidota	Bacteroides	WP_016266912.1	Bacteroides thetaiotaomicron
CC01412	ERR13818436	1	ArsC	Bacteroidota	Bacteroides	WP_013920448.1 arsenate reductase family protein	Paenibacillus mucilaginosus
CC01412	ERR13818436	1	AtpA	Bacteroidota	Bacteroides	WP_010538183.1 MULTISPECIES: F0F1 ATP synthase subunit alpha	Bacteroides
CC01412	ERR13818436	1	CydA	Bacteroidota	Bacteroides	WP_010537785.1 cytochrome ubiquinol oxidase subunit I	Bacteroides faecis
CC01412	ERR13818436	1	NrfA	Bacteroidota	Bacteroides	WP_004297092.1	Bacteroides ovatus
CC01412	ERR13818436	1	NuoF	Bacteroidota	Bacteroides	WP_149876070.1 NADH quinone oxidoreductase subunit NuoF, partial	Akkermansia sp. BIOML
CC01412	ERR13818436	1	SdhA_FrdA	Bacteroidota	Bacteroides	Group 1c	Bacteroides xylanisolvens
CC01384	ERR13818382	1	AtpA	Bacteroidota	Bacteroides	WP_016662725.1 F0F1 ATP synthase subunit alpha	Bacteroides stercoris
CC01384	ERR13818382	1	CydA	Bacteroidota	Bacteroides	WP_005651823.1 cytochrome ubiquinol oxidase subunit I	Bacteroides stercoris
CC01384	ERR13818382	1	SdhA_FrdA	Bacteroidota	Bacteroides	Group 1c	Bacteroides xylanisolvens
CC01373	ERR13818376	1	AtpA	Bacteroidota	Bacteroides	WP_016662725.1 F0F1 ATP synthase subunit alpha	Bacteroides stercoris
CC01373	ERR13818376	1	CydA	Bacteroidota	Bacteroides	WP_005651823.1 cytochrome ubiquinol oxidase subunit I	Bacteroides stercoris
CC01373	ERR13818376	1	SdhA_FrdA	Bacteroidota	Bacteroides	Group 1c	Bacteroides xylanisolvens
CC01405	ERR13818527	1	[FeFe] Group A3	Bacteroidota	Bacteroides	WP_005680505.1	Bacteroides caccae
CC01405	ERR13818527	1	[FeFe] Group B	Bacteroidota	Bacteroides	WP_005679640.1	Bacteroides caccae
CC01405	ERR13818527	1	ArsC	Bacteroidota	Bacteroides	WP_013920448.1 arsenate reductase family protein	Paenibacillus mucilaginosus
CC01405	ERR13818527	1	AtpA	Bacteroidota	Bacteroides	WP_005680925.1 F0F1 ATP synthase subunit alpha	Bacteroides caccae
CC01405	ERR13818527	1	CydA	Bacteroidota	Bacteroides	WP_005676401.1 cytochrome ubiquinol oxidase subunit I	Bacteroides caccae
CC01405	ERR13818527	1	NrfA	Bacteroidota	Bacteroides	WP_004297092.1	Bacteroides ovatus
CC01405	ERR13818527	1	NuoF	Bacteroidota	Bacteroides	WP_149876070.1 NADH quinone oxidoreductase subunit NuoF, partial	Akkermansia sp. BIOML
CC01405	ERR13818527	1	SdhA_FrdA	Bacteroidota	Bacteroides	Group 1c	Bacteroides xylanisolvens
CC01397	ERR13818452	1	[FeFe] Group B	Bacteroidota	Phocaeicola	WP_007560478.1	Bacteroides plebeius
CC01397	ERR13818452	1	AtpA	Bacteroidota	Phocaeicola	WP_007558844.1 F0F1 ATP synthase subunit alpha	Bacteroides plebeius
CC01397	ERR13818452	1	CydA	Bacteroidota	Phocaeicola	WP_117702290.1 cytochrome ubiquinol oxidase subunit I	Bacteroides plebeius
CC01397	ERR13818452	1	NrfA	Bacteroidota	Phocaeicola	WP_007560451.1	Bacteroides plebeius
CC01397	ERR13818452	1	SdhA_FrdA	Bacteroidota	Phocaeicola	Group 1c	Bacteroides xylanisolvens
CC01447	ERR13818430	1	[NiFe] Group 1c	Proteobacteria	Escherichia	WP_000083052.1	Shigella boydii
CC01447	ERR13818430	1	[NiFe] Group 1d	Proteobacteria	Escherichia	WP_021522685.1	Escherichia coli
CC01447	ERR13818430	1	[NiFe] Group 4a	Proteobacteria	Escherichia	WP_001288110.1	Shigella boydii
CC01447	ERR13818430	1	ArsC	Proteobacteria	Escherichia	WP_000166449.1 MULTISPECIES: arsenate reductase (glutaredoxin	Proteobacteria
CC01447	ERR13818430	1	ArsC	Proteobacteria	Escherichia	WP_001539997.1 MULTISPECIES: glutaredoxin dependent arsenate reductase	Enterobacteriaceae
CC01447	ERR13818430	1	AtpA	Proteobacteria	Escherichia	WP_001176745.1 MULTISPECIES: F0F1 ATP synthase subunit alpha	Proteobacteria
CC01447	ERR13818430	1	CoxA	Proteobacteria	Escherichia	WP_090116338.1 MULTISPECIES: cytochrome ubiquinol oxidase subunit I	unclassified Cohnella
CC01447	ERR13818430	1	CydA	Proteobacteria	Escherichia	WP_000884361.1 MULTISPECIES: cytochrome ubiquinol oxidase subunit I	Proteobacteria
CC01447	ERR13818430	1	CydA	Proteobacteria	Escherichia	WP_001558216.1 cytochrome bd II oxidase subunit 1	Escherichia coli
CC01447	ERR13818430	2	CydA	Proteobacteria	Escherichia	WP_130090851.1 cytochrome d ubiquinol oxidase subunit II	Escherichia coli
CC01447	ERR13818430	1	CyoA	Proteobacteria	Escherichia	WP_024223155.1 cytochrome o ubiquinol oxidase subunit II	Escherichia coli
CC01447	ERR13818430	1	FdhA	Proteobacteria	Escherichia	WP_080143826.1 formate dehydrogenase subunit alpha	Gordonibacter massiliensis
CC01447	ERR13818430	1	FdhA	Proteobacteria	Escherichia	WP_080143826.1 formate dehydrogenase subunit alpha	Gordonibacter massiliensis
CC01447	ERR13818430	1	NapA	Proteobacteria	Escherichia	WP_000778075.1	Escherichia coli
CC01447	ERR13818430	1	NarG	Proteobacteria	Escherichia	WP_000032919.1	Escherichia coli
CC01447	ERR13818430	1	NarG	Proteobacteria	Escherichia	WP_038871464.1	Cronobacter dublinensis
CC01447	ERR13818430	1	NrfA	Proteobacteria	Escherichia	WP_001446469.1	Escherichia coli
CC01447	ERR13818430	1	SdhA_FrdA	Proteobacteria	Escherichia	Group 1c	Porphyromonas gingivalis
CC01447	ERR13818430	1	SdhA_FrdA	Proteobacteria	Escherichia	Group 3a	Escherichia coli
CC01447	ERR13818430	1	SdhA_FrdA	Proteobacteria	Escherichia	Group 5d	Escherichia coli
CC01447	ERR13818430	1	YgfK	Proteobacteria	Escherichia	WP_053895740.1 putative selenate reductase subunit YgfK	Escherichia coli
CC01446	ERR13818526	1	[FeFe] Group B	Bacteroidota	Phocaeicola	WP_011964716.1	Bacteroides vulgatus
CC01446	ERR13818526	1	AtpA	Bacteroidota	Phocaeicola	WP_007838560.1 MULTISPECIES: F0F1 ATP synthase subunit alpha	Bacteroides
CC01446	ERR13818526	1	CydA	Bacteroidota	Phocaeicola	WP_007844921.1 cytochrome ubiquinol oxidase subunit I	Bacteroides dorei
CC01446	ERR13818526	1	SdhA_FrdA	Bacteroidota	Phocaeicola	Group 1c	Porphyromonas gingivalis
CC01445	ERR13818534	1	[FeFe] Group A1	Firmicutes_A	Clostridium_P	WP_011591981.1	Clostridium perfringens
CC01445	ERR13818534	1	[FeFe] Group A1	Firmicutes_A	Clostridium_P	WP_011593109.1	Clostridium perfringens
CC01445	ERR13818534	1	[FeFe] Group B	Firmicutes_A	Clostridium_P	WP_011591170.1	Clostridium perfringens
CC01445	ERR13818534	1	[FeFe] Group B	Firmicutes_A	Clostridium_P	WP_011593255.1	Clostridium perfringens
CC01445	ERR13818534	1	ArsC	Firmicutes_A	Clostridium_P	WP_010899617.1 arsenate reductase family protein	Bacillus halodurans
CC01445	ERR13818534	1	AsrA	Firmicutes_A	Clostridium_P	WP_003478045.1	Clostridium perfringens
CC01445	ERR13818534	1	AsrA	Firmicutes_A	Clostridium_P	WP_021428685.1	Paraclostridium bifermentans
CC01445	ERR13818534	1	AtpA	Firmicutes_A	Clostridium_P	WP_003452357.1 F0F1 ATP synthase subunit alpha	Clostridium perfringens
CC01445	ERR13818534	1	AtpA	Firmicutes_A	Clostridium_P	WP_039250285.1 ATP synthase subunit A	Clostridium novyi
CC01444	ERR13818533	1	[FeFe] Group A1	Firmicutes_A	Clostridium_P	WP_011591981.1	Clostridium perfringens
CC01444	ERR13818533	1	[FeFe] Group A1	Firmicutes_A	Clostridium_P	WP_011593109.1	Clostridium perfringens
CC01444	ERR13818533	1	[FeFe] Group B	Firmicutes_A	Clostridium_P	WP_011591170.1	Clostridium perfringens
CC01444	ERR13818533	1	[FeFe] Group B	Firmicutes_A	Clostridium_P	WP_011593255.1	Clostridium perfringens
CC01444	ERR13818533	1	ArsC	Firmicutes_A	Clostridium_P	WP_010899617.1 arsenate reductase family protein	Bacillus halodurans
CC01444	ERR13818533	1	AsrA	Firmicutes_A	Clostridium_P	WP_003478045.1	Clostridium perfringens
CC01444	ERR13818533	1	AsrA	Firmicutes_A	Clostridium_P	WP_021428685.1	Paraclostridium bifermentans
CC01444	ERR13818533	1	AtpA	Firmicutes_A	Clostridium_P	WP_003452357.1 F0F1 ATP synthase subunit alpha	Clostridium perfringens
CC01444	ERR13818533	1	AtpA	Firmicutes_A	Clostridium_P	WP_039250285.1 ATP synthase subunit A	Clostridium novyi
CC01428	ERR13818532	1	[FeFe] Group A3	Bacteroidota	Bacteroides	WP_005680505.1	Bacteroides caccae
CC01428	ERR13818532	1	[FeFe] Group B	Bacteroidota	Bacteroides	WP_005679640.1	Bacteroides caccae
CC01428	ERR13818532	1	ArsC	Bacteroidota	Bacteroides	WP_013920448.1 arsenate reductase family protein	Paenibacillus mucilaginosus
CC01428	ERR13818532	1	AtpA	Bacteroidota	Bacteroides	WP_005680925.1 F0F1 ATP synthase subunit alpha	Bacteroides caccae
CC01428	ERR13818532	1	CydA	Bacteroidota	Bacteroides	WP_005676401.1 cytochrome ubiquinol oxidase subunit I	Bacteroides caccae
CC01428	ERR13818532	1	NrfA	Bacteroidota	Bacteroides	WP_004297092.1	Bacteroides ovatus
CC01428	ERR13818532	1	NuoF	Bacteroidota	Bacteroides	WP_149876070.1 NADH quinone oxidoreductase subunit NuoF, partial	Akkermansia sp. BIOML
CC01428	ERR13818532	1	SdhA_FrdA	Bacteroidota	Bacteroides	Group 1c	Bacteroides xylanisolvens
CC01414	ERR13818443	1	[FeFe] Group A3	Bacteroidota	Bacteroides	WP_010537425.1	Bacteroides faecis
CC01414	ERR13818443	1	[FeFe] Group B	Bacteroidota	Bacteroides	WP_016266912.1	Bacteroides thetaiotaomicron
CC01414	ERR13818443	1	ArsC	Bacteroidota	Bacteroides	WP_013920448.1 arsenate reductase family protein	Paenibacillus mucilaginosus
CC01414	ERR13818443	1	AtpA	Bacteroidota	Bacteroides	WP_010538183.1 MULTISPECIES: F0F1 ATP synthase subunit alpha	Bacteroides
CC01414	ERR13818443	1	CydA	Bacteroidota	Bacteroides	WP_010537785.1 cytochrome ubiquinol oxidase subunit I	Bacteroides faecis
CC01414	ERR13818443	1	NrfA	Bacteroidota	Bacteroides	WP_004297092.1	Bacteroides ovatus
CC01414	ERR13818443	1	NuoF	Bacteroidota	Bacteroides	WP_149876070.1 NADH quinone oxidoreductase subunit NuoF, partial	Akkermansia sp. BIOML
CC01414	ERR13818443	1	SdhA_FrdA	Bacteroidota	Bacteroides	Group 1c	Bacteroides xylanisolvens
CC01253	ERR13818385	1	AtpA	Actinobacteriota	Bifidobacterium	WP_007051480.1 F0F1 ATP synthase subunit alpha	Bifidobacterium longum
CC01383	ERR13818381	1	AtpA	Bacteroidota	Bacteroides	WP_016662725.1 F0F1 ATP synthase subunit alpha	Bacteroides stercoris
CC01383	ERR13818381	1	CydA	Bacteroidota	Bacteroides	WP_005651823.1 cytochrome ubiquinol oxidase subunit I	Bacteroides stercoris
CC01383	ERR13818381	1	SdhA_FrdA	Bacteroidota	Bacteroides	Group 1c	Bacteroides xylanisolvens
CC01371	ERR13818367	1	AtpA	Bacteroidota	Bacteroides	WP_016662725.1 F0F1 ATP synthase subunit alpha	Bacteroides stercoris
CC01371	ERR13818367	1	CydA	Bacteroidota	Bacteroides	WP_005651823.1 cytochrome ubiquinol oxidase subunit I	Bacteroides stercoris
CC01371	ERR13818367	1	SdhA_FrdA	Bacteroidota	Bacteroides	Group 1c	Bacteroides xylanisolvens
CC01452	ERR13818525	1	[FeFe] Group A1	Firmicutes_A	Clostridium	WP_027631367.1	Clostridium hydrogeniformans
CC01452	ERR13818525	1	[FeFe] Group B	Firmicutes_A	Clostridium	WP_010235263.1	Clostridium arbusti
CC01452	ERR13818525	1	ArsC	Firmicutes_A	Clostridium	WP_132944690.1 arsenate reductase family protein	Tumebacillus sp. BK434
CC01452	ERR13818525	1	AsrA	Firmicutes_A	Clostridium	WP_003478045.1	Clostridium perfringens
CC01452	ERR13818525	1	AsrA	Firmicutes_A	Clostridium	WP_055227124.1	Clostridium baratii
CC01452	ERR13818525	1	AtpA	Firmicutes_A	Clostridium	WP_039250285.1 ATP synthase subunit A	Clostridium novyi
CC01452	ERR13818525	1	AtpA	Firmicutes_A	Clostridium	WP_039313477.1 F0F1 ATP synthase subunit alpha	Clostridium baratii
CC01404	ERR13818458	1	[FeFe] Group A3	Bacteroidota	Bacteroides	WP_005680505.1	Bacteroides caccae
CC01404	ERR13818458	1	[FeFe] Group B	Bacteroidota	Bacteroides	WP_005679640.1	Bacteroides caccae
CC01404	ERR13818458	1	ArsC	Bacteroidota	Bacteroides	WP_013920448.1 arsenate reductase family protein	Paenibacillus mucilaginosus
CC01404	ERR13818458	1	AtpA	Bacteroidota	Bacteroides	WP_005680925.1 F0F1 ATP synthase subunit alpha	Bacteroides caccae
CC01404	ERR13818458	1	CydA	Bacteroidota	Bacteroides	WP_005676401.1 cytochrome ubiquinol oxidase subunit I	Bacteroides caccae
CC01404	ERR13818458	1	NrfA	Bacteroidota	Bacteroides	WP_004297092.1	Bacteroides ovatus
CC01404	ERR13818458	1	NuoF	Bacteroidota	Bacteroides	WP_149876070.1 NADH quinone oxidoreductase subunit NuoF, partial	Akkermansia sp. BIOML
CC01404	ERR13818458	1	SdhA_FrdA	Bacteroidota	Bacteroides	Group 1c	Bacteroides xylanisolvens
CC01396	ERR13818451	1	[NiFe] Group 1c	Proteobacteria	Escherichia	WP_000083052.1	Shigella boydii
CC01396	ERR13818451	1	[NiFe] Group 1d	Proteobacteria	Escherichia	WP_000107401.1	Shigella flexneri
CC01396	ERR13818451	1	[NiFe] Group 4a	Proteobacteria	Escherichia	WP_014639275.1	Escherichia coli
CC01396	ERR13818451	1	ArsC	Proteobacteria	Escherichia	WP_000065754.1 glutaredoxin dependent arsenate reductase	Escherichia coli
CC01396	ERR13818451	1	ArsC	Proteobacteria	Escherichia	WP_000166449.1 MULTISPECIES: arsenate reductase (glutaredoxin	Proteobacteria
CC01396	ERR13818451	1	AtpA	Proteobacteria	Escherichia	WP_001176745.1 MULTISPECIES: F0F1 ATP synthase subunit alpha	Proteobacteria
CC01396	ERR13818451	1	CoxA	Proteobacteria	Escherichia	WP_090116338.1 MULTISPECIES: cytochrome ubiquinol oxidase subunit I	unclassified Cohnella
CC01396	ERR13818451	1	CydA	Proteobacteria	Escherichia	WP_000884361.1 MULTISPECIES: cytochrome ubiquinol oxidase subunit I	Proteobacteria
CC01396	ERR13818451	1	CydA	Proteobacteria	Escherichia	WP_001558216.1 cytochrome bd II oxidase subunit 1	Escherichia coli
CC01396	ERR13818451	2	CydA	Proteobacteria	Escherichia	WP_130090851.1 cytochrome d ubiquinol oxidase subunit II	Escherichia coli
CC01396	ERR13818451	1	CyoA	Proteobacteria	Escherichia	WP_001239434.1 MULTISPECIES: cytochrome o ubiquinol oxidase subunit II	Enterobacteriaceae
CC01396	ERR13818451	1	FdhA	Proteobacteria	Escherichia	WP_080143826.1 formate dehydrogenase subunit alpha	Gordonibacter massiliensis
CC01396	ERR13818451	1	FdhA	Proteobacteria	Escherichia	WP_080143826.1 formate dehydrogenase subunit alpha	Gordonibacter massiliensis
CC01396	ERR13818451	1	NapA	Proteobacteria	Escherichia	WP_000778075.1	Escherichia coli
CC01396	ERR13818451	1	NarG	Proteobacteria	Escherichia	WP_000032919.1	Escherichia coli
CC01396	ERR13818451	1	NarG	Proteobacteria	Escherichia	WP_038871464.1	Cronobacter dublinensis
CC01396	ERR13818451	1	NrfA	Proteobacteria	Escherichia	WP_001446469.1	Escherichia coli
CC01396	ERR13818451	1	SdhA_FrdA	Proteobacteria	Escherichia	Group 3a	Escherichia coli
CC01396	ERR13818451	1	SdhA_FrdA	Proteobacteria	Escherichia	Group 5d	Escherichia coli
CC01396	ERR13818451	1	YgfK	Proteobacteria	Escherichia	WP_000502457.1 putative selenate reductase subunit YgfK	Escherichia coli
CC00793	ERR13818363	1	[FeFe] Group A1	Bacteroidota	Bacteroides	WP_016268012.1	Bacteroides thetaiotaomicron
CC00793	ERR13818363	1	[FeFe] Group B	Bacteroidota	Bacteroides	WP_016266912.1	Bacteroides thetaiotaomicron
CC00793	ERR13818363	1	ArsC	Bacteroidota	Bacteroides	WP_013920448.1 arsenate reductase family protein	Paenibacillus mucilaginosus
CC00793	ERR13818363	1	AtpA	Bacteroidota	Bacteroides	WP_113748477.1 F0F1 ATP synthase subunit alpha	Bacteroides thetaiotaomicron
CC00793	ERR13818363	1	CydA	Bacteroidota	Bacteroides	WP_113748529.1 cytochrome ubiquinol oxidase subunit I	Bacteroides thetaiotaomicron
CC00793	ERR13818363	1	NrfA	Bacteroidota	Bacteroides	WP_004297092.1	Bacteroides ovatus
CC00793	ERR13818363	1	NuoF	Bacteroidota	Bacteroides	WP_149876070.1 NADH quinone oxidoreductase subunit NuoF, partial	Akkermansia sp. BIOML
CC00793	ERR13818363	1	SdhA_FrdA	Bacteroidota	Bacteroides	Group 1c	Bacteroides xylanisolvens
CC01391	ERR13818432	1	[FeFe] Group A3	Bacteroidota	Bacteroides	WP_005680505.1	Bacteroides caccae
CC01391	ERR13818432	1	[FeFe] Group B	Bacteroidota	Bacteroides	WP_005679640.1	Bacteroides caccae
CC01391	ERR13818432	1	ArsC	Bacteroidota	Bacteroides	WP_013920448.1 arsenate reductase family protein	Paenibacillus mucilaginosus
CC01391	ERR13818432	1	AtpA	Bacteroidota	Bacteroides	WP_005680925.1 F0F1 ATP synthase subunit alpha	Bacteroides caccae
CC01391	ERR13818432	1	CydA	Bacteroidota	Bacteroides	WP_005676401.1 cytochrome ubiquinol oxidase subunit I	Bacteroides caccae
CC01391	ERR13818432	1	NrfA	Bacteroidota	Bacteroides	WP_004297092.1	Bacteroides ovatus
CC01391	ERR13818432	1	NuoF	Bacteroidota	Bacteroides	WP_149876070.1 NADH quinone oxidoreductase subunit NuoF, partial	Akkermansia sp. BIOML
CC01391	ERR13818432	1	SdhA_FrdA	Bacteroidota	Bacteroides	Group 1c	Bacteroides xylanisolvens
CC01436	ERR13818524	1	AtpA	Actinobacteriota	Bifidobacterium	WP_003809860.1 F0F1 ATP synthase subunit alpha	Bifidobacterium adolescentis
CC01431	ERR13818523	1	[FeFe] Group A3	Bacteroidota	Bacteroides	WP_005680505.1	Bacteroides caccae
CC01431	ERR13818523	1	[FeFe] Group B	Bacteroidota	Bacteroides	WP_005679640.1	Bacteroides caccae
CC01431	ERR13818523	1	ArsC	Bacteroidota	Bacteroides	WP_013920448.1 arsenate reductase family protein	Paenibacillus mucilaginosus
CC01431	ERR13818523	1	AtpA	Bacteroidota	Bacteroides	WP_005680925.1 F0F1 ATP synthase subunit alpha	Bacteroides caccae
CC01431	ERR13818523	1	CydA	Bacteroidota	Bacteroides	WP_005676401.1 cytochrome ubiquinol oxidase subunit I	Bacteroides caccae
CC01431	ERR13818523	1	NrfA	Bacteroidota	Bacteroides	WP_004297092.1	Bacteroides ovatus
CC01431	ERR13818523	1	NuoF	Bacteroidota	Bacteroides	WP_149876070.1 NADH quinone oxidoreductase subunit NuoF, partial	Akkermansia sp. BIOML
CC01431	ERR13818523	1	SdhA_FrdA	Bacteroidota	Bacteroides	Group 1c	Bacteroides xylanisolvens
CC01426	ERR13818522	1	[FeFe] Group A3	Bacteroidota	Bacteroides	WP_005680505.1	Bacteroides caccae
CC01426	ERR13818522	1	[FeFe] Group B	Bacteroidota	Bacteroides	WP_005679640.1	Bacteroides caccae
CC01426	ERR13818522	1	ArsC	Bacteroidota	Bacteroides	WP_013920448.1 arsenate reductase family protein	Paenibacillus mucilaginosus
CC01426	ERR13818522	1	AtpA	Bacteroidota	Bacteroides	WP_005680925.1 F0F1 ATP synthase subunit alpha	Bacteroides caccae
CC01426	ERR13818522	1	CydA	Bacteroidota	Bacteroides	WP_005676401.1 cytochrome ubiquinol oxidase subunit I	Bacteroides caccae
CC01426	ERR13818522	1	NrfA	Bacteroidota	Bacteroides	WP_004297092.1	Bacteroides ovatus
CC01426	ERR13818522	1	NuoF	Bacteroidota	Bacteroides	WP_149876070.1 NADH quinone oxidoreductase subunit NuoF, partial	Akkermansia sp. BIOML
CC01426	ERR13818522	1	SdhA_FrdA	Bacteroidota	Bacteroides	Group 1c	Bacteroides xylanisolvens
CC01413	ERR13818424	1	AtpA	Bacteroidota	Bacteroides	WP_004290890.1 F0F1 ATP synthase subunit alpha	Bacteroides eggerthii
CC01413	ERR13818424	1	CydA	Bacteroidota	Bacteroides	WP_004290709.1 MULTISPECIES: cytochrome ubiquinol oxidase subunit I	Bacteroides
CC01413	ERR13818424	1	SdhA_FrdA	Bacteroidota	Bacteroides	Group 1c	Bacteroides xylanisolvens
CC01452	ERR13818525	1	AtpA	Bacteroidota	Bacteroides	WP_016662725.1 F0F1 ATP synthase subunit alpha	Bacteroides stercoris
CC01451	ERR13818435	1	CydA	Bacteroidota	Bacteroides	WP_005651823.1 cytochrome ubiquinol oxidase subunit I	Bacteroides stercoris
CC01451	ERR13818435	1	SdhA_FrdA	Bacteroidota	Bacteroides	Group 1c	Bacteroides xylanisolvens
CC00980	ERR13818434	1	AtpA	Bacteroidota	Bacteroides	WP_016662725.1 F0F1 ATP synthase subunit alpha	Bacteroides stercoris
CC00980	ERR13818434	1	CydA	Bacteroidota	Bacteroides	WP_005651823.1 cytochrome ubiquinol oxidase subunit I	Bacteroides stercoris
CC00980	ERR13818434	1	SdhA_FrdA	Bacteroidota	Bacteroides	Group 1c	Bacteroides xylanisolvens
CC01266	ERR13818366	1	AtpA	Bacteroidota	Bacteroides	WP_016662725.1 F0F1 ATP synthase subunit alpha	Bacteroides stercoris
CC01266	ERR13818366	1	CydA	Bacteroidota	Bacteroides	WP_005651823.1 cytochrome ubiquinol oxidase subunit I	Bacteroides stercoris
CC01266	ERR13818366	1	SdhA_FrdA	Bacteroidota	Bacteroides	Group 1c	Bacteroides xylanisolvens
CC01406	ERR13818462	1	[FeFe] Group A3	Bacteroidota	Bacteroides	WP_005680505.1	Bacteroides caccae
CC01406	ERR13818462	1	[FeFe] Group B	Bacteroidota	Bacteroides	WP_005679640.1	Bacteroides caccae
CC01406	ERR13818462	1	ArsC	Bacteroidota	Bacteroides	WP_013920448.1 arsenate reductase family protein	Paenibacillus mucilaginosus
CC01406	ERR13818462	1	AtpA	Bacteroidota	Bacteroides	WP_005680925.1 F0F1 ATP synthase subunit alpha	Bacteroides caccae
CC01406	ERR13818462	1	CydA	Bacteroidota	Bacteroides	WP_005676401.1 cytochrome ubiquinol oxidase subunit I	Bacteroides caccae
CC01406	ERR13818462	1	NrfA	Bacteroidota	Bacteroides	WP_004297092.1	Bacteroides ovatus
CC01406	ERR13818462	1	NuoF	Bacteroidota	Bacteroides	WP_149876070.1 NADH quinone oxidoreductase subunit NuoF, partial	Akkermansia sp. BIOML
CC01406	ERR13818462	1	SdhA_FrdA	Bacteroidota	Bacteroides	Group 1c	Bacteroides xylanisolvens
CC01403	ERR13818521	1	[NiFe] Group 1c	Proteobacteria	Necropsobacter	WP_005576256.1	Aggregatibacter actinomycetemcomitans
CC01403	ERR13818521	1	[NiFe] Group 4a	Proteobacteria	Necropsobacter	WP_014065500.1	Haemophilus parainfluenzae
CC01403	ERR13818521	1	ArsC	Proteobacteria	Necropsobacter	WP_032092535.1 arsenate reductase (glutaredoxin	Necropsobacter rosorum
CC01403	ERR13818521	1	AtpA	Proteobacteria	Necropsobacter	WP_032107867.1 MULTISPECIES: F0F1 ATP synthase subunit alpha	Pasteurellaceae
CC01403	ERR13818521	1	CydA	Proteobacteria	Necropsobacter	WP_032093677.1 cytochrome d terminal oxidase subunit I	Necropsobacter rosorum
CC01403	ERR13818521	1	CydA	Proteobacteria	Necropsobacter	WP_130090851.1 cytochrome d ubiquinol oxidase subunit II	Escherichia coli
CC01403	ERR13818521	1	FdhA	Proteobacteria	Necropsobacter	WP_080143826.1 formate dehydrogenase subunit alpha	Gordonibacter massiliensis
CC01403	ERR13818521	1	FdhA	Proteobacteria	Necropsobacter	WP_080143826.1 formate dehydrogenase subunit alpha	Gordonibacter massiliensis
CC01403	ERR13818521	1	NapA	Proteobacteria	Necropsobacter	WP_005702444.1	Aggregatibacter aphrophilus
CC01403	ERR13818521	1	NarG	Proteobacteria	Necropsobacter	WP_032092109.1	Necropsobacter rosorum
CC01403	ERR13818521	1	NrfA	Proteobacteria	Necropsobacter	WP_044469714.1	Mannheimia massilioguelmaensis
CC01403	ERR13818521	1	SdhA_FrdA	Proteobacteria	Necropsobacter	Group 3a	Aggregatibacter aphrophilus
CC01410	ERR13818450	1	[NiFe] Group 1c	Proteobacteria	Escherichia	WP_000083052.1	Shigella boydii
CC01410	ERR13818450	1	[NiFe] Group 1d	Proteobacteria	Escherichia	WP_000107401.1	Shigella flexneri
CC01410	ERR13818450	1	[NiFe] Group 4a	Proteobacteria	Escherichia	WP_014639275.1	Escherichia coli
CC01410	ERR13818450	1	ArsC	Proteobacteria	Escherichia	WP_000065754.1 glutaredoxin dependent arsenate reductase	Escherichia coli
CC01410	ERR13818450	1	ArsC	Proteobacteria	Escherichia	WP_000166449.1 MULTISPECIES: arsenate reductase (glutaredoxin	Proteobacteria
CC01410	ERR13818450	1	AtpA	Proteobacteria	Escherichia	WP_001176745.1 MULTISPECIES: F0F1 ATP synthase subunit alpha	Proteobacteria
CC01410	ERR13818450	1	CoxA	Proteobacteria	Escherichia	WP_090116338.1 MULTISPECIES: cytochrome ubiquinol oxidase subunit I	unclassified Cohnella
CC01410	ERR13818450	1	CydA	Proteobacteria	Escherichia	WP_000884361.1 MULTISPECIES: cytochrome ubiquinol oxidase subunit I	Proteobacteria
CC01410	ERR13818450	1	CydA	Proteobacteria	Escherichia	WP_001558216.1 cytochrome bd II oxidase subunit 1	Escherichia coli
CC01410	ERR13818450	2	CydA	Proteobacteria	Escherichia	WP_130090851.1 cytochrome d ubiquinol oxidase subunit II	Escherichia coli
CC01410	ERR13818450	1	CyoA	Proteobacteria	Escherichia	WP_001239434.1 MULTISPECIES: cytochrome o ubiquinol oxidase subunit II	Enterobacteriaceae
CC01410	ERR13818450	1	FdhA	Proteobacteria	Escherichia	WP_080143826.1 formate dehydrogenase subunit alpha	Gordonibacter massiliensis
CC01410	ERR13818450	1	FdhA	Proteobacteria	Escherichia	WP_080143826.1 formate dehydrogenase subunit alpha	Gordonibacter massiliensis
CC01410	ERR13818450	1	NapA	Proteobacteria	Escherichia	WP_000778075.1	Escherichia coli
CC01410	ERR13818450	1	NarG	Proteobacteria	Escherichia	WP_000032919.1	Escherichia coli
CC01410	ERR13818450	1	NarG	Proteobacteria	Escherichia	WP_038871464.1	Cronobacter dublinensis
CC01410	ERR13818450	1	NrfA	Proteobacteria	Escherichia	WP_001446469.1	Escherichia coli
CC01410	ERR13818450	1	SdhA_FrdA	Proteobacteria	Escherichia	Group 3a	Escherichia coli
CC01410	ERR13818450	1	SdhA_FrdA	Proteobacteria	Escherichia	Group 5d	Escherichia coli
CC01410	ERR13818450	1	YgfK	Proteobacteria	Escherichia	WP_000502457.1 putative selenate reductase subunit YgfK	Escherichia coli
CC00870	ERR13818429	1	[NiFe] Group 1c	Proteobacteria	Escherichia	WP_000083052.1	Shigella boydii
CC00870	ERR13818429	1	[NiFe] Group 1d	Proteobacteria	Escherichia	WP_021522685.1	Escherichia coli
CC00870	ERR13818429	1	[NiFe] Group 4a	Proteobacteria	Escherichia	WP_014639275.1	Escherichia coli
CC00870	ERR13818429	1	ArsC	Proteobacteria	Escherichia	WP_000065794.1 glutaredoxin dependent arsenate reductase	Escherichia coli
CC00870	ERR13818429	1	ArsC	Proteobacteria	Escherichia	WP_000165897.1 arsenate reductase (glutaredoxin	Escherichia coli
CC00870	ERR13818429	1	AtpA	Proteobacteria	Escherichia	WP_001176745.1 MULTISPECIES: F0F1 ATP synthase subunit alpha	Proteobacteria
CC00870	ERR13818429	1	CoxA	Proteobacteria	Escherichia	WP_090116338.1 MULTISPECIES: cytochrome ubiquinol oxidase subunit I	unclassified Cohnella
CC00870	ERR13818429	1	CydA	Proteobacteria	Escherichia	WP_000884361.1 MULTISPECIES: cytochrome ubiquinol oxidase subunit I	Proteobacteria
CC00870	ERR13818429	1	CydA	Proteobacteria	Escherichia	WP_001558216.1 cytochrome bd II oxidase subunit 1	Escherichia coli
CC00870	ERR13818429	2	CydA	Proteobacteria	Escherichia	WP_130090851.1 cytochrome d ubiquinol oxidase subunit II	Escherichia coli
CC00870	ERR13818429	1	CyoA	Proteobacteria	Escherichia	WP_001239434.1 MULTISPECIES: cytochrome o ubiquinol oxidase subunit II	Enterobacteriaceae
CC00870	ERR13818429	1	FdhA	Proteobacteria	Escherichia	WP_080143826.1 formate dehydrogenase subunit alpha	Gordonibacter massiliensis
CC00870	ERR13818429	1	FdhA	Proteobacteria	Escherichia	WP_080143826.1 formate dehydrogenase subunit alpha	Gordonibacter massiliensis
CC00870	ERR13818429	1	NapA	Proteobacteria	Escherichia	WP_000778075.1	Escherichia coli
CC00870	ERR13818429	1	NarG	Proteobacteria	Escherichia	WP_000032919.1	Escherichia coli
CC00870	ERR13818429	1	NarG	Proteobacteria	Escherichia	WP_038871464.1	Cronobacter dublinensis
CC00870	ERR13818429	1	NrfA	Proteobacteria	Escherichia	WP_001446469.1	Escherichia coli
CC00870	ERR13818429	1	SdhA_FrdA	Proteobacteria	Escherichia	Group 3a	Escherichia coli
CC00870	ERR13818429	1	SdhA_FrdA	Proteobacteria	Escherichia	Group 5d	Escherichia coli
CC00870	ERR13818429	1	YgfK	Proteobacteria	Escherichia	WP_021541254.1 putative selenate reductase subunit YgfK	Escherichia coli
CC01389	ERR13818431	1	[FeFe] Group A3	Bacteroidota	Bacteroides	WP_005680505.1	Bacteroides caccae
CC01389	ERR13818431	1	[FeFe] Group B	Bacteroidota	Bacteroides	WP_005679640.1	Bacteroides caccae
CC01389	ERR13818431	1	ArsC	Bacteroidota	Bacteroides	WP_013920448.1 arsenate reductase family protein	Paenibacillus mucilaginosus
CC01389	ERR13818431	1	AtpA	Bacteroidota	Bacteroides	WP_005680925.1 F0F1 ATP synthase subunit alpha	Bacteroides caccae
CC01389	ERR13818431	1	CydA	Bacteroidota	Bacteroides	WP_005676401.1 cytochrome ubiquinol oxidase subunit I	Bacteroides caccae
CC01389	ERR13818431	1	NrfA	Bacteroidota	Bacteroides	WP_004297092.1	Bacteroides ovatus
CC01389	ERR13818431	1	NuoF	Bacteroidota	Bacteroides	WP_149876070.1 NADH quinone oxidoreductase subunit NuoF, partial	Akkermansia sp. BIOML
CC01389	ERR13818431	1	SdhA_FrdA	Bacteroidota	Bacteroides	Group 1c	Bacteroides xylanisolvens
CC01438	ERR13818520	1	[FeFe] Group A3	Bacteroidota	Bacteroides	WP_005680505.1	Bacteroides caccae
CC01438	ERR13818520	1	[FeFe] Group B	Bacteroidota	Bacteroides	WP_005679640.1	Bacteroides caccae
CC01438	ERR13818520	1	ArsC	Bacteroidota	Bacteroides	WP_013920448.1 arsenate reductase family protein	Paenibacillus mucilaginosus
CC01438	ERR13818520	1	AtpA	Bacteroidota	Bacteroides	WP_005680925.1 F0F1 ATP synthase subunit alpha	Bacteroides caccae
CC01438	ERR13818520	1	CydA	Bacteroidota	Bacteroides	WP_005676401.1 cytochrome ubiquinol oxidase subunit I	Bacteroides caccae
CC01438	ERR13818520	1	NrfA	Bacteroidota	Bacteroides	WP_004297092.1	Bacteroides ovatus
CC01438	ERR13818520	1	NuoF	Bacteroidota	Bacteroides	WP_149876070.1 NADH quinone oxidoreductase subunit NuoF, partial	Akkermansia sp. BIOML
CC01438	ERR13818520	1	SdhA_FrdA	Bacteroidota	Bacteroides	Group 1c	Bacteroides xylanisolvens
CC01432	ERR13818519	1	[FeFe] Group A3	Bacteroidota	Bacteroides	WP_005680505.1	Bacteroides caccae
CC01432	ERR13818519	1	[FeFe] Group B	Bacteroidota	Bacteroides	WP_005679640.1	Bacteroides caccae
CC01432	ERR13818519	1	ArsC	Bacteroidota	Bacteroides	WP_013920448.1 arsenate reductase family protein	Paenibacillus mucilaginosus
CC01432	ERR13818519	1	AtpA	Bacteroidota	Bacteroides	WP_005680925.1 F0F1 ATP synthase subunit alpha	Bacteroides caccae
CC01432	ERR13818519	1	CydA	Bacteroidota	Bacteroides	WP_005676401.1 cytochrome ubiquinol oxidase subunit I	Bacteroides caccae
CC01432	ERR13818519	1	NrfA	Bacteroidota	Bacteroides	WP_004297092.1	Bacteroides ovatus
CC01432	ERR13818519	1	NuoF	Bacteroidota	Bacteroides	WP_149876070.1 NADH quinone oxidoreductase subunit NuoF, partial	Akkermansia sp. BIOML
CC01432	ERR13818519	1	SdhA_FrdA	Bacteroidota	Bacteroides	Group 1c	Bacteroides xylanisolvens
CC01424	ERR13818518	1	[FeFe] Group A2	Actinobacteriota	Parafannyhessea	WP_021726228.1	Olsenella profusa
CC01424	ERR13818518	1	[FeFe] Group B	Actinobacteriota	Parafannyhessea	WP_009277946.1	Olsenella sp. 809
CC01424	ERR13818518	1	ArsC	Actinobacteriota	Parafannyhessea	WP_017554849.1 arsenate reductase family protein	Bacillus coagulans
CC01424	ERR13818518	1	AsrA	Actinobacteriota	Parafannyhessea	WP_090862855.1	Olsenella umbonata
CC01424	ERR13818518	1	AtpA	Actinobacteriota	Parafannyhessea	WP_090845991.1 F0F1 ATP synthase subunit alpha	Olsenella umbonata
CC01424	ERR13818518	1	YgfK	Actinobacteriota	Parafannyhessea	WP_090863498.1 putative selenate reductase subunit YgfK	Olsenella umbonata
CC01420	ERR13818442	1	[FeFe] Group A3	Bacteroidota	Bacteroides	WP_004319661.1	Bacteroides ovatus
CC01420	ERR13818442	1	[FeFe] Group B	Bacteroidota	Bacteroides	WP_004307174.1	Bacteroides ovatus
CC01420	ERR13818442	1	ArsC	Bacteroidota	Bacteroides	WP_013920448.1 arsenate reductase family protein	Paenibacillus mucilaginosus
CC01420	ERR13818442	1	AtpA	Bacteroidota	Bacteroides	WP_004308864.1 MULTISPECIES: F0F1 ATP synthase subunit alpha	Bacteroides
CC01420	ERR13818442	1	CydA	Bacteroidota	Bacteroides	WP_004311577.1 MULTISPECIES: cytochrome ubiquinol oxidase subunit I	Bacteroides
CC01420	ERR13818442	1	NrfA	Bacteroidota	Bacteroides	WP_004297092.1	Bacteroides ovatus
CC01420	ERR13818442	1	NuoF	Bacteroidota	Bacteroides	WP_149876070.1 NADH quinone oxidoreductase subunit NuoF, partial	Akkermansia sp. BIOML
CC01420	ERR13818442	1	SdhA_FrdA	Bacteroidota	Bacteroides	Group 1c	Bacteroides xylanisolvens
CC01187	ERR13818368	1	AtpA	Bacteroidota	Bacteroides	WP_016662725.1 F0F1 ATP synthase subunit alpha	Bacteroides stercoris
CC01187	ERR13818368	1	CydA	Bacteroidota	Bacteroides	WP_005651823.1 cytochrome ubiquinol oxidase subunit I	Bacteroides stercoris
CC01187	ERR13818368	1	SdhA_FrdA	Bacteroidota	Bacteroides	Group 1c	Bacteroides xylanisolvens
CC01381	ERR13818380	1	AtpA	Actinobacteriota	Bifidobacterium	WP_007051480.1 F0F1 ATP synthase subunit alpha	Bifidobacterium longum
CC01372	ERR13818375	1	AtpA	Bacteroidota	Bacteroides	WP_016662725.1 F0F1 ATP synthase subunit alpha	Bacteroides stercoris
CC01372	ERR13818375	1	CydA	Bacteroidota	Bacteroides	WP_005651823.1 cytochrome ubiquinol oxidase subunit I	Bacteroides stercoris
CC01372	ERR13818375	1	SdhA_FrdA	Bacteroidota	Bacteroides	Group 1c	Bacteroides xylanisolvens
CC01411	ERR13818427	1	[FeFe] Group A3	Bacteroidota	Bacteroides	WP_005680505.1	Bacteroides caccae
CC01411	ERR13818427	1	[FeFe] Group B	Bacteroidota	Bacteroides	WP_005679640.1	Bacteroides caccae
CC01411	ERR13818427	1	ArsC	Bacteroidota	Bacteroides	WP_013920448.1 arsenate reductase family protein	Paenibacillus mucilaginosus
CC01411	ERR13818427	1	AtpA	Bacteroidota	Bacteroides	WP_005680925.1 F0F1 ATP synthase subunit alpha	Bacteroides caccae
CC01411	ERR13818427	1	CydA	Bacteroidota	Bacteroides	WP_005676401.1 cytochrome ubiquinol oxidase subunit I	Bacteroides caccae
CC01411	ERR13818427	1	NrfA	Bacteroidota	Bacteroides	WP_004297092.1	Bacteroides ovatus
CC01411	ERR13818427	1	NuoF	Bacteroidota	Bacteroides	WP_149876070.1 NADH quinone oxidoreductase subunit NuoF, partial	Akkermansia sp. BIOML
CC01411	ERR13818427	1	SdhA_FrdA	Bacteroidota	Bacteroides	Group 1c	Bacteroides xylanisolvens
CC01402	ERR13818457	1	[NiFe] Group 1c	Proteobacteria	Escherichia	WP_000083052.1	Shigella boydii
CC01402	ERR13818457	1	[NiFe] Group 1d	Proteobacteria	Escherichia	WP_000107401.1	Shigella flexneri
CC01402	ERR13818457	1	[NiFe] Group 4a	Proteobacteria	Escherichia	WP_014639275.1	Escherichia coli
CC01402	ERR13818457	1	ArsC	Proteobacteria	Escherichia	WP_000065754.1 glutaredoxin dependent arsenate reductase	Escherichia coli
CC01402	ERR13818457	1	ArsC	Proteobacteria	Escherichia	WP_000166449.1 MULTISPECIES: arsenate reductase (glutaredoxin	Proteobacteria
CC01402	ERR13818457	1	AtpA	Proteobacteria	Escherichia	WP_001176745.1 MULTISPECIES: F0F1 ATP synthase subunit alpha	Proteobacteria
CC01402	ERR13818457	1	CoxA	Proteobacteria	Escherichia	WP_090116338.1 MULTISPECIES: cytochrome ubiquinol oxidase subunit I	unclassified Cohnella
CC01402	ERR13818457	1	CydA	Proteobacteria	Escherichia	WP_000884361.1 MULTISPECIES: cytochrome ubiquinol oxidase subunit I	Proteobacteria
CC01402	ERR13818457	1	CydA	Proteobacteria	Escherichia	WP_001558216.1 cytochrome bd II oxidase subunit 1	Escherichia coli
CC01402	ERR13818457	2	CydA	Proteobacteria	Escherichia	WP_130090851.1 cytochrome d ubiquinol oxidase subunit II	Escherichia coli
CC01402	ERR13818457	1	CyoA	Proteobacteria	Escherichia	WP_001239434.1 MULTISPECIES: cytochrome o ubiquinol oxidase subunit II	Enterobacteriaceae
CC01402	ERR13818457	1	FdhA	Proteobacteria	Escherichia	WP_080143826.1 formate dehydrogenase subunit alpha	Gordonibacter massiliensis
CC01402	ERR13818457	1	FdhA	Proteobacteria	Escherichia	WP_080143826.1 formate dehydrogenase subunit alpha	Gordonibacter massiliensis
CC01402	ERR13818457	1	NapA	Proteobacteria	Escherichia	WP_000778075.1	Escherichia coli
CC01402	ERR13818457	1	NarG	Proteobacteria	Escherichia	WP_000032919.1	Escherichia coli
CC01402	ERR13818457	1	NarG	Proteobacteria	Escherichia	WP_038871464.1	Cronobacter dublinensis
CC01402	ERR13818457	1	NrfA	Proteobacteria	Escherichia	WP_001446469.1	Escherichia coli
CC01402	ERR13818457	1	SdhA_FrdA	Proteobacteria	Escherichia	Group 3a	Escherichia coli
CC01402	ERR13818457	1	SdhA_FrdA	Proteobacteria	Escherichia	Group 5d	Escherichia coli
CC01402	ERR13818457	1	YgfK	Proteobacteria	Escherichia	WP_000502457.1 putative selenate reductase subunit YgfK	Escherichia coli
CC01395	ERR13818449	1	[NiFe] Group 1c	Proteobacteria	Escherichia	WP_000083052.1	Shigella boydii
CC01395	ERR13818449	1	[NiFe] Group 1d	Proteobacteria	Escherichia	WP_000107401.1	Shigella flexneri
CC01395	ERR13818449	1	[NiFe] Group 4a	Proteobacteria	Escherichia	WP_014639275.1	Escherichia coli
CC01395	ERR13818449	1	ArsC	Proteobacteria	Escherichia	WP_000065754.1 glutaredoxin dependent arsenate reductase	Escherichia coli
CC01395	ERR13818449	1	ArsC	Proteobacteria	Escherichia	WP_000166449.1 MULTISPECIES: arsenate reductase (glutaredoxin	Proteobacteria
CC01395	ERR13818449	1	AtpA	Proteobacteria	Escherichia	WP_001176745.1 MULTISPECIES: F0F1 ATP synthase subunit alpha	Proteobacteria
CC01395	ERR13818449	1	CoxA	Proteobacteria	Escherichia	WP_090116338.1 MULTISPECIES: cytochrome ubiquinol oxidase subunit I	unclassified Cohnella
CC01395	ERR13818449	1	CydA	Proteobacteria	Escherichia	WP_000884361.1 MULTISPECIES: cytochrome ubiquinol oxidase subunit I	Proteobacteria
CC01395	ERR13818449	1	CydA	Proteobacteria	Escherichia	WP_001558216.1 cytochrome bd II oxidase subunit 1	Escherichia coli
CC01395	ERR13818449	2	CydA	Proteobacteria	Escherichia	WP_130090851.1 cytochrome d ubiquinol oxidase subunit II	Escherichia coli
CC01395	ERR13818449	1	CyoA	Proteobacteria	Escherichia	WP_001239434.1 MULTISPECIES: cytochrome o ubiquinol oxidase subunit II	Enterobacteriaceae
CC01395	ERR13818449	1	FdhA	Proteobacteria	Escherichia	WP_080143826.1 formate dehydrogenase subunit alpha	Gordonibacter massiliensis
CC01395	ERR13818449	1	FdhA	Proteobacteria	Escherichia	WP_080143826.1 formate dehydrogenase subunit alpha	Gordonibacter massiliensis
CC01395	ERR13818449	1	NapA	Proteobacteria	Escherichia	WP_000778075.1	Escherichia coli
CC01395	ERR13818449	1	NarG	Proteobacteria	Escherichia	WP_000032919.1	Escherichia coli
CC01395	ERR13818449	1	NarG	Proteobacteria	Escherichia	WP_038871464.1	Cronobacter dublinensis
CC01395	ERR13818449	1	NrfA	Proteobacteria	Escherichia	WP_001446469.1	Escherichia coli
CC01395	ERR13818449	1	SdhA_FrdA	Proteobacteria	Escherichia	Group 3a	Escherichia coli
CC01395	ERR13818449	1	SdhA_FrdA	Proteobacteria	Escherichia	Group 5d	Escherichia coli
CC01395	ERR13818449	1	YgfK	Proteobacteria	Escherichia	WP_000502457.1 putative selenate reductase subunit YgfK	Escherichia coli
CC00768	ERR13818365	1	[FeFe] Group A2	Firmicutes_A	Mediterraneibacter	WP_015528722.1	Lachnoclostridium torques
CC00768	ERR13818365	1	[FeFe] Group A3	Firmicutes_A	Mediterraneibacter	WP_015528256.1	Lachnoclostridium torques
CC00768	ERR13818365	1	[FeFe] Group B	Firmicutes_A	Mediterraneibacter	WP_015529112.1	Lachnoclostridium torques
CC00768	ERR13818365	1	AtpA	Firmicutes_A	Mediterraneibacter	WP_055148606.1 MULTISPECIES: F0F1 ATP synthase subunit alpha	Clostridiales
CC00768	ERR13818365	1	AtpA	Firmicutes_A	Mediterraneibacter	WP_101298650.1 ATP synthase subunit A	Hungateiclostridium saccincola
CC00768	ERR13818365	1	NifH	Firmicutes_A	Mediterraneibacter	WP_003446488.1	Clostridium pasteurianum
CC00768	ERR13818365	1	NifH	Firmicutes_A	Mediterraneibacter	WP_015145430.1	MULTISPECIES: Pleurocapsales
CC00768	ERR13818365	1	NuoF	Firmicutes_A	Mediterraneibacter	WP_147267767.1 MULTISPECIES: NADH quinone oxidoreductase subunit NuoF	unclassified Halanaerobium
CC00768	ERR13818365	1	YgfK	Firmicutes_A	Mediterraneibacter	WP_020436843.1 MULTISPECIES: putative selenate reductase subunit YgfK	Clostridiales
CC01386	ERR13818517	1	[FeFe] Group A3	Bacteroidota	Bacteroides	WP_005680505.1	Bacteroides caccae
CC01386	ERR13818517	1	[FeFe] Group B	Bacteroidota	Bacteroides	WP_005679640.1	Bacteroides caccae
CC01386	ERR13818517	1	[FeFe] Group B	Bacteroidota	Bacteroides	WP_007748547.1	Bacteroides finegoldii
CC01386	ERR13818517	1	ArsC	Bacteroidota	Bacteroides	WP_013920448.1 arsenate reductase family protein	Paenibacillus mucilaginosus
CC01386	ERR13818517	1	AtpA	Bacteroidota	Bacteroides	WP_005680925.1 F0F1 ATP synthase subunit alpha	Bacteroides caccae
CC01386	ERR13818517	1	CydA	Bacteroidota	Bacteroides	WP_005676401.1 cytochrome ubiquinol oxidase subunit I	Bacteroides caccae
CC01386	ERR13818517	1	NrfA	Bacteroidota	Bacteroides	WP_004297092.1	Bacteroides ovatus
CC01386	ERR13818517	1	NuoF	Bacteroidota	Bacteroides	WP_149876070.1 NADH quinone oxidoreductase subunit NuoF, partial	Akkermansia sp. BIOML
CC01386	ERR13818517	1	SdhA_FrdA	Bacteroidota	Bacteroides	Group 1c	Bacteroides xylanisolvens
CC01437	ERR13818370	1	[FeFe] Group A3	Bacteroidota	Bacteroides	WP_005680505.1	Bacteroides caccae
CC01437	ERR13818370	1	[FeFe] Group B	Bacteroidota	Bacteroides	WP_005679640.1	Bacteroides caccae
CC01437	ERR13818370	1	ArsC	Bacteroidota	Bacteroides	WP_013920448.1 arsenate reductase family protein	Paenibacillus mucilaginosus
CC01437	ERR13818370	1	AtpA	Bacteroidota	Bacteroides	WP_005680925.1 F0F1 ATP synthase subunit alpha	Bacteroides caccae
CC01437	ERR13818370	1	CydA	Bacteroidota	Bacteroides	WP_005676401.1 cytochrome ubiquinol oxidase subunit I	Bacteroides caccae
CC01437	ERR13818370	1	NrfA	Bacteroidota	Bacteroides	WP_004297092.1	Bacteroides ovatus
CC01437	ERR13818370	1	NuoF	Bacteroidota	Bacteroides	WP_149876070.1 NADH quinone oxidoreductase subunit NuoF, partial	Akkermansia sp. BIOML
CC01437	ERR13818370	1	SdhA_FrdA	Bacteroidota	Bacteroides	Group 1c	Bacteroides xylanisolvens
CC01429	ERR13818516	1	[FeFe] Group B	Bacteroidota	Phocaeicola	WP_011964716.1	Bacteroides vulgatus
CC01429	ERR13818516	1	AtpA	Bacteroidota	Phocaeicola	WP_005846835.1 MULTISPECIES: F0F1 ATP synthase subunit alpha	Bacteroides
CC01429	ERR13818516	1	CydA	Bacteroidota	Phocaeicola	WP_005843401.1 MULTISPECIES: cytochrome ubiquinol oxidase subunit I	Bacteroides
CC01429	ERR13818516	1	SdhA_FrdA	Bacteroidota	Phocaeicola	Group 1c	Porphyromonas gingivalis
CC01425	ERR13818369	1	[FeFe] Group B	Bacteroidota	Phocaeicola	WP_011964716.1	Bacteroides vulgatus
CC01425	ERR13818369	1	AtpA	Bacteroidota	Phocaeicola	WP_005846835.1 MULTISPECIES: F0F1 ATP synthase subunit alpha	Bacteroides
CC01425	ERR13818369	1	CydA	Bacteroidota	Phocaeicola	WP_005843401.1 MULTISPECIES: cytochrome ubiquinol oxidase subunit I	Bacteroides
CC01425	ERR13818369	1	SdhA_FrdA	Bacteroidota	Phocaeicola	Group 1c	Porphyromonas gingivalis
CC01419	ERR13818441	1	[NiFe] Group 1c	Proteobacteria	Escherichia	WP_000083052.1	Shigella boydii
CC01419	ERR13818441	1	[NiFe] Group 1d	Proteobacteria	Escherichia	WP_000107401.1	Shigella flexneri
CC01419	ERR13818441	1	[NiFe] Group 4a	Proteobacteria	Escherichia	WP_014639275.1	Escherichia coli
CC01419	ERR13818441	1	ArsC	Proteobacteria	Escherichia	WP_000166454.1 arsenate reductase (glutaredoxin	Escherichia coli
CC01419	ERR13818441	1	ArsC	Proteobacteria	Escherichia	WP_001539997.1 MULTISPECIES: glutaredoxin dependent arsenate reductase	Enterobacteriaceae
CC01419	ERR13818441	1	AtpA	Proteobacteria	Escherichia	WP_001176745.1 MULTISPECIES: F0F1 ATP synthase subunit alpha	Proteobacteria
CC01419	ERR13818441	1	CoxA	Proteobacteria	Escherichia	WP_090116338.1 MULTISPECIES: cytochrome ubiquinol oxidase subunit I	unclassified Cohnella
CC01419	ERR13818441	1	CydA	Proteobacteria	Escherichia	WP_000884361.1 MULTISPECIES: cytochrome ubiquinol oxidase subunit I	Proteobacteria
CC01419	ERR13818441	1	CydA	Proteobacteria	Escherichia	WP_001558216.1 cytochrome bd II oxidase subunit 1	Escherichia coli
CC01419	ERR13818441	2	CydA	Proteobacteria	Escherichia	WP_130090851.1 cytochrome d ubiquinol oxidase subunit II	Escherichia coli
CC01419	ERR13818441	1	CyoA	Proteobacteria	Escherichia	WP_001239434.1 MULTISPECIES: cytochrome o ubiquinol oxidase subunit II	Enterobacteriaceae
CC01419	ERR13818441	1	FdhA	Proteobacteria	Escherichia	WP_080143826.1 formate dehydrogenase subunit alpha	Gordonibacter massiliensis
CC01419	ERR13818441	1	FdhA	Proteobacteria	Escherichia	WP_080143826.1 formate dehydrogenase subunit alpha	Gordonibacter massiliensis
CC01419	ERR13818441	1	NapA	Proteobacteria	Escherichia	WP_000778075.1	Escherichia coli
CC01419	ERR13818441	1	NarG	Proteobacteria	Escherichia	WP_000032919.1	Escherichia coli
CC01419	ERR13818441	1	NarG	Proteobacteria	Escherichia	WP_038871464.1	Cronobacter dublinensis
CC01419	ERR13818441	1	NrfA	Proteobacteria	Escherichia	WP_001446469.1	Escherichia coli
CC01419	ERR13818441	1	SdhA_FrdA	Proteobacteria	Escherichia	Group 3a	Escherichia coli
CC01419	ERR13818441	1	SdhA_FrdA	Proteobacteria	Escherichia	Group 5d	Escherichia coli
CC01419	ERR13818441	1	YgfK	Proteobacteria	Escherichia	WP_000502376.1 putative selenate reductase subunit YgfK	Escherichia coli
CC01027	ERR13818361	1	AtpA	Bacteroidota	Bacteroides	WP_016662725.1 F0F1 ATP synthase subunit alpha	Bacteroides stercoris
CC01027	ERR13818361	1	CydA	Bacteroidota	Bacteroides	WP_005651823.1 cytochrome ubiquinol oxidase subunit I	Bacteroides stercoris
CC01027	ERR13818361	1	SdhA_FrdA	Bacteroidota	Bacteroides	Group 1c	Bacteroides xylanisolvens
CC00872	ERR13818433	1	AtpA	Actinobacteriota	Bifidobacterium	WP_007051480.1 F0F1 ATP synthase subunit alpha	Bifidobacterium longum
CC01378	ERR13818374	1	AtpA	Bacteroidota	Bacteroides	WP_016662725.1 F0F1 ATP synthase subunit alpha	Bacteroides stercoris
CC01378	ERR13818374	1	CydA	Bacteroidota	Bacteroides	WP_005651823.1 cytochrome ubiquinol oxidase subunit I	Bacteroides stercoris
CC01378	ERR13818374	1	SdhA_FrdA	Bacteroidota	Bacteroides	Group 1c	Bacteroides xylanisolvens
CC01409	ERR13818426	1	[FeFe] Group A3	Bacteroidota	Bacteroides	WP_004319661.1	Bacteroides ovatus
CC01409	ERR13818426	1	[FeFe] Group B	Bacteroidota	Bacteroides	WP_004307174.1	Bacteroides ovatus
CC01409	ERR13818426	1	ArsC	Bacteroidota	Bacteroides	WP_013920448.1 arsenate reductase family protein	Paenibacillus mucilaginosus
CC01409	ERR13818426	1	AtpA	Bacteroidota	Bacteroides	WP_004295761.1 MULTISPECIES: F0F1 ATP synthase subunit alpha	Bacteroides
CC01409	ERR13818426	1	CydA	Bacteroidota	Bacteroides	WP_004326926.1 MULTISPECIES: cytochrome ubiquinol oxidase subunit I	Bacteroides
CC01409	ERR13818426	1	NrfA	Bacteroidota	Bacteroides	WP_004297092.1	Bacteroides ovatus
CC01409	ERR13818426	1	NuoF	Bacteroidota	Bacteroides	WP_149876070.1 NADH quinone oxidoreductase subunit NuoF, partial	Akkermansia sp. BIOML
CC01409	ERR13818426	1	SdhA_FrdA	Bacteroidota	Bacteroides	Group 1c	Bacteroides xylanisolvens
CC01401	ERR13818515	1	[FeFe] Group A3	Bacteroidota	Bacteroides	WP_005680505.1	Bacteroides caccae
CC01401	ERR13818515	1	[FeFe] Group B	Bacteroidota	Bacteroides	WP_005679640.1	Bacteroides caccae
CC01401	ERR13818515	1	ArsC	Bacteroidota	Bacteroides	WP_013920448.1 arsenate reductase family protein	Paenibacillus mucilaginosus
CC01401	ERR13818515	1	AtpA	Bacteroidota	Bacteroides	WP_005680925.1 F0F1 ATP synthase subunit alpha	Bacteroides caccae
CC01401	ERR13818515	1	CydA	Bacteroidota	Bacteroides	WP_005676401.1 cytochrome ubiquinol oxidase subunit I	Bacteroides caccae
CC01401	ERR13818515	1	NrfA	Bacteroidota	Bacteroides	WP_004297092.1	Bacteroides ovatus
CC01401	ERR13818515	1	NuoF	Bacteroidota	Bacteroides	WP_149876070.1 NADH quinone oxidoreductase subunit NuoF, partial	Akkermansia sp. BIOML
CC01401	ERR13818515	1	SdhA_FrdA	Bacteroidota	Bacteroides	Group 1c	Bacteroides xylanisolvens
CC01390	ERR13818448	1	[FeFe] Group A3	Bacteroidota	Bacteroides	WP_005680505.1	Bacteroides caccae
CC01390	ERR13818448	1	[FeFe] Group B	Bacteroidota	Bacteroides	WP_005679640.1	Bacteroides caccae
CC01390	ERR13818448	1	ArsC	Bacteroidota	Bacteroides	WP_013920448.1 arsenate reductase family protein	Paenibacillus mucilaginosus
CC01390	ERR13818448	1	AtpA	Bacteroidota	Bacteroides	WP_005680925.1 F0F1 ATP synthase subunit alpha	Bacteroides caccae
CC01390	ERR13818448	1	CydA	Bacteroidota	Bacteroides	WP_005676401.1 cytochrome ubiquinol oxidase subunit I	Bacteroides caccae
CC01390	ERR13818448	1	NrfA	Bacteroidota	Bacteroides	WP_004297092.1	Bacteroides ovatus
CC01390	ERR13818448	1	NuoF	Bacteroidota	Bacteroides	WP_149876070.1 NADH quinone oxidoreductase subunit NuoF, partial	Akkermansia sp. BIOML
CC01390	ERR13818448	1	SdhA_FrdA	Bacteroidota	Bacteroides	Group 1c	Bacteroides xylanisolvens
CC00765	ERR13818364	1	[FeFe] Group A1	Bacteroidota	Bacteroides	WP_016268012.1	Bacteroides thetaiotaomicron
CC00765	ERR13818364	1	[FeFe] Group B	Bacteroidota	Bacteroides	WP_016266912.1	Bacteroides thetaiotaomicron
CC00765	ERR13818364	1	ArsC	Bacteroidota	Bacteroides	WP_013920448.1 arsenate reductase family protein	Paenibacillus mucilaginosus
CC00765	ERR13818364	1	AtpA	Bacteroidota	Bacteroides	WP_113748477.1 F0F1 ATP synthase subunit alpha	Bacteroides thetaiotaomicron
CC00765	ERR13818364	1	CydA	Bacteroidota	Bacteroides	WP_113748529.1 cytochrome ubiquinol oxidase subunit I	Bacteroides thetaiotaomicron
CC00765	ERR13818364	1	NrfA	Bacteroidota	Bacteroides	WP_004297092.1	Bacteroides ovatus
CC00765	ERR13818364	1	NuoF	Bacteroidota	Bacteroides	WP_149876070.1 NADH quinone oxidoreductase subunit NuoF, partial	Akkermansia sp. BIOML
CC00765	ERR13818364	1	SdhA_FrdA	Bacteroidota	Bacteroides	Group 1c	Bacteroides xylanisolvens
CC01443	ERR13818425	1	[FeFe] Group B	Bacteroidota	Phocaeicola	WP_011964716.1	Bacteroides vulgatus
CC01443	ERR13818425	1	AtpA	Bacteroidota	Phocaeicola	WP_007838560.1 MULTISPECIES: F0F1 ATP synthase subunit alpha	Bacteroides
CC01443	ERR13818425	1	CydA	Bacteroidota	Phocaeicola	WP_007844921.1 cytochrome ubiquinol oxidase subunit I	Bacteroides dorei
CC01443	ERR13818425	1	SdhA_FrdA	Bacteroidota	Phocaeicola	Group 1c	Porphyromonas gingivalis
CC01433	ERR13818514	1	[FeFe] Group B	Bacteroidota	Phocaeicola	WP_011964716.1	Bacteroides vulgatus
CC01433	ERR13818514	1	AtpA	Bacteroidota	Phocaeicola	WP_005846835.1 MULTISPECIES: F0F1 ATP synthase subunit alpha	Bacteroides
CC01433	ERR13818514	1	CydA	Bacteroidota	Phocaeicola	WP_005843401.1 MULTISPECIES: cytochrome ubiquinol oxidase subunit I	Bacteroides
CC01433	ERR13818514	1	SdhA_FrdA	Bacteroidota	Phocaeicola	Group 1c	Porphyromonas gingivalis
CC01430	ERR13818513	1	[FeFe] Group B	Bacteroidota	Phocaeicola	WP_011964716.1	Bacteroides vulgatus
CC01430	ERR13818513	1	AtpA	Bacteroidota	Phocaeicola	WP_005846835.1 MULTISPECIES: F0F1 ATP synthase subunit alpha	Bacteroides
CC01430	ERR13818513	1	CydA	Bacteroidota	Phocaeicola	WP_005843401.1 MULTISPECIES: cytochrome ubiquinol oxidase subunit I	Bacteroides
CC01430	ERR13818513	1	SdhA_FrdA	Bacteroidota	Phocaeicola	Group 1c	Porphyromonas gingivalis
CC01423	ERR13818512	1	[FeFe] Group A3	Bacteroidota	Bacteroides	WP_005680505.1	Bacteroides caccae
CC01423	ERR13818512	1	[FeFe] Group B	Bacteroidota	Bacteroides	WP_005679640.1	Bacteroides caccae
CC01423	ERR13818512	1	ArsC	Bacteroidota	Bacteroides	WP_013920448.1 arsenate reductase family protein	Paenibacillus mucilaginosus
CC01423	ERR13818512	1	AtpA	Bacteroidota	Bacteroides	WP_005680925.1 F0F1 ATP synthase subunit alpha	Bacteroides caccae
CC01423	ERR13818512	1	CydA	Bacteroidota	Bacteroides	WP_005676401.1 cytochrome ubiquinol oxidase subunit I	Bacteroides caccae
CC01423	ERR13818512	1	NrfA	Bacteroidota	Bacteroides	WP_004297092.1	Bacteroides ovatus
CC01423	ERR13818512	1	NuoF	Bacteroidota	Bacteroides	WP_149876070.1 NADH quinone oxidoreductase subunit NuoF, partial	Akkermansia sp. BIOML
CC01423	ERR13818512	1	SdhA_FrdA	Bacteroidota	Bacteroides	Group 1c	Bacteroides xylanisolvens
CC01418	ERR13818440	1	[NiFe] Group 1c	Proteobacteria	Escherichia	WP_000083052.1	Shigella boydii
CC01418	ERR13818440	1	[NiFe] Group 1d	Proteobacteria	Escherichia	WP_000107401.1	Shigella flexneri
CC01418	ERR13818440	1	[NiFe] Group 4a	Proteobacteria	Escherichia	WP_014639275.1	Escherichia coli
CC01418	ERR13818440	1	ArsC	Proteobacteria	Escherichia	WP_000166454.1 arsenate reductase (glutaredoxin	Escherichia coli
CC01418	ERR13818440	1	ArsC	Proteobacteria	Escherichia	WP_001539997.1 MULTISPECIES: glutaredoxin dependent arsenate reductase	Enterobacteriaceae
CC01418	ERR13818440	1	AtpA	Proteobacteria	Escherichia	WP_001176745.1 MULTISPECIES: F0F1 ATP synthase subunit alpha	Proteobacteria
CC01418	ERR13818440	1	CoxA	Proteobacteria	Escherichia	WP_090116338.1 MULTISPECIES: cytochrome ubiquinol oxidase subunit I	unclassified Cohnella
CC01418	ERR13818440	1	CydA	Proteobacteria	Escherichia	WP_000884361.1 MULTISPECIES: cytochrome ubiquinol oxidase subunit I	Proteobacteria
CC01418	ERR13818440	1	CydA	Proteobacteria	Escherichia	WP_001558216.1 cytochrome bd II oxidase subunit 1	Escherichia coli
CC01418	ERR13818440	2	CydA	Proteobacteria	Escherichia	WP_130090851.1 cytochrome d ubiquinol oxidase subunit II	Escherichia coli
CC01418	ERR13818440	1	CyoA	Proteobacteria	Escherichia	WP_001239434.1 MULTISPECIES: cytochrome o ubiquinol oxidase subunit II	Enterobacteriaceae
CC01418	ERR13818440	1	FdhA	Proteobacteria	Escherichia	WP_080143826.1 formate dehydrogenase subunit alpha	Gordonibacter massiliensis
CC01418	ERR13818440	1	FdhA	Proteobacteria	Escherichia	WP_080143826.1 formate dehydrogenase subunit alpha	Gordonibacter massiliensis
CC01418	ERR13818440	1	NapA	Proteobacteria	Escherichia	WP_000778075.1	Escherichia coli
CC01418	ERR13818440	1	NarG	Proteobacteria	Escherichia	WP_000032919.1	Escherichia coli
CC01418	ERR13818440	1	NarG	Proteobacteria	Escherichia	WP_038871464.1	Cronobacter dublinensis
CC01418	ERR13818440	1	NrfA	Proteobacteria	Escherichia	WP_001446469.1	Escherichia coli
CC01418	ERR13818440	1	SdhA_FrdA	Proteobacteria	Escherichia	Group 3a	Escherichia coli
CC01418	ERR13818440	1	SdhA_FrdA	Proteobacteria	Escherichia	Group 5d	Escherichia coli
CC01418	ERR13818440	1	YgfK	Proteobacteria	Escherichia	WP_000502376.1 putative selenate reductase subunit YgfK	Escherichia coli
CC01024	ERR13818360	1	AtpA	Bacteroidota	Bacteroides	WP_016662725.1 F0F1 ATP synthase subunit alpha	Bacteroides stercoris
CC01024	ERR13818360	1	CydA	Bacteroidota	Bacteroides	WP_005651823.1 cytochrome ubiquinol oxidase subunit I	Bacteroides stercoris
CC01024	ERR13818360	1	SdhA_FrdA	Bacteroidota	Bacteroides	Group 1c	Bacteroides xylanisolvens
CC01380	ERR13818379	1	AtpA	Bacteroidota	Bacteroides	WP_016662725.1 F0F1 ATP synthase subunit alpha	Bacteroides stercoris
CC01380	ERR13818379	1	CydA	Bacteroidota	Bacteroides	WP_005651823.1 cytochrome ubiquinol oxidase subunit I	Bacteroides stercoris
CC01380	ERR13818379	1	SdhA_FrdA	Bacteroidota	Bacteroides	Group 1c	Bacteroides xylanisolvens
CC01376	ERR13818373	1	AtpA	Actinobacteriota	Bifidobacterium	WP_007051480.1 F0F1 ATP synthase subunit alpha	Bifidobacterium longum
CC01408	ERR13818461	1	[FeFe] Group B	Bacteroidota	Bacteroides	WP_014299406.1	Bacteroides fragilis
CC01408	ERR13818461	1	ArsC	Bacteroidota	Bacteroides	WP_126960731.1 arsenate reductase family protein	Cohnella sp. AR92
CC01408	ERR13818461	1	CydA	Bacteroidota	Bacteroides	WP_005776681.1 MULTISPECIES: cytochrome ubiquinol oxidase subunit I	Bacteroides
CC01408	ERR13818461	1	NrfA	Bacteroidota	Bacteroides	WP_009291428.1	Bacteroides fragilis
CC01408	ERR13818461	1	SdhA_FrdA	Bacteroidota	Bacteroides	Group 1c	Porphyromonas gingivalis
CC01400	ERR13818456	1	[FeFe] Group B	Bacteroidota	Bacteroides	WP_014299406.1	Bacteroides fragilis
CC01400	ERR13818456	1	ArsC	Bacteroidota	Bacteroides	WP_126960731.1 arsenate reductase family protein	Cohnella sp. AR92
CC01400	ERR13818456	1	NrfA	Bacteroidota	Bacteroides	WP_009291428.1	Bacteroides fragilis
CC01400	ERR13818456	1	SdhA_FrdA	Bacteroidota	Bacteroides	Group 1c	Porphyromonas gingivalis
CC01394	ERR13818447	1	[FeFe] Group A3	Bacteroidota	Bacteroides	WP_005680505.1	Bacteroides caccae
CC01394	ERR13818447	1	[FeFe] Group B	Bacteroidota	Bacteroides	WP_005679640.1	Bacteroides caccae
CC01394	ERR13818447	1	ArsC	Bacteroidota	Bacteroides	WP_013920448.1 arsenate reductase family protein	Paenibacillus mucilaginosus
CC01394	ERR13818447	1	AtpA	Bacteroidota	Bacteroides	WP_005680925.1 F0F1 ATP synthase subunit alpha	Bacteroides caccae
CC01394	ERR13818447	1	CydA	Bacteroidota	Bacteroides	WP_005676401.1 cytochrome ubiquinol oxidase subunit I	Bacteroides caccae
CC01394	ERR13818447	1	NrfA	Bacteroidota	Bacteroides	WP_004297092.1	Bacteroides ovatus
CC01394	ERR13818447	1	NuoF	Bacteroidota	Bacteroides	WP_149876070.1 NADH quinone oxidoreductase subunit NuoF, partial	Akkermansia sp. BIOML
CC01394	ERR13818447	1	SdhA_FrdA	Bacteroidota	Bacteroides	Group 1c	Bacteroides xylanisolvens
CC01442	ERR13818531	1	[NiFe] Group 1c	Proteobacteria	Escherichia	WP_000083052.1	Shigella boydii
CC01442	ERR13818531	1	[NiFe] Group 1d	Proteobacteria	Escherichia	WP_000107401.1	Shigella flexneri
CC01442	ERR13818531	1	[NiFe] Group 4a	Proteobacteria	Escherichia	WP_001102300.1	Shigella dysenteriae
CC01442	ERR13818531	1	[NiFe] Group 4a	Proteobacteria	Escherichia	WP_014639275.1	Escherichia coli
CC01442	ERR13818531	1	ArsC	Proteobacteria	Escherichia	WP_000065788.1 MULTISPECIES: glutaredoxin dependent arsenate reductase	Escherichia
CC01442	ERR13818531	1	ArsC	Proteobacteria	Escherichia	WP_000166449.1 MULTISPECIES: arsenate reductase (glutaredoxin	Proteobacteria
CC01442	ERR13818531	1	AtpA	Proteobacteria	Escherichia	WP_001176745.1 MULTISPECIES: F0F1 ATP synthase subunit alpha	Proteobacteria
CC01442	ERR13818531	1	CoxA	Proteobacteria	Escherichia	WP_090116338.1 MULTISPECIES: cytochrome ubiquinol oxidase subunit I	unclassified Cohnella
CC01442	ERR13818531	1	CydA	Proteobacteria	Escherichia	WP_000263559.1 MULTISPECIES: cytochrome bd II oxidase subunit 1	Escherichia
CC01442	ERR13818531	1	CydA	Proteobacteria	Escherichia	WP_000884361.1 MULTISPECIES: cytochrome ubiquinol oxidase subunit I	Proteobacteria
CC01442	ERR13818531	2	CydA	Proteobacteria	Escherichia	WP_130090851.1 cytochrome d ubiquinol oxidase subunit II	Escherichia coli
CC01442	ERR13818531	1	CyoA	Proteobacteria	Escherichia	WP_001239436.1 MULTISPECIES: cytochrome o ubiquinol oxidase subunit II	Proteobacteria
CC01442	ERR13818531	2	FdhA	Proteobacteria	Escherichia	WP_080143826.1 formate dehydrogenase subunit alpha	Gordonibacter massiliensis
CC01442	ERR13818531	1	NapA	Proteobacteria	Escherichia	WP_000778075.1	Escherichia coli
CC01442	ERR13818531	1	NarG	Proteobacteria	Escherichia	WP_000032919.1	Escherichia coli
CC01442	ERR13818531	1	NarG	Proteobacteria	Escherichia	WP_038871464.1	Cronobacter dublinensis
CC01442	ERR13818531	1	NrfA	Proteobacteria	Escherichia	WP_001446469.1	Escherichia coli
CC01442	ERR13818531	1	SdhA_FrdA	Proteobacteria	Escherichia	Group 3a	Escherichia coli
CC01442	ERR13818531	1	SdhA_FrdA	Proteobacteria	Escherichia	Group 5d	Escherichia coli
CC01442	ERR13818531	1	YgfK	Proteobacteria	Escherichia	WP_096976487.1 putative selenate reductase subunit YgfK	Escherichia coli
CC01388	ERR13818453	1	[FeFe] Group A3	Bacteroidota	Parabacteroides	WP_008157755.1	Parabacteroides johnsonii
CC01388	ERR13818453	1	[FeFe] Group B	Bacteroidota	Parabacteroides	WP_028726954.1	Parabacteroides gordonii
CC01388	ERR13818453	1	[FeFe] Group C1	Bacteroidota	Parabacteroides	WP_005643245.1	Parabacteroides merdae
CC01388	ERR13818453	1	[NiFe] Group 1d	Bacteroidota	Parabacteroides	WP_008157836.1	Parabacteroides johnsonii
CC01388	ERR13818453	1	AtpA	Bacteroidota	Parabacteroides	WP_005861786.1 MULTISPECIES: F0F1 ATP synthase subunit alpha	Bacteroidales
CC01388	ERR13818453	1	CydA	Bacteroidota	Parabacteroides	WP_005861076.1 MULTISPECIES: cytochrome ubiquinol oxidase subunit I	Bacteroidales
CC01388	ERR13818453	1	Sqr	Bacteroidota	Parabacteroides	WP_073349392.1	Bacteroides faecichinchillae
CC01388	ERR13818453	1	NrfA	Bacteroidota	Parabacteroides	WP_007659437.1	Parabacteroides goldsteinii
CC01388	ERR13818453	1	NrfA	Bacteroidota	Parabacteroides	WP_007659437.1	Parabacteroides goldsteinii
CC01388	ERR13818453	1	NuoF	Bacteroidota	Parabacteroides	WP_149876070.1 NADH quinone oxidoreductase subunit NuoF, partial	Akkermansia sp. BIOML
CC01388	ERR13818453	1	SdhA_FrdA	Bacteroidota	Parabacteroides	Group 1c	Porphyromonas gingivalis
CC01435	ERR13818511	1	[FeFe] Group A3	Bacteroidota	Bacteroides	WP_005680505.1	Bacteroides caccae
CC01435	ERR13818511	1	[FeFe] Group B	Bacteroidota	Bacteroides	WP_005679640.1	Bacteroides caccae
CC01435	ERR13818511	1	ArsC	Bacteroidota	Bacteroides	WP_013920448.1 arsenate reductase family protein	Paenibacillus mucilaginosus
CC01435	ERR13818511	1	AtpA	Bacteroidota	Bacteroides	WP_005680925.1 F0F1 ATP synthase subunit alpha	Bacteroides caccae
CC01435	ERR13818511	1	CydA	Bacteroidota	Bacteroides	WP_005676401.1 cytochrome ubiquinol oxidase subunit I	Bacteroides caccae
CC01435	ERR13818511	1	NrfA	Bacteroidota	Bacteroides	WP_004297092.1	Bacteroides ovatus
CC01435	ERR13818511	1	NuoF	Bacteroidota	Bacteroides	WP_149876070.1 NADH quinone oxidoreductase subunit NuoF, partial	Akkermansia sp. BIOML
CC01435	ERR13818511	1	SdhA_FrdA	Bacteroidota	Bacteroides	Group 1c	Bacteroides xylanisolvens
CC01427	ERR13818530	1	[FeFe] Group A3	Bacteroidota	Bacteroides	WP_005680505.1	Bacteroides caccae
CC01427	ERR13818530	1	[FeFe] Group B	Bacteroidota	Bacteroides	WP_005679640.1	Bacteroides caccae
CC01427	ERR13818530	1	ArsC	Bacteroidota	Bacteroides	WP_013920448.1 arsenate reductase family protein	Paenibacillus mucilaginosus
CC01427	ERR13818530	1	AtpA	Bacteroidota	Bacteroides	WP_005680925.1 F0F1 ATP synthase subunit alpha	Bacteroides caccae
CC01427	ERR13818530	1	CydA	Bacteroidota	Bacteroides	WP_005676401.1 cytochrome ubiquinol oxidase subunit I	Bacteroides caccae
CC01427	ERR13818530	1	NrfA	Bacteroidota	Bacteroides	WP_004297092.1	Bacteroides ovatus
CC01427	ERR13818530	1	NuoF	Bacteroidota	Bacteroides	WP_149876070.1 NADH quinone oxidoreductase subunit NuoF, partial	Akkermansia sp. BIOML
CC01427	ERR13818530	1	SdhA_FrdA	Bacteroidota	Bacteroides	Group 1c	Bacteroides xylanisolvens
CC01422	ERR13818510	1	[FeFe] Group B	Bacteroidota	Phocaeicola	WP_011964716.1	Bacteroides vulgatus
CC01422	ERR13818510	1	AtpA	Bacteroidota	Phocaeicola	WP_005846835.1 MULTISPECIES: F0F1 ATP synthase subunit alpha	Bacteroides
CC01422	ERR13818510	1	CydA	Bacteroidota	Phocaeicola	WP_005843401.1 MULTISPECIES: cytochrome ubiquinol oxidase subunit I	Bacteroides
CC01422	ERR13818510	1	SdhA_FrdA	Bacteroidota	Phocaeicola	Group 1c	Porphyromonas gingivalis
CC01417	ERR13818439	1	[FeFe] Group A3	Bacteroidota	Bacteroides	WP_010537425.1	Bacteroides faecis
CC01417	ERR13818439	1	[FeFe] Group B	Bacteroidota	Bacteroides	WP_016266912.1	Bacteroides thetaiotaomicron
CC01417	ERR13818439	1	ArsC	Bacteroidota	Bacteroides	WP_013920448.1 arsenate reductase family protein	Paenibacillus mucilaginosus
CC01417	ERR13818439	1	AtpA	Bacteroidota	Bacteroides	WP_010538183.1 MULTISPECIES: F0F1 ATP synthase subunit alpha	Bacteroides
CC01417	ERR13818439	1	CydA	Bacteroidota	Bacteroides	WP_010537785.1 cytochrome ubiquinol oxidase subunit I	Bacteroides faecis
CC01417	ERR13818439	1	NrfA	Bacteroidota	Bacteroides	WP_004297092.1	Bacteroides ovatus
CC01417	ERR13818439	1	NuoF	Bacteroidota	Bacteroides	WP_149876070.1 NADH quinone oxidoreductase subunit NuoF, partial	Akkermansia sp. BIOML
CC01417	ERR13818439	1	SdhA_FrdA	Bacteroidota	Bacteroides	Group 1c	Bacteroides xylanisolvens
CC01385	ERR13818384	1	AtpA	Bacteroidota	Bacteroides	WP_016662725.1 F0F1 ATP synthase subunit alpha	Bacteroides stercoris
CC01385	ERR13818384	1	CydA	Bacteroidota	Bacteroides	WP_005651823.1 cytochrome ubiquinol oxidase subunit I	Bacteroides stercoris
CC01385	ERR13818384	1	SdhA_FrdA	Bacteroidota	Bacteroides	Group 1c	Bacteroides xylanisolvens
CC01377	ERR13818378	1	AtpA	Actinobacteriota	Bifidobacterium	WP_007051480.1 F0F1 ATP synthase subunit alpha	Bifidobacterium longum
CC01375	ERR13818372	1	AtpA	Actinobacteriota	Bifidobacterium	WP_007051480.1 F0F1 ATP synthase subunit alpha	Bifidobacterium longum
CC01407	ERR13818460	1	[FeFe] Group A3	Bacteroidota	Bacteroides	WP_005680505.1	Bacteroides caccae
CC01407	ERR13818460	1	[FeFe] Group B	Bacteroidota	Bacteroides	WP_005679640.1	Bacteroides caccae
CC01407	ERR13818460	1	ArsC	Bacteroidota	Bacteroides	WP_013920448.1 arsenate reductase family protein	Paenibacillus mucilaginosus
CC01407	ERR13818460	1	AtpA	Bacteroidota	Bacteroides	WP_005680925.1 F0F1 ATP synthase subunit alpha	Bacteroides caccae
CC01407	ERR13818460	1	CydA	Bacteroidota	Bacteroides	WP_005676401.1 cytochrome ubiquinol oxidase subunit I	Bacteroides caccae
CC01407	ERR13818460	1	NrfA	Bacteroidota	Bacteroides	WP_004297092.1	Bacteroides ovatus
CC01407	ERR13818460	1	NuoF	Bacteroidota	Bacteroides	WP_149876070.1 NADH quinone oxidoreductase subunit NuoF, partial	Akkermansia sp. BIOML
CC01407	ERR13818460	1	SdhA_FrdA	Bacteroidota	Bacteroides	Group 1c	Bacteroides xylanisolvens
CC01399	ERR13818455	1	[FeFe] Group B	Bacteroidota	Phocaeicola	WP_007560478.1	Bacteroides plebeius
CC01399	ERR13818455	1	AtpA	Bacteroidota	Phocaeicola	WP_007558844.1 F0F1 ATP synthase subunit alpha	Bacteroides plebeius
CC01399	ERR13818455	1	CydA	Bacteroidota	Phocaeicola	WP_117702290.1 cytochrome ubiquinol oxidase subunit I	Bacteroides plebeius
CC01399	ERR13818455	1	NrfA	Bacteroidota	Phocaeicola	WP_007560451.1	Bacteroides plebeius
CC01399	ERR13818455	1	SdhA_FrdA	Bacteroidota	Phocaeicola	Group 1c	Bacteroides xylanisolvens
CC01393	ERR13818446	1	[NiFe] Group 1c	Proteobacteria	Escherichia	WP_000083052.1	Shigella boydii
CC01393	ERR13818446	1	[NiFe] Group 1d	Proteobacteria	Escherichia	WP_000107401.1	Shigella flexneri
CC01393	ERR13818446	1	[NiFe] Group 4a	Proteobacteria	Escherichia	WP_014639275.1	Escherichia coli
CC01393	ERR13818446	1	ArsC	Proteobacteria	Escherichia	WP_000065754.1 glutaredoxin dependent arsenate reductase	Escherichia coli
CC01393	ERR13818446	1	ArsC	Proteobacteria	Escherichia	WP_000166449.1 MULTISPECIES: arsenate reductase (glutaredoxin	Proteobacteria
CC01393	ERR13818446	1	AtpA	Proteobacteria	Escherichia	WP_001176745.1 MULTISPECIES: F0F1 ATP synthase subunit alpha	Proteobacteria
CC01393	ERR13818446	1	CoxA	Proteobacteria	Escherichia	WP_090116338.1 MULTISPECIES: cytochrome ubiquinol oxidase subunit I	unclassified Cohnella
CC01393	ERR13818446	1	CydA	Proteobacteria	Escherichia	WP_000884361.1 MULTISPECIES: cytochrome ubiquinol oxidase subunit I	Proteobacteria
CC01393	ERR13818446	1	CydA	Proteobacteria	Escherichia	WP_001558216.1 cytochrome bd II oxidase subunit 1	Escherichia coli
CC01393	ERR13818446	2	CydA	Proteobacteria	Escherichia	WP_130090851.1 cytochrome d ubiquinol oxidase subunit II	Escherichia coli
CC01393	ERR13818446	1	CyoA	Proteobacteria	Escherichia	WP_001239434.1 MULTISPECIES: cytochrome o ubiquinol oxidase subunit II	Enterobacteriaceae
CC01393	ERR13818446	1	FdhA	Proteobacteria	Escherichia	WP_080143826.1 formate dehydrogenase subunit alpha	Gordonibacter massiliensis
CC01393	ERR13818446	1	FdhA	Proteobacteria	Escherichia	WP_080143826.1 formate dehydrogenase subunit alpha	Gordonibacter massiliensis
CC01393	ERR13818446	1	NapA	Proteobacteria	Escherichia	WP_000778075.1	Escherichia coli
CC01393	ERR13818446	1	NarG	Proteobacteria	Escherichia	WP_000032919.1	Escherichia coli
CC01393	ERR13818446	1	NarG	Proteobacteria	Escherichia	WP_038871464.1	Cronobacter dublinensis
CC01393	ERR13818446	1	NrfA	Proteobacteria	Escherichia	WP_001446469.1	Escherichia coli
CC01393	ERR13818446	1	SdhA_FrdA	Proteobacteria	Escherichia	Group 3a	Escherichia coli
CC01393	ERR13818446	1	SdhA_FrdA	Proteobacteria	Escherichia	Group 5d	Escherichia coli
CC01393	ERR13818446	1	YgfK	Proteobacteria	Escherichia	WP_000502457.1 putative selenate reductase subunit YgfK	Escherichia coli
CC00795	ERR13818362	1	[NiFe] Group 1c	Proteobacteria	Escherichia	WP_000083052.1	Shigella boydii
CC00795	ERR13818362	1	[NiFe] Group 1d	Proteobacteria	Escherichia	WP_021522685.1	Escherichia coli
CC00795	ERR13818362	1	[NiFe] Group 4a	Proteobacteria	Escherichia	WP_014639275.1	Escherichia coli
CC00795	ERR13818362	1	ArsC	Proteobacteria	Escherichia	WP_000065794.1 glutaredoxin dependent arsenate reductase	Escherichia coli
CC00795	ERR13818362	1	ArsC	Proteobacteria	Escherichia	WP_000165897.1 arsenate reductase (glutaredoxin	Escherichia coli
CC00795	ERR13818362	1	AtpA	Proteobacteria	Escherichia	WP_001176745.1 MULTISPECIES: F0F1 ATP synthase subunit alpha	Proteobacteria
CC00795	ERR13818362	1	CoxA	Proteobacteria	Escherichia	WP_090116338.1 MULTISPECIES: cytochrome ubiquinol oxidase subunit I	unclassified Cohnella
CC00795	ERR13818362	1	CydA	Proteobacteria	Escherichia	WP_000884361.1 MULTISPECIES: cytochrome ubiquinol oxidase subunit I	Proteobacteria
CC00795	ERR13818362	1	CydA	Proteobacteria	Escherichia	WP_001558216.1 cytochrome bd II oxidase subunit 1	Escherichia coli
CC00795	ERR13818362	2	CydA	Proteobacteria	Escherichia	WP_130090851.1 cytochrome d ubiquinol oxidase subunit II	Escherichia coli
CC00795	ERR13818362	1	CyoA	Proteobacteria	Escherichia	WP_001239434.1 MULTISPECIES: cytochrome o ubiquinol oxidase subunit II	Enterobacteriaceae
CC00795	ERR13818362	1	FdhA	Proteobacteria	Escherichia	WP_080143826.1 formate dehydrogenase subunit alpha	Gordonibacter massiliensis
CC00795	ERR13818362	1	FdhA	Proteobacteria	Escherichia	WP_080143826.1 formate dehydrogenase subunit alpha	Gordonibacter massiliensis
CC00795	ERR13818362	1	NapA	Proteobacteria	Escherichia	WP_000778075.1	Escherichia coli
CC00795	ERR13818362	1	NarG	Proteobacteria	Escherichia	WP_000032919.1	Escherichia coli
CC00795	ERR13818362	1	NarG	Proteobacteria	Escherichia	WP_038871464.1	Cronobacter dublinensis
CC00795	ERR13818362	1	NrfA	Proteobacteria	Escherichia	WP_001446469.1	Escherichia coli
CC00795	ERR13818362	1	SdhA_FrdA	Proteobacteria	Escherichia	Group 3a	Escherichia coli
CC00795	ERR13818362	1	SdhA_FrdA	Proteobacteria	Escherichia	Group 5d	Escherichia coli
CC00795	ERR13818362	1	YgfK	Proteobacteria	Escherichia	WP_021541254.1 putative selenate reductase subunit YgfK	Escherichia coli
CC01387	ERR13818509	1	[NiFe] Group 1c	Proteobacteria	Necropsobacter	WP_005576256.1	Aggregatibacter actinomycetemcomitans
CC01387	ERR13818509	1	[NiFe] Group 4a	Proteobacteria	Necropsobacter	WP_014065500.1	Haemophilus parainfluenzae
CC01387	ERR13818509	1	ArsC	Proteobacteria	Necropsobacter	WP_032092535.1 arsenate reductase (glutaredoxin	Necropsobacter rosorum
CC01387	ERR13818509	1	AtpA	Proteobacteria	Necropsobacter	WP_032107867.1 MULTISPECIES: F0F1 ATP synthase subunit alpha	Pasteurellaceae
CC01387	ERR13818509	1	CydA	Proteobacteria	Necropsobacter	WP_032093677.1 cytochrome d terminal oxidase subunit I	Necropsobacter rosorum
CC01387	ERR13818509	1	CydA	Proteobacteria	Necropsobacter	WP_130090851.1 cytochrome d ubiquinol oxidase subunit II	Escherichia coli
CC01387	ERR13818509	1	FdhA	Proteobacteria	Necropsobacter	WP_080143826.1 formate dehydrogenase subunit alpha	Gordonibacter massiliensis
CC01387	ERR13818509	1	FdhA	Proteobacteria	Necropsobacter	WP_080143826.1 formate dehydrogenase subunit alpha	Gordonibacter massiliensis
CC01387	ERR13818509	1	NapA	Proteobacteria	Necropsobacter	WP_005702444.1	Aggregatibacter aphrophilus
CC01387	ERR13818509	1	NarG	Proteobacteria	Necropsobacter	WP_032092109.1	Necropsobacter rosorum
CC01387	ERR13818509	1	NrfA	Proteobacteria	Necropsobacter	WP_044469714.1	Mannheimia massilioguelmaensis
CC01387	ERR13818509	1	SdhA_FrdA	Proteobacteria	Necropsobacter	Group 3a	Aggregatibacter aphrophilus
CC01434	ERR13818508	1	[FeFe] Group B	Bacteroidota	Phocaeicola	WP_011964716.1	Bacteroides vulgatus
CC01434	ERR13818508	1	AtpA	Bacteroidota	Phocaeicola	WP_005846835.1 MULTISPECIES: F0F1 ATP synthase subunit alpha	Bacteroides
CC01434	ERR13818508	1	CydA	Bacteroidota	Phocaeicola	WP_005843401.1 MULTISPECIES: cytochrome ubiquinol oxidase subunit I	Bacteroides
CC01434	ERR13818508	1	SdhA_FrdA	Bacteroidota	Phocaeicola	Group 1c	Porphyromonas gingivalis
CC01441	ERR13818507	1	[FeFe] Group A1	Firmicutes_A	Clostridium_P	WP_011591981.1	Clostridium perfringens
CC01441	ERR13818507	1	[FeFe] Group A1	Firmicutes_A	Clostridium_P	WP_011593109.1	Clostridium perfringens
CC01441	ERR13818507	1	[FeFe] Group B	Firmicutes_A	Clostridium_P	WP_011591170.1	Clostridium perfringens
CC01441	ERR13818507	1	[FeFe] Group B	Firmicutes_A	Clostridium_P	WP_011593255.1	Clostridium perfringens
CC01441	ERR13818507	1	ArsC	Firmicutes_A	Clostridium_P	WP_010899617.1 arsenate reductase family protein	Bacillus halodurans
CC01441	ERR13818507	1	AsrA	Firmicutes_A	Clostridium_P	WP_003478045.1	Clostridium perfringens
CC01441	ERR13818507	1	AsrA	Firmicutes_A	Clostridium_P	WP_021428685.1	Paraclostridium bifermentans
CC01441	ERR13818507	1	AtpA	Firmicutes_A	Clostridium_P	WP_003452357.1 F0F1 ATP synthase subunit alpha	Clostridium perfringens
CC01441	ERR13818507	1	AtpA	Firmicutes_A	Clostridium_P	WP_039250285.1 ATP synthase subunit A	Clostridium novyi
CC01450	ERR13818506	1	[FeFe] Group A1	Firmicutes_A	Blautia_A	WP_026649549.1	Blautia wexlerae
CC01450	ERR13818506	1	[FeFe] Group B	Firmicutes_A	Blautia_A	WP_004840268.1	Lachnoclostridium gnavus
CC01450	ERR13818506	1	AcsB	Firmicutes_A	Blautia_A	WP_055059584.1	MULTISPECIES: Blautia
CC01450	ERR13818506	1	AcsB	Firmicutes_A	Blautia_A	WP_092072021.1	Blautia sp. SF 50
CC01450	ERR13818506	1	ArsC	Firmicutes_A	Blautia_A	WP_047795115.1 arsenate reductase family protein	Exiguobacterium sp. JLM 2
CC01450	ERR13818506	1	AsrA	Firmicutes_A	Blautia_A	WP_026649105.1	Blautia wexlerae
CC01450	ERR13818506	1	AtpA	Firmicutes_A	Blautia_A	WP_021977340.1 MULTISPECIES: F0F1 ATP synthase subunit alpha	unclassified Ruminococcus
CC01450	ERR13818506	1	AtpA	Firmicutes_A	Blautia_A	WP_101298650.1 ATP synthase subunit A	Hungateiclostridium saccincola
CC01450	ERR13818506	1	CooS	Firmicutes_A	Blautia_A	WP_055149065.1	Blautia wexlerae
CC01450	ERR13818506	1	NifH	Firmicutes_A	Blautia_A	WP_005986594.1	Desulfovibrio africanus
CC01450	ERR13818506	1	NifH	Firmicutes_A	Blautia_A	WP_006365172.1	Chlorobium ferrooxidans
CC01416	ERR13818437	1	[NiFe] Group 1c	Proteobacteria	Escherichia	WP_000083052.1	Shigella boydii
CC01416	ERR13818437	1	[NiFe] Group 1d	Proteobacteria	Escherichia	WP_000107401.1	Shigella flexneri
CC01416	ERR13818437	1	[NiFe] Group 4a	Proteobacteria	Escherichia	WP_014639275.1	Escherichia coli
CC01416	ERR13818437	1	ArsC	Proteobacteria	Escherichia	WP_000166454.1 arsenate reductase (glutaredoxin	Escherichia coli
CC01416	ERR13818437	1	ArsC	Proteobacteria	Escherichia	WP_001539997.1 MULTISPECIES: glutaredoxin dependent arsenate reductase	Enterobacteriaceae
CC01416	ERR13818437	1	AtpA	Proteobacteria	Escherichia	WP_001176745.1 MULTISPECIES: F0F1 ATP synthase subunit alpha	Proteobacteria
CC01416	ERR13818437	1	CoxA	Proteobacteria	Escherichia	WP_090116338.1 MULTISPECIES: cytochrome ubiquinol oxidase subunit I	unclassified Cohnella
CC01416	ERR13818437	1	CydA	Proteobacteria	Escherichia	WP_000884361.1 MULTISPECIES: cytochrome ubiquinol oxidase subunit I	Proteobacteria
CC01416	ERR13818437	1	CydA	Proteobacteria	Escherichia	WP_001558216.1 cytochrome bd II oxidase subunit 1	Escherichia coli
CC01416	ERR13818437	2	CydA	Proteobacteria	Escherichia	WP_130090851.1 cytochrome d ubiquinol oxidase subunit II	Escherichia coli
CC01416	ERR13818437	1	CyoA	Proteobacteria	Escherichia	WP_001239434.1 MULTISPECIES: cytochrome o ubiquinol oxidase subunit II	Enterobacteriaceae
CC01416	ERR13818437	1	FdhA	Proteobacteria	Escherichia	WP_080143826.1 formate dehydrogenase subunit alpha	Gordonibacter massiliensis
CC01416	ERR13818437	1	FdhA	Proteobacteria	Escherichia	WP_080143826.1 formate dehydrogenase subunit alpha	Gordonibacter massiliensis
CC01416	ERR13818437	1	NapA	Proteobacteria	Escherichia	WP_000778075.1	Escherichia coli
CC01416	ERR13818437	1	NarG	Proteobacteria	Escherichia	WP_000032919.1	Escherichia coli
CC01416	ERR13818437	1	NarG	Proteobacteria	Escherichia	WP_038871464.1	Cronobacter dublinensis
CC01416	ERR13818437	1	NrfA	Proteobacteria	Escherichia	WP_001446469.1	Escherichia coli
CC01416	ERR13818437	1	SdhA_FrdA	Proteobacteria	Escherichia	Group 3a	Escherichia coli
CC01416	ERR13818437	1	SdhA_FrdA	Proteobacteria	Escherichia	Group 5d	Escherichia coli
CC01416	ERR13818437	1	YgfK	Proteobacteria	Escherichia	WP_000502376.1 putative selenate reductase subunit YgfK	Escherichia coli
CC01382	ERR13818383	1	AtpA	Bacteroidota	Bacteroides	WP_016662725.1 F0F1 ATP synthase subunit alpha	Bacteroides stercoris
CC01382	ERR13818383	1	CydA	Bacteroidota	Bacteroides	WP_005651823.1 cytochrome ubiquinol oxidase subunit I	Bacteroides stercoris
CC01382	ERR13818383	1	SdhA_FrdA	Bacteroidota	Bacteroides	Group 1c	Bacteroides xylanisolvens
CC01379	ERR13818377	1	AtpA	Actinobacteriota	Bifidobacterium	WP_007051480.1 F0F1 ATP synthase subunit alpha	Bifidobacterium longum
CC01374	ERR13818371	1	AtpA	Bacteroidota	Bacteroides	WP_016662725.1 F0F1 ATP synthase subunit alpha	Bacteroides stercoris
CC01374	ERR13818371	1	CydA	Bacteroidota	Bacteroides	WP_005651823.1 cytochrome ubiquinol oxidase subunit I	Bacteroides stercoris
CC01374	ERR13818371	1	SdhA_FrdA	Bacteroidota	Bacteroides	Group 1c	Bacteroides xylanisolvens
CC01440	ERR13818459	1	[FeFe] Group B	Bacteroidota	Phocaeicola	WP_011964716.1	Bacteroides vulgatus
CC01440	ERR13818459	1	AtpA	Bacteroidota	Phocaeicola	WP_007838560.1 MULTISPECIES: F0F1 ATP synthase subunit alpha	Bacteroides
CC01440	ERR13818459	1	CydA	Bacteroidota	Phocaeicola	WP_007844921.1 cytochrome ubiquinol oxidase subunit I	Bacteroides dorei
CC01440	ERR13818459	1	SdhA_FrdA	Bacteroidota	Phocaeicola	Group 1c	Porphyromonas gingivalis
CC01398	ERR13818454	1	[NiFe] Group 1c	Proteobacteria	Escherichia	WP_000083052.1	Shigella boydii
CC01398	ERR13818454	1	[NiFe] Group 1d	Proteobacteria	Escherichia	WP_000107401.1	Shigella flexneri
CC01398	ERR13818454	1	[NiFe] Group 4a	Proteobacteria	Escherichia	WP_014639275.1	Escherichia coli
CC01398	ERR13818454	1	ArsC	Proteobacteria	Escherichia	WP_000065754.1 glutaredoxin dependent arsenate reductase	Escherichia coli
CC01398	ERR13818454	1	ArsC	Proteobacteria	Escherichia	WP_000166449.1 MULTISPECIES: arsenate reductase (glutaredoxin	Proteobacteria
CC01398	ERR13818454	1	AtpA	Proteobacteria	Escherichia	WP_001176745.1 MULTISPECIES: F0F1 ATP synthase subunit alpha	Proteobacteria
CC01398	ERR13818454	1	CoxA	Proteobacteria	Escherichia	WP_090116338.1 MULTISPECIES: cytochrome ubiquinol oxidase subunit I	unclassified Cohnella
CC01398	ERR13818454	1	CydA	Proteobacteria	Escherichia	WP_000884361.1 MULTISPECIES: cytochrome ubiquinol oxidase subunit I	Proteobacteria
CC01398	ERR13818454	1	CydA	Proteobacteria	Escherichia	WP_001558216.1 cytochrome bd II oxidase subunit 1	Escherichia coli
CC01398	ERR13818454	2	CydA	Proteobacteria	Escherichia	WP_130090851.1 cytochrome d ubiquinol oxidase subunit II	Escherichia coli
CC01398	ERR13818454	1	CyoA	Proteobacteria	Escherichia	WP_001239434.1 MULTISPECIES: cytochrome o ubiquinol oxidase subunit II	Enterobacteriaceae
CC01398	ERR13818454	1	FdhA	Proteobacteria	Escherichia	WP_080143826.1 formate dehydrogenase subunit alpha	Gordonibacter massiliensis
CC01398	ERR13818454	1	FdhA	Proteobacteria	Escherichia	WP_080143826.1 formate dehydrogenase subunit alpha	Gordonibacter massiliensis
CC01398	ERR13818454	1	NapA	Proteobacteria	Escherichia	WP_000778075.1	Escherichia coli
CC01398	ERR13818454	1	NarG	Proteobacteria	Escherichia	WP_000032919.1	Escherichia coli
CC01398	ERR13818454	1	NarG	Proteobacteria	Escherichia	WP_038871464.1	Cronobacter dublinensis
CC01398	ERR13818454	1	NrfA	Proteobacteria	Escherichia	WP_001446469.1	Escherichia coli
CC01398	ERR13818454	1	SdhA_FrdA	Proteobacteria	Escherichia	Group 3a	Escherichia coli
CC01398	ERR13818454	1	SdhA_FrdA	Proteobacteria	Escherichia	Group 5d	Escherichia coli
CC01398	ERR13818454	1	YgfK	Proteobacteria	Escherichia	WP_000502457.1 putative selenate reductase subunit YgfK	Escherichia coli
CC01392	ERR13818444	1	[NiFe] Group 1c	Proteobacteria	Escherichia	WP_000083052.1	Shigella boydii
CC01392	ERR13818444	1	[NiFe] Group 1d	Proteobacteria	Escherichia	WP_000107401.1	Shigella flexneri
CC01392	ERR13818444	1	[NiFe] Group 4a	Proteobacteria	Escherichia	WP_014639275.1	Escherichia coli
CC01392	ERR13818444	1	ArsC	Proteobacteria	Escherichia	WP_000065754.1 glutaredoxin dependent arsenate reductase	Escherichia coli
CC01392	ERR13818444	1	ArsC	Proteobacteria	Escherichia	WP_000166449.1 MULTISPECIES: arsenate reductase (glutaredoxin	Proteobacteria
CC01392	ERR13818444	1	AtpA	Proteobacteria	Escherichia	WP_001176745.1 MULTISPECIES: F0F1 ATP synthase subunit alpha	Proteobacteria
CC01392	ERR13818444	1	CoxA	Proteobacteria	Escherichia	WP_090116338.1 MULTISPECIES: cytochrome ubiquinol oxidase subunit I	unclassified Cohnella
CC01392	ERR13818444	1	CydA	Proteobacteria	Escherichia	WP_000884361.1 MULTISPECIES: cytochrome ubiquinol oxidase subunit I	Proteobacteria
CC01392	ERR13818444	1	CydA	Proteobacteria	Escherichia	WP_001558216.1 cytochrome bd II oxidase subunit 1	Escherichia coli
CC01392	ERR13818444	2	CydA	Proteobacteria	Escherichia	WP_130090851.1 cytochrome d ubiquinol oxidase subunit II	Escherichia coli
CC01392	ERR13818444	1	CyoA	Proteobacteria	Escherichia	WP_001239434.1 MULTISPECIES: cytochrome o ubiquinol oxidase subunit II	Enterobacteriaceae
CC01392	ERR13818444	1	FdhA	Proteobacteria	Escherichia	WP_080143826.1 formate dehydrogenase subunit alpha	Gordonibacter massiliensis
CC01392	ERR13818444	1	FdhA	Proteobacteria	Escherichia	WP_080143826.1 formate dehydrogenase subunit alpha	Gordonibacter massiliensis
CC01392	ERR13818444	1	NapA	Proteobacteria	Escherichia	WP_000778075.1	Escherichia coli
CC01392	ERR13818444	1	NarG	Proteobacteria	Escherichia	WP_000032919.1	Escherichia coli
CC01392	ERR13818444	1	NarG	Proteobacteria	Escherichia	WP_038871464.1	Cronobacter dublinensis
CC01392	ERR13818444	1	NrfA	Proteobacteria	Escherichia	WP_001446469.1	Escherichia coli
CC01392	ERR13818444	1	SdhA_FrdA	Proteobacteria	Escherichia	Group 3a	Escherichia coli
CC01392	ERR13818444	1	SdhA_FrdA	Proteobacteria	Escherichia	Group 5d	Escherichia coli
CC01392	ERR13818444	1	YgfK	Proteobacteria	Escherichia	WP_000502457.1 putative selenate reductase subunit YgfK	Escherichia coli
CC00806	ERR13818428	1	[FeFe] Group A1	Bacteroidota	Bacteroides	WP_016268012.1	Bacteroides thetaiotaomicron
CC00806	ERR13818428	1	[FeFe] Group B	Bacteroidota	Bacteroides	WP_016266912.1	Bacteroides thetaiotaomicron
CC00806	ERR13818428	1	ArsC	Bacteroidota	Bacteroides	WP_013920448.1 arsenate reductase family protein	Paenibacillus mucilaginosus
CC00806	ERR13818428	1	AtpA	Bacteroidota	Bacteroides	WP_113748477.1 F0F1 ATP synthase subunit alpha	Bacteroides thetaiotaomicron
CC00806	ERR13818428	1	CydA	Bacteroidota	Bacteroides	WP_113748529.1 cytochrome ubiquinol oxidase subunit I	Bacteroides thetaiotaomicron
CC00806	ERR13818428	1	NrfA	Bacteroidota	Bacteroides	WP_004297092.1	Bacteroides ovatus
CC00806	ERR13818428	1	SdhA_FrdA	Bacteroidota	Bacteroides	Group 1c	Bacteroides xylanisolvens
ERR2221097	ERR2221097	2	[FeFe] Group A1	Firmicutes_A	Anaerobutyricum	WP_005351469.1	Eubacterium hallii
ERR2221097	ERR2221097	1	[FeFe] Group A2	Firmicutes_A	Anaerobutyricum	WP_005348317.1	Eubacterium hallii
ERR2221097	ERR2221097	1	[FeFe] Group A3	Firmicutes_A	Anaerobutyricum	WP_006444067.1	Lachnoclostridium hylemonae
ERR2221097	ERR2221097	1	[FeFe] Group B	Firmicutes_A	Anaerobutyricum	WP_012742086.1	Eubacterium rectale
ERR2221097	ERR2221097	1	YgfK	Firmicutes_A	Anaerobutyricum	WP_005348182.1 putative selenate reductase subunit YgfK	Anaerobutyricum hallii
ERR2221097	ERR2221097	1	NifH	Firmicutes_A	Anaerobutyricum	WP_012122497.1	Roseiflexus castenholzii
ERR2221097	ERR2221097	1	ArsC	Firmicutes_A	Anaerobutyricum	WP_017554849.1 arsenate reductase family protein	Bacillus coagulans
ERR2221097	ERR2221097	1	AtpA	Firmicutes_A	Anaerobutyricum	WP_022170544.1 F0F1 ATP synthase subunit alpha	Anaerobutyricum hallii
ERR2221097	ERR2221097	1	AtpA	Firmicutes_A	Anaerobutyricum	WP_055183001.1 F0F1 ATP synthase subunit alpha	Anaerobutyricum hallii
ERR2221097	ERR2221097	1	NifH	Firmicutes_A	Anaerobutyricum	WP_097299118.1	Candidatus Methanoperedens sp. BLZ2
ERR2221097	ERR2221097	2	CooS	Firmicutes_A	Anaerobutyricum	WP_117983141.1	Anaerobutyricum hallii
ERR2221098	ERR2221098	1	[FeFe] Group A1	Firmicutes_A	Blautia_A	WP_026649549.1	Blautia wexlerae
ERR2221098	ERR2221098	1	[FeFe] Group B	Firmicutes_A	Blautia_A	WP_007046798.1	Subdoligranulum variabile
ERR2221098	ERR2221098	1	[FeFe] Group C3	Firmicutes_A	Blautia_A	WP_026649803.1	Blautia wexlerae
ERR2221098	ERR2221098	1	YgfK	Firmicutes_A	Blautia_A	WP_008703280.1 putative selenate reductase subunit YgfK	Ruminococcus sp. 5_1_39BFAA
ERR2221098	ERR2221098	1	AcsB	Firmicutes_A	Blautia_A	WP_026648192.1	Blautia wexlerae
ERR2221098	ERR2221098	1	FdhA	Firmicutes_A	Blautia_A	WP_055057610.1 formate dehydrogenase subunit alpha	Blautia obeum
ERR2221098	ERR2221098	1	AtpA	Firmicutes_A	Blautia_A	WP_055057703.1 MULTISPECIES: F0F1 ATP synthase subunit alpha	Clostridiales
ERR2221098	ERR2221098	1	CooS	Firmicutes_A	Blautia_A	WP_055149065.1	Blautia wexlerae
ERR2221098	ERR2221098	1	AtpA	Firmicutes_A	Blautia_A	WP_055201088.1 MULTISPECIES: F0F1 ATP synthase subunit alpha	Clostridiales
ERR2221098	ERR2221098	1	ArsC	Firmicutes_A	Blautia_A	WP_075398369.1 arsenate reductase family protein	Domibacillus antri
ERR2221098	ERR2221098	2	NuoF	Firmicutes_A	Blautia_A	WP_083379570.1 NADH quinone oxidoreductase subunit NuoF, partial	Thermoanaerobacter thermohydrosulfuricus
ERR2221099	ERR2221099	1	[FeFe] Group A1	Firmicutes_A	Blautia_A	WP_026649549.1	Blautia wexlerae
ERR2221099	ERR2221099	1	[FeFe] Group B	Firmicutes_A	Blautia_A	WP_007046798.1	Subdoligranulum variabile
ERR2221099	ERR2221099	1	CooS	Firmicutes_A	Blautia_A	WP_040782480.1	Marvinbryantia formatexigens
ERR2221099	ERR2221099	1	AcsB	Firmicutes_A	Blautia_A	WP_055055589.1	Blautia obeum
ERR2221099	ERR2221099	1	AcsB	Firmicutes_A	Blautia_A	WP_072521057.1	Blautia sp. Marseille P3087
ERR2221099	ERR2221099	1	NuoF	Firmicutes_A	Blautia_A	WP_083379570.1 NADH quinone oxidoreductase subunit NuoF, partial	Thermoanaerobacter thermohydrosulfuricus
ERR2221099	ERR2221099	1	AtpA	Firmicutes_A	Blautia_A	WP_118582131.1 F0F1 ATP synthase subunit alpha	Ruminococcus sp. AM42 11
ERR2221099	ERR2221099	1	YgfK	Firmicutes_A	Blautia_A	WP_148463352.1 putative selenate reductase subunit YgfK	Ruminococcaceae bacterium
ERR2221100	ERR2221100	1	[FeFe] Group A2	Firmicutes_A	Mediterraneibacter	WP_015528722.1	Lachnoclostridium torques
ERR2221100	ERR2221100	1	[FeFe] Group A3	Firmicutes_A	Mediterraneibacter	WP_015528256.1	Lachnoclostridium torques
ERR2221100	ERR2221100	1	[FeFe] Group B	Firmicutes_A	Mediterraneibacter	WP_015529112.1	Lachnoclostridium torques
ERR2221100	ERR2221100	1	NifH	Firmicutes_A	Mediterraneibacter	WP_003446488.1	Clostridium pasteurianum
ERR2221100	ERR2221100	1	NifH	Firmicutes_A	Mediterraneibacter	WP_015145430.1	MULTISPECIES: Pleurocapsales
ERR2221100	ERR2221100	1	AtpA	Firmicutes_A	Mediterraneibacter	WP_055160487.1 MULTISPECIES: F0F1 ATP synthase subunit alpha	Clostridiales
ERR2221100	ERR2221100	1	YgfK	Firmicutes_A	Mediterraneibacter	WP_055171889.1 putative selenate reductase subunit YgfK	Ruminococcus torques
ERR2221100	ERR2221100	1	AtpA	Firmicutes_A	Mediterraneibacter	WP_101298650.1 ATP synthase subunit A	Hungateiclostridium saccincola
ERR2221100	ERR2221100	1	NuoF	Firmicutes_A	Mediterraneibacter	WP_147267767.1 MULTISPECIES: NADH quinone oxidoreductase subunit NuoF	unclassified Halanaerobium
ERR2221101	ERR2221101	1	[FeFe] Group A3	Bacteroidota	Tidjanibacter	WP_004329321.1	Alistipes putredinis
ERR2221101	ERR2221101	1	[FeFe] Group B	Bacteroidota	Tidjanibacter	WP_018338302.1	Butyricimonas synergistica
ERR2221101	ERR2221101	1	[FeFe] Group C3	Bacteroidota	Tidjanibacter	WP_018338305.1	Butyricimonas synergistica
ERR2221101	ERR2221101	1	NuoF	Bacteroidota	Tidjanibacter	WP_149876070.1 NADH quinone oxidoreductase subunit NuoF, partial	Akkermansia sp. BIOML A21]
ERR2221101	ERR2221101	1	SdhA_FrdA	Bacteroidota	Tidjanibacter	(Group 1c)	Porphyromonas gingivalis
ERR2221101	ERR2221101	1	CydA	Bacteroidota	Tidjanibacter	WP_035471163.1 cytochrome ubiquinol oxidase subunit I	Rikenellaceae bacterium
ERR2221102	ERR2221102	1	SdhA_FrdA	Bacteroidota	Alistipes	(Group 1c)	Porphyromonas gingivalis
ERR2221102	ERR2221102	1	CydA	Bacteroidota	Alistipes	WP_022333481.1 cytochrome ubiquinol oxidase subunit I	Alistipes finegoldii
ERR2221103	ERR2221103	1	SdhA_FrdA	Bacteroidota	Alistipes	(Group 1c)	Porphyromonas gingivalis
ERR2221103	ERR2221103	1	CydA	Bacteroidota	Alistipes	WP_147620961.1 cytochrome ubiquinol oxidase subunit I	Rikenellaceae bacterium
ERR2221104	ERR2221104	1	[FeFe] Group A1	Firmicutes_A	Anaerostipes	WP_006566021.1	Anaerostipes caccae
ERR2221104	ERR2221104	1	[FeFe] Group A2	Firmicutes_A	Anaerostipes	WP_006565663.1	Anaerostipes caccae
ERR2221104	ERR2221104	1	[FeFe] Group A3	Firmicutes_A	Anaerostipes	WP_006567084.1	Anaerostipes caccae
ERR2221104	ERR2221104	1	[FeFe] Group B	Firmicutes_A	Anaerostipes	WP_006568603.1	Anaerostipes caccae
ERR2221104	ERR2221104	1	[FeFe] Group B	Firmicutes_A	Anaerostipes	WP_009202817.1	Anaerostipes hadrus
ERR2221104	ERR2221104	1	AtpA	Firmicutes_A	Anaerostipes	WP_006567601.1 MULTISPECIES: F0F1 ATP synthase subunit alpha	Anaerostipes
ERR2221104	ERR2221104	1	AtpA	Firmicutes_A	Anaerostipes	WP_006568946.1 MULTISPECIES: F0F1 ATP synthase subunit alpha	Anaerostipes
ERR2221104	ERR2221104	1	AsrA	Firmicutes_A	Anaerostipes	WP_007493074.1	Flavonifractor plautii
ERR2221104	ERR2221104	1	YgfK	Firmicutes_A	Anaerostipes	WP_009290387.1 MULTISPECIES: putative selenate reductase subunit YgfK	Anaerostipes
ERR2221104	ERR2221104	1	ArsC	Firmicutes_A	Anaerostipes	WP_163536546.1 arsenate reductase family protein	Gracilibacillus sp. YIM 98692
ERR2221105	ERR2221105	1	[FeFe] Group A3	Firmicutes_A	Anaerotruncus	WP_006876820.1	Anaerotruncus colihominis
ERR2221105	ERR2221105	1	[FeFe] Group B	Firmicutes_A	Anaerotruncus	WP_006874781.1	Anaerotruncus colihominis
ERR2221105	ERR2221105	1	[FeFe] Group B	Firmicutes_A	Anaerotruncus	WP_006874974.1	Anaerotruncus colihominis
ERR2221105	ERR2221105	1	[FeFe] Group C1	Firmicutes_A	Anaerotruncus	WP_015513457.1	Coprococcus catus
ERR2221105	ERR2221105	1	[FeFe] Group C3	Firmicutes_A	Anaerotruncus	WP_006874783.1	Anaerotruncus colihominis
ERR2221105	ERR2221105	1	ArsC	Firmicutes_A	Anaerotruncus	WP_017554849.1 arsenate reductase family protein	Bacillus coagulans
ERR2221105	ERR2221105	1	YgfK	Firmicutes_A	Anaerotruncus	WP_055245437.1 putative selenate reductase subunit YgfK	Anaerotruncus colihominis
ERR2221105	ERR2221105	1	NuoF	Firmicutes_A	Anaerotruncus	WP_083379570.1 NADH quinone oxidoreductase subunit NuoF, partial	Thermoanaerobacter thermohydrosulfuricus
ERR2221105	ERR2221105	1	AtpA	Firmicutes_A	Anaerotruncus	WP_148891043.1 ATP synthase subunit A	Hungateiclostridium alkalicellulosi
ERR2221106	ERR2221106	1	Sqr Sqr II	Firmicutes	Bacillus	WP_014114515.1	Bacillus subtilis
ERR2221106	ERR2221106	1	SdhA_FrdA	Firmicutes	Bacillus	(Group 1a)	Bacillus halodurans
ERR2221106	ERR2221106	1	AtpA	Firmicutes	Bacillus	WP_020453257.1 MULTISPECIES: F0F1 ATP synthase subunit alpha	Bacillus
ERR2221106	ERR2221106	1	NarG	Firmicutes	Bacillus	WP_021480830.1	Bacillus subtilis
ERR2221106	ERR2221106	1	CydA	Firmicutes	Bacillus	WP_023855818.1 MULTISPECIES: cytochrome ubiquinol oxidase subunit I	Bacillus
ERR2221106	ERR2221106	1	CoxA	Firmicutes	Bacillus	WP_025810604.1 MULTISPECIES: cytochrome aa3 quinol oxidase subunit I	Bacillus
ERR2221106	ERR2221106	1	CoxA	Firmicutes	Bacillus	WP_025811367.1 MULTISPECIES: cytochrome c oxidase subunit I	Bacillus
ERR2221106	ERR2221106	1	FdhA	Firmicutes	Bacillus	WP_043054401.1 MULTISPECIES: formate dehydrogenase subunit alpha	Bacillus
ERR2221106	ERR2221106	1	NorB	Firmicutes	Bacillus	WP_076793337.1	Bacillus haynesii
ERR2221106	ERR2221106	1	ArsC	Firmicutes	Bacillus	WP_100373964.1 arsenate reductase family protein	Bacillus sp. FJAT 45037
ERR2221106	ERR2221106	1	CydA	Firmicutes	Bacillus	WP_101561311.1 MULTISPECIES: cytochrome ubiquinol oxidase subunit I	Bacillus
ERR2221106	ERR2221106	1	FdhA	Firmicutes	Bacillus	WP_130032134.1 molybdopterin dependent oxidoreductase	Sporolactobacillus sp. THM74
ERR2221106	ERR2221106	1	CyoA	Firmicutes	Bacillus	WP_130297136.1 cytochrome aa3 quinol oxidase subunit II	Fictibacillus sp. BK138
ERR2221106	ERR2221106	1	FdhA	Firmicutes	Bacillus	WP_144498571.1 formate dehydrogenase subunit alpha	Bacillus paralicheniformis
ERR2221107	ERR2221107	1	[FeFe] Group A3	Bacteroidota	Bacteroides	WP_005680505.1	Bacteroides caccae
ERR2221107	ERR2221107	1	[FeFe] Group B	Bacteroidota	Bacteroides	WP_005679640.1	Bacteroides caccae
ERR2221107	ERR2221107	1	NuoF	Bacteroidota	Bacteroides	WP_149876070.1 NADH quinone oxidoreductase subunit NuoF, partial	Akkermansia sp. BIOML A21]
ERR2221107	ERR2221107	1	SdhA_FrdA	Bacteroidota	Bacteroides	(Group 1c)	Bacteroides xylanisolvens
ERR2221107	ERR2221107	1	NrfA	Bacteroidota	Bacteroides	WP_004297092.1	Bacteroides ovatus
ERR2221107	ERR2221107	1	CydA	Bacteroidota	Bacteroides	WP_005676401.1 cytochrome ubiquinol oxidase subunit I	Bacteroides caccae
ERR2221107	ERR2221107	1	AtpA	Bacteroidota	Bacteroides	WP_005680925.1 F0F1 ATP synthase subunit alpha	Bacteroides caccae
ERR2221107	ERR2221107	1	ArsC	Bacteroidota	Bacteroides	WP_013920448.1 arsenate reductase family protein	Paenibacillus mucilaginosus
ERR2221109	ERR2221109	1	[FeFe] Group A1	Firmicutes_A	Eisenbergiella	WP_007716914.1	Lachnoclostridium asparagiforme
ERR2221109	ERR2221109	1	[FeFe] Group A2	Firmicutes_A	Eisenbergiella	WP_009146318.1	Phascolarctobacterium succinatutens
ERR2221109	ERR2221109	1	[FeFe] Group A3	Firmicutes_A	Eisenbergiella	WP_029502586.1	Lachnoclostridium phytofermentans
ERR2221109	ERR2221109	1	[FeFe] Group B	Firmicutes_A	Eisenbergiella	WP_004840268.1	Lachnoclostridium gnavus
ERR2221109	ERR2221109	1	[FeFe] Group B	Firmicutes_A	Eisenbergiella	WP_027640431.1	Lachnoclostridium clostridioforme
ERR2221109	ERR2221109	1	[NiFe] Group 4e	Firmicutes_A	Eisenbergiella	WP_007047619.1	Subdoligranulum variabile
ERR2221109	ERR2221109	1	AsrA	Firmicutes_A	Eisenbergiella	WP_007493074.1	Flavonifractor plautii
ERR2221109	ERR2221109	1	ArsC	Firmicutes_A	Eisenbergiella	WP_017554849.1 arsenate reductase family protein	Bacillus coagulans
ERR2221109	ERR2221109	1	AtpA	Firmicutes_A	Eisenbergiella	WP_021634378.1 MULTISPECIES: F0F1 ATP synthase subunit alpha	Clostridiales
ERR2221110	ERR2221110	1	[FeFe] Group A3	Bacteroidota	Tidjanibacter	WP_004329321.1	Alistipes putredinis
ERR2221110	ERR2221110	1	[FeFe] Group B	Bacteroidota	Tidjanibacter	WP_018338302.1	Butyricimonas synergistica
ERR2221110	ERR2221110	1	[FeFe] Group C3	Bacteroidota	Tidjanibacter	WP_018338305.1	Butyricimonas synergistica
ERR2221110	ERR2221110	1	NuoF	Bacteroidota	Tidjanibacter	WP_149876070.1 NADH quinone oxidoreductase subunit NuoF, partial	Akkermansia sp. BIOML A21]
ERR2221110	ERR2221110	1	SdhA_FrdA	Bacteroidota	Tidjanibacter	(Group 1c)	Porphyromonas gingivalis
ERR2221110	ERR2221110	1	CydA	Bacteroidota	Tidjanibacter	WP_035471163.1 cytochrome ubiquinol oxidase subunit I	Rikenellaceae bacterium
ERR2221112	ERR2221112	1	[NiFe] Group 1c	Proteobacteria	Escherichia	WP_000083052.1	Shigella boydii
ERR2221112	ERR2221112	1	[NiFe] Group 1d	Proteobacteria	Escherichia	WP_000107401.1	Shigella flexneri
ERR2221112	ERR2221112	1	[NiFe] Group 4a	Proteobacteria	Escherichia	WP_001102300.1	Shigella dysenteriae
ERR2221112	ERR2221112	1	[NiFe] Group 4a	Proteobacteria	Escherichia	WP_014639275.1	Escherichia coli
ERR2221112	ERR2221112	1	SdhA_FrdA	Proteobacteria	Escherichia	(Group 3a)	Escherichia coli
ERR2221112	ERR2221112	1	SdhA_FrdA	Proteobacteria	Escherichia	(Group 5d)	Escherichia coli
ERR2221112	ERR2221112	1	ArsC	Proteobacteria	Escherichia	WP_000065786.1 MULTISPECIES: glutaredoxin dependent arsenate reductase	Enterobacteriaceae
ERR2221112	ERR2221112	1	ArsC	Proteobacteria	Escherichia	WP_000166467.1 MULTISPECIES: arsenate reductase (glutaredoxin)	Enterobacteriaceae
ERR2221112	ERR2221112	1	NapA	Proteobacteria	Escherichia	WP_000778075.1	Escherichia coli
ERR2221112	ERR2221112	1	CydA	Proteobacteria	Escherichia	WP_000884361.1 MULTISPECIES: cytochrome ubiquinol oxidase subunit I	Proteobacteria
ERR2221112	ERR2221112	1	AtpA	Proteobacteria	Escherichia	WP_001176745.1 MULTISPECIES: F0F1 ATP synthase subunit alpha	Proteobacteria
ERR2221112	ERR2221112	1	CyoA	Proteobacteria	Escherichia	WP_001239441.1 MULTISPECIES: cytochrome o ubiquinol oxidase subunit II	Enterobacteriaceae
ERR2221112	ERR2221112	1	NrfA	Proteobacteria	Escherichia	WP_001446469.1	Escherichia coli
ERR2221112	ERR2221112	1	CydA	Proteobacteria	Escherichia	WP_001558216.1 cytochrome bd II oxidase subunit 1	Escherichia coli
ERR2221112	ERR2221112	1	YgfK	Proteobacteria	Escherichia	WP_021578718.1 putative selenate reductase subunit YgfK	Escherichia coli
ERR2221112	ERR2221112	1	NarG	Proteobacteria	Escherichia	WP_038871464.1	Cronobacter dublinensis
ERR2221112	ERR2221112	1	NarG	Proteobacteria	Escherichia	WP_050900330.1	Shigella flexneri
ERR2221112	ERR2221112	2	FdhA	Proteobacteria	Escherichia	WP_080143826.1 formate dehydrogenase subunit alpha	Gordonibacter massiliensis
ERR2221112	ERR2221112	1	CoxA	Proteobacteria	Escherichia	WP_090116338.1 MULTISPECIES: cytochrome ubiquinol oxidase subunit I	unclassified Cohnella
ERR2221112	ERR2221112	2	CydA	Proteobacteria	Escherichia	WP_130090851.1 cytochrome d ubiquinol oxidase subunit II	Escherichia coli
ERR2221120	ERR2221120	1	[FeFe] Group A1	Firmicutes_A	Terrisporobacter	WP_018592904.1	Terrisporobacter glycolicus
ERR2221120	ERR2221120	1	[FeFe] Group A3	Firmicutes_A	Terrisporobacter	WP_018592006.1	Terrisporobacter glycolicus
ERR2221120	ERR2221120	1	[FeFe] Group A4	Firmicutes_A	Terrisporobacter	WP_018591881.1	Terrisporobacter glycolicus
ERR2221120	ERR2221120	1	[FeFe] Group C3	Firmicutes_A	Terrisporobacter	WP_018592801.1	Terrisporobacter glycolicus
ERR2221120	ERR2221120	1	NuoF	Firmicutes_A	Terrisporobacter	WP_149876070.1 NADH quinone oxidoreductase subunit NuoF, partial	Akkermansia sp. BIOML A21]
ERR2221120	ERR2221120	1	NuoF	Firmicutes_A	Terrisporobacter	WP_026394065.1 NADH dehydrogenase, partial	Acetobacterium dehalogenans
ERR2221120	ERR2221120	1	AsrA	Firmicutes_A	Terrisporobacter	WP_071121596.1	Romboutsia timonensis
ERR2221120	ERR2221120	1	CooS	Firmicutes_A	Terrisporobacter	WP_074918475.1	Terrisporobacter glycolicus
ERR2221120	ERR2221120	1	AtpA	Firmicutes_A	Terrisporobacter	WP_074919679.1 F0F1 ATP synthase subunit alpha	Terrisporobacter glycolicus
ERR2221120	ERR2221120	1	AcsB	Firmicutes_A	Terrisporobacter	WP_074919944.1	Terrisporobacter glycolicus
ERR2221120	ERR2221120	2	FdhA	Firmicutes_A	Terrisporobacter	WP_080143826.1 formate dehydrogenase subunit alpha	Gordonibacter massiliensis
ERR2221120	ERR2221120	1	CooS	Firmicutes_A	Terrisporobacter	WP_094368236.1	Romboutsia weinsteinii
ERR2221120	ERR2221120	1	ArsC	Firmicutes_A	Terrisporobacter	WP_102344977.1 arsenate reductase family protein	Bacillus sp. Marseille P3661
ERR832496	ERR832496	1	[NiFe] Group 1c	Proteobacteria	Proteus	WP_004248989.1	Proteus mirabilis
ERR832496	ERR832496	1	[NiFe] Group 4a	Proteobacteria	Proteus	WP_004245689.1	Proteus mirabilis
ERR832496	ERR832496	1	Sqr Sqr III	Proteobacteria	Proteus	WP_066348078.1	Arcobacter cryaerophilus
ERR832496	ERR832496	1	SdhA_FrdA	Proteobacteria	Proteus	(Group 5d)	Cronobacter sakazakii
ERR832496	ERR832496	1	SdhA_FrdA	Proteobacteria	Proteus	(Group 3a)	Proteus vulgaris
ERR832496	ERR832496	1	ArsC	Proteobacteria	Proteus	WP_004243423.1 MULTISPECIES: arsenate reductase (glutaredoxin)	Proteus
ERR832496	ERR832496	1	CyoA	Proteobacteria	Proteus	WP_004245101.1 MULTISPECIES: cytochrome o ubiquinol oxidase subunit II	Proteus
ERR832496	ERR832496	1	AtpA	Proteobacteria	Proteus	WP_004246592.1 MULTISPECIES: F0F1 ATP synthase subunit alpha	Proteus
ERR832496	ERR832496	1	CydA	Proteobacteria	Proteus	WP_004249451.1 MULTISPECIES: cytochrome ubiquinol oxidase subunit I	Proteus
ERR832496	ERR832496	1	CydA	Proteobacteria	Proteus	WP_004252190.1 MULTISPECIES: cytochrome ubiquinol oxidase subunit I	Proteus
ERR832496	ERR832496	1	CydA	Proteobacteria	Proteus	WP_036918421.1 MULTISPECIES: cytochrome ubiquinol oxidase subunit I	Proteus
ERR832496	ERR832496	1	NarG	Proteobacteria	Proteus	WP_036933171.1	Proteus vulgaris
ERR832496	ERR832496	3	FdhA	Proteobacteria	Proteus	WP_080143826.1 formate dehydrogenase subunit alpha	Gordonibacter massiliensis
ERR832496	ERR832496	1	CoxA	Proteobacteria	Proteus	WP_090116338.1 MULTISPECIES: cytochrome ubiquinol oxidase subunit I	unclassified Cohnella
ERR832496	ERR832496	1	CydA	Proteobacteria	Proteus	WP_130090851.1 cytochrome d ubiquinol oxidase subunit II	Escherichia coli
ERR2221121	ERR2221121	1	[NiFe] Group 4a	Proteobacteria	Klebsiella	WP_022065323.1	Klebsiella variicola
ERR2221121	ERR2221121	1	SdhA_FrdA	Proteobacteria	Klebsiella	(Group 3a)	Klebsiella pneumoniae
ERR2221121	ERR2221121	1	SdhA_FrdA	Proteobacteria	Klebsiella	(Group 5d)	Klebsiella pneumoniae
ERR2221121	ERR2221121	1	CydA	Proteobacteria	Klebsiella	WP_002895047.1 MULTISPECIES: cytochrome ubiquinol oxidase subunit I	Enterobacteriaceae
ERR2221121	ERR2221121	1	ArsC	Proteobacteria	Klebsiella	WP_002913810.1 MULTISPECIES: arsenate reductase (glutaredoxin)	Enterobacteriaceae
ERR2221121	ERR2221121	1	CydA	Proteobacteria	Klebsiella	WP_004140511.1 MULTISPECIES: cytochrome ubiquinol oxidase subunit I	Enterobacteriaceae
ERR2221121	ERR2221121	1	AtpA	Proteobacteria	Klebsiella	WP_004144995.1 MULTISPECIES: F0F1 ATP synthase subunit alpha	Enterobacteriaceae
ERR2221121	ERR2221121	1	CydA	Proteobacteria	Klebsiella	WP_004151214.1 MULTISPECIES: cytochrome ubiquinol oxidase subunit I	Enterobacteriaceae
ERR2221121	ERR2221121	1	CydA	Proteobacteria	Klebsiella	WP_004179850.1 MULTISPECIES: cytochrome ubiquinol oxidase subunit I	Klebsiella
ERR2221121	ERR2221121	1	CyoA	Proteobacteria	Klebsiella	WP_004213769.1 MULTISPECIES: cytochrome o ubiquinol oxidase subunit II	Enterobacteriaceae
ERR2221121	ERR2221121	1	ArsC	Proteobacteria	Klebsiella	WP_009308606.1 MULTISPECIES: glutaredoxin dependent arsenate reductase	Enterobacteriaceae
ERR2221121	ERR2221121	1	NarG	Proteobacteria	Klebsiella	WP_032438268.1	Klebsiella pneumoniae
ERR2221121	ERR2221121	1	NarG	Proteobacteria	Klebsiella	WP_038871464.1	Cronobacter dublinensis
ERR2221121	ERR2221121	3	FdhA	Proteobacteria	Klebsiella	WP_080143826.1 formate dehydrogenase subunit alpha	Gordonibacter massiliensis
ERR2221121	ERR2221121	1	CoxA	Proteobacteria	Klebsiella	WP_090116338.1 MULTISPECIES: cytochrome ubiquinol oxidase subunit I	unclassified Cohnella
ERR2221121	ERR2221121	1	ArsC	Proteobacteria	Klebsiella	WP_114264726.1 glutaredoxin dependent arsenate reductase	Klebsiella pneumoniae
ERR2221121	ERR2221121	1	CydA	Proteobacteria	Klebsiella	WP_130090851.1 cytochrome d ubiquinol oxidase subunit II	Escherichia coli
ERR2221122	ERR2221122	1	SdhA_FrdA	Firmicutes	Staphylococcus	(Group 1a)	Staphylococcus epidermidis
ERR2221122	ERR2221122	1	NarG	Firmicutes	Staphylococcus	WP_020360843.1	Staphylococcus epidermidis
ERR2221122	ERR2221122	1	CyoA	Firmicutes	Staphylococcus	WP_036105261.1 cytochrome aa3 quinol oxidase subunit II	Listeria grayi
ERR2221122	ERR2221122	1	AtpA	Firmicutes	Staphylococcus	WP_042362319.1 F0F1 ATP synthase subunit alpha	Staphylococcus xylosus
ERR2221122	ERR2221122	1	CoxA	Firmicutes	Staphylococcus	WP_058121536.1 cytochrome aa3 quinol oxidase subunit I	Staphylococcus capitis
ERR2221122	ERR2221122	1	CydA	Firmicutes	Staphylococcus	WP_107542913.1 cytochrome ubiquinol oxidase subunit I	Staphylococcus xylosus
ERR2221122	ERR2221122	1	FdhA	Firmicutes	Staphylococcus	WP_119615855.1 formate dehydrogenase subunit alpha	Staphylococcus xylosus
ERR2221122	ERR2221122	1	ArsC	Firmicutes	Staphylococcus	WP_134338643.1 arsenate reductase family protein	Filobacillus milosensis
ERR2221123	ERR2221123	1	AtpA	Firmicutes	Lactobacillus	WP_004044821.1 MULTISPECIES: F0F1 ATP synthase subunit alpha	Lactobacillus
ERR2221123	ERR2221123	1	ArsC	Firmicutes	Lactobacillus	WP_075982795.1 arsenate reductase family protein	Bacillus massilionigeriensis
ERR2221123	ERR2221123	1	CydA	Firmicutes	Lactobacillus	WP_154881412.1 cytochrome ubiquinol oxidase subunit I	Lactobacillaceae bacterium
ERR2221124	ERR2221124	1	AtpA	Firmicutes	Lactobacillus	WP_003648566.1 MULTISPECIES: F0F1 ATP synthase subunit alpha	Lactobacillus
ERR2221124	ERR2221124	1	CydA	Firmicutes	Lactobacillus	WP_004898178.1 cytochrome ubiquinol oxidase subunit I	Lactobacillus johnsonii
ERR2221124	ERR2221124	1	ArsC	Firmicutes	Lactobacillus	WP_026584723.1 arsenate reductase family protein	Bacillus sp. J33
ERR2221127	ERR2221127	1	AtpA	Firmicutes	Limosilactobacillus	WP_003672565.1 MULTISPECIES: F0F1 ATP synthase subunit alpha	Lactobacillus
ERR2221127	ERR2221127	1	CydA	Firmicutes	Limosilactobacillus	WP_011953418.1 cytochrome ubiquinol oxidase subunit I	Lactobacillus reuteri
ERR2221127	ERR2221127	1	NarG	Firmicutes	Limosilactobacillus	WP_086141562.1	Lactobacillus reuteri
ERR2221128	ERR2221128	1	[NiFe] Group 1c	Proteobacteria	Escherichia	WP_000083052.1	Shigella boydii
ERR2221128	ERR2221128	1	[NiFe] Group 1d	Proteobacteria	Escherichia	WP_021522685.1	Escherichia coli
ERR2221128	ERR2221128	1	[NiFe] Group 4a	Proteobacteria	Escherichia	WP_014639275.1	Escherichia coli
ERR2221128	ERR2221128	1	SdhA_FrdA	Proteobacteria	Escherichia	(Group 3a)	Escherichia coli
ERR2221128	ERR2221128	1	SdhA_FrdA	Proteobacteria	Escherichia	(Group 5d)	Escherichia coli
ERR2221128	ERR2221128	1	NarG	Proteobacteria	Escherichia	WP_000032919.1	Escherichia coli
ERR2221128	ERR2221128	1	ArsC	Proteobacteria	Escherichia	WP_000065794.1 glutaredoxin dependent arsenate reductase	Escherichia coli
ERR2221128	ERR2221128	1	ArsC	Proteobacteria	Escherichia	WP_000166454.1 arsenate reductase (glutaredoxin)	Escherichia coli
ERR2221128	ERR2221128	1	YgfK	Proteobacteria	Escherichia	WP_000502373.1 putative selenate reductase subunit YgfK	Escherichia coli
ERR2221128	ERR2221128	1	NapA	Proteobacteria	Escherichia	WP_000778075.1	Escherichia coli
ERR2221128	ERR2221128	1	CydA	Proteobacteria	Escherichia	WP_000884360.1 cytochrome ubiquinol oxidase subunit I	Escherichia coli
ERR2221128	ERR2221128	1	AtpA	Proteobacteria	Escherichia	WP_001176745.1 MULTISPECIES: F0F1 ATP synthase subunit alpha	Proteobacteria
ERR2221128	ERR2221128	1	CyoA	Proteobacteria	Escherichia	WP_001239434.1 MULTISPECIES: cytochrome o ubiquinol oxidase subunit II	Enterobacteriaceae
ERR2221128	ERR2221128	1	NrfA	Proteobacteria	Escherichia	WP_001446469.1	Escherichia coli
ERR2221128	ERR2221128	1	CydA	Proteobacteria	Escherichia	WP_001558216.1 cytochrome bd II oxidase subunit 1	Escherichia coli
ERR2221128	ERR2221128	1	NarG	Proteobacteria	Escherichia	WP_038871464.1	Cronobacter dublinensis
ERR2221128	ERR2221128	2	FdhA	Proteobacteria	Escherichia	WP_080143826.1 formate dehydrogenase subunit alpha	Gordonibacter massiliensis
ERR2221128	ERR2221128	1	CoxA	Proteobacteria	Escherichia	WP_090116338.1 MULTISPECIES: cytochrome ubiquinol oxidase subunit I	unclassified Cohnella
ERR2221128	ERR2221128	2	CydA	Proteobacteria	Escherichia	WP_130090851.1 cytochrome d ubiquinol oxidase subunit II	Escherichia coli
ERR2221129	ERR2221129	1	[FeFe] Group A3	Bacteroidota	Parabacteroides	WP_008157755.1	Parabacteroides johnsonii
ERR2221129	ERR2221129	1	[FeFe] Group B	Bacteroidota	Parabacteroides	WP_028726954.1	Parabacteroides gordonii
ERR2221129	ERR2221129	1	[FeFe] Group C1	Bacteroidota	Parabacteroides	WP_005643245.1	Parabacteroides merdae
ERR2221129	ERR2221129	1	[NiFe] Group 1d	Bacteroidota	Parabacteroides	WP_008157836.1	Parabacteroides johnsonii
ERR2221129	ERR2221129	1	Sqr Sqr II	Bacteroidota	Parabacteroides	WP_073349392.1	Bacteroides faecichinchillae
ERR2221129	ERR2221129	1	NuoF	Bacteroidota	Parabacteroides	WP_149876070.1 NADH quinone oxidoreductase subunit NuoF, partial	Akkermansia sp. BIOML A21]
ERR2221129	ERR2221129	1	SdhA_FrdA	Bacteroidota	Parabacteroides	(Group 1c)	Porphyromonas gingivalis
ERR2221129	ERR2221129	1	AtpA	Bacteroidota	Parabacteroides	WP_005865921.1 MULTISPECIES: F0F1 ATP synthase subunit alpha	Parabacteroides
ERR2221129	ERR2221129	2	NrfA	Bacteroidota	Parabacteroides	WP_007659437.1	Parabacteroides goldsteinii
ERR2221129	ERR2221129	1	CydA	Bacteroidota	Parabacteroides	WP_048927911.1 MULTISPECIES: cytochrome ubiquinol oxidase subunit I	unclassified Parabacteroides
ERR2221130	ERR2221130	1	Sqr Sqr II	Firmicutes	Mammaliicoccus	WP_001033008.1	Staphylococcus aureus
ERR2221130	ERR2221130	1	SdhA_FrdA	Firmicutes	Mammaliicoccus	(Group 1a)	Staphylococcus epidermidis
ERR2221130	ERR2221130	1	AtpA	Firmicutes	Mammaliicoccus	WP_016998908.1 F0F1 ATP synthase subunit alpha	Staphylococcus lentus
ERR2221130	ERR2221130	1	CydA	Firmicutes	Mammaliicoccus	WP_016999683.1 cytochrome ubiquinol oxidase subunit I	Staphylococcus lentus
ERR2221130	ERR2221130	1	CoxA	Firmicutes	Mammaliicoccus	WP_017001119.1 cytochrome c oxidase subunit I	Staphylococcus lentus
ERR2221130	ERR2221130	1	CyoA	Firmicutes	Mammaliicoccus	WP_036105261.1 cytochrome aa3 quinol oxidase subunit II	Listeria grayi
ERR2221130	ERR2221130	1	CoxA	Firmicutes	Mammaliicoccus	WP_058121536.1 cytochrome aa3 quinol oxidase subunit I	Staphylococcus capitis
ERR2221130	ERR2221130	1	FdhA	Firmicutes	Mammaliicoccus	WP_064204616.1 formate dehydrogenase subunit alpha	Staphylococcus lentus
ERR2221130	ERR2221130	1	NarG	Firmicutes	Mammaliicoccus	WP_070369158.1	Staphylococcus sciuri
ERR2221130	ERR2221130	1	ArsC	Firmicutes	Mammaliicoccus	WP_134338643.1 arsenate reductase family protein	Filobacillus milosensis
ERR2221131	ERR2221131	1	SdhA_FrdA	Firmicutes	Staphylococcus	(Group 1a)	Staphylococcus epidermidis
ERR2221131	ERR2221131	1	NarG	Firmicutes	Staphylococcus	WP_020360843.1	Staphylococcus epidermidis
ERR2221131	ERR2221131	1	CyoA	Firmicutes	Staphylococcus	WP_036105261.1 cytochrome aa3 quinol oxidase subunit II	Listeria grayi
ERR2221131	ERR2221131	1	CoxA	Firmicutes	Staphylococcus	WP_058121536.1 cytochrome aa3 quinol oxidase subunit I	Staphylococcus capitis
ERR2221131	ERR2221131	1	AtpA	Firmicutes	Staphylococcus	WP_107530642.1 MULTISPECIES: F0F1 ATP synthase subunit alpha	Staphylococcus
ERR2221131	ERR2221131	1	FdhA	Firmicutes	Staphylococcus	WP_107551703.1 MULTISPECIES: formate dehydrogenase subunit alpha	Staphylococcus
ERR2221131	ERR2221131	1	CydA	Firmicutes	Staphylococcus	WP_107552071.1 MULTISPECIES: cytochrome ubiquinol oxidase subunit I	Staphylococcus
ERR2221131	ERR2221131	1	ArsC	Firmicutes	Staphylococcus	WP_134338643.1 arsenate reductase family protein	Filobacillus milosensis
ERR2221132	ERR2221132	1	Sqr Sqr II	Firmicutes	Bacillus	WP_014114515.1	Bacillus subtilis
ERR2221132	ERR2221132	1	SdhA_FrdA	Firmicutes	Bacillus	(Group 1a)	Bacillus subtilis
ERR2221132	ERR2221132	1	CoxA	Firmicutes	Bacillus	WP_014663860.1 MULTISPECIES: cytochrome c oxidase subunit I	Bacillus
ERR2221132	ERR2221132	1	CydA	Firmicutes	Bacillus	WP_014665095.1 MULTISPECIES: cytochrome ubiquinol oxidase subunit I	Bacillus
ERR2221132	ERR2221132	1	CoxA	Firmicutes	Bacillus	WP_014665843.1 MULTISPECIES: cytochrome aa3 quinol oxidase subunit I	Bacillus
ERR2221132	ERR2221132	1	CydA	Firmicutes	Bacillus	WP_014665915.1 MULTISPECIES: cytochrome ubiquinol oxidase subunit I	Bacillus
ERR2221132	ERR2221132	1	NarG	Firmicutes	Bacillus	WP_021480830.1	Bacillus subtilis
ERR2221132	ERR2221132	1	AtpA	Firmicutes	Bacillus	WP_040081551.1 MULTISPECIES: F0F1 ATP synthase subunit alpha	Bacillus
ERR2221132	ERR2221132	1	ArsC	Firmicutes	Bacillus	WP_100373964.1 arsenate reductase family protein	Bacillus sp. FJAT 45037
ERR2221132	ERR2221132	1	FdhA	Firmicutes	Bacillus	WP_103749985.1 MULTISPECIES: formate dehydrogenase subunit alpha	Bacillus
ERR2221132	ERR2221132	1	FdhA	Firmicutes	Bacillus	WP_134975759.1 formate dehydrogenase subunit alpha	Bacillus subtilis
ERR2221132	ERR2221132	1	FdhA	Firmicutes	Bacillus	WP_141604658.1 molybdopterin dependent oxidoreductase	Terrilactibacillus laevilacticus
ERR2221132	ERR2221132	1	CyoA	Firmicutes	Bacillus	WP_154658044.1 cytochrome aa3 quinol oxidase subunit II	Fictibacillus gelatini
ERR2221133	ERR2221133	1	[FeFe] Group A3	Bacteroidota	Bacteroides	WP_010537425.1	Bacteroides faecis
ERR2221133	ERR2221133	1	[FeFe] Group B	Bacteroidota	Bacteroides	WP_016266912.1	Bacteroides thetaiotaomicron
ERR2221133	ERR2221133	1	NuoF	Bacteroidota	Bacteroides	WP_149876070.1 NADH quinone oxidoreductase subunit NuoF, partial	Akkermansia sp. BIOML A21]
ERR2221133	ERR2221133	1	SdhA_FrdA	Bacteroidota	Bacteroides	(Group 1c)	Bacteroides xylanisolvens
ERR2221133	ERR2221133	1	NrfA	Bacteroidota	Bacteroides	WP_004297092.1	Bacteroides ovatus
ERR2221133	ERR2221133	1	AtpA	Bacteroidota	Bacteroides	WP_010538183.1 MULTISPECIES: F0F1 ATP synthase subunit alpha	Bacteroides
ERR2221133	ERR2221133	1	ArsC	Bacteroidota	Bacteroides	WP_013920448.1 arsenate reductase family protein	Paenibacillus mucilaginosus
ERR2221133	ERR2221133	1	CydA	Bacteroidota	Bacteroides	WP_070751056.1 MULTISPECIES: cytochrome ubiquinol oxidase subunit I	Bacteroides
ERR2221134	ERR2221134	1	[FeFe] Group B	Bacteroidota	Bacteroides	WP_014299406.1	Bacteroides fragilis
ERR2221134	ERR2221134	1	SdhA_FrdA	Bacteroidota	Bacteroides	(Group 1c)	Porphyromonas gingivalis
ERR2221134	ERR2221134	1	CydA	Bacteroidota	Bacteroides	WP_005786918.1 MULTISPECIES: cytochrome ubiquinol oxidase subunit I	Bacteroides
ERR2221134	ERR2221134	1	AtpA	Bacteroidota	Bacteroides	WP_005787491.1 MULTISPECIES: F0F1 ATP synthase subunit alpha	Bacteroides
ERR2221134	ERR2221134	1	NrfA	Bacteroidota	Bacteroides	WP_009291428.1	Bacteroides fragilis
ERR2221134	ERR2221134	1	ArsC	Bacteroidota	Bacteroides	WP_077721305.1 arsenate reductase family protein	Novibacillus thermophilus
ERR2221135	ERR2221135	1	[FeFe] Group A3	Bacteroidota	Bacteroides	WP_025867773.1	Bacteroides nordii
ERR2221135	ERR2221135	1	[FeFe] Group B	Bacteroidota	Bacteroides	WP_025868115.1	Bacteroides nordii
ERR2221135	ERR2221135	1	NuoF	Bacteroidota	Bacteroides	WP_149876070.1 NADH quinone oxidoreductase subunit NuoF, partial	Akkermansia sp. BIOML A21]
ERR2221135	ERR2221135	1	SdhA_FrdA	Bacteroidota	Bacteroides	(Group 1c)	Porphyromonas gingivalis
ERR2221135	ERR2221135	1	AtpA	Bacteroidota	Bacteroides	WP_007485226.1 F0F1 ATP synthase subunit alpha	Bacteroides nordii
ERR2221135	ERR2221135	1	CydA	Bacteroidota	Bacteroides	WP_007485256.1 cytochrome ubiquinol oxidase subunit I	Bacteroides nordii
ERR2221135	ERR2221135	1	NrfA	Bacteroidota	Bacteroides	WP_009291428.1	Bacteroides fragilis
ERR2221135	ERR2221135	1	ArsC	Bacteroidota	Bacteroides	WP_109689840.1 arsenate reductase family protein	Tumebacillus permanentifrigoris
ERR2221136	ERR2221136	1	[FeFe] Group A3	Bacteroidota	Bacteroides	WP_004319661.1	Bacteroides ovatus
ERR2221136	ERR2221136	1	[FeFe] Group B	Bacteroidota	Bacteroides	WP_004307174.1	Bacteroides ovatus
ERR2221136	ERR2221136	1	NuoF	Bacteroidota	Bacteroides	WP_149876070.1 NADH quinone oxidoreductase subunit NuoF, partial	Akkermansia sp. BIOML A21]
ERR2221136	ERR2221136	1	SdhA_FrdA	Bacteroidota	Bacteroides	(Group 1c)	Bacteroides xylanisolvens
ERR2221136	ERR2221136	1	NrfA	Bacteroidota	Bacteroides	WP_004297092.1	Bacteroides ovatus
ERR2221136	ERR2221136	1	ArsC	Bacteroidota	Bacteroides	WP_013920448.1 arsenate reductase family protein	Paenibacillus mucilaginosus
ERR2221136	ERR2221136	1	CydA	Bacteroidota	Bacteroides	WP_074557140.1 cytochrome ubiquinol oxidase subunit I	Bacteroides ovatus
ERR2221136	ERR2221136	1	AtpA	Bacteroidota	Bacteroides	WP_148366924.1 F0F1 ATP synthase subunit alpha	Bacteroidaceae bacterium
ERR2221114	ERR2221114	1	[NiFe] Group 4a	Proteobacteria	Enterobacter	WP_010434474.1	Enterobacter mori
ERR2221114	ERR2221114	1	SdhA_FrdA	Proteobacteria	Enterobacter	(Group 5d)	Cedecea davisae
ERR2221114	ERR2221114	1	SdhA_FrdA	Proteobacteria	Enterobacter	(Group 3a)	Salmonella enterica
ERR2221114	ERR2221114	1	AtpA	Proteobacteria	Enterobacter	WP_010426588.1 MULTISPECIES: F0F1 ATP synthase subunit alpha	Enterobacter
ERR2221114	ERR2221114	1	NarG	Proteobacteria	Enterobacter	WP_032611299.1	Leclercia adecarboxylata
ERR2221114	ERR2221114	1	NarG	Proteobacteria	Enterobacter	WP_038871464.1	Cronobacter dublinensis
ERR2221114	ERR2221114	1	CydA	Proteobacteria	Enterobacter	WP_042714542.1 MULTISPECIES: cytochrome ubiquinol oxidase subunit I	Enterobacter
ERR2221114	ERR2221114	1	ArsC	Proteobacteria	Enterobacter	WP_042715785.1 MULTISPECIES: arsenate reductase (glutaredoxin)	Enterobacter
ERR2221114	ERR2221114	3	FdhA	Proteobacteria	Enterobacter	WP_080143826.1 formate dehydrogenase subunit alpha	Gordonibacter massiliensis
ERR2221114	ERR2221114	1	CyoA	Proteobacteria	Enterobacter	WP_089600911.1 MULTISPECIES: cytochrome o ubiquinol oxidase subunit II	Enterobacter
ERR2221114	ERR2221114	1	CoxA	Proteobacteria	Enterobacter	WP_090116338.1 MULTISPECIES: cytochrome ubiquinol oxidase subunit I	unclassified Cohnella
ERR2221114	ERR2221114	1	CydA	Proteobacteria	Enterobacter	WP_108415875.1 cytochrome ubiquinol oxidase subunit I	Enterobacter mori
ERR2221114	ERR2221114	1	CydA	Proteobacteria	Enterobacter	WP_130090851.1 cytochrome d ubiquinol oxidase subunit II	Escherichia coli
ERR2221114	ERR2221114	1	ArsC	Proteobacteria	Enterobacter	WP_148399787.1 glutaredoxin dependent arsenate reductase	Enterobacter mori
ERR2221114	ERR2221114	1	CydA	Proteobacteria	Enterobacter	WP_148400774.1 cytochrome ubiquinol oxidase subunit I	Enterobacter mori
ERR2221138	ERR2221138	1	[FeFe] Group B	Bacteroidota	Bacteroides	WP_005836589.1	Bacteroides uniformis
ERR2221138	ERR2221138	1	SdhA_FrdA	Bacteroidota	Bacteroides	(Group 1c)	Bacteroides xylanisolvens
ERR2221138	ERR2221138	1	CydA	Bacteroidota	Bacteroides	WP_005828071.1 MULTISPECIES: cytochrome ubiquinol oxidase subunit I	Bacteroides
ERR2221138	ERR2221138	1	NrfA	Bacteroidota	Bacteroides	WP_009130943.1	Bacteroides oleiciplenus
ERR2221138	ERR2221138	1	AtpA	Bacteroidota	Bacteroides	WP_016273713.1 F0F1 ATP synthase subunit alpha	Bacteroides uniformis
ERR2221139	ERR2221139	1	[FeFe] Group A3	Bacteroidota	Bacteroides	WP_004319661.1	Bacteroides ovatus
ERR2221139	ERR2221139	1	[FeFe] Group B	Bacteroidota	Bacteroides	WP_004307174.1	Bacteroides ovatus
ERR2221139	ERR2221139	1	NuoF	Bacteroidota	Bacteroides	WP_149876070.1 NADH quinone oxidoreductase subunit NuoF, partial	Akkermansia sp. BIOML A21]
ERR2221139	ERR2221139	1	SdhA_FrdA	Bacteroidota	Bacteroides	(Group 1c)	Bacteroides xylanisolvens
ERR2221139	ERR2221139	1	NrfA	Bacteroidota	Bacteroides	WP_004297092.1	Bacteroides ovatus
ERR2221139	ERR2221139	1	AtpA	Bacteroidota	Bacteroides	WP_004315299.1 MULTISPECIES: F0F1 ATP synthase subunit alpha	Bacteroides
ERR2221139	ERR2221139	1	NrfA	Bacteroidota	Bacteroides	WP_009291428.1	Bacteroides fragilis
ERR2221139	ERR2221139	1	ArsC	Bacteroidota	Bacteroides	WP_013920448.1 arsenate reductase family protein	Paenibacillus mucilaginosus
ERR2221139	ERR2221139	1	CydA	Bacteroidota	Bacteroides	WP_044132316.1 cytochrome ubiquinol oxidase subunit I	Bacteroides xylanisolvens
ERR2221140	ERR2221140	1	[NiFe] Group 1d	Bacteroidota	Barnesiella	WP_008862337.1	Barnesiella intestinihominis
ERR2221140	ERR2221140	1	SdhA_FrdA	Bacteroidota	Barnesiella	(Group 1c)	Porphyromonas gingivalis
ERR2221140	ERR2221140	1	AtpA	Bacteroidota	Barnesiella	WP_008862534.1 F0F1 ATP synthase subunit alpha	Barnesiella intestinihominis
ERR2221140	ERR2221140	1	ArsC	Bacteroidota	Barnesiella	WP_017434759.1 arsenate reductase family protein	Parageobacillus caldoxylosilyticus
ERR2221140	ERR2221140	1	CydA	Bacteroidota	Barnesiella	WP_021891866.1 cytochrome ubiquinol oxidase subunit I	Bacteroidaceae bacterium
ERR2221141	ERR2221141	1	AtpA	Actinobacteriota	Bifidobacterium	WP_007051480.1 F0F1 ATP synthase subunit alpha	Bifidobacterium longum
ERR2221142	ERR2221142	1	AtpA	Actinobacteriota	Bifidobacterium	WP_004223299.1 F0F1 ATP synthase subunit alpha	Bifidobacterium pseudocatenulatum
ERR2221143	ERR2221143	1	[FeFe] Group A1	Firmicutes_A	Blautia_A	WP_026649549.1	Blautia wexlerae
ERR2221143	ERR2221143	1	[FeFe] Group A4	Firmicutes_A	Blautia_A	WP_021432325.1	Peptoclostridium bifermentans
ERR2221143	ERR2221143	1	[FeFe] Group B	Firmicutes_A	Blautia_A	WP_004840268.1	Lachnoclostridium gnavus
ERR2221143	ERR2221143	1	ArsC	Firmicutes_A	Blautia_A	WP_010899617.1 arsenate reductase family protein	Bacillus halodurans
ERR2221143	ERR2221143	1	CooS	Firmicutes_A	Blautia_A	WP_021845384.1	Blautia hydrogenotrophica
ERR2221143	ERR2221143	1	AtpA	Firmicutes_A	Blautia_A	WP_022066866.1 F0F1 ATP synthase subunit alpha	Lachnospiraceae bacterium
ERR2221143	ERR2221143	1	NuoF	Firmicutes_A	Blautia_A	WP_026394065.1 NADH dehydrogenase, partial	Acetobacterium dehalogenans
ERR2221143	ERR2221143	1	AcsB	Firmicutes_A	Blautia_A	WP_026648192.1	Blautia wexlerae
ERR2221143	ERR2221143	1	AsrA	Firmicutes_A	Blautia_A	WP_028829573.1	Proteocatella sphenisci
ERR2221143	ERR2221143	1	CooS	Firmicutes_A	Blautia_A	WP_055149065.1	Blautia wexlerae
ERR2221143	ERR2221143	1	FdhA	Firmicutes_A	Blautia_A	WP_080143826.1 formate dehydrogenase subunit alpha	Gordonibacter massiliensis
ERR2221143	ERR2221143	1	NuoF	Firmicutes_A	Blautia_A	WP_083379570.1 NADH quinone oxidoreductase subunit NuoF, partial	Thermoanaerobacter thermohydrosulfuricus
ERR2221143	ERR2221143	1	AtpA	Firmicutes_A	Blautia_A	WP_138271130.1 F0F1 ATP synthase subunit alpha	Blautia hansenii
ERR2221143	ERR2221143	1	YgfK	Firmicutes_A	Blautia_A	WP_147599577.1 putative selenate reductase subunit YgfK	Lachnospiraceae bacterium
ERR2221144	ERR2221144	1	[FeFe] Group A3	Bacteroidota	Butyricimonas	WP_027199847.1	Butyricimonas virosa
ERR2221144	ERR2221144	1	[FeFe] Group B	Bacteroidota	Butyricimonas	WP_027202830.1	Butyricimonas virosa
ERR2221144	ERR2221144	1	[FeFe] Group C1	Bacteroidota	Butyricimonas	WP_013610546.1	Odoribacter splanchnicus
ERR2221144	ERR2221144	1	[FeFe] Group C3	Bacteroidota	Butyricimonas	WP_027202827.1	Butyricimonas virosa
ERR2221144	ERR2221144	1	NuoF	Bacteroidota	Butyricimonas	WP_149876070.1 NADH quinone oxidoreductase subunit NuoF, partial	Akkermansia sp. BIOML A21]
ERR2221144	ERR2221144	1	SdhA_FrdA	Bacteroidota	Butyricimonas	(Group 1c)	Porphyromonas gingivalis
ERR2221144	ERR2221144	1	AtpA	Bacteroidota	Butyricimonas	WP_117722323.1 F0F1 ATP synthase subunit alpha	Butyricimonas virosa
ERR2221144	ERR2221144	1	CydA	Bacteroidota	Butyricimonas	WP_118450709.1 cytochrome ubiquinol oxidase subunit I	Butyricimonas virosa
ERR2221144	ERR2221144	1	ArsC	Bacteroidota	Butyricimonas	WP_132944690.1 arsenate reductase family protein	Tumebacillus sp. BK434
ERR2221145	ERR2221145	1	[FeFe] Group A1	Firmicutes_A	Enterocloster	WP_007866252.1	Lachnoclostridium citroniae
ERR2221145	ERR2221145	1	[FeFe] Group A3	Firmicutes_A	Enterocloster	WP_007862869.1	Lachnoclostridium citroniae
ERR2221145	ERR2221145	1	[FeFe] Group A3	Firmicutes_A	Enterocloster	WP_007862872.1	Lachnoclostridium citroniae
ERR2221145	ERR2221145	1	[FeFe] Group B	Firmicutes_A	Enterocloster	WP_007861015.1	Lachnoclostridium citroniae
ERR2221145	ERR2221145	1	[FeFe] Group B	Firmicutes_A	Enterocloster	WP_027640431.1	Lachnoclostridium clostridioforme
ERR2221145	ERR2221145	1	[FeFe] Group C1	Firmicutes_A	Enterocloster	WP_007862856.1	Lachnoclostridium citroniae
ERR2221145	ERR2221145	1	[FeFe] Group C3	Firmicutes_A	Enterocloster	WP_007863168.1	Lachnoclostridium citroniae
ERR2221145	ERR2221145	1	AsrA	Firmicutes_A	Enterocloster	WP_002600906.1	Hungatella hathewayi
ERR2221145	ERR2221145	1	AsrA	Firmicutes_A	Enterocloster	WP_005213738.1	Clostridium celatum
ERR2221145	ERR2221145	1	ArsC	Firmicutes_A	Enterocloster	WP_017554849.1 arsenate reductase family protein	Bacillus coagulans
ERR2221145	ERR2221145	1	CooS	Firmicutes_A	Enterocloster	WP_033141773.1	Blautia producta
ERR2221145	ERR2221145	1	NuoF	Firmicutes_A	Enterocloster	WP_083379570.1 NADH quinone oxidoreductase subunit NuoF, partial	Thermoanaerobacter thermohydrosulfuricus
ERR2221145	ERR2221145	1	AtpA	Firmicutes_A	Enterocloster	WP_094549081.1 ATP synthase subunit A	Petroclostridium xylanilyticum
ERR2221145	ERR2221145	1	NifH	Firmicutes_A	Enterocloster	WP_101310083.1	Labilibaculum manganireducens
ERR2221145	ERR2221145	1	AtpA	Firmicutes_A	Enterocloster	WP_117559772.1 F0F1 ATP synthase subunit alpha	Clostridium aldenense
ERR2221145	ERR2221145	1	YgfK	Firmicutes_A	Enterocloster	WP_117561125.1 putative selenate reductase subunit YgfK	Clostridium aldenense
ERR2221145	ERR2221145	1	NuoF	Firmicutes_A	Enterocloster	WP_134219323.1 NADH quinone oxidoreductase subunit NuoF	Pelotomaculum sp. FP
ERR2221146	ERR2221146	1	[FeFe] Group A1	Firmicutes_A	Clostridium	WP_002583070.1	Clostridium butyricum
ERR2221146	ERR2221146	1	[FeFe] Group A3	Firmicutes_A	Clostridium	WP_002580338.1	Clostridium butyricum
ERR2221146	ERR2221146	1	[FeFe] Group B	Firmicutes_A	Clostridium	WP_002580023.1	Clostridium butyricum
ERR2221146	ERR2221146	1	[FeFe] Group B	Firmicutes_A	Clostridium	WP_002582769.1	Clostridium butyricum
ERR2221146	ERR2221146	1	NifH	Firmicutes_A	Clostridium	WP_002581635.1	MULTISPECIES: Clostridium
ERR2221146	ERR2221146	1	AtpA	Firmicutes_A	Clostridium	WP_002582288.1 MULTISPECIES: F0F1 ATP synthase subunit alpha	Clostridium
ERR2221146	ERR2221146	1	AsrA	Firmicutes_A	Clostridium	WP_027634915.1	Clostridium butyricum
ERR2221146	ERR2221146	1	AtpA	Firmicutes_A	Clostridium	WP_039250285.1 ATP synthase subunit A	Clostridium novyi
ERR2221146	ERR2221146	1	AsrA	Firmicutes_A	Clostridium	WP_039773429.1	Clostridium beijerinckii
ERR2221146	ERR2221146	1	NuoF	Firmicutes_A	Clostridium	WP_083379570.1 NADH quinone oxidoreductase subunit NuoF, partial	Thermoanaerobacter thermohydrosulfuricus
ERR2221146	ERR2221146	1	ArsC	Firmicutes_A	Clostridium	WP_120460406.1 arsenate reductase family protein	Paenibacillus aceti
ERR2221147	ERR2221147	1	[FeFe] Group A1	Firmicutes_A	Terrisporobacter	WP_018592904.1	Terrisporobacter glycolicus
ERR2221147	ERR2221147	1	[FeFe] Group A3	Firmicutes_A	Terrisporobacter	WP_018592006.1	Terrisporobacter glycolicus
ERR2221147	ERR2221147	1	[FeFe] Group A4	Firmicutes_A	Terrisporobacter	WP_018591881.1	Terrisporobacter glycolicus
ERR2221147	ERR2221147	1	[FeFe] Group C3	Firmicutes_A	Terrisporobacter	WP_018592801.1	Terrisporobacter glycolicus
ERR2221147	ERR2221147	1	NuoF	Firmicutes_A	Terrisporobacter	WP_149876070.1 NADH quinone oxidoreductase subunit NuoF, partial	Akkermansia sp. BIOML A21]
ERR2221147	ERR2221147	1	CooS	Firmicutes_A	Terrisporobacter	WP_021129832.1	Paeniclostridium sordellii
ERR2221147	ERR2221147	1	NuoF	Firmicutes_A	Terrisporobacter	WP_026394065.1 NADH dehydrogenase, partial	Acetobacterium dehalogenans
ERR2221147	ERR2221147	1	AcsB	Firmicutes_A	Terrisporobacter	WP_039678508.1	MULTISPECIES: Peptostreptococcaceae
ERR2221147	ERR2221147	1	CooS	Firmicutes_A	Terrisporobacter	WP_039679876.1	Terrisporobacter othiniensis
ERR2221147	ERR2221147	1	AsrA	Firmicutes_A	Terrisporobacter	WP_071121596.1	Romboutsia timonensis
ERR2221147	ERR2221147	3	FdhA	Firmicutes_A	Terrisporobacter	WP_080143826.1 formate dehydrogenase subunit alpha	Gordonibacter massiliensis
ERR2221147	ERR2221147	1	CooS	Firmicutes_A	Terrisporobacter	WP_094368236.1	Romboutsia weinsteinii
ERR2221147	ERR2221147	1	ArsC	Firmicutes_A	Terrisporobacter	WP_102344977.1 arsenate reductase family protein	Bacillus sp. Marseille P3661
ERR2221147	ERR2221147	1	AtpA	Firmicutes_A	Terrisporobacter	WP_148486529.1 F0F1 ATP synthase subunit alpha	Peptostreptococcaceae bacterium
ERR2221148	ERR2221148	1	[FeFe] Group A2	Firmicutes_A	Anaerotignum	WP_013486154.1	Ethanoligenens harbinense
ERR2221148	ERR2221148	1	[FeFe] Group B	Firmicutes_A	Anaerotignum	WP_016146243.1	Butyricicoccus pullicaecorum
ERR2221148	ERR2221148	1	AtpA	Firmicutes_A	Anaerotignum	WP_014253499.1 ATP synthase subunit A	Hungateiclostridium clariflavum
ERR2221148	ERR2221148	1	ArsC	Firmicutes_A	Anaerotignum	WP_075683851.1 arsenate reductase family protein	Bacillus pseudofirmus
ERR2221148	ERR2221148	1	AtpA	Firmicutes_A	Anaerotignum	WP_147569275.1 F0F1 ATP synthase subunit alpha	Clostridia bacterium
ERR2221149	ERR2221149	1	[FeFe] Group A2	Firmicutes_A	Massilioclostridium	WP_013486154.1	Ethanoligenens harbinense
ERR2221149	ERR2221149	1	[FeFe] Group A3	Firmicutes_A	Massilioclostridium	WP_026888482.1	Clostridium beijerinckii
ERR2221149	ERR2221149	1	[FeFe] Group B	Firmicutes_A	Massilioclostridium	WP_006874974.1	Anaerotruncus colihominis
ERR2221149	ERR2221149	1	ArsC	Firmicutes_A	Massilioclostridium	WP_017554849.1 arsenate reductase family protein	Bacillus coagulans
ERR2221149	ERR2221149	1	NuoF	Firmicutes_A	Massilioclostridium	WP_083379570.1 NADH quinone oxidoreductase subunit NuoF, partial	Thermoanaerobacter thermohydrosulfuricus
ERR2221150	ERR2221150	1	[FeFe] Group A3	Firmicutes	Erysipelatoclostridium	WP_004610503.1	Erysipelatoclostridium spiroforme
ERR2221150	ERR2221150	1	[FeFe] Group B	Firmicutes	Erysipelatoclostridium	WP_027090514.1	Erysipelatoclostridium saccharogumia
ERR2221150	ERR2221150	1	AtpA	Firmicutes	Erysipelatoclostridium	WP_008792468.1 MULTISPECIES: F0F1 ATP synthase subunit alpha	Erysipelotrichaceae
ERR2221150	ERR2221150	1	AsrA	Firmicutes	Erysipelatoclostridium	WP_041139343.1	Beduini massiliensis
ERR2221150	ERR2221150	1	NuoF	Firmicutes	Erysipelatoclostridium	WP_083379570.1 NADH quinone oxidoreductase subunit NuoF, partial	Thermoanaerobacter thermohydrosulfuricus
ERR2221150	ERR2221150	1	ArsC	Firmicutes	Erysipelatoclostridium	WP_100373964.1 arsenate reductase family protein	Bacillus sp. FJAT 45037
ERR2221152	ERR2221152	1	[FeFe] Group A1	Firmicutes_A	Clostridium	WP_016206989.1	Clostridium sartagoforme
ERR2221152	ERR2221152	1	[FeFe] Group A3	Firmicutes_A	Clostridium	WP_016206177.1	Clostridium sartagoforme
ERR2221152	ERR2221152	1	[FeFe] Group B	Firmicutes_A	Clostridium	WP_016205726.1	Clostridium sartagoforme
ERR2221152	ERR2221152	1	[FeFe] Group B	Firmicutes_A	Clostridium	WP_016206137.1	Clostridium sartagoforme
ERR2221152	ERR2221152	1	AsrA	Firmicutes_A	Clostridium	WP_005213738.1	Clostridium celatum
ERR2221152	ERR2221152	1	AtpA	Firmicutes_A	Clostridium	WP_008676609.1 MULTISPECIES: F0F1 ATP synthase subunit alpha	Clostridium
ERR2221152	ERR2221152	1	AtpA	Firmicutes_A	Clostridium	WP_039250285.1 ATP synthase subunit A	Clostridium novyi
ERR2221152	ERR2221152	1	ArsC	Firmicutes_A	Clostridium	WP_087457254.1 arsenate reductase family protein	Tumebacillus avium
ERR2221153	ERR2221153	1	[NiFe] Group 4a	Actinobacteriota	Collinsella	WP_022095197.1	Collinsella sp. CAG:166
ERR2221153	ERR2221153	1	[NiFe] Group 4e	Actinobacteriota	Collinsella	WP_006235754.1	Collinsella aerofaciens
ERR2221153	ERR2221153	1	ArsC	Actinobacteriota	Collinsella	WP_017554849.1 arsenate reductase family protein	Bacillus coagulans
ERR2221153	ERR2221153	2	FdhA	Actinobacteriota	Collinsella	WP_080143826.1 formate dehydrogenase subunit alpha	Gordonibacter massiliensis
ERR2221153	ERR2221153	1	AtpA	Actinobacteriota	Collinsella	WP_148346683.1 F0F1 ATP synthase subunit alpha	Coriobacteriaceae bacterium
ERR2221154	ERR2221154	1	[FeFe] Group B	Firmicutes_A	Coprococcus	WP_027640431.1	Lachnoclostridium clostridioforme
ERR2221154	ERR2221154	1	AtpA	Firmicutes_A	Coprococcus	WP_004851996.1 F0F1 ATP synthase subunit alpha	Coprococcus eutactus
ERR2221154	ERR2221154	1	ArsC	Firmicutes_A	Coprococcus	WP_075398369.1 arsenate reductase family protein	Domibacillus antri
ERR2221154	ERR2221154	1	AtpA	Firmicutes_A	Coprococcus	WP_094549081.1 ATP synthase subunit A	Petroclostridium xylanilyticum
ERR2221155	ERR2221155	2	[NiFe] Group 1i	Actinobacteriota	Gordonibacter	WP_015539897.1	Gordonibacter pamelaeae
ERR2221155	ERR2221155	1	[NiFe] Group 3b	Actinobacteriota	Gordonibacter	WP_013979629.1	Eggerthella sp. YY7918
ERR2221155	ERR2221155	1	[NiFe] Group 4e	Actinobacteriota	Gordonibacter	WP_013979777.1	Eggerthella sp. YY7918
ERR2221155	ERR2221155	1	NifH	Actinobacteriota	Gordonibacter	WP_013718497.1	Methanothrix soehngenii
ERR2221155	ERR2221155	1	CydA	Actinobacteriota	Gordonibacter	WP_015539195.1 cytochrome ubiquinol oxidase subunit I	Gordonibacter pamelaeae
ERR2221155	ERR2221155	1	NapA	Actinobacteriota	Gordonibacter	WP_015760752.1	Eggerthella lenta
ERR2221155	ERR2221155	1	DsrA	Actinobacteriota	Gordonibacter	WP_080143741.1	Gordonibacter massiliensis (Reductive)
ERR2221155	ERR2221155	1	FdhA	Actinobacteriota	Gordonibacter	WP_080143826.1 formate dehydrogenase subunit alpha	Gordonibacter massiliensis
ERR2221155	ERR2221155	2	FdhA	Actinobacteriota	Gordonibacter	WP_114568898.1 formate dehydrogenase subunit alpha	Gordonibacter pamelaeae
ERR2221155	ERR2221155	1	ArsC	Actinobacteriota	Gordonibacter	WP_132944690.1 arsenate reductase family protein	Tumebacillus sp. BK434
ERR2221155	ERR2221155	1	AtpA	Actinobacteriota	Gordonibacter	WP_154270391.1 F0F1 ATP synthase subunit alpha	Gordonibacter urolithinfaciens
ERR2221156	ERR2221156	1	[NiFe] Group 4a	Proteobacteria	Enterobacter	WP_006178188.1	Enterobacter cancerogenus
ERR2221156	ERR2221156	1	SdhA_FrdA	Proteobacteria	Enterobacter	(Group 5d)	Cedecea davisae
ERR2221156	ERR2221156	1	SdhA_FrdA	Proteobacteria	Enterobacter	(Group 3a)	Salmonella enterica
ERR2221156	ERR2221156	1	CyoA	Proteobacteria	Enterobacter	WP_003859054.1 MULTISPECIES: cytochrome o ubiquinol oxidase subunit II	Enterobacter
ERR2221156	ERR2221156	1	AtpA	Proteobacteria	Enterobacter	WP_006808751.1 MULTISPECIES: F0F1 ATP synthase subunit alpha	Enterobacterales
ERR2221156	ERR2221156	1	NarG	Proteobacteria	Enterobacter	WP_038871464.1	Cronobacter dublinensis
ERR2221156	ERR2221156	1	NarG	Proteobacteria	Enterobacter	WP_047023003.1	Enterobacter cloacae
ERR2221156	ERR2221156	1	ArsC	Proteobacteria	Enterobacter	WP_063866218.1 MULTISPECIES: glutaredoxin dependent arsenate reductase	Enterobacter cloacae complex
ERR2221156	ERR2221156	2	FdhA	Proteobacteria	Enterobacter	WP_080143826.1 formate dehydrogenase subunit alpha	Gordonibacter massiliensis
ERR2221156	ERR2221156	1	CoxA	Proteobacteria	Enterobacter	WP_090116338.1 MULTISPECIES: cytochrome ubiquinol oxidase subunit I	unclassified Cohnella
ERR2221156	ERR2221156	1	CydA	Proteobacteria	Enterobacter	WP_130090851.1 cytochrome d ubiquinol oxidase subunit II	Escherichia coli
ERR2221156	ERR2221156	1	CydA	Proteobacteria	Enterobacter	WP_148418577.1 cytochrome ubiquinol oxidase subunit I	Enterobacteriaceae bacterium
ERR2221156	ERR2221156	1	CydA	Proteobacteria	Enterobacter	WP_148419750.1 cytochrome ubiquinol oxidase subunit I	Enterobacteriaceae bacterium
ERR2221156	ERR2221156	1	ArsC	Proteobacteria	Enterobacter	WP_148420704.1 arsenate reductase (glutaredoxin)	Enterobacteriaceae bacterium
ERR2221156	ERR2221156	1	CydA	Proteobacteria	Enterobacter	WP_148420804.1 cytochrome ubiquinol oxidase subunit I	Enterobacteriaceae bacterium
ERR2221115	ERR2221115	1	[NiFe] Group 4a	Proteobacteria	Klebsiella	WP_022065323.1	Klebsiella variicola
ERR2221115	ERR2221115	1	SdhA_FrdA	Proteobacteria	Klebsiella	(Group 3a)	Klebsiella pneumoniae
ERR2221115	ERR2221115	1	SdhA_FrdA	Proteobacteria	Klebsiella	(Group 5d)	Klebsiella pneumoniae
ERR2221115	ERR2221115	1	CyoA	Proteobacteria	Klebsiella	WP_002891641.1 MULTISPECIES: cytochrome o ubiquinol oxidase subunit II	Enterobacteriaceae
ERR2221115	ERR2221115	1	CydA	Proteobacteria	Klebsiella	WP_002895047.1 MULTISPECIES: cytochrome ubiquinol oxidase subunit I	Enterobacteriaceae
ERR2221115	ERR2221115	1	ArsC	Proteobacteria	Klebsiella	WP_002913810.1 MULTISPECIES: arsenate reductase (glutaredoxin)	Enterobacteriaceae
ERR2221115	ERR2221115	1	ArsC	Proteobacteria	Klebsiella	WP_002916278.1 MULTISPECIES: glutaredoxin dependent arsenate reductase	Enterobacteriaceae
ERR2221115	ERR2221115	1	CydA	Proteobacteria	Klebsiella	WP_004140511.1 MULTISPECIES: cytochrome ubiquinol oxidase subunit I	Enterobacteriaceae
ERR2221115	ERR2221115	1	AtpA	Proteobacteria	Klebsiella	WP_004144995.1 MULTISPECIES: F0F1 ATP synthase subunit alpha	Enterobacteriaceae
ERR2221115	ERR2221115	1	CydA	Proteobacteria	Klebsiella	WP_004151214.1 MULTISPECIES: cytochrome ubiquinol oxidase subunit I	Enterobacteriaceae
ERR2221115	ERR2221115	1	NarG	Proteobacteria	Klebsiella	WP_032438268.1	Klebsiella pneumoniae
ERR2221115	ERR2221115	1	NarG	Proteobacteria	Klebsiella	WP_038871464.1	Cronobacter dublinensis
ERR2221115	ERR2221115	3	FdhA	Proteobacteria	Klebsiella	WP_080143826.1 formate dehydrogenase subunit alpha	Gordonibacter massiliensis
ERR2221115	ERR2221115	1	CoxA	Proteobacteria	Klebsiella	WP_090116338.1 MULTISPECIES: cytochrome ubiquinol oxidase subunit I	unclassified Cohnella
ERR2221115	ERR2221115	1	CydA	Proteobacteria	Klebsiella	WP_130090851.1 cytochrome d ubiquinol oxidase subunit II	Escherichia coli
ERR2221157	ERR2221157	1	[NiFe] Group 4a	Proteobacteria	Enterobacter	WP_020883834.1	Enterobacter cloacae
ERR2221157	ERR2221157	1	SdhA_FrdA	Proteobacteria	Enterobacter	(Group 5d)	Cedecea davisae
ERR2221157	ERR2221157	1	SdhA_FrdA	Proteobacteria	Enterobacter	(Group 3a)	Salmonella enterica
ERR2221157	ERR2221157	1	AtpA	Proteobacteria	Enterobacter	WP_006808751.1 MULTISPECIES: F0F1 ATP synthase subunit alpha	Enterobacterales
ERR2221157	ERR2221157	1	CyoA	Proteobacteria	Enterobacter	WP_008503322.1 MULTISPECIES: cytochrome o ubiquinol oxidase subunit II	Enterobacteriaceae
ERR2221157	ERR2221157	1	CydA	Proteobacteria	Enterobacter	WP_020884191.1 MULTISPECIES: cytochrome ubiquinol oxidase subunit I	Enterobacter
ERR2221157	ERR2221157	1	CydA	Proteobacteria	Enterobacter	WP_020884962.1 MULTISPECIES: cytochrome ubiquinol oxidase subunit I	Enterobacter
ERR2221157	ERR2221157	1	ArsC	Proteobacteria	Enterobacter	WP_025204600.1 MULTISPECIES: glutaredoxin dependent arsenate reductase	Enterobacter
ERR2221157	ERR2221157	1	ArsC	Proteobacteria	Enterobacter	WP_032680512.1 arsenate reductase (glutaredoxin)	Enterobacter sp. BIDMC 30
ERR2221157	ERR2221157	1	NarG	Proteobacteria	Enterobacter	WP_038871464.1	Cronobacter dublinensis
ERR2221157	ERR2221157	1	NarG	Proteobacteria	Enterobacter	WP_047023003.1	Enterobacter cloacae
ERR2221157	ERR2221157	3	FdhA	Proteobacteria	Enterobacter	WP_080143826.1 formate dehydrogenase subunit alpha	Gordonibacter massiliensis
ERR2221157	ERR2221157	1	CoxA	Proteobacteria	Enterobacter	WP_090116338.1 MULTISPECIES: cytochrome ubiquinol oxidase subunit I	unclassified Cohnella
ERR2221157	ERR2221157	1	CydA	Proteobacteria	Enterobacter	WP_130090851.1 cytochrome d ubiquinol oxidase subunit II	Escherichia coli
ERR2221157	ERR2221157	1	CydA	Proteobacteria	Enterobacter	WP_153853337.1 cytochrome ubiquinol oxidase subunit I	Enterobacter ludwigii
ERR2221158	ERR2221158	1	[FeFe] Group A1	Firmicutes_A	Muricomes	WP_006442921.1	Lachnoclostridium hylemonae
ERR2221158	ERR2221158	1	[FeFe] Group A3	Firmicutes_A	Muricomes	WP_004614049.1	Tyzzerella nexilis
ERR2221158	ERR2221158	1	[FeFe] Group A3	Firmicutes_A	Muricomes	WP_006567084.1	Anaerostipes caccae
ERR2221158	ERR2221158	1	[FeFe] Group A3	Firmicutes_A	Muricomes	WP_007715797.1	Lachnoclostridium asparagiforme
ERR2221158	ERR2221158	1	[FeFe] Group B	Firmicutes_A	Muricomes	WP_004605002.1	Lachnoclostridium scindens
ERR2221158	ERR2221158	1	[FeFe] Group B	Firmicutes_A	Muricomes	WP_015529112.1	Lachnoclostridium torques
ERR2221158	ERR2221158	1	[FeFe] Group C1	Firmicutes_A	Muricomes	WP_004608279.1	Lachnoclostridium scindens
ERR2221158	ERR2221158	1	[FeFe] Group C3	Firmicutes_A	Muricomes	WP_004614045.1	Tyzzerella nexilis
ERR2221158	ERR2221158	1	CooS	Firmicutes_A	Muricomes	WP_025654929.1	Hungatella hathewayi
ERR2221158	ERR2221158	1	AsrA	Firmicutes_A	Muricomes	WP_047777572.1	Faecalicatena fissicatena
ERR2221158	ERR2221158	1	ArsC	Firmicutes_A	Muricomes	WP_075683851.1 arsenate reductase family protein	Bacillus pseudofirmus
ERR2221158	ERR2221158	1	NuoF	Firmicutes_A	Muricomes	WP_083379570.1 NADH quinone oxidoreductase subunit NuoF, partial	Thermoanaerobacter thermohydrosulfuricus
ERR2221158	ERR2221158	1	AtpA	Firmicutes_A	Muricomes	WP_094549081.1 ATP synthase subunit A	Petroclostridium xylanilyticum
ERR2221158	ERR2221158	1	AtpA	Firmicutes_A	Muricomes	WP_117440584.1 MULTISPECIES: F0F1 ATP synthase subunit alpha	Clostridiales
ERR2221158	ERR2221158	1	NuoF	Firmicutes_A	Muricomes	WP_143555650.1 NADH quinone oxidoreductase subunit NuoF	Selenihalanaerobacter shriftii
ERR2221158	ERR2221158	1	YgfK	Firmicutes_A	Muricomes	WP_153916856.1 putative selenate reductase subunit YgfK	Faecalicatena contorta
ERR2221158	ERR2221158	1	AtpA	Firmicutes_A	Muricomes	WP_153918101.1 F0F1 ATP synthase subunit alpha	Faecalicatena contorta
ERR2221161	ERR2221161	1	[FeFe] Group B	Firmicutes_A	Eubacterium_G	WP_007046798.1	Subdoligranulum variabile
ERR2221161	ERR2221161	1	AtpA	Firmicutes_A	Eubacterium_G	WP_038287616.1 ATP synthase subunit A	Hungateiclostridium straminisolvens
ERR2221161	ERR2221161	1	ArsC	Firmicutes_A	Eubacterium_G	WP_044895921.1 arsenate reductase family protein	Bacillus alveayuensis
ERR2221162	ERR2221162	1	[NiFe] Group 4a	Proteobacteria	Kluyvera	WP_004114746.1	Klebsiella oxytoca
ERR2221162	ERR2221162	1	SdhA_FrdA	Proteobacteria	Kluyvera	(Group 5d)	Cedecea davisae
ERR2221162	ERR2221162	1	SdhA_FrdA	Proteobacteria	Kluyvera	(Group 3a)	Salmonella enterica
ERR2221162	ERR2221162	1	NarG	Proteobacteria	Kluyvera	WP_048024785.1	Raoultella ornithinolytica
ERR2221162	ERR2221162	1	YgfK	Proteobacteria	Kluyvera	WP_052282584.1 putative selenate reductase subunit YgfK	Kluyvera cryocrescens
ERR2221162	ERR2221162	1	CyoA	Proteobacteria	Kluyvera	WP_062773881.1 cytochrome o ubiquinol oxidase subunit II	Kluyvera intermedia
ERR2221162	ERR2221162	1	ArsC	Proteobacteria	Kluyvera	WP_062774454.1 arsenate reductase (glutaredoxin)	Kluyvera intermedia
ERR2221162	ERR2221162	1	CydA	Proteobacteria	Kluyvera	WP_062775090.1 cytochrome ubiquinol oxidase subunit I	Kluyvera intermedia
ERR2221162	ERR2221162	1	AtpA	Proteobacteria	Kluyvera	WP_064540595.1 F0F1 ATP synthase subunit alpha	Kluyvera georgiana
ERR2221162	ERR2221162	5	FdhA	Proteobacteria	Kluyvera	WP_080143826.1 formate dehydrogenase subunit alpha	Gordonibacter massiliensis
ERR2221162	ERR2221162	1	CoxA	Proteobacteria	Kluyvera	WP_090116338.1 MULTISPECIES: cytochrome ubiquinol oxidase subunit I	unclassified Cohnella
ERR2221162	ERR2221162	1	CydA	Proteobacteria	Kluyvera	WP_130090851.1 cytochrome d ubiquinol oxidase subunit II	Escherichia coli
ERR2221162	ERR2221162	1	ArsC	Proteobacteria	Kluyvera	WP_133630371.1 glutaredoxin dependent arsenate reductase	Enterobacter sp. OV724
ERR2221163	ERR2221163	1	AtpA	Firmicutes	Latilactobacillus	WP_148484830.1 F0F1 ATP synthase subunit alpha	Lactobacillus curvatus
ERR2221164	ERR2221164	1	AtpA	Firmicutes	Lactobacillus	WP_003648566.1 MULTISPECIES: F0F1 ATP synthase subunit alpha	Lactobacillus
ERR2221164	ERR2221164	1	CydA	Firmicutes	Lactobacillus	WP_077959244.1 MULTISPECIES: cytochrome ubiquinol oxidase subunit I	Lactobacillus
ERR2221165	ERR2221165	1	AtpA	Firmicutes	Ligilactobacillus	WP_003694500.1 F0F1 ATP synthase subunit alpha	Lactobacillus ruminis
ERR2221166	ERR2221166	1	AtpA	Firmicutes	Limosilactobacillus	WP_102168062.1 F0F1 ATP synthase subunit alpha	Gardnerella vaginalis
ERR2221166	ERR2221166	1	CydA	Firmicutes	Limosilactobacillus	WP_102168143.1 cytochrome ubiquinol oxidase subunit I	Gardnerella vaginalis
ERR2221116	ERR2221116	1	[NiFe] Group 4a	Proteobacteria	Klebsiella	WP_022065323.1	Klebsiella variicola
ERR2221116	ERR2221116	1	SdhA_FrdA	Proteobacteria	Klebsiella	(Group 3a)	Klebsiella pneumoniae
ERR2221116	ERR2221116	1	SdhA_FrdA	Proteobacteria	Klebsiella	(Group 5d)	Klebsiella pneumoniae
ERR2221116	ERR2221116	1	CyoA	Proteobacteria	Klebsiella	WP_002891641.1 MULTISPECIES: cytochrome o ubiquinol oxidase subunit II	Enterobacteriaceae
ERR2221116	ERR2221116	1	CydA	Proteobacteria	Klebsiella	WP_002895047.1 MULTISPECIES: cytochrome ubiquinol oxidase subunit I	Enterobacteriaceae
ERR2221116	ERR2221116	1	ArsC	Proteobacteria	Klebsiella	WP_002913810.1 MULTISPECIES: arsenate reductase (glutaredoxin)	Enterobacteriaceae
ERR2221116	ERR2221116	1	CydA	Proteobacteria	Klebsiella	WP_004140511.1 MULTISPECIES: cytochrome ubiquinol oxidase subunit I	Enterobacteriaceae
ERR2221116	ERR2221116	1	AtpA	Proteobacteria	Klebsiella	WP_004144995.1 MULTISPECIES: F0F1 ATP synthase subunit alpha	Enterobacteriaceae
ERR2221116	ERR2221116	1	ArsC	Proteobacteria	Klebsiella	WP_016947386.1 MULTISPECIES: glutaredoxin dependent arsenate reductase	Klebsiella
ERR2221116	ERR2221116	1	NarG	Proteobacteria	Klebsiella	WP_032438268.1	Klebsiella pneumoniae
ERR2221116	ERR2221116	1	NarG	Proteobacteria	Klebsiella	WP_038871464.1	Cronobacter dublinensis
ERR2221116	ERR2221116	3	FdhA	Proteobacteria	Klebsiella	WP_080143826.1 formate dehydrogenase subunit alpha	Gordonibacter massiliensis
ERR2221116	ERR2221116	1	CydA	Proteobacteria	Klebsiella	WP_085898213.1 cytochrome ubiquinol oxidase subunit I	Klebsiella pneumoniae
ERR2221116	ERR2221116	1	CoxA	Proteobacteria	Klebsiella	WP_090116338.1 MULTISPECIES: cytochrome ubiquinol oxidase subunit I	unclassified Cohnella
ERR2221116	ERR2221116	1	CydA	Proteobacteria	Klebsiella	WP_130090851.1 cytochrome d ubiquinol oxidase subunit II	Escherichia coli
ERR2221167	ERR2221167	1	AtpA	Firmicutes	Leuconostoc	WP_002815626.1 F0F1 ATP synthase subunit alpha	Leuconostoc mesenteroides
ERR2221167	ERR2221167	1	CydA	Firmicutes	Leuconostoc	WP_011679385.1 cytochrome ubiquinol oxidase subunit I	Leuconostoc mesenteroides
ERR2221168	ERR2221168	1	[FeFe] Group A3	Bacteroidota	Parabacteroides	WP_008157755.1	Parabacteroides johnsonii
ERR2221168	ERR2221168	1	[FeFe] Group B	Bacteroidota	Parabacteroides	WP_028726954.1	Parabacteroides gordonii
ERR2221168	ERR2221168	1	[FeFe] Group C1	Bacteroidota	Parabacteroides	WP_005643245.1	Parabacteroides merdae
ERR2221168	ERR2221168	1	[NiFe] Group 1d	Bacteroidota	Parabacteroides	WP_008157836.1	Parabacteroides johnsonii
ERR2221168	ERR2221168	1	Sqr Sqr II	Bacteroidota	Parabacteroides	WP_073349392.1	Bacteroides faecichinchillae
ERR2221168	ERR2221168	1	NuoF	Bacteroidota	Parabacteroides	WP_149876070.1 NADH quinone oxidoreductase subunit NuoF, partial	Akkermansia sp. BIOML A21]
ERR2221168	ERR2221168	1	SdhA_FrdA	Bacteroidota	Parabacteroides	(Group 1c)	Porphyromonas gingivalis
ERR2221168	ERR2221168	1	CydA	Bacteroidota	Parabacteroides	WP_005861076.1 MULTISPECIES: cytochrome ubiquinol oxidase subunit I	Bacteroidales
ERR2221168	ERR2221168	1	AtpA	Bacteroidota	Parabacteroides	WP_005861786.1 MULTISPECIES: F0F1 ATP synthase subunit alpha	Bacteroidales
ERR2221168	ERR2221168	2	NrfA	Bacteroidota	Parabacteroides	WP_007659437.1	Parabacteroides goldsteinii
ERR2221169	ERR2221169	1	AtpA	Firmicutes	Pediococcus	WP_002832140.1 F0F1 ATP synthase subunit alpha	Pediococcus acidilactici
ERR2221169	ERR2221169	1	ArsC	Firmicutes	Pediococcus	WP_077214632.1 arsenate reductase family protein	Bacillus dakarensis
ERR2221170	ERR2221170	1	[FeFe] Group A1	Firmicutes_A	Blautia_A	WP_026649549.1	Blautia wexlerae
ERR2221170	ERR2221170	1	[FeFe] Group A4	Firmicutes_A	Blautia_A	WP_021432325.1	Peptoclostridium bifermentans
ERR2221170	ERR2221170	1	[FeFe] Group B	Firmicutes_A	Blautia_A	WP_004840268.1	Lachnoclostridium gnavus
ERR2221170	ERR2221170	1	ArsC	Firmicutes_A	Blautia_A	WP_010899617.1 arsenate reductase family protein	Bacillus halodurans
ERR2221170	ERR2221170	1	CooS	Firmicutes_A	Blautia_A	WP_021845384.1	Blautia hydrogenotrophica
ERR2221170	ERR2221170	1	AtpA	Firmicutes_A	Blautia_A	WP_022066866.1 F0F1 ATP synthase subunit alpha	Lachnospiraceae bacterium
ERR2221170	ERR2221170	1	NuoF	Firmicutes_A	Blautia_A	WP_026394065.1 NADH dehydrogenase, partial	Acetobacterium dehalogenans
ERR2221170	ERR2221170	1	AcsB	Firmicutes_A	Blautia_A	WP_026648192.1	Blautia wexlerae
ERR2221170	ERR2221170	1	AsrA	Firmicutes_A	Blautia_A	WP_028829573.1	Proteocatella sphenisci
ERR2221170	ERR2221170	1	CooS	Firmicutes_A	Blautia_A	WP_055149065.1	Blautia wexlerae
ERR2221170	ERR2221170	1	FdhA	Firmicutes_A	Blautia_A	WP_080143826.1 formate dehydrogenase subunit alpha	Gordonibacter massiliensis
ERR2221170	ERR2221170	1	NuoF	Firmicutes_A	Blautia_A	WP_083379570.1 NADH quinone oxidoreductase subunit NuoF, partial	Thermoanaerobacter thermohydrosulfuricus
ERR2221170	ERR2221170	1	AtpA	Firmicutes_A	Blautia_A	WP_138271130.1 F0F1 ATP synthase subunit alpha	Blautia hansenii
ERR2221170	ERR2221170	1	YgfK	Firmicutes_A	Blautia_A	WP_147599577.1 putative selenate reductase subunit YgfK	Lachnospiraceae bacterium
ERR2221171	ERR2221171	1	[FeFe] Group B	Firmicutes_A	Roseburia	WP_015560436.1	Roseburia intestinalis
ERR2221171	ERR2221171	1	[FeFe] Group C2	Firmicutes_A	Roseburia	WP_015560495.1	Roseburia intestinalis
ERR2221171	ERR2221171	1	AtpA	Firmicutes_A	Roseburia	WP_006855266.1 MULTISPECIES: F0F1 ATP synthase subunit alpha	Roseburia
ERR2221171	ERR2221171	1	ArsC	Firmicutes_A	Roseburia	WP_010899617.1 arsenate reductase family protein	Bacillus halodurans
ERR2221171	ERR2221171	1	AtpA	Firmicutes_A	Roseburia	WP_118210763.1 MULTISPECIES: F0F1 ATP synthase subunit alpha	Roseburia
ERR2221172	ERR2221172	1	[FeFe] Group A3	Firmicutes_A	Ruminococcus_D	WP_003519061.1	Ruminiclostridium thermocellum
ERR2221172	ERR2221172	1	[FeFe] Group B	Firmicutes_A	Ruminococcus_D	WP_006874974.1	Anaerotruncus colihominis
ERR2221172	ERR2221172	1	AtpA	Firmicutes_A	Ruminococcus_D	WP_022288615.1 MULTISPECIES: F0F1 ATP synthase subunit alpha	Ruminococcus
ERR2221172	ERR2221172	1	NifH	Firmicutes_A	Ruminococcus_D	WP_024336028.1	Desulfotignum balticum
ERR2221172	ERR2221172	1	NifH	Firmicutes_A	Ruminococcus_D	WP_073041678.1	Desulfacinum infernum
ERR2221172	ERR2221172	1	AtpA	Firmicutes_A	Ruminococcus_D	WP_117876918.1 MULTISPECIES: F0F1 ATP synthase subunit alpha	unclassified Ruminococcus
ERR2221173	ERR2221173	1	CydA	Firmicutes	Streptococcus	WP_000151500.1 MULTISPECIES: cytochrome ubiquinol oxidase subunit I	Streptococcus
ERR2221173	ERR2221173	1	ArsC	Firmicutes	Streptococcus	WP_000416958.1 arsenate reductase (glutaredoxin)	Streptococcus agalactiae
ERR2221173	ERR2221173	1	AtpA	Firmicutes	Streptococcus	WP_000996613.1 MULTISPECIES: F0F1 ATP synthase subunit alpha	Streptococcus
ERR2221173	ERR2221173	1	ArsC	Firmicutes	Streptococcus	WP_040375884.1 arsenate reductase family protein	Bacillus psychrosaccharolyticus
ERR2221174	ERR2221174	1	AtpA	Firmicutes	Streptococcus	WP_002262942.1 F0F1 ATP synthase subunit alpha	Streptococcus mutans
ERR2221174	ERR2221174	1	ArsC	Firmicutes	Streptococcus	WP_017554849.1 arsenate reductase family protein	Bacillus coagulans
ERR2221117	ERR2221117	1	[NiFe] Group 4a	Proteobacteria	Enterobacter	WP_006811737.1	Enterobacter hormaechei
ERR2221117	ERR2221117	1	SdhA_FrdA	Proteobacteria	Enterobacter	(Group 5d)	Cedecea davisae
ERR2221117	ERR2221117	1	SdhA_FrdA	Proteobacteria	Enterobacter	(Group 3a)	Salmonella enterica
ERR2221117	ERR2221117	1	CydA	Proteobacteria	Enterobacter	WP_003856944.1 MULTISPECIES: cytochrome ubiquinol oxidase subunit I	Enterobacter
ERR2221117	ERR2221117	1	CydA	Proteobacteria	Enterobacter	WP_003858601.1 MULTISPECIES: cytochrome ubiquinol oxidase subunit I	Enterobacteriaceae
ERR2221117	ERR2221117	1	CyoA	Proteobacteria	Enterobacter	WP_003859054.1 MULTISPECIES: cytochrome o ubiquinol oxidase subunit II	Enterobacter
ERR2221117	ERR2221117	1	ArsC	Proteobacteria	Enterobacter	WP_003860549.1 MULTISPECIES: arsenate reductase (glutaredoxin)	Enterobacter
ERR2221117	ERR2221117	1	AtpA	Proteobacteria	Enterobacter	WP_003862367.1 MULTISPECIES: F0F1 ATP synthase subunit alpha	Enterobacteriaceae
ERR2221117	ERR2221117	1	NarG	Proteobacteria	Enterobacter	WP_038871464.1	Cronobacter dublinensis
ERR2221117	ERR2221117	1	NarG	Proteobacteria	Enterobacter	WP_045261097.1	Enterobacter bugandensis
ERR2221117	ERR2221117	1	ArsC	Proteobacteria	Enterobacter	WP_045347188.1 MULTISPECIES: glutaredoxin dependent arsenate reductase	Enterobacter cloacae complex
ERR2221117	ERR2221117	1	CydA	Proteobacteria	Enterobacter	WP_063147423.1 MULTISPECIES: cytochrome ubiquinol oxidase subunit I	Enterobacter cloacae complex
ERR2221117	ERR2221117	3	FdhA	Proteobacteria	Enterobacter	WP_080143826.1 formate dehydrogenase subunit alpha	Gordonibacter massiliensis
ERR2221117	ERR2221117	1	CoxA	Proteobacteria	Enterobacter	WP_090116338.1 MULTISPECIES: cytochrome ubiquinol oxidase subunit I	unclassified Cohnella
ERR2221117	ERR2221117	1	CydA	Proteobacteria	Enterobacter	WP_130090851.1 cytochrome d ubiquinol oxidase subunit II	Escherichia coli
ERR2221175	ERR2221175	1	AtpA	Firmicutes	Streptococcus	WP_009732555.1 MULTISPECIES: F0F1 ATP synthase subunit alpha	Streptococcus
ERR2221175	ERR2221175	1	ArsC	Firmicutes	Streptococcus	WP_017726353.1 arsenate reductase family protein	Bacillus ligniniphilus
ERR2221176	ERR2221176	1	[FeFe] Group A2	Firmicutes_A	Bacilliculturomica	WP_013738980.1	Sphaerochaeta coccoides
ERR2221176	ERR2221176	1	[FeFe] Group A3	Firmicutes_A	Bacilliculturomica	WP_012158849.1	Alkaliphilus oremlandii
ERR2221176	ERR2221176	1	[FeFe] Group A3	Firmicutes_A	Bacilliculturomica	WP_015513462.1	Coprococcus catus
ERR2221176	ERR2221176	1	[FeFe] Group B	Firmicutes_A	Bacilliculturomica	WP_013380841.1	Eubacterium limosum
ERR2221176	ERR2221176	1	NuoF	Firmicutes_A	Bacilliculturomica	WP_026394065.1 NADH dehydrogenase, partial	Acetobacterium dehalogenans
ERR2221176	ERR2221176	1	ArsC	Firmicutes_A	Bacilliculturomica	WP_077214632.1 arsenate reductase family protein	Bacillus dakarensis
ERR2221176	ERR2221176	2	NuoF	Firmicutes_A	Bacilliculturomica	WP_083379570.1 NADH quinone oxidoreductase subunit NuoF, partial	Thermoanaerobacter thermohydrosulfuricus
ERR2221176	ERR2221176	1	AtpA	Firmicutes_A	Bacilliculturomica	WP_130861555.1 F0F1 ATP synthase subunit alpha	Bacilliculturomica massiliensis
ERR2221176	ERR2221176	1	AtpA	Firmicutes_A	Bacilliculturomica	WP_148891043.1 ATP synthase subunit A	Hungateiclostridium alkalicellulosi
ERR2221177	ERR2221177	1	[FeFe] Group A2	Firmicutes_A	Agathobaculum	WP_028529172.1	Ruminococcus gauvreauii
ERR2221177	ERR2221177	1	[FeFe] Group B	Firmicutes_A	Agathobaculum	WP_002570587.1	Lachnoclostridium bolteae
ERR2221177	ERR2221177	1	ArsC	Firmicutes_A	Agathobaculum	WP_017554849.1 arsenate reductase family protein	Bacillus coagulans
ERR2221177	ERR2221177	1	AtpA	Firmicutes_A	Agathobaculum	WP_110436417.1 F0F1 ATP synthase subunit alpha	Agathobaculum butyriciproducens
ERR2221177	ERR2221177	1	AtpA	Firmicutes_A	Agathobaculum	WP_117555006.1 MULTISPECIES: F0F1 ATP synthase subunit alpha	Clostridiales
ERR2221178	ERR2221178	1	[FeFe] Group A1	Firmicutes_A	Eisenbergiella	WP_007716914.1	Lachnoclostridium asparagiforme
ERR2221178	ERR2221178	1	[FeFe] Group A2	Firmicutes_A	Eisenbergiella	WP_009146318.1	Phascolarctobacterium succinatutens
ERR2221178	ERR2221178	1	[FeFe] Group A3	Firmicutes_A	Eisenbergiella	WP_029502586.1	Lachnoclostridium phytofermentans
ERR2221178	ERR2221178	1	[FeFe] Group B	Firmicutes_A	Eisenbergiella	WP_004840268.1	Lachnoclostridium gnavus
ERR2221178	ERR2221178	1	[FeFe] Group B	Firmicutes_A	Eisenbergiella	WP_027640431.1	Lachnoclostridium clostridioforme
ERR2221178	ERR2221178	1	[NiFe] Group 4e	Firmicutes_A	Eisenbergiella	WP_007047619.1	Subdoligranulum variabile
ERR2221178	ERR2221178	1	AsrA	Firmicutes_A	Eisenbergiella	WP_007493074.1	Flavonifractor plautii
ERR2221178	ERR2221178	1	ArsC	Firmicutes_A	Eisenbergiella	WP_017554849.1 arsenate reductase family protein	Bacillus coagulans
ERR2221178	ERR2221178	1	AtpA	Firmicutes_A	Eisenbergiella	WP_021634378.1 MULTISPECIES: F0F1 ATP synthase subunit alpha	Clostridiales
ERR2221179	ERR2221179	1	[FeFe] Group A1	Firmicutes	Beduini	WP_007716914.1	Lachnoclostridium asparagiforme
ERR2221179	ERR2221179	1	[FeFe] Group A3	Firmicutes	Beduini	WP_004610503.1	Erysipelatoclostridium spiroforme
ERR2221179	ERR2221179	1	[FeFe] Group B	Firmicutes	Beduini	WP_028044437.1	Stoquefichus massiliensis
ERR2221179	ERR2221179	1	AsrA	Firmicutes	Beduini	WP_041139343.1	Beduini massiliensis
ERR2221179	ERR2221179	1	NuoF	Firmicutes	Beduini	WP_083379570.1 NADH quinone oxidoreductase subunit NuoF, partial	Thermoanaerobacter thermohydrosulfuricus
ERR2221179	ERR2221179	1	ArsC	Firmicutes	Beduini	WP_109689840.1 arsenate reductase family protein	Tumebacillus permanentifrigoris
ERR2221179	ERR2221179	1	AtpA	Firmicutes	Beduini	WP_147551241.1 F0F1 ATP synthase subunit alpha	Clostridiaceae bacterium
ERR2221180	ERR2221180	1	[FeFe] Group A3	Firmicutes_A	Monoglobus	WP_003512584.1	Ruminiclostridium thermocellum
ERR2221180	ERR2221180	1	[FeFe] Group B	Firmicutes_A	Monoglobus	WP_015518171.1	Ruminiclostridium siraeum
ERR2221180	ERR2221180	1	ArsC	Firmicutes_A	Monoglobus	WP_025727088.1 arsenate reductase family protein	Bacillus ginsengihumi
ERR2221180	ERR2221180	1	AtpA	Firmicutes_A	Monoglobus	WP_027622400.1 ATP synthase subunit A	Hungateiclostridium clariflavum
ERR2221180	ERR2221180	1	NuoF	Firmicutes_A	Monoglobus	WP_083379570.1 NADH quinone oxidoreductase subunit NuoF, partial	Thermoanaerobacter thermohydrosulfuricus
ERR2221180	ERR2221180	1	AtpA	Firmicutes_A	Monoglobus	WP_102366355.1 F0F1 ATP synthase subunit alpha	Monoglobus pectinilyticus
ERR2221181	ERR2221181	2	[FeFe] Group A1	Firmicutes_A	Anaerobutyricum	WP_005351469.1	Eubacterium hallii
ERR2221181	ERR2221181	1	[FeFe] Group A2	Firmicutes_A	Anaerobutyricum	WP_005348317.1	Eubacterium hallii
ERR2221181	ERR2221181	1	[FeFe] Group A3	Firmicutes_A	Anaerobutyricum	WP_006444067.1	Lachnoclostridium hylemonae
ERR2221181	ERR2221181	1	[FeFe] Group B	Firmicutes_A	Anaerobutyricum	WP_012742086.1	Eubacterium rectale
ERR2221181	ERR2221181	1	YgfK	Firmicutes_A	Anaerobutyricum	WP_005348182.1 putative selenate reductase subunit YgfK	Anaerobutyricum hallii
ERR2221181	ERR2221181	1	NifH	Firmicutes_A	Anaerobutyricum	WP_012122497.1	Roseiflexus castenholzii
ERR2221181	ERR2221181	1	ArsC	Firmicutes_A	Anaerobutyricum	WP_017554849.1 arsenate reductase family protein	Bacillus coagulans
ERR2221181	ERR2221181	1	AtpA	Firmicutes_A	Anaerobutyricum	WP_022170544.1 F0F1 ATP synthase subunit alpha	Anaerobutyricum hallii
ERR2221181	ERR2221181	1	AtpA	Firmicutes_A	Anaerobutyricum	WP_055183001.1 F0F1 ATP synthase subunit alpha	Anaerobutyricum hallii
ERR2221181	ERR2221181	1	NifH	Firmicutes_A	Anaerobutyricum	WP_097299118.1	Candidatus Methanoperedens sp. BLZ2
ERR2221181	ERR2221181	2	CooS	Firmicutes_A	Anaerobutyricum	WP_117983141.1	Anaerobutyricum hallii
ERR2221182	ERR2221182	1	[FeFe] Group A1	Firmicutes_A	Butyricicoccus	WP_016148395.1	Butyricicoccus pullicaecorum
ERR2221182	ERR2221182	1	[FeFe] Group A2	Firmicutes_A	Butyricicoccus	WP_016147589.1	Butyricicoccus pullicaecorum
ERR2221182	ERR2221182	1	[FeFe] Group B	Firmicutes_A	Butyricicoccus	WP_016146243.1	Butyricicoccus pullicaecorum
ERR2221182	ERR2221182	1	[FeFe] Group B	Firmicutes_A	Butyricicoccus	WP_016147607.1	Butyricicoccus pullicaecorum
ERR2221182	ERR2221182	1	AtpA	Firmicutes_A	Butyricicoccus	WP_016147345.1 F0F1 ATP synthase subunit alpha	Butyricicoccus pullicaecorum
ERR2221182	ERR2221182	1	AtpA	Firmicutes_A	Butyricicoccus	WP_016148092.1 F0F1 ATP synthase subunit alpha	Butyricicoccus pullicaecorum
ERR2221182	ERR2221182	1	ArsC	Firmicutes_A	Butyricicoccus	WP_128657790.1 arsenate reductase family protein	Paenibacillus sp. 598K
ERR2221118	ERR2221118	1	[NiFe] Group 4a	Proteobacteria	Klebsiella	WP_022065323.1	Klebsiella variicola
ERR2221118	ERR2221118	1	SdhA_FrdA	Proteobacteria	Klebsiella	(Group 3a)	Klebsiella pneumoniae
ERR2221118	ERR2221118	1	SdhA_FrdA	Proteobacteria	Klebsiella	(Group 5d)	Klebsiella pneumoniae
ERR2221118	ERR2221118	1	CyoA	Proteobacteria	Klebsiella	WP_002891641.1 MULTISPECIES: cytochrome o ubiquinol oxidase subunit II	Enterobacteriaceae
ERR2221118	ERR2221118	1	CydA	Proteobacteria	Klebsiella	WP_002895047.1 MULTISPECIES: cytochrome ubiquinol oxidase subunit I	Enterobacteriaceae
ERR2221118	ERR2221118	1	ArsC	Proteobacteria	Klebsiella	WP_002913810.1 MULTISPECIES: arsenate reductase (glutaredoxin)	Enterobacteriaceae
ERR2221118	ERR2221118	1	ArsC	Proteobacteria	Klebsiella	WP_002916278.1 MULTISPECIES: glutaredoxin dependent arsenate reductase	Enterobacteriaceae
ERR2221118	ERR2221118	1	CydA	Proteobacteria	Klebsiella	WP_004140511.1 MULTISPECIES: cytochrome ubiquinol oxidase subunit I	Enterobacteriaceae
ERR2221118	ERR2221118	1	AtpA	Proteobacteria	Klebsiella	WP_004144995.1 MULTISPECIES: F0F1 ATP synthase subunit alpha	Enterobacteriaceae
ERR2221118	ERR2221118	1	CydA	Proteobacteria	Klebsiella	WP_004189768.1 MULTISPECIES: cytochrome ubiquinol oxidase subunit I	Enterobacteriaceae
ERR2221118	ERR2221118	1	NarG	Proteobacteria	Klebsiella	WP_032438268.1	Klebsiella pneumoniae
ERR2221118	ERR2221118	1	NarG	Proteobacteria	Klebsiella	WP_038871464.1	Cronobacter dublinensis
ERR2221118	ERR2221118	3	FdhA	Proteobacteria	Klebsiella	WP_080143826.1 formate dehydrogenase subunit alpha	Gordonibacter massiliensis
ERR2221118	ERR2221118	1	CoxA	Proteobacteria	Klebsiella	WP_090116338.1 MULTISPECIES: cytochrome ubiquinol oxidase subunit I	unclassified Cohnella
ERR2221118	ERR2221118	1	CydA	Proteobacteria	Klebsiella	WP_130090851.1 cytochrome d ubiquinol oxidase subunit II	Escherichia coli
ERR2221184	ERR2221184	1	[FeFe] Group A3	Firmicutes_A	Clostridium_A	WP_003534157.1	Ruminiclostridium leptum
ERR2221184	ERR2221184	1	[FeFe] Group B	Firmicutes_A	Clostridium_A	WP_003530568.1	Ruminiclostridium leptum
ERR2221184	ERR2221184	1	[FeFe] Group B	Firmicutes_A	Clostridium_A	WP_003532170.1	Ruminiclostridium leptum
ERR2221184	ERR2221184	1	[FeFe] Group C1	Firmicutes_A	Clostridium_A	WP_003534146.1	Ruminiclostridium leptum
ERR2221184	ERR2221184	1	NuoF	Firmicutes_A	Clostridium_A	WP_083379570.1 NADH quinone oxidoreductase subunit NuoF, partial	Thermoanaerobacter thermohydrosulfuricus
ERR2221184	ERR2221184	1	ArsC	Firmicutes_A	Clostridium_A	WP_106345405.1 arsenate reductase family protein	Planifilum fimeticola
ERR2221186	ERR2221186	1	[FeFe] Group A2	Firmicutes_A	Dorea_A	WP_028088444.1	Dorea longicatena
ERR2221186	ERR2221186	1	[FeFe] Group B	Firmicutes_A	Dorea_A	WP_028085756.1	Dorea longicatena
ERR2221186	ERR2221186	1	AtpA	Firmicutes_A	Dorea_A	WP_038287616.1 ATP synthase subunit A	Hungateiclostridium straminisolvens
ERR2221186	ERR2221186	1	AtpA	Firmicutes_A	Dorea_A	WP_044920699.1 F0F1 ATP synthase subunit alpha	Dorea longicatena
ERR2221186	ERR2221186	1	NifH	Firmicutes_A	Dorea_A	WP_045215682.1	Desulfonatronovibrio magnus
ERR2221186	ERR2221186	1	ArsC	Firmicutes_A	Dorea_A	WP_066232495.1 arsenate reductase family protein	Bacillus fastidiosus
ERR2221186	ERR2221186	1	NifH	Firmicutes_A	Dorea_A	WP_090931824.1	Pelosinus propionicus
ERR2221188	ERR2221188	1	[FeFe] Group B	Firmicutes_A	Faecalibacterium	WP_005944276.1	Faecalibacterium prausnitzii
ERR2221188	ERR2221188	1	AtpA	Firmicutes_A	Faecalibacterium	WP_005930269.1 F0F1 ATP synthase subunit alpha	Faecalibacterium prausnitzii
ERR2221188	ERR2221188	1	AtpA	Firmicutes_A	Faecalibacterium	WP_005933083.1 F0F1 ATP synthase subunit alpha	Faecalibacterium prausnitzii
ERR2221189	ERR2221189	1	[FeFe] Group A3	Firmicutes_A	Mediterraneibacter	WP_004614049.1	Tyzzerella nexilis
ERR2221189	ERR2221189	1	[FeFe] Group B	Firmicutes_A	Mediterraneibacter	WP_004840268.1	Lachnoclostridium gnavus
ERR2221189	ERR2221189	1	[FeFe] Group C3	Firmicutes_A	Mediterraneibacter	WP_004614045.1	Tyzzerella nexilis
ERR2221189	ERR2221189	1	AtpA	Firmicutes_A	Mediterraneibacter	WP_009243685.1 F0F1 ATP synthase subunit alpha	Ruminococcus torques
ERR2221189	ERR2221189	1	ArsC	Firmicutes_A	Mediterraneibacter	WP_066232495.1 arsenate reductase family protein	Bacillus fastidiosus
ERR2221189	ERR2221189	1	NuoF	Firmicutes_A	Mediterraneibacter	WP_083379570.1 NADH quinone oxidoreductase subunit NuoF, partial	Thermoanaerobacter thermohydrosulfuricus
ERR2221189	ERR2221189	1	AtpA	Firmicutes_A	Mediterraneibacter	WP_101298650.1 ATP synthase subunit A	Hungateiclostridium saccincola
ERR2221189	ERR2221189	1	CooS	Firmicutes_A	Mediterraneibacter	WP_109731261.1	Faecalicatena orotica
ERR2221190	ERR2221190	1	AtpA	Firmicutes	Streptococcus	WP_009732555.1 MULTISPECIES: F0F1 ATP synthase subunit alpha	Streptococcus
ERR2221190	ERR2221190	1	ArsC	Firmicutes	Streptococcus	WP_013904616.1 arsenate reductase (glutaredoxin)	Streptococcus parasanguinis
ERR2221190	ERR2221190	1	ArsC	Firmicutes	Streptococcus	WP_017726353.1 arsenate reductase family protein	Bacillus ligniniphilus
ERR2221191	ERR2221191	1	[FeFe] Group A2	Firmicutes_A	Gemmiger	WP_007047054.1	Subdoligranulum variabile
ERR2221191	ERR2221191	1	[FeFe] Group B	Firmicutes_A	Gemmiger	WP_007046798.1	Subdoligranulum variabile
ERR2221191	ERR2221191	1	[NiFe] Group 4e	Firmicutes_A	Gemmiger	WP_007047619.1	Subdoligranulum variabile
ERR2221191	ERR2221191	1	AtpA	Firmicutes_A	Gemmiger	WP_040918064.1 F0F1 ATP synthase subunit alpha	Subdoligranulum variabile
ERR2221191	ERR2221191	1	AtpA	Firmicutes_A	Gemmiger	WP_118686006.1 F0F1 ATP synthase subunit alpha	Butyricicoccus sp. OM04 18BH
ERR2221191	ERR2221191	1	ArsC	Firmicutes_A	Gemmiger	WP_163536546.1 arsenate reductase family protein	Gracilibacillus sp. YIM 98692
ERR2221192	ERR2221192	1	[FeFe] Group A2	Actinobacteriota	Adlercreutzia	WP_022741745.1	Adlercreutzia equolifaciens
ERR2221192	ERR2221192	1	[NiFe] Group 1i	Actinobacteriota	Adlercreutzia	WP_022740096.1	Adlercreutzia equolifaciens
ERR2221192	ERR2221192	1	[NiFe] Group 3b	Actinobacteriota	Adlercreutzia	WP_022739737.1	Adlercreutzia equolifaciens
ERR2221192	ERR2221192	1	[NiFe] Group 4a	Actinobacteriota	Adlercreutzia	WP_022739022.1	Adlercreutzia equolifaciens
ERR2221192	ERR2221192	1	[NiFe] Group 4e	Actinobacteriota	Adlercreutzia	WP_022739883.1	Adlercreutzia equolifaciens
ERR2221192	ERR2221192	1	ArsC	Actinobacteriota	Adlercreutzia	WP_010899617.1 arsenate reductase family protein	Bacillus halodurans
ERR2221192	ERR2221192	1	AtpA	Actinobacteriota	Adlercreutzia	WP_022739601.1 MULTISPECIES: F0F1 ATP synthase subunit alpha	Eggerthellaceae
ERR2221192	ERR2221192	1	NapA	Actinobacteriota	Adlercreutzia	WP_028026549.1	Enterorhabdus mucosicola
ERR2221192	ERR2221192	1	FdhA	Actinobacteriota	Adlercreutzia	WP_080143826.1 formate dehydrogenase subunit alpha	Gordonibacter massiliensis
ERR2221192	ERR2221192	1	NrfA	Actinobacteriota	Adlercreutzia	WP_080799689.1	Arabia massiliensis
ERR2221192	ERR2221192	1	CydA	Actinobacteriota	Adlercreutzia	WP_117283955.1 cytochrome ubiquinol oxidase subunit I	Asaccharobacter celatus
ERR2221119	ERR2221119	1	[FeFe] Group A1	Firmicutes_A	Paraclostridium	WP_011591981.1	Clostridium perfringens
ERR2221119	ERR2221119	1	[FeFe] Group A1	Firmicutes_A	Paraclostridium	WP_021432477.1	Peptoclostridium bifermentans
ERR2221119	ERR2221119	1	[FeFe] Group A1	Firmicutes_A	Paraclostridium	WP_021433568.1	Peptoclostridium bifermentans
ERR2221119	ERR2221119	1	[FeFe] Group A3	Firmicutes_A	Paraclostridium	WP_021434166.1	Peptoclostridium bifermentans
ERR2221119	ERR2221119	1	[FeFe] Group A4	Firmicutes_A	Paraclostridium	WP_021432325.1	Peptoclostridium bifermentans
ERR2221119	ERR2221119	1	NuoF	Firmicutes_A	Paraclostridium	WP_149876070.1 NADH quinone oxidoreductase subunit NuoF, partial	Akkermansia sp. BIOML A21]
ERR2221119	ERR2221119	1	CooS	Firmicutes_A	Paraclostridium	WP_021428274.1	Paraclostridium bifermentans
ERR2221119	ERR2221119	1	AsrA	Firmicutes_A	Paraclostridium	WP_021428685.1	Paraclostridium bifermentans
ERR2221119	ERR2221119	1	AsrA	Firmicutes_A	Paraclostridium	WP_021429874.1	Paraclostridium bifermentans
ERR2221119	ERR2221119	1	AtpA	Firmicutes_A	Paraclostridium	WP_021434189.1 MULTISPECIES: F0F1 ATP synthase subunit alpha	Clostridiales
ERR2221119	ERR2221119	1	CooS	Firmicutes_A	Paraclostridium	WP_046824268.1	Paraclostridium benzoelyticum
ERR2221119	ERR2221119	1	AcsB	Firmicutes_A	Paraclostridium	WP_053832177.1	MULTISPECIES: Clostridiales
ERR2221119	ERR2221119	1	NifH	Firmicutes_A	Paraclostridium	WP_073078008.1	Sporobacter termitidis
ERR2221119	ERR2221119	2	FdhA	Firmicutes_A	Paraclostridium	WP_080143826.1 formate dehydrogenase subunit alpha	Gordonibacter massiliensis
ERR2221119	ERR2221119	1	CooS	Firmicutes_A	Paraclostridium	WP_085282769.1	Paraclostridium bifermentans
ERR2221119	ERR2221119	1	ArsC	Firmicutes_A	Paraclostridium	WP_102344977.1 arsenate reductase family protein	Bacillus sp. Marseille P3661
ERR1022271	ERR1022271	1	[FeFe] Group B	Bacteroidota	Bacteroides	WP_005836589.1	Bacteroides uniformis
ERR1022271	ERR1022271	1	SdhA_FrdA	Bacteroidota	Bacteroides	(Group 1c)	Bacteroides xylanisolvens
ERR1022271	ERR1022271	1	NrfA	Bacteroidota	Bacteroides	WP_009130943.1	Bacteroides oleiciplenus
ERR1022271	ERR1022271	1	CydA	Bacteroidota	Bacteroides	WP_057088334.1 cytochrome ubiquinol oxidase subunit I	Bacteroides uniformis
ERR1022271	ERR1022271	1	AtpA	Bacteroidota	Bacteroides	WP_155517519.1 F0F1 ATP synthase subunit alpha	Bacteroides uniformis
ERR1022272	ERR1022272	1	[FeFe] Group A2	Firmicutes_A	Copromonas	WP_005338995.1	Dorea formicigenerans
ERR1022272	ERR1022272	1	[FeFe] Group B	Firmicutes_A	Copromonas	WP_002568888.1	Lachnoclostridium bolteae
ERR1022272	ERR1022272	1	[FeFe] Group B	Firmicutes_A	Copromonas	WP_002570587.1	Lachnoclostridium bolteae
ERR1022272	ERR1022272	1	AtpA	Firmicutes_A	Copromonas	WP_021904592.1 MULTISPECIES: F0F1 ATP synthase subunit alpha	unclassified Clostridium
ERR1022272	ERR1022272	1	ArsC	Firmicutes_A	Copromonas	WP_047795115.1 arsenate reductase family protein	Exiguobacterium sp. JLM 2
ERR1022272	ERR1022272	1	AtpA	Firmicutes_A	Copromonas	WP_118531977.1 F0F1 ATP synthase subunit alpha	Clostridium sp. OF03 18AA
ERR1022274	ERR1022274	1	[FeFe] Group B	Firmicutes_A	Marvinbryantia	WP_007861015.1	Lachnoclostridium citroniae
ERR1022274	ERR1022274	1	[FeFe] Group B	Firmicutes_A	Marvinbryantia	WP_012742086.1	Eubacterium rectale
ERR1022274	ERR1022274	1	AsrA	Firmicutes_A	Marvinbryantia	WP_039773429.1	Clostridium beijerinckii
ERR1022274	ERR1022274	1	CooS	Firmicutes_A	Marvinbryantia	WP_040782480.1	Marvinbryantia formatexigens
ERR1022274	ERR1022274	1	AcsB	Firmicutes_A	Marvinbryantia	WP_040782576.1	Marvinbryantia formatexigens
ERR1022274	ERR1022274	1	NuoF	Firmicutes_A	Marvinbryantia	WP_083379570.1 NADH quinone oxidoreductase subunit NuoF, partial	Thermoanaerobacter thermohydrosulfuricus
ERR1022274	ERR1022274	1	AtpA	Firmicutes_A	Marvinbryantia	WP_101298650.1 ATP synthase subunit A	Hungateiclostridium saccincola
ERR1022274	ERR1022274	1	FdhA	Firmicutes_A	Marvinbryantia	WP_117447490.1 MULTISPECIES: formate dehydrogenase subunit alpha	Clostridiales
ERR1022274	ERR1022274	1	FdhA	Firmicutes_A	Marvinbryantia	WP_118251373.1 formate dehydrogenase subunit alpha	Blautia sp. AF19 10LB
ERR1022274	ERR1022274	1	ArsC	Firmicutes_A	Marvinbryantia	WP_132944690.1 arsenate reductase family protein	Tumebacillus sp. BK434
ERR1022274	ERR1022274	1	FdhA	Firmicutes_A	Marvinbryantia	WP_144126009.1 formate dehydrogenase subunit alpha	Dorea formicigenerans
ERR1022275	ERR1022275	1	[FeFe] Group A1	Firmicutes_A	Blautia_A	WP_026649549.1	Blautia wexlerae
ERR1022275	ERR1022275	1	[FeFe] Group B	Firmicutes_A	Blautia_A	WP_004840268.1	Lachnoclostridium gnavus
ERR1022275	ERR1022275	1	NifH	Firmicutes_A	Blautia_A	WP_005986594.1	Desulfovibrio africanus
ERR1022275	ERR1022275	1	NifH	Firmicutes_A	Blautia_A	WP_006365172.1	Chlorobium ferrooxidans
ERR1022275	ERR1022275	1	AsrA	Firmicutes_A	Blautia_A	WP_026649105.1	Blautia wexlerae
ERR1022275	ERR1022275	1	ArsC	Firmicutes_A	Blautia_A	WP_047795115.1 arsenate reductase family protein	Exiguobacterium sp. JLM 2
ERR1022275	ERR1022275	1	AcsB	Firmicutes_A	Blautia_A	WP_055059584.1	MULTISPECIES: Blautia
ERR1022275	ERR1022275	1	CooS	Firmicutes_A	Blautia_A	WP_055149065.1	Blautia wexlerae
ERR1022275	ERR1022275	1	AcsB	Firmicutes_A	Blautia_A	WP_092072021.1	Blautia sp. SF 50
ERR1022275	ERR1022275	1	AtpA	Firmicutes_A	Blautia_A	WP_101298650.1 ATP synthase subunit A	Hungateiclostridium saccincola
ERR1022275	ERR1022275	1	AtpA	Firmicutes_A	Blautia_A	WP_148445996.1 F0F1 ATP synthase subunit alpha	Lachnospiraceae bacterium
ERR2221194	ERR2221194	1	[NiFe] Group 4a	Proteobacteria	Enterobacter	WP_006811737.1	Enterobacter hormaechei
ERR2221194	ERR2221194	1	SdhA_FrdA	Proteobacteria	Enterobacter	(Group 5d)	Cedecea davisae
ERR2221194	ERR2221194	1	SdhA_FrdA	Proteobacteria	Enterobacter	(Group 3a)	Salmonella enterica
ERR2221194	ERR2221194	1	CydA	Proteobacteria	Enterobacter	WP_003858601.1 MULTISPECIES: cytochrome ubiquinol oxidase subunit I	Enterobacteriaceae
ERR2221194	ERR2221194	1	AtpA	Proteobacteria	Enterobacter	WP_003862367.1 MULTISPECIES: F0F1 ATP synthase subunit alpha	Enterobacteriaceae
ERR2221194	ERR2221194	1	CyoA	Proteobacteria	Enterobacter	WP_006809886.1 MULTISPECIES: cytochrome o ubiquinol oxidase subunit II	Enterobacteriaceae
ERR2221194	ERR2221194	1	ArsC	Proteobacteria	Enterobacter	WP_017383503.1 MULTISPECIES: arsenate reductase (glutaredoxin)	Enterobacteriaceae
ERR2221194	ERR2221194	1	ArsC	Proteobacteria	Enterobacter	WP_023296188.1 MULTISPECIES: glutaredoxin dependent arsenate reductase	Enterobacter cloacae complex
ERR2221194	ERR2221194	1	CydA	Proteobacteria	Enterobacter	WP_032102926.1 MULTISPECIES: cytochrome ubiquinol oxidase subunit I	Enterobacter cloacae complex
ERR2221194	ERR2221194	1	CydA	Proteobacteria	Enterobacter	WP_032103603.1 MULTISPECIES: cytochrome ubiquinol oxidase subunit I	Enterobacteriaceae
ERR2221194	ERR2221194	1	NarG	Proteobacteria	Enterobacter	WP_038871464.1	Cronobacter dublinensis
ERR2221194	ERR2221194	1	NarG	Proteobacteria	Enterobacter	WP_045261097.1	Enterobacter bugandensis
ERR2221194	ERR2221194	3	FdhA	Proteobacteria	Enterobacter	WP_080143826.1 formate dehydrogenase subunit alpha	Gordonibacter massiliensis
ERR2221194	ERR2221194	1	CoxA	Proteobacteria	Enterobacter	WP_090116338.1 MULTISPECIES: cytochrome ubiquinol oxidase subunit I	unclassified Cohnella
ERR2221194	ERR2221194	1	CydA	Proteobacteria	Enterobacter	WP_130090851.1 cytochrome d ubiquinol oxidase subunit II	Escherichia coli
ERR2221195	ERR2221195	1	Sqr Sqr II	Firmicutes	Staphylococcus	WP_001033008.1	Staphylococcus aureus
ERR2221195	ERR2221195	1	SdhA_FrdA	Firmicutes	Staphylococcus	(Group 1a)	Staphylococcus epidermidis
ERR2221195	ERR2221195	1	NarG	Firmicutes	Staphylococcus	WP_020360843.1	Staphylococcus epidermidis
ERR2221195	ERR2221195	2	CyoA	Firmicutes	Staphylococcus	WP_036105261.1 cytochrome aa3 quinol oxidase subunit II	Listeria grayi
ERR2221195	ERR2221195	1	CoxA	Firmicutes	Staphylococcus	WP_058121536.1 cytochrome aa3 quinol oxidase subunit I	Staphylococcus capitis
ERR2221195	ERR2221195	1	CoxA	Firmicutes	Staphylococcus	WP_069822193.1 cytochrome aa3 quinol oxidase subunit I, partial	Staphylococcus saprophyticus
ERR2221195	ERR2221195	1	AtpA	Firmicutes	Staphylococcus	WP_096808786.1 F0F1 ATP synthase subunit alpha	Staphylococcus nepalensis
ERR2221195	ERR2221195	1	FdhA	Firmicutes	Staphylococcus	WP_103372793.1 formate dehydrogenase subunit alpha	Staphylococcus nepalensis
ERR2221195	ERR2221195	1	CydA	Firmicutes	Staphylococcus	WP_115342301.1 cytochrome ubiquinol oxidase subunit I	Staphylococcus nepalensis
ERR2221195	ERR2221195	1	ArsC	Firmicutes	Staphylococcus	WP_134338643.1 arsenate reductase family protein	Filobacillus milosensis
ERR2221197	ERR2221197	1	[FeFe] Group A2	Firmicutes_A	Anaerostipes	WP_009203940.1	Anaerostipes hadrus
ERR2221197	ERR2221197	1	[FeFe] Group B	Firmicutes_A	Anaerostipes	WP_004052440.1	Eubacterium plexicaudatum
ERR2221197	ERR2221197	1	[FeFe] Group B	Firmicutes_A	Anaerostipes	WP_009202817.1	Anaerostipes hadrus
ERR2221197	ERR2221197	1	AtpA	Firmicutes_A	Anaerostipes	WP_008393991.1 MULTISPECIES: F0F1 ATP synthase subunit alpha	Clostridiales
ERR2221197	ERR2221197	1	AtpA	Firmicutes_A	Anaerostipes	WP_008394027.1 MULTISPECIES: F0F1 ATP synthase subunit alpha	Clostridiales
ERR2221197	ERR2221197	1	ArsC	Firmicutes_A	Anaerostipes	WP_017554849.1 arsenate reductase family protein	Bacillus coagulans
ERR1022276	ERR1022276	1	[FeFe] Group A2	Firmicutes_A	Lachnoclostridium_B	WP_005338995.1	Dorea formicigenerans
ERR1022276	ERR1022276	1	[FeFe] Group A3	Firmicutes_A	Lachnoclostridium_B	WP_006442445.1	Lachnoclostridium hylemonae
ERR1022276	ERR1022276	1	[FeFe] Group B	Firmicutes_A	Lachnoclostridium_B	WP_028085756.1	Dorea longicatena
ERR1022276	ERR1022276	1	[FeFe] Group C3	Firmicutes_A	Lachnoclostridium_B	WP_004608289.1	Lachnoclostridium scindens
ERR1022276	ERR1022276	1	NifH	Firmicutes_A	Lachnoclostridium_B	WP_005986594.1	Desulfovibrio africanus
ERR1022276	ERR1022276	1	NifH	Firmicutes_A	Lachnoclostridium_B	WP_063556349.1	Clostridium ljungdahlii
ERR1022276	ERR1022276	1	NuoF	Firmicutes_A	Lachnoclostridium_B	WP_083379570.1 NADH quinone oxidoreductase subunit NuoF, partial	Thermoanaerobacter thermohydrosulfuricus
ERR1022286	ERR1022286	1	[FeFe] Group A3	Firmicutes_C	Mitsuokella	WP_005841395.1	Mitsuokella multacida
ERR1022286	ERR1022286	1	[NiFe] Group 1d	Firmicutes_C	Mitsuokella	WP_005840788.1	Mitsuokella multacida
ERR1022286	ERR1022286	1	SdhA_FrdA	Firmicutes_C	Mitsuokella	(Group 1a)	Tumebacillus flagellatus
ERR1022286	ERR1022286	1	NrfA	Firmicutes_C	Mitsuokella	WP_005841304.1	Mitsuokella multacida
ERR1022286	ERR1022286	1	NifH	Firmicutes_C	Mitsuokella	WP_026486054.1	Caldanaerobius polysaccharolyticus
ERR1022286	ERR1022286	1	AtpA	Firmicutes_C	Mitsuokella	WP_036375740.1 F0F1 ATP synthase subunit alpha	Mitsuokella jalaludinii
ERR1022286	ERR1022286	1	CydA	Firmicutes_C	Mitsuokella	WP_055160186.1 cytochrome ubiquinol oxidase subunit I	Mitsuokella jalaludinii
ERR1022286	ERR1022286	1	CooS	Firmicutes_C	Mitsuokella	WP_055162989.1	Mitsuokella jalaludinii
ERR1022286	ERR1022286	1	NarG	Firmicutes_C	Mitsuokella	WP_075445420.1	Selenomonas ruminantium
ERR1022287	ERR1022287	1	AtpA	Firmicutes_A	Coprococcus	WP_022216972.1 MULTISPECIES: F0F1 ATP synthase subunit alpha	Coprococcus
ERR1022287	ERR1022287	1	ArsC	Firmicutes_A	Coprococcus	WP_075398369.1 arsenate reductase family protein	Domibacillus antri
ERR1022287	ERR1022287	1	AtpA	Firmicutes_A	Coprococcus	WP_094549081.1 ATP synthase subunit A	Petroclostridium xylanilyticum
ERR1022288	ERR1022288	1	[FeFe] Group A2	Firmicutes_A	Anaerostipes	WP_009203940.1	Anaerostipes hadrus
ERR1022288	ERR1022288	1	[FeFe] Group B	Firmicutes_A	Anaerostipes	WP_009202817.1	Anaerostipes hadrus
ERR1022288	ERR1022288	1	[FeFe] Group B	Firmicutes_A	Anaerostipes	WP_014080018.1	Roseburia hominis
ERR1022288	ERR1022288	1	ArsC	Firmicutes_A	Anaerostipes	WP_017554849.1 arsenate reductase family protein	Bacillus coagulans
ERR1022288	ERR1022288	1	NifH	Firmicutes_A	Anaerostipes	WP_029458715.1	Desulfovibrio alcoholivorans
ERR1022288	ERR1022288	1	AtpA	Firmicutes_A	Anaerostipes	WP_055196286.1 F0F1 ATP synthase subunit alpha	Anaerostipes hadrus
ERR1022288	ERR1022288	1	AtpA	Firmicutes_A	Anaerostipes	WP_055196296.1 F0F1 ATP synthase subunit alpha	Anaerostipes hadrus
ERR1022288	ERR1022288	1	NifH	Firmicutes_A	Anaerostipes	WP_078665332.1	MULTISPECIES: Carboxydocella
ERR1022289	ERR1022289	1	AsrA	Firmicutes_A	Limivivens	WP_026649105.1	Blautia wexlerae
ERR1022289	ERR1022289	1	CooS	Firmicutes_A	Limivivens	WP_040782480.1	Marvinbryantia formatexigens
ERR1022289	ERR1022289	1	NifH	Firmicutes_A	Limivivens	WP_097299118.1	Candidatus Methanoperedens sp. BLZ2
ERR1022289	ERR1022289	1	AcsB	Firmicutes_A	Limivivens	WP_106492517.1	Blautia sp. SG 772
ERR1022289	ERR1022289	1	AtpA	Firmicutes_A	Limivivens	WP_117766177.1 F0F1 ATP synthase subunit alpha	Blautia sp. OF03 15BH
ERR1022290	ERR1022290	1	[FeFe] Group A2	Firmicutes_A	Bariatricus	WP_015528722.1	Lachnoclostridium torques
ERR1022290	ERR1022290	1	[FeFe] Group A3	Firmicutes_A	Bariatricus	WP_008371804.1	Coprococcus comes
ERR1022290	ERR1022290	1	[FeFe] Group B	Firmicutes_A	Bariatricus	WP_008369976.1	Coprococcus comes
ERR1022290	ERR1022290	1	AtpA	Firmicutes_A	Bariatricus	WP_008370069.1 F0F1 ATP synthase subunit alpha	Coprococcus comes
ERR1022290	ERR1022290	1	NifH	Firmicutes_A	Bariatricus	WP_015145430.1	MULTISPECIES: Pleurocapsales
ERR1022290	ERR1022290	1	ArsC	Firmicutes_A	Bariatricus	WP_017554849.1 arsenate reductase family protein	Bacillus coagulans
ERR1022290	ERR1022290	1	AtpA	Firmicutes_A	Bariatricus	WP_022220892.1 F0F1 ATP synthase subunit alpha	Coprococcus comes
ERR1022290	ERR1022290	1	NifH	Firmicutes_A	Bariatricus	WP_063556349.1	Clostridium ljungdahlii
ERR1022290	ERR1022290	1	NuoF	Firmicutes_A	Bariatricus	WP_083379570.1 NADH quinone oxidoreductase subunit NuoF, partial	Thermoanaerobacter thermohydrosulfuricus
ERR1022291	ERR1022291	1	[FeFe] Group A2	Firmicutes_A	Mediterraneibacter	WP_015528722.1	Lachnoclostridium torques
ERR1022291	ERR1022291	1	[FeFe] Group A3	Firmicutes_A	Mediterraneibacter	WP_015528256.1	Lachnoclostridium torques
ERR1022291	ERR1022291	1	[FeFe] Group B	Firmicutes_A	Mediterraneibacter	WP_015529112.1	Lachnoclostridium torques
ERR1022291	ERR1022291	1	NifH	Firmicutes_A	Mediterraneibacter	WP_015145430.1	MULTISPECIES: Pleurocapsales
ERR1022291	ERR1022291	1	YgfK	Firmicutes_A	Mediterraneibacter	WP_020436843.1 MULTISPECIES: putative selenate reductase subunit YgfK	Clostridiales
ERR1022291	ERR1022291	1	AtpA	Firmicutes_A	Mediterraneibacter	WP_055157338.1 F0F1 ATP synthase subunit alpha	Ruminococcus torques
ERR1022291	ERR1022291	1	NifH	Firmicutes_A	Mediterraneibacter	WP_073041678.1	Desulfacinum infernum
ERR1022291	ERR1022291	1	AtpA	Firmicutes_A	Mediterraneibacter	WP_101298650.1 ATP synthase subunit A	Hungateiclostridium saccincola
ERR1022291	ERR1022291	1	NuoF	Firmicutes_A	Mediterraneibacter	WP_147267767.1 MULTISPECIES: NADH quinone oxidoreductase subunit NuoF	unclassified Halanaerobium
ERR1022293	ERR1022293	1	[FeFe] Group B	Firmicutes_A	Roseburia	WP_014080018.1	Roseburia hominis
ERR1022293	ERR1022293	1	AtpA	Firmicutes_A	Roseburia	WP_007890536.1 F0F1 ATP synthase subunit alpha	Roseburia inulinivorans
ERR1022293	ERR1022293	1	ArsC	Firmicutes_A	Roseburia	WP_050180166.1 arsenate reductase family protein	Domibacillus robiginosus
ERR1022293	ERR1022293	1	AtpA	Firmicutes_A	Roseburia	WP_055300754.1 F0F1 ATP synthase subunit alpha	Roseburia inulinivorans
ERR1022293	ERR1022293	1	ArsC	Firmicutes_A	Roseburia	WP_075398369.1 arsenate reductase family protein	Domibacillus antri
ERR1022277	ERR1022277	1	[FeFe] Group B	Firmicutes_A	CAG-603	WP_006778913.1	Lachnoclostridium hathewayi
ERR1022277	ERR1022277	1	AtpA	Firmicutes_A	CAG-603	WP_147591929.1 F0F1 ATP synthase subunit alpha	Eubacteriaceae bacterium
ERR1022294	ERR1022294	1	[FeFe] Group A1	Firmicutes_A	Blautia_A	WP_026649549.1	Blautia wexlerae
ERR1022294	ERR1022294	1	[FeFe] Group B	Firmicutes_A	Blautia_A	WP_007046798.1	Subdoligranulum variabile
ERR1022294	ERR1022294	1	ArsC	Firmicutes_A	Blautia_A	WP_017554849.1 arsenate reductase family protein	Bacillus coagulans
ERR1022294	ERR1022294	1	AtpA	Firmicutes_A	Blautia_A	WP_021925143.1 F0F1 ATP synthase subunit alpha	Ruminococcus sp. AF31 8BH
ERR1022294	ERR1022294	1	CooS	Firmicutes_A	Blautia_A	WP_040782480.1	Marvinbryantia formatexigens
ERR1022294	ERR1022294	1	AcsB	Firmicutes_A	Blautia_A	WP_055055589.1	Blautia obeum
ERR1022294	ERR1022294	1	AcsB	Firmicutes_A	Blautia_A	WP_072521057.1	Blautia sp. Marseille P3087
ERR1022294	ERR1022294	1	NuoF	Firmicutes_A	Blautia_A	WP_083379570.1 NADH quinone oxidoreductase subunit NuoF, partial	Thermoanaerobacter thermohydrosulfuricus
ERR1022294	ERR1022294	1	YgfK	Firmicutes_A	Blautia_A	WP_117854991.1 putative selenate reductase subunit YgfK	Ruminococcus sp. AF31 8BH
ERR1022295	ERR1022295	1	[FeFe] Group A1	Firmicutes_A	Blautia_A	WP_026649549.1	Blautia wexlerae
ERR1022295	ERR1022295	1	[FeFe] Group B	Firmicutes_A	Blautia_A	WP_004840268.1	Lachnoclostridium gnavus
ERR1022295	ERR1022295	1	ArsC	Firmicutes_A	Blautia_A	WP_017554849.1 arsenate reductase family protein	Bacillus coagulans
ERR1022295	ERR1022295	1	NifH	Firmicutes_A	Blautia_A	WP_024336028.1	Desulfotignum balticum
ERR1022295	ERR1022295	1	AsrA	Firmicutes_A	Blautia_A	WP_044925938.1	Blautia obeum
ERR1022295	ERR1022295	1	NifH	Firmicutes_A	Blautia_A	WP_054032742.1	Desulfatitalea tepidiphila
ERR1022295	ERR1022295	1	AcsB	Firmicutes_A	Blautia_A	WP_055055589.1	Blautia obeum
ERR1022295	ERR1022295	1	AtpA	Firmicutes_A	Blautia_A	WP_055056549.1 F0F1 ATP synthase subunit alpha	Blautia obeum
ERR1022295	ERR1022295	1	AtpA	Firmicutes_A	Blautia_A	WP_055065900.1 F0F1 ATP synthase subunit alpha	Blautia obeum
ERR1022295	ERR1022295	1	CooS	Firmicutes_A	Blautia_A	WP_055149065.1	Blautia wexlerae
ERR1022295	ERR1022295	1	AcsB	Firmicutes_A	Blautia_A	WP_072521057.1	Blautia sp. Marseille P3087
ERR1022295	ERR1022295	1	NuoF	Firmicutes_A	Blautia_A	WP_083379570.1 NADH quinone oxidoreductase subunit NuoF, partial	Thermoanaerobacter thermohydrosulfuricus
ERR1022296	ERR1022296	1	[FeFe] Group A1	Firmicutes_A	Blautia_A	WP_026649549.1	Blautia wexlerae
ERR1022296	ERR1022296	1	[FeFe] Group B	Firmicutes_A	Blautia_A	WP_027090514.1	Erysipelatoclostridium saccharogumia
ERR1022296	ERR1022296	1	[FeFe] Group C3	Firmicutes_A	Blautia_A	WP_026649803.1	Blautia wexlerae
ERR1022296	ERR1022296	1	AtpA	Firmicutes_A	Blautia_A	WP_008704965.1 MULTISPECIES: F0F1 ATP synthase subunit alpha	Clostridiales
ERR1022296	ERR1022296	1	AcsB	Firmicutes_A	Blautia_A	WP_026648192.1	Blautia wexlerae
ERR1022296	ERR1022296	1	YgfK	Firmicutes_A	Blautia_A	WP_055052749.1 MULTISPECIES: putative selenate reductase subunit YgfK	Clostridiales
ERR1022296	ERR1022296	1	FdhA	Firmicutes_A	Blautia_A	WP_055053035.1 MULTISPECIES: formate dehydrogenase subunit alpha	Blautia
ERR1022296	ERR1022296	1	AcsB	Firmicutes_A	Blautia_A	WP_055059584.1	MULTISPECIES: Blautia
ERR1022296	ERR1022296	1	CooS	Firmicutes_A	Blautia_A	WP_055149065.1	Blautia wexlerae
ERR1022296	ERR1022296	1	ArsC	Firmicutes_A	Blautia_A	WP_075398369.1 arsenate reductase family protein	Domibacillus antri
ERR1022296	ERR1022296	2	NuoF	Firmicutes_A	Blautia_A	WP_083379570.1 NADH quinone oxidoreductase subunit NuoF, partial	Thermoanaerobacter thermohydrosulfuricus
ERR1022296	ERR1022296	1	AtpA	Firmicutes_A	Blautia_A	WP_117676677.1 MULTISPECIES: F0F1 ATP synthase subunit alpha	unclassified Ruminococcus
ERR1022298	ERR1022298	1	[FeFe] Group B	Bacteroidota	Bacteroides	WP_007748547.1	Bacteroides finegoldii
ERR1022298	ERR1022298	1	SdhA_FrdA	Bacteroidota	Bacteroides	(Group 1c)	Bacteroides xylanisolvens
ERR1022298	ERR1022298	1	AtpA	Bacteroidota	Bacteroides	WP_007755263.1 MULTISPECIES: F0F1 ATP synthase subunit alpha	Bacteroides
ERR1022298	ERR1022298	1	CydA	Bacteroidota	Bacteroides	WP_055279720.1 cytochrome ubiquinol oxidase subunit I	Bacteroides finegoldii
ERR1022298	ERR1022298	1	ArsC	Bacteroidota	Bacteroides	WP_109689840.1 arsenate reductase family protein	Tumebacillus permanentifrigoris
ERR1022299	ERR1022299	1	[FeFe] Group A3	Firmicutes_A	Massilimaliae	WP_004614049.1	Tyzzerella nexilis
ERR1022299	ERR1022299	1	[FeFe] Group B	Firmicutes_A	Massilimaliae	WP_013380841.1	Eubacterium limosum
ERR1022299	ERR1022299	1	[FeFe] Group C1	Firmicutes_A	Massilimaliae	WP_003534146.1	Ruminiclostridium leptum
ERR1022299	ERR1022299	1	ArsC	Firmicutes_A	Massilimaliae	WP_017554849.1 arsenate reductase family protein	Bacillus coagulans
ERR1022299	ERR1022299	1	NuoF	Firmicutes_A	Massilimaliae	WP_083379570.1 NADH quinone oxidoreductase subunit NuoF, partial	Thermoanaerobacter thermohydrosulfuricus
ERR1022300	ERR1022300	1	[FeFe] Group A2	Actinobacteriota	Collinsella	WP_022094311.1	Collinsella sp. CAG:166
ERR1022300	ERR1022300	1	[NiFe] Group 4a	Actinobacteriota	Collinsella	WP_006234109.1	Collinsella aerofaciens
ERR1022300	ERR1022300	1	[NiFe] Group 4e	Actinobacteriota	Collinsella	WP_022094158.1	Collinsella sp. CAG:166
ERR1022300	ERR1022300	1	AtpA	Actinobacteriota	Collinsella	WP_006235714.1 MULTISPECIES: F0F1 ATP synthase subunit alpha	Collinsella
ERR1022300	ERR1022300	1	ArsC	Actinobacteriota	Collinsella	WP_017554849.1 arsenate reductase family protein	Bacillus coagulans
ERR1022300	ERR1022300	1	YgfK	Actinobacteriota	Collinsella	WP_055309383.1 putative selenate reductase subunit YgfK	Collinsella aerofaciens
ERR1022300	ERR1022300	3	FdhA	Actinobacteriota	Collinsella	WP_080143826.1 formate dehydrogenase subunit alpha	Gordonibacter massiliensis
ERR1022301	ERR1022301	1	AtpA	Firmicutes_A	Coprococcus	WP_022216972.1 MULTISPECIES: F0F1 ATP synthase subunit alpha	Coprococcus
ERR1022301	ERR1022301	1	ArsC	Firmicutes_A	Coprococcus	WP_075398369.1 arsenate reductase family protein	Domibacillus antri
ERR1022301	ERR1022301	1	AtpA	Firmicutes_A	Coprococcus	WP_094549081.1 ATP synthase subunit A	Petroclostridium xylanilyticum
ERR1022302	ERR1022302	1	[FeFe] Group A1	Firmicutes_A	Blautia_A	WP_026649549.1	Blautia wexlerae
ERR1022302	ERR1022302	1	[FeFe] Group B	Firmicutes_A	Blautia_A	WP_007046798.1	Subdoligranulum variabile
ERR1022302	ERR1022302	1	CooS	Firmicutes_A	Blautia_A	WP_040782480.1	Marvinbryantia formatexigens
ERR1022302	ERR1022302	1	AcsB	Firmicutes_A	Blautia_A	WP_055055589.1	Blautia obeum
ERR1022302	ERR1022302	1	AcsB	Firmicutes_A	Blautia_A	WP_072521057.1	Blautia sp. Marseille P3087
ERR1022302	ERR1022302	1	NuoF	Firmicutes_A	Blautia_A	WP_083379570.1 NADH quinone oxidoreductase subunit NuoF, partial	Thermoanaerobacter thermohydrosulfuricus
ERR1022302	ERR1022302	1	AtpA	Firmicutes_A	Blautia_A	WP_118582131.1 F0F1 ATP synthase subunit alpha	Ruminococcus sp. AM42 11
ERR1022302	ERR1022302	1	YgfK	Firmicutes_A	Blautia_A	WP_148463352.1 putative selenate reductase subunit YgfK	Ruminococcaceae bacterium
ERR1022303	ERR1022303	2	[FeFe] Group A1	Firmicutes_A	Anaerobutyricum	WP_005351469.1	Eubacterium hallii
ERR1022303	ERR1022303	1	[FeFe] Group A2	Firmicutes_A	Anaerobutyricum	WP_005348317.1	Eubacterium hallii
ERR1022303	ERR1022303	1	[FeFe] Group A3	Firmicutes_A	Anaerobutyricum	WP_006444067.1	Lachnoclostridium hylemonae
ERR1022303	ERR1022303	1	[FeFe] Group B	Firmicutes_A	Anaerobutyricum	WP_012742086.1	Eubacterium rectale
ERR1022303	ERR1022303	1	YgfK	Firmicutes_A	Anaerobutyricum	WP_005348182.1 putative selenate reductase subunit YgfK	Anaerobutyricum hallii
ERR1022303	ERR1022303	1	NifH	Firmicutes_A	Anaerobutyricum	WP_012122497.1	Roseiflexus castenholzii
ERR1022303	ERR1022303	1	ArsC	Firmicutes_A	Anaerobutyricum	WP_017554849.1 arsenate reductase family protein	Bacillus coagulans
ERR1022303	ERR1022303	1	AtpA	Firmicutes_A	Anaerobutyricum	WP_022170544.1 F0F1 ATP synthase subunit alpha	Anaerobutyricum hallii
ERR1022303	ERR1022303	1	AtpA	Firmicutes_A	Anaerobutyricum	WP_055183001.1 F0F1 ATP synthase subunit alpha	Anaerobutyricum hallii
ERR1022303	ERR1022303	1	NifH	Firmicutes_A	Anaerobutyricum	WP_097299118.1	Candidatus Methanoperedens sp. BLZ2
ERR1022303	ERR1022303	2	CooS	Firmicutes_A	Anaerobutyricum	WP_117983141.1	Anaerobutyricum hallii
ERR1022278	ERR1022278	1	[FeFe] Group A3	Firmicutes_A	Coprococcus	WP_028086317.1	Dorea longicatena
ERR1022278	ERR1022278	1	[FeFe] Group B	Firmicutes_A	Coprococcus	WP_006778913.1	Lachnoclostridium hathewayi
ERR1022278	ERR1022278	1	AtpA	Firmicutes_A	Coprococcus	WP_008400508.1 MULTISPECIES: F0F1 ATP synthase subunit alpha	unclassified Clostridium
ERR1022278	ERR1022278	1	AtpA	Firmicutes_A	Coprococcus	WP_094549081.1 ATP synthase subunit A	Petroclostridium xylanilyticum
ERR1022304	ERR1022304	1	[FeFe] Group A3	Firmicutes_A	Mediterraneibacter	WP_004614049.1	Tyzzerella nexilis
ERR1022304	ERR1022304	1	[FeFe] Group B	Firmicutes_A	Mediterraneibacter	WP_004840268.1	Lachnoclostridium gnavus
ERR1022304	ERR1022304	1	[FeFe] Group C3	Firmicutes_A	Mediterraneibacter	WP_004614045.1	Tyzzerella nexilis
ERR1022304	ERR1022304	1	AtpA	Firmicutes_A	Mediterraneibacter	WP_009243685.1 F0F1 ATP synthase subunit alpha	Ruminococcus torques
ERR1022304	ERR1022304	1	ArsC	Firmicutes_A	Mediterraneibacter	WP_066232495.1 arsenate reductase family protein	Bacillus fastidiosus
ERR1022304	ERR1022304	1	NuoF	Firmicutes_A	Mediterraneibacter	WP_083379570.1 NADH quinone oxidoreductase subunit NuoF, partial	Thermoanaerobacter thermohydrosulfuricus
ERR1022304	ERR1022304	1	AtpA	Firmicutes_A	Mediterraneibacter	WP_101298650.1 ATP synthase subunit A	Hungateiclostridium saccincola
ERR1022304	ERR1022304	1	CooS	Firmicutes_A	Mediterraneibacter	WP_109731261.1	Faecalicatena orotica
ERR1022305	ERR1022305	1	[FeFe] Group A3	Firmicutes_A	Mediterraneibacter	WP_004614049.1	Tyzzerella nexilis
ERR1022305	ERR1022305	1	[FeFe] Group A3	Firmicutes_A	Mediterraneibacter	WP_006567084.1	Anaerostipes caccae
ERR1022305	ERR1022305	1	[FeFe] Group B	Firmicutes_A	Mediterraneibacter	WP_015529112.1	Lachnoclostridium torques
ERR1022305	ERR1022305	1	[FeFe] Group C1	Firmicutes_A	Mediterraneibacter	WP_004608279.1	Lachnoclostridium scindens
ERR1022305	ERR1022305	1	[FeFe] Group C3	Firmicutes_A	Mediterraneibacter	WP_004614045.1	Tyzzerella nexilis
ERR1022305	ERR1022305	1	[NiFe] Group 4e	Firmicutes_A	Mediterraneibacter	WP_007047619.1	Subdoligranulum variabile
ERR1022305	ERR1022305	1	YgfK	Firmicutes_A	Mediterraneibacter	WP_059070130.1 putative selenate reductase subunit YgfK	Mediterraneibacter massiliensis
ERR1022305	ERR1022305	2	NuoF	Firmicutes_A	Mediterraneibacter	WP_083379570.1 NADH quinone oxidoreductase subunit NuoF, partial	Thermoanaerobacter thermohydrosulfuricus
ERR1022305	ERR1022305	1	AtpA	Firmicutes_A	Mediterraneibacter	WP_101298650.1 ATP synthase subunit A	Hungateiclostridium saccincola
ERR1022305	ERR1022305	1	ArsC	Firmicutes_A	Mediterraneibacter	WP_102344977.1 arsenate reductase family protein	Bacillus sp. Marseille P3661
ERR1022306	ERR1022306	1	[FeFe] Group A1	Firmicutes_A	Blautia_A	WP_026649549.1	Blautia wexlerae
ERR1022306	ERR1022306	1	[FeFe] Group B	Firmicutes_A	Blautia_A	WP_004840268.1	Lachnoclostridium gnavus
ERR1022306	ERR1022306	1	NifH	Firmicutes_A	Blautia_A	WP_005986594.1	Desulfovibrio africanus
ERR1022306	ERR1022306	1	NifH	Firmicutes_A	Blautia_A	WP_006365172.1	Chlorobium ferrooxidans
ERR1022306	ERR1022306	1	ArsC	Firmicutes_A	Blautia_A	WP_047795115.1 arsenate reductase family protein	Exiguobacterium sp. JLM 2
ERR1022306	ERR1022306	1	CooS	Firmicutes_A	Blautia_A	WP_055149065.1	Blautia wexlerae
ERR1022306	ERR1022306	1	AcsB	Firmicutes_A	Blautia_A	WP_092072021.1	Blautia sp. SF 50
ERR1022306	ERR1022306	1	AtpA	Firmicutes_A	Blautia_A	WP_094549081.1 ATP synthase subunit A	Petroclostridium xylanilyticum
ERR1022306	ERR1022306	1	AtpA	Firmicutes_A	Blautia_A	WP_148445996.1 F0F1 ATP synthase subunit alpha	Lachnospiraceae bacterium
ERR1022307	ERR1022307	1	[FeFe] Group B	Firmicutes_A	Fusicatenibacter	WP_002570587.1	Lachnoclostridium bolteae
ERR1022307	ERR1022307	1	CooS	Firmicutes_A	Fusicatenibacter	WP_040782480.1	Marvinbryantia formatexigens
ERR1022307	ERR1022307	1	ArsC	Firmicutes_A	Fusicatenibacter	WP_050180166.1 arsenate reductase family protein	Domibacillus robiginosus
ERR1022307	ERR1022307	1	AcsB	Firmicutes_A	Fusicatenibacter	WP_055218118.1	Fusicatenibacter saccharivorans
ERR1022307	ERR1022307	1	AtpA	Firmicutes_A	Fusicatenibacter	WP_055220549.1 MULTISPECIES: F0F1 ATP synthase subunit alpha	Lachnospiraceae
ERR1022308	ERR1022308	1	[FeFe] Group A1	Firmicutes_A	Hungatella	WP_006780212.1	Lachnoclostridium hathewayi
ERR1022308	ERR1022308	1	[FeFe] Group A3	Firmicutes_A	Hungatella	WP_002568591.1	Lachnoclostridium bolteae
ERR1022308	ERR1022308	1	[FeFe] Group A3	Firmicutes_A	Hungatella	WP_006778965.1	Lachnoclostridium hathewayi
ERR1022308	ERR1022308	1	[FeFe] Group B	Firmicutes_A	Hungatella	WP_026892187.1	Lachnoclostridium aerotolerans
ERR1022308	ERR1022308	1	[FeFe] Group C1	Firmicutes_A	Hungatella	WP_013273980.1	Lachnoclostridium saccharolyticum
ERR1022308	ERR1022308	1	[FeFe] Group C3	Firmicutes_A	Hungatella	WP_013273994.1	Lachnoclostridium saccharolyticum
ERR1022308	ERR1022308	1	AsrA	Firmicutes_A	Hungatella	WP_002600906.1	Hungatella hathewayi
ERR1022308	ERR1022308	1	ArsC	Firmicutes_A	Hungatella	WP_017554849.1 arsenate reductase family protein	Bacillus coagulans
ERR1022308	ERR1022308	1	AtpA	Firmicutes_A	Hungatella	WP_055659132.1 F0F1 ATP synthase subunit alpha	Hungatella hathewayi
ERR1022308	ERR1022308	1	YgfK	Firmicutes_A	Hungatella	WP_055659338.1 putative selenate reductase subunit YgfK	Hungatella hathewayi
ERR1022308	ERR1022308	1	AtpA	Firmicutes_A	Hungatella	WP_055660057.1 F0F1 ATP synthase subunit alpha	Hungatella hathewayi
ERR1022308	ERR1022308	1	NuoF	Firmicutes_A	Hungatella	WP_083379570.1 NADH quinone oxidoreductase subunit NuoF, partial	Thermoanaerobacter thermohydrosulfuricus
ERR1022308	ERR1022308	1	NuoF	Firmicutes_A	Hungatella	WP_134219323.1 NADH quinone oxidoreductase subunit NuoF	Pelotomaculum sp. FP
ERR1022309	ERR1022309	1	[FeFe] Group A2	Firmicutes_A	Dorea_A	WP_028088444.1	Dorea longicatena
ERR1022309	ERR1022309	1	[FeFe] Group B	Firmicutes_A	Dorea_A	WP_028085756.1	Dorea longicatena
ERR1022309	ERR1022309	1	AtpA	Firmicutes_A	Dorea_A	WP_038287616.1 ATP synthase subunit A	Hungateiclostridium straminisolvens
ERR1022309	ERR1022309	1	AtpA	Firmicutes_A	Dorea_A	WP_044920699.1 F0F1 ATP synthase subunit alpha	Dorea longicatena
ERR1022309	ERR1022309	1	NifH	Firmicutes_A	Dorea_A	WP_045215682.1	Desulfonatronovibrio magnus
ERR1022309	ERR1022309	1	ArsC	Firmicutes_A	Dorea_A	WP_066232495.1 arsenate reductase family protein	Bacillus fastidiosus
ERR1022309	ERR1022309	1	NifH	Firmicutes_A	Dorea_A	WP_090931824.1	Pelosinus propionicus
ERR1022310	ERR1022310	1	[FeFe] Group A2	Firmicutes_A	Ruminococcus_B	WP_015528722.1	Lachnoclostridium torques
ERR1022310	ERR1022310	1	[FeFe] Group B	Firmicutes_A	Ruminococcus_B	WP_004840268.1	Lachnoclostridium gnavus
ERR1022310	ERR1022310	1	ArsC	Firmicutes_A	Ruminococcus_B	WP_003468605.1 arsenate reductase family protein	Gracilibacillus halophilus
ERR1022310	ERR1022310	1	YgfK	Firmicutes_A	Ruminococcus_B	WP_004843097.1 putative selenate reductase subunit YgfK	Ruminococcus gnavus
ERR1022310	ERR1022310	1	AtpA	Firmicutes_A	Ruminococcus_B	WP_027622400.1 ATP synthase subunit A	Hungateiclostridium clariflavum
ERR1022310	ERR1022310	1	AtpA	Firmicutes_A	Ruminococcus_B	WP_055169360.1 F0F1 ATP synthase subunit alpha	Ruminococcus gnavus
ERR1022310	ERR1022310	1	CooS	Firmicutes_A	Ruminococcus_B	WP_118208264.1	Tyzzerella nexilis
ERR1022311	ERR1022311	1	AtpA	Firmicutes_A	CAG-41	WP_147513742.1 F0F1 ATP synthase subunit alpha	Clostridiaceae bacterium
ERR1022279	ERR1022279	1	[FeFe] Group B	Firmicutes_A	Faecalibacterium	WP_005944276.1	Faecalibacterium prausnitzii
ERR1022279	ERR1022279	1	AtpA	Firmicutes_A	Faecalibacterium	WP_005930269.1 F0F1 ATP synthase subunit alpha	Faecalibacterium prausnitzii
ERR1022279	ERR1022279	1	AtpA	Firmicutes_A	Faecalibacterium	WP_156068915.1 F0F1 ATP synthase subunit alpha	Faecalibacterium prausnitzii
ERR1022315	ERR1022315	1	[FeFe] Group A1	Firmicutes_A	Blautia_A	WP_026649549.1	Blautia wexlerae
ERR1022315	ERR1022315	1	[FeFe] Group A3	Firmicutes_A	Blautia_A	WP_004614049.1	Tyzzerella nexilis
ERR1022315	ERR1022315	1	[FeFe] Group B	Firmicutes_A	Blautia_A	WP_004840268.1	Lachnoclostridium gnavus
ERR1022315	ERR1022315	1	[FeFe] Group C3	Firmicutes_A	Blautia_A	WP_004614045.1	Tyzzerella nexilis
ERR1022315	ERR1022315	1	CooS	Firmicutes_A	Blautia_A	WP_005951682.1	Blautia hydrogenotrophica
ERR1022315	ERR1022315	1	CooS	Firmicutes_A	Blautia_A	WP_021845384.1	Blautia hydrogenotrophica
ERR1022315	ERR1022315	1	NuoF	Firmicutes_A	Blautia_A	WP_026394065.1 NADH dehydrogenase, partial	Acetobacterium dehalogenans
ERR1022315	ERR1022315	1	AcsB	Firmicutes_A	Blautia_A	WP_040350265.1	Blautia hydrogenotrophica
ERR1022315	ERR1022315	1	AsrA	Firmicutes_A	Blautia_A	WP_044297066.1	Robinsoniella peoriensis
ERR1022315	ERR1022315	1	NifH	Firmicutes_A	Blautia_A	WP_044974741.1	Ruminococcus sp. HUN007
ERR1022315	ERR1022315	1	FdhA	Firmicutes_A	Blautia_A	WP_055163470.1 formate dehydrogenase subunit alpha	Blautia hydrogenotrophica
ERR1022315	ERR1022315	1	AtpA	Firmicutes_A	Blautia_A	WP_055164304.1 F0F1 ATP synthase subunit alpha	Blautia hydrogenotrophica
ERR1022315	ERR1022315	1	AcsB	Firmicutes_A	Blautia_A	WP_055164828.1	Blautia hydrogenotrophica
ERR1022315	ERR1022315	1	AcsB	Firmicutes_A	Blautia_A	WP_055165407.1	Blautia hydrogenotrophica
ERR1022315	ERR1022315	1	CooS	Firmicutes_A	Blautia_A	WP_072853002.1	Lactonifactor longoviformis
ERR1022315	ERR1022315	2	NuoF	Firmicutes_A	Blautia_A	WP_083379570.1 NADH quinone oxidoreductase subunit NuoF, partial	Thermoanaerobacter thermohydrosulfuricus
ERR1022315	ERR1022315	1	ArsC	Firmicutes_A	Blautia_A	WP_087457254.1 arsenate reductase family protein	Tumebacillus avium
ERR1022315	ERR1022315	1	AtpA	Firmicutes_A	Blautia_A	WP_094549081.1 ATP synthase subunit A	Petroclostridium xylanilyticum
ERR1022317	ERR1022317	1	AtpA	Firmicutes_A	Pseudoruminococcus_A	WP_022264735.1 MULTISPECIES: F0F1 ATP synthase subunit alpha	Clostridiales
ERR1022319	ERR1022319	1	[FeFe] Group B	Bacteroidota	Bacteroides	WP_007748547.1	Bacteroides finegoldii
ERR1022319	ERR1022319	1	SdhA_FrdA	Bacteroidota	Bacteroides	(Group 1c)	Bacteroides xylanisolvens
ERR1022319	ERR1022319	1	AtpA	Bacteroidota	Bacteroides	WP_007755263.1 MULTISPECIES: F0F1 ATP synthase subunit alpha	Bacteroides
ERR1022319	ERR1022319	1	ArsC	Bacteroidota	Bacteroides	WP_013920448.1 arsenate reductase family protein	Paenibacillus mucilaginosus
ERR1022319	ERR1022319	1	CydA	Bacteroidota	Bacteroides	WP_143864579.1 MULTISPECIES: cytochrome ubiquinol oxidase subunit I	unclassified Bacteroides
ERR1022320	ERR1022320	1	AtpA	Actinobacteriota	Bifidobacterium	WP_003809860.1 F0F1 ATP synthase subunit alpha	Bifidobacterium adolescentis
ERR1022321	ERR1022321	1	[FeFe] Group B	Firmicutes_A	Agathobacter	WP_012742086.1	Eubacterium rectale
ERR1022321	ERR1022321	1	[FeFe] Group B	Firmicutes_A	Agathobacter	WP_015560436.1	Roseburia intestinalis
ERR1022321	ERR1022321	1	[FeFe] Group C2	Firmicutes_A	Agathobacter	WP_015560495.1	Roseburia intestinalis
ERR1022321	ERR1022321	1	NifH	Firmicutes_A	Agathobacter	WP_005986594.1	Desulfovibrio africanus
ERR1022321	ERR1022321	1	AtpA	Firmicutes_A	Agathobacter	WP_022045274.1 F0F1 ATP synthase subunit alpha	Roseburia faecis
ERR1022321	ERR1022321	1	AtpA	Firmicutes_A	Agathobacter	WP_055262227.1 F0F1 ATP synthase subunit alpha	Roseburia faecis
ERR1022321	ERR1022321	1	NifH	Firmicutes_A	Agathobacter	WP_078665332.1	MULTISPECIES: Carboxydocella
ERR1022322	ERR1022322	1	[FeFe] Group B	Bacteroidota	Bacteroides	WP_005836589.1	Bacteroides uniformis
ERR1022322	ERR1022322	1	SdhA_FrdA	Bacteroidota	Bacteroides	(Group 1c)	Bacteroides xylanisolvens
ERR1022322	ERR1022322	1	CydA	Bacteroidota	Bacteroides	WP_005828071.1 MULTISPECIES: cytochrome ubiquinol oxidase subunit I	Bacteroides
ERR1022322	ERR1022322	1	NrfA	Bacteroidota	Bacteroides	WP_009130943.1	Bacteroides oleiciplenus
ERR1022322	ERR1022322	1	AtpA	Bacteroidota	Bacteroides	WP_016273713.1 F0F1 ATP synthase subunit alpha	Bacteroides uniformis
ERR1022280	ERR1022280	1	[FeFe] Group A3	Firmicutes	Turicibacter	WP_008824689.1	Haloplasma contractile
ERR1022280	ERR1022280	1	[FeFe] Group C3	Firmicutes	Turicibacter	WP_006784034.1	Turicibacter sanguinis
ERR1022280	ERR1022280	1	AsrA	Firmicutes	Turicibacter	WP_003478045.1	Clostridium perfringens
ERR1022280	ERR1022280	1	AtpA	Firmicutes	Turicibacter	WP_006784605.1 MULTISPECIES: F0F1 ATP synthase subunit alpha	Turicibacter
ERR1022280	ERR1022280	1	NifH	Firmicutes	Turicibacter	WP_052219939.1	Clostridium homopropionicum
ERR1022280	ERR1022280	1	ArsC	Firmicutes	Turicibacter	WP_126047808.1 arsenate reductase family protein	Bacillus sp. 32
ERR1022280	ERR1022280	1	NuoF	Firmicutes	Turicibacter	WP_155227473.1 4Fe 4S dicluster domain containing protein, partial	Turicibacter sanguinis
ERR1022324	ERR1022324	1	[FeFe] Group A2	Firmicutes_A	Dorea_A	WP_028088444.1	Dorea longicatena
ERR1022324	ERR1022324	1	[FeFe] Group B	Firmicutes_A	Dorea_A	WP_028085756.1	Dorea longicatena
ERR1022324	ERR1022324	1	AtpA	Firmicutes_A	Dorea_A	WP_038287616.1 ATP synthase subunit A	Hungateiclostridium straminisolvens
ERR1022324	ERR1022324	1	AtpA	Firmicutes_A	Dorea_A	WP_044920699.1 F0F1 ATP synthase subunit alpha	Dorea longicatena
ERR1022324	ERR1022324	1	NifH	Firmicutes_A	Dorea_A	WP_045215682.1	Desulfonatronovibrio magnus
ERR1022324	ERR1022324	1	ArsC	Firmicutes_A	Dorea_A	WP_066232495.1 arsenate reductase family protein	Bacillus fastidiosus
ERR1022324	ERR1022324	1	NifH	Firmicutes_A	Dorea_A	WP_090931824.1	Pelosinus propionicus
ERR1022325	ERR1022325	1	[FeFe] Group A2	Firmicutes_A	Mediterraneibacter	WP_015528722.1	Lachnoclostridium torques
ERR1022325	ERR1022325	1	[FeFe] Group A3	Firmicutes_A	Mediterraneibacter	WP_015528256.1	Lachnoclostridium torques
ERR1022325	ERR1022325	1	[FeFe] Group B	Firmicutes_A	Mediterraneibacter	WP_015529112.1	Lachnoclostridium torques
ERR1022325	ERR1022325	1	NifH	Firmicutes_A	Mediterraneibacter	WP_003446488.1	Clostridium pasteurianum
ERR1022325	ERR1022325	1	NifH	Firmicutes_A	Mediterraneibacter	WP_015145430.1	MULTISPECIES: Pleurocapsales
ERR1022325	ERR1022325	1	YgfK	Firmicutes_A	Mediterraneibacter	WP_055147431.1 putative selenate reductase subunit YgfK	Ruminococcus torques
ERR1022325	ERR1022325	1	AtpA	Firmicutes_A	Mediterraneibacter	WP_055148606.1 MULTISPECIES: F0F1 ATP synthase subunit alpha	Clostridiales
ERR1022325	ERR1022325	1	NuoF	Firmicutes_A	Mediterraneibacter	WP_083379570.1 NADH quinone oxidoreductase subunit NuoF, partial	Thermoanaerobacter thermohydrosulfuricus
ERR1022325	ERR1022325	1	AtpA	Firmicutes_A	Mediterraneibacter	WP_101298650.1 ATP synthase subunit A	Hungateiclostridium saccincola
ERR1022327	ERR1022327	1	[FeFe] Group B	Firmicutes_A	Faecalibacterium	WP_005944276.1	Faecalibacterium prausnitzii
ERR1022327	ERR1022327	1	AtpA	Firmicutes_A	Faecalibacterium	WP_055187646.1 F0F1 ATP synthase subunit alpha	Faecalibacterium prausnitzii
ERR1022327	ERR1022327	1	AtpA	Firmicutes_A	Faecalibacterium	WP_055189834.1 F0F1 ATP synthase subunit alpha	Faecalibacterium prausnitzii
ERR1022328	ERR1022328	1	[FeFe] Group B	Firmicutes_A	Faecalibacterium	WP_005944276.1	Faecalibacterium prausnitzii
ERR1022328	ERR1022328	1	AtpA	Firmicutes_A	Faecalibacterium	WP_005944488.1 MULTISPECIES: F0F1 ATP synthase subunit alpha	Faecalibacterium
ERR1022328	ERR1022328	1	AtpA	Firmicutes_A	Faecalibacterium	WP_097774385.1 MULTISPECIES: F0F1 ATP synthase subunit alpha	Faecalibacterium
ERR1022329	ERR1022329	1	[FeFe] Group A3	Bacteroidota	Bacteroides	WP_005931733.1	Bacteroides salyersiae
ERR1022329	ERR1022329	1	[FeFe] Group B	Bacteroidota	Bacteroides	WP_005929426.1	Bacteroides salyersiae
ERR1022329	ERR1022329	1	NuoF	Bacteroidota	Bacteroides	WP_149876070.1 NADH quinone oxidoreductase subunit NuoF, partial	Akkermansia sp. BIOML A21]
ERR1022329	ERR1022329	1	SdhA_FrdA	Bacteroidota	Bacteroides	(Group 1c)	Porphyromonas gingivalis
ERR1022329	ERR1022329	1	AtpA	Bacteroidota	Bacteroides	WP_007480675.1 F0F1 ATP synthase subunit alpha	Bacteroides salyersiae
ERR1022329	ERR1022329	1	NrfA	Bacteroidota	Bacteroides	WP_007665125.1	Bacteroides intestinalis
ERR1022329	ERR1022329	1	CydA	Bacteroidota	Bacteroides	WP_055294629.1 cytochrome ubiquinol oxidase subunit I	Bacteroides salyersiae
ERR1022329	ERR1022329	1	ArsC	Bacteroidota	Bacteroides	WP_077721305.1 arsenate reductase family protein	Novibacillus thermophilus
ERR1022331	ERR1022331	1	[FeFe] Group A1	Bacteroidota	Bacteroides	WP_016268012.1	Bacteroides thetaiotaomicron
ERR1022331	ERR1022331	1	[FeFe] Group B	Bacteroidota	Bacteroides	WP_016266912.1	Bacteroides thetaiotaomicron
ERR1022331	ERR1022331	1	NuoF	Bacteroidota	Bacteroides	WP_149876070.1 NADH quinone oxidoreductase subunit NuoF, partial	Akkermansia sp. BIOML A21]
ERR1022331	ERR1022331	1	SdhA_FrdA	Bacteroidota	Bacteroides	(Group 1c)	Bacteroides xylanisolvens
ERR1022331	ERR1022331	1	NrfA	Bacteroidota	Bacteroides	WP_004297092.1	Bacteroides ovatus
ERR1022331	ERR1022331	1	AtpA	Bacteroidota	Bacteroides	WP_008761393.1 MULTISPECIES: F0F1 ATP synthase subunit alpha	Bacteroides
ERR1022331	ERR1022331	1	CydA	Bacteroidota	Bacteroides	WP_008763430.1 MULTISPECIES: cytochrome ubiquinol oxidase subunit I	Bacteroides
ERR1022331	ERR1022331	1	ArsC	Bacteroidota	Bacteroides	WP_013920448.1 arsenate reductase family protein	Paenibacillus mucilaginosus
ERR1022332	ERR1022332	1	ArsC	Firmicutes	Faecalibacillus	WP_044895921.1 arsenate reductase family protein	Bacillus alveayuensis
ERR1022332	ERR1022332	1	AtpA	Firmicutes	Faecalibacillus	WP_106988269.1 MULTISPECIES: F0F1 ATP synthase subunit alpha	Erysipelotrichaceae
ERR1022333	ERR1022333	1	ArsC	Firmicutes	Faecalibacillus	WP_044895921.1 arsenate reductase family protein	Bacillus alveayuensis
ERR1022333	ERR1022333	1	AtpA	Firmicutes	Faecalibacillus	WP_117782701.1 MULTISPECIES: F0F1 ATP synthase subunit alpha	unclassified Coprobacillus
ERR1022281	ERR1022281	1	[FeFe] Group A3	Bacteroidota	Parabacteroides	WP_008157755.1	Parabacteroides johnsonii
ERR1022281	ERR1022281	1	[FeFe] Group B	Bacteroidota	Parabacteroides	WP_028726954.1	Parabacteroides gordonii
ERR1022281	ERR1022281	1	[FeFe] Group C1	Bacteroidota	Parabacteroides	WP_005643245.1	Parabacteroides merdae
ERR1022281	ERR1022281	1	[NiFe] Group 1d	Bacteroidota	Parabacteroides	WP_008157836.1	Parabacteroides johnsonii
ERR1022281	ERR1022281	1	Sqr Sqr II	Bacteroidota	Parabacteroides	WP_073349392.1	Bacteroides faecichinchillae
ERR1022281	ERR1022281	1	NuoF	Bacteroidota	Parabacteroides	WP_149876070.1 NADH quinone oxidoreductase subunit NuoF, partial	Akkermansia sp. BIOML A21]
ERR1022281	ERR1022281	1	SdhA_FrdA	Bacteroidota	Parabacteroides	(Group 1c)	Porphyromonas gingivalis
ERR1022281	ERR1022281	1	CydA	Bacteroidota	Parabacteroides	WP_005861076.1 MULTISPECIES: cytochrome ubiquinol oxidase subunit I	Bacteroidales
ERR1022281	ERR1022281	1	AtpA	Bacteroidota	Parabacteroides	WP_005865921.1 MULTISPECIES: F0F1 ATP synthase subunit alpha	Parabacteroides
ERR1022281	ERR1022281	2	NrfA	Bacteroidota	Parabacteroides	WP_007659437.1	Parabacteroides goldsteinii
ERR1022334	ERR1022334	1	[FeFe] Group A3	Firmicutes_A	Copromorpha	WP_010251944.1	Acetivibrio cellulolyticus
ERR1022334	ERR1022334	1	[FeFe] Group A3	Firmicutes_A	Copromorpha	WP_027398114.1	Anaerovorax odorimutans
ERR1022334	ERR1022334	1	[FeFe] Group B	Firmicutes_A	Copromorpha	WP_015518171.1	Ruminiclostridium siraeum
ERR1022334	ERR1022334	1	[NiFe] Group 4e	Firmicutes_A	Copromorpha	WP_027399701.1	Anaerovorax odorimutans
ERR1022334	ERR1022334	1	AtpA	Firmicutes_A	Copromorpha	WP_014253499.1 ATP synthase subunit A	Hungateiclostridium clariflavum
ERR1022334	ERR1022334	1	NuoF	Firmicutes_A	Copromorpha	WP_026394065.1 NADH dehydrogenase, partial	Acetobacterium dehalogenans
ERR1022334	ERR1022334	1	CooS	Firmicutes_A	Copromorpha	WP_072851721.1	Lactonifactor longoviformis
ERR1022334	ERR1022334	1	NuoF	Firmicutes_A	Copromorpha	WP_083379570.1 NADH quinone oxidoreductase subunit NuoF, partial	Thermoanaerobacter thermohydrosulfuricus
ERR1022334	ERR1022334	1	ArsC	Firmicutes_A	Copromorpha	WP_087457254.1 arsenate reductase family protein	Tumebacillus avium
ERR1022334	ERR1022334	1	AtpA	Firmicutes_A	Copromorpha	WP_147593414.1 F0F1 ATP synthase subunit alpha	Eubacteriaceae bacterium
ERR1022335	ERR1022335	1	AtpA	Actinobacteriota	Bifidobacterium	WP_003814328.1 F0F1 ATP synthase subunit alpha	Bifidobacterium bifidum
ERR1022336	ERR1022336	1	[FeFe] Group A2	Firmicutes_A	Lawsonibacter	WP_012939287.1	Acidaminococcus fermentans
ERR1022336	ERR1022336	1	[FeFe] Group B	Firmicutes_A	Lawsonibacter	WP_014115957.1	Oscillibacter valericigenes
ERR1022336	ERR1022336	1	ArsC	Firmicutes_A	Lawsonibacter	WP_044748598.1 arsenate reductase family protein	Bacillus alveayuensis
ERR1022337	ERR1022337	1	[FeFe] Group A1	Firmicutes_A	Blautia_A	WP_026649549.1	Blautia wexlerae
ERR1022337	ERR1022337	1	[FeFe] Group B	Firmicutes_A	Blautia_A	WP_004840268.1	Lachnoclostridium gnavus
ERR1022337	ERR1022337	1	NifH	Firmicutes_A	Blautia_A	WP_005986594.1	Desulfovibrio africanus
ERR1022337	ERR1022337	1	NifH	Firmicutes_A	Blautia_A	WP_006365172.1	Chlorobium ferrooxidans
ERR1022337	ERR1022337	1	AtpA	Firmicutes_A	Blautia_A	WP_021652816.1 MULTISPECIES: F0F1 ATP synthase subunit alpha	Clostridiales
ERR1022337	ERR1022337	1	ArsC	Firmicutes_A	Blautia_A	WP_047795115.1 arsenate reductase family protein	Exiguobacterium sp. JLM 2
ERR1022337	ERR1022337	1	CooS	Firmicutes_A	Blautia_A	WP_055149065.1	Blautia wexlerae
ERR1022337	ERR1022337	1	AcsB	Firmicutes_A	Blautia_A	WP_092072021.1	Blautia sp. SF 50
ERR1022337	ERR1022337	1	AtpA	Firmicutes_A	Blautia_A	WP_101298650.1 ATP synthase subunit A	Hungateiclostridium saccincola
ERR1022338	ERR1022338	1	[FeFe] Group A1	Firmicutes_A	Blautia_A	WP_026649549.1	Blautia wexlerae
ERR1022338	ERR1022338	1	[FeFe] Group B	Firmicutes_A	Blautia_A	WP_004840268.1	Lachnoclostridium gnavus
ERR1022338	ERR1022338	1	NifH	Firmicutes_A	Blautia_A	WP_005986594.1	Desulfovibrio africanus
ERR1022338	ERR1022338	1	NifH	Firmicutes_A	Blautia_A	WP_006365172.1	Chlorobium ferrooxidans
ERR1022338	ERR1022338	1	ArsC	Firmicutes_A	Blautia_A	WP_017554849.1 arsenate reductase family protein	Bacillus coagulans
ERR1022338	ERR1022338	1	AcsB	Firmicutes_A	Blautia_A	WP_055059584.1	MULTISPECIES: Blautia
ERR1022338	ERR1022338	1	CooS	Firmicutes_A	Blautia_A	WP_055149065.1	Blautia wexlerae
ERR1022338	ERR1022338	1	AcsB	Firmicutes_A	Blautia_A	WP_092072021.1	Blautia sp. SF 50
ERR1022338	ERR1022338	1	AtpA	Firmicutes_A	Blautia_A	WP_101298650.1 ATP synthase subunit A	Hungateiclostridium saccincola
ERR1022338	ERR1022338	1	AtpA	Firmicutes_A	Blautia_A	WP_118169537.1 F0F1 ATP synthase subunit alpha	Ruminococcus sp. AM41 10BH
ERR1022339	ERR1022339	1	[FeFe] Group A1	Firmicutes_A	Blautia_A	WP_026649549.1	Blautia wexlerae
ERR1022339	ERR1022339	1	[FeFe] Group B	Firmicutes_A	Blautia_A	WP_004840268.1	Lachnoclostridium gnavus
ERR1022339	ERR1022339	1	ArsC	Firmicutes_A	Blautia_A	WP_017554849.1 arsenate reductase family protein	Bacillus coagulans
ERR1022339	ERR1022339	1	NifH	Firmicutes_A	Blautia_A	WP_024336028.1	Desulfotignum balticum
ERR1022339	ERR1022339	1	CooS	Firmicutes_A	Blautia_A	WP_040782480.1	Marvinbryantia formatexigens
ERR1022339	ERR1022339	1	NifH	Firmicutes_A	Blautia_A	WP_054032742.1	Desulfatitalea tepidiphila
ERR1022339	ERR1022339	1	AcsB	Firmicutes_A	Blautia_A	WP_055055589.1	Blautia obeum
ERR1022339	ERR1022339	1	AtpA	Firmicutes_A	Blautia_A	WP_055056549.1 F0F1 ATP synthase subunit alpha	Blautia obeum
ERR1022339	ERR1022339	1	AcsB	Firmicutes_A	Blautia_A	WP_072521057.1	Blautia sp. Marseille P3087
ERR1022339	ERR1022339	1	NuoF	Firmicutes_A	Blautia_A	WP_083379570.1 NADH quinone oxidoreductase subunit NuoF, partial	Thermoanaerobacter thermohydrosulfuricus
ERR1022339	ERR1022339	1	AtpA	Firmicutes_A	Blautia_A	WP_117753606.1 F0F1 ATP synthase subunit alpha	Blautia obeum
ERR1022340	ERR1022340	1	[FeFe] Group A1	Firmicutes_A	Blautia_A	WP_026649549.1	Blautia wexlerae
ERR1022340	ERR1022340	1	[FeFe] Group B	Firmicutes_A	Blautia_A	WP_004840268.1	Lachnoclostridium gnavus
ERR1022340	ERR1022340	1	NifH	Firmicutes_A	Blautia_A	WP_031386911.1	Desulfonatronum thiodismutans
ERR1022340	ERR1022340	1	CooS	Firmicutes_A	Blautia_A	WP_055149065.1	Blautia wexlerae
ERR1022340	ERR1022340	1	AcsB	Firmicutes_A	Blautia_A	WP_072521057.1	Blautia sp. Marseille P3087
ERR1022340	ERR1022340	1	AtpA	Firmicutes_A	Blautia_A	WP_072522104.1 F0F1 ATP synthase subunit alpha	Blautia sp. Marseille P3087
ERR1022340	ERR1022340	1	NifH	Firmicutes_A	Blautia_A	WP_073041678.1	Desulfacinum infernum
ERR1022340	ERR1022340	1	NuoF	Firmicutes_A	Blautia_A	WP_083379570.1 NADH quinone oxidoreductase subunit NuoF, partial	Thermoanaerobacter thermohydrosulfuricus
ERR1022340	ERR1022340	1	AtpA	Firmicutes_A	Blautia_A	WP_118048973.1 F0F1 ATP synthase subunit alpha	Blautia obeum
ERR1022341	ERR1022341	1	[FeFe] Group B	Firmicutes_A	Acetatifactor	WP_028527755.1	Ruminococcus gauvreauii
ERR1022341	ERR1022341	1	ArsC	Firmicutes_A	Acetatifactor	WP_047795115.1 arsenate reductase family protein	Exiguobacterium sp. JLM 2
ERR1022341	ERR1022341	1	ArsC	Firmicutes_A	Acetatifactor	WP_050180166.1 arsenate reductase family protein	Domibacillus robiginosus
ERR1022341	ERR1022341	1	FdhA	Firmicutes_A	Acetatifactor	WP_148445697.1 formate dehydrogenase subunit alpha	Firmicutes bacterium
ERR1022341	ERR1022341	1	AtpA	Firmicutes_A	Acetatifactor	WP_148446605.1 F0F1 ATP synthase subunit alpha	Firmicutes bacterium
ERR1022342	ERR1022342	1	[FeFe] Group A1	Firmicutes_A	CAG-95	WP_027639472.1	Clostridium cadaveris
ERR1022342	ERR1022342	1	[FeFe] Group B	Firmicutes_A	CAG-95	WP_015529112.1	Lachnoclostridium torques
ERR1022342	ERR1022342	1	AtpA	Firmicutes_A	CAG-95	WP_109732525.1 MULTISPECIES: F0F1 ATP synthase subunit alpha	Clostridiales
ERR1022342	ERR1022342	1	AtpA	Firmicutes_A	CAG-95	WP_118797965.1 MULTISPECIES: F0F1 ATP synthase subunit alpha	Clostridiales
ERR1022343	ERR1022343	1	AcsB	Firmicutes_A	Merdisoma	WP_028528954.1	Ruminococcus gauvreauii
ERR1022343	ERR1022343	1	CooS	Firmicutes_A	Merdisoma	WP_040782480.1	Marvinbryantia formatexigens
ERR1022343	ERR1022343	1	ArsC	Firmicutes_A	Merdisoma	WP_050180166.1 arsenate reductase family protein	Domibacillus robiginosus
ERR1022343	ERR1022343	1	NuoF	Firmicutes_A	Merdisoma	WP_083379570.1 NADH quinone oxidoreductase subunit NuoF, partial	Thermoanaerobacter thermohydrosulfuricus
ERR1022343	ERR1022343	1	AcsB	Firmicutes_A	Merdisoma	WP_087165910.1	Lachnoclostridium sp. An131
ERR1022343	ERR1022343	1	FdhA	Firmicutes_A	Merdisoma	WP_158363217.1 formate dehydrogenase subunit alpha	Clostridiaceae bacterium
ERR1022343	ERR1022343	1	AtpA	Firmicutes_A	Merdisoma	WP_158363462.1 F0F1 ATP synthase subunit alpha	Clostridiaceae bacterium
ERR1022282	ERR1022282	1	[FeFe] Group A2	Actinobacteriota	Collinsella	WP_022094311.1	Collinsella sp. CAG:166
ERR1022282	ERR1022282	1	[NiFe] Group 4a	Actinobacteriota	Collinsella	WP_022095197.1	Collinsella sp. CAG:166
ERR1022282	ERR1022282	1	[NiFe] Group 4e	Actinobacteriota	Collinsella	WP_022094158.1	Collinsella sp. CAG:166
ERR1022282	ERR1022282	1	ArsC	Actinobacteriota	Collinsella	WP_017554849.1 arsenate reductase family protein	Bacillus coagulans
ERR1022282	ERR1022282	1	AtpA	Actinobacteriota	Collinsella	WP_035138794.1 MULTISPECIES: F0F1 ATP synthase subunit alpha	Collinsella
ERR1022282	ERR1022282	2	FdhA	Actinobacteriota	Collinsella	WP_080143826.1 formate dehydrogenase subunit alpha	Gordonibacter massiliensis
ERR1022282	ERR1022282	1	YgfK	Actinobacteriota	Collinsella	WP_117799720.1 putative selenate reductase subunit YgfK	Collinsella sp. AM41 2BH
ERR1022344	ERR1022344	1	[FeFe] Group B	Firmicutes_A	RUG115	WP_004840268.1	Lachnoclostridium gnavus
ERR1022344	ERR1022344	1	[FeFe] Group C2	Firmicutes_A	RUG115	WP_014080084.1	Roseburia hominis
ERR1022344	ERR1022344	1	AtpA	Firmicutes_A	RUG115	WP_022242842.1 MULTISPECIES: F0F1 ATP synthase subunit alpha	unclassified Roseburia
ERR1022344	ERR1022344	1	AtpA	Firmicutes_A	RUG115	WP_117841555.1 MULTISPECIES: F0F1 ATP synthase subunit alpha	unclassified Roseburia
ERR1022346	ERR1022346	1	AtpA	Firmicutes_A	Coprococcus	WP_022216972.1 MULTISPECIES: F0F1 ATP synthase subunit alpha	Coprococcus
ERR1022346	ERR1022346	1	ArsC	Firmicutes_A	Coprococcus	WP_075398369.1 arsenate reductase family protein	Domibacillus antri
ERR1022346	ERR1022346	1	AtpA	Firmicutes_A	Coprococcus	WP_094549081.1 ATP synthase subunit A	Petroclostridium xylanilyticum
ERR1022347	ERR1022347	1	[FeFe] Group A1	Firmicutes_A	Clostridium_P	WP_011591981.1	Clostridium perfringens
ERR1022347	ERR1022347	1	[FeFe] Group A1	Firmicutes_A	Clostridium_P	WP_011593109.1	Clostridium perfringens
ERR1022347	ERR1022347	1	[FeFe] Group B	Firmicutes_A	Clostridium_P	WP_011591170.1	Clostridium perfringens
ERR1022347	ERR1022347	1	[FeFe] Group B	Firmicutes_A	Clostridium_P	WP_011593255.1	Clostridium perfringens
ERR1022347	ERR1022347	1	AtpA	Firmicutes_A	Clostridium_P	WP_003452357.1 F0F1 ATP synthase subunit alpha	Clostridium perfringens
ERR1022347	ERR1022347	1	AsrA	Firmicutes_A	Clostridium_P	WP_003478045.1	Clostridium perfringens
ERR1022347	ERR1022347	1	ArsC	Firmicutes_A	Clostridium_P	WP_010899617.1 arsenate reductase family protein	Bacillus halodurans
ERR1022347	ERR1022347	1	AsrA	Firmicutes_A	Clostridium_P	WP_021428685.1	Paraclostridium bifermentans
ERR1022347	ERR1022347	1	AtpA	Firmicutes_A	Clostridium_P	WP_039250285.1 ATP synthase subunit A	Clostridium novyi
ERR1022348	ERR1022348	1	SdhA_FrdA	Bacteroidota	Alistipes	(Group 1c)	Porphyromonas gingivalis
ERR1022348	ERR1022348	1	CydA	Bacteroidota	Alistipes	WP_022333481.1 cytochrome ubiquinol oxidase subunit I	Alistipes finegoldii
ERR1022349	ERR1022349	1	[FeFe] Group A2	Firmicutes_A	Eubacterium_I	WP_021739983.1	Eubacterium ramulus
ERR1022349	ERR1022349	1	[FeFe] Group A3	Firmicutes_A	Eubacterium_I	WP_021739954.1	Eubacterium ramulus
ERR1022349	ERR1022349	1	[FeFe] Group B	Firmicutes_A	Eubacterium_I	WP_004840268.1	Lachnoclostridium gnavus
ERR1022349	ERR1022349	1	[FeFe] Group C1	Firmicutes_A	Eubacterium_I	WP_021739962.1	Eubacterium ramulus
ERR1022349	ERR1022349	1	NifH	Firmicutes_A	Eubacterium_I	WP_009108732.1	Desulfovibrio sp. U5L
ERR1022349	ERR1022349	1	AtpA	Firmicutes_A	Eubacterium_I	WP_021737770.1 F0F1 ATP synthase subunit alpha	Eubacterium ramulus
ERR1022349	ERR1022349	1	AsrA	Firmicutes_A	Eubacterium_I	WP_021738155.1	Eubacterium ramulus
ERR1022349	ERR1022349	1	NifH	Firmicutes_A	Eubacterium_I	WP_026834826.1	Eubacterium xylanophilum
ERR1022349	ERR1022349	1	FdhA	Firmicutes_A	Eubacterium_I	WP_055289842.1 formate dehydrogenase subunit alpha	Eubacterium ramulus
ERR1022349	ERR1022349	1	NuoF	Firmicutes_A	Eubacterium_I	WP_083379570.1 NADH quinone oxidoreductase subunit NuoF, partial	Thermoanaerobacter thermohydrosulfuricus
ERR1022350	ERR1022350	1	[FeFe] Group A3	Firmicutes_A	Ruminococcus_D	WP_003519061.1	Ruminiclostridium thermocellum
ERR1022350	ERR1022350	1	[FeFe] Group B	Firmicutes_A	Ruminococcus_D	WP_006874974.1	Anaerotruncus colihominis
ERR1022350	ERR1022350	1	NifH	Firmicutes_A	Ruminococcus_D	WP_012122497.1	Roseiflexus castenholzii
ERR1022350	ERR1022350	1	AtpA	Firmicutes_A	Ruminococcus_D	WP_022288615.1 MULTISPECIES: F0F1 ATP synthase subunit alpha	Ruminococcus
ERR1022350	ERR1022350	1	AtpA	Firmicutes_A	Ruminococcus_D	WP_038672507.1 MULTISPECIES: F0F1 ATP synthase subunit alpha	Ruminococcus
ERR1022350	ERR1022350	1	NifH	Firmicutes_A	Ruminococcus_D	WP_073041678.1	Desulfacinum infernum
ERR1022283	ERR1022283	1	AtpA	Actinobacteriota	Bifidobacterium	WP_003809860.1 F0F1 ATP synthase subunit alpha	Bifidobacterium adolescentis
ERR1022351	ERR1022351	1	[FeFe] Group A1	Firmicutes_A	Anaerobutyricum	WP_005351469.1	Eubacterium hallii
ERR1022351	ERR1022351	1	[FeFe] Group A2	Firmicutes_A	Anaerobutyricum	WP_005348317.1	Eubacterium hallii
ERR1022351	ERR1022351	1	[FeFe] Group A3	Firmicutes_A	Anaerobutyricum	WP_006444067.1	Lachnoclostridium hylemonae
ERR1022351	ERR1022351	1	[FeFe] Group B	Firmicutes_A	Anaerobutyricum	WP_012742086.1	Eubacterium rectale
ERR1022351	ERR1022351	1	NifH	Firmicutes_A	Anaerobutyricum	WP_012122497.1	Roseiflexus castenholzii
ERR1022351	ERR1022351	1	ArsC	Firmicutes_A	Anaerobutyricum	WP_017554849.1 arsenate reductase family protein	Bacillus coagulans
ERR1022351	ERR1022351	1	AtpA	Firmicutes_A	Anaerobutyricum	WP_022170544.1 F0F1 ATP synthase subunit alpha	Anaerobutyricum hallii
ERR1022351	ERR1022351	1	YgfK	Firmicutes_A	Anaerobutyricum	WP_055182400.1 putative selenate reductase subunit YgfK	Anaerobutyricum hallii
ERR1022351	ERR1022351	1	AtpA	Firmicutes_A	Anaerobutyricum	WP_055183001.1 F0F1 ATP synthase subunit alpha	Anaerobutyricum hallii
ERR1022351	ERR1022351	1	NifH	Firmicutes_A	Anaerobutyricum	WP_097299118.1	Candidatus Methanoperedens sp. BLZ2
ERR1022351	ERR1022351	1	CooS	Firmicutes_A	Anaerobutyricum	WP_117983141.1	Anaerobutyricum hallii
ERR1022352	ERR1022352	1	[FeFe] Group A2	Firmicutes_A	Lachnospira	WP_012738474.1	Eubacterium eligens
ERR1022352	ERR1022352	1	[FeFe] Group B	Firmicutes_A	Lachnospira	WP_012739633.1	Eubacterium eligens
ERR1022352	ERR1022352	1	ArsC	Firmicutes_A	Lachnospira	WP_010899617.1 arsenate reductase family protein	Bacillus halodurans
ERR1022352	ERR1022352	1	AtpA	Firmicutes_A	Lachnospira	WP_022501448.1 F0F1 ATP synthase subunit alpha	Lachnospira pectinoschiza
ERR1022353	ERR1022353	1	[FeFe] Group A1	Firmicutes_A	Enterocloster	WP_007866252.1	Lachnoclostridium citroniae
ERR1022353	ERR1022353	1	[FeFe] Group A3	Firmicutes_A	Enterocloster	WP_007862869.1	Lachnoclostridium citroniae
ERR1022353	ERR1022353	1	[FeFe] Group A3	Firmicutes_A	Enterocloster	WP_007862872.1	Lachnoclostridium citroniae
ERR1022353	ERR1022353	1	[FeFe] Group B	Firmicutes_A	Enterocloster	WP_007861015.1	Lachnoclostridium citroniae
ERR1022353	ERR1022353	1	[FeFe] Group B	Firmicutes_A	Enterocloster	WP_007863166.1	Lachnoclostridium citroniae
ERR1022353	ERR1022353	1	[FeFe] Group C1	Firmicutes_A	Enterocloster	WP_007862856.1	Lachnoclostridium citroniae
ERR1022353	ERR1022353	1	[FeFe] Group C3	Firmicutes_A	Enterocloster	WP_007863168.1	Lachnoclostridium citroniae
ERR1022353	ERR1022353	1	AsrA	Firmicutes_A	Enterocloster	WP_002600906.1	Hungatella hathewayi
ERR1022353	ERR1022353	1	YgfK	Firmicutes_A	Enterocloster	WP_007860317.1 MULTISPECIES: putative selenate reductase subunit YgfK	Clostridiales
ERR1022353	ERR1022353	1	ArsC	Firmicutes_A	Enterocloster	WP_017554849.1 arsenate reductase family protein	Bacillus coagulans
ERR1022353	ERR1022353	1	NifH	Firmicutes_A	Enterocloster	WP_023388904.1	Youngiibacter fragilis
ERR1022353	ERR1022353	1	AtpA	Firmicutes_A	Enterocloster	WP_045092160.1 MULTISPECIES: F0F1 ATP synthase subunit alpha	Clostridiales
ERR1022353	ERR1022353	1	NuoF	Firmicutes_A	Enterocloster	WP_083379570.1 NADH quinone oxidoreductase subunit NuoF, partial	Thermoanaerobacter thermohydrosulfuricus
ERR1022353	ERR1022353	1	AtpA	Firmicutes_A	Enterocloster	WP_094549081.1 ATP synthase subunit A	Petroclostridium xylanilyticum
ERR1022353	ERR1022353	1	NifH	Firmicutes_A	Enterocloster	WP_096433402.1	Marinifilaceae bacterium SPP2
ERR1022353	ERR1022353	1	NuoF	Firmicutes_A	Enterocloster	WP_134219323.1 NADH quinone oxidoreductase subunit NuoF	Pelotomaculum sp. FP
ERR1022354	ERR1022354	1	[FeFe] Group A2	Firmicutes_A	Bariatricus	WP_015528722.1	Lachnoclostridium torques
ERR1022354	ERR1022354	1	[FeFe] Group A3	Firmicutes_A	Bariatricus	WP_008371804.1	Coprococcus comes
ERR1022354	ERR1022354	1	[FeFe] Group B	Firmicutes_A	Bariatricus	WP_008369976.1	Coprococcus comes
ERR1022354	ERR1022354	1	NifH	Firmicutes_A	Bariatricus	WP_003517348.1	Ruminiclostridium thermocellum
ERR1022354	ERR1022354	1	AtpA	Firmicutes_A	Bariatricus	WP_008370069.1 F0F1 ATP synthase subunit alpha	Coprococcus comes
ERR1022354	ERR1022354	1	ArsC	Firmicutes_A	Bariatricus	WP_017554849.1 arsenate reductase family protein	Bacillus coagulans
ERR1022354	ERR1022354	1	AtpA	Firmicutes_A	Bariatricus	WP_022220892.1 F0F1 ATP synthase subunit alpha	Coprococcus comes
ERR1022354	ERR1022354	1	NifH	Firmicutes_A	Bariatricus	WP_063556349.1	Clostridium ljungdahlii
ERR1022354	ERR1022354	1	NuoF	Firmicutes_A	Bariatricus	WP_083379570.1 NADH quinone oxidoreductase subunit NuoF, partial	Thermoanaerobacter thermohydrosulfuricus
ERR1022355	ERR1022355	1	[FeFe] Group A3	Firmicutes_A	Dysosmobacter	WP_014117537.1	Oscillibacter valericigenes
ERR1022355	ERR1022355	1	[FeFe] Group B	Firmicutes_A	Dysosmobacter	WP_014115957.1	Oscillibacter valericigenes
ERR1022355	ERR1022355	1	ArsC	Firmicutes_A	Dysosmobacter	WP_017554849.1 arsenate reductase family protein	Bacillus coagulans
ERR1022355	ERR1022355	1	YgfK	Firmicutes_A	Dysosmobacter	WP_021747816.1 MULTISPECIES: putative selenate reductase subunit YgfK	unclassified Oscillibacter
ERR1022356	ERR1022356	1	AtpA	Actinobacteriota	Bifidobacterium	WP_004223299.1 F0F1 ATP synthase subunit alpha	Bifidobacterium pseudocatenulatum
ERR1022357	ERR1022357	1	[FeFe] Group A3	Firmicutes_A	Mediterraneibacter	WP_004614049.1	Tyzzerella nexilis
ERR1022357	ERR1022357	1	[FeFe] Group B	Firmicutes_A	Mediterraneibacter	WP_004840268.1	Lachnoclostridium gnavus
ERR1022357	ERR1022357	1	[FeFe] Group C3	Firmicutes_A	Mediterraneibacter	WP_004614045.1	Tyzzerella nexilis
ERR1022357	ERR1022357	1	ArsC	Firmicutes_A	Mediterraneibacter	WP_066232495.1 arsenate reductase family protein	Bacillus fastidiosus
ERR1022357	ERR1022357	1	AtpA	Firmicutes_A	Mediterraneibacter	WP_081017350.1 F0F1 ATP synthase subunit alpha	Ruminococcus torques
ERR1022357	ERR1022357	1	NuoF	Firmicutes_A	Mediterraneibacter	WP_083379570.1 NADH quinone oxidoreductase subunit NuoF, partial	Thermoanaerobacter thermohydrosulfuricus
ERR1022357	ERR1022357	1	AtpA	Firmicutes_A	Mediterraneibacter	WP_101298650.1 ATP synthase subunit A	Hungateiclostridium saccincola
ERR1022357	ERR1022357	1	CooS	Firmicutes_A	Mediterraneibacter	WP_109731261.1	Faecalicatena orotica
ERR1022359	ERR1022359	1	[FeFe] Group B	Bacteroidota	Phocaeicola	WP_007560478.1	Bacteroides plebeius
ERR1022359	ERR1022359	1	SdhA_FrdA	Bacteroidota	Phocaeicola	(Group 1c)	Bacteroides xylanisolvens
ERR1022359	ERR1022359	1	NrfA	Bacteroidota	Phocaeicola	WP_007560451.1	Bacteroides plebeius
ERR1022359	ERR1022359	1	CydA	Bacteroidota	Phocaeicola	WP_154043577.1 cytochrome ubiquinol oxidase subunit I	Bacteroidaceae bacterium
ERR1022359	ERR1022359	1	AtpA	Bacteroidota	Phocaeicola	WP_154044667.1 F0F1 ATP synthase subunit alpha	Bacteroidaceae bacterium
ERR1022360	ERR1022360	1	[FeFe] Group B	Bacteroidota	Bacteroides	WP_005836589.1	Bacteroides uniformis
ERR1022360	ERR1022360	1	SdhA_FrdA	Bacteroidota	Bacteroides	(Group 1c)	Bacteroides xylanisolvens
ERR1022360	ERR1022360	1	NrfA	Bacteroidota	Bacteroides	WP_009130943.1	Bacteroides oleiciplenus
ERR1022360	ERR1022360	1	CydA	Bacteroidota	Bacteroides	WP_016273496.1 MULTISPECIES: cytochrome ubiquinol oxidase subunit I	Bacteroides
ERR1022360	ERR1022360	1	AtpA	Bacteroidota	Bacteroides	WP_016273713.1 F0F1 ATP synthase subunit alpha	Bacteroides uniformis
ERR1022362	ERR1022362	1	[FeFe] Group A3	Bacteroidota	Bacteroides	WP_010537425.1	Bacteroides faecis
ERR1022362	ERR1022362	1	[FeFe] Group B	Bacteroidota	Bacteroides	WP_016266912.1	Bacteroides thetaiotaomicron
ERR1022362	ERR1022362	1	NuoF	Bacteroidota	Bacteroides	WP_149876070.1 NADH quinone oxidoreductase subunit NuoF, partial	Akkermansia sp. BIOML A21]
ERR1022362	ERR1022362	1	SdhA_FrdA	Bacteroidota	Bacteroides	(Group 1c)	Bacteroides xylanisolvens
ERR1022362	ERR1022362	1	NrfA	Bacteroidota	Bacteroides	WP_004297092.1	Bacteroides ovatus
ERR1022362	ERR1022362	1	AtpA	Bacteroidota	Bacteroides	WP_010538183.1 MULTISPECIES: F0F1 ATP synthase subunit alpha	Bacteroides
ERR1022362	ERR1022362	1	ArsC	Bacteroidota	Bacteroides	WP_013920448.1 arsenate reductase family protein	Paenibacillus mucilaginosus
ERR1022362	ERR1022362	1	CydA	Bacteroidota	Bacteroides	WP_022301052.1 MULTISPECIES: cytochrome ubiquinol oxidase subunit I	Bacteroides
ERR1022363	ERR1022363	1	[FeFe] Group B	Bacteroidota	Bacteroides	WP_005836589.1	Bacteroides uniformis
ERR1022363	ERR1022363	1	SdhA_FrdA	Bacteroidota	Bacteroides	(Group 1c)	Bacteroides xylanisolvens
ERR1022363	ERR1022363	1	CydA	Bacteroidota	Bacteroides	WP_005828071.1 MULTISPECIES: cytochrome ubiquinol oxidase subunit I	Bacteroides
ERR1022363	ERR1022363	1	NrfA	Bacteroidota	Bacteroides	WP_009130943.1	Bacteroides oleiciplenus
ERR1022363	ERR1022363	1	AtpA	Bacteroidota	Bacteroides	WP_016273713.1 F0F1 ATP synthase subunit alpha	Bacteroides uniformis
ERR1022364	ERR1022364	1	[FeFe] Group A3	Bacteroidota	Parabacteroides	WP_005643305.1	Parabacteroides merdae
ERR1022364	ERR1022364	1	[FeFe] Group B	Bacteroidota	Parabacteroides	WP_008152383.1	Parabacteroides johnsonii
ERR1022364	ERR1022364	1	[FeFe] Group C1	Bacteroidota	Parabacteroides	WP_005643245.1	Parabacteroides merdae
ERR1022364	ERR1022364	1	Sqr Sqr II	Bacteroidota	Parabacteroides	WP_073349392.1	Bacteroides faecichinchillae
ERR1022364	ERR1022364	1	NuoF	Bacteroidota	Parabacteroides	WP_149876070.1 NADH quinone oxidoreductase subunit NuoF, partial	Akkermansia sp. BIOML A21]
ERR1022364	ERR1022364	1	SdhA_FrdA	Bacteroidota	Parabacteroides	(Group 1c)	Porphyromonas gingivalis
ERR1022364	ERR1022364	1	AtpA	Bacteroidota	Parabacteroides	WP_005633033.1 F0F1 ATP synthase subunit alpha	Parabacteroides merdae
[truncated: 3,771 more rows]

## Sheet: Gene Count and % Analysis
Gene	No. Isolates Present	% Presence
[FeFe]	503	61.9458
[Nife]	117	14.4089
[FeFe] Group B	446	54.9261
[FeFe] Group A	410	50.4926
[NiFe] Group 4	100	12.3153
[FeFe] Group C	96	11.8227
[NiFe] Group 1	52	6.40394
[NiFe] Group 3	3	0.369458
[NiFe] Group 2	0	0
[FeFe] Group B	446	54.9261
SdhA-FrdA	250	30.7882
[FeFe] Group A3	232	28.5714
[FeFe] Group A1	157	19.335
[FeFe] Group A2	145	17.8571
NrfA	133	16.3793
NifH	127	15.6404
AsrA	123	15.1478
CooS	117	14.4089
AcsB	83	10.2217
NarG	74	9.1133
[NiFe] Group 4a	70	8.62069
[FeFe] Group C3	65	8.00493
[FeFe] Group C1	55	6.7734
[NiFe] Group 1d	41	5.04926
[NiFe] Group 4e	41	5.04926
NapA	39	4.80296
[NiFe] Group 1c	31	3.81773
[FeFe] Group A4	17	2.0936
NorB	15	1.84729
NirK	9	1.10837
[FeFe] Group C2	6	0.738916
NosZ	4	0.492611
DsrA	2	0.246305
NirS	0	0

## Sheet: Genus Analysis
	Hydrogenase	Genus	Count	%
	[FeFe] Group A	Bacteroides	58	14.1463
	[FeFe] Group A	Blautia_A	45	10.9756
	[FeFe] Group A	Collinsella	28	6.82927
	[FeFe] Group A	Clostridium_P	24	5.85366
	[FeFe] Group A	Mediterraneibacter	14	3.41463
	[FeFe] Group A	Clostridium	12	2.92683
	[FeFe] Group A	Parabacteroides	11	2.68293
	[FeFe] Group A	Dorea_A	11	2.68293
	[FeFe] Group A	Anaerostipes	10	2.43902
	[FeFe] Group A	Anaerobutyricum	8	1.95122
	[FeFe] Group A	Bariatricus	8	1.95122
	[FeFe] Group A	Erysipelatoclostridium	7	1.70732
	[FeFe] Group A	Dorea	7	1.70732
	[FeFe] Group A	Paraclostridium	6	1.46341
	[FeFe] Group A	Lachnospira	6	1.46341
	[FeFe] Group A	Anaerotruncus	5	1.21951
	[FeFe] Group A	Ruminococcus_D	5	1.21951
	[FeFe] Group A	Lawsonibacter	5	1.21951
	[FeFe] Group A	Parafannyhessea	4	0.97561
	[FeFe] Group A	Enterocloster	4	0.97561
	[FeFe] Group A	Copromonas	4	0.97561
	[FeFe] Group A	Lachnoclostridium_B	4	0.97561
	[FeFe] Group A	Turicibacter	4	0.97561
	[FeFe] Group A	Acetatifactor	4	0.97561
	[FeFe] Group A	Clostridium_J	4	0.97561
	[FeFe] Group A	Terrisporobacter	3	0.731707
	[FeFe] Group A	Agathobaculum	3	0.731707
	[FeFe] Group A	Hungatella	3	0.731707
	[FeFe] Group A	Clostridium_AQ	3	0.731707
	[FeFe] Group A	Flavonifractor	3	0.731707
	[FeFe] Group A	Emergencia	3	0.731707
	[FeFe] Group A	Oliverpabstia	3	0.731707
	[FeFe] Group A	Intestinimonas	3	0.731707
	[FeFe] Group A	Clostridium_AP	3	0.731707
	[FeFe] Group A	Choladocola	3	0.731707
	[FeFe] Group A	Odoribacter	3	0.731707
	[FeFe] Group A	Sellimonas	3	0.731707
	[FeFe] Group A	Choladousia	3	0.731707										sum =	127
	[FeFe] Group A	Blautia	3	0.731707
	[FeFe] Group A	Lacrimispora	3	0.731707
	[FeFe] Group A	Paratractidigestivibacter	3	0.731707
	[FeFe] Group A	Tidjanibacter	2	0.487805
	[FeFe] Group A	Eisenbergiella	2	0.487805
	[FeFe] Group A	Bacilliculturomica	2	0.487805
	[FeFe] Group A	Beduini	2	0.487805
	[FeFe] Group A	Monoglobus	2	0.487805
	[FeFe] Group A	Clostridium_A	2	0.487805
	[FeFe] Group A	Ruminococcus_B	2	0.487805
	[FeFe] Group A	Eubacterium_I	2	0.487805
	[FeFe] Group A	Dysosmobacter	2	0.487805
	[FeFe] Group A	Schaedlerella	2	0.487805
	[FeFe] Group A	UMGS1375	2	0.487805
	[FeFe] Group A	Intestinibacter	2	0.487805
	[FeFe] Group A	Clostridioides	2	0.487805
	[FeFe] Group A	Sutterella	2	0.487805
	[FeFe] Group A	Coprococcus_A	2	0.487805
	[FeFe] Group A	Fusobacterium_A	1	0.243902
	[FeFe] Group A	Butyricimonas	1	0.243902
	[FeFe] Group A	Anaerotignum	1	0.243902
	[FeFe] Group A	Massilioclostridium	1	0.243902
	[FeFe] Group A	Muricomes	1	0.243902
	[FeFe] Group A	Butyricicoccus	1	0.243902
	[FeFe] Group A	Gemmiger	1	0.243902
	[FeFe] Group A	Adlercreutzia	1	0.243902
	[FeFe] Group A	Mitsuokella	1	0.243902
	[FeFe] Group A	Massilimaliae	1	0.243902
	[FeFe] Group A	Coprococcus	1	0.243902
	[FeFe] Group A	Copromorpha	1	0.243902
	[FeFe] Group A	CAG-95	1	0.243902
	[FeFe] Group A	Enorma	1	0.243902
	[FeFe] Group A	Megasphaera	1	0.243902
	[FeFe] Group A	GCA-900066495	1	0.243902
	[FeFe] Group A	Longicatena	1	0.243902
	[FeFe] Group A	Ruminiclostridium_E	1	0.243902
	[FeFe] Group A	Pseudoflavonifractor	1	0.243902
	[FeFe] Group A	GCA-900066905	1	0.243902
	[FeFe] Group A	CABIZH01	1	0.243902
	[FeFe] Group A	Paralachnospira	1	0.243902
	[FeFe] Group A	Eubacterium	1	0.243902
	[FeFe] Group A	Gabonibacter	1	0.243902
	[FeFe] Group A	Clostridium_B	1	0.243902
	[FeFe] Group A	BX12	1	0.243902
	[FeFe] Group A	Catenibacillus	1	0.243902
	[FeFe] Group A	Lachnoclostridium_A	1	0.243902
	[FeFe] Group A	Alistipes	1	0.243902
	[FeFe] Group A	Solibaculum	1	0.243902
	[FeFe] Group A	Longibaculum	1	0.243902
	[FeFe] Group A	Murimonas	1	0.243902
	[FeFe] Group A	Clostridium_Q	1	0.243902
	[FeFe] Group A	Faecalimonas	1	0.243902
	[FeFe] Group B	Bacteroides	89	20
	[FeFe] Group B	Blautia_A	45	10.1124
	[FeFe] Group B	Clostridium_P	24	5.39326
	[FeFe] Group B	Phocaeicola	16	3.59551
	[FeFe] Group B	Mediterraneibacter	14	3.14607
	[FeFe] Group B	Clostridium	12	2.69663
	[FeFe] Group B	Parabacteroides	11	2.47191
	[FeFe] Group B	Dorea_A	11	2.47191
	[FeFe] Group B	Anaerostipes	10	2.24719
	[FeFe] Group B	Anaerobutyricum	8	1.79775
	[FeFe] Group B	Bariatricus	8	1.79775
	[FeFe] Group B	Erysipelatoclostridium	7	1.57303
	[FeFe] Group B	Eubacterium_G	7	1.57303
	[FeFe] Group B	Agathobacter	7	1.57303
	[FeFe] Group B	Lachnospira	6	1.34831
	[FeFe] Group B	Anaerotruncus	5	1.1236
	[FeFe] Group B	Eisenbergiella	5	1.1236
	[FeFe] Group B	Ruminococcus_D	5	1.1236
	[FeFe] Group B	Faecalibacterium	5	1.1236
	[FeFe] Group B	Lawsonibacter	5	1.1236
	[FeFe] Group B	Acetatifactor	5	1.1236
	[FeFe] Group B	Parafannyhessea	4	0.898876
	[FeFe] Group B	Enterocloster	4	0.898876
	[FeFe] Group B	Copromonas	4	0.898876
	[FeFe] Group B	Lachnoclostridium_B	4	0.898876
	[FeFe] Group B	Ruminococcus_B	4	0.898876
	[FeFe] Group B	Clostridium_J	4	0.898876
	[FeFe] Group B	Roseburia	3	0.674157
	[FeFe] Group B	Agathobaculum	3	0.674157
	[FeFe] Group B	Gemmiger	3	0.674157
	[FeFe] Group B	Fusicatenibacter	3	0.674157
	[FeFe] Group B	Hungatella	3	0.674157
	[FeFe] Group B	Clostridium_AQ	3	0.674157
	[FeFe] Group B	Flavonifractor	3	0.674157
	[FeFe] Group B	Emergencia	3	0.674157
	[FeFe] Group B	Oliverpabstia	3	0.674157
	[FeFe] Group B	Intestinimonas	3	0.674157
	[FeFe] Group B	CAG-353	3	0.674157
	[FeFe] Group B	Clostridium_AP	3	0.674157
	[FeFe] Group B	Choladocola	3	0.674157
	[FeFe] Group B	Odoribacter	3	0.674157
	[FeFe] Group B	Sellimonas	3	0.674157
	[FeFe] Group B	Choladousia	3	0.674157
	[FeFe] Group B	Blautia	3	0.674157
	[FeFe] Group B	Lacrimispora	3	0.674157
	[FeFe] Group B	Paratractidigestivibacter	3	0.674157
	[FeFe] Group B	Tidjanibacter	2	0.449438
	[FeFe] Group B	Coprococcus	2	0.449438
	[FeFe] Group B	Bacilliculturomica	2	0.449438
	[FeFe] Group B	Beduini	2	0.449438
	[FeFe] Group B	Monoglobus	2	0.449438
	[FeFe] Group B	Clostridium_A	2	0.449438
	[FeFe] Group B	Eubacterium_I	2	0.449438
	[FeFe] Group B	Dysosmobacter	2	0.449438
	[FeFe] Group B	Schaedlerella	2	0.449438
	[FeFe] Group B	UMGS1375	2	0.449438
	[FeFe] Group B	Ruminococcus_E	2	0.449438
	[FeFe] Group B	Clostridioides	2	0.449438
	[FeFe] Group B	Coprococcus_A	2	0.449438
	[FeFe] Group B	Butyricimonas	1	0.224719
	[FeFe] Group B	Anaerotignum	1	0.224719
	[FeFe] Group B	Massilioclostridium	1	0.224719
	[FeFe] Group B	Muricomes	1	0.224719
	[FeFe] Group B	Butyricicoccus	1	0.224719
	[FeFe] Group B	Marvinbryantia	1	0.224719
	[FeFe] Group B	CAG-603	1	0.224719
	[FeFe] Group B	Massilimaliae	1	0.224719
	[FeFe] Group B	Copromorpha	1	0.224719
	[FeFe] Group B	CAG-95	1	0.224719
	[FeFe] Group B	RUG115	1	0.224719
	[FeFe] Group B	Megasphaera	1	0.224719
	[FeFe] Group B	Longicatena	1	0.224719
	[FeFe] Group B	Ruminiclostridium_E	1	0.224719
	[FeFe] Group B	Pseudoflavonifractor	1	0.224719
	[FeFe] Group B	GCA-900066905	1	0.224719
	[FeFe] Group B	KLE1615	1	0.224719
	[FeFe] Group B	Paralachnospira	1	0.224719
	[FeFe] Group B	Peptoniphilus_A	1	0.224719
	[FeFe] Group B	Eubacterium	1	0.224719
	[FeFe] Group B	Gabonibacter	1	0.224719
	[FeFe] Group B	Clostridium_B	1	0.224719
	[FeFe] Group B	BX12	1	0.224719
	[FeFe] Group B	Catenibacillus	1	0.224719
	[FeFe] Group B	Lachnoclostridium_A	1	0.224719
	[FeFe] Group B	Solibaculum	1	0.224719
	[FeFe] Group B	Peptoniphilus_C	1	0.224719
	[FeFe] Group B	Longibaculum	1	0.224719
	[FeFe] Group B	Murimonas	1	0.224719
	[FeFe] Group B	Clostridium_Q	1	0.224719
	[FeFe] Group B	Faecalimonas	1	0.224719
	[FeFe] Group B	CAG-45	1	0.224719
	[FeFe] Group B	Collinsella	1	0.224719
	[FeFe] Group C	Parabacteroides	11	11.4583
	[FeFe] Group C	Mediterraneibacter	8	8.33333
	[FeFe] Group C	Blautia_A	6	6.25
	[FeFe] Group C	Anaerotruncus	5	5.20833
	[FeFe] Group C	Enterocloster	4	4.16667
	[FeFe] Group C	Lachnoclostridium_B	4	4.16667
	[FeFe] Group C	Turicibacter	4	4.16667
	[FeFe] Group C	Clostridium_J	4	4.16667
	[FeFe] Group C	Terrisporobacter	3	3.125
	[FeFe] Group C	Hungatella	3	3.125
	[FeFe] Group C	Flavonifractor	3	3.125
	[FeFe] Group C	Intestinimonas	3	3.125
	[FeFe] Group C	Clostridium_AP	3	3.125
	[FeFe] Group C	Odoribacter	3	3.125
	[FeFe] Group C	Lacrimispora	3	3.125
	[FeFe] Group C	Tidjanibacter	2	2.08333
	[FeFe] Group C	Roseburia	2	2.08333
	[FeFe] Group C	Clostridium_A	2	2.08333
	[FeFe] Group C	Agathobacter	2	2.08333
	[FeFe] Group C	Eubacterium_I	2	2.08333
	[FeFe] Group C	Intestinibacter	2	2.08333
	[FeFe] Group C	Coprococcus_A	2	2.08333
	[FeFe] Group C	Butyricimonas	1	1.04167
	[FeFe] Group C	Muricomes	1	1.04167
	[FeFe] Group C	Massilimaliae	1	1.04167
	[FeFe] Group C	RUG115	1	1.04167
	[FeFe] Group C	Ruminiclostridium_E	1	1.04167
	[FeFe] Group C	Pseudoflavonifractor	1	1.04167
	[FeFe] Group C	GCA-900066905	1	1.04167
	[FeFe] Group C	Eubacterium	1	1.04167
	[FeFe] Group C	Gabonibacter	1	1.04167
	[FeFe] Group C	Catenibacillus	1	1.04167
	[FeFe] Group C	Lachnoclostridium_A	1	1.04167
	[FeFe] Group C	Solibaculum	1	1.04167
	[FeFe] Group C	Clostridium_Q	1	1.04167
	[FeFe] Group C	Faecalimonas	1	1.04167
	[FeFe] Group C	CAG-45	1	1.04167
	[NiFe] Group 1	Escherichia	25	48.0769
	[NiFe] Group 1	Parabacteroides	9	17.3077
	[NiFe] Group 1	Barnesiella	4	7.69231
	[NiFe] Group 1	Necropsobacter	2	3.84615
	[NiFe] Group 1	Gordonibacter	2	3.84615
	[NiFe] Group 1	Sutterella	2	3.84615
	[NiFe] Group 1	Citrobacter	2	3.84615
	[NiFe] Group 1	Proteus	1	1.92308
	[NiFe] Group 1	Adlercreutzia	1	1.92308
	[NiFe] Group 1	Mitsuokella	1	1.92308
	[NiFe] Group 1	CABJAA01	1	1.92308
	[NiFe] Group 1	Hafnia	1	1.92308
	[NiFe] Group 1	Lacrimispora	1	1.92308
	[NiFe] Group 4	Collinsella	30	30
	[NiFe] Group 4	Escherichia	25	25
	[NiFe] Group 4	Klebsiella	14	14
	[NiFe] Group 4	Clostridium	6	6
	[NiFe] Group 4	Enterobacter	5	5
	[NiFe] Group 4	Necropsobacter	2	2
	[NiFe] Group 4	Eisenbergiella	2	2
	[NiFe] Group 4	Gordonibacter	2	2
	[NiFe] Group 4	Kluyvera	2	2
	[NiFe] Group 4	Citrobacter	2	2
	[NiFe] Group 4	Proteus	1	1
	[NiFe] Group 4	Gemmiger	1	1
	[NiFe] Group 4	Adlercreutzia	1	1
	[NiFe] Group 4	Mediterraneibacter	1	1
	[NiFe] Group 4	Copromorpha	1	1
	[NiFe] Group 4	Enorma	1	1
	[NiFe] Group 4	CABIZH01	1	1
	[NiFe] Group 4	BX12	1	1
	[NiFe] Group 4	Hafnia	1	1
	[NiFe] Group 4	Lacrimispora	1	1
	AcsB	Blautia_A	45	54.2169
	AcsB	Paraclostridium	6	7.22892
	AcsB	Terrisporobacter	3	3.61446
	AcsB	Fusicatenibacter	3	3.61446
	AcsB	Oliverpabstia	3	3.61446
	AcsB	Choladocola	3	3.61446
	AcsB	Choladousia	3	3.61446
	AcsB	Blautia	3	3.61446
	AcsB	Merdisoma	2	2.40964
	AcsB	UMGS1375	2	2.40964
	AcsB	Intestinibacter	2	2.40964
	AcsB	Clostridioides	2	2.40964
	AcsB	Marvinbryantia	1	1.20482
	AcsB	Limivivens	1	1.20482
	AcsB	GCA-900066495	1	1.20482
	AcsB	Paralachnospira	1	1.20482
	AcsB	Eubacterium	1	1.20482
	AcsB	Murimonas	1	1.20482
	CooS	Blautia_A	45	38.4615
	CooS	Anaerobutyricum	8	6.83761
	CooS	Mediterraneibacter	7	5.98291
	CooS	Paraclostridium	6	5.12821
	CooS	Ruminococcus_B	4	3.4188
	CooS	Terrisporobacter	3	2.5641
	CooS	Fusicatenibacter	3	2.5641
	CooS	Oliverpabstia	3	2.5641
	CooS	CAG-353	3	2.5641
	CooS	Choladocola	3	2.5641
	CooS	Choladousia	3	2.5641
	CooS	Blautia	3	2.5641
	CooS	Lacrimispora	3	2.5641
	CooS	Enterocloster	2	1.7094
	CooS	Merdisoma	2	1.7094
	CooS	UMGS1375	2	1.7094
	CooS	Intestinibacter	2	1.7094
	CooS	Clostridioides	2	1.7094
	CooS	Muricomes	1	0.854701
	CooS	Marvinbryantia	1	0.854701
	CooS	Mitsuokella	1	0.854701
	CooS	Limivivens	1	0.854701
	CooS	Copromorpha	1	0.854701
	CooS	Clostridium_P	1	0.854701
	CooS	GCA-900066495	1	0.854701
	CooS	Paralachnospira	1	0.854701
	CooS	Eubacterium	1	0.854701
	CooS	Clostridium_B	1	0.854701
	CooS	BX12	1	0.854701
	CooS	Murimonas	1	0.854701
	CooS	Faecalimonas	1	0.854701
	AsrA	Clostridium_P	24	19.5122
	AsrA	Blautia_A	19	15.4472
	AsrA	Clostridium	12	9.7561
	AsrA	Paraclostridium	6	4.87805
	AsrA	Parafannyhessea	4	3.25203
	AsrA	Anaerostipes	4	3.25203
	AsrA	Enterocloster	4	3.25203
	AsrA	Erysipelatoclostridium	4	3.25203
	AsrA	Terrisporobacter	3	2.43902
	AsrA	Hungatella	3	2.43902
	AsrA	Turicibacter	3	2.43902
	AsrA	Clostridium_AQ	3	2.43902
	AsrA	Flavonifractor	3	2.43902
	AsrA	Emergencia	3	2.43902
	AsrA	Eisenbergiella	2	1.62602
	AsrA	Beduini	2	1.62602
	AsrA	Eubacterium_I	2	1.62602
	AsrA	Intestinibacter	2	1.62602
	AsrA	Clostridioides	2	1.62602
	AsrA	Clostridium_J	2	1.62602
	AsrA	Blautia	2	1.62602
	AsrA	Fusobacterium_A	1	0.813008
	AsrA	Muricomes	1	0.813008
	AsrA	Marvinbryantia	1	0.813008
	AsrA	Limivivens	1	0.813008
	AsrA	GCA-900066495	1	0.813008
	AsrA	Longicatena	1	0.813008
	AsrA	Paralachnospira	1	0.813008
	AsrA	Eubacterium	1	0.813008
	AsrA	Clostridium_B	1	0.813008
	AsrA	BX12	1	0.813008
	AsrA	Catenibacillus	1	0.813008
	AsrA	Peptoniphilus_C	1	0.813008
	AsrA	Longibaculum	1	0.813008
	AsrA	Murimonas	1	0.813008
	DsrA	Gordonibacter	2	100
	NapA	Escherichia	25	64.1026
	NapA	Achromobacter	4	10.2564
	NapA	Necropsobacter	2	5.12821
	NapA	Gordonibacter	2	5.12821
	NapA	Sutterella	2	5.12821
	NapA	Citrobacter	2	5.12821
	NapA	Adlercreutzia	1	2.5641
	NapA	Hafnia	1	2.5641
	NarG	Escherichia	25	33.7838
	NarG	Klebsiella	14	18.9189
	NarG	Enterobacter	5	6.75676
	NarG	Bacillus	4	5.40541
	NarG	Staphylococcus	4	5.40541
	NarG	Achromobacter	4	5.40541
	NarG	Cutibacterium	3	4.05405
	NarG	Necropsobacter	2	2.7027
	NarG	Limosilactobacillus	2	2.7027
	NarG	Kluyvera	2	2.7027
	NarG	Citrobacter	2	2.7027
	NarG	Proteus	1	1.35135
	NarG	Mammaliicoccus	1	1.35135
	NarG	Mitsuokella	1	1.35135
	NarG	Corynebacterium	1	1.35135
	NarG	Propionibacterium	1	1.35135
	NarG	Actinomyces	1	1.35135
	NarG	Hafnia	1	1.35135
	NirK	Achromobacter	4	44.4444
	NirK	Cutibacterium	3	33.3333
	NirK	Propionibacterium	1	11.1111
	NirK	Actinomyces	1	11.1111
	NorB	Achromobacter	4	26.6667
	NorB	Bacillus	3	20
	NorB	Cutibacterium	3	20
	NorB	Muribaculum	2	13.3333
	NorB	Corynebacterium	1	6.66667
	NorB	Propionibacterium	1	6.66667
	NorB	Actinomyces	1	6.66667
	NosZ	Achromobacter	4	100
	NrfA	Bacteroides	87	65.4135
	NrfA	Escherichia	25	18.797
	NrfA	Parabacteroides	9	6.76692
	NrfA	Phocaeicola	3	2.25564
	NrfA	Necropsobacter	2	1.50376
	NrfA	Sutterella	2	1.50376
	NrfA	Citrobacter	2	1.50376
	NrfA	Adlercreutzia	1	0.75188
	NrfA	Mitsuokella	1	0.75188
	NrfA	Odoribacter	1	0.75188
	NifH	Blautia_A	25	19.685
	NifH	Dorea_A	11	8.66142
	NifH	Anaerobutyricum	8	6.29921
	NifH	Bariatricus	8	6.29921
	NifH	Dorea	7	5.51181
	NifH	Mediterraneibacter	6	4.72441
	NifH	Ruminococcus_D	5	3.93701
	NifH	Enterocloster	4	3.14961
	NifH	Paraclostridium	4	3.14961
	NifH	Lachnoclostridium_B	4	3.14961
	NifH	Klebsiella	4	3.14961
	NifH	Turicibacter	3	2.3622
	NifH	Flavonifractor	3	2.3622
	NifH	CAG-353	3	2.3622
	NifH	Choladocola	3	2.3622
	NifH	Clostridium	2	1.5748
	NifH	Gordonibacter	2	1.5748
	NifH	Agathobacter	2	1.5748
	NifH	Intestinibacter	2	1.5748
	NifH	Coprococcus_A	2	1.5748
	NifH	Choladousia	2	1.5748
	NifH	Lacrimispora	2	1.5748
	NifH	Fusobacterium_A	1	0.787402
	NifH	Mitsuokella	1	0.787402
	NifH	Anaerostipes	1	0.787402
	NifH	Limivivens	1	0.787402
	NifH	Eubacterium_I	1	0.787402
	NifH	Megasphaera	1	0.787402
	NifH	Clostridium_P	1	0.787402
	NifH	Intestinimonas	1	0.787402
	NifH	KLE1615	1	0.787402
	NifH	CABIZH01	1	0.787402
	NifH	Hungatella	1	0.787402
	NifH	Clostridium_B	1	0.787402
	NifH	Catenibacillus	1	0.787402
	NifH	CAG-45	1	0.787402
	NifH	Anaerotruncus	1	0.787402
	SdhA-FrdA	Bacteroides	116	46.4
	SdhA-FrdA	Escherichia	25	10
	SdhA-FrdA	Phocaeicola	16	6.4
	SdhA-FrdA	Klebsiella	14	5.6
	SdhA-FrdA	Alistipes	13	5.2
	SdhA-FrdA	Parabacteroides	11	4.4
	SdhA-FrdA	Enterobacter	5	2
	SdhA-FrdA	Bacillus	4	1.6
	SdhA-FrdA	Staphylococcus	4	1.6
	SdhA-FrdA	Barnesiella	4	1.6
	SdhA-FrdA	Achromobacter	4	1.6
	SdhA-FrdA	Odoribacter	3	1.2
	SdhA-FrdA	Cutibacterium	3	1.2
	SdhA-FrdA	Necropsobacter	2	0.8
	SdhA-FrdA	Tidjanibacter	2	0.8
	SdhA-FrdA	Kluyvera	2	0.8
	SdhA-FrdA	Muribaculum	2	0.8
	SdhA-FrdA	Sutterella	2	0.8
	SdhA-FrdA	Citrobacter	2	0.8
	SdhA-FrdA	Exiguobacterium_A	2	0.8
	SdhA-FrdA	Proteus	1	0.4
	SdhA-FrdA	Mammaliicoccus	1	0.4
	SdhA-FrdA	Butyricimonas	1	0.4
	SdhA-FrdA	Mitsuokella	1	0.4
	SdhA-FrdA	Corynebacterium	1	0.4
	SdhA-FrdA	Peribacillus	1	0.4
	SdhA-FrdA	Propionibacterium	1	0.4
	SdhA-FrdA	Micrococcus	1	0.4
	SdhA-FrdA	CABIZH01	1	0.4
	SdhA-FrdA	Actinomyces	1	0.4
	SdhA-FrdA	CABJAA01	1	0.4
	SdhA-FrdA	Alistipes_A	1	0.4
	SdhA-FrdA	Gabonibacter	1	0.4
	SdhA-FrdA	Hafnia	1	0.4

## Sheet: Phylum Analysis
Hydrogenase	Phyla	Count	%
[FeFe] Group A	Firmicutes_A	272	0.334975
[FeFe] Group A	Bacteroidota	77	0.0948276
[FeFe] Group A	Actinobacteriota	37	0.0455665
[FeFe] Group A	Firmicutes	18	0.0221675
[FeFe] Group A	Firmicutes_C	3	0.00369458
[FeFe] Group A	Proteobacteria	2	0.00246305
[FeFe] Group A	Fusobacteriota	1	0.00123153
[FeFe] Group B	Firmicutes_A	299	0.368227
[FeFe] Group B	Bacteroidota	123	0.151478
[FeFe] Group B	Firmicutes	14	0.0172414
[FeFe] Group B	Actinobacteriota	8	0.00985222
[FeFe] Group B	Firmicutes_C	1	0.00123153
[FeFe] Group C	Firmicutes_A	74	0.091133
[FeFe] Group C	Bacteroidota	18	0.0221675
[FeFe] Group C	Firmicutes	4	0.00492611
[NiFe] Group 1	Proteobacteria	33	0.04064
[NiFe] Group 1	Bacteroidota	14	0.01724
[NiFe] Group 1	Actinobacteriota	3	0.00369
[NiFe] Group 1	Firmicutes_C	1	0.00123
[NiFe] Group 1	Firmicutes_A	1	0.00123
[NiFe] Group 4	Proteobacteria	52	0.0640394
[NiFe] Group 4	Actinobacteriota	34	0.0418719
[NiFe] Group 4	Firmicutes_A	13	0.0160099
[NiFe] Group 4	Firmicutes_C	1	0.00123153
AcsB	Firmicutes_A	83	0.102217
CooS	Firmicutes_A	116	0.142857
CooS	Firmicutes_C	1	0.00123153
AsrA	Firmicutes_A	104	0.128079
AsrA	Firmicutes	14	0.0172414
AsrA	Actinobacteriota	4	0.00492611
AsrA	Fusobacteriota	1	0.00123153
DsrA	Actinobacteriota	2	0.00246305
NapA	Proteobacteria	36	0.044335
NapA	Actinobacteriota	3	0.00369458
NarG	Proteobacteria	56	0.0689655
NarG	Firmicutes	11	0.0135468
NarG	Actinobacteriota	6	0.00738916
NarG	Firmicutes_C	1	0.00123153
NirK	Actinobacteriota	5	0.00615764
NirK	Proteobacteria	4	0.00492611
NorB	Actinobacteriota	6	0.00738916
NorB	Proteobacteria	4	0.00492611
NorB	Firmicutes	3	0.00369458
NorB	Bacteroidota	2	0.00246305
NosZ	Proteobacteria	4	0.00492611
NrfA	Bacteroidota	100	0.123153
NrfA	Proteobacteria	31	0.0381773
NrfA	Actinobacteriota	1	0.00123153
NrfA	Firmicutes_C	1	0.00123153
NifH	Firmicutes_A	114	0.140394
NifH	Proteobacteria	4	0.00492611
NifH	Firmicutes_C	3	0.00369458
NifH	Firmicutes	3	0.00369458
NifH	Actinobacteriota	2	0.00246305
NifH	Fusobacteriota	1	0.00123153
SdhA-FrdA	Bacteroidota	171	0.210591
SdhA-FrdA	Proteobacteria	58	0.0714286
SdhA-FrdA	Firmicutes	12	0.0147783
SdhA-FrdA	Actinobacteriota	7	0.00862069
SdhA-FrdA	Firmicutes_C	2	0.00246305

## Sheet: GTDB-Tk IDs
GENOME_ID	ENA Accession	DOMAIN	PHYLA	CLASS	ORDER	FAMILY	GENUS	SPECIES
CC01421	ERR13818438	Bacteria	Fusobacteriota	Fusobacteriia	Fusobacteriales	Fusobacteriaceae	Fusobacterium_A	Fusobacterium_A varium_A
CC01439	ERR13818529	Bacteria	Actinobacteriota	Actinomycetia	Actinomycetales	Bifidobacteriaceae	Bifidobacterium	Bifidobacterium adolescentis
CC01449	ERR13818535	Bacteria	Actinobacteriota	Actinomycetia	Actinomycetales	Bifidobacteriaceae	Bifidobacterium	Bifidobacterium adolescentis
CC01448	ERR13818528	Bacteria	Bacteroidota	Bacteroidia	Bacteroidales	Bacteroidaceae	Bacteroides	Bacteroides caccae
CC01415	ERR13818445	Bacteria	Bacteroidota	Bacteroidia	Bacteroidales	Bacteroidaceae	Phocaeicola	Phocaeicola vulgatus
CC01412	ERR13818436	Bacteria	Bacteroidota	Bacteroidia	Bacteroidales	Bacteroidaceae	Bacteroides	Bacteroides faecis
CC01384	ERR13818382	Bacteria	Bacteroidota	Bacteroidia	Bacteroidales	Bacteroidaceae	Bacteroides	Bacteroides stercoris
CC01373	ERR13818376	Bacteria	Bacteroidota	Bacteroidia	Bacteroidales	Bacteroidaceae	Bacteroides	Bacteroides stercoris
CC01405	ERR13818527	Bacteria	Bacteroidota	Bacteroidia	Bacteroidales	Bacteroidaceae	Bacteroides	Bacteroides caccae
CC01397	ERR13818452	Bacteria	Bacteroidota	Bacteroidia	Bacteroidales	Bacteroidaceae	Phocaeicola	Phocaeicola plebeius
CC01447	ERR13818430	Bacteria	Proteobacteria	Gammaproteobacteria	Enterobacterales	Enterobacteriaceae	Escherichia	Escherichia coli
CC01446	ERR13818526	Bacteria	Bacteroidota	Bacteroidia	Bacteroidales	Bacteroidaceae	Phocaeicola	Phocaeicola dorei
CC01445	ERR13818534	Bacteria	Firmicutes_A	Clostridia	Clostridiales	Clostridiaceae	Clostridium_P	Clostridium_P perfringens
CC01444	ERR13818533	Bacteria	Firmicutes_A	Clostridia	Clostridiales	Clostridiaceae	Clostridium_P	Clostridium_P perfringens
CC01428	ERR13818532	Bacteria	Bacteroidota	Bacteroidia	Bacteroidales	Bacteroidaceae	Bacteroides	Bacteroides caccae
CC01414	ERR13818443	Bacteria	Bacteroidota	Bacteroidia	Bacteroidales	Bacteroidaceae	Bacteroides	Bacteroides faecis
CC01253	ERR13818385	Bacteria	Actinobacteriota	Actinomycetia	Actinomycetales	Bifidobacteriaceae	Bifidobacterium	Bifidobacterium longum
CC01383	ERR13818381	Bacteria	Bacteroidota	Bacteroidia	Bacteroidales	Bacteroidaceae	Bacteroides	Bacteroides stercoris
CC01371	ERR13818367	Bacteria	Bacteroidota	Bacteroidia	Bacteroidales	Bacteroidaceae	Bacteroides	Bacteroides stercoris
CC01452	ERR13818525	Bacteria	Firmicutes_A	Clostridia	Clostridiales	Clostridiaceae	Clostridium	Clostridium baratii
CC01404	ERR13818458	Bacteria	Bacteroidota	Bacteroidia	Bacteroidales	Bacteroidaceae	Bacteroides	Bacteroides caccae
CC01396	ERR13818451	Bacteria	Proteobacteria	Gammaproteobacteria	Enterobacterales	Enterobacteriaceae	Escherichia	Escherichia coli
CC00793	ERR13818363	Bacteria	Bacteroidota	Bacteroidia	Bacteroidales	Bacteroidaceae	Bacteroides	Bacteroides thetaiotaomicron
CC01391	ERR13818432	Bacteria	Bacteroidota	Bacteroidia	Bacteroidales	Bacteroidaceae	Bacteroides	Bacteroides caccae
CC01436	ERR13818524	Bacteria	Actinobacteriota	Actinomycetia	Actinomycetales	Bifidobacteriaceae	Bifidobacterium	Bifidobacterium adolescentis
CC01431	ERR13818523	Bacteria	Bacteroidota	Bacteroidia	Bacteroidales	Bacteroidaceae	Bacteroides	Bacteroides caccae
CC01426	ERR13818522	Bacteria	Bacteroidota	Bacteroidia	Bacteroidales	Bacteroidaceae	Bacteroides	Bacteroides caccae
CC01413	ERR13818424	Bacteria	Bacteroidota	Bacteroidia	Bacteroidales	Bacteroidaceae	Bacteroides	Bacteroides eggerthii
CC01451	ERR13818435	Bacteria	Bacteroidota	Bacteroidia	Bacteroidales	Bacteroidaceae	Bacteroides	Bacteroides stercoris
CC00980	ERR13818434	Bacteria	Bacteroidota	Bacteroidia	Bacteroidales	Bacteroidaceae	Bacteroides	Bacteroides stercoris
CC01266	ERR13818366	Bacteria	Bacteroidota	Bacteroidia	Bacteroidales	Bacteroidaceae	Bacteroides	Bacteroides stercoris
CC01406	ERR13818462	Bacteria	Bacteroidota	Bacteroidia	Bacteroidales	Bacteroidaceae	Bacteroides	Bacteroides caccae
CC01403	ERR13818521	Bacteria	Proteobacteria	Gammaproteobacteria	Enterobacterales	Pasteurellaceae	Necropsobacter	Necropsobacter rosorum
CC01410	ERR13818450	Bacteria	Proteobacteria	Gammaproteobacteria	Enterobacterales	Enterobacteriaceae	Escherichia	Escherichia coli
CC00870	ERR13818429	Bacteria	Proteobacteria	Gammaproteobacteria	Enterobacterales	Enterobacteriaceae	Escherichia	Escherichia coli
CC01389	ERR13818431	Bacteria	Bacteroidota	Bacteroidia	Bacteroidales	Bacteroidaceae	Bacteroides	Bacteroides caccae
CC01438	ERR13818520	Bacteria	Bacteroidota	Bacteroidia	Bacteroidales	Bacteroidaceae	Bacteroides	Bacteroides caccae
CC01432	ERR13818519	Bacteria	Bacteroidota	Bacteroidia	Bacteroidales	Bacteroidaceae	Bacteroides	Bacteroides caccae
CC01424	ERR13818518	Bacteria	Actinobacteriota	Coriobacteriia	Coriobacteriales	Atopobiaceae	Parafannyhessea	Parafannyhessea sp900538935
CC01420	ERR13818442	Bacteria	Bacteroidota	Bacteroidia	Bacteroidales	Bacteroidaceae	Bacteroides	Bacteroides ovatus
CC01187	ERR13818368	Bacteria	Bacteroidota	Bacteroidia	Bacteroidales	Bacteroidaceae	Bacteroides	Bacteroides stercoris
CC01381	ERR13818380	Bacteria	Actinobacteriota	Actinomycetia	Actinomycetales	Bifidobacteriaceae	Bifidobacterium	Bifidobacterium longum
CC01372	ERR13818375	Bacteria	Bacteroidota	Bacteroidia	Bacteroidales	Bacteroidaceae	Bacteroides	Bacteroides stercoris
CC01411	ERR13818427	Bacteria	Bacteroidota	Bacteroidia	Bacteroidales	Bacteroidaceae	Bacteroides	Bacteroides caccae
CC01402	ERR13818457	Bacteria	Proteobacteria	Gammaproteobacteria	Enterobacterales	Enterobacteriaceae	Escherichia	Escherichia coli
CC01395	ERR13818449	Bacteria	Proteobacteria	Gammaproteobacteria	Enterobacterales	Enterobacteriaceae	Escherichia	Escherichia coli
CC00768	ERR13818365	Bacteria	Firmicutes_A	Clostridia	Lachnospirales	Lachnospiraceae	Mediterraneibacter	Mediterraneibacter faecis
CC01386	ERR13818517	Bacteria	Bacteroidota	Bacteroidia	Bacteroidales	Bacteroidaceae	Bacteroides	Bacteroides caccae
CC01437	ERR13818370	Bacteria	Bacteroidota	Bacteroidia	Bacteroidales	Bacteroidaceae	Bacteroides	Bacteroides caccae
CC01429	ERR13818516	Bacteria	Bacteroidota	Bacteroidia	Bacteroidales	Bacteroidaceae	Phocaeicola	Phocaeicola vulgatus
CC01425	ERR13818369	Bacteria	Bacteroidota	Bacteroidia	Bacteroidales	Bacteroidaceae	Phocaeicola	Phocaeicola vulgatus
CC01419	ERR13818441	Bacteria	Proteobacteria	Gammaproteobacteria	Enterobacterales	Enterobacteriaceae	Escherichia	Escherichia coli
CC01027	ERR13818361	Bacteria	Bacteroidota	Bacteroidia	Bacteroidales	Bacteroidaceae	Bacteroides	Bacteroides stercoris
CC00872	ERR13818433	Bacteria	Actinobacteriota	Actinomycetia	Actinomycetales	Bifidobacteriaceae	Bifidobacterium	Bifidobacterium longum
CC01378	ERR13818374	Bacteria	Bacteroidota	Bacteroidia	Bacteroidales	Bacteroidaceae	Bacteroides	Bacteroides stercoris
CC01409	ERR13818426	Bacteria	Bacteroidota	Bacteroidia	Bacteroidales	Bacteroidaceae	Bacteroides	Bacteroides ovatus
CC01401	ERR13818515	Bacteria	Bacteroidota	Bacteroidia	Bacteroidales	Bacteroidaceae	Bacteroides	Bacteroides caccae
CC01390	ERR13818448	Bacteria	Bacteroidota	Bacteroidia	Bacteroidales	Bacteroidaceae	Bacteroides	Bacteroides caccae
CC00765	ERR13818364	Bacteria	Bacteroidota	Bacteroidia	Bacteroidales	Bacteroidaceae	Bacteroides	Bacteroides thetaiotaomicron
CC01443	ERR13818425	Bacteria	Bacteroidota	Bacteroidia	Bacteroidales	Bacteroidaceae	Phocaeicola	Phocaeicola dorei
CC01433	ERR13818514	Bacteria	Bacteroidota	Bacteroidia	Bacteroidales	Bacteroidaceae	Phocaeicola	Phocaeicola vulgatus
CC01430	ERR13818513	Bacteria	Bacteroidota	Bacteroidia	Bacteroidales	Bacteroidaceae	Phocaeicola	Phocaeicola vulgatus
CC01423	ERR13818512	Bacteria	Bacteroidota	Bacteroidia	Bacteroidales	Bacteroidaceae	Bacteroides	Bacteroides caccae
CC01418	ERR13818440	Bacteria	Proteobacteria	Gammaproteobacteria	Enterobacterales	Enterobacteriaceae	Escherichia	Escherichia coli
CC01024	ERR13818360	Bacteria	Bacteroidota	Bacteroidia	Bacteroidales	Bacteroidaceae	Bacteroides	Bacteroides stercoris
CC01380	ERR13818379	Bacteria	Bacteroidota	Bacteroidia	Bacteroidales	Bacteroidaceae	Bacteroides	Bacteroides stercoris
CC01376	ERR13818373	Bacteria	Actinobacteriota	Actinomycetia	Actinomycetales	Bifidobacteriaceae	Bifidobacterium	Bifidobacterium longum
CC01408	ERR13818461	Bacteria	Bacteroidota	Bacteroidia	Bacteroidales	Bacteroidaceae	Bacteroides	Bacteroides fragilis_A
CC01400	ERR13818456	Bacteria	Bacteroidota	Bacteroidia	Bacteroidales	Bacteroidaceae	Bacteroides	Bacteroides fragilis_A
CC01394	ERR13818447	Bacteria	Bacteroidota	Bacteroidia	Bacteroidales	Bacteroidaceae	Bacteroides	Bacteroides caccae
CC01442	ERR13818531	Bacteria	Proteobacteria	Gammaproteobacteria	Enterobacterales	Enterobacteriaceae	Escherichia	Escherichia coli
CC01388	ERR13818453	Bacteria	Bacteroidota	Bacteroidia	Bacteroidales	Tannerellaceae	Parabacteroides	Parabacteroides distasonis
CC01435	ERR13818511	Bacteria	Bacteroidota	Bacteroidia	Bacteroidales	Bacteroidaceae	Bacteroides	Bacteroides caccae
CC01427	ERR13818530	Bacteria	Bacteroidota	Bacteroidia	Bacteroidales	Bacteroidaceae	Bacteroides	Bacteroides caccae
CC01422	ERR13818510	Bacteria	Bacteroidota	Bacteroidia	Bacteroidales	Bacteroidaceae	Phocaeicola	Phocaeicola vulgatus
CC01417	ERR13818439	Bacteria	Bacteroidota	Bacteroidia	Bacteroidales	Bacteroidaceae	Bacteroides	Bacteroides faecis
CC01385	ERR13818384	Bacteria	Bacteroidota	Bacteroidia	Bacteroidales	Bacteroidaceae	Bacteroides	Bacteroides stercoris
CC01377	ERR13818378	Bacteria	Actinobacteriota	Actinomycetia	Actinomycetales	Bifidobacteriaceae	Bifidobacterium	Bifidobacterium longum
CC01375	ERR13818372	Bacteria	Actinobacteriota	Actinomycetia	Actinomycetales	Bifidobacteriaceae	Bifidobacterium	Bifidobacterium longum
CC01407	ERR13818460	Bacteria	Bacteroidota	Bacteroidia	Bacteroidales	Bacteroidaceae	Bacteroides	Bacteroides caccae
CC01399	ERR13818455	Bacteria	Bacteroidota	Bacteroidia	Bacteroidales	Bacteroidaceae	Phocaeicola	Phocaeicola plebeius
CC01393	ERR13818446	Bacteria	Proteobacteria	Gammaproteobacteria	Enterobacterales	Enterobacteriaceae	Escherichia	Escherichia coli
CC00795	ERR13818362	Bacteria	Proteobacteria	Gammaproteobacteria	Enterobacterales	Enterobacteriaceae	Escherichia	Escherichia coli
CC01387	ERR13818509	Bacteria	Proteobacteria	Gammaproteobacteria	Enterobacterales	Pasteurellaceae	Necropsobacter	Necropsobacter rosorum
CC01434	ERR13818508	Bacteria	Bacteroidota	Bacteroidia	Bacteroidales	Bacteroidaceae	Phocaeicola	Phocaeicola vulgatus
CC01441	ERR13818507	Bacteria	Firmicutes_A	Clostridia	Clostridiales	Clostridiaceae	Clostridium_P	Clostridium_P perfringens
CC01450	ERR13818506	Bacteria	Firmicutes_A	Clostridia	Lachnospirales	Lachnospiraceae	Blautia_A	Blautia_A sp900066205
CC01416	ERR13818437	Bacteria	Proteobacteria	Gammaproteobacteria	Enterobacterales	Enterobacteriaceae	Escherichia	Escherichia coli
CC01382	ERR13818383	Bacteria	Bacteroidota	Bacteroidia	Bacteroidales	Bacteroidaceae	Bacteroides	Bacteroides stercoris
CC01379	ERR13818377	Bacteria	Actinobacteriota	Actinomycetia	Actinomycetales	Bifidobacteriaceae	Bifidobacterium	Bifidobacterium longum
CC01374	ERR13818371	Bacteria	Bacteroidota	Bacteroidia	Bacteroidales	Bacteroidaceae	Bacteroides	Bacteroides stercoris
CC01440	ERR13818459	Bacteria	Bacteroidota	Bacteroidia	Bacteroidales	Bacteroidaceae	Phocaeicola	Phocaeicola dorei
CC01398	ERR13818454	Bacteria	Proteobacteria	Gammaproteobacteria	Enterobacterales	Enterobacteriaceae	Escherichia	Escherichia coli
CC01392	ERR13818444	Bacteria	Proteobacteria	Gammaproteobacteria	Enterobacterales	Enterobacteriaceae	Escherichia	Escherichia coli
CC00806	ERR13818428	Bacteria	Bacteroidota	Bacteroidia	Bacteroidales	Bacteroidaceae	Bacteroides	Bacteroides thetaiotaomicron
ERR171285	ERR171285	Bacteria	Firmicutes_A	Clostridia	Oscillospirales	Oscillospiraceae	Intestinimonas	Intestinimonas massiliensis
ERR171283	ERR171283	Bacteria	Firmicutes_A	Clostridia	Lachnospirales	Lachnospiraceae	Sellimonas	Sellimonas intestinalis
ERR171282	ERR171282	Bacteria	Firmicutes_A	Clostridia	Lachnospirales	Lachnospiraceae	CAG-45	CAG-45 sp000438375
ERR171273	ERR171273	Bacteria	Firmicutes_A	Clostridia	Lachnospirales	Lachnospiraceae	Clostridium_AP	Clostridium_AP scindens
ERR171272	ERR171272	Bacteria	Firmicutes_A	Clostridia	Lachnospirales	Lachnospiraceae	Lacrimispora	Lacrimispora sp902363835
ERR171271	ERR171271	Bacteria	Firmicutes	Bacilli	Erysipelotrichales	Coprobacillaceae	Erysipelatoclostridium	Erysipelatoclostridium ramosum
ERR171270	ERR171270	Bacteria	Firmicutes_A	Clostridia	Clostridiales	Clostridiaceae	Clostridium	Clostridium paraputrificum
ERR171267	ERR171267	Bacteria	Firmicutes_A	Clostridia	Lachnospirales	Lachnospiraceae	Hungatella	Hungatella sp005845265
ERR171262	ERR171262	Bacteria	Firmicutes_A	Clostridia	Lachnospirales	Lachnospiraceae	Enterocloster	Enterocloster aldenensis
ERR171261	ERR171261	Bacteria	Firmicutes_A	Clostridia	Lachnospirales	Lachnospiraceae	Blautia	Blautia coccoides
ERR171260	ERR171260	Bacteria	Firmicutes_A	Clostridia	Oscillospirales	Ruminococcaceae	Anaerotruncus	Anaerotruncus colihominis
ERR171259	ERR171259	Bacteria	Firmicutes_A	Clostridia	Lachnospirales	Lachnospiraceae	Anaerostipes	Anaerostipes caccae
ERR171258	ERR171258	Bacteria	Firmicutes_A	Clostridia	Lachnospirales	Lachnospiraceae	Faecalimonas	Faecalimonas phoceensis
ERR171257	ERR171257	Bacteria	Firmicutes_A	Clostridia	Lachnospirales	Lachnospiraceae	Ruminococcus_B	Ruminococcus_B gnavus
ERR171255	ERR171255	Bacteria	Firmicutes_A	Clostridia	Clostridiales	Clostridiaceae	Clostridium_P	Clostridium_P perfringens
4E	ERR13835150	Bacteria	Actinobacteriota	Coriobacteriia	Coriobacteriales	Coriobacteriaceae	Collinsella
ERR2230163	ERR2230163	Bacteria	Bacteroidota	Bacteroidia	Bacteroidales	Tannerellaceae	Parabacteroides	Parabacteroides goldsteinii
ERR2230162	ERR2230162	Bacteria	Bacteroidota	Bacteroidia	Bacteroidales	Bacteroidaceae	Bacteroides	Bacteroides stercoris
ERR2230161	ERR2230161	Bacteria	Firmicutes	Bacilli	Bacillales	Bacillaceae	Bacillus	Bacillus paralicheniformis
ERR2230160	ERR2230160	Bacteria	Bacteroidota	Bacteroidia	Bacteroidales	Bacteroidaceae	Bacteroides	Bacteroides uniformis
ERR2230089	ERR2230089	Bacteria	Bacteroidota	Bacteroidia	Bacteroidales	Rikenellaceae	Alistipes	Alistipes onderdonkii
ERR2230159	ERR2230159	Bacteria	Bacteroidota	Bacteroidia	Bacteroidales	Bacteroidaceae	Bacteroides	Bacteroides uniformis
ERR2230158	ERR2230158	Bacteria	Actinobacteriota	Actinomycetia	Actinomycetales	Bifidobacteriaceae	Bifidobacterium	Bifidobacterium longum
ERR2230157	ERR2230157	Bacteria	Firmicutes_A	Clostridia	Lachnospirales	Lachnospiraceae	Dorea	Dorea formicigenerans
ERR2230156	ERR2230156	Bacteria	Actinobacteriota	Coriobacteriia	Coriobacteriales	Coriobacteriaceae	Collinsella	Collinsella sp902363125
ERR2230155	ERR2230155	Bacteria	Firmicutes_A	Clostridia	Lachnospirales	Lachnospiraceae	Agathobacter	Agathobacter faecis
ERR2230154	ERR2230154	Bacteria	Firmicutes_A	Clostridia	Clostridiales	Clostridiaceae	Clostridium	Clostridium paraputrificum
ERR2230153	ERR2230153	Bacteria	Actinobacteriota	Actinomycetia	Actinomycetales	Bifidobacteriaceae	Bifidobacterium	Bifidobacterium adolescentis
ERR2230152	ERR2230152	Bacteria	Firmicutes_A	Clostridia	Lachnospirales	Lachnospiraceae	Blautia_A	Blautia_A faecis
ERR2230151	ERR2230151	Bacteria	Firmicutes_A	Clostridia	Lachnospirales	Lachnospiraceae	Lacrimispora	Lacrimispora sp902363735
ERR2230088	ERR2230088	Bacteria	Firmicutes_A	Clostridia	Lachnospirales	Lachnospiraceae	Mediterraneibacter	Mediterraneibacter torques
ERR2230149	ERR2230149	Bacteria	Firmicutes_A	Clostridia	Clostridiales	Clostridiaceae	Clostridium_P	Clostridium_P perfringens
ERR2230148	ERR2230148	Bacteria	Firmicutes_A	Clostridia	Lachnospirales	Lachnospiraceae	Clostridium_Q	Clostridium_Q fessum
ERR2230147	ERR2230147	Bacteria	Actinobacteriota	Coriobacteriia	Coriobacteriales	Coriobacteriaceae	Collinsella	Collinsella sp902363125
ERR2230145	ERR2230145	Bacteria	Actinobacteriota	Coriobacteriia	Coriobacteriales	Coriobacteriaceae	Collinsella	Collinsella sp902363125
ERR2230144	ERR2230144	Bacteria	Firmicutes_A	Clostridia	Lachnospirales	Lachnospiraceae	Copromonas	Copromonas sp900066535
ERR2230143	ERR2230143	Bacteria	Bacteroidota	Bacteroidia	Bacteroidales	Bacteroidaceae	Bacteroides	Bacteroides uniformis
ERR2230087	ERR2230087	Bacteria	Actinobacteriota	Coriobacteriia	Coriobacteriales	Coriobacteriaceae	Collinsella	Collinsella sp902363125
ERR2230142	ERR2230142	Bacteria	Bacteroidota	Bacteroidia	Bacteroidales	Bacteroidaceae	Bacteroides	Bacteroides stercoris
ERR2230141	ERR2230141	Bacteria	Bacteroidota	Bacteroidia	Bacteroidales	Bacteroidaceae	Bacteroides	Bacteroides uniformis
ERR2230140	ERR2230140	Bacteria	Actinobacteriota	Coriobacteriia	Coriobacteriales	Coriobacteriaceae	Collinsella	Collinsella sp902363125
ERR2230139	ERR2230139	Bacteria	Bacteroidota	Bacteroidia	Bacteroidales	Bacteroidaceae	Bacteroides	Bacteroides uniformis
ERR2230138	ERR2230138	Bacteria	Bacteroidota	Bacteroidia	Bacteroidales	Bacteroidaceae	Bacteroides	Bacteroides uniformis
ERR2230137	ERR2230137	Bacteria	Bacteroidota	Bacteroidia	Bacteroidales	Bacteroidaceae	Bacteroides	Bacteroides fragilis
ERR2230136	ERR2230136	Bacteria	Firmicutes_A	Clostridia	Lachnospirales	Lachnospiraceae	Blautia_A	Blautia_A sp900066355
ERR2230135	ERR2230135	Bacteria	Firmicutes_A	Clostridia	Clostridiales	Clostridiaceae	Clostridium	Clostridium paraputrificum
ERR2230133	ERR2230133	Bacteria	Actinobacteriota	Actinomycetia	Actinomycetales	Bifidobacteriaceae	Bifidobacterium	Bifidobacterium longum
ERR2230132	ERR2230132	Bacteria	Firmicutes_A	Clostridia	Lachnospirales	Lachnospiraceae	Lacrimispora	Lacrimispora sp902363735
ERR2230131	ERR2230131	Bacteria	Firmicutes	Bacilli	Haloplasmatales_A	Turicibacteraceae	Turicibacter	Turicibacter sanguinis
ERR2230130	ERR2230130	Bacteria	Firmicutes_A	Clostridia	Lachnospirales	Lachnospiraceae	Blautia_A	Blautia_A massiliensis
ERR2230129	ERR2230129	Bacteria	Firmicutes	Bacilli	Lactobacillales	Enterococcaceae	Enterococcus	Enterococcus faecalis
ERR2230085	ERR2230085	Bacteria	Bacteroidota	Bacteroidia	Bacteroidales	Barnesiellaceae	Barnesiella	Barnesiella intestinihominis
ERR2230127	ERR2230127	Bacteria	Actinobacteriota	Coriobacteriia	Coriobacteriales	Coriobacteriaceae	Collinsella	Collinsella sp902363125
ERR2230126	ERR2230126	Bacteria	Bacteroidota	Bacteroidia	Bacteroidales	Bacteroidaceae	Bacteroides	Bacteroides fragilis
ERR2230124	ERR2230124	Bacteria	Bacteroidota	Bacteroidia	Bacteroidales	Bacteroidaceae	Bacteroides	Bacteroides stercoris
ERR2230123	ERR2230123	Bacteria	Firmicutes	Bacilli	Lactobacillales	Enterococcaceae	Enterococcus	Enterococcus faecalis
ERR2230122	ERR2230122	Bacteria	Actinobacteriota	Coriobacteriia	Coriobacteriales	Coriobacteriaceae	Collinsella	Collinsella sp902363125
ERR2230121	ERR2230121	Bacteria	Firmicutes	Bacilli	Lactobacillales	Enterococcaceae	Enterococcus_B	Enterococcus_B durans
ERR2230120	ERR2230120	Bacteria	Actinobacteriota	Actinomycetia	Actinomycetales	Bifidobacteriaceae	Bifidobacterium	Bifidobacterium longum
ERR2230119	ERR2230119	Bacteria	Bacteroidota	Bacteroidia	Bacteroidales	Bacteroidaceae	Bacteroides	Bacteroides uniformis
ERR2230118	ERR2230118	Bacteria	Firmicutes_A	Clostridia	Lachnospirales	Lachnospiraceae	Dorea_A	Dorea_A longicatena
ERR2230084	ERR2230084	Bacteria	Firmicutes	Bacilli	Lactobacillales	Enterococcaceae	Enterococcus	Enterococcus faecalis
ERR2230117	ERR2230117	Bacteria	Firmicutes	Bacilli	Lactobacillales	Enterococcaceae	Enterococcus	Enterococcus faecalis
ERR2230116	ERR2230116	Bacteria	Firmicutes_A	Clostridia	Lachnospirales	Lachnospiraceae	Blautia_A	Blautia_A sp900066335
ERR2230115	ERR2230115	Bacteria	Firmicutes_A	Clostridia	Lachnospirales	Lachnospiraceae	UMGS1375	UMGS1375 sp900066615
ERR2230114	ERR2230114	Bacteria	Firmicutes_A	Clostridia	Lachnospirales	Lachnospiraceae	Eubacterium_G	Eubacterium_G sp000434315
ERR2230113	ERR2230113	Bacteria	Firmicutes_A	Clostridia	Lachnospirales	Lachnospiraceae	Enterocloster	Enterocloster citroniae
ERR2230112	ERR2230112	Bacteria	Actinobacteriota	Coriobacteriia	Coriobacteriales	Coriobacteriaceae	Collinsella	Collinsella sp902363125
ERR2230111	ERR2230111	Bacteria	Bacteroidota	Bacteroidia	Bacteroidales	Tannerellaceae	Parabacteroides	Parabacteroides johnsonii
ERR2230110	ERR2230110	Bacteria	Firmicutes_A	Clostridia	Lachnospirales	Lachnospiraceae	Blautia_A	Blautia_A obeum
ERR2230109	ERR2230109	Bacteria	Firmicutes_A	Clostridia	Lachnospirales	Lachnospiraceae	Lachnoclostridium_B	Lachnoclostridium_B sp900066555
ERR2230083	ERR2230083	Bacteria	Firmicutes_A	Clostridia	Lachnospirales	Lachnospiraceae	Choladocola	Choladocola sp003480725
ERR2230108	ERR2230108	Bacteria	Firmicutes	Bacilli	Erysipelotrichales	Coprobacillaceae	Faecalibacillus	Faecalibacillus intestinalis
ERR2230107	ERR2230107	Bacteria	Firmicutes	Bacilli	Bacillales	Bacillaceae	Bacillus	Bacillus paralicheniformis
ERR2230106	ERR2230106	Bacteria	Bacteroidota	Bacteroidia	Bacteroidales	Bacteroidaceae	Bacteroides	Bacteroides uniformis
ERR2230105	ERR2230105	Bacteria	Firmicutes	Bacilli	Lactobacillales	Enterococcaceae	Enterococcus	Enterococcus faecalis
ERR2230104	ERR2230104	Bacteria	Firmicutes_A	Clostridia	Lachnospirales	Lachnospiraceae	Mediterraneibacter	Mediterraneibacter torques
ERR2230103	ERR2230103	Bacteria	Bacteroidota	Bacteroidia	Bacteroidales	Bacteroidaceae	Bacteroides	Bacteroides stercoris
ERR2230102	ERR2230102	Bacteria	Actinobacteriota	Coriobacteriia	Coriobacteriales	Coriobacteriaceae	Collinsella	Collinsella sp902363125
ERR2230101	ERR2230101	Bacteria	Firmicutes_A	Clostridia	Oscillospirales	Ruminococcaceae	Ruminococcus_D	Ruminococcus_D bicirculans
ERR2230100	ERR2230100	Bacteria	Bacteroidota	Bacteroidia	Bacteroidales	Bacteroidaceae	Bacteroides	Bacteroides cellulosilyticus
ERR2230082	ERR2230082	Bacteria	Bacteroidota	Bacteroidia	Bacteroidales	Bacteroidaceae	Phocaeicola	Phocaeicola dorei
ERR2230099	ERR2230099	Bacteria	Firmicutes_A	Clostridia	Lachnospirales	Lachnospiraceae	Blautia_A	Blautia_A sp000436615
ERR2230098	ERR2230098	Bacteria	Firmicutes_A	Clostridia	Lachnospirales	Lachnospiraceae	Coprococcus_A	Coprococcus_A catus
ERR2230097	ERR2230097	Bacteria	Bacteroidota	Bacteroidia	Bacteroidales	Bacteroidaceae	Bacteroides	Bacteroides xylanisolvens
ERR2230096	ERR2230096	Bacteria	Bacteroidota	Bacteroidia	Bacteroidales	Bacteroidaceae	Bacteroides	Bacteroides xylanisolvens
ERR2230094	ERR2230094	Bacteria	Bacteroidota	Bacteroidia	Bacteroidales	Bacteroidaceae	Bacteroides	Bacteroides stercoris
ERR2230093	ERR2230093	Bacteria	Bacteroidota	Bacteroidia	Bacteroidales	Rikenellaceae	Alistipes	Alistipes onderdonkii
ERR2230092	ERR2230092	Bacteria	Firmicutes_A	Clostridia	Lachnospirales	Lachnospiraceae	Choladousia	Choladousia sp902363665
ERR2230090	ERR2230090	Bacteria	Actinobacteriota	Coriobacteriia	Coriobacteriales	Coriobacteriaceae	Collinsella	Collinsella sp902363125
ERR2230081	ERR2230081	Bacteria	Bacteroidota	Bacteroidia	Bacteroidales	Bacteroidaceae	Bacteroides	Bacteroides thetaiotaomicron
ERR2221410	ERR2221410	Bacteria	Firmicutes_A	Clostridia	Lachnospirales	Lachnospiraceae	Blautia_A	Blautia_A caecimuris
ERR2221409	ERR2221409	Bacteria	Actinobacteriota	Actinomycetia	Actinomycetales	Bifidobacteriaceae	Bifidobacterium	Bifidobacterium longum
ERR2221406	ERR2221406	Bacteria	Firmicutes	Bacilli	Lactobacillales	Lactobacillaceae	Lactobacillus	Lactobacillus paragasseri
ERR2221405	ERR2221405	Bacteria	Bacteroidota	Bacteroidia	Bacteroidales	Bacteroidaceae	Bacteroides	Bacteroides sp902362375
ERR2221344	ERR2221344	Bacteria	Firmicutes_A	Clostridia	Lachnospirales	Lachnospiraceae	Murimonas	Murimonas intestini
ERR2221404	ERR2221404	Bacteria	Firmicutes_A	Clostridia	Lachnospirales	Lachnospiraceae	Blautia_A	Blautia_A caecimuris
ERR2221403	ERR2221403	Bacteria	Firmicutes	Bacilli	Lactobacillales	Enterococcaceae	Enterococcus_D	Enterococcus_D sp002850555
ERR2221343	ERR2221343	Bacteria	Firmicutes	Bacilli	Erysipelotrichales	Coprobacillaceae	Longibaculum	Longibaculum muris
ERR2221402	ERR2221402	Bacteria	Proteobacteria	Gammaproteobacteria	Enterobacterales	Enterobacteriaceae	Hafnia	Hafnia paralvei
ERR2221401	ERR2221401	Bacteria	Proteobacteria	Gammaproteobacteria	Enterobacterales	Enterobacteriaceae	Escherichia	Escherichia coli
ERR2221400	ERR2221400	Bacteria	Proteobacteria	Gammaproteobacteria	Enterobacterales	Enterobacteriaceae	Klebsiella	Klebsiella oxytoca
ERR2221399	ERR2221399	Bacteria	Proteobacteria	Gammaproteobacteria	Enterobacterales	Enterobacteriaceae	Klebsiella	Klebsiella oxytoca
ERR2221398	ERR2221398	Bacteria	Proteobacteria	Gammaproteobacteria	Enterobacterales	Enterobacteriaceae	Escherichia	Escherichia coli
ERR2221397	ERR2221397	Bacteria	Firmicutes_A	Clostridia	Monoglobales	Monoglobaceae	Monoglobus	Monoglobus pectinilyticus
ERR2230080	ERR2230080	Bacteria	Firmicutes	Bacilli	Erysipelotrichales	Coprobacillaceae	Beduini	Beduini sp902363625
ERR2221342	ERR2221342	Bacteria	Firmicutes	Bacilli	Lactobacillales	Enterococcaceae	Enterococcus_D	Enterococcus_D gallinarum
ERR2221396	ERR2221396	Bacteria	Firmicutes_A	Clostridia	Oscillospirales	Ruminococcaceae	Anaerotruncus	Anaerotruncus rubiinfantis
ERR2221395	ERR2221395	Bacteria	Firmicutes_A	Clostridia	Tissierellales	Peptoniphilaceae	Peptoniphilus_C	Peptoniphilus_C sp902363535
ERR2221394	ERR2221394	Bacteria	Firmicutes_A	Clostridia	Lachnospirales	Lachnospiraceae	Sellimonas	Sellimonas avistercoris
ERR2221393	ERR2221393	Bacteria	Firmicutes_A	Clostridia	Oscillospirales	Acutalibacteraceae	Solibaculum	Solibaculum mannosilyticum
ERR2221392	ERR2221392	Bacteria	Bacteroidota	Bacteroidia	Bacteroidales	Rikenellaceae	Alistipes	Alistipes sp902363575
ERR2221391	ERR2221391	Bacteria	Firmicutes_A	Clostridia	Lachnospirales	Lachnospiraceae	Lachnoclostridium_A	Lachnoclostridium_A edouardi
ERR2221390	ERR2221390	Bacteria	Bacteroidota	Bacteroidia	Bacteroidales	Rikenellaceae	Alistipes	Alistipes timonensis
ERR2221341	ERR2221341	Bacteria	Firmicutes	Bacilli	Lactobacillales	Enterococcaceae	Enterococcus	Enterococcus faecalis
ERR2221389	ERR2221389	Bacteria	Firmicutes_A	Clostridia	Lachnospirales	Lachnospiraceae	Catenibacillus	Catenibacillus sp902363555
ERR2221388	ERR2221388	Bacteria	Firmicutes_A	Clostridia	Peptostreptococcales	Anaerovoracaceae	BX12	BX12 sp902363595
ERR2221387	ERR2221387	Bacteria	Actinobacteriota	Coriobacteriia	Coriobacteriales	Eggerthellaceae	Gordonibacter	Gordonibacter pamelaeae
ERR2221386	ERR2221386	Bacteria	Firmicutes	Bacilli	Haloplasmatales_A	Turicibacteraceae	Turicibacter	Turicibacter sanguinis
ERR2221385	ERR2221385	Bacteria	Actinobacteriota	Actinomycetia	Actinomycetales	Bifidobacteriaceae	Bifidobacterium	Bifidobacterium animalis
ERR2221384	ERR2221384	Bacteria	Firmicutes	Bacilli	Lactobacillales	Lactobacillaceae	Lacticaseibacillus	Lacticaseibacillus rhamnosus
ERR2221383	ERR2221383	Bacteria	Firmicutes_A	Clostridia	Clostridiales	Clostridiaceae	Clostridium_B	Clostridium_B tyrobutyricum
ERR2221382	ERR2221382	Bacteria	Firmicutes	Bacilli	Lactobacillales	Lactobacillaceae	Pediococcus	Pediococcus acidilactici
ERR2221381	ERR2221381	Bacteria	Firmicutes_A	Clostridia	Clostridiales	Clostridiaceae	Clostridium	Clostridium tertium
ERR2221340	ERR2221340	Bacteria	Actinobacteriota	Actinomycetia	Propionibacteriales	Propionibacteriaceae	Cutibacterium	Cutibacterium acnes
ERR2221380	ERR2221380	Bacteria	Firmicutes_A	Clostridia	Lachnospirales	Lachnospiraceae	Blautia	Blautia sp001304935
ERR2221379	ERR2221379	Bacteria	Actinobacteriota	Actinomycetia	Propionibacteriales	Propionibacteriaceae	Cutibacterium	Cutibacterium acnes
ERR2221378	ERR2221378	Bacteria	Bacteroidota	Bacteroidia	Bacteroidales	Marinifilaceae	Gabonibacter	Gabonibacter massiliensis
ERR2221377	ERR2221377	Bacteria	Bacteroidota	Bacteroidia	Bacteroidales	Rikenellaceae	Alistipes_A	Alistipes_A indistinctus
ERR2221376	ERR2221376	Bacteria	Bacteroidota	Bacteroidia	Bacteroidales	Rikenellaceae	Alistipes	Alistipes shahii
ERR2221375	ERR2221375	Bacteria	Bacteroidota	Bacteroidia	Bacteroidales	Bacteroidaceae	Bacteroides	Bacteroides sp902362375
ERR2221374	ERR2221374	Bacteria	Bacteroidota	Bacteroidia	Bacteroidales	Marinifilaceae	Odoribacter	Odoribacter massiliensis
ERR2221339	ERR2221339	Bacteria	Proteobacteria	Gammaproteobacteria	Enterobacterales	Enterobacteriaceae	Citrobacter	Citrobacter youngae
ERR2221373	ERR2221373	Bacteria	Firmicutes_A	Clostridia	Eubacteriales	Eubacteriaceae	Eubacterium	Eubacterium callanderi
ERR2221372	ERR2221372	Bacteria	Proteobacteria	Gammaproteobacteria	Enterobacterales	Enterobacteriaceae	Klebsiella	Klebsiella pneumoniae
ERR2221371	ERR2221371	Bacteria	Firmicutes_A	Clostridia	Tissierellales	Peptoniphilaceae	Peptoniphilus_A	Peptoniphilus_A harei_A
ERR2221370	ERR2221370	Bacteria	Firmicutes_A	Clostridia	Lachnospirales	Lachnospiraceae	Blautia	Blautia sp000432195
ERR2221369	ERR2221369	Bacteria	Firmicutes_A	Clostridia	Lachnospirales	Lachnospiraceae	Paralachnospira	Paralachnospira sp902363445
ERR2221368	ERR2221368	Bacteria	Proteobacteria	Gammaproteobacteria	Enterobacterales	Enterobacteriaceae	Klebsiella	Klebsiella pneumoniae
ERR2221367	ERR2221367	Bacteria	Firmicutes_A	Clostridia	Peptostreptococcales	Anaerovoracaceae	Emergencia	Emergencia timonensis
ERR2221365	ERR2221365	Bacteria	Bacteroidota	Bacteroidia	Bacteroidales	Barnesiellaceae	CABJAA01	CABJAA01 sp003150885
ERR2221338	ERR2221338	Bacteria	Firmicutes	Bacilli	Staphylococcales	Staphylococcaceae	Staphylococcus	Staphylococcus epidermidis
ERR2221364	ERR2221364	Bacteria	Firmicutes	Bacilli	Exiguobacterales	Exiguobacteraceae	Exiguobacterium_A	Exiguobacterium_A sp902363455
ERR2221363	ERR2221363	Bacteria	Firmicutes	Bacilli	Exiguobacterales	Exiguobacteraceae	Exiguobacterium_A	Exiguobacterium_A sp902363455
ERR2221362	ERR2221362	Bacteria	Firmicutes	Bacilli	Lactobacillales	Enterococcaceae	Enterococcus_D	Enterococcus_D gallinarum
ERR2221361	ERR2221361	Bacteria	Firmicutes_A	Clostridia	Clostridiales	Clostridiaceae	Clostridium_J	Clostridium_J sp902363375
ERR2221360	ERR2221360	Bacteria	Firmicutes	Bacilli	Lactobacillales	Streptococcaceae	Streptococcus	Streptococcus sp902363395
ERR2221359	ERR2221359	Bacteria	Firmicutes	Bacilli	Lactobacillales	Streptococcaceae	Streptococcus	Streptococcus salivarius
ERR2221358	ERR2221358	Bacteria	Firmicutes	Bacilli	Lactobacillales	Streptococcaceae	Streptococcus	Streptococcus sp902363395
ERR2221357	ERR2221357	Bacteria	Bacteroidota	Bacteroidia	Bacteroidales	Bacteroidaceae	Bacteroides	Bacteroides caccae
ERR2221356	ERR2221356	Bacteria	Actinobacteriota	Actinomycetia	Actinomycetales	Actinomycetaceae	Actinomyces	Actinomyces sp900323545
ERR2221355	ERR2221355	Bacteria	Firmicutes	Bacilli	Lactobacillales	Lactobacillaceae	Ligilactobacillus	Ligilactobacillus ruminis
ERR2221337	ERR2221337	Bacteria	Actinobacteriota	Actinomycetia	Actinomycetales	Bifidobacteriaceae	Bifidobacterium	Bifidobacterium animalis
ERR2221354	ERR2221354	Bacteria	Proteobacteria	Gammaproteobacteria	Enterobacterales	Enterobacteriaceae	Kluyvera	Kluyvera sp902363335
ERR2221353	ERR2221353	Bacteria	Firmicutes	Bacilli	Lactobacillales	Streptococcaceae	Streptococcus	Streptococcus sp004166885
ERR2221352	ERR2221352	Bacteria	Proteobacteria	Gammaproteobacteria	Enterobacterales	Enterobacteriaceae	Citrobacter	Citrobacter freundii
ERR2221351	ERR2221351	Bacteria	Actinobacteriota	Actinomycetia	Actinomycetales	Bifidobacteriaceae	Bifidobacterium	Bifidobacterium longum
ERR2221350	ERR2221350	Bacteria	Proteobacteria	Gammaproteobacteria	Enterobacterales	Enterobacteriaceae	Klebsiella	Klebsiella michiganensis
ERR2221349	ERR2221349	Bacteria	Firmicutes	Bacilli	Lactobacillales	Lactobacillaceae	Lactiplantibacillus	Lactiplantibacillus plantarum
ERR2221348	ERR2221348	Bacteria	Proteobacteria	Gammaproteobacteria	Enterobacterales	Enterobacteriaceae	Klebsiella	Klebsiella oxytoca
ERR2221347	ERR2221347	Bacteria	Firmicutes	Bacilli	Lactobacillales	Enterococcaceae	Enterococcus_D	Enterococcus_D gallinarum
ERR2221346	ERR2221346	Bacteria	Firmicutes	Bacilli	Lactobacillales	Enterococcaceae	Enterococcus	Enterococcus faecalis
ERR2221345	ERR2221345	Bacteria	Firmicutes_A	Clostridia	Clostridiales	Clostridiaceae	Clostridium_J	Clostridium_J sp902363375
ERR2221336	ERR2221336	Bacteria	Actinobacteriota	Actinomycetia	Propionibacteriales	Propionibacteriaceae	Cutibacterium	Cutibacterium acnes
ERR2221287	ERR2221287	Bacteria	Proteobacteria	Gammaproteobacteria	Enterobacterales	Enterobacteriaceae	Klebsiella	Klebsiella oxytoca
ERR2221286	ERR2221286	Bacteria	Bacteroidota	Bacteroidia	Bacteroidales	Bacteroidaceae	Bacteroides	Bacteroides clarus
ERR2221335	ERR2221335	Bacteria	Proteobacteria	Gammaproteobacteria	Enterobacterales	Enterobacteriaceae	Klebsiella	Klebsiella michiganensis
ERR2221334	ERR2221334	Bacteria	Firmicutes	Bacilli	Lactobacillales	Lactobacillaceae	Pediococcus	Pediococcus acidilactici
ERR2221333	ERR2221333	Bacteria	Firmicutes	Bacilli	Lactobacillales	Lactobacillaceae	Pediococcus	Pediococcus acidilactici
ERR2221332	ERR2221332	Bacteria	Firmicutes	Bacilli	Lactobacillales	Enterococcaceae	Enterococcus_B	Enterococcus_B lactis
ERR2221331	ERR2221331	Bacteria	Firmicutes_A	Clostridia	Clostridiales	Clostridiaceae	Clostridium_J	Clostridium_J sp000821305
ERR2221330	ERR2221330	Bacteria	Firmicutes_A	Clostridia	Clostridiales	Clostridiaceae	Clostridium_J	Clostridium_J sp000821305
ERR2221329	ERR2221329	Bacteria	Firmicutes	Bacilli	Lactobacillales	Enterococcaceae	Enterococcus_D	Enterococcus_D gallinarum
ERR2221285	ERR2221285	Bacteria	Firmicutes_A	Clostridia	Lachnospirales	Lachnospiraceae	Hungatella	Hungatella effluvii
ERR2221328	ERR2221328	Bacteria	Firmicutes_A	Clostridia	Clostridiales	Clostridiaceae	Clostridium_P	Clostridium_P perfringens
ERR2221327	ERR2221327	Bacteria	Firmicutes	Bacilli	Lactobacillales	Lactobacillaceae	Ligilactobacillus	Ligilactobacillus animalis
ERR2221325	ERR2221325	Bacteria	Firmicutes	Bacilli	Lactobacillales	Lactobacillaceae	Lacticaseibacillus	Lacticaseibacillus paracasei
ERR2221324	ERR2221324	Bacteria	Firmicutes	Bacilli	Lactobacillales	Enterococcaceae	Enterococcus_D	Enterococcus_D gallinarum
ERR2221323	ERR2221323	Bacteria	Firmicutes	Bacilli	Lactobacillales	Lactobacillaceae	Ligilactobacillus	Ligilactobacillus salivarius
ERR2221322	ERR2221322	Bacteria	Actinobacteriota	Actinomycetia	Actinomycetales	Bifidobacteriaceae	Bifidobacterium	Bifidobacterium adolescentis
ERR2221284	ERR2221284	Bacteria	Firmicutes_A	Clostridia	Clostridiales	Clostridiaceae	Clostridium	Clostridium cuniculi
ERR2221321	ERR2221321	Bacteria	Firmicutes	Bacilli	Lactobacillales	Streptococcaceae	Streptococcus	Streptococcus agalactiae
ERR2221320	ERR2221320	Bacteria	Firmicutes	Bacilli	Lactobacillales	Streptococcaceae	Streptococcus	Streptococcus anginosus
ERR2221319	ERR2221319	Bacteria	Firmicutes_A	Clostridia	Peptostreptococcales	Peptostreptococcaceae	Terrisporobacter	Terrisporobacter sp902363255
ERR2221318	ERR2221318	Bacteria	Proteobacteria	Gammaproteobacteria	Enterobacterales	Enterobacteriaceae	Escherichia	Escherichia coli
ERR2221317	ERR2221317	Bacteria	Firmicutes	Bacilli	Lactobacillales	Enterococcaceae	Enterococcus_B	Enterococcus_B lactis
ERR2221316	ERR2221316	Bacteria	Firmicutes	Bacilli	Lactobacillales	Lactobacillaceae	Pediococcus	Pediococcus acidilactici
ERR2221283	ERR2221283	Bacteria	Firmicutes_A	Clostridia	Peptostreptococcales	Anaerovoracaceae	Bacilliculturomica	Bacilliculturomica massiliensis
ERR2221315	ERR2221315	Bacteria	Firmicutes	Bacilli	Lactobacillales	Enterococcaceae	Enterococcus	Enterococcus faecalis
ERR2221314	ERR2221314	Bacteria	Firmicutes	Bacilli	Lactobacillales	Enterococcaceae	Enterococcus	Enterococcus faecalis
ERR2221313	ERR2221313	Bacteria	Firmicutes	Bacilli	Lactobacillales	Enterococcaceae	Enterococcus	Enterococcus faecalis
ERR2221312	ERR2221312	Bacteria	Bacteroidota	Bacteroidia	Bacteroidales	Bacteroidaceae	Bacteroides	Bacteroides thetaiotaomicron
ERR2221311	ERR2221311	Bacteria	Firmicutes	Bacilli	Lactobacillales	Lactobacillaceae	Limosilactobacillus	Limosilactobacillus portuensis
ERR2221308	ERR2221308	Bacteria	Firmicutes_C	Negativicutes	Selenomonadales	Massilibacillaceae	CABIZH01	CABIZH01 sp902363205
ERR2221307	ERR2221307	Bacteria	Bacteroidota	Bacteroidia	Bacteroidales	Rikenellaceae	Alistipes	Alistipes shahii
ERR2221282	ERR2221282	Bacteria	Actinobacteriota	Actinomycetia	Actinomycetales	Micrococcaceae	Micrococcus	Micrococcus luteus
ERR2221306	ERR2221306	Bacteria	Actinobacteriota	Actinomycetia	Propionibacteriales	Propionibacteriaceae	Propionibacterium	Propionibacterium freudenreichii
ERR2221305	ERR2221305	Bacteria	Firmicutes_A	Clostridia	Oscillospirales	Oscillospiraceae	Flavonifractor	Flavonifractor plautii
ERR2221303	ERR2221303	Bacteria	Firmicutes	Bacilli	Lactobacillales	Lactobacillaceae	Lacticaseibacillus	Lacticaseibacillus paracasei
ERR2221301	ERR2221301	Bacteria	Firmicutes	Bacilli	Lactobacillales	Lactobacillaceae	Ligilactobacillus	Ligilactobacillus salivarius
ERR2221299	ERR2221299	Bacteria	Firmicutes	Bacilli	Lactobacillales	Lactobacillaceae	Pediococcus	Pediococcus acidilactici
ERR2221298	ERR2221298	Bacteria	Bacteroidota	Bacteroidia	Bacteroidales	Bacteroidaceae	Bacteroides	Bacteroides fragilis
ERR2221297	ERR2221297	Bacteria	Proteobacteria	Gammaproteobacteria	Enterobacterales	Enterobacteriaceae	Klebsiella	Klebsiella variicola
ERR2221281	ERR2221281	Bacteria	Bacteroidota	Bacteroidia	Bacteroidales	Bacteroidaceae	Bacteroides	Bacteroides uniformis
ERR2221296	ERR2221296	Bacteria	Firmicutes	Bacilli	Lactobacillales	Lactobacillaceae	Leuconostoc	Leuconostoc pseudomesenteroides
ERR2221295	ERR2221295	Bacteria	Firmicutes	Bacilli	Lactobacillales	Lactobacillaceae	Pediococcus	Pediococcus acidilactici
ERR2221294	ERR2221294	Bacteria	Firmicutes	Bacilli	Lactobacillales	Lactobacillaceae	Pediococcus	Pediococcus acidilactici
ERR2221293	ERR2221293	Bacteria	Firmicutes	Bacilli	Lactobacillales	Lactobacillaceae	Pediococcus	Pediococcus acidilactici
ERR2221292	ERR2221292	Bacteria	Firmicutes	Bacilli	Lactobacillales	Lactobacillaceae	Pediococcus	Pediococcus acidilactici
ERR2221291	ERR2221291	Bacteria	Firmicutes	Bacilli	Lactobacillales	Lactobacillaceae	Lacticaseibacillus	Lacticaseibacillus paracasei
ERR2221290	ERR2221290	Bacteria	Firmicutes_A	Clostridia	Clostridiales	Clostridiaceae	Clostridium_P	Clostridium_P perfringens
ERR2221289	ERR2221289	Bacteria	Proteobacteria	Gammaproteobacteria	Enterobacterales	Enterobacteriaceae	Klebsiella	Klebsiella michiganensis
ERR2221288	ERR2221288	Bacteria	Firmicutes	Bacilli	Lactobacillales	Streptococcaceae	Streptococcus	Streptococcus mutans
ERR2221280	ERR2221280	Bacteria	Firmicutes	Bacilli	Lactobacillales	Lactobacillaceae	Ligilactobacillus	Ligilactobacillus animalis
ERR2221279	ERR2221279	Bacteria	Firmicutes_A	Clostridia	Lachnospirales	Lachnospiraceae	Blautia_A	Blautia_A caecimuris
ERR2221252	ERR2221252	Bacteria	Bacteroidota	Bacteroidia	Bacteroidales	Bacteroidaceae	Phocaeicola	Phocaeicola dorei
ERR2221277	ERR2221277	Bacteria	Firmicutes_A	Clostridia	Peptostreptococcales	Anaerovoracaceae	Emergencia	Emergencia timonensis
ERR2221275	ERR2221275	Bacteria	Firmicutes_A	Clostridia	Lachnospirales	Lachnospiraceae	Dorea	Dorea formicigenerans
ERR2221274	ERR2221274	Bacteria	Bacteroidota	Bacteroidia	Bacteroidales	Bacteroidaceae	Bacteroides	Bacteroides thetaiotaomicron
ERR2221251	ERR2221251	Bacteria	Firmicutes	Bacilli	Lactobacillales	Enterococcaceae	Enterococcus	Enterococcus faecalis
ERR2221271	ERR2221271	Bacteria	Firmicutes_A	Clostridia	Lachnospirales	Lachnospiraceae	Dorea_A	Dorea_A longicatena
ERR2221270	ERR2221270	Bacteria	Firmicutes_A	Clostridia	Lachnospirales	Lachnospiraceae	Blautia_A	Blautia_A obeum
ERR2221269	ERR2221269	Bacteria	Firmicutes_A	Clostridia	Lachnospirales	Lachnospiraceae	Blautia_A	Blautia_A faecis
ERR2230078	ERR2230078	Bacteria	Actinobacteriota	Coriobacteriia	Coriobacteriales	Coriobacteriaceae	Collinsella	Collinsella sp902363125
ERR2221250	ERR2221250	Bacteria	Proteobacteria	Gammaproteobacteria	Enterobacterales	Enterobacteriaceae	Escherichia	Escherichia coli
ERR2221268	ERR2221268	Bacteria	Bacteroidota	Bacteroidia	Bacteroidales	Bacteroidaceae	Bacteroides	Bacteroides fragilis
ERR2230077	ERR2230077	Bacteria	Actinobacteriota	Actinomycetia	Actinomycetales	Bifidobacteriaceae	Bifidobacterium	Bifidobacterium adolescentis
ERR2230076	ERR2230076	Bacteria	Firmicutes_A	Clostridia	Lachnospirales	Lachnospiraceae	Choladousia	Choladousia sp902363135
ERR2230075	ERR2230075	Bacteria	Firmicutes_A	Clostridia	Lachnospirales	Lachnospiraceae	Blautia_A	Blautia_A sp900066145
ERR2230074	ERR2230074	Bacteria	Bacteroidota	Bacteroidia	Bacteroidales	Bacteroidaceae	Bacteroides	Bacteroides clarus
ERR2221266	ERR2221266	Bacteria	Firmicutes_A	Clostridia	Lachnospirales	Lachnospiraceae	Eubacterium_G	Eubacterium_G ventriosum
ERR2221265	ERR2221265	Bacteria	Firmicutes_A	Clostridia	Lachnospirales	Lachnospiraceae	Blautia_A	Blautia_A obeum
ERR2230073	ERR2230073	Bacteria	Firmicutes_A	Clostridia	Lachnospirales	Lachnospiraceae	Blautia_A	Blautia_A sp900066145
ERR2221264	ERR2221264	Bacteria	Bacteroidota	Bacteroidia	Bacteroidales	Bacteroidaceae	Bacteroides	Bacteroides thetaiotaomicron
ERR2221263	ERR2221263	Bacteria	Firmicutes_A	Clostridia	Lachnospirales	Lachnospiraceae	Eubacterium_G	Eubacterium_G ventriosum
ERR2221262	ERR2221262	Bacteria	Bacteroidota	Bacteroidia	Bacteroidales	Bacteroidaceae	Bacteroides	Bacteroides cellulosilyticus
ERR2221248	ERR2221248	Bacteria	Firmicutes_A	Clostridia	Clostridiales	Clostridiaceae	Clostridium_P	Clostridium_P perfringens
ERR2230072	ERR2230072	Bacteria	Firmicutes_A	Clostridia	Lachnospirales	Lachnospiraceae	Blautia_A	Blautia_A obeum
ERR2230071	ERR2230071	Bacteria	Firmicutes_A	Clostridia	Lachnospirales	Lachnospiraceae	Blautia_A	Blautia_A sp900066145
ERR2221261	ERR2221261	Bacteria	Bacteroidota	Bacteroidia	Bacteroidales	Bacteroidaceae	Bacteroides	Bacteroides uniformis
ERR2230070	ERR2230070	Bacteria	Firmicutes_A	Clostridia	Lachnospirales	Lachnospiraceae	Roseburia	Roseburia intestinalis
ERR2230069	ERR2230069	Bacteria	Firmicutes_A	Clostridia	Lachnospirales	Lachnospiraceae	Dorea_A	Dorea_A longicatena
ERR2221260	ERR2221260	Bacteria	Firmicutes_A	Clostridia	Lachnospirales	Lachnospiraceae	Blautia_A	Blautia_A obeum
ERR2221247	ERR2221247	Bacteria	Proteobacteria	Gammaproteobacteria	Burkholderiales	Burkholderiaceae	Achromobacter	Achromobacter xylosoxidans
ERR2230067	ERR2230067	Bacteria	Firmicutes_A	Clostridia	Lachnospirales	Lachnospiraceae	Blautia_A	Blautia_A obeum
ERR2230066	ERR2230066	Bacteria	Firmicutes_A	Clostridia	Lachnospirales	Lachnospiraceae	Choladousia	Choladousia sp902363135
ERR2230065	ERR2230065	Bacteria	Firmicutes_A	Clostridia	Lachnospirales	Lachnospiraceae	Schaedlerella	Schaedlerella sp900066545
ERR2230064	ERR2230064	Bacteria	Firmicutes_A	Clostridia	Lachnospirales	Lachnospiraceae	Blautia_A	Blautia_A obeum
ERR2230063	ERR2230063	Bacteria	Bacteroidota	Bacteroidia	Bacteroidales	Bacteroidaceae	Bacteroides	Bacteroides ovatus
ERR2230062	ERR2230062	Bacteria	Bacteroidota	Bacteroidia	Bacteroidales	Bacteroidaceae	Bacteroides	Bacteroides stercoris
ERR2221246	ERR2221246	Bacteria	Proteobacteria	Gammaproteobacteria	Burkholderiales	Burkholderiaceae	Achromobacter	Achromobacter xylosoxidans
ERR2230061	ERR2230061	Bacteria	Firmicutes_A	Clostridia	Lachnospirales	Lachnospiraceae	Blautia_A	Blautia_A sp900066145
ERR2221258	ERR2221258	Bacteria	Firmicutes_A	Clostridia	Lachnospirales	Lachnospiraceae	Coprococcus_A	Coprococcus_A catus
ERR2230060	ERR2230060	Bacteria	Firmicutes_A	Clostridia	Lachnospirales	Lachnospiraceae	Agathobacter	Agathobacter rectalis
ERR2230059	ERR2230059	Bacteria	Firmicutes_A	Clostridia	Oscillospirales	Ruminococcaceae	CAG-353	CAG-353 sp900066885
ERR2230058	ERR2230058	Bacteria	Firmicutes_A	Clostridia	Lachnospirales	Lachnospiraceae	Eubacterium_G	Eubacterium_G ventriosum
ERR2221257	ERR2221257	Bacteria	Firmicutes_A	Clostridia	Lachnospirales	Lachnospiraceae	Dorea	Dorea formicigenerans
ERR2221245	ERR2221245	Bacteria	Proteobacteria	Gammaproteobacteria	Burkholderiales	Burkholderiaceae	Achromobacter	Achromobacter xylosoxidans
ERR2230057	ERR2230057	Bacteria	Firmicutes_A	Clostridia	Lachnospirales	Lachnospiraceae	Sellimonas	Sellimonas intestinalis
ERR2221255	ERR2221255	Bacteria	Firmicutes_A	Clostridia	Lachnospirales	Lachnospiraceae	Dorea	Dorea formicigenerans
ERR2230055	ERR2230055	Bacteria	Firmicutes_A	Clostridia	Oscillospirales	Ruminococcaceae	CAG-353	CAG-353 sp900066885
ERR2221244	ERR2221244	Bacteria	Proteobacteria	Gammaproteobacteria	Burkholderiales	Burkholderiaceae	Achromobacter	Achromobacter xylosoxidans
ERR2230053	ERR2230053	Bacteria	Actinobacteriota	Actinomycetia	Actinomycetales	Bifidobacteriaceae	Bifidobacterium	Bifidobacterium adolescentis
ERR2230052	ERR2230052	Bacteria	Actinobacteriota	Actinomycetia	Actinomycetales	Bifidobacteriaceae	Bifidobacterium	Bifidobacterium longum
ERR2230051	ERR2230051	Bacteria	Actinobacteriota	Actinomycetia	Actinomycetales	Bifidobacteriaceae	Bifidobacterium	Bifidobacterium breve
ERR2230054	ERR2230054	Bacteria	Firmicutes	Bacilli	Lactobacillales	Streptococcaceae	Streptococcus	Streptococcus lutetiensis
ERR2230049	ERR2230049	Bacteria	Firmicutes_A	Clostridia	Lachnospirales	Lachnospiraceae	Blautia_A	Blautia_A wexlerae
ERR1204071	ERR1204071	Bacteria	Firmicutes_A	Clostridia	Lachnospirales	Lachnospiraceae	Lachnospira	Lachnospira eligens_A
ERR1204070	ERR1204070	Bacteria	Actinobacteriota	Actinomycetia	Actinomycetales	Bifidobacteriaceae	Bifidobacterium	Bifidobacterium pseudocatenulatum
ERR1204069	ERR1204069	Bacteria	Firmicutes_A	Clostridia	Lachnospirales	Lachnospiraceae	Dorea	Dorea formicigenerans
ERR1204067	ERR1204067	Bacteria	Bacteroidota	Bacteroidia	Bacteroidales	Marinifilaceae	Odoribacter	Odoribacter splanchnicus
ERR1204066	ERR1204066	Bacteria	Firmicutes_A	Clostridia	Lachnospirales	Lachnospiraceae	Eubacterium_G	Eubacterium_G ventriosum
ERR1204065	ERR1204065	Bacteria	Firmicutes_A	Clostridia	Lachnospirales	Lachnospiraceae	Blautia_A	Blautia_A sp900066205
ERR1204064	ERR1204064	Bacteria	Firmicutes_A	Clostridia	Lachnospirales	Lachnospiraceae	Acetatifactor	Acetatifactor sp900066565
ERR1204063	ERR1204063	Bacteria	Firmicutes_A	Clostridia	Lachnospirales	Lachnospiraceae	Dorea_A	Dorea_A longicatena
ERR1204062	ERR1204062	Bacteria	Firmicutes_A	Clostridia	Lachnospirales	Lachnospiraceae	Copromonas	Copromonas sp000435795
ERR1204061	ERR1204061	Bacteria	Firmicutes_A	Clostridia	Lachnospirales	Lachnospiraceae	Choladocola	Choladocola sp003480725
ERR1204060	ERR1204060	Bacteria	Firmicutes_A	Clostridia	Lachnospirales	Lachnospiraceae	Mediterraneibacter	Mediterraneibacter torques
ERR1204058	ERR1204058	Bacteria	Firmicutes_A	Clostridia	Lachnospirales	Lachnospiraceae	Acetatifactor	Acetatifactor sp900066565
ERR1204057	ERR1204057	Bacteria	Firmicutes	Bacilli	Erysipelotrichales	Coprobacillaceae	Faecalibacillus	Faecalibacillus intestinalis
ERR1204056	ERR1204056	Bacteria	Bacteroidota	Bacteroidia	Bacteroidales	Bacteroidaceae	Bacteroides	Bacteroides fragilis
ERR1204055	ERR1204055	Bacteria	Proteobacteria	Gammaproteobacteria	Burkholderiales	Burkholderiaceae	Sutterella	Sutterella wadsworthensis
ERR1204054	ERR1204054	Bacteria	Actinobacteriota	Actinomycetia	Actinomycetales	Bifidobacteriaceae	Bifidobacterium	Bifidobacterium adolescentis
ERR1204053	ERR1204053	Bacteria	Bacteroidota	Bacteroidia	Bacteroidales	Bacteroidaceae	Bacteroides	Bacteroides ovatus
ERR1204052	ERR1204052	Bacteria	Firmicutes_A	Clostridia	Lachnospirales	Lachnospiraceae	Agathobacter	Agathobacter rectalis
ERR1204051	ERR1204051	Bacteria	Bacteroidota	Bacteroidia	Bacteroidales	Barnesiellaceae	Barnesiella	Barnesiella intestinihominis
ERR1204049	ERR1204049	Bacteria	Firmicutes_A	Clostridia	Lachnospirales	Lachnospiraceae	Blautia_A	Blautia_A obeum
ERR1204048	ERR1204048	Bacteria	Bacteroidota	Bacteroidia	Bacteroidales	Tannerellaceae	Parabacteroides	Parabacteroides distasonis
ERR1204047	ERR1204047	Bacteria	Firmicutes_A	Clostridia	Oscillospirales	Ruminococcaceae	Gemmiger	Gemmiger formicilis
ERR1204046	ERR1204046	Bacteria	Firmicutes_A	Clostridia	Lachnospirales	Lachnospiraceae	Eisenbergiella	Eisenbergiella sp900066775
ERR1204044	ERR1204044	Bacteria	Firmicutes_A	Clostridia	Lachnospirales	Lachnospiraceae	Oliverpabstia	Oliverpabstia intestinalis
ERR1204042	ERR1204042	Bacteria	Firmicutes_A	Clostridia	Lachnospirales	Lachnospiraceae	Bariatricus	Bariatricus comes
ERR1204041	ERR1204041	Bacteria	Bacteroidota	Bacteroidia	Bacteroidales	Rikenellaceae	Alistipes	Alistipes onderdonkii
ERR1204040	ERR1204040	Bacteria	Firmicutes_A	Clostridia	Lachnospirales	Lachnospiraceae	Coprococcus	Coprococcus eutactus_A
ERR1204039	ERR1204039	Bacteria	Bacteroidota	Bacteroidia	Bacteroidales	Bacteroidaceae	Bacteroides	Bacteroides stercoris
ERR1204038	ERR1204038	Bacteria	Bacteroidota	Bacteroidia	Bacteroidales	Bacteroidaceae	Bacteroides	Bacteroides uniformis
ERR1204037	ERR1204037	Bacteria	Firmicutes_A	Clostridia	Lachnospirales	Lachnospiraceae	Mediterraneibacter	Mediterraneibacter faecis
ERR1204036	ERR1204036	Bacteria	Firmicutes_A	Clostridia	Lachnospirales	Lachnospiraceae	Blautia_A	Blautia_A wexlerae
ERR1204034	ERR1204034	Bacteria	Actinobacteriota	Coriobacteriia	Coriobacteriales	Coriobacteriaceae	Collinsella	Collinsella aerofaciens_J
ERR1204033	ERR1204033	Bacteria	Firmicutes_A	Clostridia	Lachnospirales	Lachnospiraceae	Clostridium_AP	Clostridium_AP sp000509125
ERR1204032	ERR1204032	Bacteria	Firmicutes_A	Clostridia	Peptostreptococcales	Peptostreptococcaceae	Clostridioides	Clostridioides difficile
ERR1204026	ERR1204026	Bacteria	Firmicutes_A	Clostridia	Clostridiales	Clostridiaceae	Clostridium_P	Clostridium_P perfringens
ERR1204025	ERR1204025	Bacteria	Firmicutes	Bacilli	Lactobacillales	Enterococcaceae	Enterococcus	Enterococcus faecalis
ERR1204024	ERR1204024	Bacteria	Firmicutes	Bacilli	Lactobacillales	Lactobacillaceae	Lactobacillus	Lactobacillus paragasseri
ERR1204023	ERR1204023	Bacteria	Firmicutes_A	Clostridia	Clostridiales	Clostridiaceae	Clostridium_P	Clostridium_P perfringens
ERR1204022	ERR1204022	Bacteria	Firmicutes	Bacilli	Lactobacillales	Enterococcaceae	Enterococcus	Enterococcus faecalis
ERR1203977	ERR1203977	Bacteria	Firmicutes_A	Clostridia	Lachnospirales	Lachnospiraceae	Lachnospira	Lachnospira eligens_A
ERR1203976	ERR1203976	Bacteria	Actinobacteriota	Actinomycetia	Actinomycetales	Bifidobacteriaceae	Bifidobacterium	Bifidobacterium pseudocatenulatum
ERR1203975	ERR1203975	Bacteria	Firmicutes_A	Clostridia	Lachnospirales	Lachnospiraceae	Dorea	Dorea formicigenerans
ERR1203973	ERR1203973	Bacteria	Bacteroidota	Bacteroidia	Bacteroidales	Marinifilaceae	Odoribacter	Odoribacter splanchnicus
ERR1203972	ERR1203972	Bacteria	Firmicutes_A	Clostridia	Lachnospirales	Lachnospiraceae	Eubacterium_G	Eubacterium_G ventriosum
ERR1203970	ERR1203970	Bacteria	Firmicutes_A	Clostridia	Lachnospirales	Lachnospiraceae	Acetatifactor	Acetatifactor sp900066565
ERR1203969	ERR1203969	Bacteria	Firmicutes_A	Clostridia	Lachnospirales	Lachnospiraceae	Dorea_A	Dorea_A longicatena
ERR1203968	ERR1203968	Bacteria	Firmicutes_A	Clostridia	Lachnospirales	Lachnospiraceae	Copromonas	Copromonas sp000435795
ERR1203967	ERR1203967	Bacteria	Firmicutes_A	Clostridia	Lachnospirales	Lachnospiraceae	Choladocola	Choladocola sp003480725
ERR1203966	ERR1203966	Bacteria	Firmicutes_A	Clostridia	Lachnospirales	Lachnospiraceae	Mediterraneibacter	Mediterraneibacter torques
ERR1203965	ERR1203965	Bacteria	Firmicutes_A	Clostridia	Oscillospirales	Oscillospiraceae	Lawsonibacter	Lawsonibacter sp902363045
ERR1203964	ERR1203964	Bacteria	Firmicutes_A	Clostridia	Lachnospirales	Lachnospiraceae	Acetatifactor	Acetatifactor sp900066565
ERR1203963	ERR1203963	Bacteria	Firmicutes	Bacilli	Erysipelotrichales	Coprobacillaceae	Faecalibacillus	Faecalibacillus intestinalis
ERR1203962	ERR1203962	Bacteria	Bacteroidota	Bacteroidia	Bacteroidales	Bacteroidaceae	Bacteroides	Bacteroides fragilis
ERR1203961	ERR1203961	Bacteria	Proteobacteria	Gammaproteobacteria	Burkholderiales	Burkholderiaceae	Sutterella	Sutterella wadsworthensis
ERR1203960	ERR1203960	Bacteria	Actinobacteriota	Actinomycetia	Actinomycetales	Bifidobacteriaceae	Bifidobacterium	Bifidobacterium adolescentis
ERR1203959	ERR1203959	Bacteria	Bacteroidota	Bacteroidia	Bacteroidales	Bacteroidaceae	Bacteroides	Bacteroides ovatus
ERR1203958	ERR1203958	Bacteria	Firmicutes_A	Clostridia	Lachnospirales	Lachnospiraceae	Agathobacter	Agathobacter rectalis
ERR1203957	ERR1203957	Bacteria	Bacteroidota	Bacteroidia	Bacteroidales	Barnesiellaceae	Barnesiella	Barnesiella intestinihominis
ERR1203955	ERR1203955	Bacteria	Firmicutes_A	Clostridia	Lachnospirales	Lachnospiraceae	Blautia_A	Blautia_A obeum
ERR1203954	ERR1203954	Bacteria	Bacteroidota	Bacteroidia	Bacteroidales	Tannerellaceae	Parabacteroides	Parabacteroides distasonis
ERR1203953	ERR1203953	Bacteria	Firmicutes_A	Clostridia	Oscillospirales	Ruminococcaceae	Gemmiger	Gemmiger formicilis
ERR1203952	ERR1203952	Bacteria	Firmicutes_A	Clostridia	Lachnospirales	Lachnospiraceae	Eisenbergiella	Eisenbergiella sp900066775
ERR1203950	ERR1203950	Bacteria	Firmicutes_A	Clostridia	Lachnospirales	Lachnospiraceae	Oliverpabstia	Oliverpabstia intestinalis
ERR1203948	ERR1203948	Bacteria	Firmicutes_A	Clostridia	Lachnospirales	Lachnospiraceae	Bariatricus	Bariatricus comes
ERR1203947	ERR1203947	Bacteria	Bacteroidota	Bacteroidia	Bacteroidales	Rikenellaceae	Alistipes	Alistipes onderdonkii
ERR1203946	ERR1203946	Bacteria	Firmicutes_A	Clostridia	Lachnospirales	Lachnospiraceae	Coprococcus	Coprococcus eutactus_A
ERR1203945	ERR1203945	Bacteria	Bacteroidota	Bacteroidia	Bacteroidales	Bacteroidaceae	Bacteroides	Bacteroides stercoris
ERR1203944	ERR1203944	Bacteria	Bacteroidota	Bacteroidia	Bacteroidales	Bacteroidaceae	Bacteroides	Bacteroides uniformis
ERR1203943	ERR1203943	Bacteria	Firmicutes_A	Clostridia	Lachnospirales	Lachnospiraceae	Mediterraneibacter	Mediterraneibacter faecis
ERR1203942	ERR1203942	Bacteria	Firmicutes_A	Clostridia	Lachnospirales	Lachnospiraceae	Blautia_A	Blautia_A wexlerae
ERR1203940	ERR1203940	Bacteria	Actinobacteriota	Coriobacteriia	Coriobacteriales	Coriobacteriaceae	Collinsella	Collinsella aerofaciens_J
ERR1203939	ERR1203939	Bacteria	Firmicutes_A	Clostridia	Lachnospirales	Lachnospiraceae	Clostridium_AP	Clostridium_AP sp000509125
ERR1203932	ERR1203932	Bacteria	Firmicutes_A	Clostridia	Clostridiales	Clostridiaceae	Clostridium_P	Clostridium_P perfringens
ERR1203931	ERR1203931	Bacteria	Firmicutes	Bacilli	Lactobacillales	Enterococcaceae	Enterococcus	Enterococcus faecalis
ERR1203930	ERR1203930	Bacteria	Firmicutes	Bacilli	Lactobacillales	Lactobacillaceae	Lactobacillus	Lactobacillus paragasseri
ERR1203929	ERR1203929	Bacteria	Firmicutes_A	Clostridia	Clostridiales	Clostridiaceae	Clostridium_P	Clostridium_P perfringens
ERR1203928	ERR1203928	Bacteria	Firmicutes	Bacilli	Lactobacillales	Enterococcaceae	Enterococcus	Enterococcus faecalis
ERR1203927	ERR1203927	Bacteria	Firmicutes	Bacilli	Lactobacillales	Enterococcaceae	Enterococcus	Enterococcus faecalis
ERR1203926	ERR1203926	Bacteria	Firmicutes_A	Clostridia	Lachnospirales	Lachnospiraceae	Ruminococcus_B	Ruminococcus_B gnavus
ERR1203925	ERR1203925	Bacteria	Firmicutes_A	Clostridia	Lachnospirales	Lachnospiraceae	Anaerostipes	Anaerostipes caccae
ERR1203924	ERR1203924	Bacteria	Firmicutes	Bacilli	Erysipelotrichales	Coprobacillaceae	Erysipelatoclostridium	Erysipelatoclostridium ramosum
ERR1203923	ERR1203923	Bacteria	Firmicutes	Bacilli	Erysipelotrichales	Erysipelotrichaceae	Clostridium_AQ	Clostridium_AQ innocuum
ERR1203922	ERR1203922	Bacteria	Firmicutes_A	Clostridia	Clostridiales	Clostridiaceae	Clostridium_P	Clostridium_P perfringens
ERR1203921	ERR1203921	Bacteria	Firmicutes	Bacilli	Lactobacillales	Enterococcaceae	Enterococcus	Enterococcus faecalis
ERR1203920	ERR1203920	Bacteria	Proteobacteria	Gammaproteobacteria	Enterobacterales	Enterobacteriaceae	Escherichia	Escherichia coli
ERR1203919	ERR1203919	Bacteria	Firmicutes	Bacilli	Lactobacillales	Lactobacillaceae	Lacticaseibacillus	Lacticaseibacillus rhamnosus
ERR2221243	ERR2221243	Bacteria	Firmicutes	Bacilli	Bacillales_B	DSM-1321	Peribacillus	Peribacillus simplex
ERR2221241	ERR2221241	Bacteria	Firmicutes_A	Clostridia	Clostridiales	Clostridiaceae	Clostridium_P	Clostridium_P perfringens
ERR2221240	ERR2221240	Bacteria	Firmicutes	Bacilli	Erysipelotrichales	Coprobacillaceae	Erysipelatoclostridium	Erysipelatoclostridium spiroforme
ERR2221239	ERR2221239	Bacteria	Firmicutes	Bacilli	Erysipelotrichales	Coprobacillaceae	Erysipelatoclostridium	Erysipelatoclostridium ramosum
ERR2221238	ERR2221238	Bacteria	Firmicutes_A	Clostridia	Clostridiales	Clostridiaceae	Clostridium	Clostridium cuniculi
ERR2221237	ERR2221237	Bacteria	Firmicutes	Bacilli	Lactobacillales	Lactobacillaceae	Lacticaseibacillus	Lacticaseibacillus paracasei
ERR2221236	ERR2221236	Bacteria	Firmicutes	Bacilli	Lactobacillales	Enterococcaceae	Enterococcus	Enterococcus faecalis
ERR2221235	ERR2221235	Bacteria	Actinobacteriota	Actinomycetia	Mycobacteriales	Mycobacteriaceae	Corynebacterium	Corynebacterium propinquum
ERR2221234	ERR2221234	Bacteria	Firmicutes	Bacilli	Lactobacillales	Enterococcaceae	Enterococcus	Enterococcus faecalis
ERR2221233	ERR2221233	Bacteria	Firmicutes_A	Clostridia	Lachnospirales	Lachnospiraceae	Ruminococcus_B	Ruminococcus_B gnavus
ERR2221232	ERR2221232	Bacteria	Firmicutes_A	Clostridia	Lachnospirales	Lachnospiraceae	Anaerostipes	Anaerostipes caccae
ERR2221231	ERR2221231	Bacteria	Firmicutes	Bacilli	Erysipelotrichales	Coprobacillaceae	Erysipelatoclostridium	Erysipelatoclostridium ramosum
ERR2221230	ERR2221230	Bacteria	Firmicutes	Bacilli	Erysipelotrichales	Erysipelotrichaceae	Clostridium_AQ	Clostridium_AQ innocuum
ERR2221229	ERR2221229	Bacteria	Firmicutes_A	Clostridia	Clostridiales	Clostridiaceae	Clostridium_P	Clostridium_P perfringens
ERR2221228	ERR2221228	Bacteria	Firmicutes	Bacilli	Lactobacillales	Enterococcaceae	Enterococcus	Enterococcus faecalis
ERR2221227	ERR2221227	Bacteria	Proteobacteria	Gammaproteobacteria	Enterobacterales	Enterobacteriaceae	Escherichia	Escherichia coli
ERR2221226	ERR2221226	Bacteria	Firmicutes	Bacilli	Lactobacillales	Lactobacillaceae	Lacticaseibacillus	Lacticaseibacillus rhamnosus
ERR2221225	ERR2221225	Bacteria	Firmicutes_A	Clostridia	Peptostreptococcales	Peptostreptococcaceae	Clostridioides	Clostridioides difficile
ERR2221223	ERR2221223	Bacteria	Firmicutes	Bacilli	Lactobacillales	Enterococcaceae	Enterococcus	Enterococcus faecalis
ERR2221222	ERR2221222	Bacteria	Proteobacteria	Gammaproteobacteria	Enterobacterales	Enterobacteriaceae	Escherichia	Escherichia coli
ERR2221221	ERR2221221	Bacteria	Proteobacteria	Gammaproteobacteria	Enterobacterales	Enterobacteriaceae	Escherichia	Escherichia coli
ERR2221220	ERR2221220	Bacteria	Firmicutes_A	Clostridia	Oscillospirales	Acutalibacteraceae	Ruminococcus_E	Ruminococcus_E bromii_B
ERR2221219	ERR2221219	Bacteria	Firmicutes_A	Clostridia	Peptostreptococcales	Peptostreptococcaceae	Paraclostridium	Paraclostridium bifermentans
ERR2221218	ERR2221218	Bacteria	Firmicutes	Bacilli	Lactobacillales	Enterococcaceae	Enterococcus_D	Enterococcus_D gallinarum
ERR2221217	ERR2221217	Bacteria	Firmicutes	Bacilli	Lactobacillales	Enterococcaceae	Enterococcus_D	Enterococcus_D casseliflavus
ERR2221216	ERR2221216	Bacteria	Firmicutes	Bacilli	Lactobacillales	Enterococcaceae	Enterococcus_B	Enterococcus_B lactis
ERR2221215	ERR2221215	Bacteria	Firmicutes	Bacilli	Lactobacillales	Lactobacillaceae	Ligilactobacillus	Ligilactobacillus salivarius
ERR2221214	ERR2221214	Bacteria	Proteobacteria	Gammaproteobacteria	Enterobacterales	Enterobacteriaceae	Escherichia	Escherichia coli
ERR1022486	ERR1022486	Bacteria	Firmicutes_A	Clostridia	Oscillospirales	Acutalibacteraceae	Ruminococcus_E	Ruminococcus_E bromii_B
ERR1022485	ERR1022485	Bacteria	Firmicutes_A	Clostridia	Oscillospirales	Ruminococcaceae	Ruminococcus_D	Ruminococcus_D bicirculans
ERR1022484	ERR1022484	Bacteria	Firmicutes_A	Clostridia	Oscillospirales	Ruminococcaceae	Faecalibacterium	Faecalibacterium prausnitzii_A
ERR1022483	ERR1022483	Bacteria	Firmicutes_A	Clostridia	Oscillospirales	Acutalibacteraceae	Pseudoruminococcus_A	Pseudoruminococcus_A massiliensis
ERR1022482	ERR1022482	Bacteria	Firmicutes_A	Clostridia	Lachnospirales	Lachnospiraceae	Agathobacter	Agathobacter rectalis
ERR1022481	ERR1022481	Bacteria	Firmicutes_A	Clostridia	Lachnospirales	Lachnospiraceae	KLE1615	KLE1615 sp900066985
ERR1022401	ERR1022401	Bacteria	Firmicutes_A	Clostridia	Lachnospirales	Lachnospiraceae	Lachnospira	Lachnospira rogosae_A
ERR1022478	ERR1022478	Bacteria	Firmicutes_A	Clostridia	Lachnospirales	Lachnospiraceae	Anaerobutyricum	Anaerobutyricum soehngenii
ERR1022477	ERR1022477	Bacteria	Firmicutes_A	Clostridia	Lachnospirales	Lachnospiraceae	Coprococcus	Coprococcus eutactus_A
ERR1022476	ERR1022476	Bacteria	Firmicutes_A	Clostridia	Lachnospirales	Lachnospiraceae	Bariatricus	Bariatricus comes
ERR1022475	ERR1022475	Bacteria	Firmicutes_A	Clostridia	Lachnospirales	Lachnospiraceae	Dorea_A	Dorea_A longicatena
ERR1022473	ERR1022473	Bacteria	Firmicutes_A	Clostridia	Lachnospirales	Lachnospiraceae	Anaerostipes	Anaerostipes hadrus
ERR1022400	ERR1022400	Bacteria	Firmicutes_A	Clostridia	Lachnospirales	Lachnospiraceae	Fusicatenibacter	Fusicatenibacter saccharivorans
ERR1022466	ERR1022466	Bacteria	Firmicutes_A	Clostridia	Peptostreptococcales	Peptostreptococcaceae	Paraclostridium	Paraclostridium tenue
ERR1022465	ERR1022465	Bacteria	Firmicutes_A	Clostridia	Peptostreptococcales	Peptostreptococcaceae	Paraclostridium	Paraclostridium tenue
ERR1022464	ERR1022464	Bacteria	Firmicutes	Bacilli	Erysipelotrichales	Coprobacillaceae	Faecalibacillus	Faecalibacillus intestinalis
ERR1022462	ERR1022462	Bacteria	Bacteroidota	Bacteroidia	Bacteroidales	Tannerellaceae	Parabacteroides	Parabacteroides distasonis
ERR1022461	ERR1022461	Bacteria	Bacteroidota	Bacteroidia	Bacteroidales	Rikenellaceae	Alistipes	Alistipes onderdonkii
ERR1022399	ERR1022399	Bacteria	Firmicutes_A	Clostridia	Lachnospirales	Lachnospiraceae	Agathobacter	Agathobacter rectalis
ERR1022460	ERR1022460	Bacteria	Bacteroidota	Bacteroidia	Bacteroidales	Bacteroidaceae	Bacteroides	Bacteroides caccae
ERR1022458	ERR1022458	Bacteria	Bacteroidota	Bacteroidia	Bacteroidales	Bacteroidaceae	Phocaeicola	Phocaeicola vulgatus
ERR1022457	ERR1022457	Bacteria	Bacteroidota	Bacteroidia	Bacteroidales	Bacteroidaceae	Bacteroides	Bacteroides ovatus
ERR1022456	ERR1022456	Bacteria	Bacteroidota	Bacteroidia	Bacteroidales	Bacteroidaceae	Bacteroides	Bacteroides uniformis
ERR1022455	ERR1022455	Bacteria	Firmicutes_A	Clostridia	Christensenellales	GCA-900066905	GCA-900066905	GCA-900066905 sp900066905
ERR1022454	ERR1022454	Bacteria	Firmicutes_A	Clostridia	Oscillospirales	Oscillospiraceae	Intestinimonas	Intestinimonas massiliensis
ERR1022453	ERR1022453	Bacteria	Firmicutes_A	Clostridia	Oscillospirales	Ruminococcaceae	Anaerotruncus	Anaerotruncus colihominis
ERR1022452	ERR1022452	Bacteria	Firmicutes_A	Clostridia	Oscillospirales	Ruminococcaceae	CAG-353	CAG-353 sp900066885
ERR1022451	ERR1022451	Bacteria	Firmicutes_A	Clostridia	Oscillospirales	Oscillospiraceae	Lawsonibacter	Lawsonibacter sp900066645
ERR1022398	ERR1022398	Bacteria	Firmicutes_A	Clostridia	Lachnospirales	Lachnospiraceae	Anaerobutyricum	Anaerobutyricum hallii
ERR1022450	ERR1022450	Bacteria	Firmicutes_A	Clostridia	Oscillospirales	Oscillospiraceae	Intestinimonas	Intestinimonas butyriciproducens
ERR1022449	ERR1022449	Bacteria	Firmicutes_A	Clostridia	UBA1381	UBA1381	CAG-41	CAG-41 sp900066215
ERR1022447	ERR1022447	Bacteria	Firmicutes_A	Clostridia	Oscillospirales	Oscillospiraceae	Pseudoflavonifractor	Pseudoflavonifractor capillosus
ERR1022446	ERR1022446	Bacteria	Firmicutes_A	Clostridia	Oscillospirales	Oscillospiraceae	Flavonifractor	Flavonifractor plautii
ERR1022445	ERR1022445	Bacteria	Firmicutes_A	Clostridia	Oscillospirales	Oscillospiraceae	Lawsonibacter	Lawsonibacter sp900066825
ERR1022443	ERR1022443	Bacteria	Firmicutes_A	Clostridia	Oscillospirales	Acutalibacteraceae	Clostridium_A	Clostridium_A leptum
ERR1022442	ERR1022442	Bacteria	Firmicutes_A	Clostridia	Oscillospirales	Ruminococcaceae	Ruminiclostridium_E	Ruminiclostridium_E siraeum
ERR1022441	ERR1022441	Bacteria	Firmicutes_A	Clostridia	Oscillospirales	Butyricicoccaceae	Agathobaculum	Agathobaculum sp900291975
ERR1022440	ERR1022440	Bacteria	Firmicutes_A	Clostridia	Oscillospirales	Butyricicoccaceae	Agathobaculum	Agathobaculum butyriciproducens
ERR1022437	ERR1022437	Bacteria	Firmicutes_A	Clostridia	Lachnospirales	Lachnospiraceae	Fusicatenibacter	Fusicatenibacter saccharivorans
ERR1022436	ERR1022436	Bacteria	Firmicutes_A	Clostridia	Lachnospirales	Lachnospiraceae	Eisenbergiella	Eisenbergiella sp900066775
ERR1022435	ERR1022435	Bacteria	Firmicutes_A	Clostridia	Lachnospirales	Lachnospiraceae	Blautia_A	Blautia_A obeum
ERR1022434	ERR1022434	Bacteria	Firmicutes_A	Clostridia	Lachnospirales	Lachnospiraceae	Lachnoclostridium_B	Lachnoclostridium_B sp900066765
ERR1022431	ERR1022431	Bacteria	Firmicutes_A	Clostridia	Lachnospirales	Lachnospiraceae	Oliverpabstia	Oliverpabstia intestinalis
ERR1022428	ERR1022428	Bacteria	Firmicutes_A	Clostridia	Lachnospirales	Lachnospiraceae	Dorea_A	Dorea_A longicatena_B
ERR1022427	ERR1022427	Bacteria	Firmicutes_A	Clostridia	Lachnospirales	Lachnospiraceae	Bariatricus	Bariatricus comes
ERR1022426	ERR1022426	Bacteria	Firmicutes_A	Clostridia	Lachnospirales	Lachnospiraceae	Blautia_A	Blautia_A massiliensis
ERR1022424	ERR1022424	Bacteria	Firmicutes_A	Clostridia	Lachnospirales	Lachnospiraceae	Blautia_A	Blautia_A faecis
ERR1022422	ERR1022422	Bacteria	Firmicutes_A	Clostridia	Lachnospirales	Lachnospiraceae	Anaerostipes	Anaerostipes hadrus
ERR1022421	ERR1022421	Bacteria	Firmicutes_A	Clostridia	Clostridiales	Clostridiaceae	Clostridium	Clostridium baratii
ERR1022396	ERR1022396	Bacteria	Bacteroidota	Bacteroidia	Bacteroidales	Bacteroidaceae	Bacteroides	Bacteroides caccae
ERR1022419	ERR1022419	Bacteria	Firmicutes_A	Clostridia	Peptostreptococcales	Anaerovoracaceae	Emergencia	Emergencia sp900066695
ERR1022418	ERR1022418	Bacteria	Firmicutes_A	Clostridia	Peptostreptococcales	Peptostreptococcaceae	Intestinibacter	Intestinibacter bartlettii
ERR1022417	ERR1022417	Bacteria	Firmicutes	Bacilli	Erysipelotrichales	Erysipelotrichaceae	Longicatena	Longicatena caecimuris
ERR1022416	ERR1022416	Bacteria	Actinobacteriota	Coriobacteriia	Coriobacteriales	Coriobacteriaceae	Collinsella	Collinsella aerofaciens_E
ERR1022415	ERR1022415	Bacteria	Bacteroidota	Bacteroidia	Bacteroidales	Tannerellaceae	Parabacteroides	Parabacteroides distasonis
ERR1022413	ERR1022413	Bacteria	Bacteroidota	Bacteroidia	Bacteroidales	Bacteroidaceae	Bacteroides	Bacteroides thetaiotaomicron
ERR1022412	ERR1022412	Bacteria	Bacteroidota	Bacteroidia	Bacteroidales	Bacteroidaceae	Bacteroides	Bacteroides uniformis
ERR1022395	ERR1022395	Bacteria	Firmicutes_A	Clostridia	Peptostreptococcales	Peptostreptococcaceae	Intestinibacter	Intestinibacter bartlettii
ERR1022409	ERR1022409	Bacteria	Firmicutes_A	Clostridia	Oscillospirales	Oscillospiraceae	Lawsonibacter	Lawsonibacter sp900066645
ERR1022408	ERR1022408	Bacteria	Firmicutes_A	Clostridia	Oscillospirales	Ruminococcaceae	Ruminococcus_D	Ruminococcus_D bicirculans
ERR1022407	ERR1022407	Bacteria	Firmicutes_A	Clostridia	Oscillospirales	Oscillospiraceae	Dysosmobacter	Dysosmobacter welbionis
ERR1022405	ERR1022405	Bacteria	Firmicutes_A	Clostridia	Lachnospirales	Lachnospiraceae	UMGS1375	UMGS1375 sp900066615
ERR1022402	ERR1022402	Bacteria	Firmicutes_A	Clostridia	Lachnospirales	Lachnospiraceae	Eubacterium_I	Eubacterium_I sp900066595
ERR1022394	ERR1022394	Bacteria	Firmicutes_A	Clostridia	Lachnospirales	Lachnospiraceae	Lachnospira	Lachnospira eligens_A
ERR2221205	ERR2221205	Bacteria	Firmicutes	Bacilli	Lactobacillales	Lactobacillaceae	Lactobacillus	Lactobacillus sp910589675
ERR2221204	ERR2221204	Bacteria	Firmicutes	Bacilli	Lactobacillales	Lactobacillaceae	Limosilactobacillus	Limosilactobacillus reuteri
ERR2221203	ERR2221203	Bacteria	Firmicutes	Bacilli	Lactobacillales	Enterococcaceae	Enterococcus	Enterococcus faecalis
ERR2221202	ERR2221202	Bacteria	Bacteroidota	Bacteroidia	Bacteroidales	Muribaculaceae	Muribaculum	Muribaculum faecis
ERR2221201	ERR2221201	Bacteria	Bacteroidota	Bacteroidia	Bacteroidales	Muribaculaceae	Muribaculum	Muribaculum faecis
ERR2221213	ERR2221213	Bacteria	Firmicutes_A	Clostridia	Oscillospirales	Oscillospiraceae	Flavonifractor	Flavonifractor plautii
ERR2221210	ERR2221210	Bacteria	Bacteroidota	Bacteroidia	Bacteroidales	Rikenellaceae	Alistipes	Alistipes sp002358415
ERR2221209	ERR2221209	Bacteria	Firmicutes_A	Clostridia	Lachnospirales	Lachnospiraceae	Anaerostipes	Anaerostipes sp000508985
ERR2221199	ERR2221199	Bacteria	Firmicutes_A	Clostridia	Lachnospirales	Lachnospiraceae	Anaerostipes	Anaerostipes hadrus
ERR1022391	ERR1022391	Bacteria	Firmicutes_A	Clostridia	Lachnospirales	Lachnospiraceae	Lachnospira	Lachnospira eligens_A
ERR1022390	ERR1022390	Bacteria	Firmicutes_A	Clostridia	Lachnospirales	Lachnospiraceae	Merdisoma	Merdisoma sp900066385
ERR1022388	ERR1022388	Bacteria	Firmicutes_A	Clostridia	Lachnospirales	Lachnospiraceae	Lachnoclostridium_B	Lachnoclostridium_B sp900066555
ERR1022387	ERR1022387	Bacteria	Firmicutes_A	Clostridia	Lachnospirales	Lachnospiraceae	Schaedlerella	Schaedlerella sp900066545
ERR1022384	ERR1022384	Bacteria	Firmicutes_A	Clostridia	Lachnospirales	Lachnospiraceae	Dorea	Dorea formicigenerans
ERR1022382	ERR1022382	Bacteria	Firmicutes_A	Clostridia	Lachnospirales	Lachnospiraceae	Bariatricus	Bariatricus comes
ERR1022375	ERR1022375	Bacteria	Firmicutes_A	Clostridia	Peptostreptococcales	Peptostreptococcaceae	GCA-900066495	GCA-900066495 sp900066495
ERR1022374	ERR1022374	Bacteria	Firmicutes_A	Clostridia	Clostridiales	Clostridiaceae	Clostridium_P	Clostridium_P ventriculi
ERR1022373	ERR1022373	Bacteria	Firmicutes_A	Clostridia	Clostridiales	Clostridiaceae	Clostridium	Clostridium paraputrificum
ERR1022372	ERR1022372	Bacteria	Firmicutes_A	Clostridia	Clostridiales	Clostridiaceae	Clostridium	Clostridium disporicum
ERR1022370	ERR1022370	Bacteria	Firmicutes_C	Negativicutes	Veillonellales	Megasphaeraceae	Megasphaera	Megasphaera stantonii
ERR1022369	ERR1022369	Bacteria	Firmicutes	Bacilli	Erysipelotrichales	Erysipelotrichaceae	Clostridium_AQ	Clostridium_AQ innocuum
ERR1022368	ERR1022368	Bacteria	Firmicutes	Bacilli	Erysipelotrichales	Coprobacillaceae	Faecalibacillus	Faecalibacillus intestinalis
ERR1022367	ERR1022367	Bacteria	Firmicutes	Bacilli	Haloplasmatales_A	Turicibacteraceae	Turicibacter	Turicibacter sp001543345
ERR1022366	ERR1022366	Bacteria	Actinobacteriota	Actinomycetia	Actinomycetales	Bifidobacteriaceae	Bifidobacterium	Bifidobacterium adolescentis
ERR1022365	ERR1022365	Bacteria	Actinobacteriota	Coriobacteriia	Coriobacteriales	Coriobacteriaceae	Enorma	Enorma massiliensis
ERR1022364	ERR1022364	Bacteria	Bacteroidota	Bacteroidia	Bacteroidales	Tannerellaceae	Parabacteroides	Parabacteroides merdae
ERR1022363	ERR1022363	Bacteria	Bacteroidota	Bacteroidia	Bacteroidales	Bacteroidaceae	Bacteroides	Bacteroides uniformis
ERR1022362	ERR1022362	Bacteria	Bacteroidota	Bacteroidia	Bacteroidales	Bacteroidaceae	Bacteroides	Bacteroides faecis
ERR1022360	ERR1022360	Bacteria	Bacteroidota	Bacteroidia	Bacteroidales	Bacteroidaceae	Bacteroides	Bacteroides uniformis
ERR1022359	ERR1022359	Bacteria	Bacteroidota	Bacteroidia	Bacteroidales	Bacteroidaceae	Phocaeicola	Phocaeicola sp900066445
ERR1022357	ERR1022357	Bacteria	Firmicutes_A	Clostridia	Lachnospirales	Lachnospiraceae	Mediterraneibacter	Mediterraneibacter torques
ERR1022356	ERR1022356	Bacteria	Actinobacteriota	Actinomycetia	Actinomycetales	Bifidobacteriaceae	Bifidobacterium	Bifidobacterium pseudocatenulatum
ERR1022355	ERR1022355	Bacteria	Firmicutes_A	Clostridia	Oscillospirales	Oscillospiraceae	Dysosmobacter	Dysosmobacter welbionis
ERR1022354	ERR1022354	Bacteria	Firmicutes_A	Clostridia	Lachnospirales	Lachnospiraceae	Bariatricus	Bariatricus comes
ERR1022353	ERR1022353	Bacteria	Firmicutes_A	Clostridia	Lachnospirales	Lachnospiraceae	Enterocloster	Enterocloster citroniae
ERR1022352	ERR1022352	Bacteria	Firmicutes_A	Clostridia	Lachnospirales	Lachnospiraceae	Lachnospira	Lachnospira rogosae_A
ERR1022351	ERR1022351	Bacteria	Firmicutes_A	Clostridia	Lachnospirales	Lachnospiraceae	Anaerobutyricum	Anaerobutyricum hallii
ERR1022283	ERR1022283	Bacteria	Actinobacteriota	Actinomycetia	Actinomycetales	Bifidobacteriaceae	Bifidobacterium	Bifidobacterium adolescentis
ERR1022350	ERR1022350	Bacteria	Firmicutes_A	Clostridia	Oscillospirales	Ruminococcaceae	Ruminococcus_D	Ruminococcus_D bicirculans
ERR1022349	ERR1022349	Bacteria	Firmicutes_A	Clostridia	Lachnospirales	Lachnospiraceae	Eubacterium_I	Eubacterium_I ramulus
ERR1022348	ERR1022348	Bacteria	Bacteroidota	Bacteroidia	Bacteroidales	Rikenellaceae	Alistipes	Alistipes onderdonkii
ERR1022347	ERR1022347	Bacteria	Firmicutes_A	Clostridia	Clostridiales	Clostridiaceae	Clostridium_P	Clostridium_P perfringens
ERR1022346	ERR1022346	Bacteria	Firmicutes_A	Clostridia	Lachnospirales	Lachnospiraceae	Coprococcus	Coprococcus eutactus_A
ERR1022344	ERR1022344	Bacteria	Firmicutes_A	Clostridia	Lachnospirales	Lachnospiraceae	RUG115	RUG115 sp900066395
ERR1022282	ERR1022282	Bacteria	Actinobacteriota	Coriobacteriia	Coriobacteriales	Coriobacteriaceae	Collinsella	Collinsella aerofaciens_F
ERR1022343	ERR1022343	Bacteria	Firmicutes_A	Clostridia	Lachnospirales	Lachnospiraceae	Merdisoma	Merdisoma sp900066385
ERR1022342	ERR1022342	Bacteria	Firmicutes_A	Clostridia	Lachnospirales	Lachnospiraceae	CAG-95	CAG-95 sp900066375
ERR1022341	ERR1022341	Bacteria	Firmicutes_A	Clostridia	Lachnospirales	Lachnospiraceae	Acetatifactor	Acetatifactor intestinalis
ERR1022340	ERR1022340	Bacteria	Firmicutes_A	Clostridia	Lachnospirales	Lachnospiraceae	Blautia_A	Blautia_A sp900066355
ERR1022339	ERR1022339	Bacteria	Firmicutes_A	Clostridia	Lachnospirales	Lachnospiraceae	Blautia_A	Blautia_A obeum
ERR1022338	ERR1022338	Bacteria	Firmicutes_A	Clostridia	Lachnospirales	Lachnospiraceae	Blautia_A	Blautia_A sp900066335
ERR1022337	ERR1022337	Bacteria	Firmicutes_A	Clostridia	Lachnospirales	Lachnospiraceae	Blautia_A	Blautia_A massiliensis
ERR1022336	ERR1022336	Bacteria	Firmicutes_A	Clostridia	Oscillospirales	Oscillospiraceae	Lawsonibacter	Lawsonibacter sp900066645
ERR1022335	ERR1022335	Bacteria	Actinobacteriota	Actinomycetia	Actinomycetales	Bifidobacteriaceae	Bifidobacterium	Bifidobacterium bifidum
ERR1022334	ERR1022334	Bacteria	Firmicutes_A	Clostridia	Peptostreptococcales	Anaerovoracaceae	Copromorpha	Copromorpha sp900066305
ERR1022281	ERR1022281	Bacteria	Bacteroidota	Bacteroidia	Bacteroidales	Tannerellaceae	Parabacteroides	Parabacteroides distasonis
ERR1022333	ERR1022333	Bacteria	Firmicutes	Bacilli	Erysipelotrichales	Coprobacillaceae	Faecalibacillus	Faecalibacillus intestinalis
ERR1022332	ERR1022332	Bacteria	Firmicutes	Bacilli	Erysipelotrichales	Coprobacillaceae	Faecalibacillus	Faecalibacillus faecis
ERR1022331	ERR1022331	Bacteria	Bacteroidota	Bacteroidia	Bacteroidales	Bacteroidaceae	Bacteroides	Bacteroides thetaiotaomicron
ERR1022329	ERR1022329	Bacteria	Bacteroidota	Bacteroidia	Bacteroidales	Bacteroidaceae	Bacteroides	Bacteroides salyersiae
ERR1022328	ERR1022328	Bacteria	Firmicutes_A	Clostridia	Oscillospirales	Ruminococcaceae	Faecalibacterium	Faecalibacterium prausnitzii_D
ERR1022327	ERR1022327	Bacteria	Firmicutes_A	Clostridia	Oscillospirales	Ruminococcaceae	Faecalibacterium	Faecalibacterium prausnitzii_H
ERR1022325	ERR1022325	Bacteria	Firmicutes_A	Clostridia	Lachnospirales	Lachnospiraceae	Mediterraneibacter	Mediterraneibacter faecis
ERR1022324	ERR1022324	Bacteria	Firmicutes_A	Clostridia	Lachnospirales	Lachnospiraceae	Dorea_A	Dorea_A longicatena
ERR1022280	ERR1022280	Bacteria	Firmicutes	Bacilli	Haloplasmatales_A	Turicibacteraceae	Turicibacter	Turicibacter sanguinis
ERR1022322	ERR1022322	Bacteria	Bacteroidota	Bacteroidia	Bacteroidales	Bacteroidaceae	Bacteroides	Bacteroides uniformis
ERR1022321	ERR1022321	Bacteria	Firmicutes_A	Clostridia	Lachnospirales	Lachnospiraceae	Agathobacter	Agathobacter faecis
ERR1022320	ERR1022320	Bacteria	Actinobacteriota	Actinomycetia	Actinomycetales	Bifidobacteriaceae	Bifidobacterium	Bifidobacterium adolescentis
ERR1022319	ERR1022319	Bacteria	Bacteroidota	Bacteroidia	Bacteroidales	Bacteroidaceae	Bacteroides	Bacteroides zhangwenhongi
ERR1022317	ERR1022317	Bacteria	Firmicutes_A	Clostridia	Oscillospirales	Acutalibacteraceae	Pseudoruminococcus_A	Pseudoruminococcus_A massiliensis
ERR1022315	ERR1022315	Bacteria	Firmicutes_A	Clostridia	Lachnospirales	Lachnospiraceae	Blautia_A	Blautia_A hydrogenotrophica
ERR1022279	ERR1022279	Bacteria	Firmicutes_A	Clostridia	Oscillospirales	Ruminococcaceae	Faecalibacterium	Faecalibacterium prausnitzii_C
ERR1022311	ERR1022311	Bacteria	Firmicutes_A	Clostridia	UBA1381	UBA1381	CAG-41	CAG-41 sp900066215
ERR1022310	ERR1022310	Bacteria	Firmicutes_A	Clostridia	Lachnospirales	Lachnospiraceae	Ruminococcus_B	Ruminococcus_B gnavus
ERR1022309	ERR1022309	Bacteria	Firmicutes_A	Clostridia	Lachnospirales	Lachnospiraceae	Dorea_A	Dorea_A longicatena
ERR1022308	ERR1022308	Bacteria	Firmicutes_A	Clostridia	Lachnospirales	Lachnospiraceae	Hungatella	Hungatella effluvii
ERR1022307	ERR1022307	Bacteria	Firmicutes_A	Clostridia	Lachnospirales	Lachnospiraceae	Fusicatenibacter	Fusicatenibacter saccharivorans
ERR1022306	ERR1022306	Bacteria	Firmicutes_A	Clostridia	Lachnospirales	Lachnospiraceae	Blautia_A	Blautia_A sp900066205
ERR1022305	ERR1022305	Bacteria	Firmicutes_A	Clostridia	Lachnospirales	Lachnospiraceae	Mediterraneibacter	Mediterraneibacter massiliensis
ERR1022304	ERR1022304	Bacteria	Firmicutes_A	Clostridia	Lachnospirales	Lachnospiraceae	Mediterraneibacter	Mediterraneibacter torques
ERR1022278	ERR1022278	Bacteria	Firmicutes_A	Clostridia	Lachnospirales	Lachnospiraceae	Coprococcus	Coprococcus sp900066115
ERR1022303	ERR1022303	Bacteria	Firmicutes_A	Clostridia	Lachnospirales	Lachnospiraceae	Anaerobutyricum	Anaerobutyricum hallii
ERR1022302	ERR1022302	Bacteria	Firmicutes_A	Clostridia	Lachnospirales	Lachnospiraceae	Blautia_A	Blautia_A faecis
ERR1022301	ERR1022301	Bacteria	Firmicutes_A	Clostridia	Lachnospirales	Lachnospiraceae	Coprococcus	Coprococcus eutactus_A
ERR1022300	ERR1022300	Bacteria	Actinobacteriota	Coriobacteriia	Coriobacteriales	Coriobacteriaceae	Collinsella	Collinsella aerofaciens_J
ERR1022299	ERR1022299	Bacteria	Firmicutes_A	Clostridia	Oscillospirales	Ruminococcaceae	Massilimaliae	Massilimaliae timonensis
ERR1022298	ERR1022298	Bacteria	Bacteroidota	Bacteroidia	Bacteroidales	Bacteroidaceae	Bacteroides	Bacteroides finegoldii
ERR1022296	ERR1022296	Bacteria	Firmicutes_A	Clostridia	Lachnospirales	Lachnospiraceae	Blautia_A	Blautia_A wexlerae
ERR1022295	ERR1022295	Bacteria	Firmicutes_A	Clostridia	Lachnospirales	Lachnospiraceae	Blautia_A	Blautia_A obeum
ERR1022294	ERR1022294	Bacteria	Firmicutes_A	Clostridia	Lachnospirales	Lachnospiraceae	Blautia_A	Blautia_A sp900066145
ERR1022277	ERR1022277	Bacteria	Firmicutes_A	Clostridia	Lachnospirales	Lachnospiraceae	CAG-603	CAG-603 sp900066105
ERR1022293	ERR1022293	Bacteria	Firmicutes_A	Clostridia	Lachnospirales	Lachnospiraceae	Roseburia	Roseburia inulinivorans
ERR1022291	ERR1022291	Bacteria	Firmicutes_A	Clostridia	Lachnospirales	Lachnospiraceae	Mediterraneibacter	Mediterraneibacter faecis
ERR1022290	ERR1022290	Bacteria	Firmicutes_A	Clostridia	Lachnospirales	Lachnospiraceae	Bariatricus	Bariatricus comes
ERR1022289	ERR1022289	Bacteria	Firmicutes_A	Clostridia	Lachnospirales	Lachnospiraceae	Limivivens	Limivivens sp900066135
ERR1022288	ERR1022288	Bacteria	Firmicutes_A	Clostridia	Lachnospirales	Lachnospiraceae	Anaerostipes	Anaerostipes hadrus_A
ERR1022287	ERR1022287	Bacteria	Firmicutes_A	Clostridia	Lachnospirales	Lachnospiraceae	Coprococcus	Coprococcus eutactus_A
ERR1022286	ERR1022286	Bacteria	Firmicutes_C	Negativicutes	Selenomonadales	Selenomonadaceae	Mitsuokella	Mitsuokella jalaludinii
ERR1022276	ERR1022276	Bacteria	Firmicutes_A	Clostridia	Lachnospirales	Lachnospiraceae	Lachnoclostridium_B	Lachnoclostridium_B sp900066555
ERR2221197	ERR2221197	Bacteria	Firmicutes_A	Clostridia	Lachnospirales	Lachnospiraceae	Anaerostipes	Anaerostipes hadrus
ERR2221195	ERR2221195	Bacteria	Firmicutes	Bacilli	Staphylococcales	Staphylococcaceae	Staphylococcus	Staphylococcus nepalensis
ERR2221194	ERR2221194	Bacteria	Proteobacteria	Gammaproteobacteria	Enterobacterales	Enterobacteriaceae	Enterobacter	Enterobacter hormaechei_A
ERR1022275	ERR1022275	Bacteria	Firmicutes_A	Clostridia	Lachnospirales	Lachnospiraceae	Blautia_A	Blautia_A sp900066205
ERR1022274	ERR1022274	Bacteria	Firmicutes_A	Clostridia	Lachnospirales	Lachnospiraceae	Marvinbryantia	Marvinbryantia sp900066075
ERR1022272	ERR1022272	Bacteria	Firmicutes_A	Clostridia	Lachnospirales	Lachnospiraceae	Copromonas	Copromonas sp900066055
ERR1022271	ERR1022271	Bacteria	Bacteroidota	Bacteroidia	Bacteroidales	Bacteroidaceae	Bacteroides	Bacteroides uniformis
ERR2221119	ERR2221119	Bacteria	Firmicutes_A	Clostridia	Peptostreptococcales	Peptostreptococcaceae	Paraclostridium	Paraclostridium bifermentans
ERR2221192	ERR2221192	Bacteria	Actinobacteriota	Coriobacteriia	Coriobacteriales	Eggerthellaceae	Adlercreutzia	Adlercreutzia equolifaciens
ERR2221191	ERR2221191	Bacteria	Firmicutes_A	Clostridia	Oscillospirales	Ruminococcaceae	Gemmiger	Gemmiger variabilis
ERR2221190	ERR2221190	Bacteria	Firmicutes	Bacilli	Lactobacillales	Streptococcaceae	Streptococcus	Streptococcus parasanguinis
ERR2221189	ERR2221189	Bacteria	Firmicutes_A	Clostridia	Lachnospirales	Lachnospiraceae	Mediterraneibacter	Mediterraneibacter torques
ERR2221188	ERR2221188	Bacteria	Firmicutes_A	Clostridia	Oscillospirales	Ruminococcaceae	Faecalibacterium	Faecalibacterium prausnitzii_C
ERR2221186	ERR2221186	Bacteria	Firmicutes_A	Clostridia	Lachnospirales	Lachnospiraceae	Dorea_A	Dorea_A longicatena
ERR2221184	ERR2221184	Bacteria	Firmicutes_A	Clostridia	Oscillospirales	Acutalibacteraceae	Clostridium_A	Clostridium_A leptum
ERR2221118	ERR2221118	Bacteria	Proteobacteria	Gammaproteobacteria	Enterobacterales	Enterobacteriaceae	Klebsiella	Klebsiella pneumoniae
ERR2221182	ERR2221182	Bacteria	Firmicutes_A	Clostridia	Oscillospirales	Butyricicoccaceae	Butyricicoccus	Butyricicoccus pullicaecorum
ERR2221181	ERR2221181	Bacteria	Firmicutes_A	Clostridia	Lachnospirales	Lachnospiraceae	Anaerobutyricum	Anaerobutyricum hallii
ERR2221180	ERR2221180	Bacteria	Firmicutes_A	Clostridia	Monoglobales	Monoglobaceae	Monoglobus	Monoglobus pectinilyticus
ERR2221179	ERR2221179	Bacteria	Firmicutes	Bacilli	Erysipelotrichales	Coprobacillaceae	Beduini	Beduini sp902363625
ERR2221178	ERR2221178	Bacteria	Firmicutes_A	Clostridia	Lachnospirales	Lachnospiraceae	Eisenbergiella	Eisenbergiella porci
ERR2221177	ERR2221177	Bacteria	Firmicutes_A	Clostridia	Oscillospirales	Butyricicoccaceae	Agathobaculum	Agathobaculum butyriciproducens
ERR2221176	ERR2221176	Bacteria	Firmicutes_A	Clostridia	Peptostreptococcales	Anaerovoracaceae	Bacilliculturomica	Bacilliculturomica massiliensis
ERR2221175	ERR2221175	Bacteria	Firmicutes	Bacilli	Lactobacillales	Streptococcaceae	Streptococcus	Streptococcus parasanguinis_F
ERR2221117	ERR2221117	Bacteria	Proteobacteria	Gammaproteobacteria	Enterobacterales	Enterobacteriaceae	Enterobacter	Enterobacter hormaechei_A
ERR2221174	ERR2221174	Bacteria	Firmicutes	Bacilli	Lactobacillales	Streptococcaceae	Streptococcus	Streptococcus mutans
ERR2221173	ERR2221173	Bacteria	Firmicutes	Bacilli	Lactobacillales	Streptococcaceae	Streptococcus	Streptococcus agalactiae
ERR2221172	ERR2221172	Bacteria	Firmicutes_A	Clostridia	Oscillospirales	Ruminococcaceae	Ruminococcus_D	Ruminococcus_D bicirculans
ERR2221171	ERR2221171	Bacteria	Firmicutes_A	Clostridia	Lachnospirales	Lachnospiraceae	Roseburia	Roseburia intestinalis
ERR2221170	ERR2221170	Bacteria	Firmicutes_A	Clostridia	Lachnospirales	Lachnospiraceae	Blautia_A	Blautia_A caecimuris
ERR2221169	ERR2221169	Bacteria	Firmicutes	Bacilli	Lactobacillales	Lactobacillaceae	Pediococcus	Pediococcus acidilactici
ERR2221168	ERR2221168	Bacteria	Bacteroidota	Bacteroidia	Bacteroidales	Tannerellaceae	Parabacteroides	Parabacteroides distasonis
ERR2221167	ERR2221167	Bacteria	Firmicutes	Bacilli	Lactobacillales	Lactobacillaceae	Leuconostoc	Leuconostoc mesenteroides
ERR2221116	ERR2221116	Bacteria	Proteobacteria	Gammaproteobacteria	Enterobacterales	Enterobacteriaceae	Klebsiella	Klebsiella pneumoniae
ERR2221166	ERR2221166	Bacteria	Firmicutes	Bacilli	Lactobacillales	Lactobacillaceae	Limosilactobacillus	Limosilactobacillus portuensis
ERR2221165	ERR2221165	Bacteria	Firmicutes	Bacilli	Lactobacillales	Lactobacillaceae	Ligilactobacillus	Ligilactobacillus ruminis
ERR2221164	ERR2221164	Bacteria	Firmicutes	Bacilli	Lactobacillales	Lactobacillaceae	Lactobacillus	Lactobacillus paragasseri
ERR2221163	ERR2221163	Bacteria	Firmicutes	Bacilli	Lactobacillales	Lactobacillaceae	Latilactobacillus	Latilactobacillus curvatus
ERR2221162	ERR2221162	Bacteria	Proteobacteria	Gammaproteobacteria	Enterobacterales	Enterobacteriaceae	Kluyvera	Kluyvera sp902363335
ERR2221161	ERR2221161	Bacteria	Firmicutes_A	Clostridia	Lachnospirales	Lachnospiraceae	Eubacterium_G	Eubacterium_G sp000434315
ERR2221158	ERR2221158	Bacteria	Firmicutes_A	Clostridia	Lachnospirales	Lachnospiraceae	Muricomes	Muricomes sp000509105
ERR2221157	ERR2221157	Bacteria	Proteobacteria	Gammaproteobacteria	Enterobacterales	Enterobacteriaceae	Enterobacter	Enterobacter ludwigii
ERR2221115	ERR2221115	Bacteria	Proteobacteria	Gammaproteobacteria	Enterobacterales	Enterobacteriaceae	Klebsiella	Klebsiella pneumoniae
ERR2221156	ERR2221156	Bacteria	Proteobacteria	Gammaproteobacteria	Enterobacterales	Enterobacteriaceae	Enterobacter	Enterobacter cloacae_O
ERR2221155	ERR2221155	Bacteria	Actinobacteriota	Coriobacteriia	Coriobacteriales	Eggerthellaceae	Gordonibacter	Gordonibacter pamelaeae
ERR2221154	ERR2221154	Bacteria	Firmicutes_A	Clostridia	Lachnospirales	Lachnospiraceae	Coprococcus	Coprococcus eutactus
ERR2221153	ERR2221153	Bacteria	Actinobacteriota	Coriobacteriia	Coriobacteriales	Coriobacteriaceae	Collinsella	Collinsella sp902362275
ERR2221152	ERR2221152	Bacteria	Firmicutes_A	Clostridia	Clostridiales	Clostridiaceae	Clostridium	Clostridium tertium
ERR2221150	ERR2221150	Bacteria	Firmicutes	Bacilli	Erysipelotrichales	Coprobacillaceae	Erysipelatoclostridium	Erysipelatoclostridium ramosum
ERR2221149	ERR2221149	Bacteria	Firmicutes_A	Clostridia	Oscillospirales	Ruminococcaceae	Massilioclostridium	Massilioclostridium coli
ERR2221148	ERR2221148	Bacteria	Firmicutes_A	Clostridia	Lachnospirales	Anaerotignaceae	Anaerotignum	Anaerotignum sp001304995
ERR2221147	ERR2221147	Bacteria	Firmicutes_A	Clostridia	Peptostreptococcales	Peptostreptococcaceae	Terrisporobacter	Terrisporobacter sp902363255
ERR2221146	ERR2221146	Bacteria	Firmicutes_A	Clostridia	Clostridiales	Clostridiaceae	Clostridium	Clostridium butyricum
ERR2221145	ERR2221145	Bacteria	Firmicutes_A	Clostridia	Lachnospirales	Lachnospiraceae	Enterocloster	Enterocloster aldenensis
ERR2221144	ERR2221144	Bacteria	Bacteroidota	Bacteroidia	Bacteroidales	Marinifilaceae	Butyricimonas	Butyricimonas virosa
ERR2221143	ERR2221143	Bacteria	Firmicutes_A	Clostridia	Lachnospirales	Lachnospiraceae	Blautia_A	Blautia_A caecimuris
ERR2221142	ERR2221142	Bacteria	Actinobacteriota	Actinomycetia	Actinomycetales	Bifidobacteriaceae	Bifidobacterium	Bifidobacterium pseudocatenulatum
ERR2221141	ERR2221141	Bacteria	Actinobacteriota	Actinomycetia	Actinomycetales	Bifidobacteriaceae	Bifidobacterium	Bifidobacterium longum
ERR2221140	ERR2221140	Bacteria	Bacteroidota	Bacteroidia	Bacteroidales	Barnesiellaceae	Barnesiella	Barnesiella intestinihominis
ERR2221139	ERR2221139	Bacteria	Bacteroidota	Bacteroidia	Bacteroidales	Bacteroidaceae	Bacteroides	Bacteroides xylanisolvens
ERR2221138	ERR2221138	Bacteria	Bacteroidota	Bacteroidia	Bacteroidales	Bacteroidaceae	Bacteroides	Bacteroides uniformis
ERR2221114	ERR2221114	Bacteria	Proteobacteria	Gammaproteobacteria	Enterobacterales	Enterobacteriaceae	Enterobacter	Enterobacter mori
ERR2221136	ERR2221136	Bacteria	Bacteroidota	Bacteroidia	Bacteroidales	Bacteroidaceae	Bacteroides	Bacteroides sp902362375
ERR2221135	ERR2221135	Bacteria	Bacteroidota	Bacteroidia	Bacteroidales	Bacteroidaceae	Bacteroides	Bacteroides nordii
ERR2221134	ERR2221134	Bacteria	Bacteroidota	Bacteroidia	Bacteroidales	Bacteroidaceae	Bacteroides	Bacteroides fragilis
ERR2221133	ERR2221133	Bacteria	Bacteroidota	Bacteroidia	Bacteroidales	Bacteroidaceae	Bacteroides	Bacteroides faecis
ERR2221132	ERR2221132	Bacteria	Firmicutes	Bacilli	Bacillales	Bacillaceae	Bacillus	Bacillus subtilis
ERR2221131	ERR2221131	Bacteria	Firmicutes	Bacilli	Staphylococcales	Staphylococcaceae	Staphylococcus	Staphylococcus xylosus_B
ERR2221130	ERR2221130	Bacteria	Firmicutes	Bacilli	Staphylococcales	Staphylococcaceae	Mammaliicoccus	Mammaliicoccus lentus
ERR2221129	ERR2221129	Bacteria	Bacteroidota	Bacteroidia	Bacteroidales	Tannerellaceae	Parabacteroides	Parabacteroides distasonis
ERR2221128	ERR2221128	Bacteria	Proteobacteria	Gammaproteobacteria	Enterobacterales	Enterobacteriaceae	Escherichia	Escherichia coli
ERR2221127	ERR2221127	Bacteria	Firmicutes	Bacilli	Lactobacillales	Lactobacillaceae	Limosilactobacillus	Limosilactobacillus reuteri
ERR2221124	ERR2221124	Bacteria	Firmicutes	Bacilli	Lactobacillales	Lactobacillaceae	Lactobacillus	Lactobacillus sp910589675
ERR2221123	ERR2221123	Bacteria	Firmicutes	Bacilli	Lactobacillales	Lactobacillaceae	Lactobacillus	Lactobacillus intestinalis
ERR2221122	ERR2221122	Bacteria	Firmicutes	Bacilli	Staphylococcales	Staphylococcaceae	Staphylococcus	Staphylococcus xylosus
ERR2221121	ERR2221121	Bacteria	Proteobacteria	Gammaproteobacteria	Enterobacterales	Enterobacteriaceae	Klebsiella	Klebsiella pneumoniae
ERR832496	ERR832496	Bacteria	Proteobacteria	Gammaproteobacteria	Enterobacterales	Enterobacteriaceae	Proteus	Proteus mirabilis
ERR2221120	ERR2221120	Bacteria	Firmicutes_A	Clostridia	Peptostreptococcales	Peptostreptococcaceae	Terrisporobacter	Terrisporobacter glycolicus_A
ERR2221112	ERR2221112	Bacteria	Proteobacteria	Gammaproteobacteria	Enterobacterales	Enterobacteriaceae	Escherichia	Escherichia coli
ERR2221110	ERR2221110	Bacteria	Bacteroidota	Bacteroidia	Bacteroidales	Rikenellaceae	Tidjanibacter	Tidjanibacter inops_A
ERR2221109	ERR2221109	Bacteria	Firmicutes_A	Clostridia	Lachnospirales	Lachnospiraceae	Eisenbergiella	Eisenbergiella porci
ERR2221107	ERR2221107	Bacteria	Bacteroidota	Bacteroidia	Bacteroidales	Bacteroidaceae	Bacteroides	Bacteroides caccae
ERR2221106	ERR2221106	Bacteria	Firmicutes	Bacilli	Bacillales	Bacillaceae	Bacillus	Bacillus paralicheniformis
ERR2221105	ERR2221105	Bacteria	Firmicutes_A	Clostridia	Oscillospirales	Ruminococcaceae	Anaerotruncus	Anaerotruncus colihominis
ERR2221104	ERR2221104	Bacteria	Firmicutes_A	Clostridia	Lachnospirales	Lachnospiraceae	Anaerostipes	Anaerostipes caccae
ERR2221103	ERR2221103	Bacteria	Bacteroidota	Bacteroidia	Bacteroidales	Rikenellaceae	Alistipes	Alistipes shahii
ERR2221102	ERR2221102	Bacteria	Bacteroidota	Bacteroidia	Bacteroidales	Rikenellaceae	Alistipes	Alistipes onderdonkii
ERR2221101	ERR2221101	Bacteria	Bacteroidota	Bacteroidia	Bacteroidales	Rikenellaceae	Tidjanibacter	Tidjanibacter inops_A
ERR2221100	ERR2221100	Bacteria	Firmicutes_A	Clostridia	Lachnospirales	Lachnospiraceae	Mediterraneibacter	Mediterraneibacter faecis
ERR2221099	ERR2221099	Bacteria	Firmicutes_A	Clostridia	Lachnospirales	Lachnospiraceae	Blautia_A	Blautia_A faecis
ERR2221098	ERR2221098	Bacteria	Firmicutes_A	Clostridia	Lachnospirales	Lachnospiraceae	Blautia_A	Blautia_A wexlerae
ERR2221097	ERR2221097	Bacteria	Firmicutes_A	Clostridia	Lachnospirales	Lachnospiraceae	Anaerobutyricum	Anaerobutyricum hallii
CC00615	ERR13818407	Bacteria	Bacteroidota	Bacteroidia	Bacteroidales	Bacteroidaceae	Bacteroides	Bacteroides caccae
CC00614	ERR13818406	Bacteria	Firmicutes	Bacilli	Lactobacillales	Streptococcaceae	Lactococcus	Lactococcus garvieae
CC00613	ERR13818405	Bacteria	Actinobacteriota	Actinomycetia	Actinomycetales	Bifidobacteriaceae	Bifidobacterium	Bifidobacterium longum
CC00611	ERR13818403	Bacteria	Firmicutes	Bacilli	Lactobacillales	Enterococcaceae	Enterococcus	Enterococcus faecalis
CC00610	ERR13818402	Bacteria	Firmicutes	Bacilli	Lactobacillales	Enterococcaceae	Enterococcus_B	Enterococcus_B lactis
CC00609	ERR13818401	Bacteria	Firmicutes_A	Clostridia	Clostridiales	Clostridiaceae	Clostridium_P	Clostridium_P perfringens
CC00608	ERR13818400	Bacteria	Firmicutes_A	Clostridia	Clostridiales	Clostridiaceae	Clostridium_P	Clostridium_P perfringens
CC00607	ERR13818399	Bacteria	Firmicutes	Bacilli	Lactobacillales	Enterococcaceae	Enterococcus	Enterococcus faecalis
CC00606	ERR13818398	Bacteria	Firmicutes	Bacilli	Lactobacillales	Enterococcaceae	Enterococcus	Enterococcus faecalis
CC00605	ERR13818397	Bacteria	Actinobacteriota	Actinomycetia	Actinomycetales	Bifidobacteriaceae	Bifidobacterium	Bifidobacterium adolescentis
CC00604	ERR13818396	Bacteria	Actinobacteriota	Actinomycetia	Actinomycetales	Bifidobacteriaceae	Bifidobacterium	Bifidobacterium adolescentis
CC00601	ERR13818395	Bacteria	Firmicutes_A	Clostridia	Lachnospirales	Lachnospiraceae	Bariatricus	Bariatricus comes
CC00599	ERR13818394	Bacteria	Firmicutes	Bacilli	Erysipelotrichales	Coprobacillaceae	Catenibacterium	Catenibacterium sp000437715
CC00597	ERR13818393	Bacteria	Actinobacteriota	Actinomycetia	Actinomycetales	Bifidobacteriaceae	Bifidobacterium	Bifidobacterium adolescentis
CC00596	ERR13818392	Bacteria	Firmicutes_A	Clostridia	Clostridiales	Clostridiaceae	Clostridium_P	Clostridium_P perfringens
CC00594	ERR13818390	Bacteria	Firmicutes_A	Clostridia	Lachnospirales	Lachnospiraceae	Dorea_A	Dorea_A longicatena
CC00593	ERR13818389	Bacteria	Firmicutes	Bacilli	Lactobacillales	Enterococcaceae	Enterococcus_D	Enterococcus_D sp002850555
CC00592	ERR13818388	Bacteria	Actinobacteriota	Actinomycetia	Actinomycetales	Bifidobacteriaceae	Bifidobacterium	Bifidobacterium longum
CC00591	ERR13818505	Bacteria	Actinobacteriota	Actinomycetia	Actinomycetales	Bifidobacteriaceae	Bifidobacterium	Bifidobacterium longum
CC00590	ERR13818504	Bacteria	Actinobacteriota	Actinomycetia	Actinomycetales	Bifidobacteriaceae	Bifidobacterium	Bifidobacterium adolescentis
CC00587	ERR13818503	Bacteria	Actinobacteriota	Coriobacteriia	Coriobacteriales	Coriobacteriaceae	Collinsella
CC00586	ERR13818502	Bacteria	Actinobacteriota	Actinomycetia	Actinomycetales	Bifidobacteriaceae	Bifidobacterium	Bifidobacterium adolescentis
CC00585	ERR13818501	Bacteria	Firmicutes_A	Clostridia	Lachnospirales	Lachnospiraceae	Anaerobutyricum	Anaerobutyricum soehngenii
CC00584	ERR13818500	Bacteria	Firmicutes	Bacilli	Lactobacillales	Enterococcaceae	Enterococcus	Enterococcus faecalis
CC00583	ERR13818499	Bacteria	Firmicutes_A	Clostridia	Lachnospirales	Lachnospiraceae	Anaerobutyricum	Anaerobutyricum soehngenii
CC00582	ERR13818498	Bacteria	Firmicutes_A	Clostridia	Peptostreptococcales	Peptostreptococcaceae	Paraclostridium
CC00581	ERR13818497	Bacteria	Firmicutes_A	Clostridia	Peptostreptococcales	Peptostreptococcaceae	Paraclostridium
CC00580	ERR13818496	Bacteria	Actinobacteriota	Coriobacteriia	Coriobacteriales	Atopobiaceae	Parafannyhessea	Parafannyhessea sp900538935
CC00579	ERR13818495	Bacteria	Actinobacteriota	Actinomycetia	Actinomycetales	Bifidobacteriaceae	Bifidobacterium	Bifidobacterium adolescentis
CC00578	ERR13818494	Bacteria	Actinobacteriota	Coriobacteriia	Coriobacteriales	Coriobacteriaceae	Collinsella
CC00577	ERR13818493	Bacteria	Actinobacteriota	Coriobacteriia	Coriobacteriales	Coriobacteriaceae	Collinsella
CC00576	ERR13818492	Bacteria	Actinobacteriota	Actinomycetia	Actinomycetales	Bifidobacteriaceae	Bifidobacterium	Bifidobacterium longum
CC00575	ERR13818491	Bacteria	Firmicutes	Bacilli	Lactobacillales	Enterococcaceae	Enterococcus	Enterococcus faecalis
CC00574	ERR13818490	Bacteria	Actinobacteriota	Coriobacteriia	Coriobacteriales	Coriobacteriaceae	Collinsella
CC00573	ERR13818489	Bacteria	Bacteroidota	Bacteroidia	Bacteroidales	Bacteroidaceae	Bacteroides	Bacteroides uniformis
CC00572	ERR13818488	Bacteria	Actinobacteriota	Coriobacteriia	Coriobacteriales	Coriobacteriaceae	Collinsella
CC00571	ERR13818487	Bacteria	Actinobacteriota	Actinomycetia	Actinomycetales	Bifidobacteriaceae	Bifidobacterium	Bifidobacterium longum
CC00570	ERR13818486	Bacteria	Firmicutes_A	Clostridia	Oscillospirales	Ruminococcaceae	Anaerotruncus	Anaerotruncus rubiinfantis
CC00568	ERR13818485	Bacteria	Actinobacteriota	Coriobacteriia	Coriobacteriales	Coriobacteriaceae	Collinsella	Collinsella bouchesdurhonensis
CC00566	ERR13818484	Bacteria	Actinobacteriota	Coriobacteriia	Coriobacteriales	Atopobiaceae	Parafannyhessea	Parafannyhessea sp900538935
CC00565	ERR13818483	Bacteria	Actinobacteriota	Actinomycetia	Actinomycetales	Bifidobacteriaceae	Bifidobacterium	Bifidobacterium longum
CC00564	ERR13818482	Bacteria	Actinobacteriota	Actinomycetia	Actinomycetales	Bifidobacteriaceae	Bifidobacterium	Bifidobacterium adolescentis
CC00563	ERR13818481	Bacteria	Actinobacteriota	Coriobacteriia	Coriobacteriales	Atopobiaceae	Paratractidigestivibacter	Paratractidigestivibacter sp003150175
CC00562	ERR13818480	Bacteria	Actinobacteriota	Coriobacteriia	Coriobacteriales	Atopobiaceae	Paratractidigestivibacter	Paratractidigestivibacter sp003150175
CC00561	ERR13818479	Bacteria	Actinobacteriota	Coriobacteriia	Coriobacteriales	Atopobiaceae	Paratractidigestivibacter	Paratractidigestivibacter sp003150175
CC00560	ERR13818478	Bacteria	Actinobacteriota	Actinomycetia	Actinomycetales	Bifidobacteriaceae	Bifidobacterium	Bifidobacterium adolescentis
CC00559	ERR13818477	Bacteria	Firmicutes	Bacilli	Erysipelotrichales	Coprobacillaceae	Erysipelatoclostridium	Erysipelatoclostridium spiroforme
CC00558	ERR13818476	Bacteria	Actinobacteriota	Actinomycetia	Actinomycetales	Bifidobacteriaceae	Bifidobacterium	Bifidobacterium adolescentis
CC00557	ERR13818475	Bacteria	Actinobacteriota	Actinomycetia	Actinomycetales	Bifidobacteriaceae	Bifidobacterium	Bifidobacterium adolescentis
CC00556	ERR13818474	Bacteria	Firmicutes_A	Clostridia	Clostridiales	Clostridiaceae	Clostridium_P	Clostridium_P perfringens
CC00555	ERR13818473	Bacteria	Actinobacteriota	Actinomycetia	Actinomycetales	Bifidobacteriaceae	Bifidobacterium	Bifidobacterium adolescentis
CC00554	ERR13818472	Bacteria	Actinobacteriota	Coriobacteriia	Coriobacteriales	Coriobacteriaceae	Collinsella	Collinsella sp905216045
CC00553	ERR13818471	Bacteria	Actinobacteriota	Actinomycetia	Actinomycetales	Bifidobacteriaceae	Bifidobacterium	Bifidobacterium longum
CC00552	ERR13818470	Bacteria	Actinobacteriota	Coriobacteriia	Coriobacteriales	Coriobacteriaceae	Collinsella	Collinsella sp902362275
CC00551	ERR13818469	Bacteria	Actinobacteriota	Coriobacteriia	Coriobacteriales	Coriobacteriaceae	Collinsella
CC00550	ERR13818468	Bacteria	Firmicutes	Bacilli	Lactobacillales	Enterococcaceae	Enterococcus	Enterococcus faecalis
CC00549	ERR13818467	Bacteria	Actinobacteriota	Actinomycetia	Actinomycetales	Bifidobacteriaceae	Bifidobacterium	Bifidobacterium adolescentis
CC00547	ERR13818466	Bacteria	Actinobacteriota	Coriobacteriia	Coriobacteriales	Coriobacteriaceae	Collinsella
CC00546	ERR13818465	Bacteria	Firmicutes_A	Clostridia	Clostridiales	Clostridiaceae	Clostridium_P	Clostridium_P perfringens
CC00545	ERR13818464	Bacteria	Actinobacteriota	Actinomycetia	Actinomycetales	Bifidobacteriaceae	Bifidobacterium	Bifidobacterium adolescentis
CC00544	ERR13818463	Bacteria	Actinobacteriota	Actinomycetia	Actinomycetales	Bifidobacteriaceae	Bifidobacterium	Bifidobacterium adolescentis
CC00543	ERR13818423	Bacteria	Actinobacteriota	Actinomycetia	Actinomycetales	Bifidobacteriaceae	Bifidobacterium	Bifidobacterium adolescentis
CC00542	ERR13818422	Bacteria	Actinobacteriota	Coriobacteriia	Coriobacteriales	Coriobacteriaceae	Collinsella	Collinsella sp902362275
CC00541	ERR13818420	Bacteria	Actinobacteriota	Actinomycetia	Actinomycetales	Bifidobacteriaceae	Bifidobacterium	Bifidobacterium adolescentis
CC00540	ERR13818419	Bacteria	Actinobacteriota	Coriobacteriia	Coriobacteriales	Atopobiaceae	Parafannyhessea	Parafannyhessea sp900538935
CC00539	ERR13818418	Bacteria	Bacteroidota	Bacteroidia	Bacteroidales	Bacteroidaceae	Bacteroides	Bacteroides uniformis
CC00538	ERR13818417	Bacteria	Actinobacteriota	Actinomycetia	Actinomycetales	Bifidobacteriaceae	Bifidobacterium	Bifidobacterium adolescentis
CC00537	ERR13818416	Bacteria	Actinobacteriota	Actinomycetia	Actinomycetales	Bifidobacteriaceae	Bifidobacterium	Bifidobacterium adolescentis
CC00536	ERR13818415	Bacteria	Bacteroidota	Bacteroidia	Bacteroidales	Bacteroidaceae	Bacteroides	Bacteroides caccae
CC00535	ERR13818414	Bacteria	Firmicutes	Bacilli	Lactobacillales	Enterococcaceae	Enterococcus	Enterococcus faecalis
CC00534	ERR13818413	Bacteria	Actinobacteriota	Actinomycetia	Actinomycetales	Bifidobacteriaceae	Bifidobacterium	Bifidobacterium pseudocatenulatum
CC00533	ERR13818412	Bacteria	Firmicutes_A	Clostridia	Clostridiales	Clostridiaceae	Clostridium_P	Clostridium_P perfringens
CC00531	ERR13818411	Bacteria	Firmicutes	Bacilli	Lactobacillales	Enterococcaceae	Enterococcus_B	Enterococcus_B lactis
CC00530	ERR13818410	Bacteria	Firmicutes	Bacilli	Lactobacillales	Enterococcaceae	Enterococcus	Enterococcus faecalis
CC00529	ERR13818409	Bacteria	Actinobacteriota	Coriobacteriia	Coriobacteriales	Coriobacteriaceae	Collinsella
CC00528	ERR13818408	Bacteria	Firmicutes	Bacilli	Lactobacillales	Enterococcaceae	Enterococcus	Enterococcus faecalis
CC00527	ERR13818404	Bacteria	Firmicutes	Bacilli	Lactobacillales	Enterococcaceae	Enterococcus	Enterococcus faecalis
CC00526	ERR13818391	Bacteria	Firmicutes_A	Clostridia	Clostridiales	Clostridiaceae	Clostridium_P	Clostridium_P perfringens
CC00525	ERR13818387	Bacteria	Actinobacteriota	Actinomycetia	Actinomycetales	Bifidobacteriaceae	Bifidobacterium	Bifidobacterium adolescentis
CC00521	ERR13818421	Bacteria	Actinobacteriota	Actinomycetia	Actinomycetales	Bifidobacteriaceae	Bifidobacterium	Bifidobacterium adolescentis
CC00519	ERR13818386	Bacteria	Actinobacteriota	Coriobacteriia	Coriobacteriales	Coriobacteriaceae	Collinsella
>10% Contaminated (CheckM)		Note: Removed these from analysis
CC00520	n/a	Bacteria	Actinobacteriota	Actinomycetia	Actinomycetales	Bifidobacteriaceae	Bifidobacterium	Bifidobacterium adolescentis
CC00522	n/a	n/a
ERR2221193	n/a	Bacteria	Actinobacteriota	Actinomycetia	Actinomycetales	Bifidobacteriaceae	Bifidobacterium	Bifidobacterium adolescentis
ERR2221253	n/a	Bacteria	Bacteroidota	Bacteroidia	Bacteroidales	Bacteroidaceae	Bacteroides	Bacteroides uniformis
ERR2221196	n/a	Bacteria	Bacteroidota	Bacteroidia	Bacteroidales	Bacteroidaceae	Bacteroides	Bacteroides clarus
Phyla Represented	Total No. of Isolates
Fusobacteriota	1
Actinobacteriota	111
Bacteroidota	171
Proteobacteria	58
Firmicutes	471

## Sheet: CheckM
Genome_ID	ENA Accession	Marker lineage	# genomes	# markers	# marker sets	0	1	2	3	4	5+	Completeness	Contamination	Strain heterogeneity
CC00522	#N/A	k__Bacteria (UID203)	5449	104	58	0	2	102	0	0	0	100	96.55	0
ERR2221193	#N/A	f__Bifidobacteriaceae (UID1458)	77	464	220	0	360	103	1	0	0	100	21.09	96.23
ERR2221253	#N/A	o__Bacteroidales (UID2657)	160	492	269	2	419	70	1	0	0	99.26	15.58	95.89
ERR2221196	#N/A	o__Bacteroidales (UID2657)	160	492	269	2	425	65	0	0	0	99.26	13.75	100
CC00520	#N/A	f__Bifidobacteriaceae (UID1458)	77	464	220	0	420	43	0	1	0	100	11.4	0
CC01449	ERR13818535	f__Bifidobacteriaceae (UID1458)	77	464	220	40	401	18	5	0	0	90.78	6.14	87.88
ERR2221104	ERR2221104	o__Clostridiales (UID1212)	172	263	149	1	259	1	1	1	0	99.33	4.03	30
ERR2221232	ERR2221232	o__Clostridiales (UID1212)	172	263	149	1	259	1	1	1	0	99.33	4.03	30
ERR1203925	ERR1203925	o__Clostridiales (UID1212)	172	263	149	1	259	1	1	1	0	99.33	4.03	30
ERR171259	ERR171259	o__Clostridiales (UID1212)	172	263	149	1	259	1	1	1	0	99.33	4.03	30
ERR2221243	ERR2221243	f__Bacillaceae (UID829)	128	561	183	3	546	11	1	0	0	98.63	3.81	0
ERR1022372	ERR1022372	o__Clostridiales (UID1375)	50	332	124	4	321	7	0	0	0	96.77	3.41	28.57
ERR1022422	ERR1022422	o__Clostridiales (UID1212)	172	263	149	1	256	6	0	0	0	99.33	3.38	0
ERR2221209	ERR2221209	o__Clostridiales (UID1212)	172	263	149	1	259	1	2	0	0	99.33	3.36	14.29
ERR2221238	ERR2221238	o__Clostridiales (UID1375)	50	332	124	0	323	9	0	0	0	100	3.24	0
ERR2221217	ERR2221217	o__Lactobacillales (UID544)	293	473	265	2	465	4	1	1	0	99.25	3.03	0
ERR2221403	ERR2221403	o__Lactobacillales (UID544)	293	473	265	2	465	4	1	1	0	99.25	3.03	0
ERR2221349	ERR2221349	o__Lactobacillales (UID462)	85	367	162	1	361	5	0	0	0	99.38	2.78	0
ERR1022473	ERR1022473	o__Clostridiales (UID1212)	172	263	149	1	258	4	0	0	0	99.33	2.68	0
CC01421	ERR13818438	k__Bacteria (UID2329)	174	149	89	0	147	2	0	0	0	100	2.25	0
ERR2221394	ERR2221394	f__Lachnospiraceae (UID1256)	33	333	171	3	323	7	0	0	0	98.25	2.24	0
ERR1022481	ERR1022481	o__Clostridiales (UID1226)	155	278	158	5	270	2	1	0	0	98.1	2.22	0
ERR2221285	ERR2221285	o__Clostridiales (UID1226)	155	278	158	1	272	5	0	0	0	99.37	2.22	40
ERR1022342	ERR1022342	f__Lachnospiraceae (UID1286)	57	420	207	4	410	6	0	0	0	98.39	2.19	0
ERR1203964	ERR1203964	f__Lachnospiraceae (UID1286)	57	420	207	1	412	7	0	0	0	99.52	2.17	0
ERR1203970	ERR1203970	f__Lachnospiraceae (UID1286)	57	420	207	1	412	7	0	0	0	99.52	2.17	0
ERR1204058	ERR1204058	f__Lachnospiraceae (UID1286)	57	420	207	1	412	7	0	0	0	99.52	2.17	0
ERR1204064	ERR1204064	f__Lachnospiraceae (UID1286)	57	420	207	1	412	7	0	0	0	99.52	2.17	0
ERR2230155	ERR2230155	f__Lachnospiraceae (UID1286)	57	420	207	3	411	6	0	0	0	99.21	2.17	0
ERR2230109	ERR2230109	f__Lachnospiraceae (UID1256)	33	333	171	3	325	4	1	0	0	99.22	2.14	0
ERR2221176	ERR2221176	o__Clostridiales (UID1120)	304	247	141	0	244	3	0	0	0	100	2.13	0
ERR1022334	ERR1022334	o__Clostridiales (UID1120)	304	247	141	2	242	3	0	0	0	98.58	2.13	0
ERR2221283	ERR2221283	o__Clostridiales (UID1120)	304	247	141	0	244	3	0	0	0	100	2.13	0
ERR1022367	ERR1022367	c__Bacilli (UID285)	586	325	181	20	300	5	0	0	0	91.6	2.12	0
ERR2221330	ERR2221330	g__Clostridium (UID1380)	44	404	145	5	394	5	0	0	0	97.77	2.12	0
ERR2221331	ERR2221331	g__Clostridium (UID1380)	44	404	145	5	394	5	0	0	0	97.77	2.12	0
ERR1022402	ERR1022402	f__Lachnospiraceae (UID1255)	90	354	174	4	344	6	0	0	0	97.99	2.11	0
ERR2221197	ERR2221197	o__Clostridiales (UID1212)	172	263	149	1	259	3	0	0	0	99.33	2.01	0
ERR1022288	ERR1022288	o__Clostridiales (UID1212)	172	263	149	1	259	3	0	0	0	99.33	2.01	0
ERR2221199	ERR2221199	o__Clostridiales (UID1212)	172	263	149	1	259	3	0	0	0	99.33	2.01	0
ERR1022321	ERR1022321	f__Lachnospiraceae (UID1286)	57	420	207	3	411	6	0	0	0	99.21	2	0
ERR2221308	ERR2221308	p__Firmicutes (UID1022)	100	295	158	2	291	1	1	0	0	99.28	1.9	0
ERR1022276	ERR1022276	f__Lachnospiraceae (UID1256)	33	333	171	3	326	3	1	0	0	99.22	1.87	0
ERR2221171	ERR2221171	f__Lachnospiraceae (UID1286)	57	420	207	2	411	7	0	0	0	99.03	1.81	0
ERR1022421	ERR1022421	o__Clostridiales (UID1375)	50	332	124	1	328	3	0	0	0	99.19	1.81	0
CC00519	ERR13818386	p__Actinobacteria (UID2112)	31	211	124	0	208	3	0	0	0	100	1.77	0
CC00547	ERR13818466	p__Actinobacteria (UID2112)	31	211	124	0	208	3	0	0	0	100	1.77	0
CC00577	ERR13818493	p__Actinobacteria (UID2112)	31	211	124	0	208	3	0	0	0	100	1.77	0
ERR1022388	ERR1022388	f__Lachnospiraceae (UID1256)	33	333	171	3	327	2	1	0	0	99.22	1.75	0
ERR1022315	ERR1022315	o__Clostridiales (UID1226)	155	278	158	1	273	4	0	0	0	99.37	1.74	0
CC01447	ERR13818430	f__Enterobacteriaceae (UID5124)	134	1173	336	1	1146	26	0	0	0	99.97	1.71	0
ERR2221284	ERR2221284	o__Clostridiales (UID1375)	50	332	124	3	326	3	0	0	0	98.39	1.7	0
ERR1022449	ERR1022449	o__Clostridiales (UID1212)	172	263	149	4	256	2	1	0	0	97.99	1.68	0
ERR1203972	ERR1203972	o__Clostridiales (UID1212)	172	263	149	1	259	3	0	0	0	99.33	1.68	0
ERR1204066	ERR1204066	o__Clostridiales (UID1212)	172	263	149	1	259	3	0	0	0	99.33	1.68	0
ERR2221130	ERR2221130	c__Bacilli (UID285)	586	325	181	1	321	3	0	0	0	99.45	1.66	0
ERR171283	ERR171283	f__Lachnospiraceae (UID1256)	33	333	171	2	326	5	0	0	0	98.83	1.66	0
ERR2221109	ERR2221109	f__Lachnospiraceae (UID1255)	90	354	174	4	346	4	0	0	0	98.28	1.63	0
ERR2221178	ERR2221178	f__Lachnospiraceae (UID1255)	90	354	174	4	346	4	0	0	0	98.28	1.63	0
ERR2221155	ERR2221155	p__Actinobacteria (UID2112)	31	211	124	0	209	2	0	0	0	100	1.61	50
CC00572	ERR13818488	p__Actinobacteria (UID2112)	31	211	124	0	209	2	0	0	0	100	1.61	0
CC01452	ERR13818525	o__Clostridiales (UID1375)	50	332	124	1	329	2	0	0	0	99.19	1.61	0
ERR171282	ERR171282	f__Lachnospiraceae (UID1286)	57	420	207	4	410	6	0	0	0	98.91	1.6	0
ERR2230121	ERR2230121	o__Lactobacillales (UID544)	293	475	267	1	469	5	0	0	0	99.63	1.59	20
ERR1022308	ERR1022308	o__Clostridiales (UID1226)	155	278	158	1	273	4	0	0	0	99.37	1.58	50
ERR2230136	ERR2230136	o__Clostridiales (UID1226)	155	278	158	1	272	5	0	0	0	99.37	1.52	0
CC00593	ERR13818389	o__Lactobacillales (UID544)	293	473	265	2	467	3	1	0	0	99.25	1.52	0
ERR1022351	ERR1022351	o__Clostridiales (UID1212)	172	263	149	1	258	4	0	0	0	99.33	1.5	0
CC01440	ERR13818459	o__Bacteroidales (UID2654)	163	486	266	2	479	5	0	0	0	99.25	1.5	0
CC01443	ERR13818425	o__Bacteroidales (UID2654)	163	486	266	2	479	5	0	0	0	99.25	1.5	0
CC01446	ERR13818526	o__Bacteroidales (UID2654)	163	486	266	2	479	5	0	0	0	99.25	1.5	0
ERR2230057	ERR2230057	f__Lachnospiraceae (UID1256)	33	333	171	2	326	5	0	0	0	98.83	1.46	0
ERR1022341	ERR1022341	f__Lachnospiraceae (UID1286)	57	420	207	1	416	3	0	0	0	99.52	1.45	33.33
ERR2221345	ERR2221345	g__Clostridium (UID1380)	44	404	145	3	398	3	0	0	0	98.48	1.42	0
ERR2221361	ERR2221361	g__Clostridium (UID1380)	44	404	145	4	397	3	0	0	0	98.46	1.42	0
ERR2221388	ERR2221388	o__Clostridiales (UID1120)	304	247	141	2	243	2	0	0	0	98.58	1.42	50
ERR2221122	ERR2221122	c__Bacilli (UID285)	586	324	180	1	320	3	0	0	0	99.44	1.39	0
ERR2221131	ERR2221131	c__Bacilli (UID285)	586	324	180	1	320	3	0	0	0	99.44	1.39	33.33
CC01448	ERR13818528	g__Bacteroides (UID2691)	33	839	309	5	827	7	0	0	0	98.95	1.35	0
ERR2221097	ERR2221097	o__Clostridiales (UID1212)	172	263	149	1	260	2	0	0	0	99.33	1.34	50
ERR2221181	ERR2221181	o__Clostridiales (UID1212)	172	263	149	1	260	2	0	0	0	99.33	1.34	50
ERR1022303	ERR1022303	o__Clostridiales (UID1212)	172	263	149	1	260	2	0	0	0	99.33	1.34	0
ERR1022398	ERR1022398	o__Clostridiales (UID1212)	172	263	149	2	259	2	0	0	0	98.66	1.34	0
ERR1022478	ERR1022478	o__Clostridiales (UID1212)	172	263	149	0	261	2	0	0	0	100	1.34	0
ERR2230058	ERR2230058	o__Clostridiales (UID1212)	172	263	149	1	260	2	0	0	0	99.33	1.34	0
ERR2221258	ERR2221258	o__Clostridiales (UID1212)	172	263	149	1	260	2	0	0	0	99.33	1.34	0
ERR2221263	ERR2221263	o__Clostridiales (UID1212)	172	263	149	1	260	2	0	0	0	99.33	1.34	0
ERR2221266	ERR2221266	o__Clostridiales (UID1212)	172	263	149	1	260	2	0	0	0	99.33	1.34	0
ERR2221396	ERR2221396	o__Clostridiales (UID1212)	172	263	149	3	257	3	0	0	0	97.99	1.34	0
ERR2230098	ERR2230098	o__Clostridiales (UID1212)	172	263	149	1	260	2	0	0	0	99.33	1.34	0
CC00570	ERR13818486	o__Clostridiales (UID1212)	172	263	149	4	256	3	0	0	0	97.32	1.34	0
CC00583	ERR13818499	o__Clostridiales (UID1212)	172	263	149	0	261	2	0	0	0	100	1.34	0
CC00585	ERR13818501	o__Clostridiales (UID1212)	172	263	149	0	261	2	0	0	0	100	1.34	0
ERR2230070	ERR2230070	f__Lachnospiraceae (UID1286)	57	420	207	2	413	5	0	0	0	99.03	1.33	0
ERR1022374	ERR1022374	o__Clostridiales (UID1375)	50	332	124	3	325	4	0	0	0	98.39	1.29	0
ERR2221289	ERR2221289	f__Enterobacteriaceae (UID5121)	138	1162	336	0	1146	16	0	0	0	100	1.29	6.25
ERR2221350	ERR2221350	f__Enterobacteriaceae (UID5121)	138	1162	336	0	1146	16	0	0	0	100	1.29	6.25
ERR1022274	ERR1022274	o__Clostridiales (UID1226)	155	278	158	1	274	3	0	0	0	99.37	1.27	0
ERR1022431	ERR1022431	o__Clostridiales (UID1226)	155	278	158	1	275	2	0	0	0	99.37	1.27	0
ERR1203950	ERR1203950	o__Clostridiales (UID1226)	155	278	158	1	275	2	0	0	0	99.37	1.27	0
ERR1204044	ERR1204044	o__Clostridiales (UID1226)	155	278	158	1	275	2	0	0	0	99.37	1.27	0
ERR1022412	ERR1022412	o__Bacteroidales (UID2657)	160	492	269	2	485	4	1	0	0	99.26	1.24	0
ERR1022344	ERR1022344	f__Lachnospiraceae (UID1286)	57	420	207	1	414	5	0	0	0	99.52	1.22	0
ERR2221335	ERR2221335	f__Enterobacteriaceae (UID5121)	138	1162	336	0	1152	8	2	0	0	100	1.22	7.14
ERR1022370	ERR1022370	o__Selenomonadales (UID1024)	64	334	167	2	330	2	0	0	0	99.4	1.2	0
ERR2221195	ERR2221195	c__Bacilli (UID285)	586	325	181	1	322	2	0	0	0	99.45	1.1	0
ERR1203954	ERR1203954	o__Bacteroidales (UID2621)	198	427	260	2	421	4	0	0	0	99.42	1.09	0
ERR1204048	ERR1204048	o__Bacteroidales (UID2621)	198	427	260	2	421	4	0	0	0	99.42	1.09	0
ERR1022453	ERR1022453	o__Clostridiales (UID1212)	172	263	149	2	258	3	0	0	0	98.66	1.03	33.33
CC01388	ERR13818453	o__Bacteroidales (UID2621)	198	427	260	2	420	5	0	0	0	99.42	1.03	0
ERR2221135	ERR2221135	o__Bacteroidales (UID2657)	160	492	269	2	485	5	0	0	0	99.26	1.02	0
ERR1022396	ERR1022396	g__Bacteroides (UID2691)	33	839	309	3	827	9	0	0	0	99.35	1.02	44.44
CC01413	ERR13818424	o__Bacteroidales (UID2657)	160	492	269	4	483	5	0	0	0	98.51	1.02	0
ERR2221161	ERR2221161	o__Clostridiales (UID1212)	172	263	149	0	261	2	0	0	0	100	1.01	0
ERR1022311	ERR1022311	o__Clostridiales (UID1212)	172	263	149	4	257	2	0	0	0	97.99	1.01	0
ERR1022486	ERR1022486	o__Clostridiales (UID1212)	172	263	149	1	260	2	0	0	0	99.33	1.01	0
ERR2221220	ERR2221220	o__Clostridiales (UID1212)	172	263	149	1	260	2	0	0	0	99.33	1.01	0
CC00546	ERR13818465	o__Clostridiales (UID1375)	50	332	124	0	329	3	0	0	0	100	0.97	0
ERR2221145	ERR2221145	o__Clostridiales (UID1226)	155	278	158	1	275	2	0	0	0	99.37	0.95	0
ERR1022437	ERR1022437	o__Clostridiales (UID1226)	155	278	158	3	273	2	0	0	0	98.95	0.95	0
ERR171262	ERR171262	o__Clostridiales (UID1226)	155	278	158	1	275	2	0	0	0	99.37	0.95	0
ERR2221150	ERR2221150	k__Bacteria (UID2372)	131	177	106	0	176	1	0	0	0	100	0.94	0
ERR2221179	ERR2221179	k__Bacteria (UID2372)	131	177	106	0	176	1	0	0	0	100	0.94	0
ERR2230080	ERR2230080	k__Bacteria (UID2372)	131	177	106	0	176	1	0	0	0	100	0.94	0
ERR2221343	ERR2221343	k__Bacteria (UID2372)	131	177	106	0	176	1	0	0	0	100	0.94	100
ERR2230100	ERR2230100	o__Bacteroidales (UID2657)	160	491	269	2	485	4	0	0	0	99.26	0.94	0
ERR171271	ERR171271	k__Bacteria (UID2372)	131	177	106	0	176	1	0	0	0	100	0.94	0
ERR2221282	ERR2221282	f__Micrococcaceae (UID1623)	39	457	218	6	447	4	0	0	0	98.7	0.92	0
CC00615	ERR13818407	g__Bacteroides (UID2691)	33	839	309	5	829	5	0	0	0	98.95	0.92	0
CC01417	ERR13818439	g__Bacteroides (UID2691)	33	839	309	3	832	4	0	0	0	99.46	0.92	0
CC01427	ERR13818530	g__Bacteroides (UID2691)	33	839	309	5	829	5	0	0	0	98.95	0.92	0
CC01435	ERR13818511	g__Bacteroides (UID2691)	33	839	309	5	829	5	0	0	0	98.95	0.92	0
CC01423	ERR13818512	g__Bacteroides (UID2691)	33	839	309	5	829	5	0	0	0	98.95	0.92	0
CC01437	ERR13818370	g__Bacteroides (UID2691)	33	839	309	5	829	5	0	0	0	98.95	0.92	0
CC01432	ERR13818519	g__Bacteroides (UID2691)	33	839	309	5	829	5	0	0	0	98.95	0.92	0
CC01438	ERR13818520	g__Bacteroides (UID2691)	33	839	309	5	829	5	0	0	0	98.95	0.92	0
CC01426	ERR13818522	g__Bacteroides (UID2691)	33	839	309	5	829	5	0	0	0	98.95	0.92	0
CC01431	ERR13818523	g__Bacteroides (UID2691)	33	839	309	5	829	5	0	0	0	98.95	0.92	0
CC01414	ERR13818443	g__Bacteroides (UID2691)	33	839	309	3	832	4	0	0	0	99.46	0.92	0
CC01428	ERR13818532	g__Bacteroides (UID2691)	33	839	309	5	829	5	0	0	0	98.95	0.92	0
CC01412	ERR13818436	g__Bacteroides (UID2691)	33	839	309	3	832	4	0	0	0	99.46	0.92	0
ERR1022462	ERR1022462	o__Bacteroidales (UID2621)	198	427	260	2	422	3	0	0	0	99.42	0.9	0
ERR171272	ERR171272	o__Clostridiales (UID1226)	155	278	158	1	275	2	0	0	0	99.37	0.84	0
ERR2221383	ERR2221383	g__Clostridium (UID1380)	44	404	145	3	398	3	0	0	0	99.49	0.82	0
ERR2221153	ERR2221153	p__Actinobacteria (UID2112)	31	211	124	0	210	1	0	0	0	100	0.81	0
ERR1022300	ERR1022300	p__Actinobacteria (UID2112)	31	211	124	0	210	1	0	0	0	100	0.81	0
ERR1022282	ERR1022282	p__Actinobacteria (UID2112)	31	211	124	0	210	1	0	0	0	100	0.81	0
ERR1022365	ERR1022365	p__Actinobacteria (UID2112)	31	211	124	2	208	1	0	0	0	98.39	0.81	0
ERR1022416	ERR1022416	p__Actinobacteria (UID2112)	31	211	124	0	210	1	0	0	0	100	0.81	0
ERR1022446	ERR1022446	o__Clostridiales (UID1212)	172	257	149	1	254	2	0	0	0	99.33	0.81	50
ERR1022455	ERR1022455	c__Clostridia (UID1118)	387	223	124	1	221	1	0	0	0	99.19	0.81	0
ERR1203940	ERR1203940	p__Actinobacteria (UID2112)	31	211	124	0	210	1	0	0	0	100	0.81	0
ERR1204034	ERR1204034	p__Actinobacteria (UID2112)	31	211	124	0	210	1	0	0	0	100	0.81	0
ERR2230078	ERR2230078	p__Actinobacteria (UID2112)	31	211	124	0	210	1	0	0	0	100	0.81	0
ERR2221387	ERR2221387	p__Actinobacteria (UID2112)	31	211	124	0	210	1	0	0	0	100	0.81	0
ERR2230090	ERR2230090	p__Actinobacteria (UID2112)	31	211	124	0	210	1	0	0	0	100	0.81	0
ERR2230102	ERR2230102	p__Actinobacteria (UID2112)	31	211	124	0	210	1	0	0	0	100	0.81	0
ERR2230112	ERR2230112	p__Actinobacteria (UID2112)	31	211	124	0	210	1	0	0	0	100	0.81	0
ERR2230122	ERR2230122	p__Actinobacteria (UID2112)	31	211	124	0	210	1	0	0	0	100	0.81	0
ERR2230127	ERR2230127	p__Actinobacteria (UID2112)	31	211	124	0	210	1	0	0	0	100	0.81	0
ERR2230140	ERR2230140	p__Actinobacteria (UID2112)	31	211	124	0	210	1	0	0	0	100	0.81	0
ERR2230087	ERR2230087	p__Actinobacteria (UID2112)	31	211	124	0	210	1	0	0	0	100	0.81	0
ERR2230145	ERR2230145	p__Actinobacteria (UID2112)	31	211	124	0	210	1	0	0	0	100	0.81	0
ERR2230147	ERR2230147	p__Actinobacteria (UID2112)	31	211	124	0	210	1	0	0	0	100	0.81	0
ERR2230156	ERR2230156	p__Actinobacteria (UID2112)	31	211	124	0	210	1	0	0	0	100	0.81	0
CC00529	ERR13818409	p__Actinobacteria (UID2112)	31	211	124	0	210	1	0	0	0	100	0.81	0
CC00542	ERR13818422	p__Actinobacteria (UID2112)	31	211	124	0	210	1	0	0	0	100	0.81	0
CC00551	ERR13818469	p__Actinobacteria (UID2112)	31	211	124	1	209	1	0	0	0	99.19	0.81	0
CC00552	ERR13818470	p__Actinobacteria (UID2112)	31	211	124	0	210	1	0	0	0	100	0.81	0
CC00554	ERR13818472	p__Actinobacteria (UID2112)	31	211	124	0	210	1	0	0	0	100	0.81	0
4E	ERR13835150	p__Actinobacteria (UID2112)	31	211	124	0	210	1	0	0	0	100	0.81	0
CC00574	ERR13818490	p__Actinobacteria (UID2112)	31	211	124	1	209	1	0	0	0	99.19	0.81	0
CC00578	ERR13818494	p__Actinobacteria (UID2112)	31	211	124	1	209	1	0	0	0	99.19	0.81	0
CC00580	ERR13818496	p__Actinobacteria (UID2112)	31	211	124	0	209	2	0	0	0	100	0.81	0
CC00587	ERR13818503	p__Actinobacteria (UID2112)	31	211	124	0	210	1	0	0	0	100	0.81	0
ERR2221124	ERR2221124	g__Lactobacillus (UID380)	58	449	129	1	447	1	0	0	0	99.22	0.78	0
ERR2221205	ERR2221205	g__Lactobacillus (UID380)	58	449	129	1	447	1	0	0	0	99.22	0.78	0
ERR2221118	ERR2221118	f__Enterobacteriaceae (UID5121)	138	1162	336	0	1157	4	1	0	0	100	0.76	0
ERR2221201	ERR2221201	o__Bacteroidales (UID2617)	213	406	265	2	402	2	0	0	0	99.43	0.75	0
ERR2221202	ERR2221202	o__Bacteroidales (UID2617)	213	406	265	2	402	2	0	0	0	99.43	0.75	0
ERR2221375	ERR2221375	g__Bacteroides (UID2691)	33	839	309	3	831	5	0	0	0	99.19	0.73	20
ERR2221399	ERR2221399	f__Enterobacteriaceae (UID5121)	138	1160	336	0	1154	6	0	0	0	100	0.73	0
ERR2221400	ERR2221400	f__Enterobacteriaceae (UID5121)	138	1160	336	0	1154	6	0	0	0	100	0.73	0
ERR1022399	ERR1022399	f__Lachnospiraceae (UID1286)	57	420	207	2	414	4	0	0	0	99.28	0.72	0
ERR1022482	ERR1022482	f__Lachnospiraceae (UID1286)	57	420	207	1	415	4	0	0	0	99.52	0.72	0
ERR2230060	ERR2230060	f__Lachnospiraceae (UID1286)	57	420	207	1	417	2	0	0	0	99.52	0.72	0
ERR1022419	ERR1022419	o__Clostridiales (UID1120)	304	247	141	0	246	1	0	0	0	100	0.71	0
ERR2221277	ERR2221277	o__Clostridiales (UID1120)	304	247	141	1	245	1	0	0	0	99.29	0.71	0
ERR2221367	ERR2221367	o__Clostridiales (UID1120)	304	247	141	1	245	1	0	0	0	99.29	0.71	0
ERR2221119	ERR2221119	o__Clostridiales (UID1120)	304	250	143	1	247	2	0	0	0	99.3	0.7	0
ERR1022375	ERR1022375	o__Clostridiales (UID1120)	304	249	142	2	246	1	0	0	0	98.59	0.7	0
ERR2221219	ERR2221219	o__Clostridiales (UID1120)	304	250	143	1	247	2	0	0	0	99.3	0.7	0
ERR2221357	ERR2221357	g__Bacteroides (UID2691)	33	839	309	5	826	8	0	0	0	99.22	0.7	50
CC00581	ERR13818497	o__Clostridiales (UID1120)	304	249	142	0	247	2	0	0	0	100	0.7	0
CC00582	ERR13818498	o__Clostridiales (UID1120)	304	249	142	0	247	2	0	0	0	100	0.7	0
ERR1022456	ERR1022456	o__Bacteroidales (UID2657)	160	492	269	2	487	3	0	0	0	99.26	0.68	0
ERR1203945	ERR1203945	o__Bacteroidales (UID2657)	160	492	269	2	487	3	0	0	0	99.26	0.68	0
ERR1204039	ERR1204039	o__Bacteroidales (UID2657)	160	492	269	2	487	3	0	0	0	99.26	0.68	0
CC01387	ERR13818509	f__Pasteurellaceae (UID4932)	83	767	440	4	759	4	0	0	0	99.76	0.68	0
CC01403	ERR13818521	f__Pasteurellaceae (UID4932)	83	767	440	4	759	4	0	0	0	99.76	0.68	0
ERR2221177	ERR2221177	o__Clostridiales (UID1212)	172	263	149	1	261	1	0	0	0	99.33	0.67	0
ERR1022440	ERR1022440	o__Clostridiales (UID1212)	172	263	149	1	261	1	0	0	0	99.33	0.67	0
ERR1022442	ERR1022442	o__Clostridiales (UID1212)	172	263	149	3	259	1	0	0	0	98.99	0.67	0
ERR1203965	ERR1203965	o__Clostridiales (UID1212)	172	257	149	2	253	2	0	0	0	98.66	0.67	0
ERR1203977	ERR1203977	o__Clostridiales (UID1212)	172	263	149	3	259	1	0	0	0	98.66	0.67	0
ERR1204071	ERR1204071	o__Clostridiales (UID1212)	172	263	149	3	259	1	0	0	0	98.66	0.67	0
ERR2221389	ERR2221389	o__Clostridiales (UID1212)	172	263	149	1	261	1	0	0	0	99.33	0.67	0
ERR2230114	ERR2230114	o__Clostridiales (UID1212)	172	263	149	0	262	1	0	0	0	100	0.67	0
ERR2221402	ERR2221402	f__Enterobacteriaceae (UID5054)	223	860	300	2	853	4	1	0	0	99.86	0.66	0
CC01386	ERR13818517	g__Bacteroides (UID2691)	33	839	309	5	826	8	0	0	0	99.03	0.66	50
ERR2221129	ERR2221129	o__Bacteroidales (UID2621)	198	427	260	2	422	3	0	0	0	99.42	0.64	0
ERR2221392	ERR2221392	p__Bacteroidetes (UID2605)	350	314	208	1	311	2	0	0	0	99.52	0.64	0
ERR1022307	ERR1022307	o__Clostridiales (UID1226)	155	278	158	3	274	1	0	0	0	98.95	0.63	0
ERR1022340	ERR1022340	o__Clostridiales (UID1226)	155	278	158	1	276	1	0	0	0	99.37	0.63	0
ERR1022343	ERR1022343	o__Clostridiales (UID1226)	155	278	158	1	276	1	0	0	0	99.37	0.63	0
ERR1022390	ERR1022390	o__Clostridiales (UID1226)	155	278	158	1	276	1	0	0	0	99.37	0.63	0
ERR1022405	ERR1022405	o__Clostridiales (UID1226)	155	278	158	1	275	2	0	0	0	99.37	0.63	0
ERR1022424	ERR1022424	o__Clostridiales (UID1226)	155	278	158	1	276	1	0	0	0	99.37	0.63	0
ERR1022400	ERR1022400	o__Clostridiales (UID1226)	155	278	158	3	274	1	0	0	0	98.95	0.63	0
ERR2221214	ERR2221214	f__Enterobacteriaceae (UID5124)	134	1173	336	1	1167	5	0	0	0	99.97	0.63	0
ERR2230061	ERR2230061	o__Clostridiales (UID1226)	155	278	158	1	276	1	0	0	0	99.37	0.63	0
ERR2230071	ERR2230071	o__Clostridiales (UID1226)	155	278	158	1	276	1	0	0	0	99.37	0.63	0
ERR2230073	ERR2230073	o__Clostridiales (UID1226)	155	278	158	1	276	1	0	0	0	99.37	0.63	0
ERR2230075	ERR2230075	o__Clostridiales (UID1226)	155	278	158	1	276	1	0	0	0	99.37	0.63	0
ERR2221291	ERR2221291	g__Lactobacillus (UID436)	31	586	184	1	583	2	0	0	0	99.46	0.63	0
ERR2221391	ERR2221391	o__Clostridiales (UID1226)	155	278	158	1	276	1	0	0	0	99.37	0.63	0
ERR2230099	ERR2230099	o__Clostridiales (UID1226)	155	278	158	1	276	1	0	0	0	99.37	0.63	0
ERR1022460	ERR1022460	g__Bacteroides (UID2691)	33	839	309	6	826	7	0	0	0	99.11	0.62	57.14
ERR1203961	ERR1203961	p__Proteobacteria (UID3887)	1487	256	161	0	255	1	0	0	0	100	0.62	0
ERR1204055	ERR1204055	p__Proteobacteria (UID3887)	1487	256	161	0	255	1	0	0	0	100	0.62	0
ERR2221297	ERR2221297	f__Enterobacteriaceae (UID5121)	138	1160	336	0	1154	6	0	0	0	100	0.62	0
CC00597	ERR13818393	f__Bifidobacteriaceae (UID1458)	77	464	220	0	461	3	0	0	0	100	0.61	0
CC00564	ERR13818482	f__Bifidobacteriaceae (UID1458)	77	464	220	0	461	3	0	0	0	100	0.61	0
CC00579	ERR13818495	f__Bifidobacteriaceae (UID1458)	77	464	220	0	461	3	0	0	0	100	0.61	0
ERR2221386	ERR2221386	c__Bacilli (UID285)	586	302	166	1	300	1	0	0	0	99.4	0.6	0
ERR2221100	ERR2221100	f__Lachnospiraceae (UID1256)	33	333	171	2	330	1	0	0	0	99.12	0.58	100
ERR1022415	ERR1022415	o__Bacteroidales (UID2621)	198	427	260	2	423	2	0	0	0	99.42	0.58	0
ERR1022434	ERR1022434	f__Lachnospiraceae (UID1256)	33	333	171	12	320	1	0	0	0	95.32	0.58	0
CC00594	ERR13818390	f__Lachnospiraceae (UID1256)	33	333	171	1	331	1	0	0	0	99.42	0.58	0
CC00768	ERR13818365	f__Lachnospiraceae (UID1256)	33	333	171	2	330	1	0	0	0	99.12	0.58	100
ERR2221262	ERR2221262	o__Bacteroidales (UID2657)	160	491	269	2	486	3	0	0	0	99.26	0.57	0
CC01374	ERR13818371	o__Bacteroidales (UID2657)	160	492	269	2	488	2	0	0	0	99.26	0.56	0
CC01382	ERR13818383	o__Bacteroidales (UID2657)	160	492	269	2	488	2	0	0	0	99.26	0.56	0
CC01385	ERR13818384	o__Bacteroidales (UID2657)	160	492	269	2	488	2	0	0	0	99.26	0.56	0
CC01380	ERR13818379	o__Bacteroidales (UID2657)	160	492	269	2	488	2	0	0	0	99.26	0.56	0
CC01024	ERR13818360	o__Bacteroidales (UID2657)	160	492	269	2	488	2	0	0	0	99.26	0.56	0
CC01378	ERR13818374	o__Bacteroidales (UID2657)	160	492	269	2	488	2	0	0	0	99.26	0.56	0
CC01027	ERR13818361	o__Bacteroidales (UID2657)	160	492	269	2	488	2	0	0	0	99.26	0.56	0
CC01372	ERR13818375	o__Bacteroidales (UID2657)	160	492	269	2	488	2	0	0	0	99.26	0.56	0
CC01187	ERR13818368	o__Bacteroidales (UID2657)	160	492	269	2	488	2	0	0	0	99.26	0.56	0
CC01266	ERR13818366	o__Bacteroidales (UID2657)	160	492	269	2	488	2	0	0	0	99.26	0.56	0
CC00980	ERR13818434	o__Bacteroidales (UID2657)	160	492	269	2	488	2	0	0	0	99.26	0.56	0
CC01451	ERR13818435	o__Bacteroidales (UID2657)	160	492	269	2	488	2	0	0	0	99.26	0.56	0
CC01371	ERR13818367	o__Bacteroidales (UID2657)	160	492	269	2	488	2	0	0	0	99.26	0.56	0
CC01383	ERR13818381	o__Bacteroidales (UID2657)	160	492	269	2	488	2	0	0	0	99.26	0.56	0
CC01373	ERR13818376	o__Bacteroidales (UID2657)	160	492	269	2	488	2	0	0	0	99.26	0.56	0
CC01384	ERR13818382	o__Bacteroidales (UID2657)	160	492	269	2	488	2	0	0	0	99.26	0.56	0
ERR1022286	ERR1022286	f__Veillonellaceae (UID1032)	33	423	214	0	421	2	0	0	0	100	0.55	50
ERR2221166	ERR2221166	o__Lactobacillales (UID355)	490	336	184	1	334	1	0	0	0	99.46	0.54	0
ERR2221311	ERR2221311	o__Lactobacillales (UID355)	490	336	184	1	334	1	0	0	0	99.46	0.54	0
ERR2221325	ERR2221325	g__Lactobacillus (UID436)	31	586	184	1	584	1	0	0	0	99.46	0.54	0
ERR2221374	ERR2221374	k__Bacteria (UID2569)	434	278	186	1	276	1	0	0	0	99.89	0.54	0
CC00525	ERR13818387	f__Bifidobacteriaceae (UID1458)	77	464	220	0	461	2	1	0	0	100	0.53	0
ERR2221327	ERR2221327	o__Lactobacillales (UID374)	471	350	191	2	347	1	0	0	0	99.3	0.52	0
ERR2230094	ERR2230094	o__Bacteroidales (UID2657)	160	492	269	2	488	2	0	0	0	99.26	0.5	0
ERR2230103	ERR2230103	o__Bacteroidales (UID2657)	160	492	269	2	488	2	0	0	0	99.26	0.5	0
ERR2230142	ERR2230142	o__Bacteroidales (UID2657)	160	492	269	2	488	2	0	0	0	99.26	0.5	0
ERR2230162	ERR2230162	o__Bacteroidales (UID2657)	160	492	269	2	488	2	0	0	0	99.26	0.5	0
CC00539	ERR13818418	o__Bacteroidales (UID2657)	160	492	269	2	488	2	0	0	0	99.26	0.5	0
ERR2221139	ERR2221139	g__Bacteroides (UID2691)	33	839	309	4	832	3	0	0	0	99.14	0.49	0
ERR2221102	ERR2221102	p__Bacteroidetes (UID2605)	350	314	208	3	310	1	0	0	0	98.8	0.48	0
ERR2221110	ERR2221110	p__Bacteroidetes (UID2605)	350	314	208	1	311	2	0	0	0	99.52	0.48	0
ERR2221116	ERR2221116	f__Enterobacteriaceae (UID5121)	138	1162	336	1	1158	3	0	0	0	99.7	0.48	0
ERR1022348	ERR1022348	p__Bacteroidetes (UID2605)	350	314	208	3	310	1	0	0	0	98.8	0.48	0
ERR2221210	ERR2221210	p__Bacteroidetes (UID2605)	350	314	208	1	312	1	0	0	0	99.52	0.48	0
ERR1022461	ERR1022461	p__Bacteroidetes (UID2605)	350	314	208	2	311	1	0	0	0	99.28	0.48	0
ERR1203947	ERR1203947	p__Bacteroidetes (UID2605)	350	314	208	3	310	1	0	0	0	98.8	0.48	0
ERR1203958	ERR1203958	f__Lachnospiraceae (UID1286)	57	420	207	1	418	1	0	0	0	99.52	0.48	0
ERR1204041	ERR1204041	p__Bacteroidetes (UID2605)	350	314	208	3	310	1	0	0	0	98.8	0.48	0
ERR1204052	ERR1204052	f__Lachnospiraceae (UID1286)	57	420	207	1	418	1	0	0	0	99.52	0.48	0
ERR2230093	ERR2230093	p__Bacteroidetes (UID2605)	350	314	208	3	310	1	0	0	0	98.8	0.48	0
ERR2230089	ERR2230089	p__Bacteroidetes (UID2605)	350	314	208	3	310	1	0	0	0	98.8	0.48	0
CC01410	ERR13818450	f__Enterobacteriaceae (UID5124)	134	1173	336	1	1169	3	0	0	0	99.97	0.48	33.33
ERR2221244	ERR2221244	o__Burkholderiales (UID4000)	193	427	214	1	425	1	0	0	0	99.53	0.47	0
ERR2221245	ERR2221245	o__Burkholderiales (UID4000)	193	427	214	1	425	1	0	0	0	99.53	0.47	0
ERR2221246	ERR2221246	o__Burkholderiales (UID4000)	193	427	214	1	425	1	0	0	0	99.53	0.47	0
ERR2221247	ERR2221247	o__Burkholderiales (UID4000)	193	427	214	1	425	1	0	0	0	99.53	0.47	0
ERR2221356	ERR2221356	f__Actinomycetaceae (UID1531)	42	420	211	0	419	1	0	0	0	100	0.47	0
ERR1022283	ERR1022283	f__Bifidobacteriaceae (UID1458)	77	464	220	0	463	1	0	0	0	100	0.45	0
ERR1022356	ERR1022356	f__Bifidobacteriaceae (UID1458)	77	464	220	2	460	2	0	0	0	99.7	0.45	0
ERR2230077	ERR2230077	f__Bifidobacteriaceae (UID1458)	77	464	220	0	463	1	0	0	0	100	0.45	0
ERR2230153	ERR2230153	f__Bifidobacteriaceae (UID1458)	77	464	220	0	463	1	0	0	0	100	0.45	0
CC00543	ERR13818423	f__Bifidobacteriaceae (UID1458)	77	464	220	0	463	1	0	0	0	100	0.45	0
CC00545	ERR13818464	f__Bifidobacteriaceae (UID1458)	77	464	220	0	463	1	0	0	0	100	0.45	0
CC00549	ERR13818467	f__Bifidobacteriaceae (UID1458)	77	464	220	0	463	1	0	0	0	100	0.45	0
ERR2221157	ERR2221157	f__Enterobacteriaceae (UID5124)	134	1170	335	1	1166	3	0	0	0	99.97	0.44	0
ERR2221107	ERR2221107	g__Bacteroides (UID2691)	33	839	309	5	829	5	0	0	0	99.22	0.41	0
CC01409	ERR13818426	g__Bacteroides (UID2691)	33	839	309	3	831	3	2	0	0	99.46	0.41	0
ERR2230149	ERR2230149	o__Clostridiales (UID1375)	50	332	124	0	331	1	0	0	0	100	0.4	0
CC00540	ERR13818419	p__Actinobacteria (UID2112)	31	211	124	1	209	1	0	0	0	99.6	0.4	0
CC00566	ERR13818484	p__Actinobacteria (UID2112)	31	211	124	1	209	1	0	0	0	99.6	0.4	0
CC01424	ERR13818518	p__Actinobacteria (UID2112)	31	211	124	1	209	1	0	0	0	99.6	0.4	0
ERR1022349	ERR1022349	f__Lachnospiraceae (UID1255)	90	354	174	3	348	3	0	0	0	98.28	0.39	0
ERR1022476	ERR1022476	f__Lachnospiraceae (UID1256)	33	333	171	1	330	2	0	0	0	99.42	0.39	0
ERR2221329	ERR2221329	o__Lactobacillales (UID544)	293	473	265	2	469	2	0	0	0	99.25	0.39	0
CC00601	ERR13818395	f__Lachnospiraceae (UID1256)	33	333	171	1	330	2	0	0	0	99.42	0.39	0
ERR2221218	ERR2221218	o__Lactobacillales (UID544)	293	473	265	3	469	1	0	0	0	98.87	0.38	0
ERR2221324	ERR2221324	o__Lactobacillales (UID544)	293	473	265	3	469	1	0	0	0	98.87	0.38	0
ERR2221332	ERR2221332	o__Lactobacillales (UID544)	293	473	265	1	471	1	0	0	0	99.62	0.38	0
ERR2221362	ERR2221362	o__Lactobacillales (UID544)	293	473	265	2	470	1	0	0	0	99.25	0.38	0
ERR2221342	ERR2221342	o__Lactobacillales (UID544)	293	473	265	2	470	1	0	0	0	99.25	0.38	0
ERR2230163	ERR2230163	o__Bacteroidales (UID2621)	198	427	260	1	425	1	0	0	0	99.62	0.38	0
CC00610	ERR13818402	o__Lactobacillales (UID544)	293	473	265	1	471	1	0	0	0	99.62	0.38	0
CC00614	ERR13818406	o__Lactobacillales (UID543)	294	469	262	0	468	0	1	0	0	100	0.38	0
CC00531	ERR13818411	o__Lactobacillales (UID544)	293	473	265	1	471	1	0	0	0	99.62	0.38	0
CC01442	ERR13818531	f__Enterobacteriaceae (UID5124)	134	1173	336	1	1169	3	0	0	0	99.97	0.38	0
ERR1022271	ERR1022271	o__Bacteroidales (UID2657)	160	492	269	2	489	1	0	0	0	99.26	0.37	0
ERR2221225	ERR2221225	s__difficile (UID1169)	60	1183	308	6	1175	2	0	0	0	99.51	0.37	0
ERR1203931	ERR1203931	o__Lactobacillales (UID544)	293	475	267	1	473	1	0	0	0	99.63	0.37	0
ERR1204025	ERR1204025	o__Lactobacillales (UID544)	293	475	267	1	473	1	0	0	0	99.63	0.37	0
ERR1204032	ERR1204032	s__difficile (UID1169)	60	1183	308	6	1175	2	0	0	0	99.51	0.37	0
ERR2230074	ERR2230074	o__Bacteroidales (UID2657)	160	492	269	2	488	2	0	0	0	99.26	0.37	0
CC00573	ERR13818489	o__Bacteroidales (UID2657)	160	492	269	2	489	1	0	0	0	99.26	0.37	0
ERR171260	ERR171260	o__Clostridiales (UID1212)	172	263	149	3	258	2	0	0	0	97.99	0.36	0
CC01379	ERR13818377	f__Bifidobacteriaceae (UID1462)	65	476	217	0	474	2	0	0	0	100	0.35	0
CC01376	ERR13818373	f__Bifidobacteriaceae (UID1462)	65	476	217	0	474	2	0	0	0	100	0.35	0
CC00872	ERR13818433	f__Bifidobacteriaceae (UID1462)	65	476	217	0	474	2	0	0	0	100	0.35	0
ERR2221180	ERR2221180	o__Clostridiales (UID1212)	172	263	149	4	258	1	0	0	0	97.76	0.34	0
ERR1022317	ERR1022317	o__Clostridiales (UID1212)	172	263	149	1	261	1	0	0	0	99.33	0.34	0
ERR1022441	ERR1022441	o__Clostridiales (UID1212)	172	263	149	1	261	1	0	0	0	99.33	0.34	0
ERR1022483	ERR1022483	o__Clostridiales (UID1212)	172	263	149	1	261	1	0	0	0	99.33	0.34	0
ERR2221397	ERR2221397	o__Clostridiales (UID1212)	172	263	149	4	258	1	0	0	0	97.76	0.34	0
ERR2221162	ERR2221162	f__Enterobacteriaceae (UID5124)	134	1173	336	7	1162	4	0	0	0	98.71	0.33	0
ERR2221354	ERR2221354	f__Enterobacteriaceae (UID5124)	134	1173	336	9	1160	4	0	0	0	98.41	0.33	0
ERR2221363	ERR2221363	c__Bacilli (UID259)	750	273	152	0	272	1	0	0	0	100	0.33	0
ERR2221364	ERR2221364	c__Bacilli (UID259)	750	273	152	0	272	1	0	0	0	100	0.33	0
ERR2221339	ERR2221339	f__Enterobacteriaceae (UID5124)	134	1173	336	2	1169	2	0	0	0	99.55	0.33	0
CC01392	ERR13818444	f__Enterobacteriaceae (UID5124)	134	1173	336	1	1170	2	0	0	0	99.97	0.33	0
CC01398	ERR13818454	f__Enterobacteriaceae (UID5124)	134	1173	336	1	1170	2	0	0	0	99.97	0.33	0
CC01393	ERR13818446	f__Enterobacteriaceae (UID5124)	134	1173	336	3	1168	2	0	0	0	99.77	0.33	0
CC01395	ERR13818449	f__Enterobacteriaceae (UID5124)	134	1173	336	1	1170	2	0	0	0	99.97	0.33	0
CC01402	ERR13818457	f__Enterobacteriaceae (UID5124)	134	1173	336	1	1170	2	0	0	0	99.97	0.33	0
CC01396	ERR13818451	f__Enterobacteriaceae (UID5124)	134	1173	336	1	1170	2	0	0	0	99.97	0.33	0
ERR2221133	ERR2221133	g__Bacteroides (UID2691)	33	839	309	5	829	5	0	0	0	98.81	0.32	0
ERR1022275	ERR1022275	o__Clostridiales (UID1226)	155	278	158	1	276	1	0	0	0	99.37	0.32	0
ERR1022294	ERR1022294	o__Clostridiales (UID1226)	155	278	158	1	276	1	0	0	0	99.37	0.32	0
ERR1022306	ERR1022306	o__Clostridiales (UID1226)	155	278	158	1	276	1	0	0	0	99.37	0.32	0
ERR1022319	ERR1022319	g__Bacteroides (UID2691)	33	839	309	27	811	1	0	0	0	94.39	0.32	0
ERR1022337	ERR1022337	o__Clostridiales (UID1226)	155	278	158	1	276	1	0	0	0	99.37	0.32	0
ERR1022338	ERR1022338	o__Clostridiales (UID1226)	155	278	158	1	276	1	0	0	0	99.37	0.32	0
ERR1022426	ERR1022426	o__Clostridiales (UID1226)	155	278	158	1	276	1	0	0	0	99.37	0.32	0
ERR1204065	ERR1204065	o__Clostridiales (UID1226)	155	278	158	1	276	1	0	0	0	99.37	0.32	0
ERR2221344	ERR2221344	o__Clostridiales (UID1226)	155	278	158	1	276	1	0	0	0	99.37	0.32	0
ERR2230116	ERR2230116	o__Clostridiales (UID1226)	155	278	158	1	276	1	0	0	0	99.37	0.32	0
ERR2230130	ERR2230130	o__Clostridiales (UID1226)	155	278	158	1	276	1	0	0	0	99.37	0.32	0
ERR171267	ERR171267	o__Clostridiales (UID1226)	155	278	158	1	275	2	0	0	0	99.37	0.32	100
CC01450	ERR13818506	o__Clostridiales (UID1226)	155	278	158	1	276	1	0	0	0	99.37	0.32	0
CC01399	ERR13818455	o__Bacteroidales (UID2657)	160	491	268	2	487	2	0	0	0	99.25	0.31	0
CC01397	ERR13818452	o__Bacteroidales (UID2657)	160	491	268	2	487	2	0	0	0	99.25	0.31	0
ERR2221112	ERR2221112	f__Enterobacteriaceae (UID5162)	88	1207	328	3	1200	4	0	0	0	99.89	0.3	0
ERR2221121	ERR2221121	f__Enterobacteriaceae (UID5121)	138	1162	336	1	1157	4	0	0	0	99.7	0.3	0
ERR1022413	ERR1022413	g__Bacteroides (UID2691)	33	839	309	6	830	3	0	0	0	99.09	0.3	0
ERR1203943	ERR1203943	f__Lachnospiraceae (UID1256)	33	333	171	2	330	1	0	0	0	99.12	0.29	0
ERR1204037	ERR1204037	f__Lachnospiraceae (UID1256)	33	333	171	2	330	1	0	0	0	99.12	0.29	0
CC00536	ERR13818415	g__Bacteroides (UID2691)	33	839	309	5	831	3	0	0	0	99.03	0.27	0
ERR2221359	ERR2221359	g__Streptococcus (UID684)	26	668	229	3	662	3	0	0	0	99.84	0.25	0
ERR2221136	ERR2221136	g__Bacteroides (UID2691)	33	839	309	2	835	2	0	0	0	99.51	0.24	0
ERR1022293	ERR1022293	f__Lachnospiraceae (UID1286)	57	420	207	2	417	1	0	0	0	99.28	0.24	0
ERR2221405	ERR2221405	g__Bacteroides (UID2691)	33	839	309	2	835	2	0	0	0	99.51	0.24	0
ERR2230096	ERR2230096	g__Bacteroides (UID2691)	33	839	309	3	833	3	0	0	0	99.46	0.24	0
ERR2230097	ERR2230097	g__Bacteroides (UID2691)	33	839	309	3	833	3	0	0	0	99.46	0.24	0
CC00604	ERR13818396	f__Bifidobacteriaceae (UID1458)	77	464	220	0	462	2	0	0	0	100	0.24	0
CC00605	ERR13818397	f__Bifidobacteriaceae (UID1458)	77	464	220	0	462	2	0	0	0	100	0.24	0
CC00521	ERR13818421	f__Bifidobacteriaceae (UID1458)	77	464	220	0	462	2	0	0	0	100	0.24	0
ERR2221142	ERR2221142	f__Bifidobacteriaceae (UID1458)	77	464	220	2	461	1	0	0	0	99.7	0.23	0
ERR1022465	ERR1022465	o__Clostridiales (UID1120)	304	250	143	1	248	1	0	0	0	99.3	0.23	0
ERR1022466	ERR1022466	o__Clostridiales (UID1120)	304	250	143	1	248	1	0	0	0	99.3	0.23	0
ERR1203976	ERR1203976	f__Bifidobacteriaceae (UID1458)	77	464	220	0	463	1	0	0	0	100	0.23	0
ERR1204070	ERR1204070	f__Bifidobacteriaceae (UID1458)	77	464	220	0	463	1	0	0	0	100	0.23	0
CC00534	ERR13818413	f__Bifidobacteriaceae (UID1458)	77	464	220	0	463	1	0	0	0	100	0.23	0
CC01436	ERR13818524	f__Bifidobacteriaceae (UID1458)	77	464	220	0	462	2	0	0	0	100	0.23	0
CC01439	ERR13818529	f__Bifidobacteriaceae (UID1458)	77	464	220	0	462	2	0	0	0	100	0.23	0
ERR2221105	ERR2221105	o__Clostridiales (UID1212)	172	263	149	2	260	1	0	0	0	98.66	0.22	0
ERR2221261	ERR2221261	o__Bacteroidales (UID2657)	160	492	269	2	488	2	0	0	0	99.26	0.22	0
ERR2230106	ERR2230106	o__Bacteroidales (UID2657)	160	492	269	2	488	2	0	0	0	99.26	0.22	0
ERR2230119	ERR2230119	o__Bacteroidales (UID2657)	160	492	269	4	486	2	0	0	0	98.88	0.22	0
ERR2230138	ERR2230138	o__Bacteroidales (UID2657)	160	492	269	2	488	2	0	0	0	99.26	0.22	0
ERR2230139	ERR2230139	o__Bacteroidales (UID2657)	160	492	269	2	488	2	0	0	0	99.26	0.22	0
ERR2230141	ERR2230141	o__Bacteroidales (UID2657)	160	492	269	2	488	2	0	0	0	99.26	0.22	0
ERR2230143	ERR2230143	o__Bacteroidales (UID2657)	160	492	269	2	488	2	0	0	0	99.26	0.22	0
ERR2230159	ERR2230159	o__Bacteroidales (UID2657)	160	492	269	2	488	2	0	0	0	99.26	0.22	0
ERR2230160	ERR2230160	o__Bacteroidales (UID2657)	160	492	269	2	488	2	0	0	0	99.26	0.22	0
ERR2221287	ERR2221287	f__Enterobacteriaceae (UID5121)	138	1159	336	0	1155	4	0	0	0	100	0.21	0
ERR2221132	ERR2221132	g__Bacillus (UID865)	36	1200	269	2	1196	2	0	0	0	99.81	0.2	0
ERR2221192	ERR2221192	p__Actinobacteria (UID2112)	31	211	124	0	210	1	0	0	0	100	0.2	0
ERR1022280	ERR1022280	c__Bacilli (UID285)	586	302	166	2	299	1	0	0	0	98.8	0.2	0
ERR2221115	ERR2221115	f__Enterobacteriaceae (UID5121)	138	1162	336	0	1160	2	0	0	0	100	0.19	0
ERR1022384	ERR1022384	f__Lachnospiraceae (UID1256)	33	333	171	1	331	1	0	0	0	99.42	0.19	0
ERR1022436	ERR1022436	f__Lachnospiraceae (UID1255)	90	354	174	3	350	1	0	0	0	98.66	0.19	0
ERR1203952	ERR1203952	f__Lachnospiraceae (UID1255)	90	354	174	3	350	1	0	0	0	98.66	0.19	0
ERR1203975	ERR1203975	f__Lachnospiraceae (UID1256)	33	333	171	1	331	1	0	0	0	99.42	0.19	0
ERR1204046	ERR1204046	f__Lachnospiraceae (UID1255)	90	354	174	3	350	1	0	0	0	98.66	0.19	0
ERR1204069	ERR1204069	f__Lachnospiraceae (UID1256)	33	333	171	1	331	1	0	0	0	99.42	0.19	0
ERR2221312	ERR2221312	g__Bacteroides (UID2691)	33	839	309	4	833	2	0	0	0	99.41	0.19	0
CC00606	ERR13818398	o__Lactobacillales (UID544)	293	475	267	1	473	1	0	0	0	99.63	0.19	0
CC00607	ERR13818399	o__Lactobacillales (UID544)	293	475	267	1	473	1	0	0	0	99.63	0.19	0
CC00611	ERR13818403	o__Lactobacillales (UID544)	293	475	267	1	473	1	0	0	0	99.63	0.19	0
CC00527	ERR13818404	o__Lactobacillales (UID544)	293	475	267	1	473	1	0	0	0	99.63	0.19	0
CC00528	ERR13818408	o__Lactobacillales (UID544)	293	475	267	1	473	1	0	0	0	99.63	0.19	0
CC00530	ERR13818410	o__Lactobacillales (UID544)	293	475	267	1	473	1	0	0	0	99.63	0.19	0
CC00535	ERR13818414	o__Lactobacillales (UID544)	293	475	267	1	473	1	0	0	0	99.63	0.19	0
CC00550	ERR13818468	o__Lactobacillales (UID544)	293	475	267	1	473	1	0	0	0	99.63	0.19	0
CC00575	ERR13818491	o__Lactobacillales (UID544)	293	475	267	1	473	1	0	0	0	99.63	0.19	0
CC00584	ERR13818500	o__Lactobacillales (UID544)	293	475	267	1	473	1	0	0	0	99.63	0.19	0
ERR2221156	ERR2221156	f__Enterobacteriaceae (UID5124)	134	1173	336	3	1167	2	1	0	0	99.82	0.18	0
ERR2221173	ERR2221173	f__Streptococcaceae (UID545)	240	524	282	0	523	1	0	0	0	100	0.18	0
ERR2221241	ERR2221241	o__Clostridiales (UID1375)	50	332	124	0	331	0	1	0	0	100	0.18	0
ERR2221321	ERR2221321	f__Streptococcaceae (UID545)	240	524	282	0	523	1	0	0	0	100	0.18	0
ERR2221190	ERR2221190	g__Streptococcus (UID561)	89	679	295	0	678	1	0	0	0	100	0.17	0
ERR2221194	ERR2221194	f__Enterobacteriaceae (UID5124)	134	1173	336	5	1165	3	0	0	0	99.47	0.17	33.33
ERR2221352	ERR2221352	f__Enterobacteriaceae (UID5124)	134	1172	336	1	1168	3	0	0	0	99.97	0.17	0
ERR2221358	ERR2221358	g__Streptococcus (UID561)	89	679	295	1	677	1	0	0	0	99.66	0.17	0
ERR2221360	ERR2221360	g__Streptococcus (UID561)	89	679	295	1	677	1	0	0	0	99.66	0.17	0
CC00795	ERR13818362	f__Enterobacteriaceae (UID5124)	134	1173	336	1	1169	3	0	0	0	99.97	0.17	0
CC00870	ERR13818429	f__Enterobacteriaceae (UID5124)	134	1173	336	1	1169	3	0	0	0	99.97	0.17	0
ERR1022457	ERR1022457	g__Bacteroides (UID2691)	33	839	309	3	834	2	0	0	0	99.46	0.16	0
ERR2230063	ERR2230063	g__Bacteroides (UID2691)	33	839	309	3	834	2	0	0	0	99.46	0.16	0
ERR2221376	ERR2221376	p__Bacteroidetes (UID2605)	350	314	208	0	313	1	0	0	0	100	0.16	0
ERR2221381	ERR2221381	o__Clostridiales (UID1375)	50	332	124	0	331	1	0	0	0	100	0.16	0
ERR1022305	ERR1022305	f__Lachnospiraceae (UID1256)	33	333	171	1	331	1	0	0	0	99.42	0.15	0
CC00537	ERR13818416	f__Bifidobacteriaceae (UID1458)	77	464	220	0	463	1	0	0	0	100	0.15	0
CC00538	ERR13818417	f__Bifidobacteriaceae (UID1458)	77	464	220	0	463	1	0	0	0	100	0.15	0
CC00541	ERR13818420	f__Bifidobacteriaceae (UID1458)	77	464	220	0	463	1	0	0	0	100	0.15	0
CC00544	ERR13818463	f__Bifidobacteriaceae (UID1458)	77	464	220	1	462	1	0	0	0	99.55	0.15	0
CC00557	ERR13818475	f__Bifidobacteriaceae (UID1458)	77	464	220	0	463	1	0	0	0	100	0.15	0
CC00586	ERR13818502	f__Bifidobacteriaceae (UID1458)	77	464	220	0	463	1	0	0	0	100	0.15	0
ERR2221117	ERR2221117	f__Enterobacteriaceae (UID5124)	134	1173	336	4	1167	2	0	0	0	99.77	0.14	50
CC01420	ERR13818442	g__Bacteroides (UID2691)	33	839	309	3	834	2	0	0	0	99.46	0.14	0
ERR1022299	ERR1022299	o__Clostridiales (UID1212)	172	263	149	2	260	1	0	0	0	98.66	0.13	0
ERR1022391	ERR1022391	o__Clostridiales (UID1212)	172	263	149	3	259	1	0	0	0	98.66	0.13	0
ERR2221213	ERR2221213	o__Clostridiales (UID1212)	172	257	149	1	255	1	0	0	0	99.33	0.13	0
ERR1022417	ERR1022417	k__Bacteria (UID2372)	131	177	106	0	176	1	0	0	0	100	0.13	0
ERR1022445	ERR1022445	o__Clostridiales (UID1212)	172	257	149	2	254	1	0	0	0	98.66	0.13	0
ERR1022454	ERR1022454	o__Clostridiales (UID1212)	172	257	149	1	255	1	0	0	0	99.33	0.13	0
ERR2230055	ERR2230055	o__Clostridiales (UID1212)	172	263	149	4	258	1	0	0	0	97.99	0.13	0
ERR2221305	ERR2221305	o__Clostridiales (UID1212)	172	257	149	1	255	1	0	0	0	99.33	0.13	0
ERR2221365	ERR2221365	o__Bacteroidales (UID2617)	213	406	265	1	404	1	0	0	0	99.62	0.13	0
CC00806	ERR13818428	g__Bacteroides (UID2691)	33	839	309	4	832	3	0	0	0	99.3	0.13	0
CC00765	ERR13818364	g__Bacteroides (UID2691)	33	839	309	4	832	3	0	0	0	99.3	0.13	0
CC00793	ERR13818363	g__Bacteroides (UID2691)	33	839	309	4	832	3	0	0	0	99.3	0.13	0
ERR1022289	ERR1022289	o__Clostridiales (UID1226)	155	278	158	1	275	2	0	0	0	99.37	0.12	0
ERR1022290	ERR1022290	f__Lachnospiraceae (UID1256)	33	333	171	1	331	1	0	0	0	99.42	0.12	0
ERR1022359	ERR1022359	o__Bacteroidales (UID2657)	160	491	268	10	480	1	0	0	0	97.01	0.12	0
ERR1022360	ERR1022360	o__Bacteroidales (UID2657)	160	492	269	2	489	1	0	0	0	99.26	0.12	0
ERR1022363	ERR1022363	o__Bacteroidales (UID2657)	160	492	269	2	489	1	0	0	0	99.26	0.12	0
ERR1203944	ERR1203944	o__Bacteroidales (UID2657)	160	492	269	2	489	1	0	0	0	99.26	0.12	0
ERR1204038	ERR1204038	o__Bacteroidales (UID2657)	160	492	269	2	489	1	0	0	0	99.26	0.12	0
ERR2230062	ERR2230062	o__Bacteroidales (UID2657)	160	492	269	2	489	1	0	0	0	99.26	0.12	0
ERR2230069	ERR2230069	f__Lachnospiraceae (UID1256)	33	333	171	1	331	1	0	0	0	99.42	0.12	0
ERR2221268	ERR2221268	o__Bacteroidales (UID2657)	160	492	269	2	489	1	0	0	0	99.26	0.12	0
ERR2221271	ERR2221271	f__Lachnospiraceae (UID1256)	33	333	171	1	331	1	0	0	0	99.42	0.12	0
ERR2221281	ERR2221281	o__Bacteroidales (UID2657)	160	492	269	2	489	1	0	0	0	99.26	0.12	0
ERR2230118	ERR2230118	f__Lachnospiraceae (UID1256)	33	333	171	1	331	1	0	0	0	99.42	0.12	0
ERR2230124	ERR2230124	o__Bacteroidales (UID2657)	160	492	269	2	489	1	0	0	0	99.26	0.12	0
ERR2230126	ERR2230126	o__Bacteroidales (UID2657)	160	492	269	2	489	1	0	0	0	99.26	0.12	0
ERR2230137	ERR2230137	o__Bacteroidales (UID2657)	160	492	269	2	489	1	0	0	0	99.26	0.12	0
CC01407	ERR13818460	g__Bacteroides (UID2691)	33	839	309	5	832	2	0	0	0	99.03	0.12	0
CC01375	ERR13818372	f__Bifidobacteriaceae (UID1462)	65	476	217	0	475	1	0	0	0	100	0.12	0
CC01377	ERR13818378	f__Bifidobacteriaceae (UID1462)	65	476	217	0	475	1	0	0	0	100	0.12	0
CC01394	ERR13818447	g__Bacteroides (UID2691)	33	839	309	5	832	2	0	0	0	99.03	0.12	0
CC01390	ERR13818448	g__Bacteroides (UID2691)	33	839	309	5	832	2	0	0	0	99.03	0.12	0
CC01401	ERR13818515	g__Bacteroides (UID2691)	33	839	309	5	832	2	0	0	0	99.03	0.12	0
CC01381	ERR13818380	f__Bifidobacteriaceae (UID1462)	65	476	217	0	475	1	0	0	0	100	0.12	0
CC01389	ERR13818431	g__Bacteroides (UID2691)	33	839	309	5	832	2	0	0	0	99.03	0.12	0
CC01406	ERR13818462	g__Bacteroides (UID2691)	33	839	309	5	832	2	0	0	0	99.03	0.12	0
CC01391	ERR13818432	g__Bacteroides (UID2691)	33	839	309	5	832	2	0	0	0	99.03	0.12	0
CC01404	ERR13818458	g__Bacteroides (UID2691)	33	839	309	5	832	2	0	0	0	99.03	0.12	0
CC01253	ERR13818385	f__Bifidobacteriaceae (UID1462)	65	476	217	1	474	1	0	0	0	99.94	0.12	0
CC01405	ERR13818527	g__Bacteroides (UID2691)	33	839	309	5	832	2	0	0	0	99.03	0.12	0
ERR1203959	ERR1203959	g__Bacteroides (UID2691)	33	839	309	3	835	1	0	0	0	99.46	0.11	0
ERR1204053	ERR1204053	g__Bacteroides (UID2691)	33	839	309	3	835	1	0	0	0	99.46	0.11	0
ERR2221348	ERR2221348	f__Enterobacteriaceae (UID5121)	138	1160	336	1	1156	3	0	0	0	99.7	0.11	0
ERR2221114	ERR2221114	f__Enterobacteriaceae (UID5124)	134	1173	336	1	1170	2	0	0	0	99.97	0.1	0
ERR2221221	ERR2221221	f__Enterobacteriaceae (UID5124)	134	1173	336	1	1170	2	0	0	0	99.97	0.1	50
ERR1203930	ERR1203930	g__Lactobacillus (UID380)	58	449	129	1	447	1	0	0	0	99.22	0.1	0
ERR1204024	ERR1204024	g__Lactobacillus (UID380)	58	449	129	1	447	1	0	0	0	99.22	0.1	0
ERR2221318	ERR2221318	f__Enterobacteriaceae (UID5124)	134	1173	336	1	1169	3	0	0	0	99.97	0.1	0
ERR1022322	ERR1022322	o__Bacteroidales (UID2657)	160	492	269	2	489	1	0	0	0	99.26	0.09	0
ERR1022366	ERR1022366	f__Bifidobacteriaceae (UID1458)	77	464	220	0	463	1	0	0	0	100	0.09	0
ERR2221222	ERR2221222	f__Enterobacteriaceae (UID5124)	134	1173	336	1	1169	3	0	0	0	99.97	0.09	0
ERR1203932	ERR1203932	o__Clostridiales (UID1375)	50	332	124	0	331	1	0	0	0	100	0.09	0
ERR1204026	ERR1204026	o__Clostridiales (UID1375)	50	332	124	0	331	1	0	0	0	100	0.09	0
ERR2221322	ERR2221322	f__Bifidobacteriaceae (UID1458)	77	464	220	0	463	1	0	0	0	100	0.09	0
ERR2221128	ERR2221128	f__Enterobacteriaceae (UID5124)	134	1173	336	1	1170	2	0	0	0	99.97	0.08	0
ERR1022331	ERR1022331	g__Bacteroides (UID2691)	33	839	309	4	834	1	0	0	0	99.41	0.08	0
ERR2221264	ERR2221264	g__Bacteroides (UID2691)	33	839	309	4	834	1	0	0	0	99.41	0.08	0
ERR2221274	ERR2221274	g__Bacteroides (UID2691)	33	839	309	4	834	1	0	0	0	99.41	0.08	0
ERR2230081	ERR2230081	g__Bacteroides (UID2691)	33	839	309	4	834	1	0	0	0	99.41	0.08	0
CC01416	ERR13818437	f__Enterobacteriaceae (UID5124)	134	1173	336	1	1170	2	0	0	0	99.97	0.08	0
CC01418	ERR13818440	f__Enterobacteriaceae (UID5124)	134	1173	336	1	1170	2	0	0	0	99.97	0.08	0
CC01419	ERR13818441	f__Enterobacteriaceae (UID5124)	134	1173	336	1	1170	2	0	0	0	99.97	0.08	0
CC01411	ERR13818427	g__Bacteroides (UID2691)	33	839	309	5	833	1	0	0	0	99.03	0.08	0
ERR2221203	ERR2221203	o__Lactobacillales (UID544)	293	475	267	1	473	1	0	0	0	99.63	0.07	0
ERR2221227	ERR2221227	f__Enterobacteriaceae (UID5124)	134	1173	336	1	1170	2	0	0	0	99.97	0.07	0
ERR1203920	ERR1203920	f__Enterobacteriaceae (UID5124)	134	1173	336	1	1170	2	0	0	0	99.97	0.07	0
ERR1022362	ERR1022362	g__Bacteroides (UID2691)	33	839	309	4	834	1	0	0	0	99.14	0.05	0
ERR2221250	ERR2221250	f__Enterobacteriaceae (UID5124)	134	1173	336	1	1171	1	0	0	0	99.97	0.04	0
ERR2221368	ERR2221368	f__Enterobacteriaceae (UID5121)	138	1162	336	1	1160	1	0	0	0	99.7	0.04	0
ERR2221372	ERR2221372	f__Enterobacteriaceae (UID5121)	138	1162	336	1	1160	1	0	0	0	99.7	0.04	0
ERR2221398	ERR2221398	f__Enterobacteriaceae (UID5124)	134	1173	336	1	1171	1	0	0	0	99.97	0.04	0
ERR2221401	ERR2221401	f__Enterobacteriaceae (UID5124)	134	1173	336	2	1170	1	0	0	0	99.93	0.04	0
ERR2221379	ERR2221379	g__Propionibacterium (UID1709)	27	904	205	3	900	1	0	0	0	99.43	0.03	0
ERR2221340	ERR2221340	g__Propionibacterium (UID1709)	27	904	205	3	900	1	0	0	0	99.43	0.03	0
ERR2221106	ERR2221106	g__Bacillus (UID864)	93	711	241	1	709	1	0	0	0	99.59	0.02	0
ERR2230107	ERR2230107	g__Bacillus (UID864)	93	711	241	1	709	1	0	0	0	99.59	0.02	0
ERR2230161	ERR2230161	g__Bacillus (UID864)	93	711	241	1	709	1	0	0	0	99.59	0.02	0
ERR2221098	ERR2221098	o__Clostridiales (UID1226)	155	278	158	1	277	0	0	0	0	99.37	0	0
ERR2221099	ERR2221099	o__Clostridiales (UID1226)	155	278	158	1	277	0	0	0	0	99.37	0	0
ERR2221101	ERR2221101	p__Bacteroidetes (UID2605)	350	314	208	1	313	0	0	0	0	99.52	0	0
ERR2221103	ERR2221103	p__Bacteroidetes (UID2605)	350	314	208	0	314	0	0	0	0	100	0	0
ERR2221120	ERR2221120	o__Clostridiales (UID1120)	304	249	142	0	249	0	0	0	0	100	0	0
[truncated: 296 more rows]

## Sheet: Bacteroides_Hydrogenases
Genome_ID & Species	Hydrogenases
CC00536	2
[truncated: 234 more rows]
