# Supplementary material for: A widespread hydrogenase supports fermentative growth of gut bacteria in healthy people
Source: Nat Microbiol. 2025 Oct 23;10(11):2686–701. doi: 10.1038/s41564-025-02154-w (PMC12578642; doi:10.1038/s41564-025-02154-w)
Supplement: Supplementary file 6 — The relative abundance (%) of microbial taxa in the stool and biopsy metagenome samples, as profiled by MetaPhlAn4. Analysis of the proportion of metagenome samples that detect Bacteroides and average relative abundance of Bacteroides within those samples are also included. [file 41564_2025_2154_MOESM6_ESM.xlsx]

## Sheet: Biopsy Metagenome taxonomy
#mpa_vJan25_CHOCOPhlAnSGB_202503
prop of samples w Bacteroides	1.0099
average abundance (%) within samples	45.377
clade_name	104CN	104RN	104TN	BACanmRAAAAAAAHXY30	BACanmRAAAHAAAHXY46	BACanmRAAAIAAAHXY50	BACanmRAAAJAAAHXY53	BACanmRAAALAAAHXY61	BACanmRAAAPAAAHXY72	BACanmRAAARAAAHXY85	BACanmRAAAUAAAHXY91	BACanmRAAAVAAAHXY92	BACanmRAAAWAAAHXY97	BACanmRAAAXAAAHXY98	BACanmRAAAZAAAHXY106	BACanmRAABFAAAHXY172	BACanmRBAAAAAAHXY13	BACanmRBAADAAAHXY24	BACanmRBAAEAAAHXY27	BACanmRBAAFAAAHXY28	BACanmRBAAKAAAHXY40	BACanmRBAALAAAHXY41	BACanmRBAAMAAAHXY43	BACanmRBAAPAAAHXY50	BACanmRBAARAAAHXY58	BACanmRBAATAAAHXY62	BACanmRBAAUAAAHXY63	BACanmRBAAVAAAHXY70	BACanmRBAAWAAAHXY72	BACanmRBAAXAAAHXY83	BACanmRBAAZAAAHXY87	BACanmRBABAAAAHXY89	BACanmRBABDAAAHXY97	BACanmRBABEAAAHXY98	BACidnRAAADAAAPEI24	BACidnRAAAEAAAPEI27	BACidnRAAAGAAAPEI29	BACidnRAAAHAAAPEI30	BACidnRAAAPAAAPEI50	BACidnRAAASAAAPEI61	BACidnRAAATAAAPEI62	BACidnRAAAXAAAPEI85	BACidnRAABAAAAPEI91	BACidnRAABBAAAPEI92	BACidnRAABEAAAPEI102	BACidnRBAAAAAAPEI107	BACidnRBAABAAAPEI108	BACidnRBAACAAAPEI128	BACidnRBAADAAAPEI141
k__Bacteria|p__Bacteroidota|c__Bacteroidia|o__Bacteroidales|f__Bacteroidaceae|g__Bacteroides	34.2183	35.4212	69.256	84.2363	20.6747	15.9504	28.5163	33.3654	87.4814	16.8864	25.1578	45.0579	64.2344	48.6767	48.6868	84.2314	79.7982	69.0522	45.0813	28.1444	57.6169	51.8687	74.2977	61.5448	49.1607	78.7562	54.6921	88.0546	81.0594	70.0631	72.3015	78.4958	37.4114	62.2809	2.45841	5.4951	0.12918	0.08144	1.51475	3.32261	10.6399	17.4395	10.1992	13.9568	54.3429	82.5769	77.2425	97.1516	97.9875
k__Bacteria	100	100	100	100	100	100	100	100	100	100	100	100	100	100	100	100	100	100	100	100	100	100	100	100	100	100	100	100	100	100	100	100	100	100	100	100	100	100	100	100	100	100	100	100	100	99.9831	99.9916	100	100
k__Bacteria|p__Bacteroidota	47.4926	45.0814	89.9627	86.5617	35.5167	49.4716	50.2281	91.8464	89.0965	34.0256	70.1945	54.0844	94.8461	60.4292	58.3978	94.7501	88.7421	79.5078	96.2071	74.9921	88.3505	67.309	89.7652	86.4847	96.969	92.6531	98.3923	93.0286	91.2255	92.5587	97.4648	96.7511	48.1577	83.1879	5.68716	7.65013	3.29711	0.99444	10.9946	12.4919	36.8153	60.403	81.4923	24.435	73.9352	97.1574	95.1773	98.4345	99.1774
k__Bacteria|p__Pseudomonadota	11.3936	5.25383	1.92217	5.83618	0.03617	0.77688	5.14634	0.25614	4.30182	6.13412	0.67036	1.36844	0.19409	39.0734	0.18384	1.61189	0.07261	0.13642	0.06359	0.17147	0.70131	1.76621	0.19743	0.29153	0	2.34554	0.02746	0	7.84159	6.16907	1.84809	1.20909	6.51457	0.94128	93.6028	90.4169	0.70175	0.45975	3.39576	86.9142	61.7396	37.5975	0.33437	11.4997	25.6199	0.45626	3.52621	0.07565	0.12046
k__Bacteria|p__Firmicutes	41.1118	49.6566	8.11518	7.54221	0.78278	12.9888	12.6092	6.09183	6.54581	16.7113	27.742	34.2931	4.79001	0.33359	41.2025	3.56619	11.1586	20.2862	3.7293	24.8111	10.6669	30.295	9.9444	12.72	3.03098	4.9907	1.58023	6.97137	0.48811	1.26857	0.65526	1.93999	44.6909	14.1437	0.70837	1.93297	95.987	98.5371	85.5604	0.59397	1.44407	1.99944	0.22694	5.67378	0.44482	1.82018	1.05955	1.46488	0.66
k__Bacteria|p__Actinomycetota	0.00203	0.00818	0	0.01112	0.05489	3.50443	0.25541	0.01268	0.00859	0.01288	0.05717	0.25462	0.0834	0.11083	0.15277	0.00043	0.02668	0.06961	0	0.02538	0.28127	0.62974	0.09292	0.50378	0	0.01062	0	0	0.44477	0.00367	0.03189	0.09977	0.63688	1.7046	0	0	0.01408	0.00866	0.04925	0	0	0	5.52107	0.00063	0	0.51748	0.21018	0.02493	0.03837
k__Bacteria|p__Bacteroidota|c__Bacteroidia	47.4926	45.0814	89.9627	86.5617	35.5167	49.4716	50.2281	91.8464	89.0965	34.0256	70.1945	54.0844	94.8461	60.4292	58.3978	94.7501	88.7421	79.5078	96.2071	74.9921	88.3505	67.309	89.7652	86.4847	96.969	92.6531	98.3923	93.0286	91.2255	92.5587	97.4648	96.7511	48.1577	83.1879	5.68716	7.65013	3.29711	0.99444	10.9946	12.4919	36.8153	60.403	81.4923	24.435	73.9352	97.1439	95.1664	98.4345	99.1721
k__Bacteria|p__Pseudomonadota|c__Gammaproteobacteria	11.3527	5.20779	1.8517	0.01075	0.03046	0.4274	5.0557	0.25614	0.01149	6.11744	0.10297	0.54783	0.19409	35.822	0.01683	0.09058	0	0.00286	0	0.03452	0	0.00493	0.14117	0.29153	0	0.01746	0.02746	0	7.84159	6.16907	0	0.03159	0.27753	0.94128	93.6028	90.4169	0.08683	0.07162	0.08244	86.9142	61.6652	37.4194	0.33437	11.4997	25.6199	0.45269	3.42379	0.07565	0.12046
k__Bacteria|p__Firmicutes|c__Clostridia	3.40636	0.3829	2.12243	3.19538	0.16823	7.78656	6.01615	2.34818	3.0807	8.05765	18.3389	28.5192	3.49527	0.1022	40.822	2.78733	10.7478	18.5272	3.56462	18.3955	9.1059	23.7858	8.49767	6.36977	1.2435	4.6174	1.48747	6.816	0.48811	1.14585	0.09218	1.26069	30.9575	14.1383	0.33787	0.329	2.11594	4.25361	6.33923	0.39885	1.17378	1.17734	0.13201	0.57465	0.30787	0.28793	0.13456	1.16575	0.48734
k__Bacteria|p__Firmicutes|c__Erysipelotrichia	1.22575	3.12747	2.45054	4.34684	0.61455	5.2022	6.59306	3.74365	3.4651	8.61887	9.40312	5.77388	1.29475	0.23139	0.38041	0.77886	0.41081	1.75899	0.16467	6.41558	1.56098	6.50923	1.44673	6.35023	1.78747	0.3733	0.0408	0.15537	0	0.10577	0.56308	0.6793	13.7334	0.00533	0.25628	1.26941	1.17466	1.00858	2.55096	0.01396	0.10808	0.02584	0.00561	4.99916	0.00478	1.2372	0.74028	0.29914	0.16223
k__Bacteria|p__Actinomycetota|c__Actinomycetes	0	0	0	0.0051	0.05489	3.34035	0.25223	0.01268	0.00859	0.0019	0.05394	0.22806	0.0834	0.00074	0.00102	0.00043	0.00217	0	0	0.02538	0.18853	0.58237	0.07157	0.45782	0	0.01062	0	0	0.44477	0.00367	0	0.09977	0.52091	1.7046	0	0	0.00146	0.00275	0.01795	0	0	0	5.29125	0	0	0.42346	0.12129	0.00911	0.0165
k__Bacteria|p__Actinomycetota|c__Coriobacteriia	0.00203	0.00818	0	0.00602	0	0.16408	0.00318	0	0	0.01098	0.00323	0.02656	0	0.1101	0.15175	0	0.02451	0.06961	0	0	0.09275	0.04737	0.02135	0.04596	0	0	0	0	0	0	0.03189	0	0.11597	0	0	0	0.01262	0.00592	0.0313	0	0	0	0.22982	0.00063	0	0.09402	0.08888	0.01582	0.02187
k__Bacteria|p__Firmicutes|c__Bacilli	36.4641	46.1463	3.54221	0	0	0	0	0	0	0	0	0	0	0	0	0	0	0	0	0	0	0	0	0	0	0	0.05196	0	0	0	0	0	0	0	0.11422	0.33456	92.6965	93.275	76.6702	0.18115	0.16221	0.79627	0.08932	0.09997	0.13217	0.06895	0	0	0
k__Bacteria|p__Bacteroidota|c__Bacteroidia|o__Bacteroidales	47.4926	45.0814	89.9627	86.5617	35.5167	49.4716	50.2281	91.8464	89.0965	34.0256	70.1945	54.0844	94.8461	60.4292	58.3978	94.7501	88.7421	79.5078	96.2071	74.9921	88.3505	67.309	89.7652	86.4847	96.969	92.6531	98.3923	93.0286	91.2255	92.5587	97.4648	96.7511	48.1577	83.1879	5.68716	7.65013	3.29711	0.99444	10.9946	12.4919	36.8153	60.403	81.4923	24.435	73.9352	97.1439	95.1664	98.4345	99.1721
k__Bacteria|p__Pseudomonadota|c__Gammaproteobacteria|o__Enterobacterales	11.3527	4.92827	1.8517	0.01075	0.03046	0.42577	5.0557	0.25325	0.01149	6.11744	0.10297	0.54575	0.19105	6.63106	0.01535	0.09058	0	0.00286	0	0.03452	0	0.00493	0.14117	0.29153	0	0.01746	0.02746	0	7.84159	6.16907	0	0.03159	0.27753	0.94128	93.6028	90.4169	0.08683	0.07162	0.08244	86.9142	61.6652	37.4194	0.33437	11.4997	25.6199	0.45269	3.42379	0.07565	0.12046
k__Bacteria|p__Firmicutes|c__Clostridia|o__Lachnospirales	3.21991	0.26802	1.0618	2.60614	0.12848	7.20517	4.11828	2.26936	2.57802	0.7374	17.7507	26.8524	2.97352	0.09734	37.2967	2.26638	10.2668	16.7506	3.44402	17.2409	7.18325	22.2742	8.06147	5.47391	1.16419	3.8129	0.85108	6.72359	0.41868	0.93934	0.0159	1.04491	27.8828	14.0204	0.13616	0.04486	1.88176	4.06661	4.24418	0.00086	0.00306	0.04156	0	0.01533	0.15288	0.13741	0.04469	1.16575	0.48734
k__Bacteria|p__Firmicutes|c__Erysipelotrichia|o__Erysipelotrichales	1.22575	3.12747	2.45054	4.34684	0.61455	5.2022	6.59306	3.74365	3.4651	8.61887	9.40312	5.77388	1.29475	0.23139	0.38041	0.77886	0.41081	1.75899	0.16467	6.41558	1.56098	6.50923	1.44673	6.35023	1.78747	0.3733	0.0408	0.15537	0	0.10577	0.56308	0.6793	13.7334	0.00533	0.25628	1.26941	1.17466	1.00858	2.55096	0.01396	0.10808	0.02584	0.00561	4.99916	0.00478	1.2372	0.74028	0.29914	0.16223
k__Bacteria|p__Firmicutes|c__Clostridia|o__Eubacteriales	0.18645	0.11488	1.06063	0.58923	0.03975	0.58138	1.89786	0.07882	0.50268	7.32024	0.58827	1.6668	0.52175	0.00486	3.52532	0.52095	0.48104	1.77654	0.1206	1.15462	1.92265	1.5116	0.43621	0.89586	0.07931	0.8045	0.63639	0.0924	0.06943	0.2065	0.07628	0.21578	3.07464	0.118	0.20171	0.16623	0.23417	0.18699	2.09506	0.39799	1.17072	1.13577	0.13201	0.55932	0.15499	0.15053	0.08987	0	0
k__Bacteria|p__Actinomycetota|c__Actinomycetes|o__Bifidobacteriales	0	0	0	0.0051	0.05489	3.34035	0.25223	0.01268	0.00859	0.0019	0.05394	0.22806	0.0834	0.00074	0.00102	0.00043	0.00217	0	0	0.02538	0.18853	0.58237	0.07157	0.45782	0	0.01062	0	0	0.44477	0.00367	0	0.09977	0.52091	1.7046	0	0	0.00146	0.00275	0.01795	0	0	0	5.29125	0	0	0.42346	0.12129	0.00911	0.0165
k__Bacteria|p__Actinomycetota|c__Coriobacteriia|o__Coriobacteriales	0	0	0	0.00602	0	0.16408	0.00318	0	0	0.01098	0.00323	0.02656	0	0.1101	0.12229	0	0.02451	0.04577	0	0	0.09275	0.04737	0.01722	0.03555	0	0	0	0	0	0	0.03189	0	0.11597	0	0	0	0.01262	0.00592	0.0313	0	0	0	0.22982	0.00063	0	0.09402	0.08888	0.01582	0.02187
k__Bacteria|p__Firmicutes|c__Bacilli|o__Lactobacillales	36.4641	46.1463	3.54221	0	0	0	0	0	0	0	0	0	0	0	0	0	0	0	0	0	0	0	0	0	0	0	0.05196	0	0	0	0	0	0	0	0.11422	0.33456	92.6965	93.275	76.6702	0.18115	0.16221	0.79627	0.08932	0.09997	0.13217	0.06895	0	0	0
k__Bacteria|p__Bacteroidota|c__Bacteroidia|o__Bacteroidales|f__Bacteroidaceae	45.39	43.9106	88.2214	84.9148	35.403	48.684	47.1406	88.3737	87.9414	25.6	66.1131	52.8407	94.2227	59.5975	54.247	94.6555	85.65	73.8088	95.0967	70.8338	88.3109	67.0865	89.6076	85.8108	96.4311	92.4514	98.0741	91.4452	90.3603	91.6237	96.2225	96.3233	47.9684	82.4272	5.68716	7.65013	3.29663	0.99444	10.9544	12.2317	35.1726	58.9408	81.1369	21.4684	73.3693	96.5847	94.4268	97.5202	98.519
k__Bacteria|p__Pseudomonadota|c__Gammaproteobacteria|o__Enterobacterales|f__Enterobacteriaceae	11.3527	4.92827	1.8517	0.01075	0.03046	0.42577	5.0557	0.25325	0.01149	6.11744	0.10297	0.54575	0.19105	6.63106	0.01535	0.09058	0	0.00286	0	0.03452	0	0.00493	0.14117	0.29153	0	0.01746	0.02746	0	7.84159	6.16907	0	0.03159	0.27753	0.94128	93.6028	90.4169	0.08683	0.07162	0.08244	86.9142	61.6652	37.4194	0.33437	11.4997	25.6199	0.45269	3.42379	0.07565	0.12046
k__Bacteria|p__Firmicutes|c__Clostridia|o__Lachnospirales|f__Lachnospiraceae	3.21991	0.26802	1.0618	2.33284	0.12848	7.18044	4.11657	2.26936	2.26998	0.7374	17.7507	26.7195	2.97352	0.09734	37.2967	2.26638	10.2668	16.7506	3.44402	17.2409	7.18325	22.2742	8.06147	5.47391	1.16419	3.8129	0.85108	6.72359	0.41868	0.93934	0.0159	1.04491	27.8828	14.0204	0.13616	0.04486	1.88176	4.06661	4.24418	0.00086	0.00306	0.04156	0	0.01533	0.15288	0.13741	0.04469	1.16575	0.48734
k__Bacteria|p__Firmicutes|c__Erysipelotrichia|o__Erysipelotrichales|f__Coprobacillaceae	0.1383	0.0786	0.08951	4.29835	0.22558	1.99204	4.98172	2.97104	3.42491	7.41728	7.57175	3.74067	0.00572	0.11129	0.18964	0.68525	0.41081	1.75899	0.16467	5.47431	1.56098	6.50092	0.47649	0.83112	1.78747	0.36537	0.0408	0	0	0.03197	0	0.6793	13.7079	0.00533	0.24735	0.13243	1.17466	1.00811	2.55096	0.00645	0.10133	0.01578	0	4.19298	0	1.13246	0.74028	0.13853	0.01664
k__Bacteria|p__Firmicutes|c__Clostridia|o__Eubacteriales|f__Clostridiaceae	0.12117	0.11488	1.06063	0.41359	0.02368	0.51147	1.55998	0.07408	0.50268	7.23459	0.50787	1.25702	0.00137	0	0.19715	0.18479	0.18927	0.33318	0.1206	0.49275	1.88405	0.45014	0.14062	0.10675	0.07931	0.66315	0.63639	0.0924	0.06943	0.2065	0.07628	0.21578	1.26452	0.08479	0.20171	0.16623	0.07405	0.04547	0.0672	0.39301	1.04526	0.84283	0.13201	0.53219	0.15499	0.00396	0	0	0
k__Bacteria|p__Actinomycetota|c__Actinomycetes|o__Bifidobacteriales|f__Bifidobacteriaceae	0	0	0	0.0051	0.05489	3.34035	0.25223	0.01268	0.00859	0.0019	0.05394	0.22806	0.0834	0.00074	0.00102	0.00043	0.00217	0	0	0.02538	0.18853	0.58237	0.07157	0.45782	0	0.01062	0	0	0.44477	0.00367	0	0.09977	0.52091	1.7046	0	0	0.00146	0.00275	0.01795	0	0	0	5.29125	0	0	0.42346	0.12129	0.00911	0.0165
k__Bacteria|p__Bacteroidota|c__Bacteroidia|o__Bacteroidales|f__Tannerellaceae	2.10256	1.17076	1.74122	1.64692	0.11355	0.7876	2.9875	3.47275	1.15518	8.42554	4.07038	1.2338	0.02048	0.83169	4.14767	0.02943	3.04442	5.68182	1.11044	4.14019	0.03642	0.22252	0	0	0.53793	0.12081	0.31824	1.38152	0.8652	0.93499	1.2422	0.34385	0.18926	0.76073	0	0	0.00048	0	0.04018	0.26018	1.64269	1.46219	0.35537	2.96665	0.56588	0.05511	0.29328	0.84818	0.54605
k__Bacteria|p__Firmicutes|c__Clostridia|o__Eubacteriales|f__Butyricicoccaceae	0	0	0	0	0	0	0	0	0	0	0	0	0.00273	0	0	0	0	0	0	0	0	0	0	0.01796	0	0	0	0	0	0	0	0	0	0	0	0	0	0	0	0.00499	0.12546	0.29294	0	0	0	0	0	0	0
k__Bacteria|p__Actinomycetota|c__Coriobacteriia|o__Coriobacteriales|f__Coriobacteriaceae	0	0	0	0.00602	0	0.16408	0.00318	0	0	0.01098	0.00323	0.02656	0	0.1101	0.12229	0	0.02451	0.04577	0	0	0.09275	0.04737	0.01722	0.03555	0	0	0	0	0	0	0.03189	0	0.11597	0	0	0	0.01262	0.00592	0.0313	0	0	0	0.22982	0.00063	0	0	0	0	0
k__Bacteria|p__Firmicutes|c__Bacilli|o__Lactobacillales|f__Streptococcaceae	36.4641	46.1463	3.54221	0	0	0	0	0	0	0	0	0	0	0	0	0	0	0	0	0	0	0	0	0	0	0	0	0	0	0	0	0	0	0	0.10768	0.14864	92.6965	93.275	76.6702	0.18115	0.16221	0.79627	0.08932	0.09997	0.13217	0	0	0	0
k__Bacteria|p__Bacteroidota|c__Bacteroidia|o__Bacteroidales|f__Bacteroidaceae|g__Phocaeicola	11.1717	8.48945	18.9654	0.6785	14.7282	32.7336	18.6243	55.0083	0.45994	8.7137	40.9553	7.78281	29.9883	10.8599	5.5602	10.424	5.8518	4.75661	50.0154	42.6894	30.694	15.2178	15.3098	24.266	47.2704	13.6952	43.3819	3.17601	9.30089	21.5606	23.8927	17.8276	10.557	20.1463	3.22875	2.15503	3.16745	0.913	9.43962	8.90909	24.5327	41.5014	70.9377	7.51153	19.0265	14.0078	17.1843	0.34412	0.53154
k__Bacteria|p__Pseudomonadota|c__Gammaproteobacteria|o__Enterobacterales|f__Enterobacteriaceae|g__Escherichia	0.63789	0.06899	0.09723	0.01075	0.03046	0.42577	5.0557	0.25325	0.01149	6.10771	0.10297	0.54575	0.19105	6.63106	0.01535	0.09058	0	0.00286	0	0.03452	0	0.00493	0.14117	0.29153	0	0.01746	0.02746	0	7.84159	6.16907	0	0.03159	0.27753	0.94128	93.5966	90.4088	0.08683	0.07162	0.08244	86.9142	61.6652	37.4194	0.33225	11.4997	25.6059	0.23767	3.42379	0.07565	0.12046
k__Bacteria|p__Firmicutes|c__Clostridia|o__Lachnospirales|f__Lachnospiraceae|g__Mediterraneibacter	3.03576	0.24981	0.29828	1.72996	0.01495	4.0104	2.34638	0.03188	1.87959	0.42028	0.24496	19.3296	2.53494	0.02448	31.4829	2.15338	7.33357	10.6909	3.06206	0.08323	2.53724	2.51618	5.36027	5.30112	0.96169	3.24165	0.81331	6.28619	0.23536	0.00632	0	0.82822	6.39822	0.00101	0.13616	0.00125	0.23424	0.14182	2.03939	0	0.00306	0.04156	0	0.00063	0.00071	0.03717	0	0.7642	0.45795
k__Bacteria|p__Firmicutes|c__Clostridia|o__Lachnospirales|f__Lachnospiraceae|g__Coprococcus	0	0	0.03414	0.05749	0.05271	0.34287	0.18949	0.07041	0.05869	0.10845	0.07691	1.17948	0.09962	0.07286	1.26698	0.06137	1.68839	0.80482	0.01256	0.01402	0.00368	3.18318	2.28742	0.01097	0.00332	0.34943	0.01172	0.40198	0.00639	0.01933	0.00492	0.0107	3.06441	13.2796	0	0	0	0	0	0.00086	0	0	0	0.00212	0	0.0115	0.00697	0.38473	0.00835
k__Bacteria|p__Firmicutes|c__Clostridia|o__Lachnospirales|f__Lachnospiraceae|g__Anaerostipes	0.01068	0.01821	0.67711	0	0.01439	1.13012	0.54857	0.00112	0	0.00708	4.06242	3.6647	0	0	0.64588	0	0	0.13137	0	5.71917	0	3.201	0.11448	0	0.02604	0	0	0	0	0	0	0	10.9046	0	0	0	1.63947	3.9175	2.08429	0	0	0	0	0	0	0	0	0	0
k__Bacteria|p__Firmicutes|c__Erysipelotrichia|o__Erysipelotrichales|f__Coprobacillaceae|g__Faecalibacillus	0	0	0	0.32002	0.0078	0.55294	0.26788	0	0.37176	0.00135	0.81517	2.48772	0	0.08161	0	0.66579	0	0	0	3.6441	1.56061	6.50092	0	0	0	0.36537	0	0	0	0.00051	0	0.6793	13.7005	0	0	0	0	0	0	0	0	0	0	0	0	0	0.65777	0	0
k__Bacteria|p__Firmicutes|c__Clostridia|o__Lachnospirales|f__Lachnospiraceae|g__Hungatella	0	0	0	0	0	0	0	0	0	0	0	0	0	0	0	0	0	0	0	0.12276	0	0	0.0047	0	0	0	0	0	0.03936	0	0.01098	0	0	0	0	0	0	0	0	0	0	0	0	0	0	0	0	0	0
k__Bacteria|p__Firmicutes|c__Clostridia|o__Eubacteriales|f__Clostridiaceae|g__Clostridium	0.04545	0.0057	0	0.36864	0.02368	0.45992	0.17333	0.00552	0.41033	5.7508	0.34263	1.13004	0.00137	0	0.07836	0.18479	0.18927	0.33318	0.1206	0.48665	1.78316	0.08032	0.14062	0.10675	0.07931	0.59708	0.63639	0.0924	0.06943	0.2065	0.07628	0.21031	0.08611	0.08479	0.20171	0.16623	0.04973	0.04547	0.0672	0.39301	1.04526	0.84283	0.13201	0.11659	0.15499	0.00396	0	0	0
k__Bacteria|p__Firmicutes|c__Clostridia|o__Lachnospirales|f__Lachnospiraceae|g__Dorea	0	0	0.01901	0.00635	0	0.2077	0.08242	0	0.00833	0	0.00794	1.13245	0	0	0.85155	0	0.53293	0.83503	0	0	0	1.1914	0	0	0	0.00802	0	0.01961	0	0	0	0	0.9101	0.73796	0	0	0	0	0	0	0	0	0	0	0	0.06211	0	0	0.00502
k__Bacteria|p__Actinomycetota|c__Actinomycetes|o__Bifidobacteriales|f__Bifidobacteriaceae|g__Bifidobacterium	0	0	0	0.0051	0.05489	3.34035	0.25223	0.01268	0.00859	0.0019	0.05394	0.22806	0.0834	0.00074	0.00102	0.00043	0.00217	0	0	0.02538	0.18853	0.58237	0.07157	0.45782	0	0.01062	0	0	0.44477	0.00367	0	0.09977	0.52091	1.7046	0	0	0.00146	0.00275	0.01795	0	0	0	5.29125	0	0	0.42346	0.12129	0.00911	0.0165
k__Bacteria|p__Bacteroidota|c__Bacteroidia|o__Bacteroidales|f__Tannerellaceae|g__Parabacteroides	2.10256	1.17076	1.74122	1.64692	0.11355	0.7876	2.9875	3.47275	1.15518	8.42554	4.07038	1.2338	0.02048	0.83169	4.14767	0.02943	3.04442	5.68182	1.11044	4.14019	0.03642	0.22252	0	0	0.53793	0.12081	0.31824	1.38152	0.8652	0.93499	1.2422	0.34385	0.18926	0.76073	0	0	0.00048	0	0.04018	0.26018	1.64269	1.46219	0.35537	2.96665	0.56588	0.05511	0.29328	0.84818	0.54605
k__Bacteria|p__Firmicutes|c__Clostridia|o__Eubacteriales|f__Butyricicoccaceae|g__Agathobaculum	0	0	0	0	0	0	0	0	0	0	0	0	0.00273	0	0	0	0	0	0	0	0	0	0	0.01796	0	0	0	0	0	0	0	0	0	0	0	0	0	0	0	0	0	0	0	0	0	0	0	0	0
k__Bacteria|p__Firmicutes|c__Erysipelotrichia|o__Erysipelotrichales|f__Coprobacillaceae|g__Thomasclavelia	0.1383	0.0786	0.08951	3.97833	0.0287	1.43058	4.70824	2.97104	3.05315	7.41593	6.75658	1.24723	0.00572	0.02968	0.18964	0.01946	0.41081	1.75899	0.16467	1.83021	0.00038	0	0.47649	0.83112	1.78747	0	0.0408	0	0	0.03146	0	0	0.00738	0.00533	0.24735	0.13243	1.17466	1.00811	2.55096	0.00645	0.10133	0.01578	0	4.19298	0	1.13246	0.08251	0.13853	0.01664
k__Bacteria|p__Firmicutes|c__Clostridia|o__Lachnospirales|f__Lachnospiraceae|g__Lachnospiraceae_unclassified	0	0	0	0	0	0	0	0	0	0	0.01196	0	0	0	0	0.01302	0	0	0	0.01485	0	0.00325	0	0	0	0.05908	0	0	0	0	0	0.00884	0	0	0	0	0	0	0	0	0	0	0	0	0	0	0	0	0
k__Bacteria|p__Firmicutes|c__Clostridia|o__Lachnospirales|f__Lachnospiraceae|g__Enterocloster	0.14698	0	0.01821	0	0.01322	0.5136	0.33857	1.38592	0	0.08049	4.84135	0.35231	0.21537	0	0.00149	0	0.01107	0	0.30608	2.87048	0	0	0.23715	0.01257	0.10184	0	0	0	0.13756	0.90918	0	0	0	0	0	0	0	0	0	0	0	0	0	0	0.15216	0	0	0	0
k__Bacteria|p__Actinomycetota|c__Coriobacteriia|o__Coriobacteriales|f__Coriobacteriaceae|g__Collinsella	0	0	0	0.00602	0	0.16408	0.00318	0	0	0.01098	0.00323	0.02656	0	0.1101	0.12229	0	0.02451	0.04577	0	0	0.09275	0.04737	0.01722	0.03555	0	0	0	0	0	0	0.03189	0	0.11597	0	0	0	0.01262	0.00592	0.0313	0	0	0	0.22982	0.00063	0	0	0	0	0
k__Bacteria|p__Firmicutes|c__Clostridia|o__Lachnospirales|f__Lachnospiraceae|g__Faecalicatena	0	0	0	0	0	0	0	0	0	0	0	0	0	0	1.05486	0	0.44797	0.3765	0	0	0	0	0.0303	0	0	0	0	0	0	0	0	0	0	0	0	0	0	0	0	0	0	0	0	0	0	0	0	0	0
k__Bacteria|p__Firmicutes|c__Bacilli|o__Lactobacillales|f__Streptococcaceae|g__Streptococcus	36.4641	46.1463	3.54221	0	0	0	0	0	0	0	0	0	0	0	0	0	0	0	0	0	0	0	0	0	0	0	0	0	0	0	0	0	0	0	0.10768	0.14864	92.6965	93.275	76.6702	0.18115	0.16221	0.79627	0.08932	0.09997	0.13217	0	0	0	0
k__Bacteria|p__Bacteroidota|c__Bacteroidia|o__Bacteroidales|f__Bacteroidaceae|g__Phocaeicola|s__Phocaeicola_vulgatus	0.07755	0.06135	0.08738	0.67578	14.5946	31.0716	13.0978	37.5018	0.45474	3.7545	27.5606	6.37122	29.984	0.08779	0.09582	9.40872	0.5389	0.08891	39.731	27.9825	10.5959	5.24115	15.2969	24.253	37.5527	12.8128	33.1665	3.1668	9.09417	21.4146	0.06308	16.9833	2.00683	0.08388	0.01694	0.01452	3.16745	0.913	9.43962	5.12408	12.3265	24.795	70.9377	3.61621	18.7632	13.962	0.23589	0.33835	0.51946
k__Bacteria|p__Pseudomonadota|c__Gammaproteobacteria|o__Enterobacterales|f__Enterobacteriaceae|g__Escherichia|s__Escherichia_coli	0.63789	0.06899	0.09723	0.01075	0.03046	0.42577	5.0318	0.25325	0.01149	6.10771	0.10297	0.54575	0.01879	6.63106	0.01535	0.09058	0	0.00286	0	0.03452	0	0.00493	0	0	0	0.01746	0.02746	0	7.84159	6.16907	0	0.03159	0.27753	0.94128	93.5966	90.4088	0.08683	0.07162	0.08244	86.9142	61.6652	37.4194	0.33225	11.4997	25.6059	0.23767	3.42379	0.07565	0.12046
k__Bacteria|p__Bacteroidota|c__Bacteroidia|o__Bacteroidales|f__Bacteroidaceae|g__Bacteroides|s__Bacteroides_fragilis	2.98677	0.98685	1.02316	30.65	13.5674	3.98398	5.43558	0.12378	30.9743	1.24392	0.41068	11.7588	16.8733	20.4556	17.4982	0.0704	24.7962	21.8564	0.03342	0.04216	0.04058	0.03005	62.4475	24.2585	0.03039	0.01235	0.03176	40.6624	0.02677	0.07495	23.8046	0.03475	0.02747	53.3842	0	3.50101	0.04603	0.04979	0.56347	1.15244	1.50533	2.71017	0.00364	0.00098	0	26.037	41.4856	35.8424	30.4081
k__Bacteria|p__Firmicutes|c__Clostridia|o__Lachnospirales|f__Lachnospiraceae|g__Mediterraneibacter|s__Mediterraneibacter_faecis	3.01131	0.17416	0.27121	1.70889	0.01226	3.99388	1.85841	0.02882	1.83728	0.05146	0.18085	19.2592	0.23018	0.02227	31.4809	2.15338	7.192	10.6909	3.05539	0.05077	2.46096	2.51033	0.42919	0.38743	0.59414	3.24165	0.81331	6.04522	0	0.00321	0	0.82822	6.31247	0.00101	0	0.00125	0.20388	0.12892	1.87911	0	0	0	0	0	0.00071	0.00755	0	0.672	0.37813
k__Bacteria|p__Bacteroidota|c__Bacteroidia|o__Bacteroidales|f__Bacteroidaceae|g__Bacteroides|s__Bacteroides_ovatus	0.12764	0.26998	0.44563	0.02352	0.48035	2.073	1.60787	1.47861	0.0168	4.1927	1.56579	0.37555	0.02582	0.24148	17.3489	15.9606	33.2405	32.4029	8.29892	2.13479	1.43898	0.19208	0.02431	0.02146	8.11569	19.4274	9.12188	2.086	1.52527	2.33891	4.32681	35.9814	0.23551	4.1357	0.00954	0.0008	0.04538	0.02507	0.25589	0.91501	5.402	6.20678	7.77853	6.19393	2.41857	10.1208	1.21871	0.43828	0.39408
k__Bacteria|p__Firmicutes|c__Clostridia|o__Lachnospirales|f__Lachnospiraceae|g__Coprococcus|s__Coprococcus_comes	0	0	0	0.05749	0.04807	0.27021	0.15992	0.07041	0.05869	0.10481	0.07587	1.12947	0.09962	0.07286	1.26698	0.06137	1.6221	0.80482	0.01256	0.01402	0.00368	3.15235	0.01157	0.01097	0.00332	0.34943	0.01172	0.40198	0.00639	0.01933	0.00492	0.0107	3.05274	6.42527	0	0	0	0	0	0.00086	0	0	0	0.00212	0	0.0115	0.00697	0.38473	0.00835
k__Bacteria|p__Firmicutes|c__Clostridia|o__Lachnospirales|f__Lachnospiraceae|g__Anaerostipes|s__Anaerostipes_hadrus	0	0.01821	0.67711	0	0.01439	1.13012	0.54857	0.00112	0	0.00708	4.06242	3.6647	0	0	0.64588	0	0	0.13137	0	5.71917	0	3.201	0.11448	0	0	0	0	0	0	0	0	0	10.9046	0	0	0	1.63947	3.9175	2.08429	0	0	0	0	0	0	0	0	0	0
k__Bacteria|p__Firmicutes|c__Erysipelotrichia|o__Erysipelotrichales|f__Coprobacillaceae|g__Faecalibacillus|s__Faecalibacillus_intestinalis	0	0	0	0.32002	0.0078	0.55294	0.26788	0	0.37176	0.00135	0.81517	2.48772	0	0.08161	0	0.66579	0	0	0	3.6441	1.56061	6.44675	0	0	0	0.36537	0	0	0	0.00051	0	0.6793	13.5255	0	0	0	0	0	0	0	0	0	0	0	0	0	0.65777	0	0
k__Bacteria|p__Firmicutes|c__Clostridia|o__Lachnospirales|f__Lachnospiraceae|g__Hungatella|s__Hungatella_hathewayi	0	0	0	0	0	0	0	0	0	0	0	0	0	0	0	0	0	0	0	0.12276	0	0	0.0047	0	0	0	0	0	0.03936	0	0.01098	0	0	0	0	0	0	0	0	0	0	0	0	0	0	0	0	0	0
k__Bacteria|p__Firmicutes|c__Clostridia|o__Eubacteriales|f__Clostridiaceae|g__Clostridium|s__Clostridium_fessum	0	0	0	0.00882	0	0.00233	0	0	0	0	0	0.04086	0	0	0.07644	0	0.02323	0.18851	0	0	0	0.00765	0	0	0	0	0	0	0	0	0	0	0	0	0	0	0	0	0	0	0	0	0	0	0	0.00396	0	0	0
k__Bacteria|p__Firmicutes|c__Clostridia|o__Lachnospirales|f__Lachnospiraceae|g__Dorea|s__Dorea_longicatena	0	0	0	0.00635	0	0.2077	0.08242	0	0.00833	0	0.00054	1.13245	0	0	0.34531	0	0.23124	0.55157	0	0	0	0.69632	0	0	0	0.00802	0	0	0	0	0	0	0.18341	0.73796	0	0	0	0	0	0	0	0	0	0	0	0.06211	0	0	0
k__Bacteria|p__Firmicutes|c__Clostridia|o__Lachnospirales|f__Lachnospiraceae|g__Mediterraneibacter|s__Mediterraneibacter_gnavus	0	0	0	0	0	0.01019	0.48643	0	0	0.35297	0	0.06292	2.30257	0	0	0	0.14157	0	0.00667	0	0.06957	0	4.93108	4.9137	0.36756	0	0	0.11811	0	0.00312	0	0	0.01356	0	0.13616	0	0.03035	0.0129	0.16028	0	0.00306	0.04156	0	0	0	0.02962	0	0.04848	0.03689
k__Bacteria|p__Firmicutes|c__Clostridia|o__Eubacteriales|f__Clostridiaceae|g__Clostridium|s__Clostridium_sp_AT4	0	0	0	0	0	0	0	0	0.00487	0	0	0.01993	0	0	0	0	0	0	0	0	0	0	0	0	0	0	0	0	0	0	0	0	0	0	0	0	0	0	0	0	0	0.03329	0	0	0	0	0	0	0
k__Bacteria|p__Firmicutes|c__Clostridia|o__Lachnospirales|f__Lachnospiraceae|g__Mediterraneibacter|s__Ruminococcus_torques	0.02445	0.07564	0.02707	0	0.00268	0.00632	0.00154	0.00305	0	0.01586	0.06411	0.00425	0.00219	0.00221	0.00208	0	0	0	0	0.03247	0.00671	0	0	0	0	0	0	0.12287	0.23536	0	0	0	0.03143	0	0	0	0	0	0	0	0	0	0	0	0	0	0	0.04372	0.04293
k__Bacteria|p__Actinomycetota|c__Actinomycetes|o__Bifidobacteriales|f__Bifidobacteriaceae|g__Bifidobacterium|s__Bifidobacterium_longum	0	0	0	0.00041	0.04599	2.32256	0.20577	0.01268	0.00859	0.0019	0.05394	0.17475	0.06832	0.00074	0.00102	0	0.00217	0	0	0.02538	0.04703	0.10994	0.05512	0.38832	0	0	0	0	0.13717	0.00367	0	0	0.09096	0.45349	0	0	0	0	0	0	0	0	2.97471	0	0	0.36909	0.08269	0.00871	0.01459
k__Bacteria|p__Bacteroidota|c__Bacteroidia|o__Bacteroidales|f__Tannerellaceae|g__Parabacteroides|s__Parabacteroides_distasonis	0.00654	0.00706	0.00845	0.62841	0.03559	0.30594	2.51641	0.35805	0.35165	8.3153	0.20045	0.60727	0.00169	0.62026	4.14767	0.02906	3.04442	5.68182	0.14487	0.20122	0	0.0548	0	0	0.13905	0.12081	0.03887	0.04867	0.48109	0.42481	0.30882	0.34385	0.04398	0.4577	0	0	0.00048	0	0.04018	0.26018	1.64269	1.46219	0.35537	2.59623	0.08483	0.02365	0.13212	0.01967	0.04382
k__Bacteria|p__Firmicutes|c__Clostridia|o__Eubacteriales|f__Butyricicoccaceae|g__Agathobaculum|s__Agathobaculum_butyriciproducens	0	0	0	0	0	0	0	0	0	0	0	0	0	0	0	0	0	0	0	0	0	0	0	0	0	0	0	0	0	0	0	0	0	0	0	0	0	0	0	0	0	0	0	0	0	0	0	0	0
k__Bacteria|p__Bacteroidota|c__Bacteroidia|o__Bacteroidales|f__Bacteroidaceae|g__Bacteroides|s__Bacteroides_caccae	0.01291	0.0126	0.0216	1.26014	3.5422	1.03466	1.08262	10.23	1.40967	0.07183	4.71264	1.09901	0.02206	19.9654	0.01923	3.74062	0.05213	0.06432	17.9311	10.2238	3.32495	1.33193	0.02867	0.03261	29.2443	2.07765	23.9214	0.03043	3.27733	2.46127	36.1393	4.195	1.29647	0.70768	0	0	0	0	0	0	0	0	0	0	2.25179	0.03803	29.1928	0.00815	0.01316
k__Bacteria|p__Firmicutes|c__Erysipelotrichia|o__Erysipelotrichales|f__Coprobacillaceae|g__Thomasclavelia|s__Thomasclavelia_ramosa	0.1383	0.0786	0.08951	0.03128	0.00305	0.61931	4.17728	0.24622	0.03094	7.40818	0.02153	0.43949	0.00572	0.02715	0.0038	0.01946	0.01342	0	0	0.00283	0.00038	0	0.47649	0.34614	0	0	0.0408	0	0	0.03146	0	0	0	0.00533	0.24735	0.13243	1.15925	0.98402	2.37363	0.00645	0.10133	0.01578	0	4.19298	0	1.10069	0.08251	0	0.00034
k__Bacteria|p__Bacteroidota|c__Bacteroidia|o__Bacteroidales|f__Bacteroidaceae|g__Bacteroides|s__Bacteroides_uniformis	2.88425	2.89117	6.08373	0	0.19242	0.60656	0.5653	0.41573	0	1.2205	0.93183	0.15265	0	1.79869	2.34176	2.46507	2.91265	1.53333	15.4628	0.26426	1.06286	0.45404	0.0016	0.00156	7.6644	2.10494	14.4861	1.28351	2.01619	1.69435	2.3562	2.03852	1.88805	0.77447	2.43741	1.98195	0.03533	0.00612	0.68936	0	0	0.43859	2.40799	0.03833	0.62224	3.4901	1.61137	0.67235	0.67954
k__Bacteria|p__Firmicutes|c__Clostridia|o__Lachnospirales|f__Lachnospiraceae|g__Lachnospiraceae_unclassified|s__Lachnospiraceae_bacterium_AF58_1A	0	0	0	0	0	0	0	0	0	0	0.01196	0	0	0	0	0	0	0	0	0.01485	0	0	0	0	0	0	0	0	0	0	0	0	0	0	0	0	0	0	0	0	0	0	0	0	0	0	0	0	0
k__Bacteria|p__Firmicutes|c__Clostridia|o__Lachnospirales|f__Lachnospiraceae|g__Enterocloster|s__Enterocloster_bolteae	0	0	0.00077	0	0	0	0.03669	0	0	0	0	0	0.21071	0	0	0	0	0	0.09085	0.03854	0	0	0.23284	0	0	0	0	0	0	0	0	0	0	0	0	0	0	0	0	0	0	0	0	0	0	0	0	0	0
k__Bacteria|p__Bacteroidota|c__Bacteroidia|o__Bacteroidales|f__Bacteroidaceae|g__Phocaeicola|s__Phocaeicola_dorei	11.0942	8.42809	18.878	0.00272	0.06725	1.65551	5.25006	17.5056	0.0052	4.67095	13.3947	1.39254	0.00429	0.31986	5.46438	0.00357	5.3129	4.6677	9.9426	14.7067	19.8898	9.13811	0.01294	0.01307	9.04977	0.0167	9.88819	0.00921	0.01605	0.06528	4.4915	0.01386	8.45514	7.18752	3.21181	2.1405	0	0	0	0	0	0	0	3.81834	0	0.01698	4.56464	0	0.00497
k__Bacteria|p__Bacteroidota|c__Bacteroidia|o__Bacteroidales|f__Bacteroidaceae|g__Bacteroides|s__Bacteroides_faecis	0.01494	0.00402	0.01613	0.01133	2.03702	0.40126	4.54108	0.27244	0.00732	7.38202	0.05298	0.53467	0.01287	0.01167	0.01823	5.0135	0.08842	0.0847	0.0697	0.06442	49.637	47.1124	0.05156	0.05302	0.05902	3.58068	0.0424	41.6002	61.206	52.4902	0.04708	5.38912	31.1438	0.05577	0	0	0	0	0	0.03931	0.20858	1.30084	0	5.93375	44.9092	0.80594	0.60029	57.0815	61.8134
k__Bacteria|p__Actinomycetota|c__Coriobacteriia|o__Coriobacteriales|f__Coriobacteriaceae|g__Collinsella|s__Collinsella_aerofaciens	0	0	0	0.00602	0	0.16408	0.00318	0	0	0	0.00323	0.02656	0	0.1101	0.12229	0	0.02451	0.04577	0	0	0.09275	0.04737	0	0	0	0	0	0	0	0	0.03189	0	0.11597	0	0	0	0.01262	0.00592	0.0313	0	0	0	0.22982	0	0	0	0	0	0
k__Bacteria|p__Firmicutes|c__Clostridia|o__Lachnospirales|f__Lachnospiraceae|g__Faecalicatena|s__Faecalicatena_contorta	0	0	0	0	0	0	0	0	0	0	0	0	0	0	0	0	0	0	0	0	0	0	0	0	0	0	0	0	0	0	0	0	0	0	0	0	0	0	0	0	0	0	0	0	0	0	0	0	0
k__Bacteria|p__Firmicutes|c__Bacilli|o__Lactobacillales|f__Streptococcaceae|g__Streptococcus|s__Streptococcus_lutetiensis	36.1943	46.1026	3.49376	0	0	0	0	0	0	0	0	0	0	0	0	0	0	0	0	0	0	0	0	0	0	0	0	0	0	0	0	0	0	0	0.10768	0.14864	92.6965	93.275	76.6702	0.18115	0.16221	0.79627	0.08932	0.09997	0.13217	0	0	0	0
k__Bacteria|p__Bacteroidota|c__Bacteroidia|o__Bacteroidales|f__Bacteroidaceae|g__Bacteroides|s__Bacteroides_nordii	14.7427	16.9361	34.4088	0	0	0	0	0	0	0	0	0	0	0	0	0	0.00134	0	0	0	0	0	0	0	0	0	0	0	0	0	0	0	0	0	0	0	0	0	0	0	0	0	0	0	0	0	0	0	0
k__Bacteria|p__Bacteroidota|c__Bacteroidia|o__Bacteroidales|f__Bacteroidaceae|g__Phocaeicola|s__Phocaeicola_vulgatus|t__SGB1814	0.07755	0.06135	0.08738	0.67578	14.5946	31.0716	13.0978	37.5018	0.45474	3.7545	27.5606	6.37122	29.984	0.08779	0.09582	9.40872	0.5389	0.08891	39.731	27.9825	10.5959	5.24115	15.2969	24.253	37.5527	12.8128	33.1665	3.1668	9.09417	21.4146	0.06308	16.9833	2.00683	0.08388	0.01694	0.01452	3.16745	0.913	9.43962	5.12408	12.3265	24.795	70.9377	3.61621	18.7632	13.962	0.23589	0.33835	0.51946
k__Bacteria|p__Pseudomonadota|c__Gammaproteobacteria|o__Enterobacterales|f__Enterobacteriaceae|g__Escherichia|s__Escherichia_coli|t__SGB10068	0.63789	0.06899	0.09723	0.01075	0.03046	0.42577	5.0318	0.25325	0.01149	6.10771	0.10297	0.54575	0.01879	6.63106	0.01535	0.09058	0	0.00286	0	0.03452	0	0.00493	0	0	0	0.01746	0.02746	0	7.84159	6.16907	0	0.03159	0.27753	0.94128	93.5966	90.4088	0.08683	0.07162	0.08244	86.9142	61.6652	37.4194	0.33225	11.4997	25.6059	0.23767	3.42379	0.07565	0.12046
k__Bacteria|p__Bacteroidota|c__Bacteroidia|o__Bacteroidales|f__Bacteroidaceae|g__Bacteroides|s__Bacteroides_fragilis|t__SGB1855	2.98677	0.98685	1.02316	30.628	0.05894	2.57755	4.42859	0.07805	30.9606	1.22702	0.1572	10.4169	16.8569	0.06033	17.4811	0.05324	24.7675	21.8291	0.01999	0.02165	0.02465	0.01361	62.423	24.2431	0.01302	0.00838	0.01962	40.6434	0.01323	0.05337	0.01789	0.01843	0.01752	0.02292	0	0	0.04603	0.04979	0.56347	1.15244	1.50533	2.71017	0.00364	0	0	26.0289	0.88729	35.834	30.3976
k__Bacteria|p__Firmicutes|c__Clostridia|o__Lachnospirales|f__Lachnospiraceae|g__Mediterraneibacter|s__Mediterraneibacter_faecis|t__SGB4563	3.01131	0.17416	0.27121	1.70889	0.01226	3.99388	1.85841	0.02882	1.83728	0.05146	0.18085	19.2592	0.23018	0.02227	31.4809	2.15338	7.192	10.6909	3.05539	0.05077	2.46096	2.51033	0.42919	0.38743	0.59414	3.24165	0.81331	6.04522	0	0.00321	0	0.82822	6.31247	0.00101	0	0.00125	0.20388	0.12892	1.87911	0	0	0	0	0	0.00071	0.00755	0	0.672	0.37813
k__Bacteria|p__Bacteroidota|c__Bacteroidia|o__Bacteroidales|f__Bacteroidaceae|g__Bacteroides|s__Bacteroides_ovatus|t__SGB1871	0.12764	0.26998	0.44563	0.02352	0.48035	2.073	1.60787	1.47861	0.0168	4.1927	1.56579	0.37555	0.02582	0.24148	17.3489	15.9606	33.2405	32.4029	8.29892	2.13479	1.43898	0.19208	0.02431	0.02146	8.11569	19.4274	9.12188	2.086	1.52527	2.33891	4.32681	35.9814	0.23551	4.1357	0.00954	0.0008	0.04538	0.02507	0.25589	0.91501	5.402	6.20678	7.77853	6.19393	2.41857	10.1208	1.21871	0.43828	0.39408
k__Bacteria|p__Firmicutes|c__Clostridia|o__Lachnospirales|f__Lachnospiraceae|g__Coprococcus|s__Coprococcus_comes|t__SGB4577	0	0	0	0.05749	0.04807	0.27021	0.15992	0.07041	0.05869	0.10481	0.07587	1.12947	0.09962	0.07286	1.26698	0.06137	1.6221	0.80482	0.01256	0.01402	0.00368	3.15235	0.01157	0.01097	0.00332	0.34943	0.01172	0.40198	0.00639	0.01933	0.00492	0.0107	3.05274	6.42527	0	0	0	0	0	0.00086	0	0	0	0.00212	0	0.0115	0.00697	0.38473	0.00835
k__Bacteria|p__Firmicutes|c__Clostridia|o__Lachnospirales|f__Lachnospiraceae|g__Anaerostipes|s__Anaerostipes_hadrus|t__SGB4540	0	0.01821	0.67711	0	0.01439	1.13012	0.54857	0.00112	0	0.00708	4.06242	3.6647	0	0	0.64588	0	0	0.13137	0	0	0	2.83396	0.11448	0	0	0	0	0	0	0	0	0	8.77886	0	0	0	1.63947	3.9175	2.08429	0	0	0	0	0	0	0	0	0	0
k__Bacteria|p__Firmicutes|c__Erysipelotrichia|o__Erysipelotrichales|f__Coprobacillaceae|g__Faecalibacillus|s__Faecalibacillus_intestinalis|t__SGB6754	0	0	0	0.32002	0.0078	0.55294	0.26788	0	0.37176	0.00135	0.81517	2.48772	0	0.08161	0	0.66579	0	0	0	3.6441	1.56061	6.44675	0	0	0	0.36537	0	0	0	0.00051	0	0.6793	13.5255	0	0	0	0	0	0	0	0	0	0	0	0	0	0.65777	0	0
k__Bacteria|p__Firmicutes|c__Clostridia|o__Lachnospirales|f__Lachnospiraceae|g__Hungatella|s__Hungatella_hathewayi|t__SGB4742	0	0	0	0	0	0	0	0	0	0	0	0	0	0	0	0	0	0	0	0	0	0	0.0047	0	0	0	0	0	0	0	0.01098	0	0	0	0	0	0	0	0	0	0	0	0	0	0	0	0	0	0
k__Bacteria|p__Firmicutes|c__Clostridia|o__Eubacteriales|f__Clostridiaceae|g__Clostridium|s__Clostridium_fessum|t__SGB4705	0	0	0	0.00882	0	0.00233	0	0	0	0	0	0.04086	0	0	0.07644	0	0.02323	0.18851	0	0	0	0.00765	0	0	0	0	0	0	0	0	0	0	0	0	0	0	0	0	0	0	0	0	0	0	0	0.00396	0	0	0
k__Bacteria|p__Firmicutes|c__Clostridia|o__Lachnospirales|f__Lachnospiraceae|g__Dorea|s__Dorea_longicatena|t__SGB4582	0	0	0	0	0	0.02789	0.00764	0	0.00812	0	0	0.20222	0	0	0.34531	0	0.23124	0.55157	0	0	0	0.64392	0	0	0	0.00802	0	0	0	0	0	0	0.18341	0.73796	0	0	0	0	0	0	0	0	0	0	0	0.06211	0	0	0
k__Bacteria|p__Firmicutes|c__Clostridia|o__Lachnospirales|f__Lachnospiraceae|g__Mediterraneibacter|s__Mediterraneibacter_gnavus|t__SGB4584	0	0	0	0	0	0.01019	0.48643	0	0	0.35297	0	0.06292	2.30257	0	0	0	0.14157	0	0.00667	0	0.06957	0	4.93108	4.9137	0.36756	0	0	0.11811	0	0.00312	0	0	0.01356	0	0.13616	0	0.03035	0.0129	0.16028	0	0.00306	0.04156	0	0	0	0.02962	0	0.04848	0.03689
k__Bacteria|p__Firmicutes|c__Clostridia|o__Eubacteriales|f__Clostridiaceae|g__Clostridium|s__Clostridium_sp_AT4|t__SGB4753	0	0	0	0	0	0	0	0	0.00487	0	0	0.01993	0	0	0	0	0	0	0	0	0	0	0	0	0	0	0	0	0	0	0	0	0	0	0	0	0	0	0	0	0	0.03329	0	0	0	0	0	0	0
k__Bacteria|p__Firmicutes|c__Clostridia|o__Lachnospirales|f__Lachnospiraceae|g__Mediterraneibacter|s__Ruminococcus_torques|t__SGB4608	0.02445	0.07564	0.02707	0	0.00268	0.00632	0.00154	0.00305	0	0.01586	0.06411	0.00425	0.00219	0.00221	0.00208	0	0	0	0	0.03247	0.00671	0	0	0	0	0	0	0.12287	0.23536	0	0	0	0.03143	0	0	0	0	0	0	0	0	0	0	0	0	0	0	0.04372	0.04293
k__Bacteria|p__Actinomycetota|c__Actinomycetes|o__Bifidobacteriales|f__Bifidobacteriaceae|g__Bifidobacterium|s__Bifidobacterium_longum|t__SGB17248	0	0	0	0.00041	0.04599	2.32256	0.20577	0.01268	0.00859	0.0019	0.05394	0.17475	0.06832	0.00074	0.00102	0	0.00217	0	0	0.02538	0.04703	0.10994	0.05512	0.38832	0	0	0	0	0.13717	0.00367	0	0	0.09096	0.45349	0	0	0	0	0	0	0	0	2.97471	0	0	0.36909	0.08269	0.00871	0.01459
k__Bacteria|p__Bacteroidota|c__Bacteroidia|o__Bacteroidales|f__Tannerellaceae|g__Parabacteroides|s__Parabacteroides_distasonis|t__SGB1934	0.00654	0.00706	0.00845	0.62841	0.03559	0.30594	2.51641	0.35805	0.35165	8.3153	0.20045	0.60727	0.00169	0.62026	4.14767	0.02906	3.04442	5.68182	0.14487	0.20122	0	0.0548	0	0	0.13905	0.12081	0.03887	0.04867	0.48109	0.42481	0.30882	0.34385	0.04398	0.4577	0	0	0.00048	0	0.04018	0.26018	1.64269	1.46219	0.35537	2.59623	0.08483	0.02365	0.13212	0.01967	0.04382
k__Bacteria|p__Firmicutes|c__Clostridia|o__Eubacteriales|f__Butyricicoccaceae|g__Agathobaculum|s__Agathobaculum_butyriciproducens|t__SGB14991	0	0	0	0	0	0	0	0	0	0	0	0	0	0	0	0	0	0	0	0	0	0	0	0	0	0	0	0	0	0	0	0	0	0	0	0	0	0	0	0	0	0	0	0	0	0	0	0	0
k__Bacteria|p__Bacteroidota|c__Bacteroidia|o__Bacteroidales|f__Bacteroidaceae|g__Bacteroides|s__Bacteroides_caccae|t__SGB1877	0.01291	0.0126	0.0216	1.26014	3.5422	1.03466	1.08262	10.23	1.40967	0.07183	4.71264	1.09901	0.02206	19.9654	0.01923	3.74062	0.05213	0.06432	17.9311	10.2238	3.32495	1.33193	0.02867	0.03261	29.2443	2.07765	23.9214	0.03043	3.27733	2.46127	36.1393	4.195	1.29647	0.70768	0	0	0	0	0	0	0	0	0	0	2.25179	0.03803	29.1928	0.00815	0.01316
k__Bacteria|p__Firmicutes|c__Erysipelotrichia|o__Erysipelotrichales|f__Coprobacillaceae|g__Thomasclavelia|s__Thomasclavelia_ramosa|t__SGB6744	0.1383	0.0786	0.08951	0.03128	0.00305	0.61931	4.17728	0.24622	0.03094	7.40818	0.02153	0.43949	0.00572	0.02715	0.0038	0.01946	0.01342	0	0	0.00283	0.00038	0	0.47649	0.34614	0	0	0.0408	0	0	0.03146	0	0	0	0.00533	0.24735	0.13243	1.15925	0.98402	2.37363	0.00645	0.10133	0.01578	0	4.19298	0	1.10069	0.08251	0	0.00034
k__Bacteria|p__Bacteroidota|c__Bacteroidia|o__Bacteroidales|f__Bacteroidaceae|g__Bacteroides|s__Bacteroides_uniformis|t__SGB1836	2.88425	2.89117	6.08373	0	0.19242	0.60656	0.5653	0.41573	0	1.2205	0.93183	0.15265	0	1.79869	2.34176	2.46507	2.91265	1.53333	15.4628	0.26426	1.06286	0.45404	0.0016	0.00156	7.6644	2.10494	14.4861	1.28351	2.01619	1.69435	2.3562	2.03852	1.88805	0.77447	2.43741	1.98195	0.03533	0.00612	0.68936	0	0	0.43859	2.40799	0.03833	0.62224	3.4901	1.61137	0.67235	0.67954
k__Bacteria|p__Firmicutes|c__Clostridia|o__Lachnospirales|f__Lachnospiraceae|g__Lachnospiraceae_unclassified|s__Lachnospiraceae_bacterium_AF58_1A|t__SGB4706	0	0	0	0	0	0	0	0	0	0	0.01196	0	0	0	0	0	0	0	0	0.01485	0	0	0	0	0	0	0	0	0	0	0	0	0	0	0	0	0	0	0	0	0	0	0	0	0	0	0	0	0
k__Bacteria|p__Firmicutes|c__Clostridia|o__Lachnospirales|f__Lachnospiraceae|g__Enterocloster|s__Enterocloster_bolteae|t__SGB4758	0	0	0.00077	0	0	0	0.03669	0	0	0	0	0	0.21071	0	0	0	0	0	0.09085	0.03854	0	0	0.23284	0	0	0	0	0	0	0	0	0	0	0	0	0	0	0	0	0	0	0	0	0	0	0	0	0	0
k__Bacteria|p__Bacteroidota|c__Bacteroidia|o__Bacteroidales|f__Bacteroidaceae|g__Phocaeicola|s__Phocaeicola_dorei|t__SGB1815	11.0942	8.42809	18.878	0.00272	0.06725	1.65551	5.25006	17.5056	0.0052	4.67095	13.3947	1.39254	0.00429	0.31986	5.46438	0.00357	5.3129	4.6677	9.9426	14.7067	19.8898	9.13811	0.01294	0.01307	9.04977	0.0167	9.88819	0.00921	0.01605	0.06528	4.4915	0.01386	8.45514	7.18752	3.21181	2.1405	0	0	0	0	0	0	0	3.81834	0	0.01698	4.56464	0	0.00497
k__Bacteria|p__Bacteroidota|c__Bacteroidia|o__Bacteroidales|f__Bacteroidaceae|g__Bacteroides|s__Bacteroides_faecis|t__SGB1860	0.01494	0.00402	0.01613	0.01133	2.03702	0.40126	4.54108	0.27244	0.00732	7.38202	0.05298	0.53467	0.01287	0.01167	0.01823	5.0135	0.08842	0.0847	0.0697	0.06442	49.637	47.1124	0.05156	0.05302	0.05902	3.58068	0.0424	41.6002	61.206	52.4902	0.04708	5.38912	31.1438	0.05577	0	0	0	0	0	0.03931	0.20858	1.30084	0	5.93375	44.9092	0.80594	0.60029	57.0815	61.8134
k__Bacteria|p__Actinomycetota|c__Coriobacteriia|o__Coriobacteriales|f__Coriobacteriaceae|g__Collinsella|s__Collinsella_aerofaciens|t__SGB14535_group	0	0	0	0.00602	0	0.16408	0.00318	0	0	0	0.00323	0.02656	0	0.1101	0.12229	0	0.02451	0.04577	0	0	0.09275	0.04737	0	0	0	0	0	0	0	0	0.03189	0	0.11597	0	0	0	0.01262	0.00592	0.0313	0	0	0	0.22982	0	0	0	0	0	0
k__Bacteria|p__Firmicutes|c__Clostridia|o__Lachnospirales|f__Lachnospiraceae|g__Faecalicatena|s__Faecalicatena_contorta|t__SGB4613	0	0	0	0	0	0	0	0	0	0	0	0	0	0	0	0	0	0	0	0	0	0	0	0	0	0	0	0	0	0	0	0	0	0	0	0	0	0	0	0	0	0	0	0	0	0	0	0	0
k__Bacteria|p__Firmicutes|c__Bacilli|o__Lactobacillales|f__Streptococcaceae|g__Streptococcus|s__Streptococcus_lutetiensis|t__SGB8021	36.1943	46.1026	3.49376	0	0	0	0	0	0	0	0	0	0	0	0	0	0	0	0	0	0	0	0	0	0	0	0	0	0	0	0	0	0	0	0.10768	0.14864	92.6965	93.275	76.6702	0.18115	0.16221	0.79627	0.08932	0.09997	0.13217	0	0	0	0
k__Bacteria|p__Bacteroidota|c__Bacteroidia|o__Bacteroidales|f__Bacteroidaceae|g__Bacteroides|s__Bacteroides_nordii|t__SGB1858	14.7427	16.9361	34.4088	0	0	0	0	0	0	0	0	0	0	0	0	0	0.00134	0	0	0	0	0	0	0	0	0	0	0	0	0	0	0	0	0	0	0	0	0	0	0	0	0	0	0	0	0	0	0	0
k__Bacteria|p__Firmicutes|c__Erysipelotrichia|o__Erysipelotrichales|f__Erysipelotrichaceae	1.08745	3.04887	2.36103	0.04849	0.38897	3.21016	1.61134	0.77261	0.04019	1.20159	1.83136	2.03321	1.28903	0.1201	0.19077	0.09361	0	0	0	0.94127	0	0.00831	0.97024	5.51911	0	0.00792	0	0.15537	0	0.07381	0.56308	0	0.02546	0	0.00893	1.13698	0	0.00047	0	0.00751	0.00675	0.01005	0.00561	0.80618	0.00478	0.10474	0	0.16061	0.14559
k__Bacteria|p__Firmicutes|c__Erysipelotrichia|o__Erysipelotrichales|f__Erysipelotrichaceae|g__Erysipelotrichaceae_unclassified	0.56341	0.58492	0.96889	0.04849	0.38897	3.21016	1.61134	0.77261	0.04019	1.20159	1.83136	2.03321	1.28903	0.1201	0.19077	0.08415	0	0	0	0.93462	0	0.00831	0.53732	5.31134	0	0	0	0.15537	0	0.07381	0.56308	0	0.02546	0	0.00893	1.13698	0	0.00047	0	0.00751	0.00675	0.01005	0.00561	0.80618	0.00478	0.10474	0	0.16061	0.14559
k__Bacteria|p__Firmicutes|c__Erysipelotrichia|o__Erysipelotrichales|f__Erysipelotrichaceae|g__Erysipelotrichaceae_unclassified|s__Clostridium_innocuum	0.56341	0.58492	0.96889	0.04849	0.38897	3.21016	1.61134	0.77261	0.04019	1.20159	1.83136	2.03321	1.28903	0.1201	0.19077	0.08415	0	0	0	0.93462	0	0.00831	0.53732	5.31134	0	0	0	0.15537	0	0.07381	0.56308	0	0.02546	0	0.00893	1.13698	0	0.00047	0	0.00751	0.00675	0.01005	0.00561	0.80618	0.00478	0.10474	0	0.16061	0.14559
k__Bacteria|p__Firmicutes|c__Erysipelotrichia|o__Erysipelotrichales|f__Erysipelotrichaceae|g__Erysipelotrichaceae_unclassified|s__Clostridium_innocuum|t__SGB4037	0	0	0	0.04849	0.38897	3.07169	1.36974	0.06491	0.04019	1.18052	0.43553	1.92052	0.61771	0.1201	0.19077	0.08415	0	0	0	0	0	0	0.13348	2.8707	0	0	0	0.15537	0	0.07109	0.18432	0	0.0184	0	0.00893	0.82476	0	0.00047	0	0.00751	0.00675	0.01005	0.00561	0.80618	0.00478	0.10474	0	0.16061	0.14559
k__Bacteria|p__Bacteroidota|c__Bacteroidia|o__Bacteroidales|f__Bacteroidaceae|g__Bacteroides|s__Bacteroides_xylanisolvens	0	0	0	0	0.21396	0.05006	0.04419	0	0	0.37207	0	0.03557	0	1.75094	0	0.00191	0	0.00135	1.31764	0	0	0	0	0	1.61906	0	2.85261	0.24617	0	0.00747	0.45955	0	0	0	0	0	0	0	0	0	0	0	0	0	0	0.00836	0.12522	0.05674	0.23475
k__Bacteria|p__Bacteroidota|c__Bacteroidia|o__Bacteroidales|f__Bacteroidaceae|g__Bacteroides|s__Bacteroides_xylanisolvens|t__SGB1867	0	0	0	0	0.21396	0.05006	0.04419	0	0	0.37207	0	0.03557	0	1.75094	0	0.00191	0	0.00135	1.31764	0	0	0	0	0	1.61906	0	2.85261	0.24617	0	0.00747	0.45955	0	0	0	0	0	0	0	0	0	0	0	0	0	0	0.00836	0.12522	0.05674	0.23475
k__Bacteria|p__Firmicutes|c__Clostridia|o__Eubacteriales|f__Clostridiaceae|g__Clostridium|s__Clostridium_paraputrificum	0	0	0	0	0	0.0711	0.01586	0	0	3.0279	0.30313	0.02205	0	0	0	0.01463	0.00364	0.00146	0.00059	0.36306	1.67876	0.00225	0	0	0	0.00503	0.04306	0.00478	0	0.02733	0.00192	0	0	0.00229	0.00583	0.01582	0.00017	0	0.00079	0.11061	0.87216	0.61368	0	0.00168	0	0	0	0	0
k__Bacteria|p__Firmicutes|c__Clostridia|o__Eubacteriales|f__Clostridiaceae|g__Clostridium|s__Clostridium_sp_chh4_2	0	0	0	0	0	0	0	0	0	0	0	0	0	0	0	0	0	0	0	0	0	0	0	0	0	0	0	0	0	0	0	0	0	0	0	0	0	0	0	0	0	0	0	0	0	0	0	0	0
k__Bacteria|p__Bacteroidota|c__Bacteroidia|o__Bacteroidales|f__Tannerellaceae|g__Parabacteroides|s__Parabacteroides_johnsonii	2.09602	1.1637	1.73277	0	0	0	0	0	0	0	0	0	0	0	0	0	0	0	0	0	0	0	0	0	0	0	0	0	0	0	0	0	0	0.30303	0	0	0	0	0	0	0	0	0	0	0	0	0	0	0
k__Bacteria|p__Firmicutes|c__Clostridia|o__Eubacteriales|f__Clostridiaceae|g__Clostridium|s__Clostridium_paraputrificum|t__SGB6187	0	0	0	0	0	0.0711	0.01586	0	0	3.0279	0.30313	0.02205	0	0	0	0.01463	0.00364	0.00146	0.00059	0.36306	1.67876	0.00225	0	0	0	0.00503	0.04306	0.00478	0	0.02733	0.00192	0	0	0.00229	0.00583	0.01582	0.00017	0	0.00079	0.11061	0.87216	0.61368	0	0.00168	0	0	0	0	0
k__Bacteria|p__Firmicutes|c__Clostridia|o__Eubacteriales|f__Clostridiaceae|g__Clostridium|s__Clostridium_sp_chh4_2|t__SGB4743	0	0	0	0	0	0	0	0	0	0	0	0	0	0	0	0	0	0	0	0	0	0	0	0	0	0	0	0	0	0	0	0	0	0	0	0	0	0	0	0	0	0	0	0	0	0	0	0	0
k__Bacteria|p__Bacteroidota|c__Bacteroidia|o__Bacteroidales|f__Tannerellaceae|g__Parabacteroides|s__Parabacteroides_johnsonii|t__SGB1948	2.09602	1.1637	1.73277	0	0	0	0	0	0	0	0	0	0	0	0	0	0	0	0	0	0	0	0	0	0	0	0	0	0	0	0	0	0	0.30303	0	0	0	0	0	0	0	0	0	0	0	0	0	0	0
k__Bacteria|p__Firmicutes|c__Erysipelotrichia|o__Erysipelotrichales|f__Coprobacillaceae|g__Faecalibacillus|s__Faecalibacillus_faecis	0	0	0	0	0	0	0	0	0	0	0	0	0	0	0	0	0	0	0	0	0	0.05417	0	0	0	0	0	0	0	0	0	0	0.17501	0	0	0	0	0	0	0	0	0	0	0	0	0	0	0	0
k__Bacteria|p__Firmicutes|c__Clostridia|o__Lachnospirales|f__Lachnospiraceae|g__Faecalicatena|s__Faecalicatena_fissicatena	0	0	0	0	0	0	0	0	0	0	0	0	0	0	1.05486	0	0.44797	0.3765	0	0	0	0	0	0	0	0	0	0	0	0	0	0	0	0	0	0	0	0	0	0	0	0	0	0	0	0	0	0	0
k__Bacteria|p__Firmicutes|c__Erysipelotrichia|o__Erysipelotrichales|f__Coprobacillaceae|g__Faecalibacillus|s__Faecalibacillus_faecis|t__SGB6750	0	0	0	0	0	0	0	0	0	0	0	0	0	0	0	0	0	0	0	0	0	0.05417	0	0	0	0	0	0	0	0	0	0	0.17501	0	0	0	0	0	0	0	0	0	0	0	0	0	0	0	0
k__Bacteria|p__Firmicutes|c__Clostridia|o__Lachnospirales|f__Lachnospiraceae|g__Faecalicatena|s__Faecalicatena_fissicatena|t__SGB4871	0	0	0	0	0	0	0	0	0	0	0	0	0	0	1.05486	0	0.44797	0.3765	0	0	0	0	0	0	0	0	0	0	0	0	0	0	0	0	0	0	0	0	0	0	0	0	0	0	0	0	0	0	0
k__Bacteria|p__Pseudomonadota|c__Gammaproteobacteria|o__Enterobacterales|f__Enterobacteriaceae|g__Klebsiella	10.7148	4.85928	1.75447	0	0	0	0	0	0	0.00973	0	0	0	0	0	0	0	0	0	0	0	0	0	0	0	0	0	0	0	0	0	0	0	0	0.00613	0.00345	0	0	0	0	0	0	0.00212	0	0.01404	0	0	0	0
k__Bacteria|p__Pseudomonadota|c__Gammaproteobacteria|o__Enterobacterales|f__Enterobacteriaceae|g__Klebsiella|s__Klebsiella_pneumoniae	10.7148	4.85928	1.75447	0	0	0	0	0	0	0.00973	0	0	0	0	0	0	0	0	0	0	0	0	0	0	0	0	0	0	0	0	0	0	0	0	0	0	0	0	0	0	0	0	0	0	0	0	0	0	0
k__Bacteria|p__Bacteroidota|c__Bacteroidia|o__Bacteroidales|f__Bacteroidaceae|g__Bacteroides|s__Bacteroides_thetaiotaomicron	8.47513	6.42088	12.0874	0.02001	0.22392	0.92833	1.86704	10.5994	0.01462	1.56056	7.65688	0.71149	0.02763	3.30703	8.46618	0.01726	14.5447	10.3917	0.43956	8.35337	0.03088	0.03108	0.01594	0.01804	0.90027	0.0156	1.67902	1.2464	0.46343	0.17301	4.01801	0.02363	0.01956	3.1912	0.01147	0.01134	0.00243	0.00046	0.00377	1.21586	3.48577	5.94198	0.00902	1.78984	1.33641	42.0363	2.97906	1.97443	1.63278
k__Bacteria|p__Bacteroidota|c__Bacteroidia|o__Bacteroidales|f__Bacteroidaceae|g__Bacteroides|s__Bacteroides_stercoris	4.97391	7.89952	15.1696	52.266	0.08935	6.46216	3.51421	8.44017	55.0567	0.83547	6.34197	28.8882	0.08329	0.08165	0.10414	56.9596	0.05862	0.05176	0.03959	3.47019	2.08157	2.69418	0.02226	0.04829	0.04238	51.5376	0.02673	0.02704	4.10448	3.39898	0.02819	30.6175	2.75158	0.03181	0	0	0	0	0	0	0.00995	0.63406	0	0	0	0.02571	0.02137	0	0
k__Bacteria|p__Pseudomonadota|c__Gammaproteobacteria|o__Enterobacterales|f__Enterobacteriaceae|g__Klebsiella|s__Klebsiella_pneumoniae|t__SGB10115_group	10.7148	4.85928	1.75447	0	0	0	0	0	0	0.00973	0	0	0	0	0	0	0	0	0	0	0	0	0	0	0	0	0	0	0	0	0	0	0	0	0	0	0	0	0	0	0	0	0	0	0	0	0	0	0
k__Bacteria|p__Bacteroidota|c__Bacteroidia|o__Bacteroidales|f__Bacteroidaceae|g__Bacteroides|s__Bacteroides_thetaiotaomicron|t__SGB1861	8.47513	6.42088	12.0874	0.02001	0.22392	0.92833	1.86704	10.5994	0.01462	1.56056	7.65688	0.71149	0.02763	3.30703	8.46618	0.01726	14.5447	10.3917	0.43956	8.35337	0.03088	0.03108	0.01594	0.01804	0.90027	0.0156	1.67902	1.2464	0.46343	0.17301	4.01801	0.02363	0.01956	3.1912	0.01147	0.01134	0.00243	0.00046	0.00377	1.21586	3.48577	5.94198	0.00902	1.78984	1.33641	42.0363	2.97906	1.97443	1.63278
k__Bacteria|p__Bacteroidota|c__Bacteroidia|o__Bacteroidales|f__Bacteroidaceae|g__Bacteroides|s__Bacteroides_stercoris|t__SGB1830	4.97391	7.89952	15.1696	52.266	0.08935	6.46216	3.51421	8.44017	55.0567	0.83547	6.34197	28.8882	0.08329	0.08165	0.10414	56.9596	0.05862	0.05176	0.03959	3.47019	2.08157	2.69418	0.02226	0.04829	0.04238	51.5376	0.02673	0.02704	4.10448	3.39898	0.02819	30.6175	2.75158	0.03181	0	0	0	0	0	0	0.00995	0.63406	0	0	0	0.02571	0.02137	0	0
k__Bacteria|p__Pseudomonadota|c__Betaproteobacteria	0.0409	0.04604	0.07047	5.82543	0.00571	0.34948	0.09064	0	4.29033	0.01668	0.56739	0.82061	0	3.25137	0.16701	1.52131	0.07261	0.13356	0.06359	0.13695	0.70131	1.76128	0.05625	0	0	2.32808	0	0	0	0	1.84809	1.1775	6.23703	0	0	0	0.61492	0.38813	3.31332	0	0.07445	0.17818	0	0	0	0.00357	0.10242	0	0
k__Bacteria|p__Firmicutes|c__Negativicutes	0.01557	0	0	0	0	0	0	0	0	0.03475	0	0	0	0	0	0	0	0	0	0	0	0	0	0	0	0	0	0	0	0.01695	0	0	0	0	0	0	0	0	0	0	0	0	0	0	0	0.03458	0.02404	0	0
k__Bacteria|p__Pseudomonadota|c__Betaproteobacteria|o__Burkholderiales	0.0409	0.04604	0.07047	5.82543	0.00571	0.34948	0.09064	0	4.29033	0.01668	0.56739	0.82061	0	3.25137	0.16701	1.52131	0.07261	0.13356	0.06359	0.13695	0.70131	1.76128	0.05625	0	0	2.32808	0	0	0	0	1.84809	1.1775	6.23703	0	0	0	0.61492	0.38813	3.31332	0	0.07445	0.17818	0	0	0	0.00357	0.10242	0	0
k__Bacteria|p__Firmicutes|c__Negativicutes|o__Veillonellales	0.01557	0	0	0	0	0	0	0	0	0.03475	0	0	0	0	0	0	0	0	0	0	0	0	0	0	0	0	0	0	0	0	0	0	0	0	0	0	0	0	0	0	0	0	0	0	0	0.03458	0.02404	0	0
k__Bacteria|p__Actinomycetota|c__Coriobacteriia|o__Eggerthellales	0.00203	0.00818	0	0	0	0	0	0	0	0	0	0	0	0	0.02946	0	0	0.02384	0	0	0	0	0.00412	0.01041	0	0	0	0	0	0	0	0	0	0	0	0	0	0	0	0	0	0	0	0	0	0	0	0	0
k__Bacteria|p__Firmicutes|c__Clostridia|o__Eubacteriales|f__Eubacteriaceae	0.06528	0	0	0	0	0	0	0	0	0	0	0.01435	0	0	0	0	0	0	0	0	0	0.24319	0	0	0	0	0	0	0	0	0	0	0.03861	0	0	0	0	0	0	0	0	0	0	0	0	0	0	0	0
k__Bacteria|p__Pseudomonadota|c__Betaproteobacteria|o__Burkholderiales|f__Sutterellaceae	0.0409	0.04604	0.07047	5.82543	0.00571	0.34948	0.09064	0	4.29033	0.01668	0.56739	0.82061	0	3.25137	0.16701	1.52131	0.07261	0.13356	0.06359	0.13695	0.70131	1.76128	0.05625	0	0	2.32808	0	0	0	0	1.84809	1.1775	6.23703	0	0	0	0.61492	0.38813	3.31332	0	0.07445	0.17818	0	0	0	0.00357	0.10242	0	0
k__Bacteria|p__Firmicutes|c__Negativicutes|o__Veillonellales|f__Veillonellaceae	0.01557	0	0	0	0	0	0	0	0	0.03475	0	0	0	0	0	0	0	0	0	0	0	0	0	0	0	0	0	0	0	0	0	0	0	0	0	0	0	0	0	0	0	0	0	0	0	0.03458	0.02404	0	0
k__Bacteria|p__Actinomycetota|c__Coriobacteriia|o__Eggerthellales|f__Eggerthellaceae	0.00203	0.00818	0	0	0	0	0	0	0	0	0	0	0	0	0.02946	0	0	0.02384	0	0	0	0	0.00412	0.01041	0	0	0	0	0	0	0	0	0	0	0	0	0	0	0	0	0	0	0	0	0	0	0	0	0
k__Bacteria|p__Firmicutes|c__Erysipelotrichia|o__Erysipelotrichales|f__Erysipelotrichaceae|g__Longicatena	0.52174	2.46395	1.39214	0	0	0	0	0	0	0	0	0	0	0	0	0	0	0	0	0	0	0	0	0	0	0	0	0	0	0	0	0	0	0	0	0	0	0	0	0	0	0	0	0	0	0	0	0	0
k__Bacteria|p__Firmicutes|c__Clostridia|o__Eubacteriales|f__Clostridiaceae|g__Pilosibacter	0.07572	0.10919	0.97871	0.00793	0	0	0	0	0	0	0	0	0	0	0.11879	0	0	0	0	0	0.10089	0.36982	0	0	0	0.06606	0	0	0	0	0	0	1.15108	0	0	0	0.02432	0	0	0	0	0	0	0	0	0	0	0	0
k__Bacteria|p__Firmicutes|c__Clostridia|o__Eubacteriales|f__Eubacteriaceae|g__Eubacterium	0.06528	0	0	0	0	0	0	0	0	0	0	0.01435	0	0	0	0	0	0	0	0	0	0.24319	0	0	0	0	0	0	0	0	0	0	0.03861	0	0	0	0	0	0	0	0	0	0	0	0	0	0	0	0
k__Bacteria|p__Pseudomonadota|c__Betaproteobacteria|o__Burkholderiales|f__Sutterellaceae|g__Parasutterella	0.0409	0.04604	0.07047	0	0	0	0	0	0	0	0	0	0	0	0.16701	0	0.07261	0.13356	0	0	0	0	0	0	0	0	0	0	0	0	0	0	0	0	0	0	0	0	0	0	0	0	0	0	0	0	0	0	0
k__Bacteria|p__Firmicutes|c__Clostridia|o__Lachnospirales|f__Lachnospiraceae|g__Blautia	0.0265	0	0.01505	0.5297	0.03322	0.80845	0.4127	0.38078	0.31681	0.03334	7.15643	0.70181	0.09823	0	1.98539	0.00323	0.25284	0.89018	0.0542	7.65627	4.59797	11.391	0.02716	0.05947	0.07131	0.13955	0.00392	0.01582	0	0.00451	0	0.18156	3.53231	0.00181	0	0	0.00805	0.00492	0.12049	0	0	0	0	0.00628	0	0	0	0.01682	0.01203
k__Bacteria|p__Firmicutes|c__Negativicutes|o__Veillonellales|f__Veillonellaceae|g__Veillonella	0.01557	0	0	0	0	0	0	0	0	0.03475	0	0	0	0	0	0	0	0	0	0	0	0	0	0	0	0	0	0	0	0	0	0	0	0	0	0	0	0	0	0	0	0	0	0	0	0.00825	0.00621	0	0
k__Bacteria|p__Firmicutes|c__Erysipelotrichia|o__Erysipelotrichales|f__Erysipelotrichaceae|g__Dielma	0.00229	0	0	0	0	0	0	0	0	0	0	0	0	0	0	0	0	0	0	0.00665	0	0	0	0	0	0	0	0	0	0	0	0	0	0	0	0	0	0	0	0	0	0	0	0	0	0	0	0	0
k__Bacteria|p__Actinomycetota|c__Coriobacteriia|o__Eggerthellales|f__Eggerthellaceae|g__Eggerthella	0.00203	0.00818	0	0	0	0	0	0	0	0	0	0	0	0	0.02946	0	0	0.02384	0	0	0	0	0.00412	0.01041	0	0	0	0	0	0	0	0	0	0	0	0	0	0	0	0	0	0	0	0	0	0	0	0	0
k__Bacteria|p__Firmicutes|c__Erysipelotrichia|o__Erysipelotrichales|f__Erysipelotrichaceae|g__Longicatena|s__Longicatena_caecimuris	0.52174	2.46395	1.39214	0	0	0	0	0	0	0	0	0	0	0	0	0	0	0	0	0	0	0	0	0	0	0	0	0	0	0	0	0	0	0	0	0	0	0	0	0	0	0	0	0	0	0	0	0	0
k__Bacteria|p__Firmicutes|c__Bacilli|o__Lactobacillales|f__Streptococcaceae|g__Streptococcus|s__Streptococcus_constellatus	0.26987	0.0436	0.04845	0	0	0	0	0	0	0	0	0	0	0	0	0	0	0	0	0	0	0	0	0	0	0	0	0	0	0	0	0	0	0	0	0	0	0	0	0	0	0	0	0	0	0	0	0	0
k__Bacteria|p__Firmicutes|c__Clostridia|o__Lachnospirales|f__Lachnospiraceae|g__Enterocloster|s__Enterocloster_lavalensis	0.14698	0	0	0	0.01322	0.5136	0.30188	1.38393	0	0	4.80407	0.34712	0	0	0.00149	0	0.01107	0	0.03411	2.80473	0	0	0	0	0.09684	0	0	0	0.13756	0.90918	0	0	0	0	0	0	0	0	0	0	0	0	0	0	0.15216	0	0	0	0
k__Bacteria|p__Firmicutes|c__Clostridia|o__Eubacteriales|f__Clostridiaceae|g__Pilosibacter|s__Pilosibacter_fragilis	0.07572	0.10919	0.97871	0.00793	0	0	0	0	0	0	0	0	0	0	0.11879	0	0	0	0	0	0.10089	0.36982	0	0	0	0.06606	0	0	0	0	0	0	1.15108	0	0	0	0.02432	0	0	0	0	0	0	0	0	0	0	0	0
k__Bacteria|p__Firmicutes|c__Clostridia|o__Eubacteriales|f__Eubacteriaceae|g__Eubacterium|s__Eubacterium_ramulus	0.06528	0	0	0	0	0	0	0	0	0	0	0.01435	0	0	0	0	0	0	0	0	0	0	0	0	0	0	0	0	0	0	0	0	0.0113	0	0	0	0	0	0	0	0	0	0	0	0	0	0	0	0
k__Bacteria|p__Firmicutes|c__Clostridia|o__Eubacteriales|f__Clostridiaceae|g__Clostridium|s__Clostridium_sp_1001271st1_H5	0.04545	0	0	0	0	0	0	0	0	0	0	0	0	0	0	0	0	0	0	0	0	0	0	0	0	0	0	0	0	0	0	0	0	0	0	0	0	0	0	0	0	0	0	0	0	0	0	0	0
k__Bacteria|p__Pseudomonadota|c__Betaproteobacteria|o__Burkholderiales|f__Sutterellaceae|g__Parasutterella|s__Parasutterella_excrementihominis	0.0409	0.04604	0.07047	0	0	0	0	0	0	0	0	0	0	0	0	0	0	0	0	0	0	0	0	0	0	0	0	0	0	0	0	0	0	0	0	0	0	0	0	0	0	0	0	0	0	0	0	0	0
k__Bacteria|p__Firmicutes|c__Negativicutes|o__Veillonellales|f__Veillonellaceae|g__Veillonella|s__Veillonella_atypica	0.01557	0	0	0	0	0	0	0	0	0.03475	0	0	0	0	0	0	0	0	0	0	0	0	0	0	0	0	0	0	0	0	0	0	0	0	0	0	0	0	0	0	0	0	0	0	0	0	0	0	0
k__Bacteria|p__Firmicutes|c__Clostridia|o__Lachnospirales|f__Lachnospiraceae|g__Blautia|s__Blautia_wexlerae	0.0148	0	0.00415	0.52624	0.03322	0.7953	0.40394	0.38078	0.3114	0	6.96898	0.62661	0	0	0.36733	0.00323	0.09728	0.15087	0.0542	6.91971	4.04469	8.98217	0	0	0.03366	0.02903	0.00392	0.01582	0	0.00451	0	0.00096	2.19576	0	0	0	0.00805	0.00492	0.11623	0	0	0	0	0	0	0	0	0.01682	0.00026
k__Bacteria|p__Firmicutes|c__Clostridia|o__Lachnospirales|f__Lachnospiraceae|g__Blautia|s__Blautia_faecis	0.0117	0	0	0	0	0.00812	0	0	0	0	0.18745	0.00583	0	0	0.44237	0	0.03472	0.22982	0	0.71544	0.46191	0.60168	0	0	0	0	0	0	0	0	0	0	0.6812	0.00181	0	0	0	0	0.00427	0	0	0	0	0	0	0	0	0	0
k__Bacteria|p__Firmicutes|c__Clostridia|o__Lachnospirales|f__Lachnospiraceae|g__Anaerostipes|s__Anaerostipes_caccae	0.01068	0	0	0	0	0	0	0	0	0	0	0	0	0	0	0	0	0	0	0	0	0	0	0	0.02604	0	0	0	0	0	0	0	0	0	0	0	0	0	0	0	0	0	0	0	0	0	0	0	0
k__Bacteria|p__Firmicutes|c__Erysipelotrichia|o__Erysipelotrichales|f__Erysipelotrichaceae|g__Dielma|s__Dielma_fastidiosa	0.00229	0	0	0	0	0	0	0	0	0	0	0	0	0	0	0	0	0	0	0.00665	0	0	0	0	0	0	0	0	0	0	0	0	0	0	0	0	0	0	0	0	0	0	0	0	0	0	0	0	0
k__Bacteria|p__Actinomycetota|c__Coriobacteriia|o__Eggerthellales|f__Eggerthellaceae|g__Eggerthella|s__Eggerthella_lenta	0.00203	0.00818	0	0	0	0	0	0	0	0	0	0	0	0	0.02946	0	0	0.02384	0	0	0	0	0.00412	0.01041	0	0	0	0	0	0	0	0	0	0	0	0	0	0	0	0	0	0	0	0	0	0	0	0	0
k__Bacteria|p__Firmicutes|c__Erysipelotrichia|o__Erysipelotrichales|f__Erysipelotrichaceae|g__Erysipelotrichaceae_unclassified|s__Clostridium_innocuum|t__SGB4036	0.56341	0.58492	0.96889	0	0	0.13847	0.2416	0.7077	0	0	1.39583	0.11269	0.67132	0	0	0	0	0	0	0.93462	0	0	0.40384	2.33113	0	0	0	0	0	0.00272	0.37876	0	0	0	0	0.31222	0	0	0	0	0	0	0	0	0	0	0	0	0
k__Bacteria|p__Firmicutes|c__Erysipelotrichia|o__Erysipelotrichales|f__Erysipelotrichaceae|g__Longicatena|s__Longicatena_caecimuris|t__SGB4041	0.52174	2.46395	1.39214	0	0	0	0	0	0	0	0	0	0	0	0	0	0	0	0	0	0	0	0	0	0	0	0	0	0	0	0	0	0	0	0	0	0	0	0	0	0	0	0	0	0	0	0	0	0
k__Bacteria|p__Firmicutes|c__Bacilli|o__Lactobacillales|f__Streptococcaceae|g__Streptococcus|s__Streptococcus_constellatus|t__SGB8026	0.26987	0.0436	0.04845	0	0	0	0	0	0	0	0	0	0	0	0	0	0	0	0	0	0	0	0	0	0	0	0	0	0	0	0	0	0	0	0	0	0	0	0	0	0	0	0	0	0	0	0	0	0
k__Bacteria|p__Firmicutes|c__Clostridia|o__Lachnospirales|f__Lachnospiraceae|g__Enterocloster|s__Enterocloster_lavalensis|t__SGB4725	0.14698	0	0	0	0.01322	0.5136	0.30188	1.38393	0	0	4.80407	0.34712	0	0	0.00149	0	0.01107	0	0.03411	2.80473	0	0	0	0	0.09684	0	0	0	0.13756	0.90918	0	0	0	0	0	0	0	0	0	0	0	0	0	0	0.15216	0	0	0	0
k__Bacteria|p__Firmicutes|c__Clostridia|o__Eubacteriales|f__Clostridiaceae|g__Pilosibacter|s__Pilosibacter_fragilis|t__SGB4716	0.07572	0.10919	0.97871	0.00793	0	0	0	0	0	0	0	0	0	0	0.11879	0	0	0	0	0	0.10089	0.36982	0	0	0	0.06606	0	0	0	0	0	0	1.15108	0	0	0	0.02432	0	0	0	0	0	0	0	0	0	0	0	0
k__Bacteria|p__Firmicutes|c__Clostridia|o__Eubacteriales|f__Eubacteriaceae|g__Eubacterium|s__Eubacterium_ramulus|t__SGB4959	0.06528	0	0	0	0	0	0	0	0	0	0	0.01435	0	0	0	0	0	0	0	0	0	0	0	0	0	0	0	0	0	0	0	0	0.0113	0	0	0	0	0	0	0	0	0	0	0	0	0	0	0	0
k__Bacteria|p__Firmicutes|c__Clostridia|o__Eubacteriales|f__Clostridiaceae|g__Clostridium|s__Clostridium_sp_1001271st1_H5|t__SGB4757	0.04545	0	0	0	0	0	0	0	0	0	0	0	0	0	0	0	0	0	0	0	0	0	0	0	0	0	0	0	0	0	0	0	0	0	0	0	0	0	0	0	0	0	0	0	0	0	0	0	0
k__Bacteria|p__Pseudomonadota|c__Betaproteobacteria|o__Burkholderiales|f__Sutterellaceae|g__Parasutterella|s__Parasutterella_excrementihominis|t__SGB9262	0.0409	0.04604	0.07047	0	0	0	0	0	0	0	0	0	0	0	0	0	0	0	0	0	0	0	0	0	0	0	0	0	0	0	0	0	0	0	0	0	0	0	0	0	0	0	0	0	0	0	0	0	0
k__Bacteria|p__Firmicutes|c__Negativicutes|o__Veillonellales|f__Veillonellaceae|g__Veillonella|s__Veillonella_atypica|t__SGB6936	0.01557	0	0	0	0	0	0	0	0	0.03475	0	0	0	0	0	0	0	0	0	0	0	0	0	0	0	0	0	0	0	0	0	0	0	0	0	0	0	0	0	0	0	0	0	0	0	0	0	0	0
k__Bacteria|p__Firmicutes|c__Clostridia|o__Lachnospirales|f__Lachnospiraceae|g__Blautia|s__Blautia_wexlerae|t__SGB4837	0.0148	0	0.00415	0.52624	0.03322	0.7953	0.40394	0.38078	0.3114	0	6.96898	0.62661	0	0	0.36733	0.00323	0.09728	0.15087	0.0542	6.91971	4.04469	8.98217	0	0	0.03366	0.02903	0.00392	0.01582	0	0.00451	0	0.00096	2.19576	0	0	0	0.00805	0.00492	0.11623	0	0	0	0	0	0	0	0	0.01682	0.00026
k__Bacteria|p__Firmicutes|c__Clostridia|o__Lachnospirales|f__Lachnospiraceae|g__Blautia|s__Blautia_faecis|t__SGB4820	0.0117	0	0	0	0	0.00812	0	0	0	0	0.18745	0.00583	0	0	0.44237	0	0.03472	0.22982	0	0.71544	0.46191	0.60168	0	0	0	0	0	0	0	0	0	0	0.6812	0.00181	0	0	0	0	0.00427	0	0	0	0	0	0	0	0	0	0
k__Bacteria|p__Firmicutes|c__Clostridia|o__Lachnospirales|f__Lachnospiraceae|g__Anaerostipes|s__Anaerostipes_caccae|t__SGB4529	0.01068	0	0	0	0	0	0	0	0	0	0	0	0	0	0	0	0	0	0	0	0	0	0	0	0.02604	0	0	0	0	0	0	0	0	0	0	0	0	0	0	0	0	0	0	0	0	0	0	0	0
k__Bacteria|p__Firmicutes|c__Erysipelotrichia|o__Erysipelotrichales|f__Erysipelotrichaceae|g__Dielma|s__Dielma_fastidiosa|t__SGB4031	0.00229	0	0	0	0	0	0	0	0	0	0	0	0	0	0	0	0	0	0	0.00665	0	0	0	0	0	0	0	0	0	0	0	0	0	0	0	0	0	0	0	0	0	0	0	0	0	0	0	0	0
k__Bacteria|p__Actinomycetota|c__Coriobacteriia|o__Eggerthellales|f__Eggerthellaceae|g__Eggerthella|s__Eggerthella_lenta|t__SGB14809	0.00203	0.00818	0	0	0	0	0	0	0	0	0	0	0	0	0.02946	0	0	0.02384	0	0	0	0	0.00412	0.01041	0	0	0	0	0	0	0	0	0	0	0	0	0	0	0	0	0	0	0	0	0	0	0	0	0
k__Bacteria|p__Pseudomonadota|c__Gammaproteobacteria|o__Aeromonadales	0	0.27952	0	0	0	0	0	0	0	0	0	0	0	0	0	0	0	0	0	0	0	0	0	0	0	0	0	0	0	0	0	0	0	0	0	0	0	0	0	0	0	0	0	0	0	0	0	0	0
k__Bacteria|p__Pseudomonadota|c__Gammaproteobacteria|o__Aeromonadales|f__Aeromonadaceae	0	0.27952	0	0	0	0	0	0	0	0	0	0	0	0	0	0	0	0	0	0	0	0	0	0	0	0	0	0	0	0	0	0	0	0	0	0	0	0	0	0	0	0	0	0	0	0	0	0	0
k__Bacteria|p__Pseudomonadota|c__Gammaproteobacteria|o__Aeromonadales|f__Aeromonadaceae|g__Aeromonas	0	0.27952	0	0	0	0	0	0	0	0	0	0	0	0	0	0	0	0	0	0	0	0	0	0	0	0	0	0	0	0	0	0	0	0	0	0	0	0	0	0	0	0	0	0	0	0	0	0	0
k__Bacteria|p__Pseudomonadota|c__Gammaproteobacteria|o__Aeromonadales|f__Aeromonadaceae|g__Aeromonas|s__Aeromonas_hydrophila	0	0.27952	0	0	0	0	0	0	0	0	0	0	0	0	0	0	0	0	0	0	0	0	0	0	0	0	0	0	0	0	0	0	0	0	0	0	0	0	0	0	0	0	0	0	0	0	0	0	0
k__Bacteria|p__Firmicutes|c__Clostridia|o__Eubacteriales|f__Clostridiaceae|g__Clostridium|s__Clostridium_sp_AF32_12BH	0	0.0057	0	0	0	0	0	0	0	0	0	0	0	0	0	0	0	0	0	0	0	0	0	0	0	0	0	0	0	0	0	0	0	0	0	0	0	0	0	0	0	0	0	0	0	0	0	0	0
k__Bacteria|p__Pseudomonadota|c__Gammaproteobacteria|o__Aeromonadales|f__Aeromonadaceae|g__Aeromonas|s__Aeromonas_hydrophila|t__SGB9954	0	0.27952	0	0	0	0	0	0	0	0	0	0	0	0	0	0	0	0	0	0	0	0	0	0	0	0	0	0	0	0	0	0	0	0	0	0	0	0	0	0	0	0	0	0	0	0	0	0	0
k__Bacteria|p__Firmicutes|c__Clostridia|o__Eubacteriales|f__Clostridiaceae|g__Clostridium|s__Clostridium_sp_AF32_12BH|t__SGB4710	0	0.0057	0	0	0	0	0	0	0	0	0	0	0	0	0	0	0	0	0	0	0	0	0	0	0	0	0	0	0	0	0	0	0	0	0	0	0	0	0	0	0	0	0	0	0	0	0	0	0
k__Bacteria|p__Firmicutes|c__Clostridia|o__Eubacteriales|f__Clostridiaceae|g__Clostridiaceae_unclassified	0	0	0.08192	0.00586	0	0.00868	0.00104	0	0.03073	0	0.16525	0.00866	0	0	0	0	0	0	0	0.0061	0	0	0	0	0	0	0	0	0	0	0	0.00547	0.02733	0	0	0	0	0	0	0	0	0	0	0	0	0	0	0	0
k__Bacteria|p__Firmicutes|c__Clostridia|o__Eubacteriales|f__Clostridiaceae|g__Clostridiaceae_unclassified|s__Clostridiaceae_bacterium	0	0	0.08192	0	0	0.00868	0.00104	0	0	0	0.16525	0.00866	0	0	0	0	0	0	0	0.0061	0	0	0	0	0	0	0	0	0	0	0	0	0	0	0	0	0	0	0	0	0	0	0	0	0	0	0	0	0
k__Bacteria|p__Firmicutes|c__Clostridia|o__Lachnospirales|f__Lachnospiraceae|g__Coprococcus|s__Coprococcus_phoceensis	0	0	0.03414	0	0.00464	0.07265	0.02957	0	0	0.00365	0.00105	0.05001	0	0	0	0	0.0663	0	0	0	0	0	2.27586	0	0	0	0	0	0	0	0	0	0	0	0	0	0	0	0	0	0	0	0	0	0	0	0	0	0
k__Bacteria|p__Firmicutes|c__Clostridia|o__Lachnospirales|f__Lachnospiraceae|g__Dorea|s__Dorea_formicigenerans	0	0	0.01901	0	0	0	0	0	0	0	0	0	0	0	0.47053	0	0.30169	0.26361	0	0	0	0.49509	0	0	0	0	0	0	0	0	0	0	0.72669	0	0	0	0	0	0	0	0	0	0	0	0	0	0	0	0
k__Bacteria|p__Firmicutes|c__Clostridia|o__Lachnospirales|f__Lachnospiraceae|g__Enterocloster|s__Enterocloster_clostridioformis	0	0	0.01744	0	0	0	0	0	0	0.08049	0	0	0	0	0	0	0	0	0.07334	0.00212	0	0	0	0	0	0	0	0	0	0	0	0	0	0	0	0	0	0	0	0	0	0	0	0	0	0	0	0	0
k__Bacteria|p__Firmicutes|c__Clostridia|o__Lachnospirales|f__Lachnospiraceae|g__Blautia|s__Blautia_massiliensis_ex_Durand_et_al_2017	0	0	0.0109	0.00231	0	0.00504	0	0	0.00541	0	0	0.06937	0	0	0.58178	0	0.12085	0.28076	0	0	0.09015	1.79723	0	0	0	0	0	0	0	0	0	0	0.65534	0	0	0	0	0	0	0	0	0	0	0	0	0	0	0	0
k__Bacteria|p__Firmicutes|c__Clostridia|o__Eubacteriales|f__Clostridiaceae|g__Clostridiaceae_unclassified|s__Clostridiaceae_bacterium|t__SGB4721	0	0	0.08192	0	0	0	0	0	0	0	0.00318	0	0	0	0	0	0	0	0	0.0061	0	0	0	0	0	0	0	0	0	0	0	0	0	0	0	0	0	0	0	0	0	0	0	0	0	0	0	0	0
k__Bacteria|p__Firmicutes|c__Clostridia|o__Lachnospirales|f__Lachnospiraceae|g__Coprococcus|s__Coprococcus_phoceensis|t__SGB4588	0	0	0.03414	0	0.00464	0.07265	0.02957	0	0	0.00365	0.00105	0.05001	0	0	0	0	0.0663	0	0	0	0	0	2.27586	0	0	0	0	0	0	0	0	0	0	0	0	0	0	0	0	0	0	0	0	0	0	0	0	0	0
k__Bacteria|p__Firmicutes|c__Clostridia|o__Lachnospirales|f__Lachnospiraceae|g__Dorea|s__Dorea_formicigenerans|t__SGB4575	0	0	0.01901	0	0	0	0	0	0	0	0	0	0	0	0.47053	0	0.30169	0.26361	0	0	0	0.49509	0	0	0	0	0	0	0	0	0	0	0.72669	0	0	0	0	0	0	0	0	0	0	0	0	0	0	0	0
k__Bacteria|p__Firmicutes|c__Clostridia|o__Lachnospirales|f__Lachnospiraceae|g__Enterocloster|s__Enterocloster_clostridioformis|t__SGB4760	0	0	0.01744	0	0	0	0	0	0	0.08049	0	0	0	0	0	0	0	0	0.07334	0.00212	0	0	0	0	0	0	0	0	0	0	0	0	0	0	0	0	0	0	0	0	0	0	0	0	0	0	0	0	0
k__Bacteria|p__Firmicutes|c__Clostridia|o__Lachnospirales|f__Lachnospiraceae|g__Blautia|s__Blautia_massiliensis_ex_Durand_et_al_2017|t__SGB4826	0	0	0.0109	0.00231	0	0.00504	0	0	0.00541	0	0	0.06937	0	0	0.58178	0	0.12085	0.28076	0	0	0.09015	1.79723	0	0	0	0	0	0	0	0	0	0	0.65534	0	0	0	0	0	0	0	0	0	0	0	0	0	0	0	0
k__Bacteria|p__Firmicutes|c__Clostridia|o__Lachnospirales|f__Lachnospiraceae|g__Enterocloster|s__Enterocloster_citroniae	0	0	0	0	0	0	0	0	0	0	0	0	0	0	0	0	0	0	0	0	0	0	0.0043	0	0	0	0	0	0	0	0	0	0	0	0	0	0	0	0	0	0	0	0	0	0	0	0	0	0
k__Bacteria|p__Firmicutes|c__Clostridia|o__Lachnospirales|f__Lachnospiraceae|g__Enterocloster|s__Enterocloster_citroniae|t__SGB4761	0	0	0	0	0	0	0	0	0	0	0	0	0	0	0	0	0	0	0	0	0	0	0.0043	0	0	0	0	0	0	0	0	0	0	0	0	0	0	0	0	0	0	0	0	0	0	0	0	0	0
k__Bacteria|p__Firmicutes|c__Clostridia|o__Eubacteriales|f__Oscillospiraceae	0	0	0	0.17564	0.01607	0.06992	0.33789	0.00474	0	0.08565	0.03092	0.39543	0.51765	0.00486	3.28006	0.33616	0.28581	1.44335	0	0.60728	0.00262	0.7503	0.29559	0.77115	0	0.14135	0	0	0	0	0	0	0.76953	0.0332	0	0	0.16012	0.14152	2.02786	0	0	0	0	0.02713	0	0.14657	0.08987	0	0
k__Bacteria|p__Pseudomonadota|c__Betaproteobacteria|o__Burkholderiales|f__Sutterellaceae|g__Sutterella	0	0	0	5.82543	0.00571	0.34948	0.09064	0	4.29033	0.01668	0.56739	0.82061	0	3.25137	0	1.52131	0	0	0.06359	0.13695	0.70131	1.76128	0.05625	0	0	2.32808	0	0	0	0	1.84809	1.1775	6.23703	0	0	0	0.61492	0.38813	3.31332	0	0.07445	0.17818	0	0	0	0	0.09863	0	0
k__Bacteria|p__Firmicutes|c__Clostridia|o__Eubacteriales|f__Oscillospiraceae|g__Flavonifractor	0	0	0	0	0	0	0.3169	0.00474	0	0.08565	0	0.01861	0.46944	0	0.00699	0	0	0.01667	0	0	0	0	0.13566	0.55939	0	0	0	0	0	0	0	0	0	0	0	0	0	0	0	0	0	0	0	0.02713	0	0	0	0	0
k__Bacteria|p__Firmicutes|c__Clostridia|o__Lachnospirales|f__Lachnospiraceae|g__Fusicatenibacter	0	0	0	0.00935	0	0.04019	0.0106	0	0.00657	0	0.21989	0.14339	0	0	0.00764	0.03539	0	0	0	0.09933	0	0.06015	0	0	0	0.01175	0	0	0	0	0	0.01559	0.16702	0	0	0	0	0.00237	0	0	0	0	0	0	0	0	0	0	0.00399
k__Bacteria|p__Pseudomonadota|c__Betaproteobacteria|o__Burkholderiales|f__Sutterellaceae|g__Sutterella|s__Sutterella_wadsworthensis	0	0	0	5.82543	0.00571	0.34948	0.09064	0	4.29033	0.01668	0.56739	0.82061	0	3.25137	0	1.52131	0	0	0.06359	0.13695	0.70131	1.76128	0.05625	0	0	2.32808	0	0	0	0	1.84809	1.1775	6.23703	0	0	0	0.61492	0.38813	3.31332	0	0.07445	0.17818	0	0	0	0	0.09863	0	0
k__Bacteria|p__Firmicutes|c__Clostridia|o__Eubacteriales|f__Oscillospiraceae|g__Flavonifractor|s__Flavonifractor_plautii	0	0	0	0	0	0	0.3169	0.00474	0	0.08565	0	0.01861	0.46944	0	0.00699	0	0	0.01667	0	0	0	0	0.13566	0.55939	0	0	0	0	0	0	0	0	0	0	0	0	0	0	0	0	0	0	0	0.02713	0	0	0	0	0
k__Bacteria|p__Firmicutes|c__Clostridia|o__Lachnospirales|f__Lachnospiraceae|g__Fusicatenibacter|s__Fusicatenibacter_saccharivorans	0	0	0	0.00935	0	0.04019	0.0106	0	0.00657	0	0.21989	0.14339	0	0	0	0.03539	0	0	0	0.09933	0	0.06015	0	0	0	0.01175	0	0	0	0	0	0.01559	0.15871	0	0	0	0	0.00237	0	0	0	0	0	0	0	0	0	0	0.00399
k__Bacteria|p__Pseudomonadota|c__Betaproteobacteria|o__Burkholderiales|f__Sutterellaceae|g__Sutterella|s__Sutterella_wadsworthensis|t__SGB9283	0	0	0	0.03602	0.00571	0.19808	0.03076	0	0.03537	0.00024	0.56739	0.08749	0	3.25137	0	0.09304	0	0	0.06359	0.13695	0.34437	0.73277	0.05625	0	0	0	0	0	0	0	1.84809	0.19822	3.46023	0	0	0	0.61492	0.38813	3.31332	0	0	0	0	0	0	0	0.09863	0	0
k__Bacteria|p__Firmicutes|c__Clostridia|o__Eubacteriales|f__Oscillospiraceae|g__Flavonifractor|s__Flavonifractor_plautii|t__SGB15132	0	0	0	0	0	0	0.3169	0.00474	0	0.08565	0	0.01861	0.46944	0	0.00699	0	0	0.01667	0	0	0	0	0.13566	0.55939	0	0	0	0	0	0	0	0	0	0	0	0	0	0	0	0	0	0	0	0.02713	0	0	0	0	0
k__Bacteria|p__Firmicutes|c__Clostridia|o__Lachnospirales|f__Lachnospiraceae|g__Fusicatenibacter|s__Fusicatenibacter_saccharivorans|t__SGB4874	0	0	0	0.00935	0	0.04019	0.0106	0	0.00657	0	0.21989	0.14339	0	0	0	0.03539	0	0	0	0.09933	0	0.06015	0	0	0	0.01175	0	0	0	0	0	0.01559	0.15871	0	0	0	0	0.00237	0	0	0	0	0	0	0	0	0	0	0.00399
k__Bacteria|p__Firmicutes|c__Clostridia|o__Peptostreptococcales	0	0	0	0	0	0	0	0	0	0	0	0	0	0	0	0	0	0	0	0	0	0	0	0	0	0	0	0	0	0	0	0	0	0	0	0.11791	0	0	0	0	0	0	0	0	0	0	0	0	0
k__Bacteria|p__Firmicutes|c__Negativicutes|o__Acidaminococcales	0	0	0	0	0	0	0	0	0	0	0	0	0	0	0	0	0	0	0	0	0	0	0	0	0	0	0	0	0	0.01695	0	0	0	0	0	0	0	0	0	0	0	0	0	0	0	0	0	0	0
k__Bacteria|p__Firmicutes|c__Clostridia|o__Peptostreptococcales|f__Peptostreptococcaceae	0	0	0	0	0	0	0	0	0	0	0	0	0	0	0	0	0	0	0	0	0	0	0	0	0	0	0	0	0	0	0	0	0	0	0	0.11791	0	0	0	0	0	0	0	0	0	0	0	0	0
k__Bacteria|p__Firmicutes|c__Negativicutes|o__Acidaminococcales|f__Acidaminococcaceae	0	0	0	0	0	0	0	0	0	0	0	0	0	0	0	0	0	0	0	0	0	0	0	0	0	0	0	0	0	0.01695	0	0	0	0	0	0	0	0	0	0	0	0	0	0	0	0	0	0	0
k__Bacteria|p__Bacteroidota|c__Bacteroidia|o__Bacteroidales|f__Barnesiellaceae	0	0	0	0	0.00022	0	0	0	0	0	0	0	0	0	0	0.06517	0.01834	0	0	0	0.00321	0	0	0	0	0.08097	0	0.20189	0	0	0	0.08396	0	0	0	0	0	0	0	0	0	0	0	0	0	0	0	0.03307	0.06054
k__Bacteria|p__Bacteroidota|c__Bacteroidia|o__Bacteroidales|f__Odoribacteraceae	0	0	0	0	0	0	0	0	0	0	0.01107	0	0	0	0.00314	0	0.02929	0.01719	0	0.0181	0	0	0	0	0	0	0	0	0	0	0	0	0	0	0	0	0	0	0	0	0	0	0	0	0	0	0	0	0
k__Bacteria|p__Firmicutes|c__Clostridia|o__Peptostreptococcales|f__Peptostreptococcaceae|g__Peptostreptococcus	0	0	0	0	0	0	0	0	0	0	0	0	0	0	0	0	0	0	0	0	0	0	0	0	0	0	0	0	0	0	0	0	0	0	0	0	0	0	0	0	0	0	0	0	0	0	0	0	0
k__Bacteria|p__Firmicutes|c__Negativicutes|o__Acidaminococcales|f__Acidaminococcaceae|g__Phascolarctobacterium	0	0	0	0	0	0	0	0	0	0	0	0	0	0	0	0	0	0	0	0	0	0	0	0	0	0	0	0	0	0.01695	0	0	0	0	0	0	0	0	0	0	0	0	0	0	0	0	0	0	0
k__Bacteria|p__Firmicutes|c__Clostridia|o__Eubacteriales|f__Oscillospiraceae|g__Faecalibacterium	0	0	0	0.17564	0.01607	0.06992	0.0174	0	0	0	0.03092	0.37681	0	0.00486	2.84449	0.33616	0.19845	0.9847	0	0.60728	0.00262	0.7503	0	0	0	0.14135	0	0	0	0	0	0	0.76953	0	0	0	0.16012	0.14152	2.02786	0	0	0	0	0	0	0.0505	0.03483	0	0
k__Bacteria|p__Bacteroidota|c__Bacteroidia|o__Bacteroidales|f__Odoribacteraceae|g__Odoribacter	0	0	0	0	0	0	0	0	0	0	0.01107	0	0	0	0.00314	0	0.02929	0.01719	0	0.0181	0	0	0	0	0	0	0	0	0	0	0	0	0	0	0	0	0	0	0	0	0	0	0	0	0	0	0	0	0
k__Bacteria|p__Bacteroidota|c__Bacteroidia|o__Bacteroidales|f__Barnesiellaceae|g__Coprobacter	0	0	0	0	0	0	0	0	0	0	0	0	0	0	0	0	0	0	0	0	0.00321	0	0	0	0	0	0	0	0	0	0	0.03367	0	0	0	0	0	0	0	0	0	0	0	0	0	0	0	0	0
k__Bacteria|p__Bacteroidota|c__Bacteroidia|o__Bacteroidales|f__Barnesiellaceae|g__Barnesiella	0	0	0	0	0.00022	0	0	0	0	0	0	0	0	0	0	0.06517	0.01834	0	0	0	0	0	0	0	0	0.08097	0	0.20189	0	0	0	0.05029	0	0	0	0	0	0	0	0	0	0	0	0	0	0	0	0.03307	0.06054
k__Bacteria|p__Firmicutes|c__Clostridia|o__Eubacteriales|f__Oscillospiraceae|g__Ruthenibacterium	0	0	0	0	0	0	0	0	0	0	0	0	0	0	0	0	0	0	0	0	0	0	0	0	0	0	0	0	0	0	0	0	0	0	0	0	0	0	0	0	0	0	0	0	0	0.01041	0.00396	0	0
k__Bacteria|p__Firmicutes|c__Clostridia|o__Peptostreptococcales|f__Peptostreptococcaceae|g__Peptostreptococcus|s__Peptostreptococcus_anaerobius	0	0	0	0	0	0	0	0	0	0	0	0	0	0	0	0	0	0	0	0	0	0	0	0	0	0	0	0	0	0	0	0	0	0	0	0	0	0	0	0	0	0	0	0	0	0	0	0	0
k__Bacteria|p__Bacteroidota|c__Bacteroidia|o__Bacteroidales|f__Tannerellaceae|g__Parabacteroides|s__Parabacteroides_merdae	0	0	0	1.01851	0.07796	0.48166	0.47108	3.1147	0.80353	0.11024	3.86993	0.62654	0.01879	0.21143	0	0.00038	0	0	0.51982	3.93898	0.03642	0.16772	0	0	0.39888	0	0.27937	1.33285	0.3841	0.51019	0.93339	0	0.14528	0	0	0	0	0	0	0	0	0	0	0.37042	0.48106	0.03146	0.16116	0.8285	0.50223
k__Bacteria|p__Firmicutes|c__Negativicutes|o__Acidaminococcales|f__Acidaminococcaceae|g__Phascolarctobacterium|s__Phascolarctobacterium_succinatutens	0	0	0	0	0	0	0	0	0	0	0	0	0	0	0	0	0	0	0	0	0	0	0	0	0	0	0	0	0	0	0	0	0	0	0	0	0	0	0	0	0	0	0	0	0	0	0	0	0
k__Bacteria|p__Bacteroidota|c__Bacteroidia|o__Bacteroidales|f__Bacteroidaceae|g__Bacteroides|s__Bacteroides_cellulosilyticus	0	0	0	0	0	0	0	0.0434	0	0	0.01807	0	0	0	0	0	0	0	1.48845	0.00917	0	0	0	0	1.48519	0	2.53021	0.03895	0	0	0	0	0	0	0	0	0	0	0	0	0	0	0	0	0	0	0	0.03179	0.05851
k__Bacteria|p__Firmicutes|c__Clostridia|o__Eubacteriales|f__Oscillospiraceae|g__Faecalibacterium|s__Faecalibacterium_prausnitzii	0	0	0	0.07587	0.01607	0.06992	0.0174	0	0	0	0.03092	0.36814	0	0	2.83405	0.33616	0.19845	0.71668	0	0.60728	0	0.00754	0	0	0	0	0	0	0	0	0	0	0	0	0	0	0.16012	0.14152	2.01226	0	0	0	0	0	0	0.0505	0.03483	0	0
k__Bacteria|p__Bacteroidota|c__Bacteroidia|o__Bacteroidales|f__Odoribacteraceae|g__Odoribacter|s__Odoribacter_splanchnicus	0	0	0	0	0	0	0	0	0	0	0.01107	0	0	0	0.00314	0	0.02929	0.01719	0	0.0181	0	0	0	0	0	0	0	0	0	0	0	0	0	0	0	0	0	0	0	0	0	0	0	0	0	0	0	0	0
k__Bacteria|p__Bacteroidota|c__Bacteroidia|o__Bacteroidales|f__Barnesiellaceae|g__Coprobacter|s__Coprobacter_fastidiosus	0	0	0	0	0	0	0	0	0	0	0	0	0	0	0	0	0	0	0	0	0.00321	0	0	0	0	0	0	0	0	0	0	0.03367	0	0	0	0	0	0	0	0	0	0	0	0	0	0	0	0	0
k__Bacteria|p__Bacteroidota|c__Bacteroidia|o__Bacteroidales|f__Barnesiellaceae|g__Barnesiella|s__Barnesiella_intestinihominis	0	0	0	0	0.00022	0	0	0	0	0	0	0	0	0	0	0.06517	0.01834	0	0	0	0	0	0	0	0	0.08097	0	0.20189	0	0	0	0.05029	0	0	0	0	0	0	0	0	0	0	0	0	0	0	0	0.03307	0.06054
k__Bacteria|p__Firmicutes|c__Clostridia|o__Lachnospirales|f__Lachnospiraceae|g__Mediterraneibacter|s__Ruminococcus_lactaris	0	0	0	0	0	0	0	0	0	0	0	0.00324	0	0	0	0	0	0	0	0	0	0	0	0	0	0	0	0	0	0	0	0	0	0	0	0	0	0	0	0	0	0	0	0	0	0	0	0	0
k__Bacteria|p__Firmicutes|c__Clostridia|o__Lachnospirales|f__Lachnospiraceae|g__Blautia|s__Blautia_glucerasea	0	0	0	0	0	0	0	0	0	0	0	0	0	0	0	0	0	0	0	0	0	0	0	0	0	0.01741	0	0	0	0	0	0	0	0	0	0	0	0	0	0	0	0	0	0	0	0	0	0	0
k__Bacteria|p__Firmicutes|c__Clostridia|o__Eubacteriales|f__Oscillospiraceae|g__Ruthenibacterium|s__Ruthenibacterium_lactatiformans	0	0	0	0	0	0	0	0	0	0	0	0	0	0	0	0	0	0	0	0	0	0	0	0	0	0	0	0	0	0	0	0	0	0	0	0	0	0	0	0	0	0	0	0	0	0.01041	0.00396	0	0
k__Bacteria|p__Firmicutes|c__Clostridia|o__Lachnospirales|f__Lachnospiraceae|g__Anaerostipes|s__Anaerostipes_hadrus|t__SGB4547	0	0	0	0	0	0	0	0	0	0	0	0	0	0	0	0	0	0	0	5.71917	0	0.36704	0	0	0	0	0	0	0	0	0	0	2.12578	0	0	0	0	0	0	0	0	0	0	0	0	0	0	0	0
k__Bacteria|p__Firmicutes|c__Clostridia|o__Peptostreptococcales|f__Peptostreptococcaceae|g__Peptostreptococcus|s__Peptostreptococcus_anaerobius|t__SGB746	0	0	0	0	0	0	0	0	0	0	0	0	0	0	0	0	0	0	0	0	0	0	0	0	0	0	0	0	0	0	0	0	0	0	0	0	0	0	0	0	0	0	0	0	0	0	0	0	0
k__Bacteria|p__Bacteroidota|c__Bacteroidia|o__Bacteroidales|f__Tannerellaceae|g__Parabacteroides|s__Parabacteroides_merdae|t__SGB1949	0	0	0	1.01851	0.07796	0.48166	0.47108	3.1147	0.80353	0.11024	3.86993	0.62654	0.01879	0.21143	0	0.00038	0	0	0.51982	3.93898	0.03642	0.16772	0	0	0.39888	0	0.27937	1.33285	0.3841	0.51019	0.93339	0	0.14528	0	0	0	0	0	0	0	0	0	0	0.37042	0.48106	0.03146	0.16116	0.8285	0.50223
k__Bacteria|p__Firmicutes|c__Negativicutes|o__Acidaminococcales|f__Acidaminococcaceae|g__Phascolarctobacterium|s__Phascolarctobacterium_succinatutens|t__SGB5763	0	0	0	0	0	0	0	0	0	0	0	0	0	0	0	0	0	0	0	0	0	0	0	0	0	0	0	0	0	0	0	0	0	0	0	0	0	0	0	0	0	0	0	0	0	0	0	0	0
k__Bacteria|p__Firmicutes|c__Clostridia|o__Eubacteriales|f__Clostridiaceae|g__Clostridiaceae_unclassified|s__Clostridiaceae_bacterium|t__SGB4770	0	0	0	0	0	0.00868	0.00104	0	0	0	0.16207	0.00866	0	0	0	0	0	0	0	0	0	0	0	0	0	0	0	0	0	0	0	0	0	0	0	0	0	0	0	0	0	0	0	0	0	0	0	0	0
k__Bacteria|p__Bacteroidota|c__Bacteroidia|o__Bacteroidales|f__Bacteroidaceae|g__Bacteroides|s__Bacteroides_cellulosilyticus|t__SGB1844	0	0	0	0	0	0	0	0	0	0	0	0	0	0	0	0	0	0	1.48845	0	0	0	0	0	1.48519	0	2.53021	0.03895	0	0	0	0	0	0	0	0	0	0	0	0	0	0	0	0	0	0	0	0.03179	0.05851
k__Bacteria|p__Firmicutes|c__Clostridia|o__Eubacteriales|f__Oscillospiraceae|g__Faecalibacterium|s__Faecalibacterium_prausnitzii|t__SGB15316	0	0	0	0.0695	0.01607	0.06992	0.0174	0	0	0	0	0.35542	0	0	0.02102	0	0	0	0	0	0	0.00754	0	0	0	0	0	0	0	0	0	0	0	0	0	0	0	0	0	0	0	0	0	0	0	0.02426	0.01331	0	0
k__Bacteria|p__Firmicutes|c__Clostridia|o__Lachnospirales|f__Lachnospiraceae|g__Dorea|s__Dorea_longicatena|t__SGB4581	0	0	0	0.00635	0	0.17982	0.07478	0	0.00022	0	0.00054	0.93023	0	0	0	0	0	0	0	0	0	0.0524	0	0	0	0	0	0	0	0	0	0	0	0	0	0	0	0	0	0	0	0	0	0	0	0	0	0	0
k__Bacteria|p__Bacteroidota|c__Bacteroidia|o__Bacteroidales|f__Odoribacteraceae|g__Odoribacter|s__Odoribacter_splanchnicus|t__SGB1790	0	0	0	0	0	0	0	0	0	0	0.01107	0	0	0	0.00314	0	0.02929	0.01719	0	0.0181	0	0	0	0	0	0	0	0	0	0	0	0	0	0	0	0	0	0	0	0	0	0	0	0	0	0	0	0	0
k__Bacteria|p__Bacteroidota|c__Bacteroidia|o__Bacteroidales|f__Barnesiellaceae|g__Coprobacter|s__Coprobacter_fastidiosus|t__SGB1963	0	0	0	0	0	0	0	0	0	0	0	0	0	0	0	0	0	0	0	0	0.00321	0	0	0	0	0	0	0	0	0	0	0.03367	0	0	0	0	0	0	0	0	0	0	0	0	0	0	0	0	0
k__Bacteria|p__Bacteroidota|c__Bacteroidia|o__Bacteroidales|f__Barnesiellaceae|g__Barnesiella|s__Barnesiella_intestinihominis|t__SGB1965	0	0	0	0	0.00022	0	0	0	0	0	0	0	0	0	0	0.06517	0.01834	0	0	0	0	0	0	0	0	0.08097	0	0.20189	0	0	0	0.05029	0	0	0	0	0	0	0	0	0	0	0	0	0	0	0	0.03307	0.06054
k__Bacteria|p__Firmicutes|c__Clostridia|o__Lachnospirales|f__Lachnospiraceae|g__Mediterraneibacter|s__Ruminococcus_lactaris|t__SGB4557	0	0	0	0	0	0	0	0	0	0	0	0.00324	0	0	0	0	0	0	0	0	0	0	0	0	0	0	0	0	0	0	0	0	0	0	0	0	0	0	0	0	0	0	0	0	0	0	0	0	0
k__Bacteria|p__Firmicutes|c__Clostridia|o__Lachnospirales|f__Lachnospiraceae|g__Blautia|s__Blautia_glucerasea|t__SGB4816	0	0	0	0	0	0	0	0	0	0	0	0	0	0	0	0	0	0	0	0	0	0	0	0	0	0.01741	0	0	0	0	0	0	0	0	0	0	0	0	0	0	0	0	0	0	0	0	0	0	0
k__Bacteria|p__Firmicutes|c__Clostridia|o__Eubacteriales|f__Oscillospiraceae|g__Ruthenibacterium|s__Ruthenibacterium_lactatiformans|t__SGB15271	0	0	0	0	0	0	0	0	0	0	0	0	0	0	0	0	0	0	0	0	0	0	0	0	0	0	0	0	0	0	0	0	0	0	0	0	0	0	0	0	0	0	0	0	0	0.01041	0.00396	0	0
k__Bacteria|p__Bacteroidota|c__Bacteroidia|o__Bacteroidales|f__Rikenellaceae	0	0	0	0	0	0	0.1	0	0	0	0	0.00989	0.60291	0	0	0	0	0	0	0	0	0	0.1577	0.6739	0	0	0	0	0	0	0	0	0	0	0	0	0	0	0	0	0	0	0	0	0	0.09275	0.07964	0	0.00324
k__Bacteria|p__Bacteroidota|c__Bacteroidia|o__Bacteroidales|f__Rikenellaceae|g__Alistipes	0	0	0	0	0	0	0.1	0	0	0	0	0.00989	0.60291	0	0	0	0	0	0	0	0	0	0.1577	0.6739	0	0	0	0	0	0	0	0	0	0	0	0	0	0	0	0	0	0	0	0	0	0.09275	0.07964	0	0.00324
k__Bacteria|p__Firmicutes|c__Clostridia|o__Eubacteriales|f__Oscillospiraceae|g__Faecalibacterium|s__Faecalibacterium_SGB15346	0	0	0	0	0	0	0	0	0	0	0	0	0	0	0.01044	0	0	0	0	0	0	0	0	0	0	0	0	0	0	0	0	0	0	0	0	0	0	0	0.0156	0	0	0	0	0	0	0	0	0	0
k__Bacteria|p__Bacteroidota|c__Bacteroidia|o__Bacteroidales|f__Rikenellaceae|g__Alistipes|s__Alistipes_onderdonkii	0	0	0	0	0	0	0.1	0	0	0	0	0.00989	0.60291	0	0	0	0	0	0	0	0	0	0.1577	0.6739	0	0	0	0	0	0	0	0	0	0	0	0	0	0	0	0	0	0	0	0	0	0.01661	0.02437	0	0.00204
k__Bacteria|p__Firmicutes|c__Clostridia|o__Eubacteriales|f__Oscillospiraceae|g__Faecalibacterium|s__Faecalibacterium_SGB15346|t__SGB15346	0	0	0	0	0	0	0	0	0	0	0	0	0	0	0.01044	0	0	0	0	0	0	0	0	0	0	0	0	0	0	0	0	0	0	0	0	0	0	0	0.0156	0	0	0	0	0	0	0	0	0	0
k__Bacteria|p__Bacteroidota|c__Bacteroidia|o__Bacteroidales|f__Rikenellaceae|g__Alistipes|s__Alistipes_onderdonkii|t__SGB2303	0	0	0	0	0	0	0.1	0	0	0	0	0.00989	0.60291	0	0	0	0	0	0	0	0	0	0.1577	0.6739	0	0	0	0	0	0	0	0	0	0	0	0	0	0	0	0	0	0	0	0	0	0.01661	0.02437	0	0.00204
k__Bacteria|p__Firmicutes|c__Clostridia|o__Eubacteriales|f__Eubacteriaceae|g__Eubacterium|s__Eubacterium_ramulus|t__SGB4960	0	0	0	0	0	0	0	0	0	0	0	0	0	0	0	0	0	0	0	0	0	0	0	0	0	0	0	0	0	0	0	0	0	0	0	0	0	0	0	0	0	0	0	0	0	0	0	0	0
k__Bacteria|p__Firmicutes|c__Clostridia|o__Eubacteriales|f__Oscillospiraceae|g__Faecalibacterium|s__Faecalibacterium_prausnitzii|t__SGB15342	0	0	0	0.00637	0	0	0	0	0	0	0.02509	0.01272	0	0	0	0	0	0	0	0	0	0	0	0	0	0	0	0	0	0	0	0	0	0	0	0	0	0	0	0	0	0	0	0	0	0.01996	0.0173	0	0
k__Bacteria|p__Firmicutes|c__Negativicutes|o__Veillonellales|f__Veillonellaceae|g__Dialister	0	0	0	0	0	0	0	0	0	0	0	0	0	0	0	0	0	0	0	0	0	0	0	0	0	0	0	0	0	0	0	0	0	0	0	0	0	0	0	0	0	0	0	0	0	0.00935	0.01503	0	0
k__Bacteria|p__Actinomycetota|c__Actinomycetes|o__Bifidobacteriales|f__Bifidobacteriaceae|g__Bifidobacterium|s__Bifidobacterium_bifidum	0	0	0	0	0	0	0	0	0	0	0	0	0	0	0	0	0	0	0	0	0	0	0	0	0	0	0	0	0.24356	0	0	0.09441	0	0	0	0	0	0	0	0	0	0	0	0	0	0.04756	0.03436	0.0004	0
k__Bacteria|p__Firmicutes|c__Negativicutes|o__Veillonellales|f__Veillonellaceae|g__Dialister|s__Dialister_pneumosintes	0	0	0	0	0	0	0	0	0	0	0	0	0	0	0	0	0	0	0	0	0	0	0	0	0	0	0	0	0	0	0	0	0	0	0	0	0	0	0	0	0	0	0	0	0	0	0	0	0
k__Bacteria|p__Actinomycetota|c__Actinomycetes|o__Bifidobacteriales|f__Bifidobacteriaceae|g__Bifidobacterium|s__Bifidobacterium_bifidum|t__SGB17256	0	0	0	0	0	0	0	0	0	0	0	0	0	0	0	0	0	0	0	0	0	0	0	0	0	0	0	0	0.24356	0	0	0.09441	0	0	0	0	0	0	0	0	0	0	0	0	0	0.04756	0.03436	0.0004	0
k__Bacteria|p__Firmicutes|c__Negativicutes|o__Veillonellales|f__Veillonellaceae|g__Dialister|s__Dialister_pneumosintes|t__SGB5842	0	0	0	0	0	0	0	0	0	0	0	0	0	0	0	0	0	0	0	0	0	0	0	0	0	0	0	0	0	0	0	0	0	0	0	0	0	0	0	0	0	0	0	0	0	0	0	0	0
k__Bacteria|p__Fusobacteriota	0	0	0	0.04878	63.6094	33.2583	31.761	1.79292	0.04725	43.1161	1.33588	9.99944	0.08644	0.05299	0.06315	0.07143	0	0	0	0	0	0	0	0	0	0	0	0	0	0	0	0	0	0.02254	0.0017	0	0	0	0	0	0.001	0	12.4254	58.3909	0	0	0	0	0
k__Bacteria|p__Fusobacteriota|c__Fusobacteriia	0	0	0	0.04878	63.6094	33.2583	31.761	1.79292	0.04725	43.1161	1.33588	9.99944	0.08644	0.05299	0.06315	0.07143	0	0	0	0	0	0	0	0	0	0	0	0	0	0	0	0	0	0.02254	0.0017	0	0	0	0	0	0.001	0	12.4254	58.3909	0	0	0	0	0
k__Bacteria|p__Fusobacteriota|c__Fusobacteriia|o__Fusobacteriales	0	0	0	0.04878	63.6094	33.2583	31.761	1.79292	0.04725	43.1161	1.33588	9.99944	0.08644	0.05299	0.06315	0.07143	0	0	0	0	0	0	0	0	0	0	0	0	0	0	0	0	0	0.02254	0.0017	0	0	0	0	0	0.001	0	12.4254	58.3909	0	0	0	0	0
k__Bacteria|p__Fusobacteriota|c__Fusobacteriia|o__Fusobacteriales|f__Fusobacteriaceae	0	0	0	0.04878	63.6094	33.2583	31.761	1.79292	0.04725	43.1161	1.33588	9.99944	0.08644	0.05299	0.06315	0.07143	0	0	0	0	0	0	0	0	0	0	0	0	0	0	0	0	0	0.02254	0.0017	0	0	0	0	0	0.001	0	12.4254	58.3909	0	0	0	0	0
k__Bacteria|p__Fusobacteriota|c__Fusobacteriia|o__Fusobacteriales|f__Fusobacteriaceae|g__Fusobacterium	0	0	0	0.03462	63.5919	32.3382	6.62298	0.32146	0.0311	0.05429	1.29365	7.85643	0.05714	0.03798	0.0444	0.05168	0	0	0	0	0	0	0	0	0	0	0	0	0	0	0	0	0	0.02254	0	0	0	0	0	0	0	0	12.4247	0	0	0	0	0	0
k__Bacteria|p__Firmicutes|c__Clostridia|o__Eubacteriales|f__Clostridiaceae|g__Clostridium|s__Clostridium_SGB4714	0	0	0	0.06653	0	0	0	0	0	0	0	0.01912	0	0	0	0	0	0	0	0	0	0	0	0	0	0	0	0	0	0	0	0	0	0	0	0	0	0	0	0	0	0	0	0	0	0	0	0	0
k__Bacteria|p__Fusobacteriota|c__Fusobacteriia|o__Fusobacteriales|f__Fusobacteriaceae|g__Fusobacterium|s__Fusobacterium_nucleatum	0	0	0	0	0	0	0	0	0	0	0	0	0	0	0	0	0	0	0	0	0	0	0	0	0	0	0	0	0	0	0	0	0	0	0	0	0	0	0	0	0	0	0	0	0	0	0	0	0
k__Bacteria|p__Firmicutes|c__Clostridia|o__Lachnospirales|f__Lachnospiraceae|g__Enterocloster|s__Enterocloster_asparagiformis	0	0	0	0	0	0	0	0	0	0	0	0.0052	0	0	0	0	0	0	0.10779	0	0	0	0	0	0.00499	0	0	0	0	0	0	0	0	0	0	0	0	0	0	0	0	0	0	0	0	0	0	0	0
k__Bacteria|p__Firmicutes|c__Clostridia|o__Eubacteriales|f__Clostridiaceae|g__Clostridium|s__Clostridium_SGB4714|t__SGB4714	0	0	0	0.06653	0	0	0	0	0	0	0	0.01912	0	0	0	0	0	0	0	0	0	0	0	0	0	0	0	0	0	0	0	0	0	0	0	0	0	0	0	0	0	0	0	0	0	0	0	0	0
k__Bacteria|p__Fusobacteriota|c__Fusobacteriia|o__Fusobacteriales|f__Fusobacteriaceae|g__Fusobacterium|s__Fusobacterium_nucleatum|t__SGB6013	0	0	0	0	0	0	0	0	0	0	0	0	0	0	0	0	0	0	0	0	0	0	0	0	0	0	0	0	0	0	0	0	0	0	0	0	0	0	0	0	0	0	0	0	0	0	0	0	0
k__Bacteria|p__Firmicutes|c__Clostridia|o__Lachnospirales|f__Lachnospiraceae|g__Enterocloster|s__Enterocloster_asparagiformis|t__SGB4724	0	0	0	0	0	0	0	0	0	0	0	0.0052	0	0	0	0	0	0	0.10779	0	0	0	0	0	0.00499	0	0	0	0	0	0	0	0	0	0	0	0	0	0	0	0	0	0	0	0	0	0	0	0
k__Bacteria|p__Firmicutes|c__Bacilli|o__Lactobacillales|f__Enterococcaceae	0	0	0	0	0	0	0	0	0	0	0	0	0	0	0	0	0	0	0	0	0	0	0	0	0	0	0.05196	0	0	0	0	0	0	0	0.00654	0.18592	0	0	0	0	0	0	0	0	0	0.06895	0	0	0
k__Bacteria|p__Firmicutes|c__Bacilli|o__Lactobacillales|f__Enterococcaceae|g__Enterococcus	0	0	0	0	0	0	0	0	0	0	0	0	0	0	0	0	0	0	0	0	0	0	0	0	0	0	0.05196	0	0	0	0	0	0	0	0.00654	0.18592	0	0	0	0	0	0	0	0	0	0.06895	0	0	0
k__Bacteria|p__Firmicutes|c__Erysipelotrichia|o__Erysipelotrichales|f__Erysipelotrichaceae|g__Holdemanella	0	0	0	0	0	0	0	0	0	0	0	0	0	0	0	0.00946	0	0	0	0	0	0	0	0	0	0.00792	0	0	0	0	0	0	0	0	0	0	0	0	0	0	0	0	0	0	0	0	0	0	0
k__Bacteria|p__Firmicutes|c__Bacilli|o__Lactobacillales|f__Enterococcaceae|g__Enterococcus|s__Enterococcus_faecalis	0	0	0	0	0	0	0	0	0	0	0	0	0	0	0	0	0	0	0	0	0	0	0	0	0	0	0	0	0	0	0	0	0	0	0	0	0	0	0	0	0	0	0	0	0	0	0	0	0
k__Bacteria|p__Firmicutes|c__Erysipelotrichia|o__Erysipelotrichales|f__Erysipelotrichaceae|g__Holdemanella|s__Holdemanella_porci	0	0	0	0	0	0	0	0	0	0	0	0	0	0	0	0.00946	0	0	0	0	0	0	0	0	0	0.00792	0	0	0	0	0	0	0	0	0	0	0	0	0	0	0	0	0	0	0	0	0	0	0
k__Bacteria|p__Firmicutes|c__Bacilli|o__Lactobacillales|f__Enterococcaceae|g__Enterococcus|s__Enterococcus_hirae	0	0	0	0	0	0	0	0	0	0	0	0	0	0	0	0	0	0	0	0	0	0	0	0	0	0	0	0	0	0	0	0	0	0	0	0	0	0	0	0	0	0	0	0	0	0	0	0	0
k__Bacteria|p__Bacteroidota|c__Bacteroidia|o__Bacteroidales|f__Bacteroidaceae|g__Bacteroides|s__Bacteroides_finegoldii	0	0	0	0	0.0429	0.38118	0.2882	1.75675	0	0	3.45552	0.26436	0	0	0	0	0	0	0	3.58219	0	0	0	0	0	0	0	0.83348	5.22558	4.96215	0	0	0	0	0	0	0	0	0	0	0.02824	0.20706	0	0	1.68489	0.01465	0.00801	1.04595	2.75313
k__Bacteria|p__Bacteroidota|c__Bacteroidia|o__Bacteroidales|f__Bacteroidaceae|g__Phocaeicola|s__Phocaeicola_massiliensis	0	0	0	0	0	0.00113	0.27642	0.00085	0	0.28826	0	0.01632	0	0	0	1.01175	0	0	0	0	0.20837	0.83854	0	0	0	0.86567	0	0	0.09644	0.07922	0	0.83036	0.09506	0	0	0	0	0	0	0	0	0	0	0.07698	0.26332	0	0	0	0
k__Bacteria|p__Firmicutes|c__Bacilli|o__Lactobacillales|f__Enterococcaceae|g__Enterococcus|s__Enterococcus_faecalis|t__SGB7962	0	0	0	0	0	0	0	0	0	0	0	0	0	0	0	0	0	0	0	0	0	0	0	0	0	0	0	0	0	0	0	0	0	0	0	0	0	0	0	0	0	0	0	0	0	0	0	0	0
k__Bacteria|p__Firmicutes|c__Erysipelotrichia|o__Erysipelotrichales|f__Erysipelotrichaceae|g__Holdemanella|s__Holdemanella_porci|t__SGB6796	0	0	0	0	0	0	0	0	0	0	0	0	0	0	0	0.00946	0	0	0	0	0	0	0	0	0	0.00792	0	0	0	0	0	0	0	0	0	0	0	0	0	0	0	0	0	0	0	0	0	0	0
k__Bacteria|p__Firmicutes|c__Bacilli|o__Lactobacillales|f__Enterococcaceae|g__Enterococcus|s__Enterococcus_hirae|t__SGB7970	0	0	0	0	0	0	0	0	0	0	0	0	0	0	0	0	0	0	0	0	0	0	0	0	0	0	0	0	0	0	0	0	0	0	0	0	0	0	0	0	0	0	0	0	0	0	0	0	0
k__Bacteria|p__Bacteroidota|c__Bacteroidia|o__Bacteroidales|f__Bacteroidaceae|g__Bacteroides|s__Bacteroides_finegoldii|t__SGB1862	0	0	0	0	0.0429	0.38118	0.2882	1.75675	0	0	3.45552	0.26436	0	0	0	0	0	0	0	3.58219	0	0	0	0	0	0	0	0.83348	5.22558	4.96215	0	0	0	0	0	0	0	0	0	0	0.02824	0.20706	0	0	1.68489	0.01465	0.00801	1.04595	2.75313
k__Bacteria|p__Pseudomonadota|c__Betaproteobacteria|o__Burkholderiales|f__Sutterellaceae|g__Sutterella|s__Sutterella_wadsworthensis|t__SGB9286	0	0	0	5.78941	0	0.1514	0.05988	0	4.25496	0.01644	0	0.73312	0	0	0	1.42827	0	0	0	0	0.35694	1.02851	0	0	0	2.32808	0	0	0	0	0	0.97928	2.77681	0	0	0	0	0	0	0	0.07445	0.17818	0	0	0	0	0	0	0
k__Bacteria|p__Bacteroidota|c__Bacteroidia|o__Bacteroidales|f__Bacteroidaceae|g__Phocaeicola|s__Phocaeicola_massiliensis|t__SGB1812	0	0	0	0	0	0.00113	0.27642	0.00085	0	0.28826	0	0.01632	0	0	0	1.01175	0	0	0	0	0.20837	0.83854	0	0	0	0.86567	0	0	0.09644	0.07922	0	0.83036	0.09506	0	0	0	0	0	0	0	0	0	0	0.07698	0.26332	0	0	0	0
k__Bacteria|p__Bacteroidota|c__Bacteroidia|o__Bacteroidales|f__Prevotellaceae	0	0	0	0	0	0	0	0	0	0	0	0	0	0	0	0	0	0	0	0	0	0	0	0	0	0	0	0	0	0	0	0	0	0	0	0	0	0	0	0	0	0	0	0	0	0.40108	0.35009	0.03308	0.04327
k__Bacteria|p__Bacteroidota|c__Bacteroidia|o__Bacteroidales|f__Prevotellaceae|g__Segatella	0	0	0	0	0	0	0	0	0	0	0	0	0	0	0	0	0	0	0	0	0	0	0	0	0	0	0	0	0	0	0	0	0	0	0	0	0	0	0	0	0	0	0	0	0	0.39015	0.33346	0.03308	0.04327
k__Bacteria|p__Bacteroidota|c__Bacteroidia|o__Bacteroidales|f__Prevotellaceae|g__Segatella|s__Segatella_copri	0	0	0	0	0	0	0	0	0	0	0	0	0	0	0	0	0	0	0	0	0	0	0	0	0	0	0	0	0	0	0	0	0	0	0	0	0	0	0	0	0	0	0	0	0	0.21284	0.17896	0.03308	0.04113
k__Bacteria|p__Bacteroidota|c__Bacteroidia|o__Bacteroidales|f__Prevotellaceae|g__Segatella|s__Segatella_copri|t__SGB1626	0	0	0	0	0	0	0	0	0	0	0	0	0	0	0	0	0	0	0	0	0	0	0	0	0	0	0	0	0	0	0	0	0	0	0	0	0	0	0	0	0	0	0	0	0	0.21284	0.17896	0.03308	0.04113
k__Bacteria|p__Pseudomonadota|c__Gammaproteobacteria|o__Enterobacterales|f__Enterobacteriaceae|g__Citrobacter	0	0	0	0	0	0	0	0	0	0	0	0	0	0	0	0	0	0	0	0	0	0	0	0	0	0	0	0	0	0	0	0	0	0	0	0.00464	0	0	0	0	0	0	0	0	0	0.21503	0	0	0
k__Bacteria|p__Pseudomonadota|c__Gammaproteobacteria|o__Enterobacterales|f__Enterobacteriaceae|g__Kluyvera	0	0	0	0	0	0	0	0	0	0	0	0	0	0	0	0	0	0	0	0	0	0	0	0	0	0	0	0	0	0	0	0	0	0	0	0	0	0	0	0	0	0	0	0	0	0	0	0	0
k__Bacteria|p__Firmicutes|c__Clostridia|o__Eubacteriales|f__Clostridiaceae|g__Clostridium|s__Clostridium_butyricum	0	0	0	0	0	0	0	0	0	0	0	0	0	0	0	0	0	0	0	0	0	0	0	0	0	0	0	0	0	0	0	0	0	0	0	0	0	0	0	0	0	0	0	0	0	0	0	0	0
k__Bacteria|p__Pseudomonadota|c__Gammaproteobacteria|o__Enterobacterales|f__Enterobacteriaceae|g__Klebsiella|s__Klebsiella_variicola	0	0	0	0	0	0	0	0	0	0	0	0	0	0	0	0	0	0	0	0	0	0	0	0	0	0	0	0	0	0	0	0	0	0	0.00613	0.00345	0	0	0	0	0	0	0.00212	0	0.01404	0	0	0	0
k__Bacteria|p__Firmicutes|c__Bacilli|o__Lactobacillales|f__Enterococcaceae|g__Enterococcus|s__Enterococcus_faecium	0	0	0	0	0	0	0	0	0	0	0	0	0	0	0	0	0	0	0	0	0	0	0	0	0	0	0.05196	0	0	0	0	0	0	0	0	0	0	0	0	0	0	0	0	0	0	0	0	0	0
k__Bacteria|p__Pseudomonadota|c__Gammaproteobacteria|o__Enterobacterales|f__Enterobacteriaceae|g__Klebsiella|s__Klebsiella_oxytoca	0	0	0	0	0	0	0	0	0	0	0	0	0	0	0	0	0	0	0	0	0	0	0	0	0	0	0	0	0	0	0	0	0	0	0	0	0	0	0	0	0	0	0	0	0	0	0	0	0
k__Bacteria|p__Pseudomonadota|c__Gammaproteobacteria|o__Enterobacterales|f__Enterobacteriaceae|g__Citrobacter|s__Citrobacter_freundii	0	0	0	0	0	0	0	0	0	0	0	0	0	0	0	0	0	0	0	0	0	0	0	0	0	0	0	0	0	0	0	0	0	0	0	0	0	0	0	0	0	0	0	0	0	0	0	0	0
k__Bacteria|p__Pseudomonadota|c__Gammaproteobacteria|o__Enterobacterales|f__Enterobacteriaceae|g__Kluyvera|s__Kluyvera_sichuanensis	0	0	0	0	0	0	0	0	0	0	0	0	0	0	0	0	0	0	0	0	0	0	0	0	0	0	0	0	0	0	0	0	0	0	0	0	0	0	0	0	0	0	0	0	0	0	0	0	0
k__Bacteria|p__Pseudomonadota|c__Gammaproteobacteria|o__Enterobacterales|f__Enterobacteriaceae|g__Citrobacter|s__Citrobacter_amalonaticus	0	0	0	0	0	0	0	0	0	0	0	0	0	0	0	0	0	0	0	0	0	0	0	0	0	0	0	0	0	0	0	0	0	0	0	0.00464	0	0	0	0	0	0	0	0	0	0	0	0	0
k__Bacteria|p__Firmicutes|c__Clostridia|o__Eubacteriales|f__Clostridiaceae|g__Clostridium|s__Clostridium_butyricum|t__SGB6170	0	0	0	0	0	0	0	0	0	0	0	0	0	0	0	0	0	0	0	0	0	0	0	0	0	0	0	0	0	0	0	0	0	0	0	0	0	0	0	0	0	0	0	0	0	0	0	0	0
k__Bacteria|p__Pseudomonadota|c__Gammaproteobacteria|o__Enterobacterales|f__Enterobacteriaceae|g__Klebsiella|s__Klebsiella_variicola|t__SGB10114	0	0	0	0	0	0	0	0	0	0	0	0	0	0	0	0	0	0	0	0	0	0	0	0	0	0	0	0	0	0	0	0	0	0	0.00613	0.00345	0	0	0	0	0	0	0.00212	0	0.01404	0	0	0	0
k__Bacteria|p__Firmicutes|c__Bacilli|o__Lactobacillales|f__Enterococcaceae|g__Enterococcus|s__Enterococcus_faecium|t__SGB7967	0	0	0	0	0	0	0	0	0	0	0	0	0	0	0	0	0	0	0	0	0	0	0	0	0	0	0	0	0	0	0	0	0	0	0	0	0	0	0	0	0	0	0	0	0	0	0	0	0
k__Bacteria|p__Pseudomonadota|c__Gammaproteobacteria|o__Enterobacterales|f__Enterobacteriaceae|g__Klebsiella|s__Klebsiella_oxytoca|t__SGB10118	0	0	0	0	0	0	0	0	0	0	0	0	0	0	0	0	0	0	0	0	0	0	0	0	0	0	0	0	0	0	0	0	0	0	0	0	0	0	0	0	0	0	0	0	0	0	0	0	0
k__Bacteria|p__Pseudomonadota|c__Gammaproteobacteria|o__Enterobacterales|f__Enterobacteriaceae|g__Citrobacter|s__Citrobacter_freundii|t__SGB10083	0	0	0	0	0	0	0	0	0	0	0	0	0	0	0	0	0	0	0	0	0	0	0	0	0	0	0	0	0	0	0	0	0	0	0	0	0	0	0	0	0	0	0	0	0	0	0	0	0
k__Bacteria|p__Pseudomonadota|c__Gammaproteobacteria|o__Enterobacterales|f__Enterobacteriaceae|g__Kluyvera|s__Kluyvera_sichuanensis|t__SGB81752	0	0	0	0	0	0	0	0	0	0	0	0	0	0	0	0	0	0	0	0	0	0	0	0	0	0	0	0	0	0	0	0	0	0	0	0	0	0	0	0	0	0	0	0	0	0	0	0	0
k__Bacteria|p__Pseudomonadota|c__Gammaproteobacteria|o__Enterobacterales|f__Enterobacteriaceae|g__Citrobacter|s__Citrobacter_amalonaticus|t__SGB10074	0	0	0	0	0	0	0	0	0	0	0	0	0	0	0	0	0	0	0	0	0	0	0	0	0	0	0	0	0	0	0	0	0	0	0	0.00464	0	0	0	0	0	0	0	0	0	0	0	0	0
k__Bacteria|p__Bacteroidota|c__Bacteroidia|o__Bacteroidales|f__Rikenellaceae|g__Alistipes|s__Alistipes_finegoldii	0	0	0	0	0	0	0	0	0	0	0	0	0	0	0	0	0	0	0	0	0	0	0	0	0	0	0	0	0	0	0	0	0	0	0	0	0	0	0	0	0	0	0	0	0	0	0	0	0
k__Bacteria|p__Bacteroidota|c__Bacteroidia|o__Bacteroidales|f__Rikenellaceae|g__Alistipes|s__Alistipes_finegoldii|t__SGB2301	0	0	0	0	0	0	0	0	0	0	0	0	0	0	0	0	0	0	0	0	0	0	0	0	0	0	0	0	0	0	0	0	0	0	0	0	0	0	0	0	0	0	0	0	0	0	0	0	0
k__Bacteria|p__Firmicutes|c__Clostridia|o__Eubacteriales|f__Clostridiaceae|g__Clostridium|s__Clostridium_sp_AF27_2AA	0	0	0	0.29206	0	0.16323	0.07485	0	0.40156	0	0	0.90146	0	0	0	0.15315	0	0.0039	0	0	0	0	0	0	0	0.22994	0	0	0	0	0	0.00712	0.02188	0	0	0	0	0	0	0	0	0	0	0	0	0	0	0	0
k__Bacteria|p__Firmicutes|c__Clostridia|o__Eubacteriales|f__Clostridiaceae|g__Clostridium|s__Clostridium_sp_AF27_2AA|t__SGB4712	0	0	0	0.29206	0	0.16323	0.07485	0	0.40156	0	0	0.90146	0	0	0	0.15315	0	0.0039	0	0	0	0	0	0	0	0.22994	0	0	0	0	0	0.00712	0.02188	0	0	0	0	0	0	0	0	0	0	0	0	0	0	0	0
k__Bacteria|p__Firmicutes|c__Tissierellia	0	0	0	0	0	0	0	0	0	0	0	0	0	0	0	0	0	0	0	0	0	0	0	0	0	0	0	0	0	0	0	0	0	0	0	0	0	0	0	0	0	0	0	0	0	0	0	0	0
k__Bacteria|p__Firmicutes|c__Tissierellia|o__Tissierellales	0	0	0	0	0	0	0	0	0	0	0	0	0	0	0	0	0	0	0	0	0	0	0	0	0	0	0	0	0	0	0	0	0	0	0	0	0	0	0	0	0	0	0	0	0	0	0	0	0
k__Bacteria|p__Firmicutes|c__Tissierellia|o__Tissierellales|f__Peptoniphilaceae	0	0	0	0	0	0	0	0	0	0	0	0	0	0	0	0	0	0	0	0	0	0	0	0	0	0	0	0	0	0	0	0	0	0	0	0	0	0	0	0	0	0	0	0	0	0	0	0	0
k__Bacteria|p__Firmicutes|c__Tissierellia|o__Tissierellales|f__Peptoniphilaceae|g__Anaerococcus	0	0	0	0	0	0	0	0	0	0	0	0	0	0	0	0	0	0	0	0	0	0	0	0	0	0	0	0	0	0	0	0	0	0	0	0	0	0	0	0	0	0	0	0	0	0	0	0	0
k__Bacteria|p__Firmicutes|c__Tissierellia|o__Tissierellales|f__Peptoniphilaceae|g__Anaerococcus|s__Anaerococcus_vaginalis	0	0	0	0	0	0	0	0	0	0	0	0	0	0	0	0	0	0	0	0	0	0	0	0	0	0	0	0	0	0	0	0	0	0	0	0	0	0	0	0	0	0	0	0	0	0	0	0	0
k__Bacteria|p__Firmicutes|c__Tissierellia|o__Tissierellales|f__Peptoniphilaceae|g__Anaerococcus|s__Anaerococcus_vaginalis|t__SGB6661	0	0	0	0	0	0	0	0	0	0	0	0	0	0	0	0	0	0	0	0	0	0	0	0	0	0	0	0	0	0	0	0	0	0	0	0	0	0	0	0	0	0	0	0	0	0	0	0	0
k__Bacteria|p__Firmicutes|c__Clostridia|o__Lachnospirales|f__Lachnospiraceae|g__Anaerostipes|s__Anaerostipes_hominis_ex_Lee_et_al_2021	0	0	0	0	0	0	0	0	0	0	0	0	0	0	0	0	0	0	0	0	0	0	0	0	0	0	0	0	0	0	0	0	0	0	0	0	0	0	0	0	0	0	0	0	0	0	0	0	0
k__Bacteria|p__Firmicutes|c__Bacilli|o__Lactobacillales|f__Streptococcaceae|g__Streptococcus|s__Streptococcus_australis	0	0	0	0	0	0	0	0	0	0	0	0	0	0	0	0	0	0	0	0	0	0	0	0	0	0	0	0	0	0	0	0	0	0	0	0	0	0	0	0	0	0	0	0	0	0	0	0	0
k__Bacteria|p__Firmicutes|c__Bacilli|o__Lactobacillales|f__Streptococcaceae|g__Streptococcus|s__Streptococcus_infantis	0	0	0	0	0	0	0	0	0	0	0	0	0	0	0	0	0	0	0	0	0	0	0	0	0	0	0	0	0	0	0	0	0	0	0	0	0	0	0	0	0	0	0	0	0	0	0	0	0
k__Bacteria|p__Firmicutes|c__Negativicutes|o__Veillonellales|f__Veillonellaceae|g__Veillonella|s__Veillonella_tobetsuensis	0	0	0	0	0	0	0	0	0	0	0	0	0	0	0	0	0	0	0	0	0	0	0	0	0	0	0	0	0	0	0	0	0	0	0	0	0	0	0	0	0	0	0	0	0	0	0	0	0
k__Bacteria|p__Firmicutes|c__Clostridia|o__Lachnospirales|f__Lachnospiraceae|g__Anaerostipes|s__Anaerostipes_hominis_ex_Lee_et_al_2021|t__SGB4530	0	0	0	0	0	0	0	0	0	0	0	0	0	0	0	0	0	0	0	0	0	0	0	0	0	0	0	0	0	0	0	0	0	0	0	0	0	0	0	0	0	0	0	0	0	0	0	0	0
k__Bacteria|p__Firmicutes|c__Bacilli|o__Lactobacillales|f__Streptococcaceae|g__Streptococcus|s__Streptococcus_australis|t__SGB8059_group	0	0	0	0	0	0	0	0	0	0	0	0	0	0	0	0	0	0	0	0	0	0	0	0	0	0	0	0	0	0	0	0	0	0	0	0	0	0	0	0	0	0	0	0	0	0	0	0	0
k__Bacteria|p__Firmicutes|c__Bacilli|o__Lactobacillales|f__Streptococcaceae|g__Streptococcus|s__Streptococcus_infantis|t__SGB8095_group	0	0	0	0	0	0	0	0	0	0	0	0	0	0	0	0	0	0	0	0	0	0	0	0	0	0	0	0	0	0	0	0	0	0	0	0	0	0	0	0	0	0	0	0	0	0	0	0	0
k__Bacteria|p__Firmicutes|c__Negativicutes|o__Veillonellales|f__Veillonellaceae|g__Veillonella|s__Veillonella_tobetsuensis|t__SGB6935	0	0	0	0	0	0	0	0	0	0	0	0	0	0	0	0	0	0	0	0	0	0	0	0	0	0	0	0	0	0	0	0	0	0	0	0	0	0	0	0	0	0	0	0	0	0	0	0	0
k__Bacteria|p__Actinomycetota|c__Actinomycetes|o__Bifidobacteriales|f__Bifidobacteriaceae|g__Bifidobacterium|s__Bifidobacterium_pseudocatenulatum	0	0	0	0.00468	0	0	0	0	0	0	0	0	0.01508	0	0	0.00043	0	0	0	0	0	0	0.01645	0.06822	0	0.01062	0	0	0	0	0	0.00536	0	0	0	0	0.00146	0.00275	0.01795	0	0	0	0	0	0	0	0	0	0
k__Bacteria|p__Actinomycetota|c__Actinomycetes|o__Bifidobacteriales|f__Bifidobacteriaceae|g__Bifidobacterium|s__Bifidobacterium_pseudocatenulatum|t__SGB17237	0	0	0	0.00468	0	0	0	0	0	0	0	0	0.01508	0	0	0.00043	0	0	0	0	0	0	0.01645	0.06822	0	0.01062	0	0	0	0	0	0.00536	0	0	0	0	0.00146	0.00275	0.01795	0	0	0	0	0	0	0	0	0	0
k__Bacteria|p__Campylobacterota	0	0	0	0	0	0	0	0	0	0	0	0	0	0	0	0	0	0	0	0	0	0	0	0	0	0	0	0	0	0	0	0	0	0	0	0	0	0	0	0	0	0	0	0	0	0	0	0	0
k__Bacteria|p__Campylobacterota|c__Epsilonproteobacteria	0	0	0	0	0	0	0	0	0	0	0	0	0	0	0	0	0	0	0	0	0	0	0	0	0	0	0	0	0	0	0	0	0	0	0	0	0	0	0	0	0	0	0	0	0	0	0	0	0
k__Bacteria|p__Campylobacterota|c__Epsilonproteobacteria|o__Campylobacterales	0	0	0	0	0	0	0	0	0	0	0	0	0	0	0	0	0	0	0	0	0	0	0	0	0	0	0	0	0	0	0	0	0	0	0	0	0	0	0	0	0	0	0	0	0	0	0	0	0
k__Bacteria|p__Bacteroidota|c__Bacteroidia|o__Bacteroidales|f__Porphyromonadaceae	0	0	0	0	0	0	0	0	0	0	0	0	0	0	0	0	0	0	0	0	0	0	0	0	0	0	0	0	0	0	0	0	0	0	0	0	0	0	0	0	0	0	0	0	0	0	0	0	0
k__Bacteria|p__Campylobacterota|c__Epsilonproteobacteria|o__Campylobacterales|f__Campylobacteraceae	0	0	0	0	0	0	0	0	0	0	0	0	0	0	0	0	0	0	0	0	0	0	0	0	0	0	0	0	0	0	0	0	0	0	0	0	0	0	0	0	0	0	0	0	0	0	0	0	0
k__Bacteria|p__Bacteroidota|c__Bacteroidia|o__Bacteroidales|f__Porphyromonadaceae|g__Porphyromonas	0	0	0	0	0	0	0	0	0	0	0	0	0	0	0	0	0	0	0	0	0	0	0	0	0	0	0	0	0	0	0	0	0	0	0	0	0	0	0	0	0	0	0	0	0	0	0	0	0
k__Bacteria|p__Campylobacterota|c__Epsilonproteobacteria|o__Campylobacterales|f__Campylobacteraceae|g__Campylobacter	0	0	0	0	0	0	0	0	0	0	0	0	0	0	0	0	0	0	0	0	0	0	0	0	0	0	0	0	0	0	0	0	0	0	0	0	0	0	0	0	0	0	0	0	0	0	0	0	0
k__Bacteria|p__Bacteroidota|c__Bacteroidia|o__Bacteroidales|f__Porphyromonadaceae|g__Porphyromonas|s__Porphyromonas_somerae	0	0	0	0	0	0	0	0	0	0	0	0	0	0	0	0	0	0	0	0	0	0	0	0	0	0	0	0	0	0	0	0	0	0	0	0	0	0	0	0	0	0	0	0	0	0	0	0	0
k__Bacteria|p__Campylobacterota|c__Epsilonproteobacteria|o__Campylobacterales|f__Campylobacteraceae|g__Campylobacter|s__Campylobacter_ureolyticus	0	0	0	0	0	0	0	0	0	0	0	0	0	0	0	0	0	0	0	0	0	0	0	0	0	0	0	0	0	0	0	0	0	0	0	0	0	0	0	0	0	0	0	0	0	0	0	0	0
k__Bacteria|p__Bacteroidota|c__Bacteroidia|o__Bacteroidales|f__Porphyromonadaceae|g__Porphyromonas|s__Porphyromonas_somerae|t__SGB1991	0	0	0	0	0	0	0	0	0	0	0	0	0	0	0	0	0	0	0	0	0	0	0	0	0	0	0	0	0	0	0	0	0	0	0	0	0	0	0	0	0	0	0	0	0	0	0	0	0
k__Bacteria|p__Campylobacterota|c__Epsilonproteobacteria|o__Campylobacterales|f__Campylobacteraceae|g__Campylobacter|s__Campylobacter_ureolyticus|t__SGB19431	0	0	0	0	0	0	0	0	0	0	0	0	0	0	0	0	0	0	0	0	0	0	0	0	0	0	0	0	0	0	0	0	0	0	0	0	0	0	0	0	0	0	0	0	0	0	0	0	0
k__Bacteria|p__Firmicutes|c__Clostridia|o__Lachnospirales|f__Anaerotignaceae	0	0	0	0.27331	0	0.02473	0.00172	0	0.30804	0	0	0.13293	0	0	0	0	0	0	0	0	0	0	0	0	0	0	0	0	0	0	0	0	0	0	0	0	0	0	0	0	0	0	0	0	0	0	0	0	0
k__Bacteria|p__Firmicutes|c__Clostridia|o__Lachnospirales|f__Anaerotignaceae|g__Anaerotignum	0	0	0	0.27331	0	0.02473	0.00172	0	0.30804	0	0	0.13293	0	0	0	0	0	0	0	0	0	0	0	0	0	0	0	0	0	0	0	0	0	0	0	0	0	0	0	0	0	0	0	0	0	0	0	0	0
k__Bacteria|p__Firmicutes|c__Clostridia|o__Eubacteriales|f__Clostridiaceae|g__GGB3550	0	0	0	0.03117	0	0.04287	1.38465	0.06856	0.06163	1.48379	0	0.11832	0	0	0	0	0	0	0	0	0	0	0	0	0	0	0	0	0	0	0	0	0	0	0	0	0	0	0	0	0	0	0	0.41559	0	0	0	0	0
k__Bacteria|p__Fusobacteriota|c__Fusobacteriia|o__Fusobacteriales|f__Fusobacteriaceae|g__Fusobacteriaceae_unclassified	0	0	0	0.01416	0.01755	0.9201	25.138	1.47146	0.01615	43.0618	0.04223	2.14301	0.02929	0.01501	0.01875	0.01975	0	0	0	0	0	0	0	0	0	0	0	0	0	0	0	0	0	0	0.0017	0	0	0	0	0	0.001	0	0.00065	58.3909	0	0	0	0	0
k__Bacteria|p__Firmicutes|c__Erysipelotrichia|o__Erysipelotrichales|f__Coprobacillaceae|g__Thomasclavelia|s__Thomasclavelia_spiroformis	0	0	0	3.94705	0	0.06891	0.01522	0	3.02221	0.00774	0	0.31061	0	0	0.18584	0	0.39739	1.75899	0.16467	0	0	0	0	0.48498	1.78747	0	0	0	0	0	0	0	0.00738	0	0	0	0.01542	0.0241	0.17733	0	0	0	0	0	0	0.03177	0	0.13853	0.0163
k__Bacteria|p__Firmicutes|c__Clostridia|o__Lachnospirales|f__Anaerotignaceae|g__Anaerotignum|s__Anaerotignum_SGB5191	0	0	0	0.27331	0	0.02473	0.00172	0	0.30804	0	0	0.13293	0	0	0	0	0	0	0	0	0	0	0	0	0	0	0	0	0	0	0	0	0	0	0	0	0	0	0	0	0	0	0	0	0	0	0	0	0
k__Bacteria|p__Firmicutes|c__Clostridia|o__Eubacteriales|f__Oscillospiraceae|g__Faecalibacterium|s__Faecalibacterium_butyricigenerans	0	0	0	0.09977	0	0	0	0	0	0	0	0.00868	0	0.00486	0	0	0	0.26802	0	0	0.00262	0.74276	0	0	0	0.14135	0	0	0	0	0	0	0.76953	0	0	0	0	0	0	0	0	0	0	0	0	0	0	0	0
k__Bacteria|p__Fusobacteriota|c__Fusobacteriia|o__Fusobacteriales|f__Fusobacteriaceae|g__Fusobacterium|s__Fusobacterium_mortiferum	0	0	0	0.03462	63.5919	32.3382	6.62298	0.32146	0.0311	0.05429	1.29365	7.85643	0.05714	0.03798	0.0444	0.05168	0	0	0	0	0	0	0	0	0	0	0	0	0	0	0	0	0	0	0	0	0	0	0	0	0	0	12.4247	0	0	0	0	0	0
k__Bacteria|p__Firmicutes|c__Clostridia|o__Eubacteriales|f__Clostridiaceae|g__GGB3550|s__GGB3550_SGB4747	0	0	0	0.03117	0	0	0	0	0.06163	0	0	0	0	0	0	0	0	0	0	0	0	0	0	0	0	0	0	0	0	0	0	0	0	0	0	0	0	0	0	0	0	0	0	0	0	0	0	0	0
k__Bacteria|p__Firmicutes|c__Clostridia|o__Lachnospirales|f__Lachnospiraceae|g__Mediterraneibacter|s__Mediterraneibacter_glycyrrhizinilyticus	0	0	0	0.02107	0	0	0	0	0.04231	0	0	0	0	0	0	0	0	0	0	0	0	0	0	0	0	0	0	0	0	0	0	0	0	0	0	0	0	0	0	0	0	0	0	0.00063	0	0	0	0	0
k__Bacteria|p__Fusobacteriota|c__Fusobacteriia|o__Fusobacteriales|f__Fusobacteriaceae|g__Fusobacteriaceae_unclassified|s__Fusobacteriaceae_bacterium_OF49_07CM05A	0	0	0	0.01416	0.01755	0.9201	25.138	1.47146	0.01615	43.0618	0.04223	2.14301	0.02929	0.01501	0.01875	0.01975	0	0	0	0	0	0	0	0	0	0	0	0	0	0	0	0	0	0	0.0017	0	0	0	0	0	0.001	0	0.00065	58.3909	0	0	0	0	0
k__Bacteria|p__Firmicutes|c__Clostridia|o__Eubacteriales|f__Clostridiaceae|g__Clostridiaceae_unclassified|s__Clostridiaceae_bacterium_Marseille_Q3526	0	0	0	0.00586	0	0	0	0	0.03073	0	0	0	0	0	0	0	0	0	0	0	0	0	0	0	0	0	0	0	0	0	0	0	0	0	0	0	0	0	0	0	0	0	0	0	0	0	0	0	0
k__Bacteria|p__Bacteroidota|c__Bacteroidia|o__Bacteroidales|f__Bacteroidaceae|g__Bacteroides|s__Bacteroides_congonensis	0	0	0	0.00533	0.00377	0.00375	9.56402	0.00504	0.00205	0.00728	0.01143	1.22614	47.1894	0.00619	0.00219	0.00244	0.33818	0	0	0	0	0	11.7059	37.1113	0	0	0	0	0	0	0	0	0	0	0	0	0	0	0	0	0	0	0	0	0	0	0	0	0
k__Bacteria|p__Firmicutes|c__Clostridia|o__Eubacteriales|f__Clostridiaceae|g__Clostridium|s__Clostridium_sp_AM22_11AC	0	0	0	0.00123	0	0	0	0	0	0	0	0	0	0	0	0	0	0	0	0	0	0	0	0	0	0.28518	0	0	0	0	0	0.09958	0	0	0	0	0	0	0.00717	0	0	0	0	0	0	0	0	0	0
k__Bacteria|p__Firmicutes|c__Clostridia|o__Lachnospirales|f__Lachnospiraceae|g__Blautia|s__Blautia_caecimuris	0	0	0	0.00115	0	0	0	0	0	0	0	0	0	0	0	0	0	0	0	0	0	0	0	0	0.03765	0	0	0	0	0	0	0	0	0	0	0	0	0	0	0	0	0	0	0	0	0	0	0	0
k__Bacteria|p__Firmicutes|c__Erysipelotrichia|o__Erysipelotrichales|f__Coprobacillaceae|g__Thomasclavelia|s__Thomasclavelia_spiroformis|t__SGB6747	0	0	0	3.94705	0	0.06891	0.01522	0	3.02221	0.00774	0	0.31061	0	0	0.18584	0	0.39739	1.75899	0.16467	0	0	0	0	0.48498	1.78747	0	0	0	0	0	0	0	0.00738	0	0	0	0.01542	0.0241	0.17733	0	0	0	0	0	0	0.03177	0	0.13853	0.0163
k__Bacteria|p__Firmicutes|c__Clostridia|o__Lachnospirales|f__Anaerotignaceae|g__Anaerotignum|s__Anaerotignum_SGB5191|t__SGB5191	0	0	0	0.27331	0	0.02473	0.00172	0	0.30804	0	0	0.13293	0	0	0	0	0	0	0	0	0	0	0	0	0	0	0	0	0	0	0	0	0	0	0	0	0	0	0	0	0	0	0	0	0	0	0	0	0
k__Bacteria|p__Firmicutes|c__Clostridia|o__Eubacteriales|f__Oscillospiraceae|g__Faecalibacterium|s__Faecalibacterium_butyricigenerans|t__SGB15315	0	0	0	0.09977	0	0	0	0	0	0	0	0.00868	0	0.00486	0	0	0	0.26802	0	0	0.00262	0.74276	0	0	0	0.14135	0	0	0	0	0	0	0.76953	0	0	0	0	0	0	0	0	0	0	0	0	0	0	0	0
k__Bacteria|p__Fusobacteriota|c__Fusobacteriia|o__Fusobacteriales|f__Fusobacteriaceae|g__Fusobacterium|s__Fusobacterium_mortiferum|t__SGB6031	0	0	0	0.03462	63.5919	32.3382	6.62298	0.32146	0.0311	0.05429	1.29365	7.85643	0.05714	0.03798	0.0444	0.05168	0	0	0	0	0	0	0	0	0	0	0	0	0	0	0	0	0	0	0	0	0	0	0	0	0	0	12.4247	0	0	0	0	0	0
k__Bacteria|p__Firmicutes|c__Clostridia|o__Eubacteriales|f__Clostridiaceae|g__GGB3550|s__GGB3550_SGB4747|t__SGB4747	0	0	0	0.03117	0	0	0	0	0.06163	0	0	0	0	0	0	0	0	0	0	0	0	0	0	0	0	0	0	0	0	0	0	0	0	0	0	0	0	0	0	0	0	0	0	0	0	0	0	0	0
k__Bacteria|p__Firmicutes|c__Clostridia|o__Lachnospirales|f__Lachnospiraceae|g__Mediterraneibacter|s__Mediterraneibacter_glycyrrhizinilyticus|t__SGB4606	0	0	0	0.02107	0	0	0	0	0.04231	0	0	0	0	0	0	0	0	0	0	0	0	0	0	0	0	0	0	0	0	0	0	0	0	0	0	0	0	0	0	0	0	0	0	0.00063	0	0	0	0	0
k__Bacteria|p__Bacteroidota|c__Bacteroidia|o__Bacteroidales|f__Bacteroidaceae|g__Bacteroides|s__Bacteroides_fragilis|t__SGB1853	0	0	0	0.02079	13.5085	1.40643	1.00699	0.04573	0.01369	0.0169	0.25348	1.34187	0.01642	20.3953	0.01716	0.01716	0.02872	0.02727	0.01343	0.02051	0.01593	0.01644	0.02291	0.01537	0.01736	0.00397	0.01214	0.01899	0.01354	0.02158	23.7867	0.01632	0.00994	53.3613	0	3.50101	0	0	0	0	0	0	0	0.00098	0	0.00809	40.5983	0.00838	0.01047
k__Bacteria|p__Fusobacteriota|c__Fusobacteriia|o__Fusobacteriales|f__Fusobacteriaceae|g__Fusobacteriaceae_unclassified|s__Fusobacteriaceae_bacterium_OF49_07CM05A|t__SGB6028	0	0	0	0.01416	0.01755	0.9201	25.138	1.47146	0.01615	43.0618	0.04223	2.14301	0.02929	0.01501	0.01875	0.01975	0	0	0	0	0	0	0	0	0	0	0	0	0	0	0	0	0	0	0.0017	0	0	0	0	0	0.001	0	0.00065	58.3909	0	0	0	0	0
k__Bacteria|p__Firmicutes|c__Clostridia|o__Eubacteriales|f__Clostridiaceae|g__Clostridiaceae_unclassified|s__Clostridiaceae_bacterium_Marseille_Q3526|t__SGB4703	0	0	0	0.00586	0	0	0	0	0.03073	0	0	0	0	0	0	0	0	0	0	0	0	0	0	0	0	0	0	0	0	0	0	0	0	0	0	0	0	0	0	0	0	0	0	0	0	0	0	0	0
k__Bacteria|p__Bacteroidota|c__Bacteroidia|o__Bacteroidales|f__Bacteroidaceae|g__Bacteroides|s__Bacteroides_congonensis|t__SGB1878	0	0	0	0.00533	0.00377	0.00375	9.56402	0.00504	0.00205	0.00728	0.01143	1.22614	47.1894	0.00619	0.00219	0.00244	0.33818	0	0	0	0	0	11.7059	37.1113	0	0	0	0	0	0	0	0	0	0	0	0	0	0	0	0	0	0	0	0	0	0	0	0	0
k__Bacteria|p__Firmicutes|c__Clostridia|o__Eubacteriales|f__Clostridiaceae|g__Clostridium|s__Clostridium_sp_AM22_11AC|t__SGB4749	0	0	0	0.00123	0	0	0	0	0	0	0	0	0	0	0	0	0	0	0	0	0	0	0	0	0	0.28518	0	0	0	0	0	0.09958	0	0	0	0	0	0	0.00717	0	0	0	0	0	0	0	0	0	0
k__Bacteria|p__Bacteroidota|c__Bacteroidia|o__Bacteroidales|f__Bacteroidaceae|g__Bacteroides|s__Bacteroides_fragilis|t__SGB104919	0	0	0	0.00118	0	0	0	0	0	0	0	0	0	0	0	0	0	0	0	0	0	0	0.00162	0	0	0	0	0	0	0	0	0	0	0	0	0	0	0	0	0	0	0	0	0	0	0	0	0	0
k__Bacteria|p__Firmicutes|c__Clostridia|o__Lachnospirales|f__Lachnospiraceae|g__Blautia|s__Blautia_caecimuris|t__SGB4862	0	0	0	0.00115	0	0	0	0	0	0	0	0	0	0	0	0	0	0	0	0	0	0	0	0	0.03765	0	0	0	0	0	0	0	0	0	0	0	0	0	0	0	0	0	0	0	0	0	0	0	0
k__Bacteria|p__Actinomycetota|c__Coriobacteriia|o__Coriobacteriales|f__Coriobacteriaceae|g__Senegalimassilia	0	0	0	0	0	0	0	0	0	0	0	0	0	0	0	0	0	0	0	0	0	0	0	0	0	0	0	0	0	0	0	0	0	0	0	0	0	0	0	0	0	0	0	0	0	0	0	0	0
k__Bacteria|p__Firmicutes|c__Clostridia|o__Lachnospirales|f__Lachnospiraceae|g__Hominiventricola	0	0	0	0	0	0	0	0	0	0	0	0	0	0	0	0	0	0.01687	0	0	0	0.08581	0	0	0	0	0	0	0	0	0	0	0.06461	0	0	0	0	0	0	0	0	0	0	0	0	0	0	0	0
k__Bacteria|p__Firmicutes|c__Clostridia|o__Lachnospirales|f__Lachnospiraceae|g__Roseburia	0	0	0	0	0	0	0	0	0	0	0	0.01369	0	0	0	0	0	0	0	0	0.04265	0.25161	0	0	0	0	0	0	0	0	0	0	1.99608	0	0	0	0	0	0	0	0	0	0	0	0	0.00588	0.01219	0	0
k__Bacteria|p__Actinomycetota|c__Coriobacteriia|o__Coriobacteriales|f__Coriobacteriaceae|g__Senegalimassilia|s__Senegalimassilia_SGB14826	0	0	0	0	0	0	0	0	0	0	0	0	0	0	0	0	0	0	0	0	0	0	0	0	0	0	0	0	0	0	0	0	0	0	0	0	0	0	0	0	0	0	0	0	0	0	0	0	0
k__Bacteria|p__Firmicutes|c__Clostridia|o__Lachnospirales|f__Lachnospiraceae|g__Hominiventricola|s__Hominiventricola_filiformis	0	0	0	0	0	0	0	0	0	0	0	0	0	0	0	0	0	0.01687	0	0	0	0.08581	0	0	0	0	0	0	0	0	0	0	0.06461	0	0	0	0	0	0	0	0	0	0	0	0	0	0	0	0
k__Bacteria|p__Firmicutes|c__Clostridia|o__Lachnospirales|f__Lachnospiraceae|g__Roseburia|s__Roseburia_inulinivorans	0	0	0	0	0	0	0	0	0	0	0	0.01369	0	0	0	0	0	0	0	0	0.04265	0.25161	0	0	0	0	0	0	0	0	0	0	1.9639	0	0	0	0	0	0	0	0	0	0	0	0	0	0	0	0
k__Bacteria|p__Firmicutes|c__Clostridia|o__Eubacteriales|f__Clostridiaceae|g__Clostridium|s__Clostridium_perfringens	0	0	0	0	0.02368	0.22326	0.08262	0.00552	0.0039	2.7229	0.0395	0.12661	0.00137	0	0.00141	0.017	0.15481	0.13932	0.12002	0.12063	0.1044	0.07042	0.08671	0.08047	0.07931	0.07692	0.56486	0.08763	0.06943	0.16381	0.07436	0.10361	0.06423	0.0825	0.19588	0.15041	0.04956	0.04547	0.05924	0.2824	0.1731	0.19587	0.13201	0.11491	0.15499	0	0	0	0
k__Bacteria|p__Actinomycetota|c__Coriobacteriia|o__Coriobacteriales|f__Coriobacteriaceae|g__Senegalimassilia|s__Senegalimassilia_SGB14826|t__SGB14826_group	0	0	0	0	0	0	0	0	0	0	0	0	0	0	0	0	0	0	0	0	0	0	0	0	0	0	0	0	0	0	0	0	0	0	0	0	0	0	0	0	0	0	0	0	0	0	0	0	0
k__Bacteria|p__Firmicutes|c__Clostridia|o__Lachnospirales|f__Lachnospiraceae|g__Hominiventricola|s__Hominiventricola_filiformis|t__SGB4768	0	0	0	0	0	0	0	0	0	0	0	0	0	0	0	0	0	0.01687	0	0	0	0.08581	0	0	0	0	0	0	0	0	0	0	0.06461	0	0	0	0	0	0	0	0	0	0	0	0	0	0	0	0
k__Bacteria|p__Firmicutes|c__Clostridia|o__Lachnospirales|f__Lachnospiraceae|g__Roseburia|s__Roseburia_inulinivorans|t__SGB4940	0	0	0	0	0	0	0	0	0	0	0	0.01369	0	0	0	0	0	0	0	0	0.04265	0.25161	0	0	0	0	0	0	0	0	0	0	1.9639	0	0	0	0	0	0	0	0	0	0	0	0	0	0	0	0
k__Bacteria|p__Firmicutes|c__Clostridia|o__Eubacteriales|f__Clostridiaceae|g__Clostridium|s__Clostridium_perfringens|t__SGB6191	0	0	0	0	0.02368	0.22326	0.08262	0.00552	0.0039	2.7229	0.0395	0.12661	0.00137	0	0.00141	0.017	0.15481	0.13932	0.12002	0.12063	0.1044	0.07042	0.08671	0.08047	0.07931	0.07692	0.56486	0.08763	0.06943	0.16381	0.07436	0.10361	0.06423	0.0825	0.19588	0.15041	0.04956	0.04547	0.05924	0.2824	0.1731	0.19587	0.13201	0.11491	0.15499	0	0	0	0
k__Bacteria|p__Bacteroidota|c__Bacteroidia|o__Bacteroidales|f__Dysgonomonadaceae	0	0	0	0	0	0	0	0	0	0	0	0	0	0	0	0	0	0	0	0	0	0	0	0	0	0	0	0	0	0	0	0	0	0	0	0	0	0	0	0	0	0	0	0	0	0	0	0	0
k__Bacteria|p__Firmicutes|c__Clostridia|o__Lachnospirales|f__Lachnospiraceae|g__Anaerobutyricum	0	0	0	0	0	0	0	0	0	0	0	0	0	0	0	0	0	3.00501	0	0	0	0.31027	0	0	0	0	0	0	0	0	0	0	0.71915	0	0	0	0	0	0	0	0	0	0	0	0	0	0	0	0
k__Bacteria|p__Bacteroidota|c__Bacteroidia|o__Bacteroidales|f__Dysgonomonadaceae|g__Dysgonomonas	0	0	0	0	0	0	0	0	0	0	0	0	0	0	0	0	0	0	0	0	0	0	0	0	0	0	0	0	0	0	0	0	0	0	0	0	0	0	0	0	0	0	0	0	0	0	0	0	0
k__Bacteria|p__Bacteroidota|c__Bacteroidia|o__Bacteroidales|f__Prevotellaceae|g__Prevotella	0	0	0	0	0	0	0	0	0	0	0	0	0	0	0	0	0	0	0	0	0	0	0	0	0	0	0	0	0	0	0	0	0	0	0	0	0	0	0	0	0	0	0	0	0	0	0	0	0
k__Bacteria|p__Firmicutes|c__Clostridia|o__Lachnospirales|f__Lachnospiraceae|g__Murimonas	0	0	0	0	0	0	0	0	0	0	0	0	0	0	0	0	0	0	0	0	0	0	0	0	0	0	0	0	0	0	0	0	0	0	0	0	0	0	0	0	0	0	0	0	0	0	0	0	0
k__Bacteria|p__Firmicutes|c__Clostridia|o__Lachnospirales|f__Lachnospiraceae|g__Lachnoclostridium	0	0	0	0	0	0.12114	0.15128	0.39925	0	0.08776	1.12881	0.08834	0	0	0	0	0	0	0.00912	0.64825	0	0	0	0	0	0	0.02213	0	0	0	0	0	0	0	0	0	0	0	0	0	0	0	0	0.0056	0	0	0	0	0
k__Bacteria|p__Firmicutes|c__Clostridia|o__Lachnospirales|f__Lachnospiraceae|g__Waltera	0	0	0	0	0	0	0	0	0	0	0	0	0	0	0	0	0	0	0	0	0	0	0	0.05468	0	0	0	0	0	0	0	0	0	0	0	0	0	0	0	0	0	0	0	0	0	0	0	0	0
k__Bacteria|p__Firmicutes|c__Clostridia|o__Lachnospirales|f__Lachnospiraceae|g__Blautia|s__Blautia_producta	0	0	0	0	0	0	0	0	0	0.03334	0	0	0	0	0	0	0	0	0	0	0	0	0	0	0	0	0	0	0	0	0	0	0	0	0	0	0	0	0	0	0	0	0	0.00628	0	0	0	0	0
k__Bacteria|p__Firmicutes|c__Clostridia|o__Lachnospirales|f__Lachnospiraceae|g__Anaerobutyricum|s__Anaerobutyricum_hallii	0	0	0	0	0	0	0	0	0	0	0	0	0	0	0	0	0	3.00501	0	0	0	0	0	0	0	0	0	0	0	0	0	0	0	0	0	0	0	0	0	0	0	0	0	0	0	0	0	0	0
k__Bacteria|p__Bacteroidota|c__Bacteroidia|o__Bacteroidales|f__Dysgonomonadaceae|g__Dysgonomonas|s__Dysgonomonas_capnocytophagoides	0	0	0	0	0	0	0	0	0	0	0	0	0	0	0	0	0	0	0	0	0	0	0	0	0	0	0	0	0	0	0	0	0	0	0	0	0	0	0	0	0	0	0	0	0	0	0	0	0
k__Bacteria|p__Bacteroidota|c__Bacteroidia|o__Bacteroidales|f__Bacteroidaceae|g__Bacteroides|s__Bacteroides_eggerthii	0	0	0	0	0.28141	0.0255	0.00616	0	0	0	0	0.01152	0	0	2.88787	0	3.76553	2.66565	0	0	0	0	0	0	0	0	0	0	2.15861	1.13431	0	0	0	0	0	0	0	0	0	0	0	0	0	0	0.86679	0	0	0	0
k__Bacteria|p__Firmicutes|c__Clostridia|o__Eubacteriales|f__Clostridiaceae|g__Clostridium|s__Clostridium_sp_AM33_3	0	0	0	0	0	0	0	0	0	0	0	0	0	0	0	0	0	0	0	0.00296	0	0	0	0	0	0	0	0	0	0	0	0	0	0	0	0	0	0	0	0	0	0	0	0	0	0	0	0	0
k__Bacteria|p__Bacteroidota|c__Bacteroidia|o__Bacteroidales|f__Prevotellaceae|g__Prevotella|s__Prevotella_merdae	0	0	0	0	0	0	0	0	0	0	0	0	0	0	0	0	0	0	0	0	0	0	0	0	0	0	0	0	0	0	0	0	0	0	0	0	0	0	0	0	0	0	0	0	0	0	0	0	0
k__Bacteria|p__Firmicutes|c__Bacilli|o__Lactobacillales|f__Enterococcaceae|g__Enterococcus|s__Enterococcus_gallinarum	0	0	0	0	0	0	0	0	0	0	0	0	0	0	0	0	0	0	0	0	0	0	0	0	0	0	0	0	0	0	0	0	0	0	0.00654	0	0	0	0	0	0	0	0	0	0	0.06895	0	0	0
k__Bacteria|p__Firmicutes|c__Clostridia|o__Lachnospirales|f__Lachnospiraceae|g__Murimonas|s__Murimonas_intestini	0	0	0	0	0	0	0	0	0	0	0	0	0	0	0	0	0	0	0	0	0	0	0	0	0	0	0	0	0	0	0	0	0	0	0	0	0	0	0	0	0	0	0	0	0	0	0	0	0
k__Bacteria|p__Firmicutes|c__Clostridia|o__Lachnospirales|f__Lachnospiraceae|g__Enterocloster|s__Enterocloster_aldenensis	0	0	0	0	0	0	0	0.00199	0	0	0.03728	0	0.00466	0	0	0	0	0	0	0.0251	0	0	0	0.01257	0	0	0	0	0	0	0	0	0	0	0	0	0	0	0	0	0	0	0	0	0	0	0	0	0
k__Bacteria|p__Actinomycetota|c__Actinomycetes|o__Bifidobacteriales|f__Bifidobacteriaceae|g__Bifidobacterium|s__Bifidobacterium_adolescentis	0	0	0	0	0	0.59001	0.03155	0	0	0	0	0.03257	0	0	0	0	0	0	0	0	0.1415	0.47243	0	0.00128	0	0	0	0	0.06404	0	0	0	0.42996	1.25111	0	0	0	0	0	0	0	0	0.66337	0	0	0.00681	0.00425	0	0.00191
k__Bacteria|p__Firmicutes|c__Clostridia|o__Lachnospirales|f__Lachnospiraceae|g__Lachnoclostridium|s__Clostridium_symbiosum	0	0	0	0	0	0.12114	0.15128	0.39925	0	0.08776	1.12881	0.08834	0	0	0	0	0	0	0.00912	0.64825	0	0	0	0	0	0	0.02213	0	0	0	0	0	0	0	0	0	0	0	0	0	0	0	0	0.0056	0	0	0	0	0
k__Bacteria|p__Firmicutes|c__Clostridia|o__Lachnospirales|f__Lachnospiraceae|g__Blautia|s__Blautia_obeum	0	0	0	0	0	0	0	0	0	0	0	0	0	0	0	0	0	0	0	0.02112	0.00122	0	0	0	0	0.05014	0	0	0	0	0	0.18059	0	0	0	0	0	0	0	0	0	0	0	0	0	0	0	0	0
k__Bacteria|p__Firmicutes|c__Clostridia|o__Lachnospirales|f__Lachnospiraceae|g__Blautia|s__Blautia_stercoris	0	0	0	0	0	0	0	0	0	0	0	0	0	0	0.59391	0	0	0.22873	0	0	0	0	0	0	0	0	0	0	0	0	0	0	0	0	0	0	0	0	0	0	0	0	0	0	0	0	0	0	0.01177
k__Bacteria|p__Firmicutes|c__Clostridia|o__Lachnospirales|f__Lachnospiraceae|g__Waltera|s__Waltera_acetigignens	0	0	0	0	0	0	0	0	0	0	0	0	0	0	0	0	0	0	0	0	0	0	0	0.05468	0	0	0	0	0	0	0	0	0	0	0	0	0	0	0	0	0	0	0	0	0	0	0	0	0
k__Bacteria|p__Firmicutes|c__Clostridia|o__Lachnospirales|f__Lachnospiraceae|g__Blautia|s__Blautia_producta|t__SGB4785	0	0	0	0	0	0	0	0	0	0.03334	0	0	0	0	0	0	0	0	0	0	0	0	0	0	0	0	0	0	0	0	0	0	0	0	0	0	0	0	0	0	0	0	0	0.00628	0	0	0	0	0
k__Bacteria|p__Firmicutes|c__Clostridia|o__Lachnospirales|f__Lachnospiraceae|g__Anaerobutyricum|s__Anaerobutyricum_hallii|t__SGB4532	0	0	0	0	0	0	0	0	0	0	0	0	0	0	0	0	0	3.00501	0	0	0	0	0	0	0	0	0	0	0	0	0	0	0	0	0	0	0	0	0	0	0	0	0	0	0	0	0	0	0
k__Bacteria|p__Bacteroidota|c__Bacteroidia|o__Bacteroidales|f__Dysgonomonadaceae|g__Dysgonomonas|s__Dysgonomonas_capnocytophagoides|t__SGB1769	0	0	0	0	0	0	0	0	0	0	0	0	0	0	0	0	0	0	0	0	0	0	0	0	0	0	0	0	0	0	0	0	0	0	0	0	0	0	0	0	0	0	0	0	0	0	0	0	0
k__Bacteria|p__Firmicutes|c__Clostridia|o__Eubacteriales|f__Oscillospiraceae|g__Faecalibacterium|s__Faecalibacterium_prausnitzii|t__SGB15318	0	0	0	0	0	0	0	0	0	0	0	0	0	0	0	0	0	0.03179	0	0	0	0	0	0	0	0	0	0	0	0	0	0	0	0	0	0	0	0	0	0	0	0	0	0	0	0.00628	0.00423	0	0
k__Bacteria|p__Firmicutes|c__Clostridia|o__Eubacteriales|f__Oscillospiraceae|g__Faecalibacterium|s__Faecalibacterium_prausnitzii|t__SGB15332	0	0	0	0	0	0	0	0	0	0	0.00584	0	0	0	2.81302	0	0.19845	0.68489	0	0.60728	0	0	0	0	0	0	0	0	0	0	0	0	0	0	0	0	0.15211	0.12712	1.65158	0	0	0	0	0	0	0	0	0	0
k__Bacteria|p__Bacteroidota|c__Bacteroidia|o__Bacteroidales|f__Bacteroidaceae|g__Bacteroides|s__Bacteroides_eggerthii|t__SGB1829	0	0	0	0	0.28141	0.0255	0.00616	0	0	0	0	0.01152	0	0	2.88787	0	3.76553	2.66565	0	0	0	0	0	0	0	0	0	0	2.15861	1.13431	0	0	0	0	0	0	0	0	0	0	0	0	0	0	0.86679	0	0	0	0
k__Bacteria|p__Firmicutes|c__Clostridia|o__Eubacteriales|f__Clostridiaceae|g__Clostridium|s__Clostridium_sp_AM33_3|t__SGB4711	0	0	0	0	0	0	0	0	0	0	0	0	0	0	0	0	0	0	0	0.00296	0	0	0	0	0	0	0	0	0	0	0	0	0	0	0	0	0	0	0	0	0	0	0	0	0	0	0	0	0
k__Bacteria|p__Bacteroidota|c__Bacteroidia|o__Bacteroidales|f__Prevotellaceae|g__Prevotella|s__Prevotella_merdae|t__SGB1676	0	0	0	0	0	0	0	0	0	0	0	0	0	0	0	0	0	0	0	0	0	0	0	0	0	0	0	0	0	0	0	0	0	0	0	0	0	0	0	0	0	0	0	0	0	0	0	0	0
k__Bacteria|p__Firmicutes|c__Bacilli|o__Lactobacillales|f__Enterococcaceae|g__Enterococcus|s__Enterococcus_gallinarum|t__SGB7951	0	0	0	0	0	0	0	0	0	0	0	0	0	0	0	0	0	0	0	0	0	0	0	0	0	0	0	0	0	0	0	0	0	0	0.00654	0	0	0	0	0	0	0	0	0	0	0.06895	0	0	0
k__Bacteria|p__Firmicutes|c__Clostridia|o__Lachnospirales|f__Lachnospiraceae|g__Murimonas|s__Murimonas_intestini|t__SGB25538	0	0	0	0	0	0	0	0	0	0	0	0	0	0	0	0	0	0	0	0	0	0	0	0	0	0	0	0	0	0	0	0	0	0	0	0	0	0	0	0	0	0	0	0	0	0	0	0	0
k__Bacteria|p__Firmicutes|c__Clostridia|o__Lachnospirales|f__Lachnospiraceae|g__Enterocloster|s__Enterocloster_aldenensis|t__SGB4762	0	0	0	0	0	0	0	0.00199	0	0	0.03728	0	0.00466	0	0	0	0	0	0	0.0251	0	0	0	0.01257	0	0	0	0	0	0	0	0	0	0	0	0	0	0	0	0	0	0	0	0	0	0	0	0	0
k__Bacteria|p__Actinomycetota|c__Actinomycetes|o__Bifidobacteriales|f__Bifidobacteriaceae|g__Bifidobacterium|s__Bifidobacterium_adolescentis|t__SGB17244	0	0	0	0	0	0.59001	0.03155	0	0	0	0	0.03257	0	0	0	0	0	0	0	0	0.1415	0.47243	0	0.00128	0	0	0	0	0.06404	0	0	0	0.42996	1.25111	0	0	0	0	0	0	0	0	0.66337	0	0	0.00681	0.00425	0	0.00191
k__Bacteria|p__Firmicutes|c__Clostridia|o__Lachnospirales|f__Lachnospiraceae|g__Lachnoclostridium|s__Clostridium_symbiosum|t__SGB4699	0	0	0	0	0	0.12114	0.15128	0.39925	0	0.08776	1.12881	0.08834	0	0	0	0	0	0	0.00912	0.64825	0	0	0	0	0	0	0.02213	0	0	0	0	0	0	0	0	0	0	0	0	0	0	0	0	0.0056	0	0	0	0	0
k__Bacteria|p__Firmicutes|c__Clostridia|o__Lachnospirales|f__Lachnospiraceae|g__Blautia|s__Blautia_obeum|t__SGB4810	0	0	0	0	0	0	0	0	0	0	0	0	0	0	0	0	0	0	0	0	0	0	0	0	0	0	0	0	0	0	0	0	0	0	0	0	0	0	0	0	0	0	0	0	0	0	0	0	0
k__Bacteria|p__Firmicutes|c__Clostridia|o__Lachnospirales|f__Lachnospiraceae|g__Blautia|s__Blautia_stercoris|t__SGB4788	0	0	0	0	0	0	0	0	0	0	0	0	0	0	0.59391	0	0	0.22873	0	0	0	0	0	0	0	0	0	0	0	0	0	0	0	0	0	0	0	0	0	0	0	0	0	0	0	0	0	0	0.01177
k__Bacteria|p__Firmicutes|c__Clostridia|o__Lachnospirales|f__Lachnospiraceae|g__Waltera|s__Waltera_acetigignens|t__SGB4914	0	0	0	0	0	0	0	0	0	0	0	0	0	0	0	0	0	0	0	0	0	0	0	0.05468	0	0	0	0	0	0	0	0	0	0	0	0	0	0	0	0	0	0	0	0	0	0	0	0	0
k__Bacteria|p__Pseudomonadota|c__Gammaproteobacteria|o__Pasteurellales	0	0	0	0	0	0.00163	0	0.00289	0	0	0	0.00208	0.00303	29.191	0.00148	0	0	0	0	0	0	0	0	0	0	0	0	0	0	0	0	0	0	0	0	0	0	0	0	0	0	0	0	0	0	0	0	0	0
k__Bacteria|p__Pseudomonadota|c__Gammaproteobacteria|o__Pasteurellales|f__Pasteurellaceae	0	0	0	0	0	0.00163	0	0.00289	0	0	0	0.00208	0.00303	29.191	0.00148	0	0	0	0	0	0	0	0	0	0	0	0	0	0	0	0	0	0	0	0	0	0	0	0	0	0	0	0	0	0	0	0	0	0
k__Bacteria|p__Actinomycetota|c__Coriobacteriia|o__Eggerthellales|f__Eggerthellaceae|g__Slackia	0	0	0	0	0	0	0	0	0	0	0	0	0	0	0	0	0	0	0	0	0	0	0	0	0	0	0	0	0	0	0	0	0	0	0	0	0	0	0	0	0	0	0	0	0	0	0	0	0
k__Bacteria|p__Pseudomonadota|c__Gammaproteobacteria|o__Pasteurellales|f__Pasteurellaceae|g__Necropsobacter	0	0	0	0	0	0.00163	0	0.00289	0	0	0	0.00208	0.00303	29.191	0.00148	0	0	0	0	0	0	0	0	0	0	0	0	0	0	0	0	0	0	0	0	0	0	0	0	0	0	0	0	0	0	0	0	0	0
k__Bacteria|p__Actinomycetota|c__Coriobacteriia|o__Eggerthellales|f__Eggerthellaceae|g__Slackia|s__Slackia_exigua	0	0	0	0	0	0	0	0	0	0	0	0	0	0	0	0	0	0	0	0	0	0	0	0	0	0	0	0	0	0	0	0	0	0	0	0	0	0	0	0	0	0	0	0	0	0	0	0	0
k__Bacteria|p__Pseudomonadota|c__Gammaproteobacteria|o__Pasteurellales|f__Pasteurellaceae|g__Necropsobacter|s__Necropsobacter_rosorum	0	0	0	0	0	0.00163	0	0.00289	0	0	0	0.00208	0.00303	29.191	0.00148	0	0	0	0	0	0	0	0	0	0	0	0	0	0	0	0	0	0	0	0	0	0	0	0	0	0	0	0	0	0	0	0	0	0
k__Bacteria|p__Actinomycetota|c__Coriobacteriia|o__Eggerthellales|f__Eggerthellaceae|g__Slackia|s__Slackia_exigua|t__SGB14784	0	0	0	0	0	0	0	0	0	0	0	0	0	0	0	0	0	0	0	0	0	0	0	0	0	0	0	0	0	0	0	0	0	0	0	0	0	0	0	0	0	0	0	0	0	0	0	0	0
k__Bacteria|p__Pseudomonadota|c__Gammaproteobacteria|o__Pasteurellales|f__Pasteurellaceae|g__Necropsobacter|s__Necropsobacter_rosorum|t__SGB31026	0	0	0	0	0	0.00163	0	0.00289	0	0	0	0.00208	0.00303	29.191	0.00148	0	0	0	0	0	0	0	0	0	0	0	0	0	0	0	0	0	0	0	0	0	0	0	0	0	0	0	0	0	0	0	0	0	0
k__Bacteria|p__Firmicutes|c__Negativicutes|o__Selenomonadales	0	0	0	0	0	0	0	0	0	0	0	0	0	0	0	0	0	0	0	0	0	0	0	0	0	0	0	0	0	0	0	0	0	0	0	0	0	0	0	0	0	0	0	0	0	0	0	0	0
k__Bacteria|p__Firmicutes|c__Negativicutes|o__Selenomonadales|f__Selenomonadaceae	0	0	0	0	0	0	0	0	0	0	0	0	0	0	0	0	0	0	0	0	0	0	0	0	0	0	0	0	0	0	0	0	0	0	0	0	0	0	0	0	0	0	0	0	0	0	0	0	0
k__Bacteria|p__Firmicutes|c__Negativicutes|o__Selenomonadales|f__Selenomonadaceae|g__Megamonas	0	0	0	0	0	0	0	0	0	0	0	0	0	0	0	0	0	0	0	0	0	0	0	0	0	0	0	0	0	0	0	0	0	0	0	0	0	0	0	0	0	0	0	0	0	0	0	0	0
k__Bacteria|p__Firmicutes|c__Bacilli|o__Lactobacillales|f__Enterococcaceae|g__Enterococcus|s__Enterococcus_avium	0	0	0	0	0	0	0	0	0	0	0	0	0	0	0	0	0	0	0	0	0	0	0	0	0	0	0	0	0	0	0	0	0	0	0	0.18167	0	0	0	0	0	0	0	0	0	0	0	0	0
k__Bacteria|p__Firmicutes|c__Clostridia|o__Eubacteriales|f__Clostridiaceae|g__Clostridium|s__Clostridium_tertium	0	0	0	0	0	0	0	0	0	0	0	0	0	0	0	0	0	0	0	0	0	0	0	0	0	0	0	0	0	0	0	0	0	0	0	0	0	0	0	0	0	0	0	0	0	0	0	0	0
k__Bacteria|p__Firmicutes|c__Negativicutes|o__Selenomonadales|f__Selenomonadaceae|g__Megamonas|s__Megamonas_funiformis	0	0	0	0	0	0	0	0	0	0	0	0	0	0	0	0	0	0	0	0	0	0	0	0	0	0	0	0	0	0	0	0	0	0	0	0	0	0	0	0	0	0	0	0	0	0	0	0	0
k__Bacteria|p__Firmicutes|c__Bacilli|o__Lactobacillales|f__Streptococcaceae|g__Streptococcus|s__Streptococcus_mitis	0	0	0	0	0	0	0	0	0	0	0	0	0	0	0	0	0	0	0	0	0	0	0	0	0	0	0	0	0	0	0	0	0	0	0	0	0	0	0	0	0	0	0	0	0	0	0	0	0
k__Bacteria|p__Pseudomonadota|c__Gammaproteobacteria|o__Enterobacterales|f__Enterobacteriaceae|g__Klebsiella|s__Klebsiella_aerogenes	0	0	0	0	0	0	0	0	0	0	0	0	0	0	0	0	0	0	0	0	0	0	0	0	0	0	0	0	0	0	0	0	0	0	0	0	0	0	0	0	0	0	0	0	0	0	0	0	0
k__Bacteria|p__Firmicutes|c__Bacilli|o__Lactobacillales|f__Enterococcaceae|g__Enterococcus|s__Enterococcus_raffinosus	0	0	0	0	0	0	0	0	0	0	0	0	0	0	0	0	0	0	0	0	0	0	0	0	0	0	0	0	0	0	0	0	0	0	0	0	0	0	0	0	0	0	0	0	0	0	0	0	0
k__Bacteria|p__Firmicutes|c__Bacilli|o__Lactobacillales|f__Enterococcaceae|g__Enterococcus|s__Enterococcus_avium|t__SGB7931	0	0	0	0	0	0	0	0	0	0	0	0	0	0	0	0	0	0	0	0	0	0	0	0	0	0	0	0	0	0	0	0	0	0	0	0.18167	0	0	0	0	0	0	0	0	0	0	0	0	0
k__Bacteria|p__Firmicutes|c__Clostridia|o__Lachnospirales|f__Lachnospiraceae|g__Hungatella|s__Hungatella_hathewayi|t__SGB4741	0	0	0	0	0	0	0	0	0	0	0	0	0	0	0	0	0	0	0	0.12276	0	0	0	0	0	0	0	0	0.03936	0	0	0	0	0	0	0	0	0	0	0	0	0	0	0	0	0	0	0	0
k__Bacteria|p__Firmicutes|c__Clostridia|o__Eubacteriales|f__Clostridiaceae|g__Clostridium|s__Clostridium_tertium|t__SGB6183	0	0	0	0	0	0	0	0	0	0	0	0	0	0	0	0	0	0	0	0	0	0	0	0	0	0	0	0	0	0	0	0	0	0	0	0	0	0	0	0	0	0	0	0	0	0	0	0	0
k__Bacteria|p__Firmicutes|c__Negativicutes|o__Selenomonadales|f__Selenomonadaceae|g__Megamonas|s__Megamonas_funiformis|t__SGB6962	0	0	0	0	0	0	0	0	0	0	0	0	0	0	0	0	0	0	0	0	0	0	0	0	0	0	0	0	0	0	0	0	0	0	0	0	0	0	0	0	0	0	0	0	0	0	0	0	0
k__Bacteria|p__Firmicutes|c__Bacilli|o__Lactobacillales|f__Streptococcaceae|g__Streptococcus|s__Streptococcus_mitis|t__SGB8168_group	0	0	0	0	0	0	0	0	0	0	0	0	0	0	0	0	0	0	0	0	0	0	0	0	0	0	0	0	0	0	0	0	0	0	0	0	0	0	0	0	0	0	0	0	0	0	0	0	0
k__Bacteria|p__Pseudomonadota|c__Gammaproteobacteria|o__Enterobacterales|f__Enterobacteriaceae|g__Klebsiella|s__Klebsiella_aerogenes|t__SGB10116	0	0	0	0	0	0	0	0	0	0	0	0	0	0	0	0	0	0	0	0	0	0	0	0	0	0	0	0	0	0	0	0	0	0	0	0	0	0	0	0	0	0	0	0	0	0	0	0	0
k__Bacteria|p__Firmicutes|c__Bacilli|o__Lactobacillales|f__Enterococcaceae|g__Enterococcus|s__Enterococcus_raffinosus|t__SGB7930	0	0	0	0	0	0	0	0	0	0	0	0	0	0	0	0	0	0	0	0	0	0	0	0	0	0	0	0	0	0	0	0	0	0	0	0	0	0	0	0	0	0	0	0	0	0	0	0	0
k__Bacteria|p__Firmicutes|c__Erysipelotrichia|o__Erysipelotrichales|f__Coprobacillaceae|g__Coprobacillus	0	0	0	0	0.18908	0.00852	0.0056	0	0	0	0	0.00572	0	0	0	0	0	0	0	0	0	0	0	0	0	0	0	0	0	0	0	0	0	0	0	0	0	0	0	0	0	0	0	0	0	0	0	0	0
k__Bacteria|p__Firmicutes|c__Erysipelotrichia|o__Erysipelotrichales|f__Coprobacillaceae|g__Coprobacillus|s__Coprobacillus_cateniformis	0	0	0	0	0.18908	0.00852	0.0056	0	0	0	0	0.00572	0	0	0	0	0	0	0	0	0	0	0	0	0	0	0	0	0	0	0	0	0	0	0	0	0	0	0	0	0	0	0	0	0	0	0	0	0
k__Bacteria|p__Bacteroidota|c__Bacteroidia|o__Bacteroidales|f__Bacteroidaceae|g__Phocaeicola|s__Phocaeicola_coprocola	0	0	0	0	0.06638	0.00531	0	0	0	0	0	0.00273	0	0	0	0	0	0	0	0	0	0	0	0	0	0	0	0	0	0	0	0	0	0	0	0	0	0	0	0	0	0	0	0	0	0	0	0	0
k__Bacteria|p__Firmicutes|c__Erysipelotrichia|o__Erysipelotrichales|f__Coprobacillaceae|g__Thomasclavelia|s__Thomasclavelia_saccharogumia	0	0	0	0	0.02565	0.74236	0.51574	2.72482	0	0	6.73506	0.49713	0	0.00253	0	0	0	0	0	1.82738	0	0	0	0	0	0	0	0	0	0	0	0	0	0	0	0	0	0	0	0	0	0	0	0	0	0	0	0	0
k__Bacteria|p__Actinomycetota|c__Actinomycetes|o__Bifidobacteriales|f__Bifidobacteriaceae|g__Bifidobacterium|s__Bifidobacterium_catenulatum	0	0	0	0	0.0089	0.42779	0.01491	0	0	0	0	0.02074	0	0	0	0	0	0	0	0	0	0	0	0	0	0	0	0	0	0	0	0	0	0	0	0	0	0	0	0	0	0	1.65317	0	0	0	0	0	0
k__Bacteria|p__Firmicutes|c__Erysipelotrichia|o__Erysipelotrichales|f__Coprobacillaceae|g__Coprobacillus|s__Coprobacillus_cateniformis|t__SGB6771	0	0	0	0	0.18908	0.00852	0.0056	0	0	0	0	0.00572	0	0	0	0	0	0	0	0	0	0	0	0	0	0	0	0	0	0	0	0	0	0	0	0	0	0	0	0	0	0	0	0	0	0	0	0	0
k__Bacteria|p__Bacteroidota|c__Bacteroidia|o__Bacteroidales|f__Bacteroidaceae|g__Phocaeicola|s__Phocaeicola_coprocola|t__SGB1891	0	0	0	0	0.06638	0.00531	0	0	0	0	0	0.00273	0	0	0	0	0	0	0	0	0	0	0	0	0	0	0	0	0	0	0	0	0	0	0	0	0	0	0	0	0	0	0	0	0	0	0	0	0
k__Bacteria|p__Firmicutes|c__Erysipelotrichia|o__Erysipelotrichales|f__Coprobacillaceae|g__Thomasclavelia|s__Thomasclavelia_saccharogumia|t__SGB6749	0	0	0	0	0.02565	0.74236	0.51574	2.72482	0	0	6.73506	0.49713	0	0.00253	0	0	0	0	0	1.82738	0	0	0	0	0	0	0	0	0	0	0	0	0	0	0	0	0	0	0	0	0	0	0	0	0	0	0	0	0
k__Bacteria|p__Actinomycetota|c__Actinomycetes|o__Bifidobacteriales|f__Bifidobacteriaceae|g__Bifidobacterium|s__Bifidobacterium_catenulatum|t__SGB17241	0	0	0	0	0.0089	0.42779	0.01491	0	0	0	0	0.02074	0	0	0	0	0	0	0	0	0	0	0	0	0	0	0	0	0	0	0	0	0	0	0	0	0	0	0	0	0	0	1.65317	0	0	0	0	0	0
k__Bacteria|p__Firmicutes|c__Clostridia|o__Lachnospirales|f__Lachnospiraceae|g__Agathobacter	0	0	0	0	0	0.00328	0	0	0	0	0	0.06725	0	0	0	0	0	0	0	0.01253	0	0	0	0	0	0	0	0	0	0	0	0	0	0	0	0	0	0	0	0	0	0	0	0	0	0.01712	0.0235	0	0
k__Bacteria|p__Firmicutes|c__Clostridia|o__Lachnospirales|f__Lachnospiraceae|g__Oliverpabstia	0	0	0	0	0	0.0027	0	0	0	0	0	0.04645	0	0	0	0	0	0	0	0	0	0.07153	0	0	0	0	0	0	0	0	0	0	0.10628	0	0	0	0	0	0	0	0	0	0	0	0	0	0	0	0
k__Bacteria|p__Firmicutes|c__Clostridia|o__Eubacteriales|f__Clostridiaceae|g__GGB3550|s__GGB3550_SGB4746	0	0	0	0	0	0.04287	1.38465	0.06856	0	1.48379	0	0.11832	0	0	0	0	0	0	0	0	0	0	0	0	0	0	0	0	0	0	0	0	0	0	0	0	0	0	0	0	0	0	0	0.41559	0	0	0	0	0
k__Bacteria|p__Firmicutes|c__Clostridia|o__Lachnospirales|f__Lachnospiraceae|g__Agathobacter|s__Agathobacter_rectalis	0	0	0	0	0	0.00328	0	0	0	0	0	0.06725	0	0	0	0	0	0	0	0.01253	0	0	0	0	0	0	0	0	0	0	0	0	0	0	0	0	0	0	0	0	0	0	0	0	0	0.01712	0.0235	0	0
k__Bacteria|p__Firmicutes|c__Clostridia|o__Lachnospirales|f__Lachnospiraceae|g__Oliverpabstia|s__Oliverpabstia_intestinalis	0	0	0	0	0	0.0027	0	0	0	0	0	0.04645	0	0	0	0	0	0	0	0	0	0.07153	0	0	0	0	0	0	0	0	0	0	0.10628	0	0	0	0	0	0	0	0	0	0	0	0	0	0	0	0
k__Bacteria|p__Firmicutes|c__Clostridia|o__Eubacteriales|f__Clostridiaceae|g__GGB3550|s__GGB3550_SGB4746|t__SGB4746	0	0	0	0	0	0.04287	1.38465	0.06856	0	1.48379	0	0.11832	0	0	0	0	0	0	0	0	0	0	0	0	0	0	0	0	0	0	0	0	0	0	0	0	0	0	0	0	0	0	0	0.41559	0	0	0	0	0
k__Bacteria|p__Firmicutes|c__Clostridia|o__Lachnospirales|f__Lachnospiraceae|g__Agathobacter|s__Agathobacter_rectalis|t__SGB4933	0	0	0	0	0	0.00328	0	0	0	0	0	0.06725	0	0	0	0	0	0	0	0.01253	0	0	0	0	0	0	0	0	0	0	0	0	0	0	0	0	0	0	0	0	0	0	0	0	0	0.01712	0.0235	0	0
k__Bacteria|p__Firmicutes|c__Clostridia|o__Lachnospirales|f__Lachnospiraceae|g__Oliverpabstia|s__Oliverpabstia_intestinalis|t__SGB4868	0	0	0	0	0	0.0027	0	0	0	0	0	0.04645	0	0	0	0	0	0	0	0	0	0.07153	0	0	0	0	0	0	0	0	0	0	0.10628	0	0	0	0	0	0	0	0	0	0	0	0	0	0	0	0
k__Bacteria|p__Firmicutes|c__Clostridia|o__Lachnospirales|f__Lachnospiraceae|g__GGB3561	0	0	0	0	0	0	0.03636	0	0	0	0	0	0	0	0	0	0	0	0	0	0	0	0	0	0	0	0	0	0	0	0	0	0	0	0	0	0	0	0	0	0	0	0	0.0007	0	0	0	0	0
k__Bacteria|p__Firmicutes|c__Clostridia|o__Eubacteriales|f__Oscillospiraceae|g__Pseudoflavonifractor	0	0	0	0	0	0	0.00321	0	0	0	0	0	0.04822	0	0	0	0	0	0	0	0	0	0.08488	0.21176	0	0	0	0	0	0	0	0	0	0	0	0	0	0	0	0	0	0	0	0	0	0	0	0	0
k__Bacteria|p__Firmicutes|c__Clostridia|o__Eubacteriales|f__Clostridiaceae|g__GGB3549	0	0	0	0	0	0	0.00096	0	0	0	0	0	0	0	0	0	0	0	0	0	0	0	0	0	0	0	0	0	0	0	0	0	0	0	0	0	0	0	0	0	0	0	0	0	0	0	0	0	0
k__Bacteria|p__Firmicutes|c__Clostridia|o__Eubacteriales|f__Oscillospiraceae|g__Neobittarella_ex_Bilen_et_al_2018	0	0	0	0	0	0	0.00038	0	0	0	0	0	0	0	0	0	0	0	0	0	0	0	0	0	0	0	0	0	0	0	0	0	0	0	0	0	0	0	0	0	0	0	0	0	0	0	0	0	0
k__Bacteria|p__Firmicutes|c__Clostridia|o__Lachnospirales|f__Lachnospiraceae|g__Claveliimonas	0	0	0	0	0	0	0.0002	0	0	0	0	0	0.02536	0	0	0	0	0	0	0	0	0	0	0.0351	0	0	0	0	0	0	0	0	0	0	0	0	0	0	0	0	0	0	0	0	0	0	0	0	0
k__Bacteria|p__Firmicutes|c__Clostridia|o__Lachnospirales|f__Lachnospiraceae|g__GGB3561|s__GGB3561_SGB4764	0	0	0	0	0	0	0.03636	0	0	0	0	0	0	0	0	0	0	0	0	0	0	0	0	0	0	0	0	0	0	0	0	0	0	0	0	0	0	0	0	0	0	0	0	0.0007	0	0	0	0	0
k__Bacteria|p__Pseudomonadota|c__Gammaproteobacteria|o__Enterobacterales|f__Enterobacteriaceae|g__Escherichia|s__Escherichia_marmotae	0	0	0	0	0	0	0.0239	0	0	0	0	0	0.17227	0	0	0	0	0	0	0	0	0	0.14117	0.29153	0	0	0	0	0	0	0	0	0	0	0	0	0	0	0	0	0	0	0	0	0	0	0	0	0
k__Bacteria|p__Firmicutes|c__Clostridia|o__Lachnospirales|f__Lachnospiraceae|g__Blautia|s__Blautia_hansenii	0	0	0	0	0	0	0.00876	0	0	0	0	0	0.09823	0	0	0	0	0	0	0	0	0	0.02716	0.05947	0	0	0	0	0	0	0	0	0	0	0	0	0	0	0	0	0	0	0	0	0	0	0	0	0
k__Bacteria|p__Firmicutes|c__Clostridia|o__Eubacteriales|f__Oscillospiraceae|g__Pseudoflavonifractor|s__Pseudoflavonifractor_capillosus	0	0	0	0	0	0	0.00321	0	0	0	0	0	0.04822	0	0	0	0	0	0	0	0	0	0.08488	0.21176	0	0	0	0	0	0	0	0	0	0	0	0	0	0	0	0	0	0	0	0	0	0	0	0	0
k__Bacteria|p__Firmicutes|c__Clostridia|o__Eubacteriales|f__Clostridiaceae|g__GGB3549|s__GGB3549_SGB106056	0	0	0	0	0	0	0.00096	0	0	0	0	0	0	0	0	0	0	0	0	0	0	0	0	0	0	0	0	0	0	0	0	0	0	0	0	0	0	0	0	0	0	0	0	0	0	0	0	0	0
k__Bacteria|p__Firmicutes|c__Clostridia|o__Eubacteriales|f__Oscillospiraceae|g__Neobittarella_ex_Bilen_et_al_2018|s__Neobittarella_massiliensis_ex_Bilen_et_al_2018	0	0	0	0	0	0	0.00038	0	0	0	0	0	0	0	0	0	0	0	0	0	0	0	0	0	0	0	0	0	0	0	0	0	0	0	0	0	0	0	0	0	0	0	0	0	0	0	0	0	0
k__Bacteria|p__Firmicutes|c__Clostridia|o__Lachnospirales|f__Lachnospiraceae|g__Claveliimonas|s__Claveliimonas_bilis	0	0	0	0	0	0	0.0002	0	0	0	0	0	0.02536	0	0	0	0	0	0	0	0	0	0	0.0351	0	0	0	0	0	0	0	0	0	0	0	0	0	0	0	0	0	0	0	0	0	0	0	0	0
k__Bacteria|p__Firmicutes|c__Clostridia|o__Lachnospirales|f__Lachnospiraceae|g__GGB3561|s__GGB3561_SGB4764|t__SGB4764	0	0	0	0	0	0	0.03636	0	0	0	0	0	0	0	0	0	0	0	0	0	0	0	0	0	0	0	0	0	0	0	0	0	0	0	0	0	0	0	0	0	0	0	0	0.0007	0	0	0	0	0
k__Bacteria|p__Pseudomonadota|c__Gammaproteobacteria|o__Enterobacterales|f__Enterobacteriaceae|g__Escherichia|s__Escherichia_marmotae|t__SGB10064	0	0	0	0	0	0	0.0239	0	0	0	0	0	0.17227	0	0	0	0	0	0	0	0	0	0.14117	0.29153	0	0	0	0	0	0	0	0	0	0	0	0	0	0	0	0	0	0	0	0	0	0	0	0	0
k__Bacteria|p__Firmicutes|c__Clostridia|o__Lachnospirales|f__Lachnospiraceae|g__Blautia|s__Blautia_hansenii|t__SGB4794	0	0	0	0	0	0	0.00876	0	0	0	0	0	0.09823	0	0	0	0	0	0	0	0	0	0.02716	0.05947	0	0	0	0	0	0	0	0	0	0	0	0	0	0	0	0	0	0	0	0	0	0	0	0	0
k__Bacteria|p__Firmicutes|c__Clostridia|o__Eubacteriales|f__Oscillospiraceae|g__Pseudoflavonifractor|s__Pseudoflavonifractor_capillosus|t__SGB15156	0	0	0	0	0	0	0.00321	0	0	0	0	0	0.04822	0	0	0	0	0	0	0	0	0	0.08488	0.21176	0	0	0	0	0	0	0	0	0	0	0	0	0	0	0	0	0	0	0	0	0	0	0	0	0
k__Bacteria|p__Firmicutes|c__Clostridia|o__Eubacteriales|f__Clostridiaceae|g__GGB3549|s__GGB3549_SGB106056|t__SGB106056	0	0	0	0	0	0	0.00096	0	0	0	0	0	0	0	0	0	0	0	0	0	0	0	0	0	0	0	0	0	0	0	0	0	0	0	0	0	0	0	0	0	0	0	0	0	0	0	0	0	0
k__Bacteria|p__Firmicutes|c__Clostridia|o__Eubacteriales|f__Oscillospiraceae|g__Neobittarella_ex_Bilen_et_al_2018|s__Neobittarella_massiliensis_ex_Bilen_et_al_2018|t__SGB7264	0	0	0	0	0	0	0.00038	0	0	0	0	0	0	0	0	0	0	0	0	0	0	0	0	0	0	0	0	0	0	0	0	0	0	0	0	0	0	0	0	0	0	0	0	0	0	0	0	0	0
k__Bacteria|p__Firmicutes|c__Clostridia|o__Lachnospirales|f__Lachnospiraceae|g__Claveliimonas|s__Claveliimonas_bilis|t__SGB4621	0	0	0	0	0	0	0.0002	0	0	0	0	0	0.02536	0	0	0	0	0	0	0	0	0	0	0.0351	0	0	0	0	0	0	0	0	0	0	0	0	0	0	0	0	0	0	0	0	0	0	0	0	0
k__Bacteria|p__Firmicutes|c__Erysipelotrichia|o__Erysipelotrichales|f__Coprobacillaceae|g__Catenibacterium	0	0	0	0	0	0	0	0	0	0	0	0	0	0	0	0	0	0	0	0	0	0	0	0	0	0	0	0	0	0	0	0	0	0	0	0	0	0	0	0	0	0	0	0	0	0	0	0	0
k__Bacteria|p__Bacteroidota|c__Bacteroidia|o__Bacteroidales|f__Bacteroidaceae|g__Phocaeicola|s__Phocaeicola_plebeius	0	0	0	0	0	0	0	0	0	0	0	0	0	10.4523	0	0	0	0	0.34185	0	0	0	0	0	0.66789	0	0.32723	0	0.09423	0.00147	19.3381	0	0	12.8749	0	0	0	0	0	3.78501	12.2062	16.7063	0	0	0	0.02891	12.3838	0.00577	0.00711
k__Bacteria|p__Firmicutes|c__Erysipelotrichia|o__Erysipelotrichales|f__Coprobacillaceae|g__Catenibacterium|s__Catenibacterium_tridentinum	0	0	0	0	0	0	0	0	0	0	0	0	0	0	0	0	0	0	0	0	0	0	0	0	0	0	0	0	0	0	0	0	0	0	0	0	0	0	0	0	0	0	0	0	0	0	0	0	0
k__Bacteria|p__Bacteroidota|c__Bacteroidia|o__Bacteroidales|f__Prevotellaceae|g__Segatella|s__Segatella_sinensis	0	0	0	0	0	0	0	0	0	0	0	0	0	0	0	0	0	0	0	0	0	0	0	0	0	0	0	0	0	0	0	0	0	0	0	0	0	0	0	0	0	0	0	0	0	0.01303	0.00765	0	0
k__Bacteria|p__Bacteroidota|c__Bacteroidia|o__Bacteroidales|f__Bacteroidaceae|g__Bacteroides|s__Bacteroides_intestinalis	0	0	0	0	0	0	0	0	0	0	0	0	0	0	0	0	0	0	0	0	0	0	0	0	0	0	0	0	0	0	0	0	0	0	0	0	0	0	0.00226	0	0	0	0	0	0	0	0	0	0
k__Bacteria|p__Bacteroidota|c__Bacteroidia|o__Bacteroidales|f__Rikenellaceae|g__Alistipes|s__Alistipes_shahii	0	0	0	0	0	0	0	0	0	0	0	0	0	0	0	0	0	0	0	0	0	0	0	0	0	0	0	0	0	0	0	0	0	0	0	0	0	0	0	0	0	0	0	0	0	0.02094	0.01178	0	0
k__Bacteria|p__Bacteroidota|c__Bacteroidia|o__Bacteroidales|f__Bacteroidaceae|g__Phocaeicola|s__Phocaeicola_plebeius|t__SGB1903	0	0	0	0	0	0	0	0	0	0	0	0	0	0	0	0	0	0	0	0	0	0	0	0	0	0	0	0	0	0	0	0	0	12.8749	0	0	0	0	0	0	0	0	0	0	0	0.0025	0.00154	0.00577	0.00711
k__Bacteria|p__Firmicutes|c__Erysipelotrichia|o__Erysipelotrichales|f__Coprobacillaceae|g__Catenibacterium|s__Catenibacterium_tridentinum|t__SGB6783	0	0	0	0	0	0	0	0	0	0	0	0	0	0	0	0	0	0	0	0	0	0	0	0	0	0	0	0	0	0	0	0	0	0	0	0	0	0	0	0	0	0	0	0	0	0	0	0	0
k__Bacteria|p__Bacteroidota|c__Bacteroidia|o__Bacteroidales|f__Prevotellaceae|g__Segatella|s__Segatella_sinensis|t__SGB1644	0	0	0	0	0	0	0	0	0	0	0	0	0	0	0	0	0	0	0	0	0	0	0	0	0	0	0	0	0	0	0	0	0	0	0	0	0	0	0	0	0	0	0	0	0	0.01303	0.00765	0	0
k__Bacteria|p__Bacteroidota|c__Bacteroidia|o__Bacteroidales|f__Bacteroidaceae|g__Bacteroides|s__Bacteroides_intestinalis|t__SGB1846	0	0	0	0	0	0	0	0	0	0	0	0	0	0	0	0	0	0	0	0	0	0	0	0	0	0	0	0	0	0	0	0	0	0	0	0	0	0	0.00226	0	0	0	0	0	0	0	0	0	0
k__Bacteria|p__Bacteroidota|c__Bacteroidia|o__Bacteroidales|f__Rikenellaceae|g__Alistipes|s__Alistipes_shahii|t__SGB2295	0	0	0	0	0	0	0	0	0	0	0	0	0	0	0	0	0	0	0	0	0	0	0	0	0	0	0	0	0	0	0	0	0	0	0	0	0	0	0	0	0	0	0	0	0	0.02094	0.01178	0	0
k__Bacteria|p__Bacteroidota|c__Bacteroidia|o__Bacteroidales|f__Bacteroidaceae|g__Bacteroides|s__Bacteroides_cellulosilyticus|t__SGB1842	0	0	0	0	0	0	0	0.0434	0	0	0.01807	0	0	0	0	0	0	0	0	0.00917	0	0	0	0	0	0	0	0	0	0	0	0	0	0	0	0	0	0	0	0	0	0	0	0	0	0	0	0	0
k__Bacteria|p__Pseudomonadota|c__Gammaproteobacteria|o__Enterobacterales|f__Morganellaceae	0	0	0	0	0	0	0	0	0	0	0	0	0	0	0	0	0	0	0	0	0	0	0	0	0	0	0	0	0	0	0	0	0	0	0	0	0	0	0	0	0	0	0	0	0	0	0	0	0
k__Bacteria|p__Firmicutes|c__Clostridia|o__Peptostreptococcales|f__Peptostreptococcaceae|g__Clostridioides	0	0	0	0	0	0	0	0	0	0	0	0	0	0	0	0	0	0	0	0	0	0	0	0	0	0	0	0	0	0	0	0	0	0	0	0.11791	0	0	0	0	0	0	0	0	0	0	0	0	0
k__Bacteria|p__Pseudomonadota|c__Gammaproteobacteria|o__Enterobacterales|f__Morganellaceae|g__Providencia	0	0	0	0	0	0	0	0	0	0	0	0	0	0	0	0	0	0	0	0	0	0	0	0	0	0	0	0	0	0	0	0	0	0	0	0	0	0	0	0	0	0	0	0	0	0	0	0	0
k__Bacteria|p__Firmicutes|c__Bacilli|o__Lactobacillales|f__Enterococcaceae|g__Enterococcus|s__Enterococcus_casseliflavus	0	0	0	0	0	0	0	0	0	0	0	0	0	0	0	0	0	0	0	0	0	0	0	0	0	0	0	0	0	0	0	0	0	0	0	0.00426	0	0	0	0	0	0	0	0	0	0	0	0	0
k__Bacteria|p__Firmicutes|c__Clostridia|o__Peptostreptococcales|f__Peptostreptococcaceae|g__Clostridioides|s__Clostridioides_difficile	0	0	0	0	0	0	0	0	0	0	0	0	0	0	0	0	0	0	0	0	0	0	0	0	0	0	0	0	0	0	0	0	0	0	0	0.11791	0	0	0	0	0	0	0	0	0	0	0	0	0
k__Bacteria|p__Pseudomonadota|c__Gammaproteobacteria|o__Enterobacterales|f__Morganellaceae|g__Providencia|s__Providencia_rettgeri	0	0	0	0	0	0	0	0	0	0	0	0	0	0	0	0	0	0	0	0	0	0	0	0	0	0	0	0	0	0	0	0	0	0	0	0	0	0	0	0	0	0	0	0	0	0	0	0	0
k__Bacteria|p__Pseudomonadota|c__Gammaproteobacteria|o__Enterobacterales|f__Enterobacteriaceae|g__Citrobacter|s__Citrobacter_youngae	0	0	0	0	0	0	0	0	0	0	0	0	0	0	0	0	0	0	0	0	0	0	0	0	0	0	0	0	0	0	0	0	0	0	0	0	0	0	0	0	0	0	0	0	0	0	0	0	0
k__Bacteria|p__Firmicutes|c__Bacilli|o__Lactobacillales|f__Enterococcaceae|g__Enterococcus|s__Enterococcus_casseliflavus|t__SGB7952	0	0	0	0	0	0	0	0	0	0	0	0	0	0	0	0	0	0	0	0	0	0	0	0	0	0	0	0	0	0	0	0	0	0	0	0.00426	0	0	0	0	0	0	0	0	0	0	0	0	0
k__Bacteria|p__Firmicutes|c__Clostridia|o__Peptostreptococcales|f__Peptostreptococcaceae|g__Clostridioides|s__Clostridioides_difficile|t__SGB6136	0	0	0	0	0	0	0	0	0	0	0	0	0	0	0	0	0	0	0	0	0	0	0	0	0	0	0	0	0	0	0	0	0	0	0	0.11791	0	0	0	0	0	0	0	0	0	0	0	0	0
k__Bacteria|p__Pseudomonadota|c__Gammaproteobacteria|o__Enterobacterales|f__Morganellaceae|g__Providencia|s__Providencia_rettgeri|t__SGB10006	0	0	0	0	0	0	0	0	0	0	0	0	0	0	0	0	0	0	0	0	0	0	0	0	0	0	0	0	0	0	0	0	0	0	0	0	0	0	0	0	0	0	0	0	0	0	0	0	0
k__Bacteria|p__Pseudomonadota|c__Gammaproteobacteria|o__Enterobacterales|f__Enterobacteriaceae|g__Citrobacter|s__Citrobacter_youngae|t__SGB10082	0	0	0	0	0	0	0	0	0	0	0	0	0	0	0	0	0	0	0	0	0	0	0	0	0	0	0	0	0	0	0	0	0	0	0	0	0	0	0	0	0	0	0	0	0	0	0	0	0
k__Bacteria|p__Pseudomonadota|c__Gammaproteobacteria|o__Enterobacterales|f__Morganellaceae|g__Providencia|s__Providencia_rettgeri|t__SGB10005	0	0	0	0	0	0	0	0	0	0	0	0	0	0	0	0	0	0	0	0	0	0	0	0	0	0	0	0	0	0	0	0	0	0	0	0	0	0	0	0	0	0	0	0	0	0	0	0	0
k__Bacteria|p__Bacteroidota|c__Bacteroidia|o__Bacteroidales|f__Prevotellaceae|g__GGB1146	0	0	0	0	0	0	0	0	0	0	0	0	0	0	0	0	0	0	0	0	0	0	0	0	0	0	0	0	0	0	0	0	0	0	0	0	0	0	0	0	0	0	0	0	0	0	0	0	0
k__Bacteria|p__Firmicutes|c__Clostridia|o__Lachnospirales|f__Lachnospiraceae|g__Blautia|s__Blautia_luti	0	0	0	0	0	0	0	0	0	0	0	0	0	0	0	0	0	0	0	0	0	0.00994	0	0	0	0.04297	0	0	0	0	0	0	0	0	0	0	0	0	0	0	0	0	0	0	0	0	0	0	0
k__Bacteria|p__Bacteroidota|c__Bacteroidia|o__Bacteroidales|f__Prevotellaceae|g__GGB1146|s__GGB1146_SGB1472	0	0	0	0	0	0	0	0	0	0	0	0	0	0	0	0	0	0	0	0	0	0	0	0	0	0	0	0	0	0	0	0	0	0	0	0	0	0	0	0	0	0	0	0	0	0	0	0	0
k__Bacteria|p__Firmicutes|c__Clostridia|o__Lachnospirales|f__Lachnospiraceae|g__Blautia|s__Blautia_luti|t__SGB4829	0	0	0	0	0	0	0	0	0	0	0	0	0	0	0	0	0	0	0	0	0	0.00994	0	0	0	0.04297	0	0	0	0	0	0	0	0	0	0	0	0	0	0	0	0	0	0	0	0	0	0	0
k__Bacteria|p__Bacteroidota|c__Bacteroidia|o__Bacteroidales|f__Prevotellaceae|g__GGB1146|s__GGB1146_SGB1472|t__SGB1472	0	0	0	0	0	0	0	0	0	0	0	0	0	0	0	0	0	0	0	0	0	0	0	0	0	0	0	0	0	0	0	0	0	0	0	0	0	0	0	0	0	0	0	0	0	0	0	0	0
k__Bacteria|p__Firmicutes|c__Clostridia|o__Eubacteriales|f__Butyricicoccaceae|g__Intestinibacillus	0	0	0	0	0	0	0	0	0	0	0	0	0	0	0	0	0	0	0	0	0	0	0	0	0	0	0	0	0	0	0	0	0	0	0	0	0	0	0	0	0	0	0	0	0	0	0	0	0
k__Bacteria|p__Firmicutes|c__Clostridia|o__Eubacteriales|f__Clostridiaceae|g__Clostridium|s__Clostridium_sp_AM29_11AC	0	0	0	0	0	0	0	0	0	0	0	0	0	0	0	0	0.0076	0	0	0	0	0	0.05391	0.02628	0	0	0	0	0	0	0	0	0	0	0	0	0	0	0	0	0	0	0	0	0	0	0	0	0
k__Bacteria|p__Firmicutes|c__Clostridia|o__Eubacteriales|f__Clostridiaceae|g__Clostridium|s__Clostridium_SGB4750	0	0	0	0	0	0	0	0	0	0	0	0	0	0	0	0	0	0	0	0	0	0	0	0	0	0	0	0	0	0	0	0	0	0	0	0	0	0	0	0	0	0	0	0	0	0	0	0	0
k__Bacteria|p__Firmicutes|c__Clostridia|o__Eubacteriales|f__Butyricicoccaceae|g__Intestinibacillus|s__Intestinibacillus_sp_Marseille_P6563	0	0	0	0	0	0	0	0	0	0	0	0	0	0	0	0	0	0	0	0	0	0	0	0	0	0	0	0	0	0	0	0	0	0	0	0	0	0	0	0	0	0	0	0	0	0	0	0	0
k__Bacteria|p__Firmicutes|c__Clostridia|o__Eubacteriales|f__Oscillospiraceae|g__Flavonifractor|s__Flavonifractor_sp_An92	0	0	0	0	0	0	0	0	0	0	0	0	0	0	0	0	0	0	0	0	0	0	0	0	0	0	0	0	0	0	0	0	0	0	0	0	0	0	0	0	0	0	0	0	0	0	0	0	0
k__Bacteria|p__Firmicutes|c__Clostridia|o__Eubacteriales|f__Clostridiaceae|g__Clostridium|s__Clostridium_sp_AM29_11AC|t__SGB4701	0	0	0	0	0	0	0	0	0	0	0	0	0	0	0	0	0.0076	0	0	0	0	0	0.05391	0.02628	0	0	0	0	0	0	0	0	0	0	0	0	0	0	0	0	0	0	0	0	0	0	0	0	0
k__Bacteria|p__Firmicutes|c__Erysipelotrichia|o__Erysipelotrichales|f__Erysipelotrichaceae|g__Erysipelotrichaceae_unclassified|s__Clostridium_innocuum|t__SGB4038	0	0	0	0	0	0	0	0	0	0.02108	0	0	0	0	0	0	0	0	0	0	0	0.00831	0	0.10951	0	0	0	0	0	0	0	0	0.00706	0	0	0	0	0	0	0	0	0	0	0	0	0	0	0	0
k__Bacteria|p__Firmicutes|c__Clostridia|o__Eubacteriales|f__Clostridiaceae|g__Clostridium|s__Clostridium_SGB4750|t__SGB4750	0	0	0	0	0	0	0	0	0	0	0	0	0	0	0	0	0	0	0	0	0	0	0	0	0	0	0	0	0	0	0	0	0	0	0	0	0	0	0	0	0	0	0	0	0	0	0	0	0
k__Bacteria|p__Firmicutes|c__Clostridia|o__Eubacteriales|f__Butyricicoccaceae|g__Intestinibacillus|s__Intestinibacillus_sp_Marseille_P6563|t__SGB29313	0	0	0	0	0	0	0	0	0	0	0	0	0	0	0	0	0	0	0	0	0	0	0	0	0	0	0	0	0	0	0	0	0	0	0	0	0	0	0	0	0	0	0	0	0	0	0	0	0
k__Bacteria|p__Firmicutes|c__Clostridia|o__Eubacteriales|f__Oscillospiraceae|g__Flavonifractor|s__Flavonifractor_sp_An92|t__SGB15139	0	0	0	0	0	0	0	0	0	0	0	0	0	0	0	0	0	0	0	0	0	0	0	0	0	0	0	0	0	0	0	0	0	0	0	0	0	0	0	0	0	0	0	0	0	0	0	0	0
k__Bacteria|p__Actinomycetota|c__Coriobacteriia|o__Coriobacteriales|f__Coriobacteriaceae|g__Collinsella|s__Collinsella_sp_AF08_23	0	0	0	0	0	0	0	0	0	0.01098	0	0	0	0	0	0	0	0	0	0	0	0	0.01722	0.03555	0	0	0	0	0	0	0	0	0	0	0	0	0	0	0	0	0	0	0	0.00063	0	0	0	0	0
k__Bacteria|p__Actinomycetota|c__Coriobacteriia|o__Coriobacteriales|f__Coriobacteriaceae|g__Collinsella|s__Collinsella_sp_AF08_23|t__SGB14739	0	0	0	0	0	0	0	0	0	0.01098	0	0	0	0	0	0	0	0	0	0	0	0	0.01722	0.03555	0	0	0	0	0	0	0	0	0	0	0	0	0	0	0	0	0	0	0	0.00063	0	0	0	0	0
k__Bacteria|p__Pseudomonadota|c__Gammaproteobacteria|o__Enterobacterales|f__Enterobacteriaceae|g__Citrobacter|s__Citrobacter_portucalensis	0	0	0	0	0	0	0	0	0	0	0	0	0	0	0	0	0	0	0	0	0	0	0	0	0	0	0	0	0	0	0	0	0	0	0	0	0	0	0	0	0	0	0	0	0	0	0	0	0
k__Bacteria|p__Firmicutes|c__Negativicutes|o__Veillonellales|f__Veillonellaceae|g__Veillonella|s__Veillonella_parvula	0	0	0	0	0	0	0	0	0	0	0	0	0	0	0	0	0	0	0	0	0	0	0	0	0	0	0	0	0	0	0	0	0	0	0	0	0	0	0	0	0	0	0	0	0	0.00825	0.00621	0	0
k__Bacteria|p__Actinomycetota|c__Actinomycetes|o__Bifidobacteriales|f__Bifidobacteriaceae|g__Bifidobacterium|s__Bifidobacterium_dentium	0	0	0	0	0	0	0	0	0	0	0	0	0	0	0	0	0	0	0	0	0	0	0	0	0	0	0	0	0	0	0	0	0	0	0	0	0	0	0	0	0	0	0	0	0	0	0	0	0
k__Bacteria|p__Firmicutes|c__Bacilli|o__Lactobacillales|f__Streptococcaceae|g__Streptococcus|s__Streptococcus_anginosus	0	0	0	0	0	0	0	0	0	0	0	0	0	0	0	0	0	0	0	0	0	0	0	0	0	0	0	0	0	0	0	0	0	0	0	0	0	0	0	0	0	0	0	0	0	0	0	0	0
k__Bacteria|p__Pseudomonadota|c__Gammaproteobacteria|o__Enterobacterales|f__Enterobacteriaceae|g__Citrobacter|s__Citrobacter_portucalensis|t__SGB10084	0	0	0	0	0	0	0	0	0	0	0	0	0	0	0	0	0	0	0	0	0	0	0	0	0	0	0	0	0	0	0	0	0	0	0	0	0	0	0	0	0	0	0	0	0	0	0	0	0
k__Bacteria|p__Firmicutes|c__Negativicutes|o__Veillonellales|f__Veillonellaceae|g__Veillonella|s__Veillonella_parvula|t__SGB6939	0	0	0	0	0	0	0	0	0	0	0	0	0	0	0	0	0	0	0	0	0	0	0	0	0	0	0	0	0	0	0	0	0	0	0	0	0	0	0	0	0	0	0	0	0	0.00825	0.00621	0	0
k__Bacteria|p__Actinomycetota|c__Actinomycetes|o__Bifidobacteriales|f__Bifidobacteriaceae|g__Bifidobacterium|s__Bifidobacterium_dentium|t__SGB17234	0	0	0	0	0	0	0	0	0	0	0	0	0	0	0	0	0	0	0	0	0	0	0	0	0	0	0	0	0	0	0	0	0	0	0	0	0	0	0	0	0	0	0	0	0	0	0	0	0
k__Bacteria|p__Firmicutes|c__Bacilli|o__Lactobacillales|f__Streptococcaceae|g__Streptococcus|s__Streptococcus_anginosus|t__SGB8027	0	0	0	0	0	0	0	0	0	0	0	0	0	0	0	0	0	0	0	0	0	0	0	0	0	0	0	0	0	0	0	0	0	0	0	0	0	0	0	0	0	0	0	0	0	0	0	0	0
k__Bacteria|p__Firmicutes|c__Clostridia|o__Eubacteriales|f__Eubacteriales_unclassified	0	0	0	0	0	0	0	0	0	0	0.04947	0	0	0	0.00807	0	0.00596	0	0	0.05459	0.03598	0.06797	0	0	0	0	0	0	0	0	0	0	1.00198	0	0	0	0	0	0	0	0	0	0	0	0	0	0	0	0
k__Bacteria|p__Firmicutes|c__Clostridia|o__Eubacteriales|f__Eubacteriales_unclassified|g__Gemmiger	0	0	0	0	0	0	0	0	0	0	0.04947	0	0	0	0.00807	0	0.00596	0	0	0.05459	0.03598	0.06797	0	0	0	0	0	0	0	0	0	0	0.11032	0	0	0	0	0	0	0	0	0	0	0	0	0	0	0	0
k__Bacteria|p__Firmicutes|c__Clostridia|o__Eubacteriales|f__Eubacteriales_unclassified|g__Gemmiger|s__Gemmiger_formicilis	0	0	0	0	0	0	0	0	0	0	0.04947	0	0	0	0.00807	0	0.00596	0	0	0.05459	0.03598	0.06797	0	0	0	0	0	0	0	0	0	0	0.11032	0	0	0	0	0	0	0	0	0	0	0	0	0	0	0	0
k__Bacteria|p__Firmicutes|c__Clostridia|o__Lachnospirales|f__Lachnospiraceae|g__Dorea|s__Dorea_sp_AF36_15AT	0	0	0	0	0	0	0	0	0	0	0.0074	0	0	0	0.03571	0	0	0.01986	0	0	0	0	0	0	0	0	0	0	0	0	0	0	0	0	0	0	0	0	0	0	0	0	0	0	0	0	0	0	0
k__Bacteria|p__Firmicutes|c__Clostridia|o__Eubacteriales|f__Eubacteriales_unclassified|g__Gemmiger|s__Gemmiger_formicilis|t__SGB15300	0	0	0	0	0	0	0	0	0	0	0.04947	0	0	0	0.00807	0	0.00596	0	0	0.05459	0.03598	0.06797	0	0	0	0	0	0	0	0	0	0	0.11032	0	0	0	0	0	0	0	0	0	0	0	0	0	0	0	0
k__Bacteria|p__Firmicutes|c__Clostridia|o__Lachnospirales|f__Lachnospiraceae|g__Dorea|s__Dorea_sp_AF36_15AT|t__SGB4552	0	0	0	0	0	0	0	0	0	0	0.0074	0	0	0	0.03571	0	0	0.01986	0	0	0	0	0	0	0	0	0	0	0	0	0	0	0	0	0	0	0	0	0	0	0	0	0	0	0	0	0	0	0
k__Bacteria|p__Firmicutes|c__Clostridia|o__Eubacteriales|f__Butyricicoccaceae|g__Agathobaculum|s__Agathobaculum_faecis	0	0	0	0	0	0	0	0	0	0	0	0	0.00273	0	0	0	0	0	0	0	0	0	0	0.01796	0	0	0	0	0	0	0	0	0	0	0	0	0	0	0	0	0	0	0	0	0	0	0	0	0
k__Bacteria|p__Firmicutes|c__Clostridia|o__Eubacteriales|f__Butyricicoccaceae|g__Agathobaculum|s__Agathobaculum_faecis|t__SGB14995	0	0	0	0	0	0	0	0	0	0	0	0	0.00273	0	0	0	0	0	0	0	0	0	0	0.01796	0	0	0	0	0	0	0	0	0	0	0	0	0	0	0	0	0	0	0	0	0	0	0	0	0
k__Bacteria|p__Bacteroidota|c__Bacteroidia|o__Bacteroidales|f__Bacteroidaceae|g__GGB1379	0	0	0	0	0	0	0	0	0	0	0	0	0	0.06088	0	0	0	0	0	0	0	0	0	0	0	0	0	0	0	0	0.02839	0	0	0	0	0	0	0	0	0	0	0	0	0	0	0	0	0	0
k__Bacteria|p__Bacteroidota|c__Bacteroidia|o__Bacteroidales|f__Bacteroidaceae|g__Bacteroides|s__Bacteroides_clarus	0	0	0	0	0	0	0	0	0	0	0	0	0	1.05803	0	0	0	0	0	0	0	0.02294	0	0	0	0	0	0	0	0	1.12175	0	0.04898	0	0	0	0	0	0	0	0	0	0	0	0	0	0	0	0
k__Bacteria|p__Bacteroidota|c__Bacteroidia|o__Bacteroidales|f__Bacteroidaceae|g__GGB1379|s__GGB1379_SGB1880	0	0	0	0	0	0	0	0	0	0	0	0	0	0.06088	0	0	0	0	0	0	0	0	0	0	0	0	0	0	0	0	0.02839	0	0	0	0	0	0	0	0	0	0	0	0	0	0	0	0	0	0
k__Bacteria|p__Bacteroidota|c__Bacteroidia|o__Bacteroidales|f__Bacteroidaceae|g__Phocaeicola|s__Phocaeicola_plebeius|t__SGB1899	0	0	0	0	0	0	0	0	0	0	0	0	0	10.4523	0	0	0	0	0.34185	0	0	0	0	0	0.66789	0	0.32723	0	0.09423	0.00147	19.3381	0	0	0	0	0	0	0	0	3.78501	12.2062	16.7063	0	0	0	0.02641	12.3823	0	0
k__Bacteria|p__Bacteroidota|c__Bacteroidia|o__Bacteroidales|f__Bacteroidaceae|g__Bacteroides|s__Bacteroides_clarus|t__SGB1832	0	0	0	0	0	0	0	0	0	0	0	0	0	1.05803	0	0	0	0	0	0	0	0.02294	0	0	0	0	0	0	0	0	1.12175	0	0.04898	0	0	0	0	0	0	0	0	0	0	0	0	0	0	0	0
k__Bacteria|p__Bacteroidota|c__Bacteroidia|o__Bacteroidales|f__Bacteroidaceae|g__GGB1379|s__GGB1379_SGB1880|t__SGB1880	0	0	0	0	0	0	0	0	0	0	0	0	0	0.06088	0	0	0	0	0	0	0	0	0	0	0	0	0	0	0	0	0.02839	0	0	0	0	0	0	0	0	0	0	0	0	0	0	0	0	0	0
k__Bacteria|p__Pseudomonadota|c__CFGB90573	0	0	0	0	0	0	0	0	0	0	0	0	0	0	0	0	0	0	0	0	0	0	0	0	0	0	0	0	0	0	0	0	0	0	0	0	0	0	0	0	0	0	0	0	0	0	0	0	0
k__Bacteria|p__Pseudomonadota|c__CFGB90573|o__OFGB90573	0	0	0	0	0	0	0	0	0	0	0	0	0	0	0	0	0	0	0	0	0	0	0	0	0	0	0	0	0	0	0	0	0	0	0	0	0	0	0	0	0	0	0	0	0	0	0	0	0
k__Bacteria|p__Pseudomonadota|c__CFGB90573|o__OFGB90573|f__FGB90573	0	0	0	0	0	0	0	0	0	0	0	0	0	0	0	0	0	0	0	0	0	0	0	0	0	0	0	0	0	0	0	0	0	0	0	0	0	0	0	0	0	0	0	0	0	0	0	0	0
k__Bacteria|p__Pseudomonadota|c__CFGB90573|o__OFGB90573|f__FGB90573|g__GGB36599	0	0	0	0	0	0	0	0	0	0	0	0	0	0	0	0	0	0	0	0	0	0	0	0	0	0	0	0	0	0	0	0	0	0	0	0	0	0	0	0	0	0	0	0	0	0	0	0	0
k__Bacteria|p__Firmicutes|c__Clostridia|o__Lachnospirales|f__Lachnospiraceae|g__Blautia|s__Blautia_marasmi	0	0	0	0	0	0	0	0	0	0	0	0	0	0	0	0	0	0	0	0	0	0	0	0	0	0	0	0	0	0	0	0	0	0	0	0	0	0	0	0	0	0	0	0	0	0	0	0	0
k__Bacteria|p__Pseudomonadota|c__CFGB90573|o__OFGB90573|f__FGB90573|g__GGB36599|s__GGB36599_SGB9269	0	0	0	0	0	0	0	0	0	0	0	0	0	0	0	0	0	0	0	0	0	0	0	0	0	0	0	0	0	0	0	0	0	0	0	0	0	0	0	0	0	0	0	0	0	0	0	0	0
k__Bacteria|p__Firmicutes|c__Clostridia|o__Lachnospirales|f__Lachnospiraceae|g__Roseburia|s__Roseburia_faecis	0	0	0	0	0	0	0	0	0	0	0	0	0	0	0	0	0	0	0	0	0	0	0	0	0	0	0	0	0	0	0	0	0	0	0	0	0	0	0	0	0	0	0	0	0	0.00588	0.00982	0	0
k__Bacteria|p__Actinomycetota|c__Coriobacteriia|o__Coriobacteriales|f__Coriobacteriaceae|g__Senegalimassilia|s__Senegalimassilia_anaerobia	0	0	0	0	0	0	0	0	0	0	0	0	0	0	0	0	0	0	0	0	0	0	0	0	0	0	0	0	0	0	0	0	0	0	0	0	0	0	0	0	0	0	0	0	0	0	0	0	0
k__Bacteria|p__Firmicutes|c__Clostridia|o__Lachnospirales|f__Lachnospiraceae|g__Lachnospiraceae_unclassified|s__Lachnospiraceae_bacterium	0	0	0	0	0	0	0	0	0	0	0	0	0	0	0	0	0	0	0	0	0	0.00325	0	0	0	0	0	0	0	0	0	0	0	0	0	0	0	0	0	0	0	0	0	0	0	0	0	0	0
k__Bacteria|p__Firmicutes|c__Bacilli|o__Lactobacillales|f__Streptococcaceae|g__Streptococcus|s__Streptococcus_parasanguinis	0	0	0	0	0	0	0	0	0	0	0	0	0	0	0	0	0	0	0	0	0	0	0	0	0	0	0	0	0	0	0	0	0	0	0	0	0	0	0	0	0	0	0	0	0	0	0	0	0
k__Bacteria|p__Firmicutes|c__Negativicutes|o__Veillonellales|f__Veillonellaceae|g__Veillonella|s__Veillonella_nakazawae	0	0	0	0	0	0	0	0	0	0	0	0	0	0	0	0	0	0	0	0	0	0	0	0	0	0	0	0	0	0	0	0	0	0	0	0	0	0	0	0	0	0	0	0	0	0	0	0	0
k__Bacteria|p__Actinomycetota|c__Actinomycetes|o__Bifidobacteriales|f__Bifidobacteriaceae|g__Bifidobacterium|s__Bifidobacterium_animalis	0	0	0	0	0	0	0	0	0	0	0	0	0	0	0	0	0	0	0	0	0	0	0	0	0	0	0	0	0	0	0	0	0	0	0	0	0	0	0	0	0	0	0	0	0	0	0	0	0
k__Bacteria|p__Firmicutes|c__Clostridia|o__Lachnospirales|f__Lachnospiraceae|g__Blautia|s__Blautia_marasmi|t__SGB4786	0	0	0	0	0	0	0	0	0	0	0	0	0	0	0	0	0	0	0	0	0	0	0	0	0	0	0	0	0	0	0	0	0	0	0	0	0	0	0	0	0	0	0	0	0	0	0	0	0
k__Bacteria|p__Pseudomonadota|c__CFGB90573|o__OFGB90573|f__FGB90573|g__GGB36599|s__GGB36599_SGB9269|t__SGB9269	0	0	0	0	0	0	0	0	0	0	0	0	0	0	0	0	0	0	0	0	0	0	0	0	0	0	0	0	0	0	0	0	0	0	0	0	0	0	0	0	0	0	0	0	0	0	0	0	0
k__Bacteria|p__Firmicutes|c__Clostridia|o__Lachnospirales|f__Lachnospiraceae|g__Roseburia|s__Roseburia_faecis|t__SGB4925	0	0	0	0	0	0	0	0	0	0	0	0	0	0	0	0	0	0	0	0	0	0	0	0	0	0	0	0	0	0	0	0	0	0	0	0	0	0	0	0	0	0	0	0	0	0.00588	0.00982	0	0
k__Bacteria|p__Actinomycetota|c__Coriobacteriia|o__Coriobacteriales|f__Coriobacteriaceae|g__Senegalimassilia|s__Senegalimassilia_anaerobia|t__SGB14824_group	0	0	0	0	0	0	0	0	0	0	0	0	0	0	0	0	0	0	0	0	0	0	0	0	0	0	0	0	0	0	0	0	0	0	0	0	0	0	0	0	0	0	0	0	0	0	0	0	0
k__Bacteria|p__Firmicutes|c__Clostridia|o__Lachnospirales|f__Lachnospiraceae|g__Lachnospiraceae_unclassified|s__Lachnospiraceae_bacterium|t__SGB4782	0	0	0	0	0	0	0	0	0	0	0	0	0	0	0	0	0	0	0	0	0	0.00325	0	0	0	0	0	0	0	0	0	0	0	0	0	0	0	0	0	0	0	0	0	0	0	0	0	0	0
k__Bacteria|p__Firmicutes|c__Bacilli|o__Lactobacillales|f__Streptococcaceae|g__Streptococcus|s__Streptococcus_parasanguinis|t__SGB8071_group	0	0	0	0	0	0	0	0	0	0	0	0	0	0	0	0	0	0	0	0	0	0	0	0	0	0	0	0	0	0	0	0	0	0	0	0	0	0	0	0	0	0	0	0	0	0	0	0	0
k__Bacteria|p__Firmicutes|c__Negativicutes|o__Veillonellales|f__Veillonellaceae|g__Veillonella|s__Veillonella_nakazawae|t__SGB6952_group	0	0	0	0	0	0	0	0	0	0	0	0	0	0	0	0	0	0	0	0	0	0	0	0	0	0	0	0	0	0	0	0	0	0	0	0	0	0	0	0	0	0	0	0	0	0	0	0	0
k__Bacteria|p__Actinomycetota|c__Actinomycetes|o__Bifidobacteriales|f__Bifidobacteriaceae|g__Bifidobacterium|s__Bifidobacterium_animalis|t__SGB17278	0	0	0	0	0	0	0	0	0	0	0	0	0	0	0	0	0	0	0	0	0	0	0	0	0	0	0	0	0	0	0	0	0	0	0	0	0	0	0	0	0	0	0	0	0	0	0	0	0
k__Bacteria|p__Firmicutes|c__Clostridia|o__Eubacteriales|f__Eubacteriales_incertae_sedis	0	0	0	0	0	0	0	0	0	0	0	0	0	0	0.04004	0	0	0	0	0	0	0	0	0	0	0	0	0	0	0	0	0	0	0	0	0	0	0	0	0	0	0	0	0	0	0	0	0	0
k__Bacteria|p__Firmicutes|c__Clostridia|o__Eubacteriales|f__Oscillospiraceae|g__Ruminococcus	0	0	0	0	0	0	0	0	0	0	0	0	0	0	0.35163	0	0.08736	0.31816	0	0	0	0	0.02735	0	0	0	0	0	0	0	0	0	0	0	0	0	0	0	0	0	0	0	0	0	0	0.0064	0	0	0
k__Bacteria|p__Firmicutes|c__Clostridia|o__Eubacteriales|f__Oscillospiraceae|g__Dysosmobacter	0	0	0	0	0	0	0	0	0	0	0	0	0	0	0.05574	0	0	0.07244	0	0	0	0	0	0	0	0	0	0	0	0	0	0	0	0	0	0	0	0	0	0	0	0	0	0	0	0.00249	0.00268	0	0
k__Bacteria|p__Firmicutes|c__Clostridia|o__Eubacteriales|f__Eubacteriales_incertae_sedis|g__Candidatus_Cibionibacter	0	0	0	0	0	0	0	0	0	0	0	0	0	0	0.04004	0	0	0	0	0	0	0	0	0	0	0	0	0	0	0	0	0	0	0	0	0	0	0	0	0	0	0	0	0	0	0	0	0	0
k__Bacteria|p__Firmicutes|c__Clostridia|o__Eubacteriales|f__Oscillospiraceae|g__Hydrogenoanaerobacterium	0	0	0	0	0	0	0	0	0	0	0	0	0	0	0.01136	0	0	0.05138	0	0	0	0	0	0	0	0	0	0	0	0	0	0	0	0	0	0	0	0	0	0	0	0	0	0	0	0	0	0	0
k__Bacteria|p__Firmicutes|c__Clostridia|o__Eubacteriales|f__Oscillospiraceae|g__Hominenteromicrobium	0	0	0	0	0	0	0	0	0	0	0	0	0	0	0.00986	0	0	0	0	0	0	0	0	0	0	0	0	0	0	0	0	0	0	0	0	0	0	0	0	0	0	0	0	0	0	0	0	0	0
k__Bacteria|p__Firmicutes|c__Clostridia|o__Eubacteriales|f__Oscillospiraceae|g__Ruminococcus|s__Ruminococcus_bromii	0	0	0	0	0	0	0	0	0	0	0	0	0	0	0.35163	0	0.08736	0.31816	0	0	0	0	0.02735	0	0	0	0	0	0	0	0	0	0	0	0	0	0	0	0	0	0	0	0	0	0	0.0064	0	0	0
k__Bacteria|p__Pseudomonadota|c__Betaproteobacteria|o__Burkholderiales|f__Sutterellaceae|g__Parasutterella|s__Parasutterella_SGB9260	0	0	0	0	0	0	0	0	0	0	0	0	0	0	0.16701	0	0.07261	0.13356	0	0	0	0	0	0	0	0	0	0	0	0	0	0	0	0	0	0	0	0	0	0	0	0	0	0	0	0	0	0	0
k__Bacteria|p__Firmicutes|c__Clostridia|o__Eubacteriales|f__Oscillospiraceae|g__Dysosmobacter|s__Dysosmobacter_segnis	0	0	0	0	0	0	0	0	0	0	0	0	0	0	0.05574	0	0	0.07244	0	0	0	0	0	0	0	0	0	0	0	0	0	0	0	0	0	0	0	0	0	0	0	0	0	0	0	0.00249	0.00268	0	0
k__Bacteria|p__Firmicutes|c__Clostridia|o__Eubacteriales|f__Eubacteriales_incertae_sedis|g__Candidatus_Cibionibacter|s__Candidatus_Cibionibacter_quicibialis	0	0	0	0	0	0	0	0	0	0	0	0	0	0	0.04004	0	0	0	0	0	0	0	0	0	0	0	0	0	0	0	0	0	0	0	0	0	0	0	0	0	0	0	0	0	0	0	0	0	0
k__Bacteria|p__Firmicutes|c__Clostridia|o__Eubacteriales|f__Oscillospiraceae|g__Hydrogenoanaerobacterium|s__Hydrogenoanaerobacterium_saccharovorans	0	0	0	0	0	0	0	0	0	0	0	0	0	0	0.01136	0	0	0.05138	0	0	0	0	0	0	0	0	0	0	0	0	0	0	0	0	0	0	0	0	0	0	0	0	0	0	0	0	0	0	0
k__Bacteria|p__Firmicutes|c__Clostridia|o__Eubacteriales|f__Oscillospiraceae|g__Hominenteromicrobium|s__Hominenteromicrobium_mulieris	0	0	0	0	0	0	0	0	0	0	0	0	0	0	0.00986	0	0	0	0	0	0	0	0	0	0	0	0	0	0	0	0	0	0	0	0	0	0	0	0	0	0	0	0	0	0	0	0	0	0
k__Bacteria|p__Firmicutes|c__Clostridia|o__Lachnospirales|f__Lachnospiraceae|g__Fusicatenibacter|s__Fusicatenibacter_faecihominis	0	0	0	0	0	0	0	0	0	0	0	0	0	0	0.00764	0	0	0	0	0	0	0	0	0	0	0	0	0	0	0	0	0	0.00832	0	0	0	0	0	0	0	0	0	0	0	0	0	0	0	0
k__Bacteria|p__Firmicutes|c__Clostridia|o__Eubacteriales|f__Clostridiaceae|g__Clostridium|s__Clostridium_sp_D5	0	0	0	0	0	0	0	0	0	0	0	0	0	0	0.00051	0	0	0	0	0	0	0	0	0	0	0	0	0	0	0	0	0	0	0	0	0	0	0	0	0	0	0	0	0	0	0	0	0	0
k__Bacteria|p__Firmicutes|c__Clostridia|o__Eubacteriales|f__Oscillospiraceae|g__Ruminococcus|s__Ruminococcus_bromii|t__SGB4285	0	0	0	0	0	0	0	0	0	0	0	0	0	0	0.35163	0	0.08736	0.31816	0	0	0	0	0.02735	0	0	0	0	0	0	0	0	0	0	0	0	0	0	0	0	0	0	0	0	0	0	0.0064	0	0	0
k__Bacteria|p__Pseudomonadota|c__Betaproteobacteria|o__Burkholderiales|f__Sutterellaceae|g__Parasutterella|s__Parasutterella_SGB9260|t__SGB9260	0	0	0	0	0	0	0	0	0	0	0	0	0	0	0.16701	0	0.07261	0.13356	0	0	0	0	0	0	0	0	0	0	0	0	0	0	0	0	0	0	0	0	0	0	0	0	0	0	0	0	0	0	0
k__Bacteria|p__Firmicutes|c__Clostridia|o__Eubacteriales|f__Oscillospiraceae|g__Dysosmobacter|s__Dysosmobacter_segnis|t__SGB15053	0	0	0	0	0	0	0	0	0	0	0	0	0	0	0.05574	0	0	0.07244	0	0	0	0	0	0	0	0	0	0	0	0	0	0	0	0	0	0	0	0	0	0	0	0	0	0	0	0.00249	0.00268	0	0
k__Bacteria|p__Firmicutes|c__Clostridia|o__Eubacteriales|f__Eubacteriales_incertae_sedis|g__Candidatus_Cibionibacter|s__Candidatus_Cibionibacter_quicibialis|t__SGB15286	0	0	0	0	0	0	0	0	0	0	0	0	0	0	0.04004	0	0	0	0	0	0	0	0	0	0	0	0	0	0	0	0	0	0	0	0	0	0	0	0	0	0	0	0	0	0	0	0	0	0
k__Bacteria|p__Firmicutes|c__Clostridia|o__Eubacteriales|f__Oscillospiraceae|g__Hydrogenoanaerobacterium|s__Hydrogenoanaerobacterium_saccharovorans|t__SGB15350	0	0	0	0	0	0	0	0	0	0	0	0	0	0	0.01136	0	0	0.05138	0	0	0	0	0	0	0	0	0	0	0	0	0	0	0	0	0	0	0	0	0	0	0	0	0	0	0	0	0	0	0
k__Bacteria|p__Firmicutes|c__Clostridia|o__Eubacteriales|f__Oscillospiraceae|g__Hominenteromicrobium|s__Hominenteromicrobium_mulieris|t__SGB14861	0	0	0	0	0	0	0	0	0	0	0	0	0	0	0.00986	0	0	0	0	0	0	0	0	0	0	0	0	0	0	0	0	0	0	0	0	0	0	0	0	0	0	0	0	0	0	0	0	0	0
k__Bacteria|p__Firmicutes|c__Clostridia|o__Lachnospirales|f__Lachnospiraceae|g__Fusicatenibacter|s__Fusicatenibacter_faecihominis|t__SGB4780	0	0	0	0	0	0	0	0	0	0	0	0	0	0	0.00764	0	0	0	0	0	0	0	0	0	0	0	0	0	0	0	0	0	0.00832	0	0	0	0	0	0	0	0	0	0	0	0	0	0	0	0
k__Bacteria|p__Firmicutes|c__Clostridia|o__Eubacteriales|f__Clostridiaceae|g__Clostridium|s__Clostridium_sp_D5|t__SGB4615	0	0	0	0	0	0	0	0	0	0	0	0	0	0	0.00051	0	0	0	0	0	0	0	0	0	0	0	0	0	0	0	0	0	0	0	0	0	0	0	0	0	0	0	0	0	0	0	0	0	0
k__Bacteria|p__Firmicutes|c__Clostridia|o__Eubacteriales|f__Butyricicoccaceae|g__Agathobaculum|s__Agathobaculum_butyriciproducens|t__SGB14993	0	0	0	0	0	0	0	0	0	0	0	0	0	0	0	0	0	0	0	0	0	0	0	0	0	0	0	0	0	0	0	0	0	0	0	0	0	0	0	0	0	0	0	0	0	0	0	0	0
k__Bacteria|p__Firmicutes|c__Erysipelotrichia|o__Erysipelotrichales|f__Erysipelotrichaceae|g__Copranaerobaculum	0	0	0	0	0	0	0	0	0	0	0	0	0	0	0	0	0	0	0	0	0	0	0	0	0	0	0	0	0	0	0	0	0	0	0	0	0	0	0	0	0	0	0	0	0	0	0	0	0
k__Bacteria|p__Firmicutes|c__Clostridia|o__Eubacteriales|f__Oscillospiraceae|g__Neopoerus	0	0	0	0	0	0	0	0	0	0	0	0	0	0	0	0	0	0	0	0	0	0	0	0	0	0	0	0	0	0	0	0	0	0	0	0	0	0	0	0	0	0	0	0	0	0	0	0	0
k__Bacteria|p__Firmicutes|c__Clostridia|o__Lachnospirales|f__Lachnospiraceae|g__GGB3593	0	0	0	0	0	0	0	0	0	0	0	0	0	0	0	0	0	0	0	0	0	0	0	0	0	0	0	0	0	0	0	0	0	0	0	0	0	0	0	0	0	0	0	0	0	0	0	0	0
k__Bacteria|p__Firmicutes|c__Erysipelotrichia|o__Erysipelotrichales|f__Erysipelotrichaceae|g__Copranaerobaculum|s__Copranaerobaculum_intestinale	0	0	0	0	0	0	0	0	0	0	0	0	0	0	0	0	0	0	0	0	0	0	0	0	0	0	0	0	0	0	0	0	0	0	0	0	0	0	0	0	0	0	0	0	0	0	0	0	0
k__Bacteria|p__Firmicutes|c__Clostridia|o__Eubacteriales|f__Oscillospiraceae|g__Neopoerus|s__Neopoerus_faecalis	0	0	0	0	0	0	0	0	0	0	0	0	0	0	0	0	0	0	0	0	0	0	0	0	0	0	0	0	0	0	0	0	0	0	0	0	0	0	0	0	0	0	0	0	0	0	0	0	0
k__Bacteria|p__Firmicutes|c__Clostridia|o__Lachnospirales|f__Lachnospiraceae|g__GGB3593|s__GGB3593_SGB4817	0	0	0	0	0	0	0	0	0	0	0	0	0	0	0	0	0	0	0	0	0	0	0	0	0	0	0	0	0	0	0	0	0	0	0	0	0	0	0	0	0	0	0	0	0	0	0	0	0
k__Bacteria|p__Firmicutes|c__Erysipelotrichia|o__Erysipelotrichales|f__Erysipelotrichaceae|g__Copranaerobaculum|s__Copranaerobaculum_intestinale|t__SGB4034	0	0	0	0	0	0	0	0	0	0	0	0	0	0	0	0	0	0	0	0	0	0	0	0	0	0	0	0	0	0	0	0	0	0	0	0	0	0	0	0	0	0	0	0	0	0	0	0	0
k__Bacteria|p__Firmicutes|c__Clostridia|o__Eubacteriales|f__Oscillospiraceae|g__Neopoerus|s__Neopoerus_faecalis|t__SGB15049	0	0	0	0	0	0	0	0	0	0	0	0	0	0	0	0	0	0	0	0	0	0	0	0	0	0	0	0	0	0	0	0	0	0	0	0	0	0	0	0	0	0	0	0	0	0	0	0	0
k__Bacteria|p__Firmicutes|c__Clostridia|o__Lachnospirales|f__Lachnospiraceae|g__GGB3593|s__GGB3593_SGB4817|t__SGB4817	0	0	0	0	0	0	0	0	0	0	0	0	0	0	0	0	0	0	0	0	0	0	0	0	0	0	0	0	0	0	0	0	0	0	0	0	0	0	0	0	0	0	0	0	0	0	0	0	0
k__Bacteria|p__Firmicutes|c__Clostridia|o__Lachnospirales|f__Lachnospiraceae|g__Gallintestinimicrobium	0	0	0	0	0	0	0	0	0	0	0	0	0	0	0	0	0	0	0	0	0	0	0	0	0	0.00342	0	0	0	0	0	0	0	0	0	0	0	0	0	0	0	0	0	0	0	0	0	0	0
k__Bacteria|p__Firmicutes|c__Clostridia|o__Lachnospirales|f__Lachnospiraceae|g__Gallintestinimicrobium|s__Gallintestinimicrobium_propionicum	0	0	0	0	0	0	0	0	0	0	0	0	0	0	0	0	0	0	0	0	0	0	0	0	0	0.00342	0	0	0	0	0	0	0	0	0	0	0	0	0	0	0	0	0	0	0	0	0	0	0
k__Bacteria|p__Firmicutes|c__Clostridia|o__Eubacteriales|f__Oscillospiraceae|g__Faecalibacterium|s__Faecalibacterium_prausnitzii|t__SGB15323	0	0	0	0	0	0	0	0	0	0	0	0	0	0	0	0.33616	0	0	0	0	0	0	0	0	0	0	0	0	0	0	0	0	0	0	0	0	0.00801	0.0144	0.32948	0	0	0	0	0	0	0	0	0	0
k__Bacteria|p__Firmicutes|c__Clostridia|o__Lachnospirales|f__Lachnospiraceae|g__Gallintestinimicrobium|s__Gallintestinimicrobium_propionicum|t__SGB4993	0	0	0	0	0	0	0	0	0	0	0	0	0	0	0	0	0	0	0	0	0	0	0	0	0	0.00342	0	0	0	0	0	0	0	0	0	0	0	0	0	0	0	0	0	0	0	0	0	0	0
k__Bacteria|p__Firmicutes|c__Clostridia|o__Lachnospirales|f__Lachnospiraceae|g__Lachnospiraceae_unclassified|s__Lachnospiraceae_bacterium_OM14_6A	0	0	0	0	0	0	0	0	0	0	0	0	0	0	0	0.01302	0	0	0	0	0	0	0	0	0	0.05908	0	0	0	0	0	0.00884	0	0	0	0	0	0	0	0	0	0	0	0	0	0	0	0	0
k__Bacteria|p__Firmicutes|c__Clostridia|o__Lachnospirales|f__Lachnospiraceae|g__Lachnospiraceae_unclassified|s__Lachnospiraceae_bacterium_OM14_6A|t__SGB71819	0	0	0	0	0	0	0	0	0	0	0	0	0	0	0	0.01302	0	0	0	0	0	0	0	0	0	0.05908	0	0	0	0	0	0.00884	0	0	0	0	0	0	0	0	0	0	0	0	0	0	0	0	0
k__Bacteria|p__Bacteroidota|c__Bacteroidia|o__Bacteroidales|f__Tannerellaceae|g__Parabacteroides|s__Parabacteroides_goldsteinii	0	0	0	0	0	0	0	0	0	0	0	0	0	0	0	0	0	0	0.44574	0	0	0	0	0	0	0	0	0	0	0	0	0	0	0	0	0	0	0	0	0	0	0	0	0	0	0	0	0	0
k__Bacteria|p__Bacteroidota|c__Bacteroidia|o__Bacteroidales|f__Tannerellaceae|g__Parabacteroides|s__Parabacteroides_goldsteinii|t__SGB1941	0	0	0	0	0	0	0	0	0	0	0	0	0	0	0	0	0	0	0.44574	0	0	0	0	0	0	0	0	0	0	0	0	0	0	0	0	0	0	0	0	0	0	0	0	0	0	0	0	0	0
k__Bacteria|p__Bacteroidota|c__Bacteroidia|o__Bacteroidales|f__Bacteroidaceae|g__Phocaeicola|s__Phocaeicola_sartorii	0	0	0	0	0	0	0	0	0	0	0	0	0	0	0	0	0	0	0	0.00021	0	0	0	0	0	0	0	0	0	0	0	0	0	0	0	0	0	0	0	0	0	0	0	0	0	0	0	0	0
k__Bacteria|p__Firmicutes|c__Clostridia|o__Lachnospirales|f__Lachnospiraceae|g__Blautia|s__Blautia_obeum|t__SGB4811	0	0	0	0	0	0	0	0	0	0	0	0	0	0	0	0	0	0	0	0.02112	0.00122	0	0	0	0	0.05014	0	0	0	0	0	0.18059	0	0	0	0	0	0	0	0	0	0	0	0	0	0	0	0	0
k__Bacteria|p__Bacteroidota|c__Bacteroidia|o__Bacteroidales|f__Bacteroidaceae|g__Phocaeicola|s__Phocaeicola_sartorii|t__SGB1813	0	0	0	0	0	0	0	0	0	0	0	0	0	0	0	0	0	0	0	0.00021	0	0	0	0	0	0	0	0	0	0	0	0	0	0	0	0	0	0	0	0	0	0	0	0	0	0	0	0	0
k__Bacteria|p__Firmicutes|c__Clostridia|o__Eubacteriales|f__Clostridiaceae|g__Clostridium|s__Clostridium_neonatale	0	0	0	0	0	0	0	0	0	0	0	0	0	0	0	0	0	0	0	0	0	0	0	0	0	0	0.02847	0	0	0.01536	0	0	0	0	0	0	0	0	0	0	0	0	0	0	0	0	0	0	0
k__Bacteria|p__Firmicutes|c__Clostridia|o__Eubacteriales|f__Clostridiaceae|g__Clostridium|s__Clostridium_neonatale|t__SGB6169	0	0	0	0	0	0	0	0	0	0	0	0	0	0	0	0	0	0	0	0	0	0	0	0	0	0	0.02847	0	0	0.01536	0	0	0	0	0	0	0	0	0	0	0	0	0	0	0	0	0	0	0
k__Bacteria|p__Firmicutes|c__Clostridia|o__Eubacteriales|f__Oscillospiraceae|g__GGB9658	0	0	0	0	0	0	0	0	0	0	0	0	0	0	0	0	0	0	0	0	0	0	0	0	0	0	0	0	0	0	0	0	0	0	0	0	0	0	0	0	0	0	0	0	0	0	0	0	0
k__Bacteria|p__Firmicutes|c__Clostridia|o__Eubacteriales|f__Oscillospiraceae|g__GGB9658|s__GGB9658_SGB15142	0	0	0	0	0	0	0	0	0	0	0	0	0	0	0	0	0	0	0	0	0	0	0	0	0	0	0	0	0	0	0	0	0	0	0	0	0	0	0	0	0	0	0	0	0	0	0	0	0
k__Bacteria|p__Firmicutes|c__Bacilli|o__Lactobacillales|f__Streptococcaceae|g__Streptococcus|s__Streptococcus_salivarius	0	0	0	0	0	0	0	0	0	0	0	0	0	0	0	0	0	0	0	0	0	0	0	0	0	0	0	0	0	0	0	0	0	0	0	0	0	0	0	0	0	0	0	0	0	0	0	0	0
k__Bacteria|p__Firmicutes|c__Bacilli|o__Lactobacillales|f__Enterococcaceae|g__Enterococcus|s__Enterococcus_faecium|t__SGB7968	0	0	0	0	0	0	0	0	0	0	0	0	0	0	0	0	0	0	0	0	0	0	0	0	0	0	0.05196	0	0	0	0	0	0	0	0	0	0	0	0	0	0	0	0	0	0	0	0	0	0
k__Bacteria|p__Firmicutes|c__Clostridia|o__Eubacteriales|f__Oscillospiraceae|g__GGB9658|s__GGB9658_SGB15142|t__SGB15142	0	0	0	0	0	0	0	0	0	0	0	0	0	0	0	0	0	0	0	0	0	0	0	0	0	0	0	0	0	0	0	0	0	0	0	0	0	0	0	0	0	0	0	0	0	0	0	0	0
k__Bacteria|p__Firmicutes|c__Bacilli|o__Lactobacillales|f__Streptococcaceae|g__Streptococcus|s__Streptococcus_salivarius|t__SGB8007	0	0	0	0	0	0	0	0	0	0	0	0	0	0	0	0	0	0	0	0	0	0	0	0	0	0	0	0	0	0	0	0	0	0	0	0	0	0	0	0	0	0	0	0	0	0	0	0	0
k__Bacteria|p__Firmicutes|c__Clostridia|o__Lachnospirales|f__Lachnospiraceae|g__Anthropogastromicrobium	0	0	0	0	0	0	0	0	0	0	0	0	0	0	0	0	0	0	0	0	0.0017	0.00883	0	0	0	0	0	0	0	0	0	0	0	0	0	0	0	0	0	0	0	0	0	0	0	0	0	0	0
k__Bacteria|p__Firmicutes|c__Clostridia|o__Lachnospirales|f__Lachnospiraceae|g__Anthropogastromicrobium|s__Anthropogastromicrobium_aceti	0	0	0	0	0	0	0	0	0	0	0	0	0	0	0	0	0	0	0	0	0.0017	0.00883	0	0	0	0	0	0	0	0	0	0	0	0	0	0	0	0	0	0	0	0	0	0	0	0	0	0	0
k__Bacteria|p__Firmicutes|c__Clostridia|o__Lachnospirales|f__Lachnospiraceae|g__Anthropogastromicrobium|s__Anthropogastromicrobium_aceti|t__SGB5090	0	0	0	0	0	0	0	0	0	0	0	0	0	0	0	0	0	0	0	0	0.0017	0.00883	0	0	0	0	0	0	0	0	0	0	0	0	0	0	0	0	0	0	0	0	0	0	0	0	0	0	0
k__Bacteria|p__Firmicutes|c__Clostridia|o__Lachnospirales|f__Lachnospiraceae|g__Anaerobutyricum|s__Anaerobutyricum_soehngenii	0	0	0	0	0	0	0	0	0	0	0	0	0	0	0	0	0	0	0	0	0	0.31027	0	0	0	0	0	0	0	0	0	0	0.71915	0	0	0	0	0	0	0	0	0	0	0	0	0	0	0	0
k__Bacteria|p__Firmicutes|c__Clostridia|o__Eubacteriales|f__Eubacteriaceae|g__Eubacterium|s__Eubacterium_ventriosum	0	0	0	0	0	0	0	0	0	0	0	0	0	0	0	0	0	0	0	0	0	0.24319	0	0	0	0	0	0	0	0	0	0	0.0273	0	0	0	0	0	0	0	0	0	0	0	0	0	0	0	0
k__Bacteria|p__Firmicutes|c__Clostridia|o__Lachnospirales|f__Lachnospiraceae|g__Coprococcus|s__Coprococcus_eutactus	0	0	0	0	0	0	0	0	0	0	0	0	0	0	0	0	0	0	0	0	0	0.03083	0	0	0	0	0	0	0	0	0	0	0.01167	6.8543	0	0	0	0	0	0	0	0	0	0	0	0	0	0	0
k__Bacteria|p__Firmicutes|c__Clostridia|o__Lachnospirales|f__Lachnospiraceae|g__Mediterraneibacter|s__Mediterraneibacter_butyricigenes	0	0	0	0	0	0	0	0	0	0	0	0	0	0	0	0	0	0	0	0	0	0.00585	0	0	0	0	0	0	0	0	0	0	0.04077	0	0	0	0	0	0	0	0	0	0	0	0	0	0	0	0
k__Bacteria|p__Firmicutes|c__Clostridia|o__Lachnospirales|f__Lachnospiraceae|g__Anaerobutyricum|s__Anaerobutyricum_soehngenii|t__SGB4537	0	0	0	0	0	0	0	0	0	0	0	0	0	0	0	0	0	0	0	0	0	0.31027	0	0	0	0	0	0	0	0	0	0	0.71915	0	0	0	0	0	0	0	0	0	0	0	0	0	0	0	0
k__Bacteria|p__Firmicutes|c__Clostridia|o__Eubacteriales|f__Eubacteriaceae|g__Eubacterium|s__Eubacterium_ventriosum|t__SGB5045	0	0	0	0	0	0	0	0	0	0	0	0	0	0	0	0	0	0	0	0	0	0.24319	0	0	0	0	0	0	0	0	0	0	0.0273	0	0	0	0	0	0	0	0	0	0	0	0	0	0	0	0
k__Bacteria|p__Firmicutes|c__Clostridia|o__Lachnospirales|f__Lachnospiraceae|g__Coprococcus|s__Coprococcus_eutactus|t__SGB5117	0	0	0	0	0	0	0	0	0	0	0	0	0	0	0	0	0	0	0	0	0	0.03083	0	0	0	0	0	0	0	0	0	0	0.01167	6.8543	0	0	0	0	0	0	0	0	0	0	0	0	0	0	0
k__Bacteria|p__Firmicutes|c__Clostridia|o__Lachnospirales|f__Lachnospiraceae|g__Mediterraneibacter|s__Mediterraneibacter_butyricigenes|t__SGB25493	0	0	0	0	0	0	0	0	0	0	0	0	0	0	0	0	0	0	0	0	0	0.00585	0	0	0	0	0	0	0	0	0	0	0.04077	0	0	0	0	0	0	0	0	0	0	0	0	0	0	0	0
k__Bacteria|p__Firmicutes|c__Erysipelotrichia|o__Erysipelotrichales|f__Erysipelotrichaceae|g__Massilimicrobiota	0	0	0	0	0	0	0	0	0	0	0	0	0	0	0	0	0	0	0	0	0	0	0.38149	0.06699	0	0	0	0	0	0	0	0	0	0	0	0	0	0	0	0	0	0	0	0	0	0	0	0	0
k__Bacteria|p__Firmicutes|c__Erysipelotrichia|o__Erysipelotrichales|f__Erysipelotrichaceae|g__Beduini	0	0	0	0	0	0	0	0	0	0	0	0	0	0	0	0	0	0	0	0	0	0	0.05143	0.14078	0	0	0	0	0	0	0	0	0	0	0	0	0	0	0	0	0	0	0	0	0	0	0	0	0
k__Bacteria|p__Firmicutes|c__Clostridia|o__Eubacteriales|f__Oscillospiraceae|g__Pygmaiobacter	0	0	0	0	0	0	0	0	0	0	0	0	0	0	0	0	0	0	0	0	0	0	0.0477	0	0	0	0	0	0	0	0	0	0	0	0	0	0	0	0	0	0	0	0	0	0	0	0	0	0
k__Bacteria|p__Firmicutes|c__Erysipelotrichia|o__Erysipelotrichales|f__Erysipelotrichaceae|g__Massilimicrobiota|s__Massilimicrobiota_timonensis	0	0	0	0	0	0	0	0	0	0	0	0	0	0	0	0	0	0	0	0	0	0	0.38149	0.06699	0	0	0	0	0	0	0	0	0	0	0	0	0	0	0	0	0	0	0	0	0	0	0	0	0
k__Bacteria|p__Firmicutes|c__Erysipelotrichia|o__Erysipelotrichales|f__Erysipelotrichaceae|g__Beduini|s__Beduini_massiliensis	0	0	0	0	0	0	0	0	0	0	0	0	0	0	0	0	0	0	0	0	0	0	0.05143	0.14078	0	0	0	0	0	0	0	0	0	0	0	0	0	0	0	0	0	0	0	0	0	0	0	0	0
k__Bacteria|p__Firmicutes|c__Clostridia|o__Eubacteriales|f__Oscillospiraceae|g__Pygmaiobacter|s__Pygmaiobacter_massiliensis	0	0	0	0	0	0	0	0	0	0	0	0	0	0	0	0	0	0	0	0	0	0	0.0477	0	0	0	0	0	0	0	0	0	0	0	0	0	0	0	0	0	0	0	0	0	0	0	0	0	0
k__Bacteria|p__Firmicutes|c__Clostridia|o__Lachnospirales|f__Lachnospiraceae|g__Faecalicatena|s__Faecalicatena_orotica	0	0	0	0	0	0	0	0	0	0	0	0	0	0	0	0	0	0	0	0	0	0	0.0303	0	0	0	0	0	0	0	0	0	0	0	0	0	0	0	0	0	0	0	0	0	0	0	0	0	0
k__Bacteria|p__Firmicutes|c__Erysipelotrichia|o__Erysipelotrichales|f__Erysipelotrichaceae|g__Massilimicrobiota|s__Massilimicrobiota_timonensis|t__SGB6767	0	0	0	0	0	0	0	0	0	0	0	0	0	0	0	0	0	0	0	0	0	0	0.38149	0	0	0	0	0	0	0	0	0	0	0	0	0	0	0	0	0	0	0	0	0	0	0	0	0	0
k__Bacteria|p__Firmicutes|c__Erysipelotrichia|o__Erysipelotrichales|f__Erysipelotrichaceae|g__Beduini|s__Beduini_massiliensis|t__SGB29019	0	0	0	0	0	0	0	0	0	0	0	0	0	0	0	0	0	0	0	0	0	0	0.05143	0.14078	0	0	0	0	0	0	0	0	0	0	0	0	0	0	0	0	0	0	0	0	0	0	0	0	0
k__Bacteria|p__Firmicutes|c__Clostridia|o__Eubacteriales|f__Oscillospiraceae|g__Pygmaiobacter|s__Pygmaiobacter_massiliensis|t__SGB14871	0	0	0	0	0	0	0	0	0	0	0	0	0	0	0	0	0	0	0	0	0	0	0.0477	0	0	0	0	0	0	0	0	0	0	0	0	0	0	0	0	0	0	0	0	0	0	0	0	0	0
k__Bacteria|p__Firmicutes|c__Clostridia|o__Lachnospirales|f__Lachnospiraceae|g__Faecalicatena|s__Faecalicatena_orotica|t__SGB4616	0	0	0	0	0	0	0	0	0	0	0	0	0	0	0	0	0	0	0	0	0	0	0.0303	0	0	0	0	0	0	0	0	0	0	0	0	0	0	0	0	0	0	0	0	0	0	0	0	0	0
k__Bacteria|p__Bacteroidota|c__Bacteroidia|o__Bacteroidales|f__Bacteroidaceae|g__GGB1387	0	0	0	0	0	0	0	0	0	0	0	0	0	0	0	0	0	0	0	0	0	0	0	0	0	0	0	0.21457	0	0	0	0	0	0	0	0	0	0	0	0	0	0	0	0	0	0	0	0.02452	0
k__Bacteria|p__Bacteroidota|c__Bacteroidia|o__Bacteroidales|f__Bacteroidaceae|g__GGB1387|s__GGB1387_SGB1894	0	0	0	0	0	0	0	0	0	0	0	0	0	0	0	0	0	0	0	0	0	0	0	0	0	0	0	0	0	0	0	0	0	0	0	0	0	0	0	0	0	0	0	0	0	0	0	0	0
k__Bacteria|p__Fusobacteriota|c__Fusobacteriia|o__Fusobacteriales|f__Fusobacteriaceae|g__Fusobacterium|s__Fusobacterium_sp_oral_taxon_370	0	0	0	0	0	0	0	0	0	0	0	0	0	0	0	0	0	0	0	0	0	0	0	0	0	0	0	0	0	0	0	0	0	0	0	0	0	0	0	0	0	0	0	0	0	0	0	0	0
k__Bacteria|p__Bacteroidota|c__Bacteroidia|o__Bacteroidales|f__Bacteroidaceae|g__GGB1387|s__GGB1387_SGB1894|t__SGB1894	0	0	0	0	0	0	0	0	0	0	0	0	0	0	0	0	0	0	0	0	0	0	0	0	0	0	0	0	0	0	0	0	0	0	0	0	0	0	0	0	0	0	0	0	0	0	0	0	0
k__Bacteria|p__Fusobacteriota|c__Fusobacteriia|o__Fusobacteriales|f__Fusobacteriaceae|g__Fusobacterium|s__Fusobacterium_sp_oral_taxon_370|t__SGB5988	0	0	0	0	0	0	0	0	0	0	0	0	0	0	0	0	0	0	0	0	0	0	0	0	0	0	0	0	0	0	0	0	0	0	0	0	0	0	0	0	0	0	0	0	0	0	0	0	0
k__Bacteria|p__Firmicutes|c__Bacilli|o__Lactobacillales|f__Lactobacillaceae	0	0	0	0	0	0	0	0	0	0	0	0	0	0	0	0	0	0	0	0	0	0	0	0	0	0	0	0	0	0	0	0	0	0	0	0	0	0	0	0	0	0	0	0	0	0	0	0	0
k__Bacteria|p__Firmicutes|c__Bacilli|o__Lactobacillales|f__Lactobacillaceae|g__Lacticaseibacillus	0	0	0	0	0	0	0	0	0	0	0	0	0	0	0	0	0	0	0	0	0	0	0	0	0	0	0	0	0	0	0	0	0	0	0	0	0	0	0	0	0	0	0	0	0	0	0	0	0
k__Bacteria|p__Firmicutes|c__Bacilli|o__Lactobacillales|f__Lactobacillaceae|g__Lacticaseibacillus|s__Lacticaseibacillus_paracasei	0	0	0	0	0	0	0	0	0	0	0	0	0	0	0	0	0	0	0	0	0	0	0	0	0	0	0	0	0	0	0	0	0	0	0	0	0	0	0	0	0	0	0	0	0	0	0	0	0
k__Bacteria|p__Firmicutes|c__Bacilli|o__Lactobacillales|f__Lactobacillaceae|g__Lacticaseibacillus|s__Lacticaseibacillus_paracasei|t__SGB7142	0	0	0	0	0	0	0	0	0	0	0	0	0	0	0	0	0	0	0	0	0	0	0	0	0	0	0	0	0	0	0	0	0	0	0	0	0	0	0	0	0	0	0	0	0	0	0	0	0
k__Bacteria|p__Firmicutes|c__Erysipelotrichia|o__Erysipelotrichales|f__Erysipelotrichaceae|g__Massilimicrobiota|s__Massilimicrobiota_timonensis|t__SGB6768	0	0	0	0	0	0	0	0	0	0	0	0	0	0	0	0	0	0	0	0	0	0	0	0.06699	0	0	0	0	0	0	0	0	0	0	0	0	0	0	0	0	0	0	0	0	0	0	0	0	0
k__Bacteria|p__Firmicutes|c__Bacilli|o__Lactobacillales|f__Streptococcaceae|g__Streptococcus|s__Streptococcus_oralis	0	0	0	0	0	0	0	0	0	0	0	0	0	0	0	0	0	0	0	0	0	0	0	0	0	0	0	0	0	0	0	0	0	0	0	0	0	0	0	0	0	0	0	0	0	0	0	0	0
k__Bacteria|p__Firmicutes|c__Bacilli|o__Lactobacillales|f__Streptococcaceae|g__Streptococcus|s__Streptococcus_oralis|t__SGB8129_group	0	0	0	0	0	0	0	0	0	0	0	0	0	0	0	0	0	0	0	0	0	0	0	0	0	0	0	0	0	0	0	0	0	0	0	0	0	0	0	0	0	0	0	0	0	0	0	0	0
k__Bacteria|p__Firmicutes|c__Clostridia|o__Eubacteriales|f__Eubacteriales_unclassified|g__Flintibacter	0	0	0	0	0	0	0	0	0	0	0	0	0	0	0	0	0	0	0	0	0	0	0	0	0	0	0	0	0	0	0	0	0.89167	0	0	0	0	0	0	0	0	0	0	0	0	0	0	0	0
k__Bacteria|p__Firmicutes|c__Clostridia|o__Eubacteriales|f__Eubacteriales_unclassified|g__Flintibacter|s__Flintibacter_faecis	0	0	0	0	0	0	0	0	0	0	0	0	0	0	0	0	0	0	0	0	0	0	0	0	0	0	0	0	0	0	0	0	0.89167	0	0	0	0	0	0	0	0	0	0	0	0	0	0	0	0
k__Bacteria|p__Firmicutes|c__Clostridia|o__Eubacteriales|f__Eubacteriales_unclassified|g__Flintibacter|s__Flintibacter_faecis|t__SGB15146	0	0	0	0	0	0	0	0	0	0	0	0	0	0	0	0	0	0	0	0	0	0	0	0	0	0	0	0	0	0	0	0	0.89167	0	0	0	0	0	0	0	0	0	0	0	0	0	0	0	0
k__Bacteria|p__Bacteroidota|c__Bacteroidia|o__Bacteroidales|f__Bacteroidaceae|g__GGB1387|s__GGB1387_SGB1895	0	0	0	0	0	0	0	0	0	0	0	0	0	0	0	0	0	0	0	0	0	0	0	0	0	0	0	0.21457	0	0	0	0	0	0	0	0	0	0	0	0	0	0	0	0	0	0	0	0.02452	0
k__Bacteria|p__Firmicutes|c__Clostridia|o__Lachnospirales|f__Lachnospiraceae|g__Dorea|s__Dorea_phocaeensis	0	0	0	0	0	0	0	0	0	0	0	0	0	0	0	0	0	0	0	0	0	0	0	0	0	0	0	0.01961	0	0	0	0	0	0	0	0	0	0	0	0	0	0	0	0	0	0	0	0	0.00502
k__Bacteria|p__Bacteroidota|c__Bacteroidia|o__Bacteroidales|f__Bacteroidaceae|g__GGB1387|s__GGB1387_SGB1895|t__SGB1895	0	0	0	0	0	0	0	0	0	0	0	0	0	0	0	0	0	0	0	0	0	0	0	0	0	0	0	0.21457	0	0	0	0	0	0	0	0	0	0	0	0	0	0	0	0	0	0	0	0.02452	0
k__Bacteria|p__Firmicutes|c__Clostridia|o__Lachnospirales|f__Lachnospiraceae|g__Dorea|s__Dorea_phocaeensis|t__SGB4572	0	0	0	0	0	0	0	0	0	0	0	0	0	0	0	0	0	0	0	0	0	0	0	0	0	0	0	0.01961	0	0	0	0	0	0	0	0	0	0	0	0	0	0	0	0	0	0	0	0	0.00502
k__Bacteria|p__Bacteroidota|c__Bacteroidia|o__Bacteroidales|f__Bacteroidaceae|g__Bacteroides|s__Bacteroides_salyersiae	0	0	0	0	0	0	0	0	0	0	0	0	0	0	0	0	0	0	0	0	0	0	0	0	0	0	0	0	1.05576	1.32751	0	0.21585	0	0	0	0	0	0	0	0	0	0	0	0	0.25295	0	0	0	0
k__Bacteria|p__Bacteroidota|c__Bacteroidia|o__Bacteroidales|f__Bacteroidaceae|g__Bacteroides|s__Bacteroides_salyersiae|t__SGB1857	0	0	0	0	0	0	0	0	0	0	0	0	0	0	0	0	0	0	0	0	0	0	0	0	0	0	0	0	1.05576	1.32751	0	0.21585	0	0	0	0	0	0	0	0	0	0	0	0	0.25295	0	0	0	0
k__Bacteria|p__Firmicutes|c__Negativicutes|o__Acidaminococcales|f__Acidaminococcaceae|g__Phascolarctobacterium|s__Phascolarctobacterium_faecium	0	0	0	0	0	0	0	0	0	0	0	0	0	0	0	0	0	0	0	0	0	0	0	0	0	0	0	0	0	0.01695	0	0	0	0	0	0	0	0	0	0	0	0	0	0	0	0	0	0	0
k__Bacteria|p__Firmicutes|c__Negativicutes|o__Acidaminococcales|f__Acidaminococcaceae|g__Phascolarctobacterium|s__Phascolarctobacterium_faecium|t__SGB5792	0	0	0	0	0	0	0	0	0	0	0	0	0	0	0	0	0	0	0	0	0	0	0	0	0	0	0	0	0	0.01695	0	0	0	0	0	0	0	0	0	0	0	0	0	0	0	0	0	0	0
k__Bacteria|p__Firmicutes|c__Clostridia|o__Eubacteriales|f__Clostridiaceae|g__Clostridiaceae_unclassified|s__Clostridiaceae_bacterium_AF18_31LB	0	0	0	0	0	0	0	0	0	0	0	0	0	0	0	0	0	0	0	0	0	0	0	0	0	0	0	0	0	0	0	0.00547	0.01535	0	0	0	0	0	0	0	0	0	0	0	0	0	0	0	0
k__Bacteria|p__Firmicutes|c__Clostridia|o__Eubacteriales|f__Clostridiaceae|g__Clostridiaceae_unclassified|s__Clostridiaceae_bacterium_AF18_31LB|t__SGB4767	0	0	0	0	0	0	0	0	0	0	0	0	0	0	0	0	0	0	0	0	0	0	0	0	0	0	0	0	0	0	0	0.00547	0.01535	0	0	0	0	0	0	0	0	0	0	0	0	0	0	0	0
k__Bacteria|p__Firmicutes|c__Clostridia|o__Lachnospirales|f__Lachnospiraceae|g__Simiaoa	0	0	0	0	0	0	0	0	0	0	0	0	0	0	0	0	0	0	0	0	0	0	0	0	0	0	0	0	0	0	0	0	0.02001	0	0	0	0	0	0	0	0	0	0	0	0	0.00363	0.00204	0	0
k__Bacteria|p__Firmicutes|c__Clostridia|o__Lachnospirales|f__Lachnospiraceae|g__Roseburia|s__Roseburia_intestinalis	0	0	0	0	0	0	0	0	0	0	0	0	0	0	0	0	0	0	0	0	0	0	0	0	0	0	0	0	0	0	0	0	0.03217	0	0	0	0	0	0	0	0	0	0	0	0	0	0	0	0
k__Bacteria|p__Firmicutes|c__Clostridia|o__Lachnospirales|f__Lachnospiraceae|g__Simiaoa|s__Simiaoa_sunii	0	0	0	0	0	0	0	0	0	0	0	0	0	0	0	0	0	0	0	0	0	0	0	0	0	0	0	0	0	0	0	0	0.02001	0	0	0	0	0	0	0	0	0	0	0	0	0.00363	0.00204	0	0
k__Bacteria|p__Firmicutes|c__Clostridia|o__Eubacteriales|f__Clostridiaceae|g__Clostridiaceae_unclassified|s__Clostridiaceae_unclassified_SGB4771	0	0	0	0	0	0	0	0	0	0	0	0	0	0	0	0	0	0	0	0	0	0	0	0	0	0	0	0	0	0	0	0	0.01198	0	0	0	0	0	0	0	0	0	0	0	0	0	0	0	0
k__Bacteria|p__Firmicutes|c__Clostridia|o__Lachnospirales|f__Lachnospiraceae|g__Roseburia|s__Roseburia_intestinalis|t__SGB4951	0	0	0	0	0	0	0	0	0	0	0	0	0	0	0	0	0	0	0	0	0	0	0	0	0	0	0	0	0	0	0	0	0.03217	0	0	0	0	0	0	0	0	0	0	0	0	0	0	0	0
k__Bacteria|p__Firmicutes|c__Clostridia|o__Lachnospirales|f__Lachnospiraceae|g__Simiaoa|s__Simiaoa_sunii|t__SGB4910	0	0	0	0	0	0	0	0	0	0	0	0	0	0	0	0	0	0	0	0	0	0	0	0	0	0	0	0	0	0	0	0	0.02001	0	0	0	0	0	0	0	0	0	0	0	0	0.00363	0.00204	0	0
k__Bacteria|p__Firmicutes|c__Clostridia|o__Eubacteriales|f__Clostridiaceae|g__Clostridiaceae_unclassified|s__Clostridiaceae_unclassified_SGB4771|t__SGB4771	0	0	0	0	0	0	0	0	0	0	0	0	0	0	0	0	0	0	0	0	0	0	0	0	0	0	0	0	0	0	0	0	0.01198	0	0	0	0	0	0	0	0	0	0	0	0	0	0	0	0
k__Bacteria|p__Firmicutes|c__Clostridia|o__Eubacteriales|f__Oscillospiraceae|g__Massiliimalia	0	0	0	0	0	0	0	0	0	0	0	0	0	0	0	0	0	0	0	0	0	0	0	0	0	0	0	0	0	0	0	0	0	0.0332	0	0	0	0	0	0	0	0	0	0	0	0	0	0	0
k__Bacteria|p__Firmicutes|c__Clostridia|o__Eubacteriales|f__Oscillospiraceae|g__Massiliimalia|s__Massiliimalia_timonensis	0	0	0	0	0	0	0	0	0	0	0	0	0	0	0	0	0	0	0	0	0	0	0	0	0	0	0	0	0	0	0	0	0	0.0332	0	0	0	0	0	0	0	0	0	0	0	0	0	0	0
k__Bacteria|p__Fusobacteriota|c__Fusobacteriia|o__Fusobacteriales|f__Fusobacteriaceae|g__Fusobacterium|s__Fusobacterium_vincentii	0	0	0	0	0	0	0	0	0	0	0	0	0	0	0	0	0	0	0	0	0	0	0	0	0	0	0	0	0	0	0	0	0	0.02254	0	0	0	0	0	0	0	0	0	0	0	0	0	0	0
k__Bacteria|p__Firmicutes|c__Clostridia|o__Eubacteriales|f__Oscillospiraceae|g__Massiliimalia|s__Massiliimalia_timonensis|t__SGB7253	0	0	0	0	0	0	0	0	0	0	0	0	0	0	0	0	0	0	0	0	0	0	0	0	0	0	0	0	0	0	0	0	0	0.0332	0	0	0	0	0	0	0	0	0	0	0	0	0	0	0
k__Bacteria|p__Fusobacteriota|c__Fusobacteriia|o__Fusobacteriales|f__Fusobacteriaceae|g__Fusobacterium|s__Fusobacterium_vincentii|t__SGB6014	0	0	0	0	0	0	0	0	0	0	0	0	0	0	0	0	0	0	0	0	0	0	0	0	0	0	0	0	0	0	0	0	0	0.02254	0	0	0	0	0	0	0	0	0	0	0	0	0	0	0
k__Bacteria|p__Firmicutes|c__Clostridia|o__Eubacteriales|f__Eubacteriales_unclassified|g__Intestinimonas	0	0	0	0	0	0	0	0	0	0	0	0	0	0	0	0	0	0	0	0	0	0	0	0	0	0	0	0	0	0	0	0	0	0	0	0	0	0	0	0	0	0	0	0	0	0	0	0	0
k__Bacteria|p__Firmicutes|c__Clostridia|o__Eubacteriales|f__Eubacteriales_unclassified|g__Intestinimonas|s__Intestinimonas_butyriciproducens	0	0	0	0	0	0	0	0	0	0	0	0	0	0	0	0	0	0	0	0	0	0	0	0	0	0	0	0	0	0	0	0	0	0	0	0	0	0	0	0	0	0	0	0	0	0	0	0	0
k__Bacteria|p__Firmicutes|c__Clostridia|o__Lachnospirales|f__Lachnospiraceae|g__Blautia|s__Blautia_sp_MCC283	0	0	0	0	0	0	0	0	0	0	0	0	0	0	0	0	0	0	0	0	0	0	0	0	0	0	0	0	0	0	0	0	0	0	0	0	0	0	0	0	0	0	0	0	0	0	0	0	0
k__Bacteria|p__Firmicutes|c__Clostridia|o__Eubacteriales|f__Eubacteriales_unclassified|g__Intestinimonas|s__Intestinimonas_butyriciproducens|t__SGB15126	0	0	0	0	0	0	0	0	0	0	0	0	0	0	0	0	0	0	0	0	0	0	0	0	0	0	0	0	0	0	0	0	0	0	0	0	0	0	0	0	0	0	0	0	0	0	0	0	0
k__Bacteria|p__Firmicutes|c__Clostridia|o__Lachnospirales|f__Lachnospiraceae|g__Blautia|s__Blautia_sp_MCC283|t__SGB4828	0	0	0	0	0	0	0	0	0	0	0	0	0	0	0	0	0	0	0	0	0	0	0	0	0	0	0	0	0	0	0	0	0	0	0	0	0	0	0	0	0	0	0	0	0	0	0	0	0
k__Bacteria|p__Firmicutes|c__Clostridia|o__Lachnospirales|f__Lachnospiraceae|g__Faecalimonas	0	0	0	0	0	0	0	0	0	0	0	0	0	0	0	0	0	0	0	0	0	0	0	0	0	0	0	0	0	0	0	0	0	0	0	0.04361	0	0	0	0	0	0	0	0	0	0	0	0	0
k__Bacteria|p__Firmicutes|c__Clostridia|o__Lachnospirales|f__Lachnospiraceae|g__Faecalimonas|s__Faecalimonas_umbilicata	0	0	0	0	0	0	0	0	0	0	0	0	0	0	0	0	0	0	0	0	0	0	0	0	0	0	0	0	0	0	0	0	0	0	0	0.04361	0	0	0	0	0	0	0	0	0	0	0	0	0
k__Bacteria|p__Firmicutes|c__Clostridia|o__Lachnospirales|f__Lachnospiraceae|g__Faecalimonas|s__Faecalimonas_umbilicata|t__SGB4583	0	0	0	0	0	0	0	0	0	0	0	0	0	0	0	0	0	0	0	0	0	0	0	0	0	0	0	0	0	0	0	0	0	0	0	0.04361	0	0	0	0	0	0	0	0	0	0	0	0	0
k__Bacteria|p__Firmicutes|c__Bacilli|o__Bacillales	0	0	0	0	0	0	0	0	0	0	0	0	0	0	0	0	0	0	0	0	0	0	0	0	0	0	0	0	0	0	0	0	0	0	0	0	0	0	0	0	0	0	0	0	0	0	0	0	0
k__Bacteria|p__Firmicutes|c__Bacilli|o__Bacillales|f__Gemellaceae	0	0	0	0	0	0	0	0	0	0	0	0	0	0	0	0	0	0	0	0	0	0	0	0	0	0	0	0	0	0	0	0	0	0	0	0	0	0	0	0	0	0	0	0	0	0	0	0	0
k__Bacteria|p__Firmicutes|c__Bacilli|o__Bacillales|f__Gemellaceae|g__Gemella	0	0	0	0	0	0	0	0	0	0	0	0	0	0	0	0	0	0	0	0	0	0	0	0	0	0	0	0	0	0	0	0	0	0	0	0	0	0	0	0	0	0	0	0	0	0	0	0	0
k__Bacteria|p__Firmicutes|c__Tissierellia|o__Tissierellales|f__Peptoniphilaceae|g__Parvimonas	0	0	0	0	0	0	0	0	0	0	0	0	0	0	0	0	0	0	0	0	0	0	0	0	0	0	0	0	0	0	0	0	0	0	0	0	0	0	0	0	0	0	0	0	0	0	0	0	0
k__Bacteria|p__Firmicutes|c__Bacilli|o__Bacillales|f__Gemellaceae|g__Gemella|s__Gemella_morbillorum	0	0	0	0	0	0	0	0	0	0	0	0	0	0	0	0	0	0	0	0	0	0	0	0	0	0	0	0	0	0	0	0	0	0	0	0	0	0	0	0	0	0	0	0	0	0	0	0	0
k__Bacteria|p__Firmicutes|c__Tissierellia|o__Tissierellales|f__Peptoniphilaceae|g__Parvimonas|s__Parvimonas_micra	0	0	0	0	0	0	0	0	0	0	0	0	0	0	0	0	0	0	0	0	0	0	0	0	0	0	0	0	0	0	0	0	0	0	0	0	0	0	0	0	0	0	0	0	0	0	0	0	0
k__Bacteria|p__Firmicutes|c__Bacilli|o__Bacillales|f__Gemellaceae|g__Gemella|s__Gemella_morbillorum|t__SGB7295	0	0	0	0	0	0	0	0	0	0	0	0	0	0	0	0	0	0	0	0	0	0	0	0	0	0	0	0	0	0	0	0	0	0	0	0	0	0	0	0	0	0	0	0	0	0	0	0	0
k__Bacteria|p__Firmicutes|c__Tissierellia|o__Tissierellales|f__Peptoniphilaceae|g__Parvimonas|s__Parvimonas_micra|t__SGB6653	0	0	0	0	0	0	0	0	0	0	0	0	0	0	0	0	0	0	0	0	0	0	0	0	0	0	0	0	0	0	0	0	0	0	0	0	0	0	0	0	0	0	0	0	0	0	0	0	0
k__Bacteria|p__Actinomycetota|c__Actinomycetes|o__Bifidobacteriales|f__Bifidobacteriaceae|g__Bifidobacterium|s__Bifidobacterium_breve	0	0	0	0	0	0	0	0	0	0	0	0	0	0	0	0	0	0	0	0	0	0	0	0	0	0	0	0	0	0	0	0	0	0	0	0	0	0	0	0	0	0	0	0	0	0	0	0	0
k__Bacteria|p__Actinomycetota|c__Actinomycetes|o__Bifidobacteriales|f__Bifidobacteriaceae|g__Bifidobacterium|s__Bifidobacterium_breve|t__SGB17247	0	0	0	0	0	0	0	0	0	0	0	0	0	0	0	0	0	0	0	0	0	0	0	0	0	0	0	0	0	0	0	0	0	0	0	0	0	0	0	0	0	0	0	0	0	0	0	0	0
k__Bacteria|p__Firmicutes|c__Clostridia|o__Eubacteriales|f__Oscillospiraceae|g__Faecalibacterium|s__Faecalibacterium_prausnitzii|t__SGB15317	0	0	0	0	0	0	0	0	0	0	0	0	0	0	0	0	0	0	0	0	0	0	0	0	0	0	0	0	0	0	0	0	0	0	0	0	0	0	0.0312	0	0	0	0	0	0	0	0	0	0
k__Bacteria|p__Firmicutes|c__Negativicutes|o__Selenomonadales|f__Selenomonadaceae|g__Selenobaculum	0	0	0	0	0	0	0	0	0	0	0	0	0	0	0	0	0	0	0	0	0	0	0	0	0	0	0	0	0	0	0	0	0	0	0	0	0	0	0	0	0	0	0	0	0	0	0	0	0
k__Bacteria|p__Firmicutes|c__Negativicutes|o__Selenomonadales|f__Selenomonadaceae|g__Selenobaculum|s__Selenobaculum_gibii	0	0	0	0	0	0	0	0	0	0	0	0	0	0	0	0	0	0	0	0	0	0	0	0	0	0	0	0	0	0	0	0	0	0	0	0	0	0	0	0	0	0	0	0	0	0	0	0	0
k__Bacteria|p__Firmicutes|c__Negativicutes|o__Selenomonadales|f__Selenomonadaceae|g__Selenobaculum|s__Selenobaculum_gibii|t__SGB6961	0	0	0	0	0	0	0	0	0	0	0	0	0	0	0	0	0	0	0	0	0	0	0	0	0	0	0	0	0	0	0	0	0	0	0	0	0	0	0	0	0	0	0	0	0	0	0	0	0
k__Bacteria|p__Firmicutes|c__Clostridia|o__Eubacteriales|f__Butyricicoccaceae|g__Butyricicoccus	0	0	0	0	0	0	0	0	0	0	0	0	0	0	0	0	0	0	0	0	0	0	0	0	0	0	0	0	0	0	0	0	0	0	0	0	0	0	0	0.00499	0.12546	0.29294	0	0	0	0	0	0	0
k__Bacteria|p__Firmicutes|c__Clostridia|o__Eubacteriales|f__Butyricicoccaceae|g__Butyricicoccus|s__Butyricicoccus_pullicaecorum	0	0	0	0	0	0	0	0	0	0	0	0	0	0	0	0	0	0	0	0	0	0	0	0	0	0	0	0	0	0	0	0	0	0	0	0	0	0	0	0.00499	0.12546	0.29294	0	0	0	0	0	0	0
k__Bacteria|p__Firmicutes|c__Clostridia|o__Eubacteriales|f__Butyricicoccaceae|g__Butyricicoccus|s__Butyricicoccus_pullicaecorum|t__SGB14985	0	0	0	0	0	0	0	0	0	0	0	0	0	0	0	0	0	0	0	0	0	0	0	0	0	0	0	0	0	0	0	0	0	0	0	0	0	0	0	0.00499	0.12546	0.29294	0	0	0	0	0	0	0
k__Bacteria|p__Bacteroidota|c__Bacteroidia|o__Bacteroidales|f__Rikenellaceae|g__Alistipes|s__Alistipes_timonensis	0	0	0	0	0	0	0	0	0	0	0	0	0	0	0	0	0	0	0	0	0	0	0	0	0	0	0	0	0	0	0	0	0	0	0	0	0	0	0	0	0	0	0	0	0	0	0	0	0
k__Bacteria|p__Bacteroidota|c__Bacteroidia|o__Bacteroidales|f__Rikenellaceae|g__Alistipes|s__Alistipes_timonensis|t__SGB2299	0	0	0	0	0	0	0	0	0	0	0	0	0	0	0	0	0	0	0	0	0	0	0	0	0	0	0	0	0	0	0	0	0	0	0	0	0	0	0	0	0	0	0	0	0	0	0	0	0
k__Bacteria|p__Pseudomonadota|c__Gammaproteobacteria|o__Pasteurellales|f__Pasteurellaceae|g__Haemophilus	0	0	0	0	0	0	0	0	0	0	0	0	0	0	0	0	0	0	0	0	0	0	0	0	0	0	0	0	0	0	0	0	0	0	0	0	0	0	0	0	0	0	0	0	0	0	0	0	0
k__Bacteria|p__Pseudomonadota|c__Gammaproteobacteria|o__Pasteurellales|f__Pasteurellaceae|g__Haemophilus|s__Haemophilus_parainfluenzae	0	0	0	0	0	0	0	0	0	0	0	0	0	0	0	0	0	0	0	0	0	0	0	0	0	0	0	0	0	0	0	0	0	0	0	0	0	0	0	0	0	0	0	0	0	0	0	0	0
k__Bacteria|p__Pseudomonadota|c__Gammaproteobacteria|o__Pasteurellales|f__Pasteurellaceae|g__Haemophilus|s__Haemophilus_parainfluenzae|t__SGB9712_group	0	0	0	0	0	0	0	0	0	0	0	0	0	0	0	0	0	0	0	0	0	0	0	0	0	0	0	0	0	0	0	0	0	0	0	0	0	0	0	0	0	0	0	0	0	0	0	0	0
k__Bacteria|p__Bacteroidota|c__Bacteroidia|o__Bacteroidales|f__Prevotellaceae|g__Leyella	0	0	0	0	0	0	0	0	0	0	0	0	0	0	0	0	0	0	0	0	0	0	0	0	0	0	0	0	0	0	0	0	0	0	0	0	0	0	0	0	0	0	0	0	0	0.01093	0.01663	0	0
k__Bacteria|p__Bacteroidota|c__Bacteroidia|o__Bacteroidales|f__Prevotellaceae|g__Paraprevotella	0	0	0	0	0	0	0	0	0	0	0	0	0	0	0	0	0	0	0	0	0	0	0	0	0	0	0	0	0	0	0	0	0	0	0	0	0	0	0	0	0	0	0	0	0	0	0	0	0
k__Bacteria|p__Bacteroidota|c__Bacteroidia|o__Bacteroidales|f__Prevotellaceae|g__Segatella|s__Segatella_brasiliensis	0	0	0	0	0	0	0	0	0	0	0	0	0	0	0	0	0	0	0	0	0	0	0	0	0	0	0	0	0	0	0	0	0	0	0	0	0	0	0	0	0	0	0	0	0	0	0	0	0
k__Bacteria|p__Actinomycetota|c__Coriobacteriia|o__Coriobacteriales|f__Coriobacteriaceae|g__Collinsella|s__Collinsella_bouchesdurhonensis	0	0	0	0	0	0	0	0	0	0	0	0	0	0	0	0	0	0	0	0	0	0	0	0	0	0	0	0	0	0	0	0	0	0	0	0	0	0	0	0	0	0	0	0	0	0	0	0	0
k__Bacteria|p__Bacteroidota|c__Bacteroidia|o__Bacteroidales|f__Prevotellaceae|g__Leyella|s__Leyella_stercorea	0	0	0	0	0	0	0	0	0	0	0	0	0	0	0	0	0	0	0	0	0	0	0	0	0	0	0	0	0	0	0	0	0	0	0	0	0	0	0	0	0	0	0	0	0	0.0079	0.00862	0	0
k__Bacteria|p__Bacteroidota|c__Bacteroidia|o__Bacteroidales|f__Prevotellaceae|g__Paraprevotella|s__Paraprevotella_clara	0	0	0	0	0	0	0	0	0	0	0	0	0	0	0	0	0	0	0	0	0	0	0	0	0	0	0	0	0	0	0	0	0	0	0	0	0	0	0	0	0	0	0	0	0	0	0	0	0
k__Bacteria|p__Bacteroidota|c__Bacteroidia|o__Bacteroidales|f__Rikenellaceae|g__Alistipes|s__Alistipes_senegalensis	0	0	0	0	0	0	0	0	0	0	0	0	0	0	0	0	0	0	0	0	0	0	0	0	0	0	0	0	0	0	0	0	0	0	0	0	0	0	0	0	0	0	0	0	0	0	0	0	0
k__Bacteria|p__Bacteroidota|c__Bacteroidia|o__Bacteroidales|f__Prevotellaceae|g__Segatella|s__Segatella_brasiliensis|t__SGB1636	0	0	0	0	0	0	0	0	0	0	0	0	0	0	0	0	0	0	0	0	0	0	0	0	0	0	0	0	0	0	0	0	0	0	0	0	0	0	0	0	0	0	0	0	0	0	0	0	0
k__Bacteria|p__Actinomycetota|c__Coriobacteriia|o__Coriobacteriales|f__Coriobacteriaceae|g__Collinsella|s__Collinsella_bouchesdurhonensis|t__SGB14397	0	0	0	0	0	0	0	0	0	0	0	0	0	0	0	0	0	0	0	0	0	0	0	0	0	0	0	0	0	0	0	0	0	0	0	0	0	0	0	0	0	0	0	0	0	0	0	0	0
k__Bacteria|p__Bacteroidota|c__Bacteroidia|o__Bacteroidales|f__Prevotellaceae|g__Leyella|s__Leyella_stercorea|t__SGB1680	0	0	0	0	0	0	0	0	0	0	0	0	0	0	0	0	0	0	0	0	0	0	0	0	0	0	0	0	0	0	0	0	0	0	0	0	0	0	0	0	0	0	0	0	0	0.0034	0.00178	0	0
k__Bacteria|p__Bacteroidota|c__Bacteroidia|o__Bacteroidales|f__Prevotellaceae|g__Paraprevotella|s__Paraprevotella_clara|t__SGB1798	0	0	0	0	0	0	0	0	0	0	0	0	0	0	0	0	0	0	0	0	0	0	0	0	0	0	0	0	0	0	0	0	0	0	0	0	0	0	0	0	0	0	0	0	0	0	0	0	0
k__Bacteria|p__Bacteroidota|c__Bacteroidia|o__Bacteroidales|f__Rikenellaceae|g__Alistipes|s__Alistipes_senegalensis|t__SGB2296	0	0	0	0	0	0	0	0	0	0	0	0	0	0	0	0	0	0	0	0	0	0	0	0	0	0	0	0	0	0	0	0	0	0	0	0	0	0	0	0	0	0	0	0	0	0	0	0	0
k__Bacteria|p__Pseudomonadota|c__Gammaproteobacteria|o__Enterobacterales|f__Enterobacteriaceae|g__Enterobacter	0	0	0	0	0	0	0	0	0	0	0	0	0	0	0	0	0	0	0	0	0	0	0	0	0	0	0	0	0	0	0	0	0	0	0	0	0	0	0	0	0	0	0	0	0	0	0	0	0
k__Bacteria|p__Pseudomonadota|c__Gammaproteobacteria|o__Enterobacterales|f__Enterobacteriaceae|g__Enterobacter|s__Enterobacter_kobei	0	0	0	0	0	0	0	0	0	0	0	0	0	0	0	0	0	0	0	0	0	0	0	0	0	0	0	0	0	0	0	0	0	0	0	0	0	0	0	0	0	0	0	0	0	0	0	0	0
k__Bacteria|p__Pseudomonadota|c__Gammaproteobacteria|o__Enterobacterales|f__Enterobacteriaceae|g__Enterobacter|s__Enterobacter_kobei|t__SGB10133	0	0	0	0	0	0	0	0	0	0	0	0	0	0	0	0	0	0	0	0	0	0	0	0	0	0	0	0	0	0	0	0	0	0	0	0	0	0	0	0	0	0	0	0	0	0	0	0	0
k__Archaea	0	0	0	0	0	0	0	0	0	0	0	0	0	0	0	0	0	0	0	0	0	0	0	0	0	0	0	0	0	0	0	0	0	0	0	0	0	0	0	0	0	0	0	0	0	0.01693	0.0084	0	0
k__Bacteria|p__Lentisphaerota	0	0	0	0	0	0	0	0	0	0	0	0	0	0	0	0	0	0	0	0	0	0	0	0	0	0	0	0	0	0	0	0	0	0	0	0	0	0	0	0	0	0	0	0	0	0.01784	0.00389	0	0
k__Archaea|p__Methanobacteriota	0	0	0	0	0	0	0	0	0	0	0	0	0	0	0	0	0	0	0	0	0	0	0	0	0	0	0	0	0	0	0	0	0	0	0	0	0	0	0	0	0	0	0	0	0	0.01693	0.0084	0	0
k__Bacteria|p__Verrucomicrobiota	0	0	0	0	0	0	0	0	0	0	0	0	0	0	0	0	0	0	0	0	0	0	0	0	0	0	0	0	0	0	0	0	0	0	0	0	0	0	0	0	0	0	0	0	0	0.00798	0.0082	0	0
k__Bacteria|p__Mycoplasmatota	0	0	0	0	0	0	0	0	0	0	0	0	0	0	0	0	0	0	0	0	0	0	0	0	0	0	0	0	0	0	0	0	0	0	0	0	0	0	0	0	0	0	0	0	0	0.00594	0.00625	0	0.00372
k__Bacteria|p__Firmicutes|c__CFGB94588	0	0	0	0	0	0	0	0	0	0	0	0	0	0	0	0	0	0	0	0	0	0	0	0	0	0	0	0	0	0	0	0	0	0	0	0	0	0	0	0	0	0	0	0	0	0.07912	0.06454	0	0.01043
k__Bacteria|p__Firmicutes|c__CFGB1354	0	0	0	0	0	0	0	0	0	0	0	0	0	0	0	0	0	0	0	0	0	0	0	0	0	0	0	0	0	0	0	0	0	0	0	0	0	0	0	0	0	0	0	0	0	0.0332	0.01486	0	0
k__Bacteria|p__Firmicutes|c__CFGB74971	0	0	0	0	0	0	0	0	0	0	0	0	0	0	0	0	0	0	0	0	0	0	0	0	0	0	0	0	0	0	0	0	0	0	0	0	0	0	0	0	0	0	0	0	0	0.02126	0.02072	0	0
k__Bacteria|p__Lentisphaerota|c__CFGB10083	0	0	0	0	0	0	0	0	0	0	0	0	0	0	0	0	0	0	0	0	0	0	0	0	0	0	0	0	0	0	0	0	0	0	0	0	0	0	0	0	0	0	0	0	0	0.01715	0.00389	0	0
k__Archaea|p__Methanobacteriota|c__Methanobacteria	0	0	0	0	0	0	0	0	0	0	0	0	0	0	0	0	0	0	0	0	0	0	0	0	0	0	0	0	0	0	0	0	0	0	0	0	0	0	0	0	0	0	0	0	0	0.01693	0.0084	0	0
k__Bacteria|p__Firmicutes|c__CFGB2982	0	0	0	0	0	0	0	0	0	0	0	0	0	0	0	0	0	0	0	0	0	0	0	0	0	0	0	0	0	0	0	0	0	0	0	0	0	0	0	0	0	0	0	0	0	0.0141	0.00454	0	0
k__Bacteria|p__Bacteroidota|c__CFGB658	0	0	0	0	0	0	0	0	0	0	0	0	0	0	0	0	0	0	0	0	0	0	0	0	0	0	0	0	0	0	0	0	0	0	0	0	0	0	0	0	0	0	0	0	0	0.0135	0.01093	0	0.00531
k__Bacteria|p__Firmicutes|c__CFGB2833	0	0	0	0	0	0	0	0	0	0	0	0	0	0	0	0	0	0	0	0	0	0	0	0	0	0	0	0	0	0	0	0	0	0	0	0	0	0	0	0	0	0	0	0	0	0.01326	0.02032	0	0
k__Bacteria|p__Firmicutes|c__CFGB1777	0	0	0	0	0	0	0	0	0	0	0	0	0	0	0	0	0	0	0	0	0	0	0	0	0	0	0	0	0	0	0	0	0	0	0	0	0	0	0	0	0	0	0	0	0	0.01058	0.01299	0	0
k__Bacteria|p__Firmicutes|c__CFGB79315	0	0	0	0	0	0	0	0	0	0	0	0	0	0	0	0	0	0	0	0	0	0	0	0	0	0	0	0	0	0	0	0	0	0	0	0	0	0	0	0	0	0	0	0	0	0.00846	0.00767	0	0
k__Bacteria|p__Verrucomicrobiota|c__Verrucomicrobiia	0	0	0	0	0	0	0	0	0	0	0	0	0	0	0	0	0	0	0	0	0	0	0	0	0	0	0	0	0	0	0	0	0	0	0	0	0	0	0	0	0	0	0	0	0	0.00798	0.0082	0	0
k__Bacteria|p__Mycoplasmatota|c__CFGB4690	0	0	0	0	0	0	0	0	0	0	0	0	0	0	0	0	0	0	0	0	0	0	0	0	0	0	0	0	0	0	0	0	0	0	0	0	0	0	0	0	0	0	0	0	0	0.00594	0.00625	0	0.00372
k__Bacteria|p__Firmicutes|c__CFGB73062	0	0	0	0	0	0	0	0	0	0	0	0	0	0	0	0	0	0	0	0	0	0	0	0	0	0	0	0	0	0	0	0	0	0	0	0	0	0	0	0	0	0	0	0	0	0.00442	0	0	0
k__Bacteria|p__Firmicutes|c__CFGB31455	0	0	0	0	0	0	0	0	0	0	0	0	0	0	0	0	0	0	0	0	0	0	0	0	0	0	0	0	0	0	0	0	0	0	0	0	0	0	0	0	0	0	0	0	0	0.00297	0	0	0
k__Bacteria|p__Firmicutes|c__CFGB1765	0	0	0	0	0	0	0	0	0	0	0	0	0	0	0	0	0	0	0	0	0	0	0	0	0	0	0	0	0	0	0	0	0	0	0	0	0	0	0	0	0	0	0	0	0	0.00262	0.00106	0	0
k__Bacteria|p__Firmicutes|c__CFGB84772	0	0	0	0	0	0	0	0	0	0	0	0	0	0	0	0	0	0	0	0	0	0	0	0	0	0	0	0	0	0	0	0	0	0	0	0	0	0	0	0	0	0	0	0	0	0.00153	0	0	0
k__Bacteria|p__Lentisphaerota|c__CFGB3176	0	0	0	0	0	0	0	0	0	0	0	0	0	0	0	0	0	0	0	0	0	0	0	0	0	0	0	0	0	0	0	0	0	0	0	0	0	0	0	0	0	0	0	0	0	0.00069	0	0	0
k__Bacteria|p__Firmicutes|c__CFGB94588|o__OFGB94588	0	0	0	0	0	0	0	0	0	0	0	0	0	0	0	0	0	0	0	0	0	0	0	0	0	0	0	0	0	0	0	0	0	0	0	0	0	0	0	0	0	0	0	0	0	0.07912	0.06454	0	0.01043
k__Bacteria|p__Firmicutes|c__CFGB1354|o__OFGB1354	0	0	0	0	0	0	0	0	0	0	0	0	0	0	0	0	0	0	0	0	0	0	0	0	0	0	0	0	0	0	0	0	0	0	0	0	0	0	0	0	0	0	0	0	0	0.0332	0.01486	0	0
k__Bacteria|p__Firmicutes|c__CFGB74971|o__OFGB74971	0	0	0	0	0	0	0	0	0	0	0	0	0	0	0	0	0	0	0	0	0	0	0	0	0	0	0	0	0	0	0	0	0	0	0	0	0	0	0	0	0	0	0	0	0	0.02126	0.02072	0	0
k__Bacteria|p__Lentisphaerota|c__CFGB10083|o__OFGB10083	0	0	0	0	0	0	0	0	0	0	0	0	0	0	0	0	0	0	0	0	0	0	0	0	0	0	0	0	0	0	0	0	0	0	0	0	0	0	0	0	0	0	0	0	0	0.01715	0.00389	0	0
k__Archaea|p__Methanobacteriota|c__Methanobacteria|o__Methanobacteriales	0	0	0	0	0	0	0	0	0	0	0	0	0	0	0	0	0	0	0	0	0	0	0	0	0	0	0	0	0	0	0	0	0	0	0	0	0	0	0	0	0	0	0	0	0	0.01693	0.0084	0	0
k__Bacteria|p__Firmicutes|c__CFGB2982|o__OFGB2982	0	0	0	0	0	0	0	0	0	0	0	0	0	0	0	0	0	0	0	0	0	0	0	0	0	0	0	0	0	0	0	0	0	0	0	0	0	0	0	0	0	0	0	0	0	0.0141	0.00454	0	0
k__Bacteria|p__Bacteroidota|c__CFGB658|o__OFGB658	0	0	0	0	0	0	0	0	0	0	0	0	0	0	0	0	0	0	0	0	0	0	0	0	0	0	0	0	0	0	0	0	0	0	0	0	0	0	0	0	0	0	0	0	0	0.0135	0.01093	0	0.00531
k__Bacteria|p__Firmicutes|c__CFGB2833|o__OFGB2833	0	0	0	0	0	0	0	0	0	0	0	0	0	0	0	0	0	0	0	0	0	0	0	0	0	0	0	0	0	0	0	0	0	0	0	0	0	0	0	0	0	0	0	0	0	0.01326	0.02032	0	0
k__Bacteria|p__Firmicutes|c__CFGB1777|o__OFGB1777	0	0	0	0	0	0	0	0	0	0	0	0	0	0	0	0	0	0	0	0	0	0	0	0	0	0	0	0	0	0	0	0	0	0	0	0	0	0	0	0	0	0	0	0	0	0.01058	0.01299	0	0
k__Bacteria|p__Firmicutes|c__CFGB79315|o__OFGB79315	0	0	0	0	0	0	0	0	0	0	0	0	0	0	0	0	0	0	0	0	0	0	0	0	0	0	0	0	0	0	0	0	0	0	0	0	0	0	0	0	0	0	0	0	0	0.00846	0.00767	0	0
k__Bacteria|p__Verrucomicrobiota|c__Verrucomicrobiia|o__Verrucomicrobiales	0	0	0	0	0	0	0	0	0	0	0	0	0	0	0	0	0	0	0	0	0	0	0	0	0	0	0	0	0	0	0	0	0	0	0	0	0	0	0	0	0	0	0	0	0	0.00798	0.0082	0	0
k__Bacteria|p__Mycoplasmatota|c__CFGB4690|o__OFGB4690	0	0	0	0	0	0	0	0	0	0	0	0	0	0	0	0	0	0	0	0	0	0	0	0	0	0	0	0	0	0	0	0	0	0	0	0	0	0	0	0	0	0	0	0	0	0.00594	0.00625	0	0.00372
k__Bacteria|p__Firmicutes|c__CFGB73062|o__OFGB73062	0	0	0	0	0	0	0	0	0	0	0	0	0	0	0	0	0	0	0	0	0	0	0	0	0	0	0	0	0	0	0	0	0	0	0	0	0	0	0	0	0	0	0	0	0	0.00442	0	0	0
k__Bacteria|p__Firmicutes|c__CFGB31455|o__OFGB31455	0	0	0	0	0	0	0	0	0	0	0	0	0	0	0	0	0	0	0	0	0	0	0	0	0	0	0	0	0	0	0	0	0	0	0	0	0	0	0	0	0	0	0	0	0	0.00297	0	0	0
k__Bacteria|p__Firmicutes|c__CFGB1765|o__OFGB1765	0	0	0	0	0	0	0	0	0	0	0	0	0	0	0	0	0	0	0	0	0	0	0	0	0	0	0	0	0	0	0	0	0	0	0	0	0	0	0	0	0	0	0	0	0	0.00262	0.00106	0	0
k__Bacteria|p__Firmicutes|c__CFGB84772|o__OFGB84772	0	0	0	0	0	0	0	0	0	0	0	0	0	0	0	0	0	0	0	0	0	0	0	0	0	0	0	0	0	0	0	0	0	0	0	0	0	0	0	0	0	0	0	0	0	0.00153	0	0	0
k__Bacteria|p__Lentisphaerota|c__CFGB3176|o__OFGB3176	0	0	0	0	0	0	0	0	0	0	0	0	0	0	0	0	0	0	0	0	0	0	0	0	0	0	0	0	0	0	0	0	0	0	0	0	0	0	0	0	0	0	0	0	0	0.00069	0	0	0
k__Bacteria|p__Actinomycetota|c__Coriobacteriia|o__Coriobacteriales|f__Atopobiaceae	0	0	0	0	0	0	0	0	0	0	0	0	0	0	0	0	0	0	0	0	0	0	0	0	0	0	0	0	0	0	0	0	0	0	0	0	0	0	0	0	0	0	0	0	0	0.09402	0.08888	0.01582	0.02187
k__Bacteria|p__Firmicutes|c__CFGB94588|o__OFGB94588|f__FGB94588	0	0	0	0	0	0	0	0	0	0	0	0	0	0	0	0	0	0	0	0	0	0	0	0	0	0	0	0	0	0	0	0	0	0	0	0	0	0	0	0	0	0	0	0	0	0.07912	0.06454	0	0.01043
k__Bacteria|p__Firmicutes|c__CFGB1354|o__OFGB1354|f__FGB1354	0	0	0	0	0	0	0	0	0	0	0	0	0	0	0	0	0	0	0	0	0	0	0	0	0	0	0	0	0	0	0	0	0	0	0	0	0	0	0	0	0	0	0	0	0	0.0332	0.01486	0	0
k__Bacteria|p__Firmicutes|c__CFGB74971|o__OFGB74971|f__FGB74971	0	0	0	0	0	0	0	0	0	0	0	0	0	0	0	0	0	0	0	0	0	0	0	0	0	0	0	0	0	0	0	0	0	0	0	0	0	0	0	0	0	0	0	0	0	0.02126	0.02072	0	0
k__Bacteria|p__Lentisphaerota|c__CFGB10083|o__OFGB10083|f__FGB10083	0	0	0	0	0	0	0	0	0	0	0	0	0	0	0	0	0	0	0	0	0	0	0	0	0	0	0	0	0	0	0	0	0	0	0	0	0	0	0	0	0	0	0	0	0	0.01715	0.00389	0	0
k__Archaea|p__Methanobacteriota|c__Methanobacteria|o__Methanobacteriales|f__Methanobacteriaceae	0	0	0	0	0	0	0	0	0	0	0	0	0	0	0	0	0	0	0	0	0	0	0	0	0	0	0	0	0	0	0	0	0	0	0	0	0	0	0	0	0	0	0	0	0	0.01693	0.0084	0	0
k__Bacteria|p__Firmicutes|c__CFGB2982|o__OFGB2982|f__FGB2982	0	0	0	0	0	0	0	0	0	0	0	0	0	0	0	0	0	0	0	0	0	0	0	0	0	0	0	0	0	0	0	0	0	0	0	0	0	0	0	0	0	0	0	0	0	0.0141	0.00454	0	0
k__Bacteria|p__Bacteroidota|c__CFGB658|o__OFGB658|f__FGB658	0	0	0	0	0	0	0	0	0	0	0	0	0	0	0	0	0	0	0	0	0	0	0	0	0	0	0	0	0	0	0	0	0	0	0	0	0	0	0	0	0	0	0	0	0	0.0135	0.01093	0	0.00531
k__Bacteria|p__Firmicutes|c__CFGB2833|o__OFGB2833|f__FGB2833	0	0	0	0	0	0	0	0	0	0	0	0	0	0	0	0	0	0	0	0	0	0	0	0	0	0	0	0	0	0	0	0	0	0	0	0	0	0	0	0	0	0	0	0	0	0.01326	0.02032	0	0
k__Bacteria|p__Firmicutes|c__CFGB1777|o__OFGB1777|f__FGB1777	0	0	0	0	0	0	0	0	0	0	0	0	0	0	0	0	0	0	0	0	0	0	0	0	0	0	0	0	0	0	0	0	0	0	0	0	0	0	0	0	0	0	0	0	0	0.01058	0.01299	0	0
k__Bacteria|p__Bacteroidota|c__Bacteroidia|o__Bacteroidales|f__Muribaculaceae	0	0	0	0	0	0	0	0	0	0	0	0	0	0	0	0	0	0	0	0	0	0	0	0	0	0	0	0	0	0	0	0	0	0	0	0	0	0	0	0	0	0	0	0	0	0.01024	0.01657	0	0
k__Bacteria|p__Firmicutes|c__CFGB79315|o__OFGB79315|f__FGB79315	0	0	0	0	0	0	0	0	0	0	0	0	0	0	0	0	0	0	0	0	0	0	0	0	0	0	0	0	0	0	0	0	0	0	0	0	0	0	0	0	0	0	0	0	0	0.00846	0.00767	0	0
k__Bacteria|p__Verrucomicrobiota|c__Verrucomicrobiia|o__Verrucomicrobiales|f__Akkermansiaceae	0	0	0	0	0	0	0	0	0	0	0	0	0	0	0	0	0	0	0	0	0	0	0	0	0	0	0	0	0	0	0	0	0	0	0	0	0	0	0	0	0	0	0	0	0	0.00798	0.0082	0	0
k__Bacteria|p__Mycoplasmatota|c__CFGB4690|o__OFGB4690|f__FGB4690	0	0	0	0	0	0	0	0	0	0	0	0	0	0	0	0	0	0	0	0	0	0	0	0	0	0	0	0	0	0	0	0	0	0	0	0	0	0	0	0	0	0	0	0	0	0.00594	0.00625	0	0.00372
k__Bacteria|p__Firmicutes|c__CFGB73062|o__OFGB73062|f__FGB73062	0	0	0	0	0	0	0	0	0	0	0	0	0	0	0	0	0	0	0	0	0	0	0	0	0	0	0	0	0	0	0	0	0	0	0	0	0	0	0	0	0	0	0	0	0	0.00442	0	0	0
k__Bacteria|p__Firmicutes|c__CFGB31455|o__OFGB31455|f__FGB31455	0	0	0	0	0	0	0	0	0	0	0	0	0	0	0	0	0	0	0	0	0	0	0	0	0	0	0	0	0	0	0	0	0	0	0	0	0	0	0	0	0	0	0	0	0	0.00297	0	0	0
k__Bacteria|p__Firmicutes|c__CFGB1765|o__OFGB1765|f__FGB1765	0	0	0	0	0	0	0	0	0	0	0	0	0	0	0	0	0	0	0	0	0	0	0	0	0	0	0	0	0	0	0	0	0	0	0	0	0	0	0	0	0	0	0	0	0	0.00262	0.00106	0	0
k__Bacteria|p__Firmicutes|c__CFGB84772|o__OFGB84772|f__FGB84772	0	0	0	0	0	0	0	0	0	0	0	0	0	0	0	0	0	0	0	0	0	0	0	0	0	0	0	0	0	0	0	0	0	0	0	0	0	0	0	0	0	0	0	0	0	0.00153	0	0	0
k__Bacteria|p__Lentisphaerota|c__CFGB3176|o__OFGB3176|f__FGB3176	0	0	0	0	0	0	0	0	0	0	0	0	0	0	0	0	0	0	0	0	0	0	0	0	0	0	0	0	0	0	0	0	0	0	0	0	0	0	0	0	0	0	0	0	0	0.00069	0	0	0
k__Bacteria|p__Actinomycetota|c__Coriobacteriia|o__Coriobacteriales|f__Atopobiaceae|g__Olsenella	0	0	0	0	0	0	0	0	0	0	0	0	0	0	0	0	0	0	0	0	0	0	0	0	0	0	0	0	0	0	0	0	0	0	0	0	0	0	0	0	0	0	0	0	0	0.09402	0.08888	0.01582	0.02187
k__Bacteria|p__Firmicutes|c__CFGB94588|o__OFGB94588|f__FGB94588|g__GGB51647	0	0	0	0	0	0	0	0	0	0	0	0	0	0	0	0	0	0	0	0	0	0	0	0	0	0	0	0	0	0	0	0	0	0	0	0	0	0	0	0	0	0	0	0	0	0.07912	0.06454	0	0.01043
k__Bacteria|p__Firmicutes|c__Clostridia|o__Eubacteriales|f__Oscillospiraceae|g__Oscillibacter	0	0	0	0	0	0	0	0	0	0	0	0	0	0	0	0	0	0	0	0	0	0	0	0	0	0	0	0	0	0	0	0	0	0	0	0	0	0	0	0	0	0	0	0	0	0.05085	0.03209	0	0
k__Bacteria|p__Firmicutes|c__CFGB1354|o__OFGB1354|f__FGB1354|g__GGB3304	0	0	0	0	0	0	0	0	0	0	0	0	0	0	0	0	0	0	0	0	0	0	0	0	0	0	0	0	0	0	0	0	0	0	0	0	0	0	0	0	0	0	0	0	0	0.0332	0.01486	0	0
k__Bacteria|p__Firmicutes|c__Clostridia|o__Eubacteriales|f__Oscillospiraceae|g__GGB9634	0	0	0	0	0	0	0	0	0	0	0	0	0	0	0	0	0	0	0	0	0	0	0	0	0	0	0	0	0	0	0	0	0	0	0	0	0	0	0	0	0	0	0	0	0	0.02188	0.01405	0	0
k__Bacteria|p__Firmicutes|c__CFGB74971|o__OFGB74971|f__FGB74971|g__GGB9334	0	0	0	0	0	0	0	0	0	0	0	0	0	0	0	0	0	0	0	0	0	0	0	0	0	0	0	0	0	0	0	0	0	0	0	0	0	0	0	0	0	0	0	0	0	0.02126	0.02072	0	0
k__Bacteria|p__Lentisphaerota|c__CFGB10083|o__OFGB10083|f__FGB10083|g__GGB10693	0	0	0	0	0	0	0	0	0	0	0	0	0	0	0	0	0	0	0	0	0	0	0	0	0	0	0	0	0	0	0	0	0	0	0	0	0	0	0	0	0	0	0	0	0	0.01715	0.00389	0	0
k__Bacteria|p__Firmicutes|c__Negativicutes|o__Veillonellales|f__Veillonellaceae|g__Megasphaera	0	0	0	0	0	0	0	0	0	0	0	0	0	0	0	0	0	0	0	0	0	0	0	0	0	0	0	0	0	0	0	0	0	0	0	0	0	0	0	0	0	0	0	0	0	0.01698	0.0028	0	0
k__Archaea|p__Methanobacteriota|c__Methanobacteria|o__Methanobacteriales|f__Methanobacteriaceae|g__Methanobrevibacter	0	0	0	0	0	0	0	0	0	0	0	0	0	0	0	0	0	0	0	0	0	0	0	0	0	0	0	0	0	0	0	0	0	0	0	0	0	0	0	0	0	0	0	0	0	0.01693	0.0084	0	0
k__Bacteria|p__Firmicutes|c__CFGB2982|o__OFGB2982|f__FGB2982|g__GGB9342	0	0	0	0	0	0	0	0	0	0	0	0	0	0	0	0	0	0	0	0	0	0	0	0	0	0	0	0	0	0	0	0	0	0	0	0	0	0	0	0	0	0	0	0	0	0.0141	0.00454	0	0
k__Bacteria|p__Bacteroidota|c__CFGB658|o__OFGB658|f__FGB658|g__GGB1627	0	0	0	0	0	0	0	0	0	0	0	0	0	0	0	0	0	0	0	0	0	0	0	0	0	0	0	0	0	0	0	0	0	0	0	0	0	0	0	0	0	0	0	0	0	0.0135	0.01093	0	0.00531
k__Bacteria|p__Firmicutes|c__CFGB2833|o__OFGB2833|f__FGB2833|g__GGB9057	0	0	0	0	0	0	0	0	0	0	0	0	0	0	0	0	0	0	0	0	0	0	0	0	0	0	0	0	0	0	0	0	0	0	0	0	0	0	0	0	0	0	0	0	0	0.01326	0.02032	0	0
k__Bacteria|p__Firmicutes|c__CFGB1777|o__OFGB1777|f__FGB1777|g__GGB4693	0	0	0	0	0	0	0	0	0	0	0	0	0	0	0	0	0	0	0	0	0	0	0	0	0	0	0	0	0	0	0	0	0	0	0	0	0	0	0	0	0	0	0	0	0	0.01058	0.01299	0	0
k__Bacteria|p__Bacteroidota|c__Bacteroidia|o__Bacteroidales|f__Muribaculaceae|g__GGB1458	0	0	0	0	0	0	0	0	0	0	0	0	0	0	0	0	0	0	0	0	0	0	0	0	0	0	0	0	0	0	0	0	0	0	0	0	0	0	0	0	0	0	0	0	0	0.01024	0.01657	0	0
k__Bacteria|p__Firmicutes|c__CFGB79315|o__OFGB79315|f__FGB79315|g__GGB9758	0	0	0	0	0	0	0	0	0	0	0	0	0	0	0	0	0	0	0	0	0	0	0	0	0	0	0	0	0	0	0	0	0	0	0	0	0	0	0	0	0	0	0	0	0	0.00846	0.00767	0	0
k__Bacteria|p__Verrucomicrobiota|c__Verrucomicrobiia|o__Verrucomicrobiales|f__Akkermansiaceae|g__Akkermansia	0	0	0	0	0	0	0	0	0	0	0	0	0	0	0	0	0	0	0	0	0	0	0	0	0	0	0	0	0	0	0	0	0	0	0	0	0	0	0	0	0	0	0	0	0	0.00798	0.0082	0	0
k__Bacteria|p__Mycoplasmatota|c__CFGB4690|o__OFGB4690|f__FGB4690|g__GGB781	0	0	0	0	0	0	0	0	0	0	0	0	0	0	0	0	0	0	0	0	0	0	0	0	0	0	0	0	0	0	0	0	0	0	0	0	0	0	0	0	0	0	0	0	0	0.00594	0.00625	0	0.00372
k__Bacteria|p__Firmicutes|c__CFGB73062|o__OFGB73062|f__FGB73062|g__GGB9059	0	0	0	0	0	0	0	0	0	0	0	0	0	0	0	0	0	0	0	0	0	0	0	0	0	0	0	0	0	0	0	0	0	0	0	0	0	0	0	0	0	0	0	0	0	0.00442	0	0	0
k__Bacteria|p__Firmicutes|c__Clostridia|o__Eubacteriales|f__Oscillospiraceae|g__Oscillospiraceae_unclassified	0	0	0	0	0	0	0	0	0	0	0	0	0	0	0	0	0	0	0	0	0	0	0	0	0	0	0	0	0	0	0	0	0	0	0	0	0	0	0	0	0	0	0	0	0	0.00403	0.00174	0	0
k__Bacteria|p__Pseudomonadota|c__Betaproteobacteria|o__Burkholderiales|f__Sutterellaceae|g__Mesosutterella	0	0	0	0	0	0	0	0	0	0	0	0	0	0	0	0	0	0	0	0	0	0	0	0	0	0	0	0	0	0	0	0	0	0	0	0	0	0	0	0	0	0	0	0	0	0.00357	0.00379	0	0
k__Bacteria|p__Firmicutes|c__CFGB31455|o__OFGB31455|f__FGB31455|g__GGB4699	0	0	0	0	0	0	0	0	0	0	0	0	0	0	0	0	0	0	0	0	0	0	0	0	0	0	0	0	0	0	0	0	0	0	0	0	0	0	0	0	0	0	0	0	0	0.00297	0	0	0
k__Bacteria|p__Firmicutes|c__CFGB1765|o__OFGB1765|f__FGB1765|g__GGB4567	0	0	0	0	0	0	0	0	0	0	0	0	0	0	0	0	0	0	0	0	0	0	0	0	0	0	0	0	0	0	0	0	0	0	0	0	0	0	0	0	0	0	0	0	0	0.00262	0.00106	0	0
k__Bacteria|p__Firmicutes|c__CFGB84772|o__OFGB84772|f__FGB84772|g__GGB9285	0	0	0	0	0	0	0	0	0	0	0	0	0	0	0	0	0	0	0	0	0	0	0	0	0	0	0	0	0	0	0	0	0	0	0	0	0	0	0	0	0	0	0	0	0	0.00153	0	0	0
k__Bacteria|p__Lentisphaerota|c__CFGB3176|o__OFGB3176|f__FGB3176|g__GGB10708	0	0	0	0	0	0	0	0	0	0	0	0	0	0	0	0	0	0	0	0	0	0	0	0	0	0	0	0	0	0	0	0	0	0	0	0	0	0	0	0	0	0	0	0	0	0.00069	0	0	0
k__Bacteria|p__Pseudomonadota|c__Gammaproteobacteria|o__Enterobacterales|f__Enterobacteriaceae|g__Citrobacter|s__Citrobacter_braakii	0	0	0	0	0	0	0	0	0	0	0	0	0	0	0	0	0	0	0	0	0	0	0	0	0	0	0	0	0	0	0	0	0	0	0	0	0	0	0	0	0	0	0	0	0	0.21503	0	0	0
k__Bacteria|p__Bacteroidota|c__Bacteroidia|o__Bacteroidales|f__Prevotellaceae|g__Segatella|s__Segatella_brunsvicensis	0	0	0	0	0	0	0	0	0	0	0	0	0	0	0	0	0	0	0	0	0	0	0	0	0	0	0	0	0	0	0	0	0	0	0	0	0	0	0	0	0	0	0	0	0	0.16429	0.14685	0	0.00214
k__Bacteria|p__Actinomycetota|c__Coriobacteriia|o__Coriobacteriales|f__Atopobiaceae|g__Olsenella|s__Olsenella_uli	0	0	0	0	0	0	0	0	0	0	0	0	0	0	0	0	0	0	0	0	0	0	0	0	0	0	0	0	0	0	0	0	0	0	0	0	0	0	0	0	0	0	0	0	0	0.09402	0.08888	0.01582	0.02187
k__Bacteria|p__Firmicutes|c__CFGB94588|o__OFGB94588|f__FGB94588|g__GGB51647|s__GGB51647_SGB4348	0	0	0	0	0	0	0	0	0	0	0	0	0	0	0	0	0	0	0	0	0	0	0	0	0	0	0	0	0	0	0	0	0	0	0	0	0	0	0	0	0	0	0	0	0	0.07912	0.06454	0	0.01043
k__Bacteria|p__Bacteroidota|c__Bacteroidia|o__Bacteroidales|f__Rikenellaceae|g__Alistipes|s__Alistipes_putredinis	0	0	0	0	0	0	0	0	0	0	0	0	0	0	0	0	0	0	0	0	0	0	0	0	0	0	0	0	0	0	0	0	0	0	0	0	0	0	0	0	0	0	0	0	0	0.04602	0.03754	0	0.00121
k__Bacteria|p__Firmicutes|c__CFGB1354|o__OFGB1354|f__FGB1354|g__GGB3304|s__GGB3304_SGB4365	0	0	0	0	0	0	0	0	0	0	0	0	0	0	0	0	0	0	0	0	0	0	0	0	0	0	0	0	0	0	0	0	0	0	0	0	0	0	0	0	0	0	0	0	0	0.0332	0.01486	0	0
k__Bacteria|p__Firmicutes|c__Clostridia|o__Eubacteriales|f__Oscillospiraceae|g__Oscillibacter|s__Oscillibacter_sp_MSJ_31	0	0	0	0	0	0	0	0	0	0	0	0	0	0	0	0	0	0	0	0	0	0	0	0	0	0	0	0	0	0	0	0	0	0	0	0	0	0	0	0	0	0	0	0	0	0.02988	0.01592	0	0
k__Bacteria|p__Firmicutes|c__CFGB74971|o__OFGB74971|f__FGB74971|g__GGB9334|s__GGB9334_SGB14298	0	0	0	0	0	0	0	0	0	0	0	0	0	0	0	0	0	0	0	0	0	0	0	0	0	0	0	0	0	0	0	0	0	0	0	0	0	0	0	0	0	0	0	0	0	0.02126	0.02072	0	0
k__Bacteria|p__Firmicutes|c__Clostridia|o__Eubacteriales|f__Oscillospiraceae|g__Oscillibacter|s__Oscillibacter_sp_ER4	0	0	0	0	0	0	0	0	0	0	0	0	0	0	0	0	0	0	0	0	0	0	0	0	0	0	0	0	0	0	0	0	0	0	0	0	0	0	0	0	0	0	0	0	0	0.02097	0.01617	0	0
k__Bacteria|p__Lentisphaerota|c__CFGB10083|o__OFGB10083|f__FGB10083|g__GGB10693|s__GGB10693_SGB17348	0	0	0	0	0	0	0	0	0	0	0	0	0	0	0	0	0	0	0	0	0	0	0	0	0	0	0	0	0	0	0	0	0	0	0	0	0	0	0	0	0	0	0	0	0	0.01715	0.00389	0	0
k__Bacteria|p__Firmicutes|c__Negativicutes|o__Veillonellales|f__Veillonellaceae|g__Megasphaera|s__Megasphaera_sp_NM10	0	0	0	0	0	0	0	0	0	0	0	0	0	0	0	0	0	0	0	0	0	0	0	0	0	0	0	0	0	0	0	0	0	0	0	0	0	0	0	0	0	0	0	0	0	0.01698	0.0028	0	0
k__Archaea|p__Methanobacteriota|c__Methanobacteria|o__Methanobacteriales|f__Methanobacteriaceae|g__Methanobrevibacter|s__Methanobrevibacter_smithii	0	0	0	0	0	0	0	0	0	0	0	0	0	0	0	0	0	0	0	0	0	0	0	0	0	0	0	0	0	0	0	0	0	0	0	0	0	0	0	0	0	0	0	0	0	0.01693	0.0084	0	0
k__Bacteria|p__Firmicutes|c__CFGB2982|o__OFGB2982|f__FGB2982|g__GGB9342|s__GGB9342_SGB14306	0	0	0	0	0	0	0	0	0	0	0	0	0	0	0	0	0	0	0	0	0	0	0	0	0	0	0	0	0	0	0	0	0	0	0	0	0	0	0	0	0	0	0	0	0	0.0141	0.00454	0	0
k__Bacteria|p__Bacteroidota|c__CFGB658|o__OFGB658|f__FGB658|g__GGB1627|s__GGB1627_SGB2230	0	0	0	0	0	0	0	0	0	0	0	0	0	0	0	0	0	0	0	0	0	0	0	0	0	0	0	0	0	0	0	0	0	0	0	0	0	0	0	0	0	0	0	0	0	0.0135	0.01093	0	0.00531
k__Bacteria|p__Firmicutes|c__CFGB2833|o__OFGB2833|f__FGB2833|g__GGB9057|s__GGB9057_SGB13968	0	0	0	0	0	0	0	0	0	0	0	0	0	0	0	0	0	0	0	0	0	0	0	0	0	0	0	0	0	0	0	0	0	0	0	0	0	0	0	0	0	0	0	0	0	0.01326	0.02032	0	0
k__Bacteria|p__Firmicutes|c__Clostridia|o__Eubacteriales|f__Oscillospiraceae|g__GGB9634|s__GGB9634_SGB15102	0	0	0	0	0	0	0	0	0	0	0	0	0	0	0	0	0	0	0	0	0	0	0	0	0	0	0	0	0	0	0	0	0	0	0	0	0	0	0	0	0	0	0	0	0	0.01149	0	0	0
k__Bacteria|p__Firmicutes|c__CFGB1777|o__OFGB1777|f__FGB1777|g__GGB4693|s__GGB4693_SGB6491	0	0	0	0	0	0	0	0	0	0	0	0	0	0	0	0	0	0	0	0	0	0	0	0	0	0	0	0	0	0	0	0	0	0	0	0	0	0	0	0	0	0	0	0	0	0.01058	0.01299	0	0
k__Bacteria|p__Firmicutes|c__Clostridia|o__Eubacteriales|f__Oscillospiraceae|g__GGB9634|s__GGB9634_SGB15106	0	0	0	0	0	0	0	0	0	0	0	0	0	0	0	0	0	0	0	0	0	0	0	0	0	0	0	0	0	0	0	0	0	0	0	0	0	0	0	0	0	0	0	0	0	0.01039	0.01405	0	0
k__Bacteria|p__Bacteroidota|c__Bacteroidia|o__Bacteroidales|f__Muribaculaceae|g__GGB1458|s__GGB1458_SGB2021	0	0	0	0	0	0	0	0	0	0	0	0	0	0	0	0	0	0	0	0	0	0	0	0	0	0	0	0	0	0	0	0	0	0	0	0	0	0	0	0	0	0	0	0	0	0.01024	0.01657	0	0
k__Bacteria|p__Firmicutes|c__Negativicutes|o__Veillonellales|f__Veillonellaceae|g__Dialister|s__Dialister_hominis	0	0	0	0	0	0	0	0	0	0	0	0	0	0	0	0	0	0	0	0	0	0	0	0	0	0	0	0	0	0	0	0	0	0	0	0	0	0	0	0	0	0	0	0	0	0.00935	0.01503	0	0
k__Bacteria|p__Firmicutes|c__CFGB79315|o__OFGB79315|f__FGB79315|g__GGB9758|s__GGB9758_SGB15368	0	0	0	0	0	0	0	0	0	0	0	0	0	0	0	0	0	0	0	0	0	0	0	0	0	0	0	0	0	0	0	0	0	0	0	0	0	0	0	0	0	0	0	0	0	0.00846	0.00767	0	0
k__Bacteria|p__Verrucomicrobiota|c__Verrucomicrobiia|o__Verrucomicrobiales|f__Akkermansiaceae|g__Akkermansia|s__Akkermansia_muciniphila	0	0	0	0	0	0	0	0	0	0	0	0	0	0	0	0	0	0	0	0	0	0	0	0	0	0	0	0	0	0	0	0	0	0	0	0	0	0	0	0	0	0	0	0	0	0.00798	0.0082	0	0
k__Bacteria|p__Mycoplasmatota|c__CFGB4690|o__OFGB4690|f__FGB4690|g__GGB781|s__GGB781_SGB1024	0	0	0	0	0	0	0	0	0	0	0	0	0	0	0	0	0	0	0	0	0	0	0	0	0	0	0	0	0	0	0	0	0	0	0	0	0	0	0	0	0	0	0	0	0	0.00594	0.00625	0	0.00372
k__Bacteria|p__Bacteroidota|c__Bacteroidia|o__Bacteroidales|f__Rikenellaceae|g__Alistipes|s__Alistipes_SGB2312	0	0	0	0	0	0	0	0	0	0	0	0	0	0	0	0	0	0	0	0	0	0	0	0	0	0	0	0	0	0	0	0	0	0	0	0	0	0	0	0	0	0	0	0	0	0.00472	0.00595	0	0
k__Bacteria|p__Bacteroidota|c__Bacteroidia|o__Bacteroidales|f__Rikenellaceae|g__Alistipes|s__Alistipes_SGB2313	0	0	0	0	0	0	0	0	0	0	0	0	0	0	0	0	0	0	0	0	0	0	0	0	0	0	0	0	0	0	0	0	0	0	0	0	0	0	0	0	0	0	0	0	0	0.00446	0	0	0
k__Bacteria|p__Firmicutes|c__CFGB73062|o__OFGB73062|f__FGB73062|g__GGB9059|s__GGB9059_SGB13976	0	0	0	0	0	0	0	0	0	0	0	0	0	0	0	0	0	0	0	0	0	0	0	0	0	0	0	0	0	0	0	0	0	0	0	0	0	0	0	0	0	0	0	0	0	0.00442	0	0	0
k__Bacteria|p__Firmicutes|c__Clostridia|o__Eubacteriales|f__Oscillospiraceae|g__Oscillospiraceae_unclassified|s__Eubacterium_siraeum	0	0	0	0	0	0	0	0	0	0	0	0	0	0	0	0	0	0	0	0	0	0	0	0	0	0	0	0	0	0	0	0	0	0	0	0	0	0	0	0	0	0	0	0	0	0.00403	0.00174	0	0
k__Bacteria|p__Pseudomonadota|c__Betaproteobacteria|o__Burkholderiales|f__Sutterellaceae|g__Mesosutterella|s__Mesosutterella_multiformis	0	0	0	0	0	0	0	0	0	0	0	0	0	0	0	0	0	0	0	0	0	0	0	0	0	0	0	0	0	0	0	0	0	0	0	0	0	0	0	0	0	0	0	0	0	0.00357	0.00379	0	0
k__Bacteria|p__Bacteroidota|c__Bacteroidia|o__Bacteroidales|f__Prevotellaceae|g__Leyella|s__Leyella_SGB1671	0	0	0	0	0	0	0	0	0	0	0	0	0	0	0	0	0	0	0	0	0	0	0	0	0	0	0	0	0	0	0	0	0	0	0	0	0	0	0	0	0	0	0	0	0	0.00303	0.00801	0	0
k__Bacteria|p__Firmicutes|c__CFGB31455|o__OFGB31455|f__FGB31455|g__GGB4699|s__GGB4699_SGB6502	0	0	0	0	0	0	0	0	0	0	0	0	0	0	0	0	0	0	0	0	0	0	0	0	0	0	0	0	0	0	0	0	0	0	0	0	0	0	0	0	0	0	0	0	0	0.00297	0	0	0
k__Bacteria|p__Firmicutes|c__CFGB1765|o__OFGB1765|f__FGB1765|g__GGB4567|s__GGB4567_SGB6308	0	0	0	0	0	0	0	0	0	0	0	0	0	0	0	0	0	0	0	0	0	0	0	0	0	0	0	0	0	0	0	0	0	0	0	0	0	0	0	0	0	0	0	0	0	0.00262	0.00106	0	0
k__Bacteria|p__Firmicutes|c__CFGB84772|o__OFGB84772|f__FGB84772|g__GGB9285|s__GGB9285_SGB14238	0	0	0	0	0	0	0	0	0	0	0	0	0	0	0	0	0	0	0	0	0	0	0	0	0	0	0	0	0	0	0	0	0	0	0	0	0	0	0	0	0	0	0	0	0	0.00153	0	0	0
k__Bacteria|p__Lentisphaerota|c__CFGB3176|o__OFGB3176|f__FGB3176|g__GGB10708|s__GGB10708_SGB17364	0	0	0	0	0	0	0	0	0	0	0	0	0	0	0	0	0	0	0	0	0	0	0	0	0	0	0	0	0	0	0	0	0	0	0	0	0	0	0	0	0	0	0	0	0	0.00069	0	0	0
k__Bacteria|p__Pseudomonadota|c__Gammaproteobacteria|o__Enterobacterales|f__Enterobacteriaceae|g__Citrobacter|s__Citrobacter_braakii|t__SGB10086	0	0	0	0	0	0	0	0	0	0	0	0	0	0	0	0	0	0	0	0	0	0	0	0	0	0	0	0	0	0	0	0	0	0	0	0	0	0	0	0	0	0	0	0	0	0.21503	0	0	0
k__Bacteria|p__Bacteroidota|c__Bacteroidia|o__Bacteroidales|f__Prevotellaceae|g__Segatella|s__Segatella_brunsvicensis|t__SGB1613	0	0	0	0	0	0	0	0	0	0	0	0	0	0	0	0	0	0	0	0	0	0	0	0	0	0	0	0	0	0	0	0	0	0	0	0	0	0	0	0	0	0	0	0	0	0.16429	0.14685	0	0.00214
k__Bacteria|p__Actinomycetota|c__Coriobacteriia|o__Coriobacteriales|f__Atopobiaceae|g__Olsenella|s__Olsenella_uli|t__SGB14381	0	0	0	0	0	0	0	0	0	0	0	0	0	0	0	0	0	0	0	0	0	0	0	0	0	0	0	0	0	0	0	0	0	0	0	0	0	0	0	0	0	0	0	0	0	0.09402	0.08888	0.01582	0.02187
k__Bacteria|p__Firmicutes|c__CFGB94588|o__OFGB94588|f__FGB94588|g__GGB51647|s__GGB51647_SGB4348|t__SGB4348	0	0	0	0	0	0	0	0	0	0	0	0	0	0	0	0	0	0	0	0	0	0	0	0	0	0	0	0	0	0	0	0	0	0	0	0	0	0	0	0	0	0	0	0	0	0.07912	0.06454	0	0.01043
k__Bacteria|p__Bacteroidota|c__Bacteroidia|o__Bacteroidales|f__Rikenellaceae|g__Alistipes|s__Alistipes_putredinis|t__SGB2318	0	0	0	0	0	0	0	0	0	0	0	0	0	0	0	0	0	0	0	0	0	0	0	0	0	0	0	0	0	0	0	0	0	0	0	0	0	0	0	0	0	0	0	0	0	0.04602	0.03754	0	0.00121
k__Bacteria|p__Firmicutes|c__CFGB1354|o__OFGB1354|f__FGB1354|g__GGB3304|s__GGB3304_SGB4365|t__SGB4365	0	0	0	0	0	0	0	0	0	0	0	0	0	0	0	0	0	0	0	0	0	0	0	0	0	0	0	0	0	0	0	0	0	0	0	0	0	0	0	0	0	0	0	0	0	0.0332	0.01486	0	0
k__Bacteria|p__Firmicutes|c__Clostridia|o__Eubacteriales|f__Oscillospiraceae|g__Oscillibacter|s__Oscillibacter_sp_MSJ_31|t__SGB15249	0	0	0	0	0	0	0	0	0	0	0	0	0	0	0	0	0	0	0	0	0	0	0	0	0	0	0	0	0	0	0	0	0	0	0	0	0	0	0	0	0	0	0	0	0	0.02988	0.01592	0	0
k__Bacteria|p__Firmicutes|c__CFGB74971|o__OFGB74971|f__FGB74971|g__GGB9334|s__GGB9334_SGB14298|t__SGB14298	0	0	0	0	0	0	0	0	0	0	0	0	0	0	0	0	0	0	0	0	0	0	0	0	0	0	0	0	0	0	0	0	0	0	0	0	0	0	0	0	0	0	0	0	0	0.02126	0.02072	0	0
k__Bacteria|p__Firmicutes|c__Clostridia|o__Eubacteriales|f__Oscillospiraceae|g__Oscillibacter|s__Oscillibacter_sp_ER4|t__SGB15254	0	0	0	0	0	0	0	0	0	0	0	0	0	0	0	0	0	0	0	0	0	0	0	0	0	0	0	0	0	0	0	0	0	0	0	0	0	0	0	0	0	0	0	0	0	0.02097	0.01617	0	0
k__Bacteria|p__Lentisphaerota|c__CFGB10083|o__OFGB10083|f__FGB10083|g__GGB10693|s__GGB10693_SGB17348|t__SGB17348	0	0	0	0	0	0	0	0	0	0	0	0	0	0	0	0	0	0	0	0	0	0	0	0	0	0	0	0	0	0	0	0	0	0	0	0	0	0	0	0	0	0	0	0	0	0.01715	0.00389	0	0
k__Bacteria|p__Firmicutes|c__Negativicutes|o__Veillonellales|f__Veillonellaceae|g__Megasphaera|s__Megasphaera_sp_NM10|t__SGB5858	0	0	0	0	0	0	0	0	0	0	0	0	0	0	0	0	0	0	0	0	0	0	0	0	0	0	0	0	0	0	0	0	0	0	0	0	0	0	0	0	0	0	0	0	0	0.01698	0.0028	0	0
k__Archaea|p__Methanobacteriota|c__Methanobacteria|o__Methanobacteriales|f__Methanobacteriaceae|g__Methanobrevibacter|s__Methanobrevibacter_smithii|t__SGB714	0	0	0	0	0	0	0	0	0	0	0	0	0	0	0	0	0	0	0	0	0	0	0	0	0	0	0	0	0	0	0	0	0	0	0	0	0	0	0	0	0	0	0	0	0	0.01693	0.0084	0	0
k__Bacteria|p__Firmicutes|c__CFGB2982|o__OFGB2982|f__FGB2982|g__GGB9342|s__GGB9342_SGB14306|t__SGB14306	0	0	0	0	0	0	0	0	0	0	0	0	0	0	0	0	0	0	0	0	0	0	0	0	0	0	0	0	0	0	0	0	0	0	0	0	0	0	0	0	0	0	0	0	0	0.0141	0.00454	0	0
k__Bacteria|p__Bacteroidota|c__CFGB658|o__OFGB658|f__FGB658|g__GGB1627|s__GGB1627_SGB2230|t__SGB2230	0	0	0	0	0	0	0	0	0	0	0	0	0	0	0	0	0	0	0	0	0	0	0	0	0	0	0	0	0	0	0	0	0	0	0	0	0	0	0	0	0	0	0	0	0	0.0135	0.01093	0	0.00531
k__Bacteria|p__Firmicutes|c__CFGB2833|o__OFGB2833|f__FGB2833|g__GGB9057|s__GGB9057_SGB13968|t__SGB13968_group	0	0	0	0	0	0	0	0	0	0	0	0	0	0	0	0	0	0	0	0	0	0	0	0	0	0	0	0	0	0	0	0	0	0	0	0	0	0	0	0	0	0	0	0	0	0.01326	0.02032	0	0
k__Bacteria|p__Firmicutes|c__Clostridia|o__Eubacteriales|f__Oscillospiraceae|g__GGB9634|s__GGB9634_SGB15102|t__SGB15102	0	0	0	0	0	0	0	0	0	0	0	0	0	0	0	0	0	0	0	0	0	0	0	0	0	0	0	0	0	0	0	0	0	0	0	0	0	0	0	0	0	0	0	0	0	0.01149	0	0	0
k__Bacteria|p__Firmicutes|c__CFGB1777|o__OFGB1777|f__FGB1777|g__GGB4693|s__GGB4693_SGB6491|t__SGB6491	0	0	0	0	0	0	0	0	0	0	0	0	0	0	0	0	0	0	0	0	0	0	0	0	0	0	0	0	0	0	0	0	0	0	0	0	0	0	0	0	0	0	0	0	0	0.01058	0.01299	0	0
k__Bacteria|p__Firmicutes|c__Clostridia|o__Eubacteriales|f__Oscillospiraceae|g__GGB9634|s__GGB9634_SGB15106|t__SGB15106	0	0	0	0	0	0	0	0	0	0	0	0	0	0	0	0	0	0	0	0	0	0	0	0	0	0	0	0	0	0	0	0	0	0	0	0	0	0	0	0	0	0	0	0	0	0.01039	0.01405	0	0
k__Bacteria|p__Bacteroidota|c__Bacteroidia|o__Bacteroidales|f__Muribaculaceae|g__GGB1458|s__GGB1458_SGB2021|t__SGB2021	0	0	0	0	0	0	0	0	0	0	0	0	0	0	0	0	0	0	0	0	0	0	0	0	0	0	0	0	0	0	0	0	0	0	0	0	0	0	0	0	0	0	0	0	0	0.01024	0.01657	0	0
k__Bacteria|p__Firmicutes|c__Negativicutes|o__Veillonellales|f__Veillonellaceae|g__Dialister|s__Dialister_hominis|t__SGB5803	0	0	0	0	0	0	0	0	0	0	0	0	0	0	0	0	0	0	0	0	0	0	0	0	0	0	0	0	0	0	0	0	0	0	0	0	0	0	0	0	0	0	0	0	0	0.00935	0.01503	0	0
k__Bacteria|p__Firmicutes|c__CFGB79315|o__OFGB79315|f__FGB79315|g__GGB9758|s__GGB9758_SGB15368|t__SGB15368	0	0	0	0	0	0	0	0	0	0	0	0	0	0	0	0	0	0	0	0	0	0	0	0	0	0	0	0	0	0	0	0	0	0	0	0	0	0	0	0	0	0	0	0	0	0.00846	0.00767	0	0
k__Bacteria|p__Verrucomicrobiota|c__Verrucomicrobiia|o__Verrucomicrobiales|f__Akkermansiaceae|g__Akkermansia|s__Akkermansia_muciniphila|t__SGB9226	0	0	0	0	0	0	0	0	0	0	0	0	0	0	0	0	0	0	0	0	0	0	0	0	0	0	0	0	0	0	0	0	0	0	0	0	0	0	0	0	0	0	0	0	0	0.00798	0.0082	0	0
k__Bacteria|p__Mycoplasmatota|c__CFGB4690|o__OFGB4690|f__FGB4690|g__GGB781|s__GGB781_SGB1024|t__SGB1024	0	0	0	0	0	0	0	0	0	0	0	0	0	0	0	0	0	0	0	0	0	0	0	0	0	0	0	0	0	0	0	0	0	0	0	0	0	0	0	0	0	0	0	0	0	0.00594	0.00625	0	0.00372
k__Bacteria|p__Bacteroidota|c__Bacteroidia|o__Bacteroidales|f__Rikenellaceae|g__Alistipes|s__Alistipes_SGB2312|t__SGB2312	0	0	0	0	0	0	0	0	0	0	0	0	0	0	0	0	0	0	0	0	0	0	0	0	0	0	0	0	0	0	0	0	0	0	0	0	0	0	0	0	0	0	0	0	0	0.00472	0.00595	0	0
k__Bacteria|p__Bacteroidota|c__Bacteroidia|o__Bacteroidales|f__Prevotellaceae|g__Leyella|s__Leyella_stercorea|t__SGB1679	0	0	0	0	0	0	0	0	0	0	0	0	0	0	0	0	0	0	0	0	0	0	0	0	0	0	0	0	0	0	0	0	0	0	0	0	0	0	0	0	0	0	0	0	0	0.0045	0.00684	0	0
k__Bacteria|p__Bacteroidota|c__Bacteroidia|o__Bacteroidales|f__Rikenellaceae|g__Alistipes|s__Alistipes_SGB2313|t__SGB2313	0	0	0	0	0	0	0	0	0	0	0	0	0	0	0	0	0	0	0	0	0	0	0	0	0	0	0	0	0	0	0	0	0	0	0	0	0	0	0	0	0	0	0	0	0	0.00446	0	0	0
k__Bacteria|p__Firmicutes|c__CFGB73062|o__OFGB73062|f__FGB73062|g__GGB9059|s__GGB9059_SGB13976|t__SGB13976	0	0	0	0	0	0	0	0	0	0	0	0	0	0	0	0	0	0	0	0	0	0	0	0	0	0	0	0	0	0	0	0	0	0	0	0	0	0	0	0	0	0	0	0	0	0.00442	0	0	0
k__Bacteria|p__Firmicutes|c__Clostridia|o__Eubacteriales|f__Oscillospiraceae|g__Oscillospiraceae_unclassified|s__Eubacterium_siraeum|t__SGB4198	0	0	0	0	0	0	0	0	0	0	0	0	0	0	0	0	0	0	0	0	0	0	0	0	0	0	0	0	0	0	0	0	0	0	0	0	0	0	0	0	0	0	0	0	0	0.00403	0.00174	0	0
k__Bacteria|p__Pseudomonadota|c__Betaproteobacteria|o__Burkholderiales|f__Sutterellaceae|g__Mesosutterella|s__Mesosutterella_multiformis|t__SGB9272	0	0	0	0	0	0	0	0	0	0	0	0	0	0	0	0	0	0	0	0	0	0	0	0	0	0	0	0	0	0	0	0	0	0	0	0	0	0	0	0	0	0	0	0	0	0.00357	0.00379	0	0
k__Bacteria|p__Bacteroidota|c__Bacteroidia|o__Bacteroidales|f__Prevotellaceae|g__Leyella|s__Leyella_SGB1671|t__SGB1671	0	0	0	0	0	0	0	0	0	0	0	0	0	0	0	0	0	0	0	0	0	0	0	0	0	0	0	0	0	0	0	0	0	0	0	0	0	0	0	0	0	0	0	0	0	0.00303	0.00801	0	0
k__Bacteria|p__Firmicutes|c__CFGB31455|o__OFGB31455|f__FGB31455|g__GGB4699|s__GGB4699_SGB6502|t__SGB6502	0	0	0	0	0	0	0	0	0	0	0	0	0	0	0	0	0	0	0	0	0	0	0	0	0	0	0	0	0	0	0	0	0	0	0	0	0	0	0	0	0	0	0	0	0	0.00297	0	0	0
k__Bacteria|p__Firmicutes|c__CFGB1765|o__OFGB1765|f__FGB1765|g__GGB4567|s__GGB4567_SGB6308|t__SGB6308	0	0	0	0	0	0	0	0	0	0	0	0	0	0	0	0	0	0	0	0	0	0	0	0	0	0	0	0	0	0	0	0	0	0	0	0	0	0	0	0	0	0	0	0	0	0.00262	0.00106	0	0
k__Bacteria|p__Firmicutes|c__CFGB84772|o__OFGB84772|f__FGB84772|g__GGB9285|s__GGB9285_SGB14238|t__SGB14238	0	0	0	0	0	0	0	0	0	0	0	0	0	0	0	0	0	0	0	0	0	0	0	0	0	0	0	0	0	0	0	0	0	0	0	0	0	0	0	0	0	0	0	0	0	0.00153	0	0	0
k__Bacteria|p__Lentisphaerota|c__CFGB3176|o__OFGB3176|f__FGB3176|g__GGB10708|s__GGB10708_SGB17364|t__SGB17364	0	0	0	0	0	0	0	0	0	0	0	0	0	0	0	0	0	0	0	0	0	0	0	0	0	0	0	0	0	0	0	0	0	0	0	0	0	0	0	0	0	0	0	0	0	0.00069	0	0	0
k__Bacteria|p__Firmicutes|c__CFGB3054	0	0	0	0	0	0	0	0	0	0	0	0	0	0	0	0	0	0	0	0	0	0	0	0	0	0	0	0	0	0	0	0	0	0	0	0	0	0	0	0	0	0	0	0	0	0	0.0112	0	0
k__Bacteria|p__Firmicutes|c__CFGB2984	0	0	0	0	0	0	0	0	0	0	0	0	0	0	0	0	0	0	0	0	0	0	0	0	0	0	0	0	0	0	0	0	0	0	0	0	0	0	0	0	0	0	0	0	0	0	0.00278	0	0
k__Bacteria|p__Firmicutes|c__CFGB3054|o__OFGB3054	0	0	0	0	0	0	0	0	0	0	0	0	0	0	0	0	0	0	0	0	0	0	0	0	0	0	0	0	0	0	0	0	0	0	0	0	0	0	0	0	0	0	0	0	0	0	0.0112	0	0
k__Bacteria|p__Firmicutes|c__CFGB2984|o__OFGB2984	0	0	0	0	0	0	0	0	0	0	0	0	0	0	0	0	0	0	0	0	0	0	0	0	0	0	0	0	0	0	0	0	0	0	0	0	0	0	0	0	0	0	0	0	0	0	0.00278	0	0
k__Bacteria|p__Firmicutes|c__CFGB3054|o__OFGB3054|f__FGB3054	0	0	0	0	0	0	0	0	0	0	0	0	0	0	0	0	0	0	0	0	0	0	0	0	0	0	0	0	0	0	0	0	0	0	0	0	0	0	0	0	0	0	0	0	0	0	0.0112	0	0
k__Bacteria|p__Firmicutes|c__CFGB2984|o__OFGB2984|f__FGB2984	0	0	0	0	0	0	0	0	0	0	0	0	0	0	0	0	0	0	0	0	0	0	0	0	0	0	0	0	0	0	0	0	0	0	0	0	0	0	0	0	0	0	0	0	0	0	0.00278	0	0
k__Bacteria|p__Firmicutes|c__CFGB3054|o__OFGB3054|f__FGB3054|g__GGB9677	0	0	0	0	0	0	0	0	0	0	0	0	0	0	0	0	0	0	0	0	0	0	0	0	0	0	0	0	0	0	0	0	0	0	0	0	0	0	0	0	0	0	0	0	0	0	0.0112	0	0
k__Bacteria|p__Firmicutes|c__CFGB2984|o__OFGB2984|f__FGB2984|g__GGB9347	0	0	0	0	0	0	0	0	0	0	0	0	0	0	0	0	0	0	0	0	0	0	0	0	0	0	0	0	0	0	0	0	0	0	0	0	0	0	0	0	0	0	0	0	0	0	0.00278	0	0
k__Bacteria|p__Firmicutes|c__Clostridia|o__Eubacteriales|f__Oscillospiraceae|g__Vescimonas	0	0	0	0	0	0	0	0	0	0	0	0	0	0	0	0	0	0	0	0	0	0	0	0	0	0	0	0	0	0	0	0	0	0	0	0	0	0	0	0	0	0	0	0	0	0	0.00051	0	0
k__Bacteria|p__Firmicutes|c__CFGB3054|o__OFGB3054|f__FGB3054|g__GGB9677|s__GGB9677_SGB15180	0	0	0	0	0	0	0	0	0	0	0	0	0	0	0	0	0	0	0	0	0	0	0	0	0	0	0	0	0	0	0	0	0	0	0	0	0	0	0	0	0	0	0	0	0	0	0.0112	0	0
k__Bacteria|p__Firmicutes|c__CFGB2984|o__OFGB2984|f__FGB2984|g__GGB9347|s__GGB9347_SGB14313	0	0	0	0	0	0	0	0	0	0	0	0	0	0	0	0	0	0	0	0	0	0	0	0	0	0	0	0	0	0	0	0	0	0	0	0	0	0	0	0	0	0	0	0	0	0	0.00278	0	0
k__Bacteria|p__Firmicutes|c__Clostridia|o__Lachnospirales|f__Lachnospiraceae|g__Roseburia|s__Roseburia_hominis	0	0	0	0	0	0	0	0	0	0	0	0	0	0	0	0	0	0	0	0	0	0	0	0	0	0	0	0	0	0	0	0	0	0	0	0	0	0	0	0	0	0	0	0	0	0	0.00237	0	0
k__Bacteria|p__Firmicutes|c__Clostridia|o__Eubacteriales|f__Oscillospiraceae|g__Vescimonas|s__Vescimonas_SGB15087	0	0	0	0	0	0	0	0	0	0	0	0	0	0	0	0	0	0	0	0	0	0	0	0	0	0	0	0	0	0	0	0	0	0	0	0	0	0	0	0	0	0	0	0	0	0	0.00051	0	0
k__Bacteria|p__Firmicutes|c__CFGB3054|o__OFGB3054|f__FGB3054|g__GGB9677|s__GGB9677_SGB15180|t__SGB15180	0	0	0	0	0	0	0	0	0	0	0	0	0	0	0	0	0	0	0	0	0	0	0	0	0	0	0	0	0	0	0	0	0	0	0	0	0	0	0	0	0	0	0	0	0	0	0.0112	0	0
k__Bacteria|p__Firmicutes|c__CFGB2984|o__OFGB2984|f__FGB2984|g__GGB9347|s__GGB9347_SGB14313|t__SGB14313	0	0	0	0	0	0	0	0	0	0	0	0	0	0	0	0	0	0	0	0	0	0	0	0	0	0	0	0	0	0	0	0	0	0	0	0	0	0	0	0	0	0	0	0	0	0	0.00278	0	0
k__Bacteria|p__Firmicutes|c__Clostridia|o__Lachnospirales|f__Lachnospiraceae|g__Roseburia|s__Roseburia_hominis|t__SGB4936	0	0	0	0	0	0	0	0	0	0	0	0	0	0	0	0	0	0	0	0	0	0	0	0	0	0	0	0	0	0	0	0	0	0	0	0	0	0	0	0	0	0	0	0	0	0	0.00237	0	0
k__Bacteria|p__Firmicutes|c__Clostridia|o__Eubacteriales|f__Oscillospiraceae|g__Vescimonas|s__Vescimonas_SGB15087|t__SGB15087	0	0	0	0	0	0	0	0	0	0	0	0	0	0	0	0	0	0	0	0	0	0	0	0	0	0	0	0	0	0	0	0	0	0	0	0	0	0	0	0	0	0	0	0	0	0	0.00051	0	0
k__Bacteria|p__Firmicutes|c__Clostridia|o__Lachnospirales|f__Lachnospiraceae|g__Blautia|s__Blautia_schinkii	0	0	0	0	0	0	0	0	0	0	0	0	0	0	0	0	0	0	0	0	0	0	0	0	0	0	0	0	0	0	0	0	0	0	0	0	0	0	0	0	0	0	0	0	0	0	0	0	0
k__Bacteria|p__Firmicutes|c__Clostridia|o__Lachnospirales|f__Lachnospiraceae|g__Blautia|s__Blautia_schinkii|t__SGB4825	0	0	0	0	0	0	0	0	0	0	0	0	0	0	0	0	0	0	0	0	0	0	0	0	0	0	0	0	0	0	0	0	0	0	0	0	0	0	0	0	0	0	0	0	0	0	0	0	0
k__Bacteria|p__Elusimicrobiota	0	0	0	0	0	0	0	0	0	0	0	0	0	0	0	0	0	0	0	0	0	0	0	0	0	0	0	0	0	0	0	0	0	0	0	0	0	0	0	0	0	0	0	0	0	0	0	0	0
k__Bacteria|p__Pseudomonadota|c__CFGB2401	0	0	0	0	0	0	0	0	0	0	0	0	0	0	0	0	0	0	0	0	0	0	0	0	0	0	0	0	0	0	0	0	0	0	0	0	0	0	0	0	0	0	0	0	0	0	0	0	0
k__Bacteria|p__Firmicutes|c__CFGB2837	0	0	0	0	0	0	0	0	0	0	0	0	0	0	0	0	0	0	0	0	0	0	0	0	0	0	0	0	0	0	0	0	0	0	0	0	0	0	0	0	0	0	0	0	0	0	0	0	0
k__Bacteria|p__Firmicutes|c__CFGB1776	0	0	0	0	0	0	0	0	0	0	0	0	0	0	0	0	0	0	0	0	0	0	0	0	0	0	0	0	0	0	0	0	0	0	0	0	0	0	0	0	0	0	0	0	0	0	0	0	0
k__Bacteria|p__Elusimicrobiota|c__Elusimicrobia	0	0	0	0	0	0	0	0	0	0	0	0	0	0	0	0	0	0	0	0	0	0	0	0	0	0	0	0	0	0	0	0	0	0	0	0	0	0	0	0	0	0	0	0	0	0	0	0	0
k__Bacteria|p__Firmicutes|c__CFGB10325	0	0	0	0	0	0	0	0	0	0	0	0	0	0	0	0	0	0	0	0	0	0	0	0	0	0	0	0	0	0	0	0	0	0	0	0	0	0	0	0	0	0	0	0	0	0	0	0	0
k__Bacteria|p__Pseudomonadota|c__CFGB2401|o__OFGB2401	0	0	0	0	0	0	0	0	0	0	0	0	0	0	0	0	0	0	0	0	0	0	0	0	0	0	0	0	0	0	0	0	0	0	0	0	0	0	0	0	0	0	0	0	0	0	0	0	0
k__Bacteria|p__Firmicutes|c__CFGB2837|o__OFGB2837	0	0	0	0	0	0	0	0	0	0	0	0	0	0	0	0	0	0	0	0	0	0	0	0	0	0	0	0	0	0	0	0	0	0	0	0	0	0	0	0	0	0	0	0	0	0	0	0	0
k__Bacteria|p__Firmicutes|c__CFGB1776|o__OFGB1776	0	0	0	0	0	0	0	0	0	0	0	0	0	0	0	0	0	0	0	0	0	0	0	0	0	0	0	0	0	0	0	0	0	0	0	0	0	0	0	0	0	0	0	0	0	0	0	0	0
k__Bacteria|p__Elusimicrobiota|c__Elusimicrobia|o__Elusimicrobiales	0	0	0	0	0	0	0	0	0	0	0	0	0	0	0	0	0	0	0	0	0	0	0	0	0	0	0	0	0	0	0	0	0	0	0	0	0	0	0	0	0	0	0	0	0	0	0	0	0
k__Bacteria|p__Firmicutes|c__CFGB10325|o__OFGB10325	0	0	0	0	0	0	0	0	0	0	0	0	0	0	0	0	0	0	0	0	0	0	0	0	0	0	0	0	0	0	0	0	0	0	0	0	0	0	0	0	0	0	0	0	0	0	0	0	0
k__Bacteria|p__Pseudomonadota|c__CFGB2401|o__OFGB2401|f__FGB2401	0	0	0	0	0	0	0	0	0	0	0	0	0	0	0	0	0	0	0	0	0	0	0	0	0	0	0	0	0	0	0	0	0	0	0	0	0	0	0	0	0	0	0	0	0	0	0	0	0
k__Bacteria|p__Firmicutes|c__CFGB2837|o__OFGB2837|f__FGB2837	0	0	0	0	0	0	0	0	0	0	0	0	0	0	0	0	0	0	0	0	0	0	0	0	0	0	0	0	0	0	0	0	0	0	0	0	0	0	0	0	0	0	0	0	0	0	0	0	0
k__Bacteria|p__Firmicutes|c__CFGB1776|o__OFGB1776|f__FGB1776	0	0	0	0	0	0	0	0	0	0	0	0	0	0	0	0	0	0	0	0	0	0	0	0	0	0	0	0	0	0	0	0	0	0	0	0	0	0	0	0	0	0	0	0	0	0	0	0	0
k__Bacteria|p__Elusimicrobiota|c__Elusimicrobia|o__Elusimicrobiales|f__Elusimicrobiaceae	0	0	0	0	0	0	0	0	0	0	0	0	0	0	0	0	0	0	0	0	0	0	0	0	0	0	0	0	0	0	0	0	0	0	0	0	0	0	0	0	0	0	0	0	0	0	0	0	0
k__Bacteria|p__Firmicutes|c__CFGB10325|o__OFGB10325|f__FGB10325	0	0	0	0	0	0	0	0	0	0	0	0	0	0	0	0	0	0	0	0	0	0	0	0	0	0	0	0	0	0	0	0	0	0	0	0	0	0	0	0	0	0	0	0	0	0	0	0	0
k__Bacteria|p__Firmicutes|c__CFGB3054|o__OFGB3054|f__FGB3054|g__GGB9715	0	0	0	0	0	0	0	0	0	0	0	0	0	0	0	0	0	0	0	0	0	0	0	0	0	0	0	0	0	0	0	0	0	0	0	0	0	0	0	0	0	0	0	0	0	0	0	0	0
k__Bacteria|p__Firmicutes|c__CFGB84772|o__OFGB84772|f__FGB84772|g__GGB38716	0	0	0	0	0	0	0	0	0	0	0	0	0	0	0	0	0	0	0	0	0	0	0	0	0	0	0	0	0	0	0	0	0	0	0	0	0	0	0	0	0	0	0	0	0	0	0	0	0
k__Bacteria|p__Pseudomonadota|c__CFGB2401|o__OFGB2401|f__FGB2401|g__GGB6586	0	0	0	0	0	0	0	0	0	0	0	0	0	0	0	0	0	0	0	0	0	0	0	0	0	0	0	0	0	0	0	0	0	0	0	0	0	0	0	0	0	0	0	0	0	0	0	0	0
k__Bacteria|p__Firmicutes|c__Clostridia|o__Eubacteriales|f__Oscillospiraceae|g__GGB9708	0	0	0	0	0	0	0	0	0	0	0	0	0	0	0	0	0	0	0	0	0	0	0	0	0	0	0	0	0	0	0	0	0	0	0	0	0	0	0	0	0	0	0	0	0	0	0	0	0
k__Bacteria|p__Bacteroidota|c__Bacteroidia|o__Bacteroidales|f__Prevotellaceae|g__GGB1246	0	0	0	0	0	0	0	0	0	0	0	0	0	0	0	0	0	0	0	0	0	0	0	0	0	0	0	0	0	0	0	0	0	0	0	0	0	0	0	0	0	0	0	0	0	0	0	0	0
k__Bacteria|p__Firmicutes|c__CFGB31455|o__OFGB31455|f__FGB31455|g__GGB4700	0	0	0	0	0	0	0	0	0	0	0	0	0	0	0	0	0	0	0	0	0	0	0	0	0	0	0	0	0	0	0	0	0	0	0	0	0	0	0	0	0	0	0	0	0	0	0	0	0
k__Bacteria|p__Firmicutes|c__CFGB1765|o__OFGB1765|f__FGB1765|g__GGB4549	0	0	0	0	0	0	0	0	0	0	0	0	0	0	0	0	0	0	0	0	0	0	0	0	0	0	0	0	0	0	0	0	0	0	0	0	0	0	0	0	0	0	0	0	0	0	0	0	0
k__Bacteria|p__Bacteroidota|c__Bacteroidia|o__Bacteroidales|f__Prevotellaceae|g__Prevotellamassilia	0	0	0	0	0	0	0	0	0	0	0	0	0	0	0	0	0	0	0	0	0	0	0	0	0	0	0	0	0	0	0	0	0	0	0	0	0	0	0	0	0	0	0	0	0	0	0	0	0
k__Bacteria|p__Bacteroidota|c__Bacteroidia|o__Bacteroidales|f__Bacteroidaceae|g__Bacteroidaceae_unclassified	0	0	0	0	0	0	0	0	0	0	0	0	0	0	0	0	0	0	0	0	0	0	0	0	0	0	0	0	0	0	0	0	0	0	0	0	0	0	0	0	0	0	0	0	0	0	0	0	0
k__Bacteria|p__Firmicutes|c__CFGB1776|o__OFGB1776|f__FGB1776|g__GGB4684	0	0	0	0	0	0	0	0	0	0	0	0	0	0	0	0	0	0	0	0	0	0	0	0	0	0	0	0	0	0	0	0	0	0	0	0	0	0	0	0	0	0	0	0	0	0	0	0	0
k__Bacteria|p__Firmicutes|c__CFGB2837|o__OFGB2837|f__FGB2837|g__GGB9080	0	0	0	0	0	0	0	0	0	0	0	0	0	0	0	0	0	0	0	0	0	0	0	0	0	0	0	0	0	0	0	0	0	0	0	0	0	0	0	0	0	0	0	0	0	0	0	0	0
k__Bacteria|p__Actinomycetota|c__Coriobacteriia|o__Coriobacteriales|f__Coriobacteriaceae|g__GGB82668	0	0	0	0	0	0	0	0	0	0	0	0	0	0	0	0	0	0	0	0	0	0	0	0	0	0	0	0	0	0	0	0	0	0	0	0	0	0	0	0	0	0	0	0	0	0	0	0	0
k__Bacteria|p__Elusimicrobiota|c__Elusimicrobia|o__Elusimicrobiales|f__Elusimicrobiaceae|g__GGB12695	0	0	0	0	0	0	0	0	0	0	0	0	0	0	0	0	0	0	0	0	0	0	0	0	0	0	0	0	0	0	0	0	0	0	0	0	0	0	0	0	0	0	0	0	0	0	0	0	0
k__Bacteria|p__Firmicutes|c__CFGB10325|o__OFGB10325|f__FGB10325|g__GGB4669	0	0	0	0	0	0	0	0	0	0	0	0	0	0	0	0	0	0	0	0	0	0	0	0	0	0	0	0	0	0	0	0	0	0	0	0	0	0	0	0	0	0	0	0	0	0	0	0	0
k__Bacteria|p__Firmicutes|c__CFGB2837|o__OFGB2837|f__FGB2837|g__GGB9079	0	0	0	0	0	0	0	0	0	0	0	0	0	0	0	0	0	0	0	0	0	0	0	0	0	0	0	0	0	0	0	0	0	0	0	0	0	0	0	0	0	0	0	0	0	0	0	0	0
k__Bacteria|p__Firmicutes|c__Erysipelotrichia|o__Erysipelotrichales|f__Erysipelotrichaceae|g__Holdemanella|s__Holdemanella_biformis	0	0	0	0	0	0	0	0	0	0	0	0	0	0	0	0	0	0	0	0	0	0	0	0	0	0	0	0	0	0	0	0	0	0	0	0	0	0	0	0	0	0	0	0	0	0	0	0	0
k__Bacteria|p__Bacteroidota|c__Bacteroidia|o__Bacteroidales|f__Prevotellaceae|g__Segatella|s__Segatella_hominis	0	0	0	0	0	0	0	0	0	0	0	0	0	0	0	0	0	0	0	0	0	0	0	0	0	0	0	0	0	0	0	0	0	0	0	0	0	0	0	0	0	0	0	0	0	0	0	0	0
k__Bacteria|p__Firmicutes|c__CFGB1354|o__OFGB1354|f__FGB1354|g__GGB3304|s__GGB3304_SGB4367	0	0	0	0	0	0	0	0	0	0	0	0	0	0	0	0	0	0	0	0	0	0	0	0	0	0	0	0	0	0	0	0	0	0	0	0	0	0	0	0	0	0	0	0	0	0	0	0	0
k__Bacteria|p__Firmicutes|c__CFGB3054|o__OFGB3054|f__FGB3054|g__GGB9715|s__GGB9715_SGB15265	0	0	0	0	0	0	0	0	0	0	0	0	0	0	0	0	0	0	0	0	0	0	0	0	0	0	0	0	0	0	0	0	0	0	0	0	0	0	0	0	0	0	0	0	0	0	0	0	0
k__Bacteria|p__Firmicutes|c__CFGB84772|o__OFGB84772|f__FGB84772|g__GGB38716|s__GGB38716_SGB14237	0	0	0	0	0	0	0	0	0	0	0	0	0	0	0	0	0	0	0	0	0	0	0	0	0	0	0	0	0	0	0	0	0	0	0	0	0	0	0	0	0	0	0	0	0	0	0	0	0
k__Bacteria|p__Bacteroidota|c__Bacteroidia|o__Bacteroidales|f__Prevotellaceae|g__Segatella|s__Segatella_sinica	0	0	0	0	0	0	0	0	0	0	0	0	0	0	0	0	0	0	0	0	0	0	0	0	0	0	0	0	0	0	0	0	0	0	0	0	0	0	0	0	0	0	0	0	0	0	0	0	0
k__Bacteria|p__Pseudomonadota|c__CFGB2401|o__OFGB2401|f__FGB2401|g__GGB6586|s__GGB6586_SGB9311	0	0	0	0	0	0	0	0	0	0	0	0	0	0	0	0	0	0	0	0	0	0	0	0	0	0	0	0	0	0	0	0	0	0	0	0	0	0	0	0	0	0	0	0	0	0	0	0	0
k__Bacteria|p__Bacteroidota|c__Bacteroidia|o__Bacteroidales|f__Prevotellaceae|g__GGB1246|s__GGB1246_SGB1667	0	0	0	0	0	0	0	0	0	0	0	0	0	0	0	0	0	0	0	0	0	0	0	0	0	0	0	0	0	0	0	0	0	0	0	0	0	0	0	0	0	0	0	0	0	0	0	0	0
k__Bacteria|p__Bacteroidota|c__CFGB658|o__OFGB658|f__FGB658|g__GGB1627|s__GGB1627_SGB2227	0	0	0	0	0	0	0	0	0	0	0	0	0	0	0	0	0	0	0	0	0	0	0	0	0	0	0	0	0	0	0	0	0	0	0	0	0	0	0	0	0	0	0	0	0	0	0	0	0
k__Bacteria|p__Firmicutes|c__CFGB31455|o__OFGB31455|f__FGB31455|g__GGB4700|s__GGB4700_SGB6506	0	0	0	0	0	0	0	0	0	0	0	0	0	0	0	0	0	0	0	0	0	0	0	0	0	0	0	0	0	0	0	0	0	0	0	0	0	0	0	0	0	0	0	0	0	0	0	0	0
k__Bacteria|p__Firmicutes|c__CFGB1765|o__OFGB1765|f__FGB1765|g__GGB4549|s__GGB4549_SGB6271	0	0	0	0	0	0	0	0	0	0	0	0	0	0	0	0	0	0	0	0	0	0	0	0	0	0	0	0	0	0	0	0	0	0	0	0	0	0	0	0	0	0	0	0	0	0	0	0	0
k__Bacteria|p__Bacteroidota|c__Bacteroidia|o__Bacteroidales|f__Prevotellaceae|g__Prevotellamassilia|s__Prevotellamassilia_timonensis	0	0	0	0	0	0	0	0	0	0	0	0	0	0	0	0	0	0	0	0	0	0	0	0	0	0	0	0	0	0	0	0	0	0	0	0	0	0	0	0	0	0	0	0	0	0	0	0	0
k__Bacteria|p__Firmicutes|c__Clostridia|o__Eubacteriales|f__Oscillospiraceae|g__GGB9708|s__GGB9708_SGB15234	0	0	0	0	0	0	0	0	0	0	0	0	0	0	0	0	0	0	0	0	0	0	0	0	0	0	0	0	0	0	0	0	0	0	0	0	0	0	0	0	0	0	0	0	0	0	0	0	0
k__Bacteria|p__Bacteroidota|c__Bacteroidia|o__Bacteroidales|f__Bacteroidaceae|g__Bacteroidaceae_unclassified|s__Bacteroidaceae_bacterium_AM72_11pH9A	0	0	0	0	0	0	0	0	0	0	0	0	0	0	0	0	0	0	0	0	0	0	0	0	0	0	0	0	0	0	0	0	0	0	0	0	0	0	0	0	0	0	0	0	0	0	0	0	0
k__Bacteria|p__Firmicutes|c__CFGB1776|o__OFGB1776|f__FGB1776|g__GGB4684|s__GGB4684_SGB6478	0	0	0	0	0	0	0	0	0	0	0	0	0	0	0	0	0	0	0	0	0	0	0	0	0	0	0	0	0	0	0	0	0	0	0	0	0	0	0	0	0	0	0	0	0	0	0	0	0
k__Bacteria|p__Firmicutes|c__Clostridia|o__Eubacteriales|f__Oscillospiraceae|g__GGB9708|s__GGB9708_SGB15236	0	0	0	0	0	0	0	0	0	0	0	0	0	0	0	0	0	0	0	0	0	0	0	0	0	0	0	0	0	0	0	0	0	0	0	0	0	0	0	0	0	0	0	0	0	0	0	0	0
k__Bacteria|p__Firmicutes|c__CFGB2837|o__OFGB2837|f__FGB2837|g__GGB9080|s__GGB9080_SGB14004	0	0	0	0	0	0	0	0	0	0	0	0	0	0	0	0	0	0	0	0	0	0	0	0	0	0	0	0	0	0	0	0	0	0	0	0	0	0	0	0	0	0	0	0	0	0	0	0	0
k__Bacteria|p__Actinomycetota|c__Coriobacteriia|o__Coriobacteriales|f__Coriobacteriaceae|g__GGB82668|s__GGB82668_SGB14372	0	0	0	0	0	0	0	0	0	0	0	0	0	0	0	0	0	0	0	0	0	0	0	0	0	0	0	0	0	0	0	0	0	0	0	0	0	0	0	0	0	0	0	0	0	0	0	0	0
k__Bacteria|p__Elusimicrobiota|c__Elusimicrobia|o__Elusimicrobiales|f__Elusimicrobiaceae|g__GGB12695|s__GGB12695_SGB19692	0	0	0	0	0	0	0	0	0	0	0	0	0	0	0	0	0	0	0	0	0	0	0	0	0	0	0	0	0	0	0	0	0	0	0	0	0	0	0	0	0	0	0	0	0	0	0	0	0
k__Bacteria|p__Firmicutes|c__CFGB10325|o__OFGB10325|f__FGB10325|g__GGB4669|s__GGB4669_SGB6458	0	0	0	0	0	0	0	0	0	0	0	0	0	0	0	0	0	0	0	0	0	0	0	0	0	0	0	0	0	0	0	0	0	0	0	0	0	0	0	0	0	0	0	0	0	0	0	0	0
k__Bacteria|p__Firmicutes|c__CFGB2837|o__OFGB2837|f__FGB2837|g__GGB9079|s__GGB9079_SGB14003	0	0	0	0	0	0	0	0	0	0	0	0	0	0	0	0	0	0	0	0	0	0	0	0	0	0	0	0	0	0	0	0	0	0	0	0	0	0	0	0	0	0	0	0	0	0	0	0	0
k__Bacteria|p__Firmicutes|c__Clostridia|o__Eubacteriales|f__Oscillospiraceae|g__Faecalibacterium|s__Faecalibacterium_hattorii	0	0	0	0	0	0	0	0	0	0	0	0	0	0	0	0	0	0	0	0	0	0	0	0	0	0	0	0	0	0	0	0	0	0	0	0	0	0	0	0	0	0	0	0	0	0	0	0	0
k__Bacteria|p__Firmicutes|c__Clostridia|o__Eubacteriales|f__Oscillospiraceae|g__GGB9634|s__GGB9634_SGB15103	0	0	0	0	0	0	0	0	0	0	0	0	0	0	0	0	0	0	0	0	0	0	0	0	0	0	0	0	0	0	0	0	0	0	0	0	0	0	0	0	0	0	0	0	0	0	0	0	0
k__Bacteria|p__Firmicutes|c__Erysipelotrichia|o__Erysipelotrichales|f__Erysipelotrichaceae|g__Holdemanella|s__Holdemanella_biformis|t__SGB6806	0	0	0	0	0	0	0	0	0	0	0	0	0	0	0	0	0	0	0	0	0	0	0	0	0	0	0	0	0	0	0	0	0	0	0	0	0	0	0	0	0	0	0	0	0	0	0	0	0
k__Bacteria|p__Bacteroidota|c__Bacteroidia|o__Bacteroidales|f__Prevotellaceae|g__Segatella|s__Segatella_hominis|t__SGB1617	0	0	0	0	0	0	0	0	0	0	0	0	0	0	0	0	0	0	0	0	0	0	0	0	0	0	0	0	0	0	0	0	0	0	0	0	0	0	0	0	0	0	0	0	0	0	0	0	0
k__Bacteria|p__Firmicutes|c__CFGB1354|o__OFGB1354|f__FGB1354|g__GGB3304|s__GGB3304_SGB4367|t__SGB4367	0	0	0	0	0	0	0	0	0	0	0	0	0	0	0	0	0	0	0	0	0	0	0	0	0	0	0	0	0	0	0	0	0	0	0	0	0	0	0	0	0	0	0	0	0	0	0	0	0
k__Bacteria|p__Firmicutes|c__Clostridia|o__Eubacteriales|f__Oscillospiraceae|g__Ruminococcus|s__Ruminococcus_bromii|t__SGB4290	0	0	0	0	0	0	0	0	0	0	0	0	0	0	0	0	0	0	0	0	0	0	0	0	0	0	0	0	0	0	0	0	0	0	0	0	0	0	0	0	0	0	0	0	0	0	0	0	0
k__Bacteria|p__Firmicutes|c__CFGB3054|o__OFGB3054|f__FGB3054|g__GGB9715|s__GGB9715_SGB15265|t__SGB15265	0	0	0	0	0	0	0	0	0	0	0	0	0	0	0	0	0	0	0	0	0	0	0	0	0	0	0	0	0	0	0	0	0	0	0	0	0	0	0	0	0	0	0	0	0	0	0	0	0
k__Bacteria|p__Firmicutes|c__CFGB84772|o__OFGB84772|f__FGB84772|g__GGB38716|s__GGB38716_SGB14237|t__SGB14237	0	0	0	0	0	0	0	0	0	0	0	0	0	0	0	0	0	0	0	0	0	0	0	0	0	0	0	0	0	0	0	0	0	0	0	0	0	0	0	0	0	0	0	0	0	0	0	0	0
k__Bacteria|p__Bacteroidota|c__Bacteroidia|o__Bacteroidales|f__Prevotellaceae|g__Segatella|s__Segatella_sinica|t__SGB1653	0	0	0	0	0	0	0	0	0	0	0	0	0	0	0	0	0	0	0	0	0	0	0	0	0	0	0	0	0	0	0	0	0	0	0	0	0	0	0	0	0	0	0	0	0	0	0	0	0
k__Bacteria|p__Pseudomonadota|c__CFGB2401|o__OFGB2401|f__FGB2401|g__GGB6586|s__GGB6586_SGB9311|t__SGB9311	0	0	0	0	0	0	0	0	0	0	0	0	0	0	0	0	0	0	0	0	0	0	0	0	0	0	0	0	0	0	0	0	0	0	0	0	0	0	0	0	0	0	0	0	0	0	0	0	0
k__Bacteria|p__Bacteroidota|c__Bacteroidia|o__Bacteroidales|f__Prevotellaceae|g__GGB1246|s__GGB1246_SGB1667|t__SGB1667	0	0	0	0	0	0	0	0	0	0	0	0	0	0	0	0	0	0	0	0	0	0	0	0	0	0	0	0	0	0	0	0	0	0	0	0	0	0	0	0	0	0	0	0	0	0	0	0	0
k__Bacteria|p__Bacteroidota|c__CFGB658|o__OFGB658|f__FGB658|g__GGB1627|s__GGB1627_SGB2227|t__SGB2227	0	0	0	0	0	0	0	0	0	0	0	0	0	0	0	0	0	0	0	0	0	0	0	0	0	0	0	0	0	0	0	0	0	0	0	0	0	0	0	0	0	0	0	0	0	0	0	0	0
k__Bacteria|p__Firmicutes|c__CFGB31455|o__OFGB31455|f__FGB31455|g__GGB4700|s__GGB4700_SGB6506|t__SGB6506	0	0	0	0	0	0	0	0	0	0	0	0	0	0	0	0	0	0	0	0	0	0	0	0	0	0	0	0	0	0	0	0	0	0	0	0	0	0	0	0	0	0	0	0	0	0	0	0	0
k__Bacteria|p__Firmicutes|c__CFGB1765|o__OFGB1765|f__FGB1765|g__GGB4549|s__GGB4549_SGB6271|t__SGB6271	0	0	0	0	0	0	0	0	0	0	0	0	0	0	0	0	0	0	0	0	0	0	0	0	0	0	0	0	0	0	0	0	0	0	0	0	0	0	0	0	0	0	0	0	0	0	0	0	0
k__Bacteria|p__Bacteroidota|c__Bacteroidia|o__Bacteroidales|f__Prevotellaceae|g__Prevotellamassilia|s__Prevotellamassilia_timonensis|t__SGB1477	0	0	0	0	0	0	0	0	0	0	0	0	0	0	0	0	0	0	0	0	0	0	0	0	0	0	0	0	0	0	0	0	0	0	0	0	0	0	0	0	0	0	0	0	0	0	0	0	0
k__Bacteria|p__Firmicutes|c__Clostridia|o__Eubacteriales|f__Oscillospiraceae|g__GGB9708|s__GGB9708_SGB15234|t__SGB15234	0	0	0	0	0	0	0	0	0	0	0	0	0	0	0	0	0	0	0	0	0	0	0	0	0	0	0	0	0	0	0	0	0	0	0	0	0	0	0	0	0	0	0	0	0	0	0	0	0
k__Bacteria|p__Bacteroidota|c__Bacteroidia|o__Bacteroidales|f__Bacteroidaceae|g__Bacteroidaceae_unclassified|s__Bacteroidaceae_bacterium_AM72_11pH9A|t__SGB1677	0	0	0	0	0	0	0	0	0	0	0	0	0	0	0	0	0	0	0	0	0	0	0	0	0	0	0	0	0	0	0	0	0	0	0	0	0	0	0	0	0	0	0	0	0	0	0	0	0
k__Bacteria|p__Firmicutes|c__CFGB1776|o__OFGB1776|f__FGB1776|g__GGB4684|s__GGB4684_SGB6478|t__SGB6478	0	0	0	0	0	0	0	0	0	0	0	0	0	0	0	0	0	0	0	0	0	0	0	0	0	0	0	0	0	0	0	0	0	0	0	0	0	0	0	0	0	0	0	0	0	0	0	0	0
k__Bacteria|p__Firmicutes|c__Clostridia|o__Eubacteriales|f__Oscillospiraceae|g__GGB9708|s__GGB9708_SGB15236|t__SGB15236	0	0	0	0	0	0	0	0	0	0	0	0	0	0	0	0	0	0	0	0	0	0	0	0	0	0	0	0	0	0	0	0	0	0	0	0	0	0	0	0	0	0	0	0	0	0	0	0	0
k__Bacteria|p__Firmicutes|c__CFGB2837|o__OFGB2837|f__FGB2837|g__GGB9080|s__GGB9080_SGB14004|t__SGB14004	0	0	0	0	0	0	0	0	0	0	0	0	0	0	0	0	0	0	0	0	0	0	0	0	0	0	0	0	0	0	0	0	0	0	0	0	0	0	0	0	0	0	0	0	0	0	0	0	0
k__Bacteria|p__Actinomycetota|c__Coriobacteriia|o__Coriobacteriales|f__Coriobacteriaceae|g__GGB82668|s__GGB82668_SGB14372|t__SGB14372	0	0	0	0	0	0	0	0	0	0	0	0	0	0	0	0	0	0	0	0	0	0	0	0	0	0	0	0	0	0	0	0	0	0	0	0	0	0	0	0	0	0	0	0	0	0	0	0	0
k__Bacteria|p__Elusimicrobiota|c__Elusimicrobia|o__Elusimicrobiales|f__Elusimicrobiaceae|g__GGB12695|s__GGB12695_SGB19692|t__SGB19692	0	0	0	0	0	0	0	0	0	0	0	0	0	0	0	0	0	0	0	0	0	0	0	0	0	0	0	0	0	0	0	0	0	0	0	0	0	0	0	0	0	0	0	0	0	0	0	0	0
k__Bacteria|p__Firmicutes|c__CFGB10325|o__OFGB10325|f__FGB10325|g__GGB4669|s__GGB4669_SGB6458|t__SGB6458	0	0	0	0	0	0	0	0	0	0	0	0	0	0	0	0	0	0	0	0	0	0	0	0	0	0	0	0	0	0	0	0	0	0	0	0	0	0	0	0	0	0	0	0	0	0	0	0	0
k__Bacteria|p__Firmicutes|c__CFGB2837|o__OFGB2837|f__FGB2837|g__GGB9079|s__GGB9079_SGB14003|t__SGB14003	0	0	0	0	0	0	0	0	0	0	0	0	0	0	0	0	0	0	0	0	0	0	0	0	0	0	0	0	0	0	0	0	0	0	0	0	0	0	0	0	0	0	0	0	0	0	0	0	0
k__Bacteria|p__Verrucomicrobiota|c__Verrucomicrobiia|o__Verrucomicrobiales|f__Akkermansiaceae|g__Akkermansia|s__Akkermansia_muciniphila|t__SGB26761	0	0	0	0	0	0	0	0	0	0	0	0	0	0	0	0	0	0	0	0	0	0	0	0	0	0	0	0	0	0	0	0	0	0	0	0	0	0	0	0	0	0	0	0	0	0	0	0	0
k__Bacteria|p__Firmicutes|c__Clostridia|o__Eubacteriales|f__Oscillospiraceae|g__Faecalibacterium|s__Faecalibacterium_hattorii|t__SGB15322	0	0	0	0	0	0	0	0	0	0	0	0	0	0	0	0	0	0	0	0	0	0	0	0	0	0	0	0	0	0	0	0	0	0	0	0	0	0	0	0	0	0	0	0	0	0	0	0	0
k__Bacteria|p__Firmicutes|c__Clostridia|o__Eubacteriales|f__Oscillospiraceae|g__GGB9634|s__GGB9634_SGB15103|t__SGB15103	0	0	0	0	0	0	0	0	0	0	0	0	0	0	0	0	0	0	0	0	0	0	0	0	0	0	0	0	0	0	0	0	0	0	0	0	0	0	0	0	0	0	0	0	0	0	0	0	0
k__Bacteria|p__Spirochaetota	0	0	0	0	0	0	0	0	0	0	0	0	0	0	0	0	0	0	0	0	0	0	0	0	0	0	0	0	0	0	0	0	0	0	0	0	0	0	0	0	0	0	0	0	0	0	0	0	0
k__Bacteria|p__Thermodesulfobacteriota	0	0	0	0	0	0	0	0	0	0	0	0	0	0	0	0	0	0	0	0	0	0	0	0	0	0	0	0	0	0	0	0	0	0	0	0	0	0	0	0	0	0	0	0	0	0	0	0	0
k__Bacteria|p__Firmicutes|c__CFGB4648	0	0	0	0	0	0	0	0	0	0	0	0	0	0	0	0	0	0	0	0	0	0	0	0	0	0	0	0	0	0	0	0	0	0	0	0	0	0	0	0	0	0	0	0	0	0	0	0	0
k__Bacteria|p__Spirochaetota|c__Spirochaetia	0	0	0	0	0	0	0	0	0	0	0	0	0	0	0	0	0	0	0	0	0	0	0	0	0	0	0	0	0	0	0	0	0	0	0	0	0	0	0	0	0	0	0	0	0	0	0	0	0
k__Bacteria|p__Firmicutes|c__CFGB3062	0	0	0	0	0	0	0	0	0	0	0	0	0	0	0	0	0	0	0	0	0	0	0	0	0	0	0	0	0	0	0	0	0	0	0	0	0	0	0	0	0	0	0	0	0	0	0	0	0
k__Bacteria|p__Firmicutes|c__CFGB9989	0	0	0	0	0	0	0	0	0	0	0	0	0	0	0	0	0	0	0	0	0	0	0	0	0	0	0	0	0	0	0	0	0	0	0	0	0	0	0	0	0	0	0	0	0	0	0	0	0
k__Bacteria|p__Bacteroidota|c__CFGB529	0	0	0	0	0	0	0	0	0	0	0	0	0	0	0	0	0	0	0	0	0	0	0	0	0	0	0	0	0	0	0	0	0	0	0	0	0	0	0	0	0	0	0	0	0	0	0	0	0
k__Bacteria|p__Bacteroidota|c__CFGB629	0	0	0	0	0	0	0	0	0	0	0	0	0	0	0	0	0	0	0	0	0	0	0	0	0	0	0	0	0	0	0	0	0	0	0	0	0	0	0	0	0	0	0	0	0	0	0	0	0
k__Bacteria|p__Bacteroidota|c__CFGB11479	0	0	0	0	0	0	0	0	0	0	0	0	0	0	0	0	0	0	0	0	0	0	0	0	0	0	0	0	0	0	0	0	0	0	0	0	0	0	0	0	0	0	0	0	0	0	0	0	0
k__Bacteria|p__Bacteroidota|c__CFGB74620	0	0	0	0	0	0	0	0	0	0	0	0	0	0	0	0	0	0	0	0	0	0	0	0	0	0	0	0	0	0	0	0	0	0	0	0	0	0	0	0	0	0	0	0	0	0	0	0	0
k__Bacteria|p__Bacteroidota|c__CFGB27697	0	0	0	0	0	0	0	0	0	0	0	0	0	0	0	0	0	0	0	0	0	0	0	0	0	0	0	0	0	0	0	0	0	0	0	0	0	0	0	0	0	0	0	0	0	0	0	0	0
k__Bacteria|p__Firmicutes|c__CFGB337	0	0	0	0	0	0	0	0	0	0	0	0	0	0	0	0	0	0	0	0	0	0	0	0	0	0	0	0	0	0	0	0	0	0	0	0	0	0	0	0	0	0	0	0	0	0	0	0	0
k__Bacteria|p__Bacteroidota|c__CFGB1670	0	0	0	0	0	0	0	0	0	0	0	0	0	0	0	0	0	0	0	0	0	0	0	0	0	0	0	0	0	0	0	0	0	0	0	0	0	0	0	0	0	0	0	0	0	0	0	0	0
k__Bacteria|p__Thermodesulfobacteriota|c__Desulfovibrionia	0	0	0	0	0	0	0	0	0	0	0	0	0	0	0	0	0	0	0	0	0	0	0	0	0	0	0	0	0	0	0	0	0	0	0	0	0	0	0	0	0	0	0	0	0	0	0	0	0
k__Bacteria|p__Pseudomonadota|c__CFGB2394	0	0	0	0	0	0	0	0	0	0	0	0	0	0	0	0	0	0	0	0	0	0	0	0	0	0	0	0	0	0	0	0	0	0	0	0	0	0	0	0	0	0	0	0	0	0	0	0	0
k__Bacteria|p__Firmicutes|c__CFGB3026	0	0	0	0	0	0	0	0	0	0	0	0	0	0	0	0	0	0	0	0	0	0	0	0	0	0	0	0	0	0	0	0	0	0	0	0	0	0	0	0	0	0	0	0	0	0	0	0	0
k__Bacteria|p__Firmicutes|c__CFGB2840	0	0	0	0	0	0	0	0	0	0	0	0	0	0	0	0	0	0	0	0	0	0	0	0	0	0	0	0	0	0	0	0	0	0	0	0	0	0	0	0	0	0	0	0	0	0	0	0	0
k__Bacteria|p__Bacteroidota|c__CFGB511	0	0	0	0	0	0	0	0	0	0	0	0	0	0	0	0	0	0	0	0	0	0	0	0	0	0	0	0	0	0	0	0	0	0	0	0	0	0	0	0	0	0	0	0	0	0	0	0	0
k__Bacteria|p__Firmicutes|c__CFGB1527	0	0	0	0	0	0	0	0	0	0	0	0	0	0	0	0	0	0	0	0	0	0	0	0	0	0	0	0	0	0	0	0	0	0	0	0	0	0	0	0	0	0	0	0	0	0	0	0	0
k__Bacteria|p__Bacteroidota|c__CFGB4405	0	0	0	0	0	0	0	0	0	0	0	0	0	0	0	0	0	0	0	0	0	0	0	0	0	0	0	0	0	0	0	0	0	0	0	0	0	0	0	0	0	0	0	0	0	0	0	0	0
k__Bacteria|p__Firmicutes|c__CFGB2932	0	0	0	0	0	0	0	0	0	0	0	0	0	0	0	0	0	0	0	0	0	0	0	0	0	0	0	0	0	0	0	0	0	0	0	0	0	0	0	0	0	0	0	0	0	0	0	0	0
k__Bacteria|p__Firmicutes|c__CFGB8294	0	0	0	0	0	0	0	0	0	0	0	0	0	0	0	0	0	0	0	0	0	0	0	0	0	0	0	0	0	0	0	0	0	0	0	0	0	0	0	0	0	0	0	0	0	0	0	0	0
k__Bacteria|p__Firmicutes|c__CFGB79261	0	0	0	0	0	0	0	0	0	0	0	0	0	0	0	0	0	0	0	0	0	0	0	0	0	0	0	0	0	0	0	0	0	0	0	0	0	0	0	0	0	0	0	0	0	0	0	0	0
k__Bacteria|p__Firmicutes|c__CFGB1778	0	0	0	0	0	0	0	0	0	0	0	0	0	0	0	0	0	0	0	0	0	0	0	0	0	0	0	0	0	0	0	0	0	0	0	0	0	0	0	0	0	0	0	0	0	0	0	0	0
k__Bacteria|p__Firmicutes|c__CFGB10021	0	0	0	0	0	0	0	0	0	0	0	0	0	0	0	0	0	0	0	0	0	0	0	0	0	0	0	0	0	0	0	0	0	0	0	0	0	0	0	0	0	0	0	0	0	0	0	0	0
k__Bacteria|p__Firmicutes|c__CFGB4648|o__OFGB4648	0	0	0	0	0	0	0	0	0	0	0	0	0	0	0	0	0	0	0	0	0	0	0	0	0	0	0	0	0	0	0	0	0	0	0	0	0	0	0	0	0	0	0	0	0	0	0	0	0
k__Bacteria|p__Spirochaetota|c__Spirochaetia|o__Spirochaetales	0	0	0	0	0	0	0	0	0	0	0	0	0	0	0	0	0	0	0	0	0	0	0	0	0	0	0	0	0	0	0	0	0	0	0	0	0	0	0	0	0	0	0	0	0	0	0	0	0
k__Bacteria|p__Firmicutes|c__CFGB3062|o__OFGB3062	0	0	0	0	0	0	0	0	0	0	0	0	0	0	0	0	0	0	0	0	0	0	0	0	0	0	0	0	0	0	0	0	0	0	0	0	0	0	0	0	0	0	0	0	0	0	0	0	0
k__Bacteria|p__Firmicutes|c__CFGB9989|o__OFGB9989	0	0	0	0	0	0	0	0	0	0	0	0	0	0	0	0	0	0	0	0	0	0	0	0	0	0	0	0	0	0	0	0	0	0	0	0	0	0	0	0	0	0	0	0	0	0	0	0	0
k__Bacteria|p__Bacteroidota|c__CFGB529|o__OFGB529	0	0	0	0	0	0	0	0	0	0	0	0	0	0	0	0	0	0	0	0	0	0	0	0	0	0	0	0	0	0	0	0	0	0	0	0	0	0	0	0	0	0	0	0	0	0	0	0	0
k__Bacteria|p__Bacteroidota|c__CFGB629|o__OFGB629	0	0	0	0	0	0	0	0	0	0	0	0	0	0	0	0	0	0	0	0	0	0	0	0	0	0	0	0	0	0	0	0	0	0	0	0	0	0	0	0	0	0	0	0	0	0	0	0	0
k__Bacteria|p__Bacteroidota|c__CFGB11479|o__OFGB11479	0	0	0	0	0	0	0	0	0	0	0	0	0	0	0	0	0	0	0	0	0	0	0	0	0	0	0	0	0	0	0	0	0	0	0	0	0	0	0	0	0	0	0	0	0	0	0	0	0
k__Bacteria|p__Bacteroidota|c__CFGB74620|o__OFGB74620	0	0	0	0	0	0	0	0	0	0	0	0	0	0	0	0	0	0	0	0	0	0	0	0	0	0	0	0	0	0	0	0	0	0	0	0	0	0	0	0	0	0	0	0	0	0	0	0	0
k__Bacteria|p__Bacteroidota|c__CFGB27697|o__OFGB27697	0	0	0	0	0	0	0	0	0	0	0	0	0	0	0	0	0	0	0	0	0	0	0	0	0	0	0	0	0	0	0	0	0	0	0	0	0	0	0	0	0	0	0	0	0	0	0	0	0
k__Bacteria|p__Firmicutes|c__CFGB337|o__OFGB337	0	0	0	0	0	0	0	0	0	0	0	0	0	0	0	0	0	0	0	0	0	0	0	0	0	0	0	0	0	0	0	0	0	0	0	0	0	0	0	0	0	0	0	0	0	0	0	0	0
k__Bacteria|p__Bacteroidota|c__CFGB1670|o__OFGB1670	0	0	0	0	0	0	0	0	0	0	0	0	0	0	0	0	0	0	0	0	0	0	0	0	0	0	0	0	0	0	0	0	0	0	0	0	0	0	0	0	0	0	0	0	0	0	0	0	0
k__Bacteria|p__Thermodesulfobacteriota|c__Desulfovibrionia|o__Desulfovibrionales	0	0	0	0	0	0	0	0	0	0	0	0	0	0	0	0	0	0	0	0	0	0	0	0	0	0	0	0	0	0	0	0	0	0	0	0	0	0	0	0	0	0	0	0	0	0	0	0	0
k__Bacteria|p__Pseudomonadota|c__CFGB2394|o__OFGB2394	0	0	0	0	0	0	0	0	0	0	0	0	0	0	0	0	0	0	0	0	0	0	0	0	0	0	0	0	0	0	0	0	0	0	0	0	0	0	0	0	0	0	0	0	0	0	0	0	0
k__Bacteria|p__Firmicutes|c__CFGB3026|o__OFGB3026	0	0	0	0	0	0	0	0	0	0	0	0	0	0	0	0	0	0	0	0	0	0	0	0	0	0	0	0	0	0	0	0	0	0	0	0	0	0	0	0	0	0	0	0	0	0	0	0	0
k__Bacteria|p__Firmicutes|c__CFGB2840|o__OFGB2840	0	0	0	0	0	0	0	0	0	0	0	0	0	0	0	0	0	0	0	0	0	0	0	0	0	0	0	0	0	0	0	0	0	0	0	0	0	0	0	0	0	0	0	0	0	0	0	0	0
k__Bacteria|p__Bacteroidota|c__CFGB511|o__OFGB511	0	0	0	0	0	0	0	0	0	0	0	0	0	0	0	0	0	0	0	0	0	0	0	0	0	0	0	0	0	0	0	0	0	0	0	0	0	0	0	0	0	0	0	0	0	0	0	0	0
k__Bacteria|p__Firmicutes|c__CFGB1527|o__OFGB1527	0	0	0	0	0	0	0	0	0	0	0	0	0	0	0	0	0	0	0	0	0	0	0	0	0	0	0	0	0	0	0	0	0	0	0	0	0	0	0	0	0	0	0	0	0	0	0	0	0
k__Bacteria|p__Bacteroidota|c__CFGB4405|o__OFGB4405	0	0	0	0	0	0	0	0	0	0	0	0	0	0	0	0	0	0	0	0	0	0	0	0	0	0	0	0	0	0	0	0	0	0	0	0	0	0	0	0	0	0	0	0	0	0	0	0	0
k__Bacteria|p__Firmicutes|c__CFGB2932|o__OFGB2932	0	0	0	0	0	0	0	0	0	0	0	0	0	0	0	0	0	0	0	0	0	0	0	0	0	0	0	0	0	0	0	0	0	0	0	0	0	0	0	0	0	0	0	0	0	0	0	0	0
k__Bacteria|p__Firmicutes|c__CFGB8294|o__OFGB8294	0	0	0	0	0	0	0	0	0	0	0	0	0	0	0	0	0	0	0	0	0	0	0	0	0	0	0	0	0	0	0	0	0	0	0	0	0	0	0	0	0	0	0	0	0	0	0	0	0
k__Bacteria|p__Firmicutes|c__CFGB79261|o__OFGB79261	0	0	0	0	0	0	0	0	0	0	0	0	0	0	0	0	0	0	0	0	0	0	0	0	0	0	0	0	0	0	0	0	0	0	0	0	0	0	0	0	0	0	0	0	0	0	0	0	0
k__Bacteria|p__Firmicutes|c__CFGB1778|o__OFGB1778	0	0	0	0	0	0	0	0	0	0	0	0	0	0	0	0	0	0	0	0	0	0	0	0	0	0	0	0	0	0	0	0	0	0	0	0	0	0	0	0	0	0	0	0	0	0	0	0	0
k__Bacteria|p__Firmicutes|c__CFGB10021|o__OFGB10021	0	0	0	0	0	0	0	0	0	0	0	0	0	0	0	0	0	0	0	0	0	0	0	0	0	0	0	0	0	0	0	0	0	0	0	0	0	0	0	0	0	0	0	0	0	0	0	0	0
k__Bacteria|p__Firmicutes|c__CFGB4648|o__OFGB4648|f__FGB4648	0	0	0	0	0	0	0	0	0	0	0	0	0	0	0	0	0	0	0	0	0	0	0	0	0	0	0	0	0	0	0	0	0	0	0	0	0	0	0	0	0	0	0	0	0	0	0	0	0
k__Bacteria|p__Spirochaetota|c__Spirochaetia|o__Spirochaetales|f__Treponemataceae	0	0	0	0	0	0	0	0	0	0	0	0	0	0	0	0	0	0	0	0	0	0	0	0	0	0	0	0	0	0	0	0	0	0	0	0	0	0	0	0	0	0	0	0	0	0	0	0	0
k__Bacteria|p__Firmicutes|c__CFGB3062|o__OFGB3062|f__FGB3062	0	0	0	0	0	0	0	0	0	0	0	0	0	0	0	0	0	0	0	0	0	0	0	0	0	0	0	0	0	0	0	0	0	0	0	0	0	0	0	0	0	0	0	0	0	0	0	0	0
k__Bacteria|p__Firmicutes|c__CFGB9989|o__OFGB9989|f__FGB9989	0	0	0	0	0	0	0	0	0	0	0	0	0	0	0	0	0	0	0	0	0	0	0	0	0	0	0	0	0	0	0	0	0	0	0	0	0	0	0	0	0	0	0	0	0	0	0	0	0
k__Bacteria|p__Bacteroidota|c__CFGB529|o__OFGB529|f__FGB529	0	0	0	0	0	0	0	0	0	0	0	0	0	0	0	0	0	0	0	0	0	0	0	0	0	0	0	0	0	0	0	0	0	0	0	0	0	0	0	0	0	0	0	0	0	0	0	0	0
k__Bacteria|p__Bacteroidota|c__CFGB629|o__OFGB629|f__FGB629	0	0	0	0	0	0	0	0	0	0	0	0	0	0	0	0	0	0	0	0	0	0	0	0	0	0	0	0	0	0	0	0	0	0	0	0	0	0	0	0	0	0	0	0	0	0	0	0	0
k__Bacteria|p__Bacteroidota|c__CFGB11479|o__OFGB11479|f__FGB11479	0	0	0	0	0	0	0	0	0	0	0	0	0	0	0	0	0	0	0	0	0	0	0	0	0	0	0	0	0	0	0	0	0	0	0	0	0	0	0	0	0	0	0	0	0	0	0	0	0
k__Bacteria|p__Bacteroidota|c__CFGB74620|o__OFGB74620|f__FGB74620	0	0	0	0	0	0	0	0	0	0	0	0	0	0	0	0	0	0	0	0	0	0	0	0	0	0	0	0	0	0	0	0	0	0	0	0	0	0	0	0	0	0	0	0	0	0	0	0	0
k__Bacteria|p__Bacteroidota|c__CFGB27697|o__OFGB27697|f__FGB27697	0	0	0	0	0	0	0	0	0	0	0	0	0	0	0	0	0	0	0	0	0	0	0	0	0	0	0	0	0	0	0	0	0	0	0	0	0	0	0	0	0	0	0	0	0	0	0	0	0
k__Bacteria|p__Firmicutes|c__CFGB337|o__OFGB337|f__FGB337	0	0	0	0	0	0	0	0	0	0	0	0	0	0	0	0	0	0	0	0	0	0	0	0	0	0	0	0	0	0	0	0	0	0	0	0	0	0	0	0	0	0	0	0	0	0	0	0	0
k__Bacteria|p__Bacteroidota|c__CFGB1670|o__OFGB1670|f__FGB1670	0	0	0	0	0	0	0	0	0	0	0	0	0	0	0	0	0	0	0	0	0	0	0	0	0	0	0	0	0	0	0	0	0	0	0	0	0	0	0	0	0	0	0	0	0	0	0	0	0
k__Bacteria|p__Thermodesulfobacteriota|c__Desulfovibrionia|o__Desulfovibrionales|f__Desulfovibrionaceae	0	0	0	0	0	0	0	0	0	0	0	0	0	0	0	0	0	0	0	0	0	0	0	0	0	0	0	0	0	0	0	0	0	0	0	0	0	0	0	0	0	0	0	0	0	0	0	0	0
k__Bacteria|p__Pseudomonadota|c__CFGB2394|o__OFGB2394|f__FGB2394	0	0	0	0	0	0	0	0	0	0	0	0	0	0	0	0	0	0	0	0	0	0	0	0	0	0	0	0	0	0	0	0	0	0	0	0	0	0	0	0	0	0	0	0	0	0	0	0	0
k__Bacteria|p__Firmicutes|c__CFGB3026|o__OFGB3026|f__FGB3026	0	0	0	0	0	0	0	0	0	0	0	0	0	0	0	0	0	0	0	0	0	0	0	0	0	0	0	0	0	0	0	0	0	0	0	0	0	0	0	0	0	0	0	0	0	0	0	0	0
k__Bacteria|p__Firmicutes|c__CFGB2840|o__OFGB2840|f__FGB2840	0	0	0	0	0	0	0	0	0	0	0	0	0	0	0	0	0	0	0	0	0	0	0	0	0	0	0	0	0	0	0	0	0	0	0	0	0	0	0	0	0	0	0	0	0	0	0	0	0
k__Bacteria|p__Bacteroidota|c__CFGB511|o__OFGB511|f__FGB511	0	0	0	0	0	0	0	0	0	0	0	0	0	0	0	0	0	0	0	0	0	0	0	0	0	0	0	0	0	0	0	0	0	0	0	0	0	0	0	0	0	0	0	0	0	0	0	0	0
k__Bacteria|p__Firmicutes|c__CFGB1527|o__OFGB1527|f__FGB1527	0	0	0	0	0	0	0	0	0	0	0	0	0	0	0	0	0	0	0	0	0	0	0	0	0	0	0	0	0	0	0	0	0	0	0	0	0	0	0	0	0	0	0	0	0	0	0	0	0
k__Bacteria|p__Bacteroidota|c__CFGB4405|o__OFGB4405|f__FGB4405	0	0	0	0	0	0	0	0	0	0	0	0	0	0	0	0	0	0	0	0	0	0	0	0	0	0	0	0	0	0	0	0	0	0	0	0	0	0	0	0	0	0	0	0	0	0	0	0	0
k__Bacteria|p__Firmicutes|c__CFGB2932|o__OFGB2932|f__FGB2932	0	0	0	0	0	0	0	0	0	0	0	0	0	0	0	0	0	0	0	0	0	0	0	0	0	0	0	0	0	0	0	0	0	0	0	0	0	0	0	0	0	0	0	0	0	0	0	0	0
k__Bacteria|p__Firmicutes|c__CFGB8294|o__OFGB8294|f__FGB8294	0	0	0	0	0	0	0	0	0	0	0	0	0	0	0	0	0	0	0	0	0	0	0	0	0	0	0	0	0	0	0	0	0	0	0	0	0	0	0	0	0	0	0	0	0	0	0	0	0
k__Bacteria|p__Firmicutes|c__CFGB79261|o__OFGB79261|f__FGB79261	0	0	0	0	0	0	0	0	0	0	0	0	0	0	0	0	0	0	0	0	0	0	0	0	0	0	0	0	0	0	0	0	0	0	0	0	0	0	0	0	0	0	0	0	0	0	0	0	0
k__Bacteria|p__Firmicutes|c__CFGB1778|o__OFGB1778|f__FGB1778	0	0	0	0	0	0	0	0	0	0	0	0	0	0	0	0	0	0	0	0	0	0	0	0	0	0	0	0	0	0	0	0	0	0	0	0	0	0	0	0	0	0	0	0	0	0	0	0	0
k__Bacteria|p__Firmicutes|c__CFGB10021|o__OFGB10021|f__FGB10021	0	0	0	0	0	0	0	0	0	0	0	0	0	0	0	0	0	0	0	0	0	0	0	0	0	0	0	0	0	0	0	0	0	0	0	0	0	0	0	0	0	0	0	0	0	0	0	0	0
k__Bacteria|p__Bacteroidota|c__Bacteroidia|o__Bacteroidales|f__Prevotellaceae|g__Hallella	0	0	0	0	0	0	0	0	0	0	0	0	0	0	0	0	0	0	0	0	0	0	0	0	0	0	0	0	0	0	0	0	0	0	0	0	0	0	0	0	0	0	0	0	0	0	0	0	0
k__Bacteria|p__Firmicutes|c__CFGB4648|o__OFGB4648|f__FGB4648|g__GGB3303	0	0	0	0	0	0	0	0	0	0	0	0	0	0	0	0	0	0	0	0	0	0	0	0	0	0	0	0	0	0	0	0	0	0	0	0	0	0	0	0	0	0	0	0	0	0	0	0	0
k__Bacteria|p__Firmicutes|c__CFGB3062|o__OFGB3062|f__FGB3062|g__GGB9747	0	0	0	0	0	0	0	0	0	0	0	0	0	0	0	0	0	0	0	0	0	0	0	0	0	0	0	0	0	0	0	0	0	0	0	0	0	0	0	0	0	0	0	0	0	0	0	0	0
k__Bacteria|p__Pseudomonadota|c__Betaproteobacteria|o__Burkholderiales|f__Sutterellaceae|g__Duodenibacillus	0	0	0	0	0	0	0	0	0	0	0	0	0	0	0	0	0	0	0	0	0	0	0	0	0	0	0	0	0	0	0	0	0	0	0	0	0	0	0	0	0	0	0	0	0	0	0	0	0
k__Bacteria|p__Firmicutes|c__CFGB2984|o__OFGB2984|f__FGB2984|g__GGB9346	0	0	0	0	0	0	0	0	0	0	0	0	0	0	0	0	0	0	0	0	0	0	0	0	0	0	0	0	0	0	0	0	0	0	0	0	0	0	0	0	0	0	0	0	0	0	0	0	0
k__Bacteria|p__Firmicutes|c__CFGB9989|o__OFGB9989|f__FGB9989|g__GGB9712	0	0	0	0	0	0	0	0	0	0	0	0	0	0	0	0	0	0	0	0	0	0	0	0	0	0	0	0	0	0	0	0	0	0	0	0	0	0	0	0	0	0	0	0	0	0	0	0	0
k__Bacteria|p__Spirochaetota|c__Spirochaetia|o__Spirochaetales|f__Treponemataceae|g__GGB2631	0	0	0	0	0	0	0	0	0	0	0	0	0	0	0	0	0	0	0	0	0	0	0	0	0	0	0	0	0	0	0	0	0	0	0	0	0	0	0	0	0	0	0	0	0	0	0	0	0
k__Bacteria|p__Bacteroidota|c__CFGB529|o__OFGB529|f__FGB529|g__GGB1093	0	0	0	0	0	0	0	0	0	0	0	0	0	0	0	0	0	0	0	0	0	0	0	0	0	0	0	0	0	0	0	0	0	0	0	0	0	0	0	0	0	0	0	0	0	0	0	0	0
k__Bacteria|p__Firmicutes|c__Clostridia|o__Eubacteriales|f__Oscillospiraceae|g__Brotocaccenecus	0	0	0	0	0	0	0	0	0	0	0	0	0	0	0	0	0	0	0	0	0	0	0	0	0	0	0	0	0	0	0	0	0	0	0	0	0	0	0	0	0	0	0	0	0	0	0	0	0
k__Bacteria|p__Bacteroidota|c__Bacteroidia|o__Bacteroidales|f__Muribaculaceae|g__GGB1497	0	0	0	0	0	0	0	0	0	0	0	0	0	0	0	0	0	0	0	0	0	0	0	0	0	0	0	0	0	0	0	0	0	0	0	0	0	0	0	0	0	0	0	0	0	0	0	0	0
k__Bacteria|p__Bacteroidota|c__CFGB629|o__OFGB629|f__FGB629|g__GGB1495	0	0	0	0	0	0	0	0	0	0	0	0	0	0	0	0	0	0	0	0	0	0	0	0	0	0	0	0	0	0	0	0	0	0	0	0	0	0	0	0	0	0	0	0	0	0	0	0	0
k__Bacteria|p__Bacteroidota|c__CFGB74620|o__OFGB74620|f__FGB74620|g__GGB1618	0	0	0	0	0	0	0	0	0	0	0	0	0	0	0	0	0	0	0	0	0	0	0	0	0	0	0	0	0	0	0	0	0	0	0	0	0	0	0	0	0	0	0	0	0	0	0	0	0
k__Bacteria|p__Bacteroidota|c__CFGB11479|o__OFGB11479|f__FGB11479|g__GGB1630	0	0	0	0	0	0	0	0	0	0	0	0	0	0	0	0	0	0	0	0	0	0	0	0	0	0	0	0	0	0	0	0	0	0	0	0	0	0	0	0	0	0	0	0	0	0	0	0	0
k__Bacteria|p__Spirochaetota|c__Spirochaetia|o__Spirochaetales|f__Treponemataceae|g__Treponema	0	0	0	0	0	0	0	0	0	0	0	0	0	0	0	0	0	0	0	0	0	0	0	0	0	0	0	0	0	0	0	0	0	0	0	0	0	0	0	0	0	0	0	0	0	0	0	0	0
k__Bacteria|p__Firmicutes|c__CFGB2837|o__OFGB2837|f__FGB2837|g__GGB9075	0	0	0	0	0	0	0	0	0	0	0	0	0	0	0	0	0	0	0	0	0	0	0	0	0	0	0	0	0	0	0	0	0	0	0	0	0	0	0	0	0	0	0	0	0	0	0	0	0
k__Bacteria|p__Bacteroidota|c__CFGB27697|o__OFGB27697|f__FGB27697|g__GGB1633	0	0	0	0	0	0	0	0	0	0	0	0	0	0	0	0	0	0	0	0	0	0	0	0	0	0	0	0	0	0	0	0	0	0	0	0	0	0	0	0	0	0	0	0	0	0	0	0	0
k__Bacteria|p__Firmicutes|c__CFGB3054|o__OFGB3054|f__FGB3054|g__GGB33512	0	0	0	0	0	0	0	0	0	0	0	0	0	0	0	0	0	0	0	0	0	0	0	0	0	0	0	0	0	0	0	0	0	0	0	0	0	0	0	0	0	0	0	0	0	0	0	0	0
k__Bacteria|p__Firmicutes|c__CFGB3054|o__OFGB3054|f__FGB3054|g__GGB9691	0	0	0	0	0	0	0	0	0	0	0	0	0	0	0	0	0	0	0	0	0	0	0	0	0	0	0	0	0	0	0	0	0	0	0	0	0	0	0	0	0	0	0	0	0	0	0	0	0
k__Bacteria|p__Firmicutes|c__CFGB2837|o__OFGB2837|f__FGB2837|g__GGB9081	0	0	0	0	0	0	0	0	0	0	0	0	0	0	0	0	0	0	0	0	0	0	0	0	0	0	0	0	0	0	0	0	0	0	0	0	0	0	0	0	0	0	0	0	0	0	0	0	0
k__Bacteria|p__Firmicutes|c__Negativicutes|o__Veillonellales|f__Veillonellaceae|g__GGB4266	0	0	0	0	0	0	0	0	0	0	0	0	0	0	0	0	0	0	0	0	0	0	0	0	0	0	0	0	0	0	0	0	0	0	0	0	0	0	0	0	0	0	0	0	0	0	0	0	0
k__Bacteria|p__Bacteroidota|c__Bacteroidia|o__Bacteroidales|f__Prevotellaceae|g__GGB1247	0	0	0	0	0	0	0	0	0	0	0	0	0	0	0	0	0	0	0	0	0	0	0	0	0	0	0	0	0	0	0	0	0	0	0	0	0	0	0	0	0	0	0	0	0	0	0	0	0
k__Bacteria|p__Bacteroidota|c__Bacteroidia|o__Bacteroidales|f__Prevotellaceae|g__GGB82047	0	0	0	0	0	0	0	0	0	0	0	0	0	0	0	0	0	0	0	0	0	0	0	0	0	0	0	0	0	0	0	0	0	0	0	0	0	0	0	0	0	0	0	0	0	0	0	0	0
k__Bacteria|p__Firmicutes|c__CFGB337|o__OFGB337|f__FGB337|g__GGB13646	0	0	0	0	0	0	0	0	0	0	0	0	0	0	0	0	0	0	0	0	0	0	0	0	0	0	0	0	0	0	0	0	0	0	0	0	0	0	0	0	0	0	0	0	0	0	0	0	0
k__Bacteria|p__Bacteroidota|c__CFGB1670|o__OFGB1670|f__FGB1670|g__GGB47687	0	0	0	0	0	0	0	0	0	0	0	0	0	0	0	0	0	0	0	0	0	0	0	0	0	0	0	0	0	0	0	0	0	0	0	0	0	0	0	0	0	0	0	0	0	0	0	0	0
k__Bacteria|p__Firmicutes|c__Negativicutes|o__Selenomonadales|f__Selenomonadaceae|g__Mitsuokella	0	0	0	0	0	0	0	0	0	0	0	0	0	0	0	0	0	0	0	0	0	0	0	0	0	0	0	0	0	0	0	0	0	0	0	0	0	0	0	0	0	0	0	0	0	0	0	0	0
k__Bacteria|p__Bacteroidota|c__CFGB11479|o__OFGB11479|f__FGB11479|g__GGB1632	0	0	0	0	0	0	0	0	0	0	0	0	0	0	0	0	0	0	0	0	0	0	0	0	0	0	0	0	0	0	0	0	0	0	0	0	0	0	0	0	0	0	0	0	0	0	0	0	0
k__Bacteria|p__Thermodesulfobacteriota|c__Desulfovibrionia|o__Desulfovibrionales|f__Desulfovibrionaceae|g__GGB9813	0	0	0	0	0	0	0	0	0	0	0	0	0	0	0	0	0	0	0	0	0	0	0	0	0	0	0	0	0	0	0	0	0	0	0	0	0	0	0	0	0	0	0	0	0	0	0	0	0
k__Bacteria|p__Pseudomonadota|c__CFGB2394|o__OFGB2394|f__FGB2394|g__GGB6544	0	0	0	0	0	0	0	0	0	0	0	0	0	0	0	0	0	0	0	0	0	0	0	0	0	0	0	0	0	0	0	0	0	0	0	0	0	0	0	0	0	0	0	0	0	0	0	0	0
k__Bacteria|p__Firmicutes|c__CFGB3026|o__OFGB3026|f__FGB3026|g__GGB100921	0	0	0	0	0	0	0	0	0	0	0	0	0	0	0	0	0	0	0	0	0	0	0	0	0	0	0	0	0	0	0	0	0	0	0	0	0	0	0	0	0	0	0	0	0	0	0	0	0
k__Bacteria|p__Firmicutes|c__Clostridia|o__Eubacteriales|f__Oscillospiraceae|g__GGB9636	0	0	0	0	0	0	0	0	0	0	0	0	0	0	0	0	0	0	0	0	0	0	0	0	0	0	0	0	0	0	0	0	0	0	0	0	0	0	0	0	0	0	0	0	0	0	0	0	0
k__Bacteria|p__Firmicutes|c__CFGB2840|o__OFGB2840|f__FGB2840|g__GGB9095	0	0	0	0	0	0	0	0	0	0	0	0	0	0	0	0	0	0	0	0	0	0	0	0	0	0	0	0	0	0	0	0	0	0	0	0	0	0	0	0	0	0	0	0	0	0	0	0	0
k__Bacteria|p__Bacteroidota|c__CFGB511|o__OFGB511|f__FGB511|g__GGB1066	0	0	0	0	0	0	0	0	0	0	0	0	0	0	0	0	0	0	0	0	0	0	0	0	0	0	0	0	0	0	0	0	0	0	0	0	0	0	0	0	0	0	0	0	0	0	0	0	0
k__Bacteria|p__Firmicutes|c__CFGB3054|o__OFGB3054|f__FGB3054|g__GGB9690	0	0	0	0	0	0	0	0	0	0	0	0	0	0	0	0	0	0	0	0	0	0	0	0	0	0	0	0	0	0	0	0	0	0	0	0	0	0	0	0	0	0	0	0	0	0	0	0	0
k__Bacteria|p__Actinomycetota|c__Coriobacteriia|o__Coriobacteriales|f__Atopobiaceae|g__Parolsenella	0	0	0	0	0	0	0	0	0	0	0	0	0	0	0	0	0	0	0	0	0	0	0	0	0	0	0	0	0	0	0	0	0	0	0	0	0	0	0	0	0	0	0	0	0	0	0	0	0
k__Bacteria|p__Firmicutes|c__CFGB1527|o__OFGB1527|f__FGB1527|g__GGB3859	0	0	0	0	0	0	0	0	0	0	0	0	0	0	0	0	0	0	0	0	0	0	0	0	0	0	0	0	0	0	0	0	0	0	0	0	0	0	0	0	0	0	0	0	0	0	0	0	0
k__Bacteria|p__Bacteroidota|c__Bacteroidia|o__Bacteroidales|f__Prevotellaceae|g__GGB1239	0	0	0	0	0	0	0	0	0	0	0	0	0	0	0	0	0	0	0	0	0	0	0	0	0	0	0	0	0	0	0	0	0	0	0	0	0	0	0	0	0	0	0	0	0	0	0	0	0
k__Bacteria|p__Bacteroidota|c__CFGB4405|o__OFGB4405|f__FGB4405|g__GGB1266	0	0	0	0	0	0	0	0	0	0	0	0	0	0	0	0	0	0	0	0	0	0	0	0	0	0	0	0	0	0	0	0	0	0	0	0	0	0	0	0	0	0	0	0	0	0	0	0	0
k__Bacteria|p__Firmicutes|c__CFGB2932|o__OFGB2932|f__FGB2932|g__GGB9261	0	0	0	0	0	0	0	0	0	0	0	0	0	0	0	0	0	0	0	0	0	0	0	0	0	0	0	0	0	0	0	0	0	0	0	0	0	0	0	0	0	0	0	0	0	0	0	0	0
k__Bacteria|p__Firmicutes|c__CFGB8294|o__OFGB8294|f__FGB8294|g__GGB9328	0	0	0	0	0	0	0	0	0	0	0	0	0	0	0	0	0	0	0	0	0	0	0	0	0	0	0	0	0	0	0	0	0	0	0	0	0	0	0	0	0	0	0	0	0	0	0	0	0
k__Bacteria|p__Firmicutes|c__CFGB10325|o__OFGB10325|f__FGB10325|g__GGB100910	0	0	0	0	0	0	0	0	0	0	0	0	0	0	0	0	0	0	0	0	0	0	0	0	0	0	0	0	0	0	0	0	0	0	0	0	0	0	0	0	0	0	0	0	0	0	0	0	0
k__Bacteria|p__Firmicutes|c__Clostridia|o__Eubacteriales|f__Oscillospiraceae|g__GGB13493	0	0	0	0	0	0	0	0	0	0	0	0	0	0	0	0	0	0	0	0	0	0	0	0	0	0	0	0	0	0	0	0	0	0	0	0	0	0	0	0	0	0	0	0	0	0	0	0	0
k__Bacteria|p__Firmicutes|c__CFGB79261|o__OFGB79261|f__FGB79261|g__GGB36410	0	0	0	0	0	0	0	0	0	0	0	0	0	0	0	0	0	0	0	0	0	0	0	0	0	0	0	0	0	0	0	0	0	0	0	0	0	0	0	0	0	0	0	0	0	0	0	0	0
k__Bacteria|p__Firmicutes|c__CFGB1778|o__OFGB1778|f__FGB1778|g__GGB4713	0	0	0	0	0	0	0	0	0	0	0	0	0	0	0	0	0	0	0	0	0	0	0	0	0	0	0	0	0	0	0	0	0	0	0	0	0	0	0	0	0	0	0	0	0	0	0	0	0
k__Bacteria|p__Firmicutes|c__CFGB10021|o__OFGB10021|f__FGB10021|g__GGB9256	0	0	0	0	0	0	0	0	0	0	0	0	0	0	0	0	0	0	0	0	0	0	0	0	0	0	0	0	0	0	0	0	0	0	0	0	0	0	0	0	0	0	0	0	0	0	0	0	0
k__Bacteria|p__Bacteroidota|c__Bacteroidia|o__Bacteroidales|f__Prevotellaceae|g__Hallella|s__Hallella_faecis	0	0	0	0	0	0	0	0	0	0	0	0	0	0	0	0	0	0	0	0	0	0	0	0	0	0	0	0	0	0	0	0	0	0	0	0	0	0	0	0	0	0	0	0	0	0	0	0	0
k__Bacteria|p__Firmicutes|c__CFGB4648|o__OFGB4648|f__FGB4648|g__GGB3303|s__GGB3303_SGB4364	0	0	0	0	0	0	0	0	0	0	0	0	0	0	0	0	0	0	0	0	0	0	0	0	0	0	0	0	0	0	0	0	0	0	0	0	0	0	0	0	0	0	0	0	0	0	0	0	0
k__Bacteria|p__Pseudomonadota|c__Betaproteobacteria|o__Burkholderiales|f__Sutterellaceae|g__Duodenibacillus|s__Duodenibacillus_massiliensis	0	0	0	0	0	0	0	0	0	0	0	0	0	0	0	0	0	0	0	0	0	0	0	0	0	0	0	0	0	0	0	0	0	0	0	0	0	0	0	0	0	0	0	0	0	0	0	0	0
k__Bacteria|p__Firmicutes|c__CFGB2984|o__OFGB2984|f__FGB2984|g__GGB9346|s__GGB9346_SGB14312	0	0	0	0	0	0	0	0	0	0	0	0	0	0	0	0	0	0	0	0	0	0	0	0	0	0	0	0	0	0	0	0	0	0	0	0	0	0	0	0	0	0	0	0	0	0	0	0	0
k__Bacteria|p__Firmicutes|c__CFGB9989|o__OFGB9989|f__FGB9989|g__GGB9712|s__GGB9712_SGB15244	0	0	0	0	0	0	0	0	0	0	0	0	0	0	0	0	0	0	0	0	0	0	0	0	0	0	0	0	0	0	0	0	0	0	0	0	0	0	0	0	0	0	0	0	0	0	0	0	0
k__Bacteria|p__Bacteroidota|c__Bacteroidia|o__Bacteroidales|f__Prevotellaceae|g__Prevotella|s__Prevotella_dentalis	0	0	0	0	0	0	0	0	0	0	0	0	0	0	0	0	0	0	0	0	0	0	0	0	0	0	0	0	0	0	0	0	0	0	0	0	0	0	0	0	0	0	0	0	0	0	0	0	0
k__Bacteria|p__Spirochaetota|c__Spirochaetia|o__Spirochaetales|f__Treponemataceae|g__GGB2631|s__GGB2631_SGB3548	0	0	0	0	0	0	0	0	0	0	0	0	0	0	0	0	0	0	0	0	0	0	0	0	0	0	0	0	0	0	0	0	0	0	0	0	0	0	0	0	0	0	0	0	0	0	0	0	0
k__Bacteria|p__Bacteroidota|c__CFGB529|o__OFGB529|f__FGB529|g__GGB1093|s__GGB1093_SGB1404	0	0	0	0	0	0	0	0	0	0	0	0	0	0	0	0	0	0	0	0	0	0	0	0	0	0	0	0	0	0	0	0	0	0	0	0	0	0	0	0	0	0	0	0	0	0	0	0	0
k__Bacteria|p__Firmicutes|c__Clostridia|o__Eubacteriales|f__Oscillospiraceae|g__Brotocaccenecus|s__Brotocaccenecus_cirricatena	0	0	0	0	0	0	0	0	0	0	0	0	0	0	0	0	0	0	0	0	0	0	0	0	0	0	0	0	0	0	0	0	0	0	0	0	0	0	0	0	0	0	0	0	0	0	0	0	0
k__Bacteria|p__Firmicutes|c__Clostridia|o__Eubacteriales|f__Oscillospiraceae|g__Oscillospiraceae_unclassified|s__Oscillospiraceae_unclassified_SGB15251	0	0	0	0	0	0	0	0	0	0	0	0	0	0	0	0	0	0	0	0	0	0	0	0	0	0	0	0	0	0	0	0	0	0	0	0	0	0	0	0	0	0	0	0	0	0	0	0	0
k__Bacteria|p__Bacteroidota|c__Bacteroidia|o__Bacteroidales|f__Muribaculaceae|g__GGB1497|s__GGB1497_SGB2076	0	0	0	0	0	0	0	0	0	0	0	0	0	0	0	0	0	0	0	0	0	0	0	0	0	0	0	0	0	0	0	0	0	0	0	0	0	0	0	0	0	0	0	0	0	0	0	0	0
k__Bacteria|p__Bacteroidota|c__CFGB629|o__OFGB629|f__FGB629|g__GGB1495|s__GGB1495_SGB2071	0	0	0	0	0	0	0	0	0	0	0	0	0	0	0	0	0	0	0	0	0	0	0	0	0	0	0	0	0	0	0	0	0	0	0	0	0	0	0	0	0	0	0	0	0	0	0	0	0
k__Bacteria|p__Firmicutes|c__Clostridia|o__Eubacteriales|f__Oscillospiraceae|g__GGB9634|s__GGB9634_SGB15095	0	0	0	0	0	0	0	0	0	0	0	0	0	0	0	0	0	0	0	0	0	0	0	0	0	0	0	0	0	0	0	0	0	0	0	0	0	0	0	0	0	0	0	0	0	0	0	0	0
k__Bacteria|p__Firmicutes|c__CFGB3062|o__OFGB3062|f__FGB3062|g__GGB9747|s__GGB9747_SGB15355	0	0	0	0	0	0	0	0	0	0	0	0	0	0	0	0	0	0	0	0	0	0	0	0	0	0	0	0	0	0	0	0	0	0	0	0	0	0	0	0	0	0	0	0	0	0	0	0	0
k__Bacteria|p__Firmicutes|c__CFGB3062|o__OFGB3062|f__FGB3062|g__GGB9747|s__GGB9747_SGB15356	0	0	0	0	0	0	0	0	0	0	0	0	0	0	0	0	0	0	0	0	0	0	0	0	0	0	0	0	0	0	0	0	0	0	0	0	0	0	0	0	0	0	0	0	0	0	0	0	0
k__Bacteria|p__Bacteroidota|c__CFGB74620|o__OFGB74620|f__FGB74620|g__GGB1618|s__GGB1618_SGB2215	0	0	0	0	0	0	0	0	0	0	0	0	0	0	0	0	0	0	0	0	0	0	0	0	0	0	0	0	0	0	0	0	0	0	0	0	0	0	0	0	0	0	0	0	0	0	0	0	0
k__Bacteria|p__Bacteroidota|c__Bacteroidia|o__Bacteroidales|f__Rikenellaceae|g__Alistipes|s__Alistipes_communis	0	0	0	0	0	0	0	0	0	0	0	0	0	0	0	0	0	0	0	0	0	0	0	0	0	0	0	0	0	0	0	0	0	0	0	0	0	0	0	0	0	0	0	0	0	0	0	0	0
k__Bacteria|p__Bacteroidota|c__CFGB11479|o__OFGB11479|f__FGB11479|g__GGB1630|s__GGB1630_SGB2238	0	0	0	0	0	0	0	0	0	0	0	0	0	0	0	0	0	0	0	0	0	0	0	0	0	0	0	0	0	0	0	0	0	0	0	0	0	0	0	0	0	0	0	0	0	0	0	0	0
k__Bacteria|p__Spirochaetota|c__Spirochaetia|o__Spirochaetales|f__Treponemataceae|g__Treponema|s__Treponema_succinifaciens	0	0	0	0	0	0	0	0	0	0	0	0	0	0	0	0	0	0	0	0	0	0	0	0	0	0	0	0	0	0	0	0	0	0	0	0	0	0	0	0	0	0	0	0	0	0	0	0	0
k__Bacteria|p__Firmicutes|c__CFGB2837|o__OFGB2837|f__FGB2837|g__GGB9075|s__GGB9075_SGB13997	0	0	0	0	0	0	0	0	0	0	0	0	0	0	0	0	0	0	0	0	0	0	0	0	0	0	0	0	0	0	0	0	0	0	0	0	0	0	0	0	0	0	0	0	0	0	0	0	0
k__Bacteria|p__Bacteroidota|c__CFGB27697|o__OFGB27697|f__FGB27697|g__GGB1633|s__GGB1633_SGB2241	0	0	0	0	0	0	0	0	0	0	0	0	0	0	0	0	0	0	0	0	0	0	0	0	0	0	0	0	0	0	0	0	0	0	0	0	0	0	0	0	0	0	0	0	0	0	0	0	0
k__Bacteria|p__Firmicutes|c__CFGB3054|o__OFGB3054|f__FGB3054|g__GGB33512|s__GGB33512_SGB15203	0	0	0	0	0	0	0	0	0	0	0	0	0	0	0	0	0	0	0	0	0	0	0	0	0	0	0	0	0	0	0	0	0	0	0	0	0	0	0	0	0	0	0	0	0	0	0	0	0
k__Bacteria|p__Bacteroidota|c__CFGB658|o__OFGB658|f__FGB658|g__GGB1627|s__GGB1627_SGB2229	0	0	0	0	0	0	0	0	0	0	0	0	0	0	0	0	0	0	0	0	0	0	0	0	0	0	0	0	0	0	0	0	0	0	0	0	0	0	0	0	0	0	0	0	0	0	0	0	0
k__Bacteria|p__Firmicutes|c__Clostridia|o__Eubacteriales|f__Oscillospiraceae|g__Dysosmobacter|s__Dysosmobacter_welbionis	0	0	0	0	0	0	0	0	0	0	0	0	0	0	0	0	0	0	0	0	0	0	0	0	0	0	0	0	0	0	0	0	0	0	0	0	0	0	0	0	0	0	0	0	0	0	0	0	0
k__Bacteria|p__Firmicutes|c__CFGB3054|o__OFGB3054|f__FGB3054|g__GGB9691|s__GGB9691_SGB15198	0	0	0	0	0	0	0	0	0	0	0	0	0	0	0	0	0	0	0	0	0	0	0	0	0	0	0	0	0	0	0	0	0	0	0	0	0	0	0	0	0	0	0	0	0	0	0	0	0
k__Bacteria|p__Firmicutes|c__CFGB3054|o__OFGB3054|f__FGB3054|g__GGB9715|s__GGB9715_SGB15267	0	0	0	0	0	0	0	0	0	0	0	0	0	0	0	0	0	0	0	0	0	0	0	0	0	0	0	0	0	0	0	0	0	0	0	0	0	0	0	0	0	0	0	0	0	0	0	0	0
k__Bacteria|p__Firmicutes|c__CFGB2837|o__OFGB2837|f__FGB2837|g__GGB9081|s__GGB9081_SGB14005	0	0	0	0	0	0	0	0	0	0	0	0	0	0	0	0	0	0	0	0	0	0	0	0	0	0	0	0	0	0	0	0	0	0	0	0	0	0	0	0	0	0	0	0	0	0	0	0	0
k__Bacteria|p__Firmicutes|c__Negativicutes|o__Veillonellales|f__Veillonellaceae|g__GGB4266|s__GGB4266_SGB5809	0	0	0	0	0	0	0	0	0	0	0	0	0	0	0	0	0	0	0	0	0	0	0	0	0	0	0	0	0	0	0	0	0	0	0	0	0	0	0	0	0	0	0	0	0	0	0	0	0
k__Bacteria|p__Bacteroidota|c__Bacteroidia|o__Bacteroidales|f__Prevotellaceae|g__GGB1247|s__GGB1247_SGB1668	0	0	0	0	0	0	0	0	0	0	0	0	0	0	0	0	0	0	0	0	0	0	0	0	0	0	0	0	0	0	0	0	0	0	0	0	0	0	0	0	0	0	0	0	0	0	0	0	0
k__Bacteria|p__Bacteroidota|c__Bacteroidia|o__Bacteroidales|f__Prevotellaceae|g__GGB82047|s__GGB82047_SGB1701	0	0	0	0	0	0	0	0	0	0	0	0	0	0	0	0	0	0	0	0	0	0	0	0	0	0	0	0	0	0	0	0	0	0	0	0	0	0	0	0	0	0	0	0	0	0	0	0	0
k__Bacteria|p__Firmicutes|c__CFGB337|o__OFGB337|f__FGB337|g__GGB13646|s__GGB13646_SGB1005	0	0	0	0	0	0	0	0	0	0	0	0	0	0	0	0	0	0	0	0	0	0	0	0	0	0	0	0	0	0	0	0	0	0	0	0	0	0	0	0	0	0	0	0	0	0	0	0	0
k__Bacteria|p__Firmicutes|c__Negativicutes|o__Veillonellales|f__Veillonellaceae|g__Dialister|s__Dialister_invisus	0	0	0	0	0	0	0	0	0	0	0	0	0	0	0	0	0	0	0	0	0	0	0	0	0	0	0	0	0	0	0	0	0	0	0	0	0	0	0	0	0	0	0	0	0	0	0	0	0
k__Bacteria|p__Firmicutes|c__Clostridia|o__Eubacteriales|f__Oscillospiraceae|g__GGB9708|s__GGB9708_SGB15233	0	0	0	0	0	0	0	0	0	0	0	0	0	0	0	0	0	0	0	0	0	0	0	0	0	0	0	0	0	0	0	0	0	0	0	0	0	0	0	0	0	0	0	0	0	0	0	0	0
k__Bacteria|p__Bacteroidota|c__CFGB1670|o__OFGB1670|f__FGB1670|g__GGB47687|s__GGB47687_SGB2286	0	0	0	0	0	0	0	0	0	0	0	0	0	0	0	0	0	0	0	0	0	0	0	0	0	0	0	0	0	0	0	0	0	0	0	0	0	0	0	0	0	0	0	0	0	0	0	0	0
k__Bacteria|p__Firmicutes|c__Negativicutes|o__Selenomonadales|f__Selenomonadaceae|g__Mitsuokella|s__Mitsuokella_jalaludinii	0	0	0	0	0	0	0	0	0	0	0	0	0	0	0	0	0	0	0	0	0	0	0	0	0	0	0	0	0	0	0	0	0	0	0	0	0	0	0	0	0	0	0	0	0	0	0	0	0
k__Bacteria|p__Bacteroidota|c__CFGB11479|o__OFGB11479|f__FGB11479|g__GGB1632|s__GGB1632_SGB2240	0	0	0	0	0	0	0	0	0	0	0	0	0	0	0	0	0	0	0	0	0	0	0	0	0	0	0	0	0	0	0	0	0	0	0	0	0	0	0	0	0	0	0	0	0	0	0	0	0
k__Bacteria|p__Thermodesulfobacteriota|c__Desulfovibrionia|o__Desulfovibrionales|f__Desulfovibrionaceae|g__GGB9813|s__GGB9813_SGB15447	0	0	0	0	0	0	0	0	0	0	0	0	0	0	0	0	0	0	0	0	0	0	0	0	0	0	0	0	0	0	0	0	0	0	0	0	0	0	0	0	0	0	0	0	0	0	0	0	0
k__Bacteria|p__Pseudomonadota|c__CFGB2394|o__OFGB2394|f__FGB2394|g__GGB6544|s__GGB6544_SGB9243	0	0	0	0	0	0	0	0	0	0	0	0	0	0	0	0	0	0	0	0	0	0	0	0	0	0	0	0	0	0	0	0	0	0	0	0	0	0	0	0	0	0	0	0	0	0	0	0	0
k__Bacteria|p__Firmicutes|c__CFGB3026|o__OFGB3026|f__FGB3026|g__GGB100921|s__GGB100921_SGB14905	0	0	0	0	0	0	0	0	0	0	0	0	0	0	0	0	0	0	0	0	0	0	0	0	0	0	0	0	0	0	0	0	0	0	0	0	0	0	0	0	0	0	0	0	0	0	0	0	0
k__Bacteria|p__Firmicutes|c__Clostridia|o__Lachnospirales|f__Lachnospiraceae|g__Enterocloster|s__Enterocloster_hominis_ex_Hitch_et_al_2024	0	0	0	0	0	0	0	0	0	0	0	0	0	0	0	0	0	0	0	0	0	0	0	0	0	0	0	0	0	0	0	0	0	0	0	0	0	0	0	0	0	0	0	0	0	0	0	0	0
k__Bacteria|p__Firmicutes|c__CFGB2840|o__OFGB2840|f__FGB2840|g__GGB9095|s__GGB9095_SGB14026	0	0	0	0	0	0	0	0	0	0	0	0	0	0	0	0	0	0	0	0	0	0	0	0	0	0	0	0	0	0	0	0	0	0	0	0	0	0	0	0	0	0	0	0	0	0	0	0	0
k__Bacteria|p__Firmicutes|c__Clostridia|o__Eubacteriales|f__Oscillospiraceae|g__Ruminococcus|s__Ruminococcus_bicirculans_ex_Wegman_et_al_2014	0	0	0	0	0	0	0	0	0	0	0	0	0	0	0	0	0	0	0	0	0	0	0	0	0	0	0	0	0	0	0	0	0	0	0	0	0	0	0	0	0	0	0	0	0	0	0	0	0
k__Bacteria|p__Firmicutes|c__Clostridia|o__Eubacteriales|f__Oscillospiraceae|g__GGB9636|s__GGB9636_SGB15107	0	0	0	0	0	0	0	0	0	0	0	0	0	0	0	0	0	0	0	0	0	0	0	0	0	0	0	0	0	0	0	0	0	0	0	0	0	0	0	0	0	0	0	0	0	0	0	0	0
k__Bacteria|p__Bacteroidota|c__CFGB511|o__OFGB511|f__FGB511|g__GGB1066|s__GGB1066_SGB1370	0	0	0	0	0	0	0	0	0	0	0	0	0	0	0	0	0	0	0	0	0	0	0	0	0	0	0	0	0	0	0	0	0	0	0	0	0	0	0	0	0	0	0	0	0	0	0	0	0
k__Bacteria|p__Firmicutes|c__CFGB3054|o__OFGB3054|f__FGB3054|g__GGB9690|s__GGB9690_SGB15196	0	0	0	0	0	0	0	0	0	0	0	0	0	0	0	0	0	0	0	0	0	0	0	0	0	0	0	0	0	0	0	0	0	0	0	0	0	0	0	0	0	0	0	0	0	0	0	0	0
k__Bacteria|p__Actinomycetota|c__Coriobacteriia|o__Coriobacteriales|f__Atopobiaceae|g__Parolsenella|s__Parolsenella_catena	0	0	0	0	0	0	0	0	0	0	0	0	0	0	0	0	0	0	0	0	0	0	0	0	0	0	0	0	0	0	0	0	0	0	0	0	0	0	0	0	0	0	0	0	0	0	0	0	0
k__Bacteria|p__Firmicutes|c__CFGB1527|o__OFGB1527|f__FGB1527|g__GGB3859|s__GGB3859_SGB5234	0	0	0	0	0	0	0	0	0	0	0	0	0	0	0	0	0	0	0	0	0	0	0	0	0	0	0	0	0	0	0	0	0	0	0	0	0	0	0	0	0	0	0	0	0	0	0	0	0
k__Bacteria|p__Firmicutes|c__Erysipelotrichia|o__Erysipelotrichales|f__Coprobacillaceae|g__Catenibacterium|s__Catenibacterium_mitsuokai	0	0	0	0	0	0	0	0	0	0	0	0	0	0	0	0	0	0	0	0	0	0	0	0	0	0	0	0	0	0	0	0	0	0	0	0	0	0	0	0	0	0	0	0	0	0	0	0	0
k__Bacteria|p__Bacteroidota|c__Bacteroidia|o__Bacteroidales|f__Prevotellaceae|g__GGB1239|s__GGB1239_SGB1657	0	0	0	0	0	0	0	0	0	0	0	0	0	0	0	0	0	0	0	0	0	0	0	0	0	0	0	0	0	0	0	0	0	0	0	0	0	0	0	0	0	0	0	0	0	0	0	0	0
k__Bacteria|p__Bacteroidota|c__Bacteroidia|o__Bacteroidales|f__Rikenellaceae|g__Alistipes|s__Alistipes_ihumii	0	0	0	0	0	0	0	0	0	0	0	0	0	0	0	0	0	0	0	0	0	0	0	0	0	0	0	0	0	0	0	0	0	0	0	0	0	0	0	0	0	0	0	0	0	0	0	0	0
k__Bacteria|p__Firmicutes|c__Clostridia|o__Eubacteriales|f__Oscillospiraceae|g__Faecalibacterium|s__Faecalibacterium_wellingii	0	0	0	0	0	0	0	0	0	0	0	0	0	0	0	0	0	0	0	0	0	0	0	0	0	0	0	0	0	0	0	0	0	0	0	0	0	0	0	0	0	0	0	0	0	0	0	0	0
k__Bacteria|p__Bacteroidota|c__Bacteroidia|o__Bacteroidales|f__Prevotellaceae|g__Leyella|s__Leyella_SGB1672	0	0	0	0	0	0	0	0	0	0	0	0	0	0	0	0	0	0	0	0	0	0	0	0	0	0	0	0	0	0	0	0	0	0	0	0	0	0	0	0	0	0	0	0	0	0	0	0	0
k__Bacteria|p__Bacteroidota|c__CFGB4405|o__OFGB4405|f__FGB4405|g__GGB1266|s__GGB1266_SGB1699	0	0	0	0	0	0	0	0	0	0	0	0	0	0	0	0	0	0	0	0	0	0	0	0	0	0	0	0	0	0	0	0	0	0	0	0	0	0	0	0	0	0	0	0	0	0	0	0	0
k__Bacteria|p__Firmicutes|c__Clostridia|o__Eubacteriales|f__Oscillospiraceae|g__GGB9636|s__GGB9636_SGB15108	0	0	0	0	0	0	0	0	0	0	0	0	0	0	0	0	0	0	0	0	0	0	0	0	0	0	0	0	0	0	0	0	0	0	0	0	0	0	0	0	0	0	0	0	0	0	0	0	0
k__Bacteria|p__Firmicutes|c__CFGB2932|o__OFGB2932|f__FGB2932|g__GGB9261|s__GGB9261_SGB14209	0	0	0	0	0	0	0	0	0	0	0	0	0	0	0	0	0	0	0	0	0	0	0	0	0	0	0	0	0	0	0	0	0	0	0	0	0	0	0	0	0	0	0	0	0	0	0	0	0
k__Bacteria|p__Firmicutes|c__CFGB8294|o__OFGB8294|f__FGB8294|g__GGB9328|s__GGB9328_SGB14291	0	0	0	0	0	0	0	0	0	0	0	0	0	0	0	0	0	0	0	0	0	0	0	0	0	0	0	0	0	0	0	0	0	0	0	0	0	0	0	0	0	0	0	0	0	0	0	0	0
k__Bacteria|p__Firmicutes|c__CFGB10325|o__OFGB10325|f__FGB10325|g__GGB100910|s__GGB100910_SGB146314	0	0	0	0	0	0	0	0	0	0	0	0	0	0	0	0	0	0	0	0	0	0	0	0	0	0	0	0	0	0	0	0	0	0	0	0	0	0	0	0	0	0	0	0	0	0	0	0	0
k__Bacteria|p__Firmicutes|c__Clostridia|o__Eubacteriales|f__Oscillospiraceae|g__Oscillospiraceae_unclassified|s__Oscillospiraceae_unclassified_SGB15256	0	0	0	0	0	0	0	0	0	0	0	0	0	0	0	0	0	0	0	0	0	0	0	0	0	0	0	0	0	0	0	0	0	0	0	0	0	0	0	0	0	0	0	0	0	0	0	0	0
k__Bacteria|p__Firmicutes|c__Clostridia|o__Eubacteriales|f__Oscillospiraceae|g__GGB13493|s__GGB13493_SGB15238	0	0	0	0	0	0	0	0	0	0	0	0	0	0	0	0	0	0	0	0	0	0	0	0	0	0	0	0	0	0	0	0	0	0	0	0	0	0	0	0	0	0	0	0	0	0	0	0	0
k__Bacteria|p__Firmicutes|c__CFGB79261|o__OFGB79261|f__FGB79261|g__GGB36410|s__GGB36410_SGB52763	0	0	0	0	0	0	0	0	0	0	0	0	0	0	0	0	0	0	0	0	0	0	0	0	0	0	0	0	0	0	0	0	0	0	0	0	0	0	0	0	0	0	0	0	0	0	0	0	0
k__Bacteria|p__Firmicutes|c__CFGB1778|o__OFGB1778|f__FGB1778|g__GGB4713|s__GGB4713_SGB6526	0	0	0	0	0	0	0	0	0	0	0	0	0	0	0	0	0	0	0	0	0	0	0	0	0	0	0	0	0	0	0	0	0	0	0	0	0	0	0	0	0	0	0	0	0	0	0	0	0
k__Bacteria|p__Firmicutes|c__CFGB10021|o__OFGB10021|f__FGB10021|g__GGB9256|s__GGB9256_SGB14202	0	0	0	0	0	0	0	0	0	0	0	0	0	0	0	0	0	0	0	0	0	0	0	0	0	0	0	0	0	0	0	0	0	0	0	0	0	0	0	0	0	0	0	0	0	0	0	0	0
k__Bacteria|p__Bacteroidota|c__Bacteroidia|o__Bacteroidales|f__Prevotellaceae|g__Hallella|s__Hallella_faecis|t__SGB1705	0	0	0	0	0	0	0	0	0	0	0	0	0	0	0	0	0	0	0	0	0	0	0	0	0	0	0	0	0	0	0	0	0	0	0	0	0	0	0	0	0	0	0	0	0	0	0	0	0
k__Bacteria|p__Firmicutes|c__CFGB4648|o__OFGB4648|f__FGB4648|g__GGB3303|s__GGB3303_SGB4364|t__SGB4364	0	0	0	0	0	0	0	0	0	0	0	0	0	0	0	0	0	0	0	0	0	0	0	0	0	0	0	0	0	0	0	0	0	0	0	0	0	0	0	0	0	0	0	0	0	0	0	0	0
k__Bacteria|p__Pseudomonadota|c__Betaproteobacteria|o__Burkholderiales|f__Sutterellaceae|g__Duodenibacillus|s__Duodenibacillus_massiliensis|t__SGB9273	0	0	0	0	0	0	0	0	0	0	0	0	0	0	0	0	0	0	0	0	0	0	0	0	0	0	0	0	0	0	0	0	0	0	0	0	0	0	0	0	0	0	0	0	0	0	0	0	0
k__Bacteria|p__Firmicutes|c__CFGB2984|o__OFGB2984|f__FGB2984|g__GGB9346|s__GGB9346_SGB14312|t__SGB14312	0	0	0	0	0	0	0	0	0	0	0	0	0	0	0	0	0	0	0	0	0	0	0	0	0	0	0	0	0	0	0	0	0	0	0	0	0	0	0	0	0	0	0	0	0	0	0	0	0
k__Bacteria|p__Firmicutes|c__CFGB9989|o__OFGB9989|f__FGB9989|g__GGB9712|s__GGB9712_SGB15244|t__SGB15244	0	0	0	0	0	0	0	0	0	0	0	0	0	0	0	0	0	0	0	0	0	0	0	0	0	0	0	0	0	0	0	0	0	0	0	0	0	0	0	0	0	0	0	0	0	0	0	0	0
k__Bacteria|p__Bacteroidota|c__Bacteroidia|o__Bacteroidales|f__Prevotellaceae|g__Prevotella|s__Prevotella_dentalis|t__SGB1666	0	0	0	0	0	0	0	0	0	0	0	0	0	0	0	0	0	0	0	0	0	0	0	0	0	0	0	0	0	0	0	0	0	0	0	0	0	0	0	0	0	0	0	0	0	0	0	0	0
k__Bacteria|p__Spirochaetota|c__Spirochaetia|o__Spirochaetales|f__Treponemataceae|g__GGB2631|s__GGB2631_SGB3548|t__SGB3548	0	0	0	0	0	0	0	0	0	0	0	0	0	0	0	0	0	0	0	0	0	0	0	0	0	0	0	0	0	0	0	0	0	0	0	0	0	0	0	0	0	0	0	0	0	0	0	0	0
k__Bacteria|p__Bacteroidota|c__CFGB529|o__OFGB529|f__FGB529|g__GGB1093|s__GGB1093_SGB1404|t__SGB1404	0	0	0	0	0	0	0	0	0	0	0	0	0	0	0	0	0	0	0	0	0	0	0	0	0	0	0	0	0	0	0	0	0	0	0	0	0	0	0	0	0	0	0	0	0	0	0	0	0
k__Bacteria|p__Firmicutes|c__Clostridia|o__Eubacteriales|f__Oscillospiraceae|g__Brotocaccenecus|s__Brotocaccenecus_cirricatena|t__SGB15091	0	0	0	0	0	0	0	0	0	0	0	0	0	0	0	0	0	0	0	0	0	0	0	0	0	0	0	0	0	0	0	0	0	0	0	0	0	0	0	0	0	0	0	0	0	0	0	0	0
k__Bacteria|p__Firmicutes|c__Clostridia|o__Eubacteriales|f__Oscillospiraceae|g__Oscillospiraceae_unclassified|s__Oscillospiraceae_unclassified_SGB15251|t__SGB15251	0	0	0	0	0	0	0	0	0	0	0	0	0	0	0	0	0	0	0	0	0	0	0	0	0	0	0	0	0	0	0	0	0	0	0	0	0	0	0	0	0	0	0	0	0	0	0	0	0
k__Bacteria|p__Bacteroidota|c__Bacteroidia|o__Bacteroidales|f__Muribaculaceae|g__GGB1497|s__GGB1497_SGB2076|t__SGB2076	0	0	0	0	0	0	0	0	0	0	0	0	0	0	0	0	0	0	0	0	0	0	0	0	0	0	0	0	0	0	0	0	0	0	0	0	0	0	0	0	0	0	0	0	0	0	0	0	0
k__Bacteria|p__Bacteroidota|c__CFGB629|o__OFGB629|f__FGB629|g__GGB1495|s__GGB1495_SGB2071|t__SGB2071	0	0	0	0	0	0	0	0	0	0	0	0	0	0	0	0	0	0	0	0	0	0	0	0	0	0	0	0	0	0	0	0	0	0	0	0	0	0	0	0	0	0	0	0	0	0	0	0	0
k__Bacteria|p__Firmicutes|c__Clostridia|o__Eubacteriales|f__Oscillospiraceae|g__GGB9634|s__GGB9634_SGB15095|t__SGB15095	0	0	0	0	0	0	0	0	0	0	0	0	0	0	0	0	0	0	0	0	0	0	0	0	0	0	0	0	0	0	0	0	0	0	0	0	0	0	0	0	0	0	0	0	0	0	0	0	0
k__Bacteria|p__Firmicutes|c__CFGB3062|o__OFGB3062|f__FGB3062|g__GGB9747|s__GGB9747_SGB15355|t__SGB15355	0	0	0	0	0	0	0	0	0	0	0	0	0	0	0	0	0	0	0	0	0	0	0	0	0	0	0	0	0	0	0	0	0	0	0	0	0	0	0	0	0	0	0	0	0	0	0	0	0
k__Bacteria|p__Firmicutes|c__CFGB3062|o__OFGB3062|f__FGB3062|g__GGB9747|s__GGB9747_SGB15356|t__SGB15356	0	0	0	0	0	0	0	0	0	0	0	0	0	0	0	0	0	0	0	0	0	0	0	0	0	0	0	0	0	0	0	0	0	0	0	0	0	0	0	0	0	0	0	0	0	0	0	0	0
k__Bacteria|p__Bacteroidota|c__CFGB74620|o__OFGB74620|f__FGB74620|g__GGB1618|s__GGB1618_SGB2215|t__SGB2215	0	0	0	0	0	0	0	0	0	0	0	0	0	0	0	0	0	0	0	0	0	0	0	0	0	0	0	0	0	0	0	0	0	0	0	0	0	0	0	0	0	0	0	0	0	0	0	0	0
k__Bacteria|p__Bacteroidota|c__Bacteroidia|o__Bacteroidales|f__Rikenellaceae|g__Alistipes|s__Alistipes_communis|t__SGB2290	0	0	0	0	0	0	0	0	0	0	0	0	0	0	0	0	0	0	0	0	0	0	0	0	0	0	0	0	0	0	0	0	0	0	0	0	0	0	0	0	0	0	0	0	0	0	0	0	0
k__Bacteria|p__Bacteroidota|c__CFGB11479|o__OFGB11479|f__FGB11479|g__GGB1630|s__GGB1630_SGB2238|t__SGB2238	0	0	0	0	0	0	0	0	0	0	0	0	0	0	0	0	0	0	0	0	0	0	0	0	0	0	0	0	0	0	0	0	0	0	0	0	0	0	0	0	0	0	0	0	0	0	0	0	0
k__Bacteria|p__Spirochaetota|c__Spirochaetia|o__Spirochaetales|f__Treponemataceae|g__Treponema|s__Treponema_succinifaciens|t__SGB3546_group	0	0	0	0	0	0	0	0	0	0	0	0	0	0	0	0	0	0	0	0	0	0	0	0	0	0	0	0	0	0	0	0	0	0	0	0	0	0	0	0	0	0	0	0	0	0	0	0	0
k__Bacteria|p__Firmicutes|c__CFGB2837|o__OFGB2837|f__FGB2837|g__GGB9075|s__GGB9075_SGB13997|t__SGB13997	0	0	0	0	0	0	0	0	0	0	0	0	0	0	0	0	0	0	0	0	0	0	0	0	0	0	0	0	0	0	0	0	0	0	0	0	0	0	0	0	0	0	0	0	0	0	0	0	0
k__Bacteria|p__Bacteroidota|c__CFGB27697|o__OFGB27697|f__FGB27697|g__GGB1633|s__GGB1633_SGB2241|t__SGB2241	0	0	0	0	0	0	0	0	0	0	0	0	0	0	0	0	0	0	0	0	0	0	0	0	0	0	0	0	0	0	0	0	0	0	0	0	0	0	0	0	0	0	0	0	0	0	0	0	0
k__Bacteria|p__Firmicutes|c__CFGB3054|o__OFGB3054|f__FGB3054|g__GGB33512|s__GGB33512_SGB15203|t__SGB15203	0	0	0	0	0	0	0	0	0	0	0	0	0	0	0	0	0	0	0	0	0	0	0	0	0	0	0	0	0	0	0	0	0	0	0	0	0	0	0	0	0	0	0	0	0	0	0	0	0
k__Bacteria|p__Bacteroidota|c__CFGB658|o__OFGB658|f__FGB658|g__GGB1627|s__GGB1627_SGB2229|t__SGB2229	0	0	0	0	0	0	0	0	0	0	0	0	0	0	0	0	0	0	0	0	0	0	0	0	0	0	0	0	0	0	0	0	0	0	0	0	0	0	0	0	0	0	0	0	0	0	0	0	0
k__Bacteria|p__Firmicutes|c__Clostridia|o__Eubacteriales|f__Oscillospiraceae|g__Dysosmobacter|s__Dysosmobacter_welbionis|t__SGB15078	0	0	0	0	0	0	0	0	0	0	0	0	0	0	0	0	0	0	0	0	0	0	0	0	0	0	0	0	0	0	0	0	0	0	0	0	0	0	0	0	0	0	0	0	0	0	0	0	0
k__Bacteria|p__Firmicutes|c__CFGB3054|o__OFGB3054|f__FGB3054|g__GGB9691|s__GGB9691_SGB15198|t__SGB15198	0	0	0	0	0	0	0	0	0	0	0	0	0	0	0	0	0	0	0	0	0	0	0	0	0	0	0	0	0	0	0	0	0	0	0	0	0	0	0	0	0	0	0	0	0	0	0	0	0
k__Bacteria|p__Firmicutes|c__CFGB3054|o__OFGB3054|f__FGB3054|g__GGB9715|s__GGB9715_SGB15267|t__SGB15267	0	0	0	0	0	0	0	0	0	0	0	0	0	0	0	0	0	0	0	0	0	0	0	0	0	0	0	0	0	0	0	0	0	0	0	0	0	0	0	0	0	0	0	0	0	0	0	0	0
k__Bacteria|p__Firmicutes|c__CFGB2837|o__OFGB2837|f__FGB2837|g__GGB9081|s__GGB9081_SGB14005|t__SGB14005	0	0	0	0	0	0	0	0	0	0	0	0	0	0	0	0	0	0	0	0	0	0	0	0	0	0	0	0	0	0	0	0	0	0	0	0	0	0	0	0	0	0	0	0	0	0	0	0	0
k__Bacteria|p__Firmicutes|c__Negativicutes|o__Veillonellales|f__Veillonellaceae|g__GGB4266|s__GGB4266_SGB5809|t__SGB5809	0	0	0	0	0	0	0	0	0	0	0	0	0	0	0	0	0	0	0	0	0	0	0	0	0	0	0	0	0	0	0	0	0	0	0	0	0	0	0	0	0	0	0	0	0	0	0	0	0
k__Bacteria|p__Bacteroidota|c__Bacteroidia|o__Bacteroidales|f__Prevotellaceae|g__GGB1247|s__GGB1247_SGB1668|t__SGB1668	0	0	0	0	0	0	0	0	0	0	0	0	0	0	0	0	0	0	0	0	0	0	0	0	0	0	0	0	0	0	0	0	0	0	0	0	0	0	0	0	0	0	0	0	0	0	0	0	0
k__Bacteria|p__Bacteroidota|c__Bacteroidia|o__Bacteroidales|f__Prevotellaceae|g__GGB82047|s__GGB82047_SGB1701|t__SGB1701	0	0	0	0	0	0	0	0	0	0	0	0	0	0	0	0	0	0	0	0	0	0	0	0	0	0	0	0	0	0	0	0	0	0	0	0	0	0	0	0	0	0	0	0	0	0	0	0	0
k__Bacteria|p__Firmicutes|c__CFGB337|o__OFGB337|f__FGB337|g__GGB13646|s__GGB13646_SGB1005|t__SGB1005	0	0	0	0	0	0	0	0	0	0	0	0	0	0	0	0	0	0	0	0	0	0	0	0	0	0	0	0	0	0	0	0	0	0	0	0	0	0	0	0	0	0	0	0	0	0	0	0	0
k__Bacteria|p__Firmicutes|c__Negativicutes|o__Veillonellales|f__Veillonellaceae|g__Dialister|s__Dialister_invisus|t__SGB5825	0	0	0	0	0	0	0	0	0	0	0	0	0	0	0	0	0	0	0	0	0	0	0	0	0	0	0	0	0	0	0	0	0	0	0	0	0	0	0	0	0	0	0	0	0	0	0	0	0
k__Bacteria|p__Firmicutes|c__Clostridia|o__Eubacteriales|f__Oscillospiraceae|g__GGB9708|s__GGB9708_SGB15233|t__SGB15233	0	0	0	0	0	0	0	0	0	0	0	0	0	0	0	0	0	0	0	0	0	0	0	0	0	0	0	0	0	0	0	0	0	0	0	0	0	0	0	0	0	0	0	0	0	0	0	0	0
k__Bacteria|p__Bacteroidota|c__CFGB1670|o__OFGB1670|f__FGB1670|g__GGB47687|s__GGB47687_SGB2286|t__SGB2286	0	0	0	0	0	0	0	0	0	0	0	0	0	0	0	0	0	0	0	0	0	0	0	0	0	0	0	0	0	0	0	0	0	0	0	0	0	0	0	0	0	0	0	0	0	0	0	0	0
k__Bacteria|p__Firmicutes|c__Negativicutes|o__Selenomonadales|f__Selenomonadaceae|g__Mitsuokella|s__Mitsuokella_jalaludinii|t__SGB5904	0	0	0	0	0	0	0	0	0	0	0	0	0	0	0	0	0	0	0	0	0	0	0	0	0	0	0	0	0	0	0	0	0	0	0	0	0	0	0	0	0	0	0	0	0	0	0	0	0
k__Bacteria|p__Bacteroidota|c__CFGB11479|o__OFGB11479|f__FGB11479|g__GGB1632|s__GGB1632_SGB2240|t__SGB2240	0	0	0	0	0	0	0	0	0	0	0	0	0	0	0	0	0	0	0	0	0	0	0	0	0	0	0	0	0	0	0	0	0	0	0	0	0	0	0	0	0	0	0	0	0	0	0	0	0
k__Bacteria|p__Thermodesulfobacteriota|c__Desulfovibrionia|o__Desulfovibrionales|f__Desulfovibrionaceae|g__GGB9813|s__GGB9813_SGB15447|t__SGB15447	0	0	0	0	0	0	0	0	0	0	0	0	0	0	0	0	0	0	0	0	0	0	0	0	0	0	0	0	0	0	0	0	0	0	0	0	0	0	0	0	0	0	0	0	0	0	0	0	0
k__Bacteria|p__Pseudomonadota|c__CFGB2394|o__OFGB2394|f__FGB2394|g__GGB6544|s__GGB6544_SGB9243|t__SGB9243	0	0	0	0	0	0	0	0	0	0	0	0	0	0	0	0	0	0	0	0	0	0	0	0	0	0	0	0	0	0	0	0	0	0	0	0	0	0	0	0	0	0	0	0	0	0	0	0	0
k__Bacteria|p__Firmicutes|c__CFGB3026|o__OFGB3026|f__FGB3026|g__GGB100921|s__GGB100921_SGB14905|t__SGB14905	0	0	0	0	0	0	0	0	0	0	0	0	0	0	0	0	0	0	0	0	0	0	0	0	0	0	0	0	0	0	0	0	0	0	0	0	0	0	0	0	0	0	0	0	0	0	0	0	0
k__Bacteria|p__Firmicutes|c__Clostridia|o__Lachnospirales|f__Lachnospiraceae|g__Enterocloster|s__Enterocloster_hominis_ex_Hitch_et_al_2024|t__SGB4763	0	0	0	0	0	0	0	0	0	0	0	0	0	0	0	0	0	0	0	0	0	0	0	0	0	0	0	0	0	0	0	0	0	0	0	0	0	0	0	0	0	0	0	0	0	0	0	0	0
k__Bacteria|p__Firmicutes|c__CFGB2840|o__OFGB2840|f__FGB2840|g__GGB9095|s__GGB9095_SGB14026|t__SGB14026	0	0	0	0	0	0	0	0	0	0	0	0	0	0	0	0	0	0	0	0	0	0	0	0	0	0	0	0	0	0	0	0	0	0	0	0	0	0	0	0	0	0	0	0	0	0	0	0	0
k__Bacteria|p__Firmicutes|c__Clostridia|o__Eubacteriales|f__Oscillospiraceae|g__Ruminococcus|s__Ruminococcus_bicirculans_ex_Wegman_et_al_2014|t__SGB4262	0	0	0	0	0	0	0	0	0	0	0	0	0	0	0	0	0	0	0	0	0	0	0	0	0	0	0	0	0	0	0	0	0	0	0	0	0	0	0	0	0	0	0	0	0	0	0	0	0
k__Bacteria|p__Firmicutes|c__Clostridia|o__Eubacteriales|f__Oscillospiraceae|g__GGB9636|s__GGB9636_SGB15107|t__SGB15107	0	0	0	0	0	0	0	0	0	0	0	0	0	0	0	0	0	0	0	0	0	0	0	0	0	0	0	0	0	0	0	0	0	0	0	0	0	0	0	0	0	0	0	0	0	0	0	0	0
k__Bacteria|p__Bacteroidota|c__CFGB511|o__OFGB511|f__FGB511|g__GGB1066|s__GGB1066_SGB1370|t__SGB1370	0	0	0	0	0	0	0	0	0	0	0	0	0	0	0	0	0	0	0	0	0	0	0	0	0	0	0	0	0	0	0	0	0	0	0	0	0	0	0	0	0	0	0	0	0	0	0	0	0
k__Bacteria|p__Firmicutes|c__CFGB3054|o__OFGB3054|f__FGB3054|g__GGB9690|s__GGB9690_SGB15196|t__SGB15196	0	0	0	0	0	0	0	0	0	0	0	0	0	0	0	0	0	0	0	0	0	0	0	0	0	0	0	0	0	0	0	0	0	0	0	0	0	0	0	0	0	0	0	0	0	0	0	0	0
k__Bacteria|p__Actinomycetota|c__Coriobacteriia|o__Coriobacteriales|f__Atopobiaceae|g__Parolsenella|s__Parolsenella_catena|t__SGB14379	0	0	0	0	0	0	0	0	0	0	0	0	0	0	0	0	0	0	0	0	0	0	0	0	0	0	0	0	0	0	0	0	0	0	0	0	0	0	0	0	0	0	0	0	0	0	0	0	0
k__Bacteria|p__Firmicutes|c__CFGB1527|o__OFGB1527|f__FGB1527|g__GGB3859|s__GGB3859_SGB5234|t__SGB5234_group	0	0	0	0	0	0	0	0	0	0	0	0	0	0	0	0	0	0	0	0	0	0	0	0	0	0	0	0	0	0	0	0	0	0	0	0	0	0	0	0	0	0	0	0	0	0	0	0	0
k__Bacteria|p__Firmicutes|c__Erysipelotrichia|o__Erysipelotrichales|f__Coprobacillaceae|g__Catenibacterium|s__Catenibacterium_mitsuokai|t__SGB6778_group	0	0	0	0	0	0	0	0	0	0	0	0	0	0	0	0	0	0	0	0	0	0	0	0	0	0	0	0	0	0	0	0	0	0	0	0	0	0	0	0	0	0	0	0	0	0	0	0	0
k__Bacteria|p__Bacteroidota|c__Bacteroidia|o__Bacteroidales|f__Prevotellaceae|g__GGB1239|s__GGB1239_SGB1657|t__SGB1657	0	0	0	0	0	0	0	0	0	0	0	0	0	0	0	0	0	0	0	0	0	0	0	0	0	0	0	0	0	0	0	0	0	0	0	0	0	0	0	0	0	0	0	0	0	0	0	0	0
k__Bacteria|p__Bacteroidota|c__Bacteroidia|o__Bacteroidales|f__Rikenellaceae|g__Alistipes|s__Alistipes_ihumii|t__SGB2328	0	0	0	0	0	0	0	0	0	0	0	0	0	0	0	0	0	0	0	0	0	0	0	0	0	0	0	0	0	0	0	0	0	0	0	0	0	0	0	0	0	0	0	0	0	0	0	0	0
k__Bacteria|p__Firmicutes|c__Clostridia|o__Eubacteriales|f__Oscillospiraceae|g__Faecalibacterium|s__Faecalibacterium_wellingii|t__SGB15340	0	0	0	0	0	0	0	0	0	0	0	0	0	0	0	0	0	0	0	0	0	0	0	0	0	0	0	0	0	0	0	0	0	0	0	0	0	0	0	0	0	0	0	0	0	0	0	0	0
k__Bacteria|p__Bacteroidota|c__Bacteroidia|o__Bacteroidales|f__Prevotellaceae|g__Leyella|s__Leyella_SGB1672|t__SGB1672	0	0	0	0	0	0	0	0	0	0	0	0	0	0	0	0	0	0	0	0	0	0	0	0	0	0	0	0	0	0	0	0	0	0	0	0	0	0	0	0	0	0	0	0	0	0	0	0	0
k__Bacteria|p__Firmicutes|c__Clostridia|o__Lachnospirales|f__Lachnospiraceae|g__Coprococcus|s__Coprococcus_eutactus|t__SGB5121	0	0	0	0	0	0	0	0	0	0	0	0	0	0	0	0	0	0	0	0	0	0	0	0	0	0	0	0	0	0	0	0	0	0	0	0	0	0	0	0	0	0	0	0	0	0	0	0	0
k__Bacteria|p__Bacteroidota|c__CFGB4405|o__OFGB4405|f__FGB4405|g__GGB1266|s__GGB1266_SGB1699|t__SGB1699	0	0	0	0	0	0	0	0	0	0	0	0	0	0	0	0	0	0	0	0	0	0	0	0	0	0	0	0	0	0	0	0	0	0	0	0	0	0	0	0	0	0	0	0	0	0	0	0	0
k__Bacteria|p__Firmicutes|c__Clostridia|o__Eubacteriales|f__Oscillospiraceae|g__GGB9636|s__GGB9636_SGB15108|t__SGB15108	0	0	0	0	0	0	0	0	0	0	0	0	0	0	0	0	0	0	0	0	0	0	0	0	0	0	0	0	0	0	0	0	0	0	0	0	0	0	0	0	0	0	0	0	0	0	0	0	0
k__Bacteria|p__Firmicutes|c__CFGB2932|o__OFGB2932|f__FGB2932|g__GGB9261|s__GGB9261_SGB14209|t__SGB14209	0	0	0	0	0	0	0	0	0	0	0	0	0	0	0	0	0	0	0	0	0	0	0	0	0	0	0	0	0	0	0	0	0	0	0	0	0	0	0	0	0	0	0	0	0	0	0	0	0
k__Bacteria|p__Firmicutes|c__CFGB8294|o__OFGB8294|f__FGB8294|g__GGB9328|s__GGB9328_SGB14291|t__SGB14291	0	0	0	0	0	0	0	0	0	0	0	0	0	0	0	0	0	0	0	0	0	0	0	0	0	0	0	0	0	0	0	0	0	0	0	0	0	0	0	0	0	0	0	0	0	0	0	0	0
k__Bacteria|p__Firmicutes|c__CFGB10325|o__OFGB10325|f__FGB10325|g__GGB100910|s__GGB100910_SGB146314|t__SGB146314	0	0	0	0	0	0	0	0	0	0	0	0	0	0	0	0	0	0	0	0	0	0	0	0	0	0	0	0	0	0	0	0	0	0	0	0	0	0	0	0	0	0	0	0	0	0	0	0	0
k__Bacteria|p__Firmicutes|c__Clostridia|o__Eubacteriales|f__Oscillospiraceae|g__Oscillospiraceae_unclassified|s__Oscillospiraceae_unclassified_SGB15256|t__SGB15256	0	0	0	0	0	0	0	0	0	0	0	0	0	0	0	0	0	0	0	0	0	0	0	0	0	0	0	0	0	0	0	0	0	0	0	0	0	0	0	0	0	0	0	0	0	0	0	0	0
k__Bacteria|p__Firmicutes|c__Clostridia|o__Eubacteriales|f__Oscillospiraceae|g__GGB13493|s__GGB13493_SGB15238|t__SGB15238	0	0	0	0	0	0	0	0	0	0	0	0	0	0	0	0	0	0	0	0	0	0	0	0	0	0	0	0	0	0	0	0	0	0	0	0	0	0	0	0	0	0	0	0	0	0	0	0	0
k__Bacteria|p__Firmicutes|c__CFGB79261|o__OFGB79261|f__FGB79261|g__GGB36410|s__GGB36410_SGB52763|t__SGB52763	0	0	0	0	0	0	0	0	0	0	0	0	0	0	0	0	0	0	0	0	0	0	0	0	0	0	0	0	0	0	0	0	0	0	0	0	0	0	0	0	0	0	0	0	0	0	0	0	0
k__Bacteria|p__Firmicutes|c__CFGB1778|o__OFGB1778|f__FGB1778|g__GGB4713|s__GGB4713_SGB6526|t__SGB6526	0	0	0	0	0	0	0	0	0	0	0	0	0	0	0	0	0	0	0	0	0	0	0	0	0	0	0	0	0	0	0	0	0	0	0	0	0	0	0	0	0	0	0	0	0	0	0	0	0
k__Bacteria|p__Firmicutes|c__CFGB10021|o__OFGB10021|f__FGB10021|g__GGB9256|s__GGB9256_SGB14202|t__SGB14202	0	0	0	0	0	0	0	0	0	0	0	0	0	0	0	0	0	0	0	0	0	0	0	0	0	0	0	0	0	0	0	0	0	0	0	0	0	0	0	0	0	0	0	0	0	0	0	0	0
k__Bacteria|p__Firmicutes|c__Erysipelotrichia|o__Erysipelotrichales|f__Erysipelotrichaceae|g__Amedibacterium	0	0	0	0	0	0	0	0	0	0	0	0	0	0	0	0	0	0	0	0	0	0	0	0	0	0	0	0	0	0	0	0	0	0	0	0	0	0	0	0	0	0	0	0	0	0	0	0	0
k__Bacteria|p__Firmicutes|c__Erysipelotrichia|o__Erysipelotrichales|f__Erysipelotrichaceae|g__Amedibacterium|s__Amedibacterium_intestinale	0	0	0	0	0	0	0	0	0	0	0	0	0	0	0	0	0	0	0	0	0	0	0	0	0	0	0	0	0	0	0	0	0	0	0	0	0	0	0	0	0	0	0	0	0	0	0	0	0
k__Bacteria|p__Firmicutes|c__Erysipelotrichia|o__Erysipelotrichales|f__Erysipelotrichaceae|g__Amedibacterium|s__Amedibacterium_intestinale|t__SGB4042	0	0	0	0	0	0	0	0	0	0	0	0	0	0	0	0	0	0	0	0	0	0	0	0	0	0	0	0	0	0	0	0	0	0	0	0	0	0	0	0	0	0	0	0	0	0	0	0	0
k__Bacteria|p__Fusobacteriota|c__Fusobacteriia|o__Fusobacteriales|f__Fusobacteriaceae|g__Fusobacterium|s__Fusobacterium_varium	0	0	0	0	0	0	0	0	0	0	0	0	0	0	0	0	0	0	0	0	0	0	0	0	0	0	0	0	0	0	0	0	0	0	0	0	0	0	0	0	0	0	0	0	0	0	0	0	0
k__Bacteria|p__Fusobacteriota|c__Fusobacteriia|o__Fusobacteriales|f__Fusobacteriaceae|g__Fusobacterium|s__Fusobacterium_varium|t__SGB6038	0	0	0	0	0	0	0	0	0	0	0	0	0	0	0	0	0	0	0	0	0	0	0	0	0	0	0	0	0	0	0	0	0	0	0	0	0	0	0	0	0	0	0	0	0	0	0	0	0
k__Bacteria|p__Firmicutes|c__Tissierellia|o__Tissierellales|f__Peptoniphilaceae|g__Peptoniphilus	0	0	0	0	0	0	0	0	0	0	0	0	0	0	0	0	0	0	0	0	0	0	0	0	0	0	0	0	0	0	0	0	0	0	0	0	0	0	0	0	0	0	0	0	0	0	0	0	0
k__Bacteria|p__Firmicutes|c__Clostridia|o__Eubacteriales|f__Clostridiaceae|g__Clostridium|s__Clostridium_SGB65129	0	0	0	0	0	0	0	0	0	0	0	0	0	0	0	0	0	0	0	0	0	0	0	0	0	0	0	0	0	0	0	0	0	0	0	0	0	0	0	0	0	0	0	0	0	0	0	0	0
k__Bacteria|p__Pseudomonadota|c__Betaproteobacteria|o__Burkholderiales|f__Sutterellaceae|g__Sutterella|s__Sutterella_SGB9293	0	0	0	0	0	0	0	0	0	0	0	0	0	0	0	0	0	0	0	0	0	0	0	0	0	0	0	0	0	0	0	0	0	0	0	0	0	0	0	0	0	0	0	0	0	0	0	0	0
k__Bacteria|p__Firmicutes|c__Tissierellia|o__Tissierellales|f__Peptoniphilaceae|g__Peptoniphilus|s__Peptoniphilus_harei	0	0	0	0	0	0	0	0	0	0	0	0	0	0	0	0	0	0	0	0	0	0	0	0	0	0	0	0	0	0	0	0	0	0	0	0	0	0	0	0	0	0	0	0	0	0	0	0	0
k__Bacteria|p__Firmicutes|c__Clostridia|o__Eubacteriales|f__Clostridiaceae|g__Clostridium|s__Clostridium_SGB65129|t__SGB65129	0	0	0	0	0	0	0	0	0	0	0	0	0	0	0	0	0	0	0	0	0	0	0	0	0	0	0	0	0	0	0	0	0	0	0	0	0	0	0	0	0	0	0	0	0	0	0	0	0
k__Bacteria|p__Pseudomonadota|c__Betaproteobacteria|o__Burkholderiales|f__Sutterellaceae|g__Sutterella|s__Sutterella_SGB9293|t__SGB9293	0	0	0	0	0	0	0	0	0	0	0	0	0	0	0	0	0	0	0	0	0	0	0	0	0	0	0	0	0	0	0	0	0	0	0	0	0	0	0	0	0	0	0	0	0	0	0	0	0
k__Bacteria|p__Firmicutes|c__Tissierellia|o__Tissierellales|f__Peptoniphilaceae|g__Peptoniphilus|s__Peptoniphilus_harei|t__SGB6693	0	0	0	0	0	0	0	0	0	0	0	0	0	0	0	0	0	0	0	0	0	0	0	0	0	0	0	0	0	0	0	0	0	0	0	0	0	0	0	0	0	0	0	0	0	0	0	0	0
k__Bacteria|p__Firmicutes|c__Tissierellia|o__Tissierellales|f__Peptoniphilaceae|g__Peptoniphilus|s__Peptoniphilus_harei|t__SGB6697	0	0	0	0	0	0	0	0	0	0	0	0	0	0	0	0	0	0	0	0	0	0	0	0	0	0	0	0	0	0	0	0	0	0	0	0	0	0	0	0	0	0	0	0	0	0	0	0	0
k__Bacteria|p__Pseudomonadota|c__Gammaproteobacteria|o__Enterobacterales|f__Enterobacteriaceae|g__Escherichia|s__Escherichia_albertii	0	0	0	0	0	0	0	0	0	0	0	0	0	0	0	0	0	0	0	0	0	0	0	0	0	0	0	0	0	0	0	0	0	0	0	0	0	0	0	0	0	0	0	0	0	0	0	0	0
k__Bacteria|p__Pseudomonadota|c__Gammaproteobacteria|o__Enterobacterales|f__Enterobacteriaceae|g__Escherichia|s__Escherichia_albertii|t__SGB10063	0	0	0	0	0	0	0	0	0	0	0	0	0	0	0	0	0	0	0	0	0	0	0	0	0	0	0	0	0	0	0	0	0	0	0	0	0	0	0	0	0	0	0	0	0	0	0	0	0
k__Bacteria|p__Actinomycetota|c__Coriobacteriia|o__Coriobacteriales|f__Coriobacteriaceae|g__Collinsella|s__Collinsella_intestinalis	0	0	0	0	0	0	0	0	0	0	0	0	0	0	0	0	0	0	0	0	0	0	0	0	0	0	0	0	0	0	0	0	0	0	0	0	0	0	0	0	0	0	0	0	0	0	0	0	0
k__Bacteria|p__Actinomycetota|c__Coriobacteriia|o__Coriobacteriales|f__Coriobacteriaceae|g__Collinsella|s__Collinsella_intestinalis|t__SGB14741	0	0	0	0	0	0	0	0	0	0	0	0	0	0	0	0	0	0	0	0	0	0	0	0	0	0	0	0	0	0	0	0	0	0	0	0	0	0	0	0	0	0	0	0	0	0	0	0	0
k__Bacteria|p__Firmicutes|c__Erysipelotrichia|o__Erysipelotrichales|f__Turicibacteraceae	0	0	0	0	0	0	0	0	0	0	0	0	0	0	0	0	0	0	0	0	0	0	0	0	0	0	0	0	0	0	0	0	0	0	0	0	0	0	0	0	0	0	0	0	0	0	0	0	0
k__Bacteria|p__Firmicutes|c__Erysipelotrichia|o__Erysipelotrichales|f__Turicibacteraceae|g__Turicibacter	0	0	0	0	0	0	0	0	0	0	0	0	0	0	0	0	0	0	0	0	0	0	0	0	0	0	0	0	0	0	0	0	0	0	0	0	0	0	0	0	0	0	0	0	0	0	0	0	0
k__Bacteria|p__Pseudomonadota|c__Gammaproteobacteria|o__Enterobacterales|f__Morganellaceae|g__Proteus	0	0	0	0	0	0	0	0	0	0	0	0	0	0	0	0	0	0	0	0	0	0	0	0	0	0	0	0	0	0	0	0	0	0	0	0	0	0	0	0	0	0	0	0	0	0	0	0	0
k__Bacteria|p__Firmicutes|c__Erysipelotrichia|o__Erysipelotrichales|f__Turicibacteraceae|g__Turicibacter|s__Turicibacter_sanguinis	0	0	0	0	0	0	0	0	0	0	0	0	0	0	0	0	0	0	0	0	0	0	0	0	0	0	0	0	0	0	0	0	0	0	0	0	0	0	0	0	0	0	0	0	0	0	0	0	0
k__Bacteria|p__Pseudomonadota|c__Gammaproteobacteria|o__Enterobacterales|f__Morganellaceae|g__Proteus|s__Proteus_mirabilis	0	0	0	0	0	0	0	0	0	0	0	0	0	0	0	0	0	0	0	0	0	0	0	0	0	0	0	0	0	0	0	0	0	0	0	0	0	0	0	0	0	0	0	0	0	0	0	0	0
k__Bacteria|p__Firmicutes|c__Clostridia|o__Eubacteriales|f__Clostridiaceae|g__Clostridium|s__Clostridium_SGB48024	0	0	0	0	0	0	0	0	0	0	0	0	0	0	0	0	0	0	0	0	0	0	0	0	0	0	0	0	0	0	0	0	0	0	0	0	0	0	0	0	0	0	0	0	0	0	0	0	0
k__Bacteria|p__Firmicutes|c__Clostridia|o__Lachnospirales|f__Lachnospiraceae|g__Coprococcus|s__Coprococcus_catus	0	0	0	0	0	0	0	0	0	0	0	0	0	0	0	0	0	0	0	0	0	0	0	0	0	0	0	0	0	0	0	0	0	0	0	0	0	0	0	0	0	0	0	0	0	0	0	0	0
k__Bacteria|p__Bacteroidota|c__Bacteroidia|o__Bacteroidales|f__Bacteroidaceae|g__Phocaeicola|s__Phocaeicola_faecalis	0	0	0	0	0	0	0	0	0	0	0	0	0	0	0	0	0	0	0	0	0	0	0	0	0	0	0	0	0	0	0	0	0	0	0	0	0	0	0	0	0	0	0	0	0	0	0	0	0
k__Bacteria|p__Firmicutes|c__Erysipelotrichia|o__Erysipelotrichales|f__Turicibacteraceae|g__Turicibacter|s__Turicibacter_sanguinis|t__SGB6846	0	0	0	0	0	0	0	0	0	0	0	0	0	0	0	0	0	0	0	0	0	0	0	0	0	0	0	0	0	0	0	0	0	0	0	0	0	0	0	0	0	0	0	0	0	0	0	0	0
k__Bacteria|p__Pseudomonadota|c__Gammaproteobacteria|o__Enterobacterales|f__Morganellaceae|g__Proteus|s__Proteus_mirabilis|t__SGB9992	0	0	0	0	0	0	0	0	0	0	0	0	0	0	0	0	0	0	0	0	0	0	0	0	0	0	0	0	0	0	0	0	0	0	0	0	0	0	0	0	0	0	0	0	0	0	0	0	0
k__Bacteria|p__Firmicutes|c__Clostridia|o__Eubacteriales|f__Clostridiaceae|g__Clostridium|s__Clostridium_SGB48024|t__SGB48024	0	0	0	0	0	0	0	0	0	0	0	0	0	0	0	0	0	0	0	0	0	0	0	0	0	0	0	0	0	0	0	0	0	0	0	0	0	0	0	0	0	0	0	0	0	0	0	0	0
k__Bacteria|p__Firmicutes|c__Clostridia|o__Lachnospirales|f__Lachnospiraceae|g__Coprococcus|s__Coprococcus_catus|t__SGB4670	0	0	0	0	0	0	0	0	0	0	0	0	0	0	0	0	0	0	0	0	0	0	0	0	0	0	0	0	0	0	0	0	0	0	0	0	0	0	0	0	0	0	0	0	0	0	0	0	0
k__Bacteria|p__Bacteroidota|c__Bacteroidia|o__Bacteroidales|f__Bacteroidaceae|g__Phocaeicola|s__Phocaeicola_faecalis|t__SGB1810	0	0	0	0	0	0	0	0	0	0	0	0	0	0	0	0	0	0	0	0	0	0	0	0	0	0	0	0	0	0	0	0	0	0	0	0	0	0	0	0	0	0	0	0	0	0	0	0	0
k__Bacteria|p__Firmicutes|c__Bacilli|o__Lactobacillales|f__Enterococcaceae|g__Enterococcus|s__Enterococcus_durans	0	0	0	0	0	0	0	0	0	0	0	0	0	0	0	0	0	0	0	0	0	0	0	0	0	0	0	0	0	0	0	0	0	0	0	0	0	0	0	0	0	0	0	0	0	0	0	0	0
k__Bacteria|p__Firmicutes|c__Bacilli|o__Lactobacillales|f__Enterococcaceae|g__Enterococcus|s__Enterococcus_durans|t__SGB7966	0	0	0	0	0	0	0	0	0	0	0	0	0	0	0	0	0	0	0	0	0	0	0	0	0	0	0	0	0	0	0	0	0	0	0	0	0	0	0	0	0	0	0	0	0	0	0	0	0
k__Bacteria|p__Bacteroidota|c__Bacteroidia|o__Bacteroidales|f__Prevotellaceae|g__Paraprevotella|s__Paraprevotella_xylaniphila	0	0	0	0	0	0	0	0	0	0	0	0	0	0	0	0	0	0	0	0	0	0	0	0	0	0	0	0	0	0	0	0	0	0	0	0	0	0	0	0	0	0	0	0	0	0	0	0	0
k__Bacteria|p__Actinomycetota|c__Coriobacteriia|o__Eggerthellales|f__Eggerthellaceae|g__Slackia|s__Slackia_piriformis	0	0	0	0	0	0	0	0	0	0	0	0	0	0	0	0	0	0	0	0	0	0	0	0	0	0	0	0	0	0	0	0	0	0	0	0	0	0	0	0	0	0	0	0	0	0	0	0	0
k__Bacteria|p__Bacteroidota|c__Bacteroidia|o__Bacteroidales|f__Prevotellaceae|g__Paraprevotella|s__Paraprevotella_xylaniphila|t__SGB1797	0	0	0	0	0	0	0	0	0	0	0	0	0	0	0	0	0	0	0	0	0	0	0	0	0	0	0	0	0	0	0	0	0	0	0	0	0	0	0	0	0	0	0	0	0	0	0	0	0
k__Bacteria|p__Actinomycetota|c__Coriobacteriia|o__Eggerthellales|f__Eggerthellaceae|g__Slackia|s__Slackia_piriformis|t__SGB14779	0	0	0	0	0	0	0	0	0	0	0	0	0	0	0	0	0	0	0	0	0	0	0	0	0	0	0	0	0	0	0	0	0	0	0	0	0	0	0	0	0	0	0	0	0	0	0	0	0
k__Bacteria|p__Bacteroidota|c__Bacteroidia|o__Bacteroidales|f__Tannerellaceae|g__Parabacteroides|s__Parabacteroides_SGB213744	0	0	0	0	0	0	0	0	0	0	0	0	0	0	0	0	0	0	0	0	0	0	0	0	0	0	0	0	0	0	0	0	0	0	0	0	0	0	0	0	0	0	0	0	0	0	0	0	0
k__Bacteria|p__Bacteroidota|c__Bacteroidia|o__Bacteroidales|f__Tannerellaceae|g__Parabacteroides|s__Parabacteroides_SGB213744|t__SGB213744	0	0	0	0	0	0	0	0	0	0	0	0	0	0	0	0	0	0	0	0	0	0	0	0	0	0	0	0	0	0	0	0	0	0	0	0	0	0	0	0	0	0	0	0	0	0	0	0	0
k__Bacteria|p__Firmicutes|c__Clostridia|o__Lachnospirales|f__Lachnospiraceae|g__Faecalicatena|s__Faecalicatena_SGB4872	0	0	0	0	0	0	0	0	0	0	0	0	0	0	0	0	0	0	0	0	0	0	0	0	0	0	0	0	0	0	0	0	0	0	0	0	0	0	0	0	0	0	0	0	0	0	0	0	0
k__Bacteria|p__Firmicutes|c__Clostridia|o__Lachnospirales|f__Lachnospiraceae|g__Faecalicatena|s__Faecalicatena_SGB4872|t__SGB4872	0	0	0	0	0	0	0	0	0	0	0	0	0	0	0	0	0	0	0	0	0	0	0	0	0	0	0	0	0	0	0	0	0	0	0	0	0	0	0	0	0	0	0	0	0	0	0	0	0
k__Bacteria|p__Firmicutes|c__Clostridia|o__Lachnospirales|f__Lachnospiraceae|g__Lachnoclostridium|s__Clostridium_symbiosum|t__SGB161423	0	0	0	0	0	0	0	0	0	0	0	0	0	0	0	0	0	0	0	0	0	0	0	0	0	0	0	0	0	0	0	0	0	0	0	0	0	0	0	0	0	0	0	0	0	0	0	0	0
k__Bacteria|p__Firmicutes|c__Clostridia|o__Eubacteriales|f__Butyricicoccaceae|g__GGB9574	0	0	0	0	0	0	0	0	0	0	0	0	0	0	0	0	0	0	0	0	0	0	0	0	0	0	0	0	0	0	0	0	0	0	0	0	0	0	0	0	0	0	0	0	0	0	0	0	0
k__Bacteria|p__Firmicutes|c__Clostridia|o__Lachnospirales|f__Lachnospiraceae|g__Eisenbergiella	0	0	0	0	0	0	0	0	0	0	0	0	0	0	0	0	0	0	0	0	0	0	0	0	0	0	0	0	0	0	0	0	0	0	0	0	0	0	0	0	0	0	0	0	0	0	0	0	0
k__Bacteria|p__Firmicutes|c__Clostridia|o__Eubacteriales|f__Clostridiaceae|g__Clostridiaceae_unclassified|s__Clostridiaceae_unclassified_SGB4769	0	0	0	0	0	0	0	0	0	0	0	0	0	0	0	0	0	0	0	0	0	0	0	0	0	0	0	0	0	0	0	0	0	0	0	0	0	0	0	0	0	0	0	0	0	0	0	0	0
k__Bacteria|p__Firmicutes|c__Clostridia|o__Eubacteriales|f__Butyricicoccaceae|g__GGB9574|s__GGB9574_SGB14987	0	0	0	0	0	0	0	0	0	0	0	0	0	0	0	0	0	0	0	0	0	0	0	0	0	0	0	0	0	0	0	0	0	0	0	0	0	0	0	0	0	0	0	0	0	0	0	0	0
k__Bacteria|p__Firmicutes|c__Clostridia|o__Lachnospirales|f__Lachnospiraceae|g__Eisenbergiella|s__Eisenbergiella_massiliensis	0	0	0	0	0	0	0	0	0	0	0	0	0	0	0	0	0	0	0	0	0	0	0	0	0	0	0	0	0	0	0	0	0	0	0	0	0	0	0	0	0	0	0	0	0	0	0	0	0
k__Bacteria|p__Firmicutes|c__Clostridia|o__Eubacteriales|f__Clostridiaceae|g__Clostridiaceae_unclassified|s__Clostridiaceae_unclassified_SGB4769|t__SGB4769	0	0	0	0	0	0	0	0	0	0	0	0	0	0	0	0	0	0	0	0	0	0	0	0	0	0	0	0	0	0	0	0	0	0	0	0	0	0	0	0	0	0	0	0	0	0	0	0	0
k__Bacteria|p__Firmicutes|c__Clostridia|o__Eubacteriales|f__Butyricicoccaceae|g__GGB9574|s__GGB9574_SGB14987|t__SGB14987	0	0	0	0	0	0	0	0	0	0	0	0	0	0	0	0	0	0	0	0	0	0	0	0	0	0	0	0	0	0	0	0	0	0	0	0	0	0	0	0	0	0	0	0	0	0	0	0	0
k__Bacteria|p__Firmicutes|c__Clostridia|o__Lachnospirales|f__Lachnospiraceae|g__Eisenbergiella|s__Eisenbergiella_massiliensis|t__SGB4987	0	0	0	0	0	0	0	0	0	0	0	0	0	0	0	0	0	0	0	0	0	0	0	0	0	0	0	0	0	0	0	0	0	0	0	0	0	0	0	0	0	0	0	0	0	0	0	0	0
k__Bacteria|p__Firmicutes|c__Clostridia|o__Lachnospirales|f__Lachnospiraceae|g__Blautia|s__Blautia_luti|t__SGB4832	0	0	0	0	0	0	0	0	0	0	0	0	0	0	0	0	0	0	0	0	0	0	0	0	0	0	0	0	0	0	0	0	0	0	0	0	0	0	0	0	0	0	0	0	0	0	0	0	0
k__Bacteria|p__Pseudomonadota|c__Gammaproteobacteria|o__Pasteurellales|f__Pasteurellaceae|g__Haemophilus|s__Haemophilus_paraphrohaemolyticus	0	0	0	0	0	0	0	0	0	0	0	0	0	0	0	0	0	0	0	0	0	0	0	0	0	0	0	0	0	0	0	0	0	0	0	0	0	0	0	0	0	0	0	0	0	0	0	0	0
k__Bacteria|p__Pseudomonadota|c__Betaproteobacteria|o__Burkholderiales|f__Sutterellaceae|g__Sutterella|s__Sutterella_SGB9287	0	0	0	0	0	0	0	0	0	0	0	0	0	0	0	0	0	0	0	0	0	0	0	0	0	0	0	0	0	0	0	0	0	0	0	0	0	0	0	0	0	0	0	0	0	0	0	0	0
k__Bacteria|p__Pseudomonadota|c__Gammaproteobacteria|o__Pasteurellales|f__Pasteurellaceae|g__Haemophilus|s__Haemophilus_paraphrohaemolyticus|t__SGB9634	0	0	0	0	0	0	0	0	0	0	0	0	0	0	0	0	0	0	0	0	0	0	0	0	0	0	0	0	0	0	0	0	0	0	0	0	0	0	0	0	0	0	0	0	0	0	0	0	0
k__Bacteria|p__Pseudomonadota|c__Betaproteobacteria|o__Burkholderiales|f__Sutterellaceae|g__Sutterella|s__Sutterella_SGB9287|t__SGB9287	0	0	0	0	0	0	0	0	0	0	0	0	0	0	0	0	0	0	0	0	0	0	0	0	0	0	0	0	0	0	0	0	0	0	0	0	0	0	0	0	0	0	0	0	0	0	0	0	0
k__Bacteria|p__Firmicutes|c__Bacilli|o__Lactobacillales|f__Streptococcaceae|g__Streptococcus|s__Streptococcus_sp_F0442	0	0	0	0	0	0	0	0	0	0	0	0	0	0	0	0	0	0	0	0	0	0	0	0	0	0	0	0	0	0	0	0	0	0	0	0	0	0	0	0	0	0	0	0	0	0	0	0	0
k__Bacteria|p__Firmicutes|c__Bacilli|o__Lactobacillales|f__Streptococcaceae|g__Streptococcus|s__Streptococcus_sp_F0442|t__SGB8067	0	0	0	0	0	0	0	0	0	0	0	0	0	0	0	0	0	0	0	0	0	0	0	0	0	0	0	0	0	0	0	0	0	0	0	0	0	0	0	0	0	0	0	0	0	0	0	0	0
k__Bacteria|p__Bacteroidota|c__Bacteroidia|o__Bacteroidales|f__Bacteroidaceae|g__Bacteroidaceae_unclassified|s__Bacteroidaceae_bacterium	0	0	0	0	0	0	0	0	0	0	0	0	0	0	0	0	0	0	0	0	0	0	0	0	0	0	0	0	0	0	0	0	0	0	0	0	0	0	0	0	0	0	0	0	0	0	0	0	0
k__Bacteria|p__Bacteroidota|c__Bacteroidia|o__Bacteroidales|f__Barnesiellaceae|g__Coprobacter|s__Coprobacter_secundus	0	0	0	0	0	0	0	0	0	0	0	0	0	0	0	0	0	0	0	0	0	0	0	0	0	0	0	0	0	0	0	0	0	0	0	0	0	0	0	0	0	0	0	0	0	0	0	0	0
k__Bacteria|p__Actinomycetota|c__Coriobacteriia|o__Eggerthellales|f__Eggerthellaceae|g__Slackia|s__Slackia_SGB14778	0	0	0	0	0	0	0	0	0	0	0	0	0	0	0	0	0	0	0	0	0	0	0	0	0	0	0	0	0	0	0	0	0	0	0	0	0	0	0	0	0	0	0	0	0	0	0	0	0
k__Bacteria|p__Bacteroidota|c__Bacteroidia|o__Bacteroidales|f__Bacteroidaceae|g__Bacteroidaceae_unclassified|s__Bacteroidaceae_bacterium|t__SGB1910	0	0	0	0	0	0	0	0	0	0	0	0	0	0	0	0	0	0	0	0	0	0	0	0	0	0	0	0	0	0	0	0	0	0	0	0	0	0	0	0	0	0	0	0	0	0	0	0	0
k__Bacteria|p__Bacteroidota|c__Bacteroidia|o__Bacteroidales|f__Barnesiellaceae|g__Coprobacter|s__Coprobacter_secundus|t__SGB1962	0	0	0	0	0	0	0	0	0	0	0	0	0	0	0	0	0	0	0	0	0	0	0	0	0	0	0	0	0	0	0	0	0	0	0	0	0	0	0	0	0	0	0	0	0	0	0	0	0
k__Bacteria|p__Actinomycetota|c__Coriobacteriia|o__Eggerthellales|f__Eggerthellaceae|g__Slackia|s__Slackia_SGB14778|t__SGB14778	0	0	0	0	0	0	0	0	0	0	0	0	0	0	0	0	0	0	0	0	0	0	0	0	0	0	0	0	0	0	0	0	0	0	0	0	0	0	0	0	0	0	0	0	0	0	0	0	0
k__Bacteria|p__Firmicutes|c__Bacilli|o__Lactobacillales|f__Lactobacillaceae|g__Ligilactobacillus	0	0	0	0	0	0	0	0	0	0	0	0	0	0	0	0	0	0	0	0	0	0	0	0	0	0	0	0	0	0	0	0	0	0	0	0	0	0	0	0	0	0	0	0	0	0	0	0	0
k__Bacteria|p__Firmicutes|c__Bacilli|o__Lactobacillales|f__Lactobacillaceae|g__Ligilactobacillus|s__Ligilactobacillus_ruminis	0	0	0	0	0	0	0	0	0	0	0	0	0	0	0	0	0	0	0	0	0	0	0	0	0	0	0	0	0	0	0	0	0	0	0	0	0	0	0	0	0	0	0	0	0	0	0	0	0
k__Bacteria|p__Firmicutes|c__Bacilli|o__Lactobacillales|f__Lactobacillaceae|g__Ligilactobacillus|s__Ligilactobacillus_ruminis|t__SGB7061	0	0	0	0	0	0	0	0	0	0	0	0	0	0	0	0	0	0	0	0	0	0	0	0	0	0	0	0	0	0	0	0	0	0	0	0	0	0	0	0	0	0	0	0	0	0	0	0	0
k__Bacteria|p__Fusobacteriota|c__Fusobacteriia|o__Fusobacteriales|f__Fusobacteriaceae|g__GGB143476	0	0	0	0	0	0	0	0	0	0	0	0	0	0	0	0	0	0	0	0	0	0	0	0	0	0	0	0	0	0	0	0	0	0	0	0	0	0	0	0	0	0	0	0	0	0	0	0	0
k__Bacteria|p__Fusobacteriota|c__Fusobacteriia|o__Fusobacteriales|f__Fusobacteriaceae|g__GGB4385	0	0	0	0	0	0	0	0	0	0	0	0	0	0	0	0	0	0	0	0	0	0	0	0	0	0	0	0	0	0	0	0	0	0	0	0	0	0	0	0	0	0	0	0	0	0	0	0	0
k__Bacteria|p__Fusobacteriota|c__Fusobacteriia|o__Fusobacteriales|f__Fusobacteriaceae|g__GGB118436	0	0	0	0	0	0	0	0	0	0	0	0	0	0	0	0	0	0	0	0	0	0	0	0	0	0	0	0	0	0	0	0	0	0	0	0	0	0	0	0	0	0	0	0	0	0	0	0	0
k__Bacteria|p__Fusobacteriota|c__Fusobacteriia|o__Fusobacteriales|f__Fusobacteriaceae|g__Fusobacterium|s__Fusobacterium_necrogenes	0	0	0	0	0	0	0	0	0	0	0	0	0	0	0	0	0	0	0	0	0	0	0	0	0	0	0	0	0	0	0	0	0	0	0	0	0	0	0	0	0	0	0	0	0	0	0	0	0
k__Bacteria|p__Fusobacteriota|c__Fusobacteriia|o__Fusobacteriales|f__Fusobacteriaceae|g__GGB143476|s__GGB143476_SGB6032	0	0	0	0	0	0	0	0	0	0	0	0	0	0	0	0	0	0	0	0	0	0	0	0	0	0	0	0	0	0	0	0	0	0	0	0	0	0	0	0	0	0	0	0	0	0	0	0	0
k__Bacteria|p__Fusobacteriota|c__Fusobacteriia|o__Fusobacteriales|f__Fusobacteriaceae|g__GGB4385|s__GGB4385_SGB6034	0	0	0	0	0	0	0	0	0	0	0	0	0	0	0	0	0	0	0	0	0	0	0	0	0	0	0	0	0	0	0	0	0	0	0	0	0	0	0	0	0	0	0	0	0	0	0	0	0
k__Bacteria|p__Fusobacteriota|c__Fusobacteriia|o__Fusobacteriales|f__Fusobacteriaceae|g__GGB118436|s__GGB118436_SGB115908	0	0	0	0	0	0	0	0	0	0	0	0	0	0	0	0	0	0	0	0	0	0	0	0	0	0	0	0	0	0	0	0	0	0	0	0	0	0	0	0	0	0	0	0	0	0	0	0	0
k__Bacteria|p__Fusobacteriota|c__Fusobacteriia|o__Fusobacteriales|f__Fusobacteriaceae|g__Fusobacterium|s__Fusobacterium_mortiferum|t__SGB6033	0	0	0	0	0	0	0	0	0	0	0	0	0	0	0	0	0	0	0	0	0	0	0	0	0	0	0	0	0	0	0	0	0	0	0	0	0	0	0	0	0	0	0	0	0	0	0	0	0
k__Bacteria|p__Fusobacteriota|c__Fusobacteriia|o__Fusobacteriales|f__Fusobacteriaceae|g__Fusobacterium|s__Fusobacterium_necrogenes|t__SGB24841	0	0	0	0	0	0	0	0	0	0	0	0	0	0	0	0	0	0	0	0	0	0	0	0	0	0	0	0	0	0	0	0	0	0	0	0	0	0	0	0	0	0	0	0	0	0	0	0	0
k__Bacteria|p__Fusobacteriota|c__Fusobacteriia|o__Fusobacteriales|f__Fusobacteriaceae|g__GGB143476|s__GGB143476_SGB6032|t__SGB6032	0	0	0	0	0	0	0	0	0	0	0	0	0	0	0	0	0	0	0	0	0	0	0	0	0	0	0	0	0	0	0	0	0	0	0	0	0	0	0	0	0	0	0	0	0	0	0	0	0
k__Bacteria|p__Fusobacteriota|c__Fusobacteriia|o__Fusobacteriales|f__Fusobacteriaceae|g__GGB4385|s__GGB4385_SGB6034|t__SGB6034	0	0	0	0	0	0	0	0	0	0	0	0	0	0	0	0	0	0	0	0	0	0	0	0	0	0	0	0	0	0	0	0	0	0	0	0	0	0	0	0	0	0	0	0	0	0	0	0	0
k__Bacteria|p__Fusobacteriota|c__Fusobacteriia|o__Fusobacteriales|f__Fusobacteriaceae|g__GGB118436|s__GGB118436_SGB115908|t__SGB115908	0	0	0	0	0	0	0	0	0	0	0	0	0	0	0	0	0	0	0	0	0	0	0	0	0	0	0	0	0	0	0	0	0	0	0	0	0	0	0	0	0	0	0	0	0	0	0	0	0
k__Bacteria|p__Firmicutes|c__Clostridia|o__Clostridia_unclassified	0	0	0	0	0	0	0	0	0	0	0	0	0	0	0	0	0	0	0	0	0	0	0	0	0	0	0	0	0	0	0	0	0	0	0	0	0	0	0	0	0	0	0	0	0	0	0	0	0
k__Bacteria|p__Firmicutes|c__Clostridia|o__Clostridia_unclassified|f__Clostridia_unclassified	0	0	0	0	0	0	0	0	0	0	0	0	0	0	0	0	0	0	0	0	0	0	0	0	0	0	0	0	0	0	0	0	0	0	0	0	0	0	0	0	0	0	0	0	0	0	0	0	0
k__Bacteria|p__Firmicutes|c__Clostridia|o__Clostridia_unclassified|f__Clostridia_unclassified|g__GGB79395	0	0	0	0	0	0	0	0	0	0	0	0	0	0	0	0	0	0	0	0	0	0	0	0	0	0	0	0	0	0	0	0	0	0	0	0	0	0	0	0	0	0	0	0	0	0	0	0	0
k__Bacteria|p__Firmicutes|c__Clostridia|o__Clostridia_unclassified|f__Clostridia_unclassified|g__GGB79395|s__GGB79395_SGB105947	0	0	0	0	0	0	0	0	0	0	0	0	0	0	0	0	0	0	0	0	0	0	0	0	0	0	0	0	0	0	0	0	0	0	0	0	0	0	0	0	0	0	0	0	0	0	0	0	0
k__Bacteria|p__Firmicutes|c__Clostridia|o__Lachnospirales|f__Lachnospiraceae|g__Eisenbergiella|s__Eisenbergiella_tayi	0	0	0	0	0	0	0	0	0	0	0	0	0	0	0	0	0	0	0	0	0	0	0	0	0	0	0	0	0	0	0	0	0	0	0	0	0	0	0	0	0	0	0	0	0	0	0	0	0
k__Bacteria|p__Firmicutes|c__Clostridia|o__Clostridia_unclassified|f__Clostridia_unclassified|g__GGB79395|s__GGB79395_SGB105947|t__SGB105947	0	0	0	0	0	0	0	0	0	0	0	0	0	0	0	0	0	0	0	0	0	0	0	0	0	0	0	0	0	0	0	0	0	0	0	0	0	0	0	0	0	0	0	0	0	0	0	0	0
k__Bacteria|p__Firmicutes|c__Clostridia|o__Lachnospirales|f__Lachnospiraceae|g__Eisenbergiella|s__Eisenbergiella_tayi|t__SGB4988	0	0	0	0	0	0	0	0	0	0	0	0	0	0	0	0	0	0	0	0	0	0	0	0	0	0	0	0	0	0	0	0	0	0	0	0	0	0	0	0	0	0	0	0	0	0	0	0	0
k__Bacteria|p__Bacteroidota|c__Bacteroidia|o__Bacteroidales|f__Bacteroidales_unclassified	0	0	0	0	0	0	0	0	0	0	0	0	0	0	0	0	0	0	0	0	0	0	0	0	0	0	0	0	0	0	0	0	0	0	0	0	0	0	0	0	0	0	0	0	0	0	0	0	0
k__Bacteria|p__Bacteroidota|c__Bacteroidia|o__Bacteroidales|f__Bacteroidales_unclassified|g__Bacteroidales_unclassified	0	0	0	0	0	0	0	0	0	0	0	0	0	0	0	0	0	0	0	0	0	0	0	0	0	0	0	0	0	0	0	0	0	0	0	0	0	0	0	0	0	0	0	0	0	0	0	0	0
k__Bacteria|p__Bacteroidota|c__Bacteroidia|o__Bacteroidales|f__Bacteroidales_unclassified|g__Bacteroidales_unclassified|s__Bacteroidales_bacterium	0	0	0	0	0	0	0	0	0	0	0	0	0	0	0	0	0	0	0	0	0	0	0	0	0	0	0	0	0	0	0	0	0	0	0	0	0	0	0	0	0	0	0	0	0	0	0	0	0
k__Bacteria|p__Bacteroidota|c__Bacteroidia|o__Bacteroidales|f__Bacteroidales_unclassified|g__Bacteroidales_unclassified|s__Bacteroidales_bacterium|t__SGB1961	0	0	0	0	0	0	0	0	0	0	0	0	0	0	0	0	0	0	0	0	0	0	0	0	0	0	0	0	0	0	0	0	0	0	0	0	0	0	0	0	0	0	0	0	0	0	0	0	0
k__Bacteria|p__Firmicutes|c__Bacilli|o__Bacillales|f__Staphylococcaceae	0	0	0	0	0	0	0	0	0	0	0	0	0	0	0	0	0	0	0	0	0	0	0	0	0	0	0	0	0	0	0	0	0	0	0	0	0	0	0	0	0	0	0	0	0	0	0	0	0
k__Bacteria|p__Firmicutes|c__Bacilli|o__Bacillales|f__Staphylococcaceae|g__Staphylococcus	0	0	0	0	0	0	0	0	0	0	0	0	0	0	0	0	0	0	0	0	0	0	0	0	0	0	0	0	0	0	0	0	0	0	0	0	0	0	0	0	0	0	0	0	0	0	0	0	0
k__Bacteria|p__Firmicutes|c__Bacilli|o__Bacillales|f__Staphylococcaceae|g__Staphylococcus|s__Staphylococcus_aureus	0	0	0	0	0	0	0	0	0	0	0	0	0	0	0	0	0	0	0	0	0	0	0	0	0	0	0	0	0	0	0	0	0	0	0	0	0	0	0	0	0	0	0	0	0	0	0	0	0
k__Bacteria|p__Pseudomonadota|c__Gammaproteobacteria|o__Enterobacterales|f__Enterobacteriaceae|g__Escherichia|s__Escherichia_fergusonii	0	0	0	0	0	0	0	0	0	0	0	0	0	0	0	0	0	0	0	0	0	0	0	0	0	0	0	0	0	0	0	0	0	0	0	0	0	0	0	0	0	0	0	0	0	0	0	0	0
k__Bacteria|p__Firmicutes|c__Bacilli|o__Bacillales|f__Staphylococcaceae|g__Staphylococcus|s__Staphylococcus_aureus|t__SGB7852	0	0	0	0	0	0	0	0	0	0	0	0	0	0	0	0	0	0	0	0	0	0	0	0	0	0	0	0	0	0	0	0	0	0	0	0	0	0	0	0	0	0	0	0	0	0	0	0	0
k__Bacteria|p__Pseudomonadota|c__Gammaproteobacteria|o__Enterobacterales|f__Enterobacteriaceae|g__Escherichia|s__Escherichia_fergusonii|t__SGB10066	0	0	0	0	0	0	0	0	0	0	0	0	0	0	0	0	0	0	0	0	0	0	0	0	0	0	0	0	0	0	0	0	0	0	0	0	0	0	0	0	0	0	0	0	0	0	0	0	0
k__Bacteria|p__Firmicutes|c__Clostridia|o__Eubacteriales|f__Eubacteriales_unclassified|g__Eubacteriales_unclassified	0	0	0	0	0	0	0	0	0	0	0	0	0	0	0	0	0	0	0	0	0	0	0	0	0	0	0	0	0	0	0	0	0	0	0	0	0	0	0	0	0	0	0	0	0	0	0	0	0
k__Bacteria|p__Firmicutes|c__Clostridia|o__Lachnospirales|f__Lachnospiraceae|g__Blautia|s__Blautia_faecicola	0	0	0	0	0	0	0	0	0	0	0	0	0	0	0	0	0	0	0	0	0	0	0	0	0	0	0	0	0	0	0	0	0	0	0	0	0	0	0	0	0	0	0	0	0	0	0	0	0
k__Bacteria|p__Firmicutes|c__Clostridia|o__Eubacteriales|f__Eubacteriales_unclassified|g__Eubacteriales_unclassified|s__Clostridiales_bacterium	0	0	0	0	0	0	0	0	0	0	0	0	0	0	0	0	0	0	0	0	0	0	0	0	0	0	0	0	0	0	0	0	0	0	0	0	0	0	0	0	0	0	0	0	0	0	0	0	0
k__Bacteria|p__Firmicutes|c__Clostridia|o__Lachnospirales|f__Lachnospiraceae|g__Blautia|s__Blautia_faecicola|t__SGB4867	0	0	0	0	0	0	0	0	0	0	0	0	0	0	0	0	0	0	0	0	0	0	0	0	0	0	0	0	0	0	0	0	0	0	0	0	0	0	0	0	0	0	0	0	0	0	0	0	0
k__Bacteria|p__Firmicutes|c__Clostridia|o__Eubacteriales|f__Eubacteriales_unclassified|g__Eubacteriales_unclassified|s__Clostridiales_bacterium|t__SGB15159	0	0	0	0	0	0	0	0	0	0	0	0	0	0	0	0	0	0	0	0	0	0	0	0	0	0	0	0	0	0	0	0	0	0	0	0	0	0	0	0	0	0	0	0	0	0	0	0	0
k__Bacteria|p__Firmicutes|c__CFGB9119	0	0	0	0	0	0	0	0	0	0	0	0	0	0	0	0	0	0	0	0	0	0	0	0	0	0	0	0	0	0	0	0	0	0	0	0	0	0	0	0	0	0	0	0	0	0	0	0	0
k__Bacteria|p__Firmicutes|c__CFGB9119|o__OFGB9119	0	0	0	0	0	0	0	0	0	0	0	0	0	0	0	0	0	0	0	0	0	0	0	0	0	0	0	0	0	0	0	0	0	0	0	0	0	0	0	0	0	0	0	0	0	0	0	0	0
k__Bacteria|p__Firmicutes|c__CFGB9119|o__OFGB9119|f__FGB9119	0	0	0	0	0	0	0	0	0	0	0	0	0	0	0	0	0	0	0	0	0	0	0	0	0	0	0	0	0	0	0	0	0	0	0	0	0	0	0	0	0	0	0	0	0	0	0	0	0
k__Bacteria|p__Firmicutes|c__CFGB9119|o__OFGB9119|f__FGB9119|g__GGB4651	0	0	0	0	0	0	0	0	0	0	0	0	0	0	0	0	0	0	0	0	0	0	0	0	0	0	0	0	0	0	0	0	0	0	0	0	0	0	0	0	0	0	0	0	0	0	0	0	0
k__Bacteria|p__Firmicutes|c__Clostridia|o__Eubacteriales|f__Clostridiaceae|g__Clostridium|s__Clostridium_cadaveris	0	0	0	0	0	0	0	0	0	0	0	0	0	0	0	0	0	0	0	0	0	0	0	0	0	0	0	0	0	0	0	0	0	0	0	0	0	0	0	0	0	0	0	0	0	0	0	0	0
k__Bacteria|p__Firmicutes|c__Clostridia|o__Lachnospirales|f__Lachnospiraceae|g__Blautia|s__Blautia_intestinalis	0	0	0	0	0	0	0	0	0	0	0	0	0	0	0	0	0	0	0	0	0	0	0	0	0	0	0	0	0	0	0	0	0	0	0	0	0	0	0	0	0	0	0	0	0	0	0	0	0
k__Bacteria|p__Firmicutes|c__CFGB9119|o__OFGB9119|f__FGB9119|g__GGB4651|s__GGB4651_SGB6438	0	0	0	0	0	0	0	0	0	0	0	0	0	0	0	0	0	0	0	0	0	0	0	0	0	0	0	0	0	0	0	0	0	0	0	0	0	0	0	0	0	0	0	0	0	0	0	0	0
k__Bacteria|p__Firmicutes|c__Erysipelotrichia|o__Erysipelotrichales|f__Coprobacillaceae|g__Thomasclavelia|s__Thomasclavelia_SGB66626	0	0	0	0	0	0	0	0	0	0	0	0	0	0	0	0	0	0	0	0	0	0	0	0	0	0	0	0	0	0	0	0	0	0	0	0	0	0	0	0	0	0	0	0	0	0	0	0	0
k__Bacteria|p__Firmicutes|c__Clostridia|o__Eubacteriales|f__Clostridiaceae|g__Clostridium|s__Clostridium_cadaveris|t__SGB6155	0	0	0	0	0	0	0	0	0	0	0	0	0	0	0	0	0	0	0	0	0	0	0	0	0	0	0	0	0	0	0	0	0	0	0	0	0	0	0	0	0	0	0	0	0	0	0	0	0
k__Bacteria|p__Firmicutes|c__Clostridia|o__Lachnospirales|f__Lachnospiraceae|g__Blautia|s__Blautia_intestinalis|t__SGB4815	0	0	0	0	0	0	0	0	0	0	0	0	0	0	0	0	0	0	0	0	0	0	0	0	0	0	0	0	0	0	0	0	0	0	0	0	0	0	0	0	0	0	0	0	0	0	0	0	0
k__Bacteria|p__Firmicutes|c__CFGB9119|o__OFGB9119|f__FGB9119|g__GGB4651|s__GGB4651_SGB6438|t__SGB6438	0	0	0	0	0	0	0	0	0	0	0	0	0	0	0	0	0	0	0	0	0	0	0	0	0	0	0	0	0	0	0	0	0	0	0	0	0	0	0	0	0	0	0	0	0	0	0	0	0
k__Bacteria|p__Firmicutes|c__Erysipelotrichia|o__Erysipelotrichales|f__Coprobacillaceae|g__Thomasclavelia|s__Thomasclavelia_SGB66626|t__SGB66626	0	0	0	0	0	0	0	0	0	0	0	0	0	0	0	0	0	0	0	0	0	0	0	0	0	0	0	0	0	0	0	0	0	0	0	0	0	0	0	0	0	0	0	0	0	0	0	0	0
k__Bacteria|p__Bacteroidota|c__Bacteroidia|o__Bacteroidales|f__Bacteroidaceae|g__Bacteroides|s__Bacteroides_fluxus	0	0	0	0	0	0	0	0	0	0	0	0	0	0	0	0	0	0	0	0	0	0	0	0	0	0	0	0	0	0	0	0	0	0	0	0	0	0	0	0	0	0	0	0	0	0	0	0	0
k__Bacteria|p__Firmicutes|c__Clostridia|o__Eubacteriales|f__Oscillospiraceae|g__Ruminococcus|s__Ruminococcus_hominis	0	0	0	0	0	0	0	0	0	0	0	0	0	0	0	0	0	0	0	0	0	0	0	0	0	0	0	0	0	0	0	0	0	0	0	0	0	0	0	0	0	0	0	0	0	0	0	0	0
k__Bacteria|p__Firmicutes|c__Clostridia|o__Eubacteriales|f__Clostridiaceae|g__Clostridium|s__Clostridium_SGB47284	0	0	0	0	0	0	0	0	0	0	0	0	0	0	0	0	0	0	0	0	0	0	0	0	0	0	0	0	0	0	0	0	0	0	0	0	0	0	0	0	0	0	0	0	0	0	0	0	0
k__Bacteria|p__Bacteroidota|c__Bacteroidia|o__Bacteroidales|f__Bacteroidaceae|g__Bacteroides|s__Bacteroides_fluxus|t__SGB1835	0	0	0	0	0	0	0	0	0	0	0	0	0	0	0	0	0	0	0	0	0	0	0	0	0	0	0	0	0	0	0	0	0	0	0	0	0	0	0	0	0	0	0	0	0	0	0	0	0
k__Bacteria|p__Firmicutes|c__Clostridia|o__Eubacteriales|f__Oscillospiraceae|g__Ruminococcus|s__Ruminococcus_hominis|t__SGB4553	0	0	0	0	0	0	0	0	0	0	0	0	0	0	0	0	0	0	0	0	0	0	0	0	0	0	0	0	0	0	0	0	0	0	0	0	0	0	0	0	0	0	0	0	0	0	0	0	0
k__Bacteria|p__Firmicutes|c__Clostridia|o__Eubacteriales|f__Clostridiaceae|g__Clostridium|s__Clostridium_SGB47284|t__SGB47284	0	0	0	0	0	0	0	0	0	0	0	0	0	0	0	0	0	0	0	0	0	0	0	0	0	0	0	0	0	0	0	0	0	0	0	0	0	0	0	0	0	0	0	0	0	0	0	0	0
k__Bacteria|p__Firmicutes|c__Clostridia|o__Lachnospirales|f__Lachnospiraceae|g__Lachnospira	0	0	0	0	0	0	0	0	0	0	0	0	0	0	0	0	0	0	0	0	0	0	0	0	0	0	0	0	0	0	0	0	0	0	0	0	0	0	0	0	0	0	0	0	0	0	0	0	0
k__Bacteria|p__Firmicutes|c__Clostridia|o__Lachnospirales|f__Lachnospiraceae|g__GGB51491	0	0	0	0	0	0	0	0	0	0	0	0	0	0	0	0	0	0	0	0	0	0	0	0	0	0	0	0	0	0	0	0	0	0	0	0	0	0	0	0	0	0	0	0	0	0	0	0	0
k__Bacteria|p__Thermodesulfobacteriota|c__Desulfovibrionia|o__Desulfovibrionales|f__Desulfovibrionaceae|g__Desulfovibrio	0	0	0	0	0	0	0	0	0	0	0	0	0	0	0	0	0	0	0	0	0	0	0	0	0	0	0	0	0	0	0	0	0	0	0	0	0	0	0	0	0	0	0	0	0	0	0	0	0
k__Bacteria|p__Firmicutes|c__Clostridia|o__Lachnospirales|f__Lachnospiraceae|g__Lachnospira|s__Lachnospira_eligens	0	0	0	0	0	0	0	0	0	0	0	0	0	0	0	0	0	0	0	0	0	0	0	0	0	0	0	0	0	0	0	0	0	0	0	0	0	0	0	0	0	0	0	0	0	0	0	0	0
k__Bacteria|p__Firmicutes|c__Clostridia|o__Lachnospirales|f__Lachnospiraceae|g__Lachnospiraceae_unclassified|s__Lachnospiraceae_bacterium_AM93_12TA	0	0	0	0	0	0	0	0	0	0	0	0	0	0	0	0	0	0	0	0	0	0	0	0	0	0	0	0	0	0	0	0	0	0	0	0	0	0	0	0	0	0	0	0	0	0	0	0	0
k__Bacteria|p__Firmicutes|c__Clostridia|o__Lachnospirales|f__Lachnospiraceae|g__GGB51491|s__GGB51491_SGB71859	0	0	0	0	0	0	0	0	0	0	0	0	0	0	0	0	0	0	0	0	0	0	0	0	0	0	0	0	0	0	0	0	0	0	0	0	0	0	0	0	0	0	0	0	0	0	0	0	0
k__Bacteria|p__Thermodesulfobacteriota|c__Desulfovibrionia|o__Desulfovibrionales|f__Desulfovibrionaceae|g__Desulfovibrio|s__Desulfovibrio_piger	0	0	0	0	0	0	0	0	0	0	0	0	0	0	0	0	0	0	0	0	0	0	0	0	0	0	0	0	0	0	0	0	0	0	0	0	0	0	0	0	0	0	0	0	0	0	0	0	0
k__Bacteria|p__Firmicutes|c__Clostridia|o__Lachnospirales|f__Lachnospiraceae|g__Coprococcus|s__Coprococcus_eutactus|t__SGB5118	0	0	0	0	0	0	0	0	0	0	0	0	0	0	0	0	0	0	0	0	0	0	0	0	0	0	0	0	0	0	0	0	0	0	0	0	0	0	0	0	0	0	0	0	0	0	0	0	0
k__Bacteria|p__Firmicutes|c__Clostridia|o__Lachnospirales|f__Lachnospiraceae|g__Lachnospira|s__Lachnospira_eligens|t__SGB5082	0	0	0	0	0	0	0	0	0	0	0	0	0	0	0	0	0	0	0	0	0	0	0	0	0	0	0	0	0	0	0	0	0	0	0	0	0	0	0	0	0	0	0	0	0	0	0	0	0
k__Bacteria|p__Firmicutes|c__Clostridia|o__Lachnospirales|f__Lachnospiraceae|g__Lachnospiraceae_unclassified|s__Lachnospiraceae_bacterium_AM93_12TA|t__SGB66046	0	0	0	0	0	0	0	0	0	0	0	0	0	0	0	0	0	0	0	0	0	0	0	0	0	0	0	0	0	0	0	0	0	0	0	0	0	0	0	0	0	0	0	0	0	0	0	0	0
k__Bacteria|p__Firmicutes|c__Clostridia|o__Lachnospirales|f__Lachnospiraceae|g__GGB51491|s__GGB51491_SGB71859|t__SGB71859	0	0	0	0	0	0	0	0	0	0	0	0	0	0	0	0	0	0	0	0	0	0	0	0	0	0	0	0	0	0	0	0	0	0	0	0	0	0	0	0	0	0	0	0	0	0	0	0	0
k__Bacteria|p__Thermodesulfobacteriota|c__Desulfovibrionia|o__Desulfovibrionales|f__Desulfovibrionaceae|g__Desulfovibrio|s__Desulfovibrio_piger|t__SGB15467	0	0	0	0	0	0	0	0	0	0	0	0	0	0	0	0	0	0	0	0	0	0	0	0	0	0	0	0	0	0	0	0	0	0	0	0	0	0	0	0	0	0	0	0	0	0	0	0	0
k__Bacteria|p__Firmicutes|c__Clostridia|o__Eubacteriales|f__Oscillospiraceae|g__Ruminococcus|s__Ruminococcus_callidus	0	0	0	0	0	0	0	0	0	0	0	0	0	0	0	0	0	0	0	0	0	0	0	0	0	0	0	0	0	0	0	0	0	0	0	0	0	0	0	0	0	0	0	0	0	0	0	0	0
k__Bacteria|p__Firmicutes|c__Clostridia|o__Eubacteriales|f__Oscillospiraceae|g__Ruminococcus|s__Ruminococcus_callidus|t__SGB4422	0	0	0	0	0	0	0	0	0	0	0	0	0	0	0	0	0	0	0	0	0	0	0	0	0	0	0	0	0	0	0	0	0	0	0	0	0	0	0	0	0	0	0	0	0	0	0	0	0
k__Bacteria|p__Firmicutes|c__Clostridia|o__Eubacteriales|f__Eubacteriaceae|g__Eubacterium|s__Eubacterium_album	0	0	0	0	0	0	0	0	0	0	0	0	0	0	0	0	0	0	0	0	0	0	0	0	0	0	0	0	0	0	0	0	0	0	0	0	0	0	0	0	0	0	0	0	0	0	0	0	0
k__Bacteria|p__Firmicutes|c__Clostridia|o__Eubacteriales|f__Eubacteriaceae|g__Eubacterium|s__Eubacterium_album|t__SGB5043	0	0	0	0	0	0	0	0	0	0	0	0	0	0	0	0	0	0	0	0	0	0	0	0	0	0	0	0	0	0	0	0	0	0	0	0	0	0	0	0	0	0	0	0	0	0	0	0	0
k__Bacteria|p__Bacteroidota|c__Bacteroidia|o__Bacteroidales|f__Tannerellaceae|g__Parabacteroides|s__Parabacteroides_massiliensis	0	0	0	0	0	0	0	0	0	0	0	0	0	0	0	0	0	0	0	0	0	0	0	0	0	0	0	0	0	0	0	0	0	0	0	0	0	0	0	0	0	0	0	0	0	0	0	0	0
k__Bacteria|p__Bacteroidota|c__Bacteroidia|o__Bacteroidales|f__Tannerellaceae|g__Parabacteroides|s__Parabacteroides_massiliensis|t__SGB1945	0	0	0	0	0	0	0	0	0	0	0	0	0	0	0	0	0	0	0	0	0	0	0	0	0	0	0	0	0	0	0	0	0	0	0	0	0	0	0	0	0	0	0	0	0	0	0	0	0
k__Bacteria|p__Firmicutes|c__Bacillota_unclassified	0	0	0	0	0	0	0	0	0	0	0	0	0	0	0	0	0	0	0	0	0	0	0	0	0	0	0	0	0	0	0	0	0	0	0	0	0	0	0	0	0	0	0	0	0	0	0	0	0
k__Bacteria|p__Firmicutes|c__CFGB3057	0	0	0	0	0	0	0	0	0	0	0	0	0	0	0	0	0	0	0	0	0	0	0	0	0	0	0	0	0	0	0	0	0	0	0	0	0	0	0	0	0	0	0	0	0	0	0	0	0
k__Bacteria|p__Firmicutes|c__Bacillota_unclassified|o__Bacillota_unclassified	0	0	0	0	0	0	0	0	0	0	0	0	0	0	0	0	0	0	0	0	0	0	0	0	0	0	0	0	0	0	0	0	0	0	0	0	0	0	0	0	0	0	0	0	0	0	0	0	0
k__Bacteria|p__Firmicutes|c__CFGB3057|o__OFGB3057	0	0	0	0	0	0	0	0	0	0	0	0	0	0	0	0	0	0	0	0	0	0	0	0	0	0	0	0	0	0	0	0	0	0	0	0	0	0	0	0	0	0	0	0	0	0	0	0	0
k__Bacteria|p__Firmicutes|c__Bacillota_unclassified|o__Bacillota_unclassified|f__Bacillota_unclassified	0	0	0	0	0	0	0	0	0	0	0	0	0	0	0	0	0	0	0	0	0	0	0	0	0	0	0	0	0	0	0	0	0	0	0	0	0	0	0	0	0	0	0	0	0	0	0	0	0
k__Bacteria|p__Firmicutes|c__CFGB3057|o__OFGB3057|f__FGB3057	0	0	0	0	0	0	0	0	0	0	0	0	0	0	0	0	0	0	0	0	0	0	0	0	0	0	0	0	0	0	0	0	0	0	0	0	0	0	0	0	0	0	0	0	0	0	0	0	0
k__Bacteria|p__Firmicutes|c__Clostridia|o__Eubacteriales|f__Oscillospiraceae|g__Allofournierella	0	0	0	0	0	0	0	0	0	0	0	0	0	0	0	0	0	0	0	0	0	0	0	0	0	0	0	0	0	0	0	0	0	0	0	0	0	0	0	0	0	0	0	0	0	0	0	0	0
k__Bacteria|p__Firmicutes|c__Bacillota_unclassified|o__Bacillota_unclassified|f__Bacillota_unclassified|g__Bacillota_unclassified	0	0	0	0	0	0	0	0	0	0	0	0	0	0	0	0	0	0	0	0	0	0	0	0	0	0	0	0	0	0	0	0	0	0	0	0	0	0	0	0	0	0	0	0	0	0	0	0	0
k__Bacteria|p__Firmicutes|c__CFGB3057|o__OFGB3057|f__FGB3057|g__GGB24516	0	0	0	0	0	0	0	0	0	0	0	0	0	0	0	0	0	0	0	0	0	0	0	0	0	0	0	0	0	0	0	0	0	0	0	0	0	0	0	0	0	0	0	0	0	0	0	0	0
k__Bacteria|p__Firmicutes|c__Clostridia|o__Eubacteriales|f__Oscillospiraceae|g__Allofournierella|s__Allofournierella_massiliensis	0	0	0	0	0	0	0	0	0	0	0	0	0	0	0	0	0	0	0	0	0	0	0	0	0	0	0	0	0	0	0	0	0	0	0	0	0	0	0	0	0	0	0	0	0	0	0	0	0
k__Bacteria|p__Firmicutes|c__Bacillota_unclassified|o__Bacillota_unclassified|f__Bacillota_unclassified|g__Bacillota_unclassified|s__Bacillota_unclassified_SGB47660	0	0	0	0	0	0	0	0	0	0	0	0	0	0	0	0	0	0	0	0	0	0	0	0	0	0	0	0	0	0	0	0	0	0	0	0	0	0	0	0	0	0	0	0	0	0	0	0	0
k__Bacteria|p__Firmicutes|c__Erysipelotrichia|o__Erysipelotrichales|f__Coprobacillaceae|g__Thomasclavelia|s__Erysipelatoclostridium_sp_An15	0	0	0	0	0	0	0	0	0	0	0	0	0	0	0	0	0	0	0	0	0	0	0	0	0	0	0	0	0	0	0	0	0	0	0	0	0	0	0	0	0	0	0	0	0	0	0	0	0
k__Bacteria|p__Firmicutes|c__CFGB3057|o__OFGB3057|f__FGB3057|g__GGB24516|s__GGB24516_SGB36366	0	0	0	0	0	0	0	0	0	0	0	0	0	0	0	0	0	0	0	0	0	0	0	0	0	0	0	0	0	0	0	0	0	0	0	0	0	0	0	0	0	0	0	0	0	0	0	0	0
k__Bacteria|p__Firmicutes|c__Clostridia|o__Eubacteriales|f__Oscillospiraceae|g__Allofournierella|s__Allofournierella_massiliensis|t__SGB15280	0	0	0	0	0	0	0	0	0	0	0	0	0	0	0	0	0	0	0	0	0	0	0	0	0	0	0	0	0	0	0	0	0	0	0	0	0	0	0	0	0	0	0	0	0	0	0	0	0
k__Bacteria|p__Firmicutes|c__Bacillota_unclassified|o__Bacillota_unclassified|f__Bacillota_unclassified|g__Bacillota_unclassified|s__Bacillota_unclassified_SGB47660|t__SGB47660	0	0	0	0	0	0	0	0	0	0	0	0	0	0	0	0	0	0	0	0	0	0	0	0	0	0	0	0	0	0	0	0	0	0	0	0	0	0	0	0	0	0	0	0	0	0	0	0	0
k__Bacteria|p__Firmicutes|c__Erysipelotrichia|o__Erysipelotrichales|f__Coprobacillaceae|g__Thomasclavelia|s__Erysipelatoclostridium_sp_An15|t__SGB6746	0	0	0	0	0	0	0	0	0	0	0	0	0	0	0	0	0	0	0	0	0	0	0	0	0	0	0	0	0	0	0	0	0	0	0	0	0	0	0	0	0	0	0	0	0	0	0	0	0
k__Bacteria|p__Firmicutes|c__CFGB3057|o__OFGB3057|f__FGB3057|g__GGB24516|s__GGB24516_SGB36366|t__SGB36366	0	0	0	0	0	0	0	0	0	0	0	0	0	0	0	0	0	0	0	0	0	0	0	0	0	0	0	0	0	0	0	0	0	0	0	0	0	0	0	0	0	0	0	0	0	0	0	0	0
k__Bacteria|p__Firmicutes|c__Clostridia|o__Peptostreptococcales|f__Peptostreptococcaceae|g__Paraclostridium	0	0	0	0	0	0	0	0	0	0	0	0	0	0	0	0	0	0	0	0	0	0	0	0	0	0	0	0	0	0	0	0	0	0	0	0	0	0	0	0	0	0	0	0	0	0	0	0	0
k__Bacteria|p__Pseudomonadota|c__Gammaproteobacteria|o__Enterobacterales|f__Enterobacteriaceae|g__Raoultella	0	0	0	0	0	0	0	0	0	0	0	0	0	0	0	0	0	0	0	0	0	0	0	0	0	0	0	0	0	0	0	0	0	0	0	0	0	0	0	0	0	0	0	0	0	0	0	0	0
k__Bacteria|p__Firmicutes|c__Clostridia|o__Peptostreptococcales|f__Peptostreptococcaceae|g__Paraclostridium|s__Paraclostridium_sordellii	0	0	0	0	0	0	0	0	0	0	0	0	0	0	0	0	0	0	0	0	0	0	0	0	0	0	0	0	0	0	0	0	0	0	0	0	0	0	0	0	0	0	0	0	0	0	0	0	0
k__Bacteria|p__Pseudomonadota|c__Gammaproteobacteria|o__Enterobacterales|f__Enterobacteriaceae|g__Raoultella|s__Raoultella_ornithinolytica	0	0	0	0	0	0	0	0	0	0	0	0	0	0	0	0	0	0	0	0	0	0	0	0	0	0	0	0	0	0	0	0	0	0	0	0	0	0	0	0	0	0	0	0	0	0	0	0	0
k__Bacteria|p__Pseudomonadota|c__Gammaproteobacteria|o__Enterobacterales|f__Enterobacteriaceae|g__Klebsiella|s__Klebsiella_michiganensis	0	0	0	0	0	0	0	0	0	0	0	0	0	0	0	0	0	0	0	0	0	0	0	0	0	0	0	0	0	0	0	0	0	0	0	0	0	0	0	0	0	0	0	0	0	0	0	0	0
k__Bacteria|p__Firmicutes|c__Clostridia|o__Eubacteriales|f__Clostridiaceae|g__Clostridium|s__Clostridium_hominis	0	0	0	0	0	0	0	0	0	0	0	0	0	0	0	0	0	0	0	0	0	0	0	0	0	0	0	0	0	0	0	0	0	0	0	0	0	0	0	0	0	0	0	0	0	0	0	0	0
k__Bacteria|p__Pseudomonadota|c__Gammaproteobacteria|o__Enterobacterales|f__Enterobacteriaceae|g__Klebsiella|s__Klebsiella_grimontii	0	0	0	0	0	0	0	0	0	0	0	0	0	0	0	0	0	0	0	0	0	0	0	0	0	0	0	0	0	0	0	0	0	0	0	0	0	0	0	0	0	0	0	0	0	0	0	0	0
k__Bacteria|p__Firmicutes|c__Clostridia|o__Peptostreptococcales|f__Peptostreptococcaceae|g__Paraclostridium|s__Paraclostridium_sordellii|t__SGB6146	0	0	0	0	0	0	0	0	0	0	0	0	0	0	0	0	0	0	0	0	0	0	0	0	0	0	0	0	0	0	0	0	0	0	0	0	0	0	0	0	0	0	0	0	0	0	0	0	0
k__Bacteria|p__Pseudomonadota|c__Gammaproteobacteria|o__Enterobacterales|f__Enterobacteriaceae|g__Raoultella|s__Raoultella_ornithinolytica|t__SGB10124	0	0	0	0	0	0	0	0	0	0	0	0	0	0	0	0	0	0	0	0	0	0	0	0	0	0	0	0	0	0	0	0	0	0	0	0	0	0	0	0	0	0	0	0	0	0	0	0	0
k__Bacteria|p__Pseudomonadota|c__Gammaproteobacteria|o__Enterobacterales|f__Enterobacteriaceae|g__Klebsiella|s__Klebsiella_michiganensis|t__SGB10119	0	0	0	0	0	0	0	0	0	0	0	0	0	0	0	0	0	0	0	0	0	0	0	0	0	0	0	0	0	0	0	0	0	0	0	0	0	0	0	0	0	0	0	0	0	0	0	0	0
k__Bacteria|p__Firmicutes|c__Clostridia|o__Eubacteriales|f__Clostridiaceae|g__Clostridium|s__Clostridium_hominis|t__SGB29097	0	0	0	0	0	0	0	0	0	0	0	0	0	0	0	0	0	0	0	0	0	0	0	0	0	0	0	0	0	0	0	0	0	0	0	0	0	0	0	0	0	0	0	0	0	0	0	0	0
k__Bacteria|p__Pseudomonadota|c__Gammaproteobacteria|o__Enterobacterales|f__Enterobacteriaceae|g__Klebsiella|s__Klebsiella_grimontii|t__SGB10120	0	0	0	0	0	0	0	0	0	0	0	0	0	0	0	0	0	0	0	0	0	0	0	0	0	0	0	0	0	0	0	0	0	0	0	0	0	0	0	0	0	0	0	0	0	0	0	0	0
k__Bacteria|p__Firmicutes|c__Bacilli|o__Lactobacillales|f__Streptococcaceae|g__Streptococcus|s__Streptococcus_anginosus|t__SGB8028	0	0	0	0	0	0	0	0	0	0	0	0	0	0	0	0	0	0	0	0	0	0	0	0	0	0	0	0	0	0	0	0	0	0	0	0	0	0	0	0	0	0	0	0	0	0	0	0	0
k__Bacteria|p__Firmicutes|c__Clostridia|o__Lachnospirales|f__Lachnospiraceae|g__Hungatella|s__Hungatella_hathewayi|t__SGB4739	0	0	0	0	0	0	0	0	0	0	0	0	0	0	0	0	0	0	0	0	0	0	0	0	0	0	0	0	0	0	0	0	0	0	0	0	0	0	0	0	0	0	0	0	0	0	0	0	0
k__Bacteria|p__Firmicutes|c__Clostridia|o__Eubacteriales|f__Clostridiaceae|g__Clostridium|s__Clostridium_SGB29100	0	0	0	0	0	0	0	0	0	0	0	0	0	0	0	0	0	0	0	0	0	0	0	0	0	0	0	0	0	0	0	0	0	0	0	0	0	0	0	0	0	0	0	0	0	0	0	0	0
k__Bacteria|p__Pseudomonadota|c__Gammaproteobacteria|o__Enterobacterales|f__Enterobacteriaceae|g__Klebsiella|s__Klebsiella_quasipneumoniae	0	0	0	0	0	0	0	0	0	0	0	0	0	0	0	0	0	0	0	0	0	0	0	0	0	0	0	0	0	0	0	0	0	0	0	0	0	0	0	0	0	0	0	0	0	0	0	0	0
k__Bacteria|p__Firmicutes|c__Clostridia|o__Eubacteriales|f__Clostridiaceae|g__Clostridium|s__Clostridium_SGB29100|t__SGB29100	0	0	0	0	0	0	0	0	0	0	0	0	0	0	0	0	0	0	0	0	0	0	0	0	0	0	0	0	0	0	0	0	0	0	0	0	0	0	0	0	0	0	0	0	0	0	0	0	0
k__Bacteria|p__Pseudomonadota|c__Gammaproteobacteria|o__Enterobacterales|f__Enterobacteriaceae|g__Klebsiella|s__Klebsiella_quasipneumoniae|t__SGB10112	0	0	0	0	0	0	0	0	0	0	0	0	0	0	0	0	0	0	0	0	0	0	0	0	0	0	0	0	0	0	0	0	0	0	0	0	0	0	0	0	0	0	0	0	0	0	0	0	0
k__Bacteria|p__Firmicutes|c__Erysipelotrichia|o__Erysipelotrichales|f__Erysipelotrichaceae|g__GGB3032	0	0	0	0	0	0	0	0	0	0	0	0	0	0	0	0	0	0	0	0	0	0	0	0	0	0	0	0	0	0	0	0	0	0	0	0	0	0	0	0	0	0	0	0	0	0	0	0	0
k__Bacteria|p__Firmicutes|c__Clostridia|o__Lachnospirales|f__Lachnospiraceae|g__GGB115905	0	0	0	0	0	0	0	0	0	0	0	0	0	0	0	0	0	0	0	0	0	0	0	0	0	0	0	0	0	0	0	0	0	0	0	0	0	0	0	0	0	0	0	0	0	0	0	0	0
k__Bacteria|p__Firmicutes|c__Erysipelotrichia|o__Erysipelotrichales|f__Erysipelotrichaceae|g__GGB3032|s__GGB3032_SGB4027	0	0	0	0	0	0	0	0	0	0	0	0	0	0	0	0	0	0	0	0	0	0	0	0	0	0	0	0	0	0	0	0	0	0	0	0	0	0	0	0	0	0	0	0	0	0	0	0	0
k__Bacteria|p__Firmicutes|c__Clostridia|o__Lachnospirales|f__Lachnospiraceae|g__GGB115905|s__GGB115905_SGB161427	0	0	0	0	0	0	0	0	0	0	0	0	0	0	0	0	0	0	0	0	0	0	0	0	0	0	0	0	0	0	0	0	0	0	0	0	0	0	0	0	0	0	0	0	0	0	0	0	0
k__Bacteria|p__Firmicutes|c__Clostridia|o__Eubacteriales|f__Clostridiaceae|g__Clostridium|s__Clostridium_SGB4751	0	0	0	0	0	0	0	0	0	0	0	0	0	0	0	0	0	0	0	0	0	0	0	0	0	0	0	0	0	0	0	0	0	0	0	0	0	0	0	0	0	0	0	0	0	0	0	0	0
k__Bacteria|p__Firmicutes|c__Clostridia|o__Lachnospirales|f__Lachnospiraceae|g__Lachnoclostridium|s__Lachnoclostridium_edouardi	0	0	0	0	0	0	0	0	0	0	0	0	0	0	0	0	0	0	0	0	0	0	0	0	0	0	0	0	0	0	0	0	0	0	0	0	0	0	0	0	0	0	0	0	0	0	0	0	0
k__Bacteria|p__Firmicutes|c__Erysipelotrichia|o__Erysipelotrichales|f__Erysipelotrichaceae|g__GGB3032|s__GGB3032_SGB4027|t__SGB4027	0	0	0	0	0	0	0	0	0	0	0	0	0	0	0	0	0	0	0	0	0	0	0	0	0	0	0	0	0	0	0	0	0	0	0	0	0	0	0	0	0	0	0	0	0	0	0	0	0
k__Bacteria|p__Firmicutes|c__Clostridia|o__Lachnospirales|f__Lachnospiraceae|g__GGB115905|s__GGB115905_SGB161427|t__SGB161427	0	0	0	0	0	0	0	0	0	0	0	0	0	0	0	0	0	0	0	0	0	0	0	0	0	0	0	0	0	0	0	0	0	0	0	0	0	0	0	0	0	0	0	0	0	0	0	0	0
k__Bacteria|p__Firmicutes|c__Clostridia|o__Eubacteriales|f__Clostridiaceae|g__Clostridium|s__Clostridium_SGB4751|t__SGB4751	0	0	0	0	0	0	0	0	0	0	0	0	0	0	0	0	0	0	0	0	0	0	0	0	0	0	0	0	0	0	0	0	0	0	0	0	0	0	0	0	0	0	0	0	0	0	0	0	0
k__Bacteria|p__Firmicutes|c__Clostridia|o__Lachnospirales|f__Lachnospiraceae|g__Lachnoclostridium|s__Lachnoclostridium_edouardi|t__SGB29433	0	0	0	0	0	0	0	0	0	0	0	0	0	0	0	0	0	0	0	0	0	0	0	0	0	0	0	0	0	0	0	0	0	0	0	0	0	0	0	0	0	0	0	0	0	0	0	0	0
k__Bacteria|p__Firmicutes|c__Bacilli|o__Lactobacillales|f__Lactobacillaceae|g__Pediococcus	0	0	0	0	0	0	0	0	0	0	0	0	0	0	0	0	0	0	0	0	0	0	0	0	0	0	0	0	0	0	0	0	0	0	0	0	0	0	0	0	0	0	0	0	0	0	0	0	0
k__Bacteria|p__Firmicutes|c__Erysipelotrichia|o__Erysipelotrichales|f__Erysipelotrichaceae|g__GGB3041	0	0	0	0	0	0	0	0	0	0	0	0	0	0	0	0	0	0	0	0	0	0	0	0	0	0	0	0	0	0	0	0	0	0	0	0	0	0	0	0	0	0	0	0	0	0	0	0	0
k__Bacteria|p__Firmicutes|c__Clostridia|o__Clostridia_unclassified|f__Clostridia_unclassified|g__GGB55957	0	0	0	0	0	0	0	0	0	0	0	0	0	0	0	0	0	0	0	0	0	0	0	0	0	0	0	0	0	0	0	0	0	0	0	0	0	0	0	0	0	0	0	0	0	0	0	0	0
k__Bacteria|p__Firmicutes|c__Bacilli|o__Lactobacillales|f__Lactobacillaceae|g__Pediococcus|s__Pediococcus_acidilactici	0	0	0	0	0	0	0	0	0	0	0	0	0	0	0	0	0	0	0	0	0	0	0	0	0	0	0	0	0	0	0	0	0	0	0	0	0	0	0	0	0	0	0	0	0	0	0	0	0
k__Bacteria|p__Firmicutes|c__Erysipelotrichia|o__Erysipelotrichales|f__Erysipelotrichaceae|g__GGB3041|s__GGB3041_SGB4039	0	0	0	0	0	0	0	0	0	0	0	0	0	0	0	0	0	0	0	0	0	0	0	0	0	0	0	0	0	0	0	0	0	0	0	0	0	0	0	0	0	0	0	0	0	0	0	0	0
k__Bacteria|p__Firmicutes|c__Clostridia|o__Clostridia_unclassified|f__Clostridia_unclassified|g__GGB55957|s__GGB55957_SGB77276	0	0	0	0	0	0	0	0	0	0	0	0	0	0	0	0	0	0	0	0	0	0	0	0	0	0	0	0	0	0	0	0	0	0	0	0	0	0	0	0	0	0	0	0	0	0	0	0	0
k__Bacteria|p__Firmicutes|c__Bacilli|o__Lactobacillales|f__Lactobacillaceae|g__Pediococcus|s__Pediococcus_acidilactici|t__SGB7168	0	0	0	0	0	0	0	0	0	0	0	0	0	0	0	0	0	0	0	0	0	0	0	0	0	0	0	0	0	0	0	0	0	0	0	0	0	0	0	0	0	0	0	0	0	0	0	0	0
k__Bacteria|p__Firmicutes|c__Erysipelotrichia|o__Erysipelotrichales|f__Erysipelotrichaceae|g__GGB3041|s__GGB3041_SGB4039|t__SGB4039	0	0	0	0	0	0	0	0	0	0	0	0	0	0	0	0	0	0	0	0	0	0	0	0	0	0	0	0	0	0	0	0	0	0	0	0	0	0	0	0	0	0	0	0	0	0	0	0	0
k__Bacteria|p__Firmicutes|c__Clostridia|o__Clostridia_unclassified|f__Clostridia_unclassified|g__GGB55957|s__GGB55957_SGB77276|t__SGB77276	0	0	0	0	0	0	0	0	0	0	0	0	0	0	0	0	0	0	0	0	0	0	0	0	0	0	0	0	0	0	0	0	0	0	0	0	0	0	0	0	0	0	0	0	0	0	0	0	0
k__Bacteria|p__Firmicutes|c__Bacilli|o__Lactobacillales|f__Enterococcaceae|g__Enterococcus|s__Enterococcus_canintestini	0	0	0	0	0	0	0	0	0	0	0	0	0	0	0	0	0	0	0	0	0	0	0	0	0	0	0	0	0	0	0	0	0	0	0	0	0	0	0	0	0	0	0	0	0	0	0	0	0
k__Bacteria|p__Firmicutes|c__Bacilli|o__Lactobacillales|f__Streptococcaceae|g__Streptococcus|s__Streptococcus_agalactiae	0	0	0	0	0	0	0	0	0	0	0	0	0	0	0	0	0	0	0	0	0	0	0	0	0	0	0	0	0	0	0	0	0	0	0	0	0	0	0	0	0	0	0	0	0	0	0	0	0
k__Bacteria|p__Firmicutes|c__Bacilli|o__Lactobacillales|f__Enterococcaceae|g__Enterococcus|s__Enterococcus_canintestini|t__SGB7958	0	0	0	0	0	0	0	0	0	0	0	0	0	0	0	0	0	0	0	0	0	0	0	0	0	0	0	0	0	0	0	0	0	0	0	0	0	0	0	0	0	0	0	0	0	0	0	0	0
k__Bacteria|p__Firmicutes|c__Bacilli|o__Lactobacillales|f__Streptococcaceae|g__Streptococcus|s__Streptococcus_agalactiae|t__SGB8216	0	0	0	0	0	0	0	0	0	0	0	0	0	0	0	0	0	0	0	0	0	0	0	0	0	0	0	0	0	0	0	0	0	0	0	0	0	0	0	0	0	0	0	0	0	0	0	0	0
k__Bacteria|p__Pseudomonadota|c__Betaproteobacteria|o__Burkholderiales|f__Sutterellaceae|g__Sutterella|s__Sutterella_SGB9281	0	0	0	0	0	0	0	0	0	0	0	0	0	0	0	0	0	0	0	0	0	0	0	0	0	0	0	0	0	0	0	0	0	0	0	0	0	0	0	0	0	0	0	0	0	0	0	0	0
k__Bacteria|p__Pseudomonadota|c__Betaproteobacteria|o__Burkholderiales|f__Sutterellaceae|g__Sutterella|s__Sutterella_SGB9281|t__SGB9281	0	0	0	0	0	0	0	0	0	0	0	0	0	0	0	0	0	0	0	0	0	0	0	0	0	0	0	0	0	0	0	0	0	0	0	0	0	0	0	0	0	0	0	0	0	0	0	0	0
k__Bacteria|p__Firmicutes|c__Erysipelotrichia|o__Erysipelotrichales|f__Erysipelotrichaceae|g__Candidatus_Stoquefichus	0	0	0	0	0	0	0	0	0	0	0	0	0	0	0	0	0	0	0	0	0	0	0	0	0	0	0	0	0	0	0	0	0	0	0	0	0	0	0	0	0	0	0	0	0	0	0	0	0
k__Bacteria|p__Firmicutes|c__Clostridia|o__Lachnospirales|f__Lachnospiraceae|g__Enterocloster|s__Enterocloster_alcoholdehydrogenati	0	0	0	0	0	0	0	0	0	0	0	0	0	0	0	0	0	0	0	0	0	0	0	0	0	0	0	0	0	0	0	0	0	0	0	0	0	0	0	0	0	0	0	0	0	0	0	0	0
k__Bacteria|p__Bacteroidota|c__Bacteroidia|o__Bacteroidales|f__Bacteroidaceae|g__Bacteroides|s__Bacteroides_sp_GM023	0	0	0	0	0	0	0	0	0	0	0	0	0	0	0	0	0	0	0	0	0	0	0	0	0	0	0	0	0	0	0	0	0	0	0	0	0	0	0	0	0	0	0	0	0	0	0	0	0
k__Bacteria|p__Firmicutes|c__Erysipelotrichia|o__Erysipelotrichales|f__Erysipelotrichaceae|g__Candidatus_Stoquefichus|s__Candidatus_Stoquefichus_sp_SB1	0	0	0	0	0	0	0	0	0	0	0	0	0	0	0	0	0	0	0	0	0	0	0	0	0	0	0	0	0	0	0	0	0	0	0	0	0	0	0	0	0	0	0	0	0	0	0	0	0
k__Bacteria|p__Firmicutes|c__Clostridia|o__Lachnospirales|f__Lachnospiraceae|g__Enterocloster|s__Enterocloster_alcoholdehydrogenati|t__SGB4752	0	0	0	0	0	0	0	0	0	0	0	0	0	0	0	0	0	0	0	0	0	0	0	0	0	0	0	0	0	0	0	0	0	0	0	0	0	0	0	0	0	0	0	0	0	0	0	0	0
k__Bacteria|p__Bacteroidota|c__Bacteroidia|o__Bacteroidales|f__Bacteroidaceae|g__Bacteroides|s__Bacteroides_sp_GM023|t__SGB69998	0	0	0	0	0	0	0	0	0	0	0	0	0	0	0	0	0	0	0	0	0	0	0	0	0	0	0	0	0	0	0	0	0	0	0	0	0	0	0	0	0	0	0	0	0	0	0	0	0
k__Bacteria|p__Firmicutes|c__Erysipelotrichia|o__Erysipelotrichales|f__Erysipelotrichaceae|g__Candidatus_Stoquefichus|s__Candidatus_Stoquefichus_sp_SB1|t__SGB6772	0	0	0	0	0	0	0	0	0	0	0	0	0	0	0	0	0	0	0	0	0	0	0	0	0	0	0	0	0	0	0	0	0	0	0	0	0	0	0	0	0	0	0	0	0	0	0	0	0
k__Bacteria|p__Firmicutes|c__Clostridia|o__Lachnospirales|f__Lachnospiraceae|g__Blautia|s__Blautia_hominis	0	0	0	0	0	0	0	0	0	0	0	0	0	0	0	0	0	0	0	0	0	0	0	0	0	0	0	0	0	0	0	0	0	0	0	0	0	0	0	0	0	0	0	0	0	0	0	0	0
k__Bacteria|p__Firmicutes|c__Clostridia|o__Lachnospirales|f__Lachnospiraceae|g__Blautia|s__Blautia_hominis|t__SGB29381	0	0	0	0	0	0	0	0	0	0	0	0	0	0	0	0	0	0	0	0	0	0	0	0	0	0	0	0	0	0	0	0	0	0	0	0	0	0	0	0	0	0	0	0	0	0	0	0	0
k__Bacteria|p__Firmicutes|c__Clostridia|o__Clostridia_unclassified|f__Clostridia_unclassified|g__Clostridia_unclassified	0	0	0	0	0	0	0	0	0	0	0	0	0	0	0	0	0	0	0	0	0	0	0	0	0	0	0	0	0	0	0	0	0	0	0	0	0	0	0	0	0	0	0	0	0	0	0	0	0
k__Bacteria|p__Firmicutes|c__Clostridia|o__Clostridia_unclassified|f__Clostridia_unclassified|g__Clostridia_unclassified|s__Clostridia_bacterium_UC5_1_1C12	0	0	0	0	0	0	0	0	0	0	0	0	0	0	0	0	0	0	0	0	0	0	0	0	0	0	0	0	0	0	0	0	0	0	0	0	0	0	0	0	0	0	0	0	0	0	0	0	0
k__Bacteria|p__Firmicutes|c__Clostridia|o__Clostridia_unclassified|f__Clostridia_unclassified|g__Clostridia_unclassified|s__Clostridia_bacterium_UC5_1_1C12|t__SGB4032	0	0	0	0	0	0	0	0	0	0	0	0	0	0	0	0	0	0	0	0	0	0	0	0	0	0	0	0	0	0	0	0	0	0	0	0	0	0	0	0	0	0	0	0	0	0	0	0	0
[truncated: 53 more columns]

## Sheet: Biopsy MetaG ENA Accessions
ID	FILENAME	ENA Accession
104CN	104CN	ERR11817704
104RN	104RN	ERR11817705
104TN	104TN	ERR11817706
BACanmRAAAAAAAHXY-30	FCH2TFWCCX2_L5_BACanmRAAAAAAAHXY-30	ERR11873321
BACanmRAAAHAAAHXY-46	FCH2TFWCCX2_L5_BACanmRAAAHAAAHXY-46	ERR11873328
BACanmRAAAIAAAHXY-50	FCH2TFWCCX2_L5_BACanmRAAAIAAAHXY-50	ERR11873329
BACanmRAAAJAAAHXY-53	FCH2TFWCCX2_L5_BACanmRAAAJAAAHXY-53	ERR11889272
BACanmRAAALAAAHXY-61	FCH2TFWCCX2_L5_BACanmRAAALAAAHXY-61	ERR11889274
BACanmRAAAPAAAHXY-72	FCH2TFWCCX2_L5_BACanmRAAAPAAAHXY-72	ERR11889278
BACanmRAAARAAAHXY-85	FCH2TFWCCX2_L5_BACanmRAAARAAAHXY-85	ERR11889280
BACanmRAAAUAAAHXY-91	FCH2TFWCCX2_L5_BACanmRAAAUAAAHXY-91	ERR11889283
BACanmRAAAVAAAHXY-92	FCH2TFWCCX2_L5_BACanmRAAAVAAAHXY-92	ERR11891368
BACanmRAAAWAAAHXY-97	FCH2TFWCCX2_L5_BACanmRAAAWAAAHXY-97	ERR11891369
BACanmRAAAXAAAHXY-98	FCH2TFWCCX2_L5_BACanmRAAAXAAAHXY-98	ERR15113804
BACanmRAAAZAAAHXY-106	FCH2TFWCCX2_L5_BACanmRAAAZAAAHXY-106	ERR11891371
BACanmRAABFAAAHXY-172	FCH2TFWCCX2_L5_BACanmRAABFAAAHXY-172	ERR11891377
BACanmRBAAAAAAHXY-13	FCH2TJTCCX2_L8_BACanmRBAAAAAAHXY-13	ERR11891378
BACanmRBAADAAAHXY-24	FCH2TJTCCX2_L8_BACanmRBAADAAAHXY-24	ERR11894805
BACanmRBAAEAAAHXY-27	FCH2TJTCCX2_L8_BACanmRBAAEAAAHXY-27	ERR11894806
BACanmRBAAFAAAHXY-28	FCH2TJTCCX2_L8_BACanmRBAAFAAAHXY-28	ERR11894807
BACanmRBAAKAAAHXY-40	FCH2TJTCCX2_L8_BACanmRBAAKAAAHXY-40	ERR11894812
BACanmRBAALAAAHXY-41	FCH2TJTCCX2_L8_BACanmRBAALAAAHXY-41	ERR11894813
BACanmRBAAMAAAHXY-43	FCH2TJTCCX2_L8_BACanmRBAAMAAAHXY-43	ERR11894814
BACanmRBAAPAAAHXY-50	FCH2TJTCCX2_L8_BACanmRBAAPAAAHXY-50	ERR11894817
BACanmRBAARAAAHXY-58	FCH2TJTCCX2_L8_BACanmRBAARAAAHXY-58	ERR11894819
BACanmRBAATAAAHXY-62	FCH2TJTCCX2_L8_BACanmRBAATAAAHXY-62	ERR11894821
BACanmRBAAUAAAHXY-63	FCH2TJTCCX2_L8_BACanmRBAAUAAAHXY-63	ERR11894822
BACanmRBAAVAAAHXY-70	FCH2TJTCCX2_L8_BACanmRBAAVAAAHXY-70	ERR11894823
BACanmRBAAWAAAHXY-72	FCH2TJTCCX2_L8_BACanmRBAAWAAAHXY-72	ERR11894824
BACanmRBAAXAAAHXY-83	FCH2TJTCCX2_L8_BACanmRBAAXAAAHXY-83	ERR11894825
BACanmRBAAZAAAHXY-87	FCH2TJTCCX2_L8_BACanmRBAAZAAAHXY-87	ERR11894827
BACanmRBABAAAAHXY-89	FCH2TJTCCX2_L8_BACanmRBABAAAAHXY-89	ERR11894828
BACanmRBABDAAAHXY-97	FCH2TJTCCX2_L8_BACanmRBABDAAAHXY-97	ERR11894831
BACanmRBABEAAAHXY-98	FCH2TJTCCX2_L8_BACanmRBABEAAAHXY-98	ERR11894832
BACidnRAAADAAAPEI-24	FCH3GC2CCX2_L4_BACidnRAAADAAAPEI-24	ERR11894837
BACidnRAAAEAAAPEI-27	FCH3GC2CCX2_L4_BACidnRAAAEAAAPEI-27	ERR11894838
BACidnRAAAGAAAPEI-29	FCH3GC2CCX2_L4_BACidnRAAAGAAAPEI-29	ERR11894840
BACidnRAAAHAAAPEI-30	FCH3GC2CCX2_L4_BACidnRAAAHAAAPEI-30	ERR11894841
BACidnRAAAPAAAPEI-50	FCH3GC2CCX2_L4_BACidnRAAAPAAAPEI-50	ERR11896828
BACidnRAAASAAAPEI-61	FCH3GC2CCX2_L4_BACidnRAAASAAAPEI-61	ERR11896831
BACidnRAAATAAAPEI-62	FCH3GC2CCX2_L4_BACidnRAAATAAAPEI-62	ERR11896832
BACidnRAAAXAAAPEI-85	FCH3GC2CCX2_L4_BACidnRAAAXAAAPEI-85	ERR11924100
BACidnRAABAAAAPEI-91	FCH3GC2CCX2_L4_BACidnRAABAAAAPEI-91	ERR11924103
BACidnRAABBAAAPEI-92	FCH3GC2CCX2_L4_BACidnRAABBAAAPEI-92	ERR11924104
BACidnRAABEAAAPEI-102	FCH3GC2CCX2_L4_BACidnRAABEAAAPEI-102	ERR11924107
BACidnRBAAAAAAPEI-107	FCH3HJYCCX2_L1_BACidnRBAAAAAAPEI-107	ERR11924109
BACidnRBAABAAAPEI-108	FCH3HJYCCX2_L1_BACidnRBAABAAAPEI-108	ERR11924110
BACidnRBAACAAAPEI-128	FCH3HJYCCX2_L1_BACidnRBAACAAAPEI-128	ERR11952494
BACidnRBAADAAAPEI-141	FCH3HJYCCX2_L1_BACidnRBAADAAAPEI-141	ERR11952495
BACidnRBAAEAAAPEI-171	FCH3HJYCCX2_L1_BACidnRBAAEAAAPEI-171	ERR11952496
BACidnRBAAHAAAPEI-17	FCH3HJYCCX2_L1_BACidnRBAAHAAAPEI-17	ERR11952499
BACidnRBAAIAAAPEI-18	FCH3HJYCCX2_L1_BACidnRBAAIAAAPEI-18	ERR11952500
BACidnRBAAJAAAPEI-24	FCH3HJYCCX2_L1_BACidnRBAAJAAAPEI-24	ERR11952501
BACidnRBABBAAAPEI-92	FCH3HJYCCX2_L1_BACidnRBABBAAAPEI-92	ERR11952502
SP2007010385	DP8400011721TR_L01_SP2007010385	ERR11873320
SP2007010386	DP8400011720TR_L01_SP2007010386	ERR11817731
SP2007010387	DP8400011720TR_L01_SP2007010387	ERR11817732
SP2007010388	DP8400011720TR_L01_SP2007010388	ERR11817733
SP2007010389	DP8400011720TR_L01_SP2007010389	ERR11817734
SP2007010390	DP8400011720TR_L01_SP2007010390	ERR11817735
SP2007010398	DP8400011720TR_L01_SP2007010398	ERR11820340
SP2007010399	DP8400011720TR_L01_SP2007010399	ERR11820341
SP2007010400	DP8400011720TR_L01_SP2007010400	ERR11855592
SP2007010404	DP8400011720TR_L01_SP2007010404	ERR11855596
SP2007010405	DP8400011720TR_L01_SP2007010405	ERR11855597
SP2007010406	DP8400011720TR_L01_SP2007010406	ERR11855598
SP2007010415	DP8400011720TR_L01_SP2007010415	ERR11866459
SP2007010416	DP8400011720TR_L01_SP2007010416	ERR11866460
SP2007010417	DP8400011720TR_L01_SP2007010417	ERR11866461
SP2007010418	DP8400011720TR_L01_SP2007010418	ERR11866462
SP2007010419	DP8400011720TR_L01_SP2007010419	ERR11873318
SP2007010420	DP8400011720TR_L01_SP2007010420	ERR11873319
wHAXPI103525-127	FCHWG2HCCXY_L4_wHAXPI103525-127	ERR12035486
wHAXPI103527-23	FCHWG2HCCXY_L5_wHAXPI103527-23	ERR12035514
wHAXPI103542-36	FCHWG2HCCXY_L5_wHAXPI103542-36	ERR12035515
wHAXPI103555-109	FCHWG2HCCXY_L4_wHAXPI103555-109	ERR12035490
wHAXPI103557-141	FCHWG2HCCXY_L4_wHAXPI103557-141	ERR12035491
wHAXPI103562-140	FCHWG2HCCXY_L4_wHAXPI103562-140	ERR12035492
wHAXPI103565-102	FCHWG2HCCXY_L4_wHAXPI103565-102	ERR12035493
wHAXPI103573-24	FCHWG2HCCXY_L5_wHAXPI103573-24	ERR12035518
wHAXPI103576-131	FCHWG2HCCXY_L4_wHAXPI103576-131	ERR12035494
wHAXPI103577-51	FCHWG2HCCXY_L5_wHAXPI103577-51	ERR12035519
wHAXPI103586-132	FCHWG2HCCXY_L4_wHAXPI103586-132	ERR12035495
wHAXPI103590-19	FCHWG2HCCXY_L5_wHAXPI103590-19	ERR12035520
wHAXPI103594-14	FCHWG2HCCXY_L5_wHAXPI103594-14	ERR12035522
wHAXPI103608-54	FCHWG2HCCXY_L5_wHAXPI103608-54	ERR12035523
wHAXPI103611-33	FCHWG2HCCXY_L5_wHAXPI103611-33	ERR12035524
wHAXPI103622-171	FCHWG2HCCXY_L5_wHAXPI103622-171	ERR12035527
wHAXPI103631-94	FCHWG2HCCXY_L4_wHAXPI103631-94	ERR12035502
wHAXPI103632-34	FCHWG2HCCXY_L5_wHAXPI103632-34	ERR12035528
wHAXPI103633-95	FCHWG2HCCXY_L4_wHAXPI103633-95	ERR12035503
wHAXPI103636-108	FCHWG2HCCXY_L4_wHAXPI103636-108	ERR12035504
wHAXPI103656-53	FCHWG2HCCXY_L5_wHAXPI103656-53	ERR12035534
wHAXPI103662-144	FCHWG2HCCXY_L4_wHAXPI103662-144	ERR12035507
wHAXPI103664-30	FCHWG2HCCXY_L5_wHAXPI103664-30	ERR12035536
wHAXPI103665-13	FCHWG2HCCXY_L5_wHAXPI103665-13	ERR12035537
wHAXPI103667-92	FCHWG2HCCXY_L4_wHAXPI103667-92	ERR12035508
wHAXPI103671-100	FCHWG2HCCXY_L4_wHAXPI103671-100	ERR12035510
wHAXPI103673-172	FCHWG2HCCXY_L5_wHAXPI103673-172	ERR12035538
wHAXPI103677-20	FCHWG2HCCXY_L5_wHAXPI103677-20	ERR12035531
wHAXPI103678-158	FCHWG2HCCXY_L4_wHAXPI103678-158	ERR12035544
wHAXPI103690-166	FCHWG2HCCXY_L5_wHAXPI103690-166	ERR12035540

## Sheet: Stool metagenome taxonomy
#mpa_vJan25_CHOCOPhlAnSGB_202503
Prop of Samples w Bacteroides	0.972696	97.2696
Average abundance (%) within samples	25.479
Taxon	SRR5947807	SRR5947808	SRR5947809	SRR5947810	SRR5947811	SRR5947812	SRR5947813	SRR5947814	SRR5947815	SRR5947816	SRR5947817	SRR5947818	SRR5947819	SRR5947820	SRR5947821	SRR5947822	SRR5947823	SRR5947824	SRR5947825	SRR5947826	SRR5947827	SRR5947828	SRR5947829	SRR5947830	SRR5947831	SRR5947832	SRR5947833	SRR5947834	SRR5947835	SRR5947836	SRR5947837	SRR5947838	SRR5947839	SRR5947840	SRR5947841	SRR5947842	SRR5947843	SRR5947844	SRR5947845	SRR5947846	SRR5947847	SRR5947848	SRR5947849	SRR5947850	SRR5947851	SRR5947852	SRR5947853	SRR5947854	SRR5947855
k__Bacteria|p__Bacteroidota|c__Bacteroidia|o__Bacteroidales|f__Bacteroidaceae|g__Bacteroides	27.3721	36.3031	0	22.4214	4.19358	0.12382	22.1196	23.593	42.4962	27.7356	15.4311	6.3634	0.83801	25.6784	7.75998	36.4484	35.3109	17.5137	9.28648	57.088	14.9699	11.8787	22.6334	73.65	18.6753	30.4851	23.9383	38.3298	14.6328	3.0547	28.5596	32.2666	1.92564	29.7536	2.44664	22.7163	23.2005	20.3717	5.84143	28.7825	6.6528	25.4907	32.1455	14.6193	0.00421	55.7983	10.6238	37.8133	2.98715
k__Bacteria	100	100	100	100	100	100	100	100	100	100	100	100	100	100	100	100	100	100	100	100	100	100	100	100	100	100	100	100	100	100	100	100	100	100	99.9848	100	100	100	100	100	100	100	100	100	100	100	100	100	100
k__Bacteria|p__Bacteroidota	73.5181	86.1314	4.86795	38.1762	83.9691	12.3993	67.8455	71.5825	53.3809	75.0776	68.5559	92.6643	77.4469	57.6728	27.8596	75.4982	64.1501	85.1397	57.4641	69.6324	60.9424	48.4544	78.7887	73.6721	54.4376	89.3611	76.2094	65.8512	51.5573	89.209	83.5244	67.1855	95.6977	56.8233	81.2039	45.4548	44.453	72.7122	82.2998	49.4547	14.804	70.3108	67.8268	59.4375	78.2094	88.1851	93.0074	89.3873	79.3774
k__Bacteria|p__Firmicutes	19.6767	13.8002	92.2751	57.8134	9.94199	74.9497	26.3185	27.4714	44.043	18.1368	30.7842	6.34456	22.5531	41.6089	59.9835	18.6485	35.5162	14.5933	26.7807	13.1955	35.8628	47.7951	18.148	24.7756	40.7965	7.74029	21.6469	27.968	47.0914	6.35646	16.1401	31.1674	3.92088	41.2901	4.93974	45.962	38.1851	26.4319	16.5099	45.9308	71.8788	18.1995	32.0935	37.9379	20.6416	10.1963	5.80298	6.11305	9.23318
k__Bacteria|p__Candidatus_Melainabacteria	3.02919	0	0	0	0	0	0.28509	0	0	0.105	0	0	0	0	2.09896	0	0	0	7.1442	11.7716	0	0	0.66963	0	0	0	0	0	0	0	0	0	0	0	0	0	0	0	0	0	0	0	0	0	0	0.86233	0	0	0
k__Bacteria|p__Pseudomonadota	2.82237	0.00632	1.50021	1.79292	1.52569	0.47071	4.26754	0.7739	0.85104	6.58018	0.62553	0.99112	0	0.54239	8.59948	0.21452	0	0.24923	8.61108	0	2.20894	3.48275	1.56186	1.32954	4.29944	2.89862	1.99923	0.99994	1.16699	1.60664	0.31155	0.37768	0.2614	0.66298	1.27715	4.47857	6.02443	0.70844	0.65587	3.23788	2.66161	10.5656	0	0.54776	1.00072	0.55812	1.08401	4.48821	1.07381
k__Bacteria|p__Verrucomicrobiota	0.65882	0	0.07399	0.82741	0.18704	8.39246	0	0	0	0	0	0	0	0	0.50283	5.4153	0	0	0	4.27737	0	0	0.67213	0.02724	0	0	0	4.00285	0	0	0	0.42006	0	0.08359	0.03169	0.25232	0	0	0.23349	0	10.5	0.14673	0	0.08165	0	0.1028	0	0	0.0139
k__Bacteria|p__Thermodesulfobacteriota	0.24069	0.02982	0	0.3597	0.08817	0	1.20419	0.16771	0.04788	0.02235	0.01018	0	0	0.09767	0.40455	0.08241	0.15954	0	0	0	0.08278	0	0.05917	0	0	0	0	0.93305	0.09027	0.09366	0	0.8425	0.00676	0.15979	0.12586	0	0	0.14749	0.16845	0.05838	0	0.72373	0.00854	0.1734	0	0	0.09814	0	0.13683
k__Bacteria|p__Lentisphaerota	0.05166	0	0	0	0.05469	0	0.00023	0	0	0	0	0	0	0	0.15024	0	0	0	0	1.01552	0	0	0.09943	0	0	0	0	0	0	0	0	0	0	0	0.025	0	0	0	0	0	0	0	0	0	0	0.08067	0	0	0.05096
k__Bacteria|p__Actinomycetota	0.00134	0.01213	0.05999	0.8776	0.00235	0.00914	0.07524	0.00446	1.57489	0.07801	0.0194	0	0	0.02782	0.39008	0.08065	0.04096	0	0	0	0.58234	0.26776	0.00116	0.07209	0.28998	0	0.14442	0.24494	0.05288	0	0	0.0069	0.11327	0.86543	0	0.06363	0.03242	0	0.13251	1.16437	0.15552	0.00739	0.04377	1.70298	0	0.00657	0.00743	0.01149	0.00573
k__Bacteria|p__Bacteria_unclassified	0.00111	0.02014	0.06298	0.15277	0	0	0.00369	0	0.10228	0	0.00479	0	0	0.05041	0.01071	0.06036	0.13316	0	0	0.10758	0.00358	0	0	0	0.17652	0	0	0	0.04117	0	0	0	0	0.03195	0	0	0	0	0	0.15385	0	0.04628	0.02735	0.11879	0.14833	0.00815	0	0	0
k__Bacteria|p__Bacteroidota|c__Bacteroidia	73.5181	86.1314	4.86795	38.1762	80.4096	12.3993	67.1382	71.5825	53.3809	73.2068	68.5559	92.6643	77.4469	57.6728	27.8596	75.4982	64.1501	85.1397	57.4641	69.6324	60.9424	48.4544	78.7887	73.6721	54.4376	89.3611	66.5129	65.8474	51.5573	82.0683	83.5244	67.1855	95.6977	56.8233	76.3663	45.4548	44.453	72.7122	82.2998	49.4547	14.804	70.3108	67.8268	59.4375	78.2094	88.1851	93.0074	89.3873	75.3403
k__Bacteria|p__Firmicutes|c__Clostridia	17.8098	10.2062	86.5143	55.3363	8.94523	66.373	25.4482	26.6261	42.8233	17.3867	29.7571	4.25406	22.5531	38.2408	48.4743	15.7409	30.7976	11.614	23.846	10.9132	34.988	44.9901	17.0674	20.1056	33.1628	5.6631	21.2553	18.5368	44.5397	6.10991	12.3258	29.7786	2.64987	39.4816	4.05208	35.7597	24.4769	23.1274	12.3397	43.1204	67.4557	15.4809	27.0559	30.0601	18.7415	8.51795	4.18426	5.98685	7.84723
k__Bacteria|p__Candidatus_Melainabacteria|c__Candidatus_Melainabacteria_unclassified	3.02919	0	0	0	0	0	0.28509	0	0	0.105	0	0	0	0	2.09896	0	0	0	7.1442	7.74281	0	0	0.66963	0	0	0	0	0	0	0	0	0	0	0	0	0	0	0	0	0	0	0	0	0	0	0.28251	0	0	0
k__Bacteria|p__Firmicutes|c__Negativicutes	1.46134	3.58181	1.73031	2.0657	0.24466	7.63241	0.73221	0.76308	0.80038	0.16072	0.97727	1.95579	0	1.73227	2.49707	2.07336	4.09196	2.69031	2.46631	1.64344	0.61855	2.35891	0.46011	4.15475	7.04672	2.07719	0.2946	8.09881	2.43864	0.12521	3.81426	0.71245	1.27101	0.98526	0.35555	10.1319	11.4994	3.30445	4.13443	2.15289	3.92926	1.69802	4.19915	6.60886	1.04898	0.65762	1.60325	0.10612	0.53096
k__Bacteria|p__Pseudomonadota|c__CFGB2403	1.19343	0	0	0	0	0	0	0	0	0	0	0	0	0	1.4896	0	0	0	7.11916	0	0	0	0.37845	0	0	0	0	0	0	0	0	0	0	0	0	0	0	0	0	0	0	0	0	0	0	0	0	0	0
k__Bacteria|p__Pseudomonadota|c__CFGB2404	0.81654	0	0	0	0	0	0.59854	0	0	4.31185	0	0	0	0	4.37238	0	0	0	0	0	0	0	0.16224	0	0	0	0.13877	0	0	0	0	0	0	0	0	0	0	0	0	0	0	5.25636	0	0	0	0	0	0	0
k__Bacteria|p__Pseudomonadota|c__Betaproteobacteria	0.81241	0	0	1.00777	1.28394	0.04624	2.45038	0.53911	0.85104	1.61963	0.29737	0.21964	0	0.53932	2.48812	0.21452	0	0	1.49191	0	0	2.63644	1.00628	0	2.4312	2.89862	1.7097	0.48166	0.87351	1.60664	0	0	0.16338	0	1.22694	2.12196	0	0.64749	0.62796	2.73462	2.44931	0.84602	0	0.28332	1.00072	0	0.98612	4.21667	0.91835
k__Bacteria|p__Verrucomicrobiota|c__Verrucomicrobiia	0.65882	0	0.07399	0.82741	0.18704	8.39246	0	0	0	0	0	0	0	0	0.50283	5.4153	0	0	0	4.27737	0	0	0.67213	0.02724	0	0	0	4.00285	0	0	0	0.42006	0	0.08359	0.03169	0.25232	0	0	0.23349	0	10.5	0.14673	0	0.08165	0	0.1028	0	0	0.0139
k__Bacteria|p__Thermodesulfobacteriota|c__Desulfovibrionia	0.24069	0.02982	0	0.3597	0.08817	0	1.20419	0.16771	0.04788	0.02235	0.01018	0	0	0.09767	0.40455	0.08241	0.15954	0	0	0	0.08278	0	0.05917	0	0	0	0	0.93305	0.09027	0.09366	0	0.8425	0.00676	0.15979	0.12586	0	0	0.14749	0.16845	0.05838	0	0.72373	0.00854	0.1734	0	0	0.09814	0	0.13683
k__Bacteria|p__Firmicutes|c__CFGB1765	0.16873	0	0	0	0.09369	0	0.01372	0	0	0.3967	0	0	0	0	4.44805	0	0	0.26621	0	0	0	0	0.05109	0	0	0	0.09708	0	0	0	0	0	0	0	0	0	0	0	0	0	0	0	0	0	0	0	0	0	0
k__Bacteria|p__Firmicutes|c__CFGB3012	0.07022	0	0	0	0	0	0	0	0	0.06351	0	0	0	0	0.5019	0.4054	0	0	0	0.1516	0	0	0.07978	0	0	0	0	0.45722	0	0	0	0.10266	0	0	0	0	0	0	0	0	0	0.03821	0	0	0	0.19193	0	0	0
k__Bacteria|p__Firmicutes|c__CFGB3054	0.04681	0	0	0.03966	0.19558	0	0	0	0.04074	0	0	0	0	0.90894	0.41987	0.09222	0.20338	0	0	0	0	0	0.24195	0	0	0	0	0.01364	0	0.02275	0	0	0	0	0.03483	0	0	0	0	0	0	0.13997	0.08662	0.10175	0	0	0	0	0.15838
k__Bacteria|p__Lentisphaerota|c__Lentisphaeria	0.02766	0	0	0	0.01719	0	0.00023	0	0	0	0	0	0	0	0.04492	0	0	0	0	0	0	0	0.05739	0	0	0	0	0	0	0	0	0	0	0	0.01877	0	0	0	0	0	0	0	0	0	0	0	0	0	0.02995
k__Bacteria|p__Firmicutes|c__CFGB9272	0.02543	0	0	0	0	0	0	0	0	0	0	0	0	0	0.01098	0	0	0	0	0	0	0	0.0416	0	0	0	0	0	0	0	0	0	0	0	0	0	0	0	0	0	0	0	0	0	0	0	0	0	0
k__Bacteria|p__Lentisphaerota|c__CFGB2378	0.02399	0	0	0	0	0	0	0	0	0	0	0	0	0	0.10532	0	0	0	0	1.01552	0	0	0.04204	0	0	0	0	0	0	0	0	0	0	0	0	0	0	0	0	0	0	0	0	0	0	0.08067	0	0	0
k__Bacteria|p__Firmicutes|c__CFGB88349	0.01951	0	0	0	0.01847	0	0	0	0	0	0	0	0	0	0.09051	0	0	0	0	0	0	0	0.01516	0	0	0	0	0	0	0	0	0	0	0	0.00378	0	0	0	0	0	0	0.00046	0	0	0	0	0	0	0
k__Bacteria|p__Firmicutes|c__CFGB3023	0.01772	0	0	0	0.01004	0	0	0	0	0	0	0	0	0	0.15222	0	0	0	0	0	0	0	0.00049	0	0	0	0	0	0	0	0	0	0	0	0.04558	0	0	0	0	0	0	0.04004	0	0	0	0	0	0	0.03456
k__Bacteria|p__Firmicutes|c__CFGB93792	0.01471	0	0	0	0	0	0	0	0	0	0	0	0	0	0.53893	0	0	0	0	0	0	0	0.05835	0	0	0	0	0	0	0	0	0	0	0.03862	0	0	0	0	0	0	0	0	0	0	0	0	0	0	0
k__Bacteria|p__Firmicutes|c__CFGB3038	0.01435	0	0	0.00391	0.01779	0	0	0	0	0	0	0	0	0.24752	0.04742	0.04334	0.07006	0	0	0.02068	0	0	0.00123	0	0.00089	0	0	0.06773	0	0	0	0.0997	0	0	0	0	0	0	0	0	0	0.0097	0.04465	0.31904	0	0.56254	0	0	0.0069
k__Bacteria|p__Firmicutes|c__CFGB1292	0.00724	0	0.0013	0.01041	0	0.00361	0.00256	0	0.04307	0	0	0	0	0.00095	0.03167	0	0	0	0	0	0	0	0	0.03546	0	0	0	0.03971	0.01805	0	0	0.01714	0	0	0	0	0	0	0	0.13263	0	0.01584	0.00256	0.06749	0	0	0	0	0
k__Bacteria|p__Firmicutes|c__CFGB73178	0.00507	0	0	0	0	0	0	0	0	0	0	0	0	0	0	0	0	0	0	0	0	0	0	0	0	0	0	0	0	0	0	0	0	0	0	0	0	0	0	0	0	0	0	0	0	0	0	0	0
k__Bacteria|p__Firmicutes|c__CFGB72924	0.00417	0	0	0.0032	0	0	0	0	0	0	0	0	0	0	0.05061	0	0	0	0	0	0	0	0.0107	0	0.29214	0	0	0.03624	0	0	0	0	0	0	0	0	0	0	0	0.08174	0	0	0	0	0	0	0	0	0
k__Bacteria|p__Firmicutes|c__CFGB1260	0.00332	0	0	0	0	0	0	0	0	0	0	0	0	0.01782	0.03167	0	0	0	0	0	0	0	0.00248	0	0	0	0	0	0	0	0	0	0	0	0	0	0	0	0	0	0	0	0	0	0	0	0	0	0
k__Bacteria|p__Firmicutes|c__CFGB3047	0.00304	0	0	0.00299	0	0	0.00548	0	0.01472	0	0	0	0	0.04251	0.00214	0	0	0	0	0	0	0	0.00797	0	0	0	0	0	0	0	0	0.00792	0	0	0	0	0	0	0	0	0	0	0	0	0	0	0	0	0.00486
k__Bacteria|p__Firmicutes|c__CFGB84486	0.00261	0	0	0	0	0	0.01231	0	0	0	0	0	0	0.03955	1.52868	0.04932	0	0	0	0.00978	0	0	0.08502	0	0.23079	0	0	0.03665	0	0	0	0.03765	0	0	0	0	0	0	0	0	0	0.01626	0	0	0	0	0	0	0
k__Bacteria|p__Actinomycetota|c__Coriobacteriia	0.00134	0.01213	0.05999	0.04868	0	0.00914	0.06881	0.00446	0.11902	0.07612	0.01828	0	0	0.00669	0.02512	0.00546	0.04096	0	0	0	0.46618	0	0.00116	0	0.01764	0	0.00742	0.10727	0.04724	0	0	0.00141	0.08327	0.46088	0	0.01458	0	0	0.01844	0.08293	0.01685	0.00739	0.04377	0.22862	0	0.00657	0.00743	0.01149	0.00288
k__Bacteria|p__Firmicutes|c__CFGB2834	0.00125	0	0	0	0	0	0	0	0.01762	0.02192	0	0	0	0	0	0.01843	0	0	0	0	0	0	0	0	0	0	0	0	0	0	0	0	0	0.08068	0	0	0	0	0	0	0	0.00625	0	0	0.01294	0	0	0	0
k__Bacteria|p__Bacteria_unclassified|c__Bacteria_unclassified	0.00111	0.02014	0.06298	0.15277	0	0	0.00369	0	0.10228	0	0.00479	0	0	0.05041	0.01071	0.06036	0.13316	0	0	0.10758	0.00358	0	0	0	0.17652	0	0	0	0.04117	0	0	0	0	0.03195	0	0	0	0	0	0.15385	0	0.04628	0.02735	0.11879	0.14833	0.00815	0	0	0
k__Bacteria|p__Firmicutes|c__CFGB79330	0.00076	0	0	0	0	0	0	0	0	0	0	0	0	0	0.9462	0.16497	0	0	0.46835	0	0	0	0.02214	0	0.0308	0	0	0	0	0	0	0	0	0	0	0	0	0	0	0	0	0.00646	0	0.19885	0	0	0	0	0
k__Bacteria|p__Firmicutes|c__CFGB9345	0.00064	0	0	0	0	0	0	0	0	0	0	0	0	0	0.01926	0	0	0	0	0	0	0	0.00247	0	0	0	0	0	0	0	0	0	0	0	0	0	0	0	0	0	0	0	0	0	0	0	0	0	0
k__Bacteria|p__Bacteroidota|c__Bacteroidia|o__Bacteroidales	73.5181	86.1314	4.86795	38.1762	80.4096	12.3993	67.1382	71.5825	53.3809	73.2068	68.5559	92.6643	77.4469	57.6728	27.8596	75.4982	64.1501	85.1397	57.4641	69.6324	60.9424	48.4544	78.7887	73.6721	54.4376	89.3611	66.5129	65.8474	51.5573	82.0683	83.5244	67.1855	95.6977	56.8233	76.3663	45.4548	44.453	72.7122	82.2998	49.4547	14.804	70.3108	67.8268	59.4375	78.2094	88.1851	93.0074	89.3873	75.3403
k__Bacteria|p__Firmicutes|c__Clostridia|o__Eubacteriales	9.37653	8.68665	22.3952	29.485	7.64817	10.2375	8.83083	18.4314	35.4753	8.79685	16.0527	0.75329	0	26.1778	18.1339	12.4862	27.1919	6.14358	14.4678	7.31657	26.3577	19.9931	13.3194	3.57495	18.4647	1.1949	10.6726	15.0844	25.663	4.1942	7.3693	17.5707	1.42756	36.3721	3.42386	23.0317	13.6744	15.6399	9.07979	34.1586	45.1676	11.3285	21.0309	25.1571	10.9652	4.87555	3.15474	0.70707	6.53072
k__Bacteria|p__Firmicutes|c__Clostridia|o__Lachnospirales	8.41195	1.46391	63.9873	25.8472	1.29706	55.9462	16.6173	8.1617	7.34726	8.55178	13.6925	3.50077	22.5531	12.0153	30.2664	3.18477	2.91537	5.39058	9.3782	3.55919	8.62837	24.9971	3.7391	16.5306	14.5754	4.4682	10.5827	3.43985	18.8767	1.91572	4.9565	12.0694	1.22231	3.10897	0.61818	12.6864	10.8025	7.48752	3.25985	8.94818	22.2881	4.03504	5.18052	4.78774	7.60101	3.5948	1.02952	5.27978	1.31651
k__Bacteria|p__Candidatus_Melainabacteria|c__Candidatus_Melainabacteria_unclassified|o__Candidatus_Gastranaerophilales	3.02919	0	0	0	0	0	0.28509	0	0	0.105	0	0	0	0	2.09896	0	0	0	7.1442	7.74281	0	0	0.66963	0	0	0	0	0	0	0	0	0	0	0	0	0	0	0	0	0	0	0	0	0	0	0.28251	0	0	0
k__Bacteria|p__Firmicutes|c__Negativicutes|o__Veillonellales	1.46134	0	1.73031	2.0657	0	7.53235	0.73052	0.76308	0.80038	0.16072	0.97727	1.95579	0	1.51344	2.45024	2.07336	0	2.68883	2.46631	1.64344	0.61855	2.35891	0.46011	4.13933	7.02991	2.06841	0.2946	2.11253	2.43864	0	3.81426	0	1.27101	0.98526	0	3.39901	11.4491	3.30445	4.13443	1.33722	3.26652	0	0	6.60886	0	0.63981	1.60325	0.05713	0
k__Bacteria|p__Pseudomonadota|c__CFGB2403|o__OFGB2403	1.19343	0	0	0	0	0	0	0	0	0	0	0	0	0	1.4896	0	0	0	7.11916	0	0	0	0.37845	0	0	0	0	0	0	0	0	0	0	0	0	0	0	0	0	0	0	0	0	0	0	0	0	0	0
k__Bacteria|p__Pseudomonadota|c__CFGB2404|o__OFGB2404	0.81654	0	0	0	0	0	0.59854	0	0	4.31185	0	0	0	0	4.37238	0	0	0	0	0	0	0	0.16224	0	0	0	0.13877	0	0	0	0	0	0	0	0	0	0	0	0	0	0	5.25636	0	0	0	0	0	0	0
k__Bacteria|p__Pseudomonadota|c__Betaproteobacteria|o__Burkholderiales	0.81241	0	0	1.00777	1.28394	0.04624	2.45038	0.48378	0.85104	1.61963	0.29737	0.21964	0	0.53932	2.48812	0.21452	0	0	1.49191	0	0	2.63644	1.00628	0	2.42683	2.89862	1.7097	0.45053	0.87351	1.60664	0	0	0.16338	0	1.22694	2.12196	0	0.64749	0.62796	2.73462	2.44931	0.84602	0	0.28332	1.00072	0	0.98612	4.21667	0.91835
k__Bacteria|p__Verrucomicrobiota|c__Verrucomicrobiia|o__Verrucomicrobiales	0.65882	0	0.07399	0.82741	0.18704	8.39246	0	0	0	0	0	0	0	0	0.50283	5.4153	0	0	0	4.27737	0	0	0.67213	0.02724	0	0	0	4.00285	0	0	0	0.42006	0	0.08359	0.03169	0.25232	0	0	0.23349	0	10.5	0.14673	0	0.08165	0	0.1028	0	0	0.0139
k__Bacteria|p__Thermodesulfobacteriota|c__Desulfovibrionia|o__Desulfovibrionales	0.24069	0.02982	0	0.3597	0.08817	0	1.20419	0.16771	0.04788	0.02235	0.01018	0	0	0.09767	0.40455	0.08241	0.15954	0	0	0	0.08278	0	0.05917	0	0	0	0	0.93305	0.09027	0.09366	0	0.8425	0.00676	0.15979	0.12586	0	0	0.14749	0.16845	0.05838	0	0.72373	0.00854	0.1734	0	0	0.09814	0	0.13683
k__Bacteria|p__Firmicutes|c__CFGB1765|o__OFGB1765	0.16873	0	0	0	0.09369	0	0.01372	0	0	0.3967	0	0	0	0	4.44805	0	0	0.26621	0	0	0	0	0.05109	0	0	0	0.09708	0	0	0	0	0	0	0	0	0	0	0	0	0	0	0	0	0	0	0	0	0	0
k__Bacteria|p__Firmicutes|c__CFGB3012|o__OFGB3012	0.07022	0	0	0	0	0	0	0	0	0.06351	0	0	0	0	0.5019	0.4054	0	0	0	0.1516	0	0	0.07978	0	0	0	0	0.45722	0	0	0	0.10266	0	0	0	0	0	0	0	0	0	0.03821	0	0	0	0.19193	0	0	0
k__Bacteria|p__Firmicutes|c__CFGB3054|o__OFGB3054	0.04681	0	0	0.03966	0.19558	0	0	0	0.04074	0	0	0	0	0.90894	0.41987	0.09222	0.20338	0	0	0	0	0	0.24195	0	0	0	0	0.01364	0	0.02275	0	0	0	0	0.03483	0	0	0	0	0	0	0.13997	0.08662	0.10175	0	0	0	0	0.15838
k__Bacteria|p__Lentisphaerota|c__Lentisphaeria|o__Victivallales	0.02766	0	0	0	0.01719	0	0.00023	0	0	0	0	0	0	0	0.04492	0	0	0	0	0	0	0	0.05739	0	0	0	0	0	0	0	0	0	0	0	0.01877	0	0	0	0	0	0	0	0	0	0	0	0	0	0.02995
k__Bacteria|p__Firmicutes|c__CFGB9272|o__OFGB9272	0.02543	0	0	0	0	0	0	0	0	0	0	0	0	0	0.01098	0	0	0	0	0	0	0	0.0416	0	0	0	0	0	0	0	0	0	0	0	0	0	0	0	0	0	0	0	0	0	0	0	0	0	0
k__Bacteria|p__Lentisphaerota|c__CFGB2378|o__OFGB2378	0.02399	0	0	0	0	0	0	0	0	0	0	0	0	0	0.10532	0	0	0	0	1.01552	0	0	0.04204	0	0	0	0	0	0	0	0	0	0	0	0	0	0	0	0	0	0	0	0	0	0	0.08067	0	0	0
k__Bacteria|p__Firmicutes|c__Clostridia|o__Christensenellales	0.0213	0.05563	0	0	0	0	0	0	0	0.0381	0	0	0	0.02746	0.05668	0.04452	0.69039	0	0	0	0	0	0.00896	0	0	0	0	0	0	0	0	0.04379	0	0	0.00054	0	0	0	0	0	0	0.00167	0.84451	0.0531	0.15714	0	0	0	0
k__Bacteria|p__Firmicutes|c__CFGB88349|o__OFGB88349	0.01951	0	0	0	0.01847	0	0	0	0	0	0	0	0	0	0.09051	0	0	0	0	0	0	0	0.01516	0	0	0	0	0	0	0	0	0	0	0	0.00378	0	0	0	0	0	0	0.00046	0	0	0	0	0	0	0
k__Bacteria|p__Firmicutes|c__CFGB3023|o__OFGB3023	0.01772	0	0	0	0.01004	0	0	0	0	0	0	0	0	0	0.15222	0	0	0	0	0	0	0	0.00049	0	0	0	0	0	0	0	0	0	0	0	0.04558	0	0	0	0	0	0	0.04004	0	0	0	0	0	0	0.03456
k__Bacteria|p__Firmicutes|c__CFGB93792|o__OFGB93792	0.01471	0	0	0	0	0	0	0	0	0	0	0	0	0	0.53893	0	0	0	0	0	0	0	0.05835	0	0	0	0	0	0	0	0	0	0	0.03862	0	0	0	0	0	0	0	0	0	0	0	0	0	0	0
k__Bacteria|p__Firmicutes|c__CFGB3038|o__OFGB3038	0.01435	0	0	0.00391	0.01779	0	0	0	0	0	0	0	0	0.24752	0.04742	0.04334	0.07006	0	0	0.02068	0	0	0.00123	0	0.00089	0	0	0.06773	0	0	0	0.0997	0	0	0	0	0	0	0	0	0	0.0097	0.04465	0.31904	0	0.56254	0	0	0.0069
k__Bacteria|p__Firmicutes|c__CFGB1292|o__OFGB1292	0.00724	0	0.0013	0.01041	0	0.00361	0.00256	0	0.04307	0	0	0	0	0.00095	0.03167	0	0	0	0	0	0	0	0	0.03546	0	0	0	0.03971	0.01805	0	0	0.01714	0	0	0	0	0	0	0	0.13263	0	0.01584	0.00256	0.06749	0	0	0	0	0
k__Bacteria|p__Firmicutes|c__CFGB73178|o__OFGB73178	0.00507	0	0	0	0	0	0	0	0	0	0	0	0	0	0	0	0	0	0	0	0	0	0	0	0	0	0	0	0	0	0	0	0	0	0	0	0	0	0	0	0	0	0	0	0	0	0	0	0
k__Bacteria|p__Firmicutes|c__CFGB72924|o__OFGB72924	0.00417	0	0	0.0032	0	0	0	0	0	0	0	0	0	0	0.05061	0	0	0	0	0	0	0	0.0107	0	0.29214	0	0	0.03624	0	0	0	0	0	0	0	0	0	0	0	0.08174	0	0	0	0	0	0	0	0	0
k__Bacteria|p__Firmicutes|c__CFGB1260|o__OFGB1260	0.00332	0	0	0	0	0	0	0	0	0	0	0	0	0.01782	0.03167	0	0	0	0	0	0	0	0.00248	0	0	0	0	0	0	0	0	0	0	0	0	0	0	0	0	0	0	0	0	0	0	0	0	0	0
k__Bacteria|p__Firmicutes|c__CFGB3047|o__OFGB3047	0.00304	0	0	0.00299	0	0	0.00548	0	0.01472	0	0	0	0	0.04251	0.00214	0	0	0	0	0	0	0	0.00797	0	0	0	0	0	0	0	0	0.00792	0	0	0	0	0	0	0	0	0	0	0	0	0	0	0	0	0.00486
k__Bacteria|p__Firmicutes|c__CFGB84486|o__OFGB84486	0.00261	0	0	0	0	0	0.01231	0	0	0	0	0	0	0.03955	1.52868	0.04932	0	0	0	0.00978	0	0	0.08502	0	0.23079	0	0	0.03665	0	0	0	0.03765	0	0	0	0	0	0	0	0	0	0.01626	0	0	0	0	0	0	0
k__Bacteria|p__Firmicutes|c__CFGB2834|o__OFGB2834	0.00125	0	0	0	0	0	0	0	0.01762	0.02192	0	0	0	0	0	0.01843	0	0	0	0	0	0	0	0	0	0	0	0	0	0	0	0	0	0.08068	0	0	0	0	0	0	0	0.00625	0	0	0.01294	0	0	0	0
k__Bacteria|p__Bacteria_unclassified|c__Bacteria_unclassified|o__Bacteria_unclassified	0.00111	0.02014	0.06298	0.15277	0	0	0.00369	0	0.10228	0	0.00479	0	0	0.05041	0.01071	0.06036	0.13316	0	0	0.10758	0.00358	0	0	0	0.17652	0	0	0	0.04117	0	0	0	0	0.03195	0	0	0	0	0	0.15385	0	0.04628	0.02735	0.11879	0.14833	0.00815	0	0	0
k__Bacteria|p__Actinomycetota|c__Coriobacteriia|o__Eggerthellales	0.00087	0	0.02286	0	0	0.00741	0.01518	0	0.03108	0	0.00158	0	0	0	0.02041	0	0	0	0	0	0	0	0	0	0.01764	0	0	0.0773	0	0	0	0.00141	0	0	0	0	0	0	0	0	0	0	0.00029	0.04535	0	0.00657	0	0	0
k__Bacteria|p__Firmicutes|c__CFGB79330|o__OFGB79330	0.00076	0	0	0	0	0	0	0	0	0	0	0	0	0	0.9462	0.16497	0	0	0.46835	0	0	0	0.02214	0	0.0308	0	0	0	0	0	0	0	0	0	0	0	0	0	0	0	0	0.00646	0	0.19885	0	0	0	0	0
k__Bacteria|p__Firmicutes|c__CFGB9345|o__OFGB9345	0.00064	0	0	0	0	0	0	0	0	0	0	0	0	0	0.01926	0	0	0	0	0	0	0	0.00247	0	0	0	0	0	0	0	0	0	0	0	0	0	0	0	0	0	0	0	0	0	0	0	0	0	0
k__Bacteria|p__Actinomycetota|c__Coriobacteriia|o__Coriobacteriales	0.00047	0.01213	0.03713	0.04868	0	0.00174	0.05363	0.00446	0.08794	0.07612	0.0167	0	0	0.00669	0.00471	0.00546	0.04096	0	0	0	0.46618	0	0.00116	0	0	0	0.00742	0.02997	0.04724	0	0	0	0.08327	0.46088	0	0.01458	0	0	0.01844	0.08293	0.01685	0.00739	0.04349	0.18327	0	0	0.00743	0.01149	0.00288
k__Bacteria|p__Bacteroidota|c__Bacteroidia|o__Bacteroidales|f__Bacteroidaceae	49.2889	79.6821	0	34.5196	25.3249	0.12382	56.1771	66.7026	42.7148	58.9522	65.1219	35.6834	77.4469	46.0899	19.9675	46.0859	53.8661	85.1268	41.7307	69.6324	60.9221	48.4544	53.1278	73.6721	54.366	89.3355	54.2645	42.894	50.5873	25.1747	83.5244	44.7405	6.61567	56.8075	23.9721	22.7163	44.2116	69.1116	13.8727	41.8333	6.6528	48.3846	56.0752	24.431	62.6728	88.1851	32.5263	89.3873	25.0968
k__Bacteria|p__Bacteroidota|c__Bacteroidia|o__Bacteroidales|f__Rikenellaceae	15.1975	4.45178	3.57401	1.55655	0.33949	0	6.03063	0	4.3472	5.13711	0	3.10805	0	7.44701	4.21544	11.2078	8.25237	0	8.6525	0	0.01327	0	17.5113	0	0.00818	0.02559	4.33316	19.7485	0	0.12334	0	9.61684	1.37161	0.01573	0.28503	0	0.24142	0	4.30482	0.2842	0	13.4322	8.02283	8.57205	11.7284	0	3.57242	0	0.23468
k__Bacteria|p__Firmicutes|c__Clostridia|o__Eubacteriales|f__Oscillospiraceae	8.41129	6.60646	13.0033	17.8082	6.62963	6.27034	5.27663	16.3563	32.6177	6.67489	14.7346	0.22701	0	22.3771	11.744	11.1334	19.7276	5.68556	14.4678	6.23703	24.779	19.8533	11.922	2.53258	16.4946	0.27329	10.3337	11.9893	23.7792	3.67268	6.1789	14.7769	1.19997	34.8195	3.33635	21.1576	13.4279	14.4287	8.49244	29.7912	42.2094	7.83644	14.5794	24.1698	5.76466	2.92116	2.61722	0.13122	5.4192
k__Bacteria|p__Firmicutes|c__Clostridia|o__Lachnospirales|f__Lachnospiraceae	8.41003	1.42113	63.9841	25.8472	1.29706	55.9462	16.6089	7.87726	7.33281	8.55078	13.6622	3.50077	22.5531	11.9193	30.1596	3.15993	2.78708	5.39058	9.3782	3.28494	8.51643	24.9971	3.7391	16.5306	13.8325	4.03115	10.5827	3.43985	18.8456	1.91486	4.9565	11.9856	1.22231	3.09397	0.61818	12.6864	10.8025	7.48752	3.25985	8.84626	22.2881	3.9395	4.99511	4.78592	5.6208	3.33585	1.02952	4.72197	1.31383
k__Bacteria|p__Bacteroidota|c__Bacteroidia|o__Bacteroidales|f__Barnesiellaceae	4.64684	0	0	0	0.1739	0	0.73289	0	0	3.55999	0	0	0	1.81368	1.03688	0	0	0	2.09137	0	0	0	3.99854	0	0	0	2.35762	0	0	0.04374	0	0	0	0	0.37167	0	0	0	0	0	0	0	0	0	2.01861	0	0	0	0.1689
k__Bacteria|p__Candidatus_Melainabacteria|c__Candidatus_Melainabacteria_unclassified|o__Candidatus_Gastranaerophilales|f__Candidatus_Gastranaerophilales_unclassified	3.02919	0	0	0	0	0	0.28509	0	0	0.105	0	0	0	0	2.09896	0	0	0	7.1442	7.74281	0	0	0.66963	0	0	0	0	0	0	0	0	0	0	0	0	0	0	0	0	0	0	0	0	0	0	0.28251	0	0	0
k__Bacteria|p__Bacteroidota|c__Bacteroidia|o__Bacteroidales|f__Tannerellaceae	3.01099	1.6925	0	2.10012	0.78227	0.13501	3.15388	4.87988	6.31887	4.13558	3.43402	6.82045	0	2.32214	1.70634	1.91119	1.51228	0.01286	2.21903	0	0	0	2.55914	0	0.06344	0	4.65042	1.37471	0.94496	0.29215	0	4.36687	1.47747	0	0.94274	22.7385	0	3.60054	0.87097	7.22519	8.15121	8.13426	2.93971	0.8847	0	0	4.80642	0	0.60967
k__Bacteria|p__Firmicutes|c__Negativicutes|o__Veillonellales|f__Veillonellaceae	1.46134	0	1.73031	2.0657	0	7.53235	0.73052	0.76308	0.80038	0.16072	0.97727	1.95579	0	1.51344	2.45024	2.07336	0	2.68883	2.46631	1.64344	0.61855	2.35891	0.46011	4.13933	7.02991	2.06841	0.2946	2.11253	2.43864	0	3.81426	0	1.27101	0.98526	0	3.39901	11.4491	3.30445	4.13443	1.33722	3.26652	0	0	6.60886	0	0.63981	1.60325	0.05713	0
k__Bacteria|p__Bacteroidota|c__Bacteroidia|o__Bacteroidales|f__Odoribacteraceae	1.37388	0.30496	0	0	0.21605	0	1.04367	0	0	1.42187	0	0	0	0	0.93342	0.63531	0.51936	0	2.77051	0	0	0	1.59189	0	0	0	0.9072	0.70993	0	0.10499	0	0	0	0	0.1721	0	0	0	0.31254	0	0	0.35982	0.78906	0.35565	1.78953	0	0	0	0.21563
k__Bacteria|p__Pseudomonadota|c__CFGB2403|o__OFGB2403|f__FGB2403	1.19343	0	0	0	0	0	0	0	0	0	0	0	0	0	1.4896	0	0	0	7.11916	0	0	0	0.37845	0	0	0	0	0	0	0	0	0	0	0	0	0	0	0	0	0	0	0	0	0	0	0	0	0	0
k__Bacteria|p__Pseudomonadota|c__CFGB2404|o__OFGB2404|f__FGB2404	0.81654	0	0	0	0	0	0.59854	0	0	4.31185	0	0	0	0	4.37238	0	0	0	0	0	0	0	0.16224	0	0	0	0.13877	0	0	0	0	0	0	0	0	0	0	0	0	0	0	5.25636	0	0	0	0	0	0	0
k__Bacteria|p__Pseudomonadota|c__Betaproteobacteria|o__Burkholderiales|f__Sutterellaceae	0.81039	0	0	1.00777	1.28282	0.04624	2.34814	0.48378	0.85104	1.61963	0.29737	0.21964	0	0.53932	2.3525	0.21452	0	0	1.49191	0	0	2.63644	0.92066	0	2.42683	2.89862	1.7097	0.45053	0.87351	1.60664	0	0	0.16338	0	1.22694	2.12196	0	0.64749	0.62796	2.73462	2.44931	0.84602	0	0.28332	1.00072	0	0.98612	4.21667	0.91642
k__Bacteria|p__Firmicutes|c__Clostridia|o__Eubacteriales|f__Clostridiaceae	0.66565	0.6602	4.34595	0.87405	0.03179	0.53888	2.62571	1.79755	0.62638	1.4463	0.96401	0.52628	0	3.13491	3.5271	0.2287	0.45234	0.38973	0	0.36852	1.29919	0.03033	0.75337	0.00739	0.5983	0.91791	0.06012	0.00903	0.93098	0.04943	1.19039	2.05656	0.22759	0.74236	0.00181	0.48638	0	0.23587	0.36062	0.5578	0.66534	3.01751	0.95379	0.36417	1.25086	1.56797	0.53753	0.57585	0.05868
k__Bacteria|p__Verrucomicrobiota|c__Verrucomicrobiia|o__Verrucomicrobiales|f__Akkermansiaceae	0.65882	0	0.07399	0.82741	0.18704	8.39246	0	0	0	0	0	0	0	0	0.50283	5.4153	0	0	0	4.27737	0	0	0.67213	0.02724	0	0	0	4.00285	0	0	0	0.42006	0	0.08359	0.03169	0.25232	0	0	0.23349	0	10.5	0.14673	0	0.08165	0	0.1028	0	0	0.0139
k__Bacteria|p__Thermodesulfobacteriota|c__Desulfovibrionia|o__Desulfovibrionales|f__Desulfovibrionaceae	0.24069	0.02982	0	0.3597	0.08817	0	1.20419	0.16771	0.04788	0.02235	0.01018	0	0	0.09767	0.40455	0.08241	0.15954	0	0	0	0.08278	0	0.05917	0	0	0	0	0.93305	0.09027	0.09366	0	0.8425	0.00676	0.15979	0.12586	0	0	0.14749	0.16845	0.05838	0	0.72373	0.00854	0.1734	0	0	0.09814	0	0.13683
k__Bacteria|p__Firmicutes|c__Clostridia|o__Eubacteriales|f__Eubacteriales_incertae_sedis	0.22924	0.45855	2.71915	0.20443	0.02342	1.6375	0.14974	0.04998	0.31501	0.16803	0.12685	0	0	0.06513	0.14875	0	5.03918	0.06829	0	0	0.13386	0	0.45849	0	0	0	0.19698	1.38412	0.14353	0	0	0	0	0.46866	0.01957	0	0.24641	0.20355	0	0.01148	0	0	3.11388	0	0.49818	0	0	0	0.01632
k__Bacteria|p__Firmicutes|c__CFGB1765|o__OFGB1765|f__FGB1765	0.16873	0	0	0	0.09369	0	0.01372	0	0	0.3967	0	0	0	0	4.44805	0	0	0.26621	0	0	0	0	0.05109	0	0	0	0.09708	0	0	0	0	0	0	0	0	0	0	0	0	0	0	0	0	0	0	0	0	0	0
k__Bacteria|p__Firmicutes|c__CFGB3012|o__OFGB3012|f__FGB3012	0.07022	0	0	0	0	0	0	0	0	0.06351	0	0	0	0	0.5019	0.4054	0	0	0	0.1516	0	0	0.07978	0	0	0	0	0.45722	0	0	0	0.10266	0	0	0	0	0	0	0	0	0	0.03821	0	0	0	0.19193	0	0	0
k__Bacteria|p__Firmicutes|c__CFGB3054|o__OFGB3054|f__FGB3054	0.04681	0	0	0.03966	0.19558	0	0	0	0.04074	0	0	0	0	0.90894	0.41987	0.09222	0.20338	0	0	0	0	0	0.24195	0	0	0	0	0.01364	0	0.02275	0	0	0	0	0.03483	0	0	0	0	0	0	0.13997	0.08662	0.10175	0	0	0	0	0.15838
k__Bacteria|p__Firmicutes|c__Clostridia|o__Eubacteriales|f__Eubacteriales_unclassified	0.04401	0.16511	1.05542	0.0794	0.00377	1.18269	0.34453	0	0.27964	0.27417	0	0	0	0.11983	0.23249	0.53053	0.7735	0	0	0.71101	0.06289	0	0.08903	0	1.31117	0	0.07367	0.90829	0	0.03984	0	0.55821	0	0.14092	0.00619	0	0	0	0.0429	0.13846	0	0.45048	0.93691	0.05507	3.21479	0.38642	0	0	0.01865
k__Bacteria|p__Lentisphaerota|c__Lentisphaeria|o__Victivallales|f__Victivallaceae	0.02766	0	0	0	0.01719	0	0.00023	0	0	0	0	0	0	0	0.04492	0	0	0	0	0	0	0	0.05739	0	0	0	0	0	0	0	0	0	0	0	0.01877	0	0	0	0	0	0	0	0	0	0	0	0	0	0.02995
k__Bacteria|p__Firmicutes|c__CFGB9272|o__OFGB9272|f__FGB9272	0.02543	0	0	0	0	0	0	0	0	0	0	0	0	0	0.01098	0	0	0	0	0	0	0	0.0416	0	0	0	0	0	0	0	0	0	0	0	0	0	0	0	0	0	0	0	0	0	0	0	0	0	0
k__Bacteria|p__Firmicutes|c__Clostridia|o__Eubacteriales|f__Beduinellaceae	0.02453	0	0	0	0	0	0.00999	0	0	0.05253	0	0	0	0.00216	0.02295	0	0	0	0	0	0	0	0.03728	0	0	0	0	0.56222	0	0	0	0	0	0	0	0	0	0	0	0	0	0.00855	0	0	0	0	0	0	0
k__Bacteria|p__Lentisphaerota|c__CFGB2378|o__OFGB2378|f__FGB2378	0.02399	0	0	0	0	0	0	0	0	0	0	0	0	0	0.10532	0	0	0	0	1.01552	0	0	0.04204	0	0	0	0	0	0	0	0	0	0	0	0	0	0	0	0	0	0	0	0	0	0	0.08067	0	0	0
k__Bacteria|p__Firmicutes|c__Clostridia|o__Christensenellales|f__Christensenellaceae	0.0213	0.05563	0	0	0	0	0	0	0	0.0381	0	0	0	0.02746	0.05668	0.04452	0.69039	0	0	0	0	0	0.00896	0	0	0	0	0	0	0	0	0.04379	0	0	0.00054	0	0	0	0	0	0	0.00167	0.84451	0.0531	0.15714	0	0	0	0
k__Bacteria|p__Firmicutes|c__CFGB88349|o__OFGB88349|f__FGB88349	0.01951	0	0	0	0.01847	0	0	0	0	0	0	0	0	0	0.09051	0	0	0	0	0	0	0	0.01516	0	0	0	0	0	0	0	0	0	0	0	0.00378	0	0	0	0	0	0	0.00046	0	0	0	0	0	0	0
k__Bacteria|p__Firmicutes|c__CFGB3023|o__OFGB3023|f__FGB3023	0.01772	0	0	0	0.01004	0	0	0	0	0	0	0	0	0	0.15222	0	0	0	0	0	0	0	0.00049	0	0	0	0	0	0	0	0	0	0	0	0.04558	0	0	0	0	0	0	0.04004	0	0	0	0	0	0	0.03456
k__Bacteria|p__Firmicutes|c__CFGB93792|o__OFGB93792|f__FGB93792	0.01471	0	0	0	0	0	0	0	0	0	0	0	0	0	0.53893	0	0	0	0	0	0	0	0.05835	0	0	0	0	0	0	0	0	0	0	0.03862	0	0	0	0	0	0	0	0	0	0	0	0	0	0	0
k__Bacteria|p__Firmicutes|c__CFGB3038|o__OFGB3038|f__FGB3038	0.01435	0	0	0.00391	0.01779	0	0	0	0	0	0	0	0	0.24752	0.04742	0.04334	0.07006	0	0	0.02068	0	0	0.00123	0	0.00089	0	0	0.06773	0	0	0	0.0997	0	0	0	0	0	0	0	0	0	0.0097	0.04465	0.31904	0	0.56254	0	0	0.0069
k__Bacteria|p__Firmicutes|c__CFGB1292|o__OFGB1292|f__FGB1292	0.00724	0	0.0013	0.01041	0	0.00361	0.00256	0	0.04307	0	0	0	0	0.00095	0.03167	0	0	0	0	0	0	0	0	0.03546	0	0	0	0.03971	0.01805	0	0	0.01714	0	0	0	0	0	0	0	0.13263	0	0.01584	0.00256	0.06749	0	0	0	0	0
k__Bacteria|p__Firmicutes|c__CFGB73178|o__OFGB73178|f__FGB73178	0.00507	0	0	0	0	0	0	0	0	0	0	0	0	0	0	0	0	0	0	0	0	0	0	0	0	0	0	0	0	0	0	0	0	0	0	0	0	0	0	0	0	0	0	0	0	0	0	0	0
k__Bacteria|p__Firmicutes|c__CFGB72924|o__OFGB72924|f__FGB72924	0.00417	0	0	0.0032	0	0	0	0	0	0	0	0	0	0	0.05061	0	0	0	0	0	0	0	0.0107	0	0.29214	0	0	0.03624	0	0	0	0	0	0	0	0	0	0	0	0.08174	0	0	0	0	0	0	0	0	0
k__Bacteria|p__Firmicutes|c__CFGB1260|o__OFGB1260|f__FGB1260	0.00332	0	0	0	0	0	0	0	0	0	0	0	0	0.01782	0.03167	0	0	0	0	0	0	0	0.00248	0	0	0	0	0	0	0	0	0	0	0	0	0	0	0	0	0	0	0	0	0	0	0	0	0	0
k__Bacteria|p__Firmicutes|c__CFGB3047|o__OFGB3047|f__FGB3047	0.00304	0	0	0.00299	0	0	0.00548	0	0.01472	0	0	0	0	0.04251	0.00214	0	0	0	0	0	0	0	0.00797	0	0	0	0	0	0	0	0	0.00792	0	0	0	0	0	0	0	0	0	0	0	0	0	0	0	0	0.00486
k__Bacteria|p__Firmicutes|c__CFGB84486|o__OFGB84486|f__FGB84486	0.00261	0	0	0	0	0	0.01231	0	0	0	0	0	0	0.03955	1.52868	0.04932	0	0	0	0.00978	0	0	0.08502	0	0.23079	0	0	0.03665	0	0	0	0.03765	0	0	0	0	0	0	0	0	0	0.01626	0	0	0	0	0	0	0
k__Bacteria|p__Pseudomonadota|c__Betaproteobacteria|o__Burkholderiales|f__Oxalobacteraceae	0.00202	0	0	0	0.00111	0	0.10224	0	0	0	0	0	0	0	0.13562	0	0	0	0	0	0	0	0.08562	0	0	0	0	0	0	0	0	0	0	0	0	0	0	0	0	0	0	0	0	0	0	0	0	0	0.00193
k__Bacteria|p__Firmicutes|c__Clostridia|o__Lachnospirales|f__Anaerotignaceae	0.00192	0.04278	0	0	0	0	0.00846	0.28444	0.01445	0.001	0.03039	0	0	0.09594	0.10682	0.02485	0.12829	0	0	0.27424	0.11195	0	0	0	0.74289	0.43705	0	0	0.03112	0.00086	0	0.08377	0	0.015	0	0	0	0	0	0.10193	0	0.09554	0.18541	0.00181	1.98022	0.25896	0	0.55781	0.00268
k__Bacteria|p__Firmicutes|c__Clostridia|o__Eubacteriales|f__Butyricicoccaceae	0.00181	0	0.05702	0.03193	0	0.01513	0.18601	0.1289	0.03179	0	0.11106	0	0	0.09751	0.12076	0.03717	0.03914	0	0	0	0.0034	0	0	0.02471	0.02229	0.0037	0	0	0.03726	0	0	0.00739	0	0.00534	0	0	0	0	0.02551	0.00162	0	0.00319	0.02774	0.43593	0.05817	0	0	0	0
k__Bacteria|p__Firmicutes|c__CFGB2834|o__OFGB2834|f__FGB2834	0.00125	0	0	0	0	0	0	0	0.01762	0.02192	0	0	0	0	0	0.01843	0	0	0	0	0	0	0	0	0	0	0	0	0	0	0	0	0	0.08068	0	0	0	0	0	0	0	0.00625	0	0	0.01294	0	0	0	0
k__Bacteria|p__Bacteria_unclassified|c__Bacteria_unclassified|o__Bacteria_unclassified|f__Bacteria_unclassified	0.00111	0.02014	0.06298	0.15277	0	0	0.00369	0	0.10228	0	0.00479	0	0	0.05041	0.01071	0.06036	0.13316	0	0	0.10758	0.00358	0	0	0	0.17652	0	0	0	0.04117	0	0	0	0	0.03195	0	0	0	0	0	0.15385	0	0.04628	0.02735	0.11879	0.14833	0.00815	0	0	0
k__Bacteria|p__Actinomycetota|c__Coriobacteriia|o__Eggerthellales|f__Eggerthellaceae	0.00087	0	0.02286	0	0	0.00741	0.01518	0	0.03108	0	0.00158	0	0	0	0.02041	0	0	0	0	0	0	0	0	0	0.01764	0	0	0.0773	0	0	0	0.00141	0	0	0	0	0	0	0	0	0	0	0.00029	0.04535	0	0.00657	0	0	0
k__Bacteria|p__Firmicutes|c__CFGB79330|o__OFGB79330|f__FGB79330	0.00076	0	0	0	0	0	0	0	0	0	0	0	0	0	0.9462	0.16497	0	0	0.46835	0	0	0	0.02214	0	0.0308	0	0	0	0	0	0	0	0	0	0	0	0	0	0	0	0	0.00646	0	0.19885	0	0	0	0	0
k__Bacteria|p__Firmicutes|c__CFGB9345|o__OFGB9345|f__FGB9345	0.00064	0	0	0	0	0	0	0	0	0	0	0	0	0	0.01926	0	0	0	0	0	0	0	0.00247	0	0	0	0	0	0	0	0	0	0	0	0	0	0	0	0	0	0	0	0	0	0	0	0	0	0
k__Bacteria|p__Actinomycetota|c__Coriobacteriia|o__Coriobacteriales|f__Coriobacteriaceae	0.00047	0.01213	0.03713	0.04868	0	0.00174	0.05363	0.00446	0.0606	0.07612	0.0167	0	0	0.00669	0.00471	0.00546	0.04096	0	0	0	0.46618	0	0.00116	0	0	0	0.00742	0.02997	0.04724	0	0	0	0.08327	0.46088	0	0.01458	0	0	0.01844	0.08293	0.01685	0.00739	0.04349	0.18327	0	0	0.00743	0.01149	0.00288
k__Bacteria|p__Bacteroidota|c__Bacteroidia|o__Bacteroidales|f__Bacteroidaceae|g__Phocaeicola	21.9168	43.379	0	12.0982	3.48077	0	34.0575	43.1096	0.218	31.2166	49.6908	29.32	76.6088	20.4115	12.2076	9.63744	18.5552	67.6132	32.4442	12.5444	45.9522	36.5757	30.4944	0.02208	35.6907	58.8504	30.3261	4.56423	35.9545	1.16568	54.9648	12.4739	4.69003	27.0539	2.05908	0	21.0111	48.7399	8.03126	12.9993	0	22.8939	23.9297	9.81166	62.6686	32.3867	21.9024	51.574	2.5843
k__Bacteria|p__Bacteroidota|c__Bacteroidia|o__Bacteroidales|f__Rikenellaceae|g__Alistipes	14.3975	4.45178	3.57401	1.55655	0.33949	0	6.03063	0	4.3472	5.13711	0	3.10805	0	7.44701	3.95267	11.2078	8.25237	0	8.33604	0	0.01327	0	14.938	0	0.00818	0.02559	4.33316	19.7485	0	0.12334	0	9.61684	1.37161	0.01573	0.28503	0	0.24142	0	4.30482	0.2842	0	13.4322	8.02283	8.57205	11.7284	0	3.57242	0	0.23468
k__Bacteria|p__Firmicutes|c__Clostridia|o__Lachnospirales|f__Lachnospiraceae|g__Simiaoa	5.87798	0	0	0.02844	0.05356	0	0.0524	0.12949	0	0	0.00044	0	0	0.02919	0.09298	0	0	0	1.93721	0	0	0.05445	0.10504	0	0.14951	0	0	0	0	0.00909	0	0	0	0	0.02422	0	0	0.0229	0	0	0	0	0	0	0	0	0	0	0.05075
k__Bacteria|p__Firmicutes|c__Clostridia|o__Eubacteriales|f__Oscillospiraceae|g__Faecalibacterium	5.70093	5.79579	0	13.696	3.69899	1.04157	4.28639	15.5212	29.1681	5.76246	14.0094	0.22701	0	17.102	8.2263	6.49472	15.7151	5.06895	14.4309	3.91784	21.649	19.5696	7.50509	0	9.00112	0	9.91234	4.79695	23.3708	3.32747	6.1789	10.7292	1.09951	23.3241	2.33115	20.5062	13.4279	14.2492	6.50553	25.5142	39.1844	5.28518	10.3058	21.0406	0	1.07964	2.14004	0	4.17374
k__Bacteria|p__Bacteroidota|c__Bacteroidia|o__Bacteroidales|f__Barnesiellaceae|g__Barnesiella	4.64684	0	0	0	0.1739	0	0.05536	0	0	1.4128	0	0	0	1.81368	1.03688	0	0	0	2.09137	0	0	0	3.99854	0	0	0	1.21751	0	0	0.04374	0	0	0	0	0.37167	0	0	0	0	0	0	0	0	0	0	0	0	0	0.1689
k__Bacteria|p__Bacteroidota|c__Bacteroidia|o__Bacteroidales|f__Tannerellaceae|g__Parabacteroides	3.01099	1.6925	0	2.10012	0.78227	0.13501	3.15388	4.87988	6.31887	4.13558	3.43402	6.82045	0	2.32214	1.70634	1.91119	1.51228	0.01286	2.21903	0	0	0	2.55914	0	0.06344	0	4.65042	1.37471	0.94496	0.29215	0	4.36687	1.47747	0	0.94274	22.7385	0	3.60054	0.87097	7.22519	8.15121	8.13426	2.93971	0.8847	0	0	4.80642	0	0.60967
k__Bacteria|p__Candidatus_Melainabacteria|c__Candidatus_Melainabacteria_unclassified|o__Candidatus_Gastranaerophilales|f__Candidatus_Gastranaerophilales_unclassified|g__GGB6006	2.73156	0	0	0	0	0	0	0	0	0	0	0	0	0	0.03625	0	0	0	7.1442	0	0	0	0.03936	0	0	0	0	0	0	0	0	0	0	0	0	0	0	0	0	0	0	0	0	0	0	0	0	0	0
k__Bacteria|p__Firmicutes|c__Negativicutes|o__Veillonellales|f__Veillonellaceae|g__Dialister	1.46134	0	1.19847	1.17538	0	6.66132	0.71691	0.06866	0.78936	0.16072	0.3516	0.09448	0	1.51344	2.42999	2.07336	0	0.06329	2.46631	1.64344	0.55086	1.33982	0.46011	2.55486	2.58993	2.06841	0.2946	2.0837	2.35942	0	1.38183	0	1.26356	0.98526	0	0.62685	0	3.14331	4.11288	0.85589	1.11815	0	0	6.58142	0	0.63981	1.52005	0.05713	0
k__Bacteria|p__Firmicutes|c__Clostridia|o__Eubacteriales|f__Oscillospiraceae|g__Oscillospiraceae_unclassified	1.19873	0.05546	0	0.50726	0.03673	0	0.08591	0	1.78188	0	0.00679	0	0	1.40773	0.74643	3.66383	1.38468	0	0	0.10639	0	0	0.50495	0	0.21973	0	0	1.92192	0	0.04278	0	0.14622	0	0	0.02131	0.01865	0	0	1.82224	0.28953	0.13445	0.10745	0.36742	2.08688	0	0.00375	0	0	0.07329
k__Bacteria|p__Pseudomonadota|c__CFGB2403|o__OFGB2403|f__FGB2403|g__GGB6601	1.19343	0	0	0	0	0	0	0	0	0	0	0	0	0	1.4896	0	0	0	7.11916	0	0	0	0.37845	0	0	0	0	0	0	0	0	0	0	0	0	0	0	0	0	0	0	0	0	0	0	0	0	0	0
k__Bacteria|p__Bacteroidota|c__Bacteroidia|o__Bacteroidales|f__Odoribacteraceae|g__Odoribacter	0.98984	0.17263	0	0	0.17806	0	0.79756	0	0	1.19223	0	0	0	0	0.7992	0.63531	0.16303	0	2.77051	0	0	0	1.30709	0	0	0	0.81259	0.40301	0	0.0831	0	0	0	0	0.12937	0	0	0	0.31254	0	0	0	0.16457	0.35565	1.78953	0	0	0	0.15061
k__Bacteria|p__Pseudomonadota|c__CFGB2404|o__OFGB2404|f__FGB2404|g__GGB6613	0.81654	0	0	0	0	0	0.01719	0	0	0	0	0	0	0	4.37238	0	0	0	0	0	0	0	0.16224	0	0	0	0	0	0	0	0	0	0	0	0	0	0	0	0	0	0	5.25636	0	0	0	0	0	0	0
k__Bacteria|p__Pseudomonadota|c__Betaproteobacteria|o__Burkholderiales|f__Sutterellaceae|g__Parasutterella	0.81039	0	0	1.00777	0	0	0	0.48378	0	0	0.29737	0.21964	0	0	2.3525	0.21452	0	0	1.49191	0	0	0.40407	0.92066	0	2.2402	0	0	0.45053	0.87351	0	0	0	0.16338	0	0	0	0	0.64749	0.62796	2.73462	0	0.84602	0	0.28332	1.00072	0	0.98612	0	0.00274
k__Bacteria|p__Bacteroidota|c__Bacteroidia|o__Bacteroidales|f__Rikenellaceae|g__Rikenellaceae_unclassified	0.79999	0	0	0	0	0	0	0	0	0	0	0	0	0	0.26277	0	0	0	0.31646	0	0	0	2.57329	0	0	0	0	0	0	0	0	0	0	0	0	0	0	0	0	0	0	0	0	0	0	0	0	0	0
k__Bacteria|p__Verrucomicrobiota|c__Verrucomicrobiia|o__Verrucomicrobiales|f__Akkermansiaceae|g__Akkermansia	0.65882	0	0.07399	0.82741	0.18704	8.39246	0	0	0	0	0	0	0	0	0.50283	5.4153	0	0	0	4.27737	0	0	0.67213	0.02724	0	0	0	4.00285	0	0	0	0.42006	0	0.08359	0.03169	0.25232	0	0	0.23349	0	10.5	0.14673	0	0.08165	0	0.1028	0	0	0.0139
k__Bacteria|p__Firmicutes|c__Clostridia|o__Lachnospirales|f__Lachnospiraceae|g__Roseburia	0.63872	0	32.219	19.9956	0.72168	28.1696	5.4721	0.16726	2.90818	2.65589	1.7106	0	0	6.44269	17.0876	0.85631	0	2.68191	4.73851	2.71387	2.31702	7.38931	1.43137	2.36873	3.28589	0.16836	0.12052	0.08642	3.39254	0.53104	0.93796	4.41221	0	0.40055	0.23093	10.198	0	5.18342	0.10578	2.86982	16.8859	1.61947	0	0.37263	1.38361	0.38047	0.34769	0.055	0.45042
k__Bacteria|p__Firmicutes|c__Clostridia|o__Eubacteriales|f__Oscillospiraceae|g__Ruminococcus	0.57686	0.21912	0.3589	2.09143	0.06825	0	0.06253	0	0	0.31026	0.0084	0	0	1.28873	1.38408	0	0.41677	0.02115	0	0.02355	1.37166	0.02591	0.5041	0	4.01622	0	0.22432	1.76996	0	0	0	0	0	10.0698	0.11188	0.02183	0	0	0	0.09278	0.92029	0.17919	0.44226	0	1.36089	0.00466	0	0	0
k__Bacteria|p__Firmicutes|c__Clostridia|o__Eubacteriales|f__Clostridiaceae|g__Clostridium	0.46485	0.49391	3.70657	0.74216	0.01727	0.50986	1.84151	1.40879	0.59624	1.16302	0.72782	0.52628	0	2.60214	3.04903	0.1506	0.29942	0.14504	0	0.29705	1.23582	0.03033	0.58433	0	0.50937	0.91791	0.02002	0.00903	0.48332	0.01822	0.5255	1.73869	0.22759	0.70647	0	0.48638	0	0.13774	0.11526	0.40267	0.66534	1.88069	0.63181	0.09952	0.81316	1.55846	0.46999	0.57585	0.03058
k__Bacteria|p__Firmicutes|c__Clostridia|o__Eubacteriales|f__Oscillospiraceae|g__Oscillibacter	0.44526	0	0	0	0.69157	0	0	0	0	0	0	0	0	0.01404	0.40588	0	0	0	0.03688	0	0	0.05106	0.58966	0	0.12573	0	0	0	0	0.0769	0	0	0	0	0.15057	0	0	0	0	0	0	0.07904	0	0	0.10879	0	0	0	0.22599
k__Bacteria|p__Firmicutes|c__Clostridia|o__Lachnospirales|f__Lachnospiraceae|g__Gallintestinimicrobium	0.39208	0	0	0.66718	0.01984	0	0.15925	0.44384	0	0	4.11497	0	0	0.77296	0.37894	0.25326	0	0.45231	0	0	0	0.03309	0.25349	0	0.44916	0	0	0.08072	3.58071	0.00168	0.38006	0.00689	0	0	0.0256	0	0	0.62265	0.05017	1.37978	0	0.02155	0	0.48626	0	0	0	0	0.01809
k__Bacteria|p__Bacteroidota|c__Bacteroidia|o__Bacteroidales|f__Odoribacteraceae|g__Butyricimonas	0.38403	0.13233	0	0	0.03798	0	0.24611	0	0	0.22965	0	0	0	0	0.13422	0	0.35633	0	0	0	0	0	0.2848	0	0	0	0.09461	0.30692	0	0.02188	0	0	0	0	0.04272	0	0	0	0	0	0	0.35982	0.62449	0	0	0	0	0	0.06502
k__Bacteria|p__Firmicutes|c__Clostridia|o__Lachnospirales|f__Lachnospiraceae|g__Waltera	0.33304	0	0	0.26747	0.00785	0	0.66195	0	0.05839	0.85411	0.33007	0	0	0.52444	3.0302	0.6703	0	0	0	0.0036	0	0.08994	0.36905	2.33193	0.20996	0	0.76968	0	0.19292	0.00897	0	0	0	0	0	0.25701	0	0.06881	1.59009	0.00953	0.36977	0.30587	0	0.28233	0	0	0	0	0.01141
k__Bacteria|p__Firmicutes|c__Clostridia|o__Eubacteriales|f__Oscillospiraceae|g__Dysosmobacter	0.30227	0.14876	4.29915	0.68204	0.28864	2.82353	0.19592	0.74939	0.3394	0.29946	0.57429	0	0	0.19499	0.39636	0.48582	0.46252	0	0	0.54485	0.4017	0.00712	1.80624	0	0.01839	0	0.09298	0.71703	0.12844	0.06543	0	1.69708	0.06387	0.3455	0.10749	0	0	0.08993	0.10874	0.31487	0.26337	0.84714	0.48094	0.3232	0.33952	0.78482	0.09828	0	0.0794
k__Bacteria|p__Candidatus_Melainabacteria|c__Candidatus_Melainabacteria_unclassified|o__Candidatus_Gastranaerophilales|f__Candidatus_Gastranaerophilales_unclassified|g__Candidatus_Gastranaerophilales_unclassified	0.29763	0	0	0	0	0	0.28509	0	0	0.105	0	0	0	0	2.06271	0	0	0	0	7.74281	0	0	0.63028	0	0	0	0	0	0	0	0	0	0	0	0	0	0	0	0	0	0	0	0	0	0	0.28251	0	0	0
k__Bacteria|p__Thermodesulfobacteriota|c__Desulfovibrionia|o__Desulfovibrionales|f__Desulfovibrionaceae|g__Bilophila	0.24019	0.02982	0	0.3597	0.00774	0	0.79555	0.16771	0.04788	0.01469	0.01018	0	0	0.09767	0.40455	0.08241	0.15954	0	0	0	0.08278	0	0.05358	0	0	0	0	0.93305	0.09027	0	0	0.8425	0.00676	0.15979	0	0	0	0.14749	0.16845	0.05838	0	0.72373	0.00854	0.1734	0	0	0.09814	0	0.01105
k__Bacteria|p__Firmicutes|c__Clostridia|o__Lachnospirales|f__Lachnospiraceae|g__Lachnospira	0.23932	0.32776	6.73456	0.23904	0.17875	4.96375	1.21723	0.0181	2.39781	1.20074	0.4482	0	0	0.20133	0.65282	0.61158	0.14883	0	0	0.2084	1.55454	0.93024	0.11827	0	0.10378	0	4.992	0.81911	1.34761	0.31355	0	1.38022	0	0.19253	0.11206	0.77328	0	0.11156	0.30829	0.27496	1.8147	0.57081	0.00999	0.6869	0.50067	0.03228	0	0	0.03028
k__Bacteria|p__Firmicutes|c__Clostridia|o__Eubacteriales|f__Eubacteriales_incertae_sedis|g__Candidatus_Cibionibacter	0.22924	0.45855	2.71915	0.20443	0.02342	1.6375	0.14974	0.04998	0.31501	0.16803	0.12685	0	0	0.06513	0.14875	0	5.03918	0.06829	0	0	0.13386	0	0.45849	0	0	0	0.19698	1.38412	0.14353	0	0	0	0	0.46866	0.01957	0	0.24641	0.20355	0	0.01148	0	0	3.11388	0	0.49818	0	0	0	0.01632
k__Bacteria|p__Firmicutes|c__Clostridia|o__Lachnospirales|f__Lachnospiraceae|g__Wujia	0.19474	0	0	0	0	0	0	0	0	0	0	0	0	0	0.02064	0	0	0	0.50566	0	0	0	0.58566	0	0	0	0	0	0	0	0	0	0	0	0	0	0	0	0	0	0	0	0	0	0	0	0	0	0
k__Bacteria|p__Firmicutes|c__Clostridia|o__Lachnospirales|f__Lachnospiraceae|g__Blautia	0.1773	0.20147	2.47155	0.04969	0.00713	3.38816	0.83139	1.01829	0.20568	0.36423	1.15283	0	0	0.1947	0.29848	0.15887	0.64164	0.48554	0	0.08526	0.14865	1.97311	0.18259	1.21476	0.20758	0.00713	0.15493	0.27587	1.05058	0.0454	0.62088	1.36675	0.00616	0.03517	0.01045	0.11823	0.03197	0.05454	0.49711	0.11311	0.33617	0.04243	1.67966	0.57847	0.17972	0.18603	0	0.04037	0.05616
k__Bacteria|p__Firmicutes|c__CFGB1765|o__OFGB1765|f__FGB1765|g__GGB4571	0.15336	0	0	0	0	0	0	0	0	0	0	0	0	0	4.20904	0	0	0	0	0	0	0	0.01569	0	0	0	0	0	0	0	0	0	0	0	0	0	0	0	0	0	0	0	0	0	0	0	0	0	0
k__Bacteria|p__Firmicutes|c__Clostridia|o__Eubacteriales|f__Clostridiaceae|g__Clostridiaceae_unclassified	0.14652	0.0067	0	0.07708	0.0066	0	0.25573	0.04493	0.02399	0.09003	0.10513	0	0	0.13196	0.38292	0.06013	0.04676	0.01005	0	0.07146	0	0	0.09254	0.00739	0	0	0.03385	0	0.18457	0.01332	0	0.14315	0	0	0.00123	0	0	0.03581	0.01721	0.14092	0	0.42509	0.12274	0.11451	0	0.00951	0	0	0.01492
k__Bacteria|p__Firmicutes|c__Clostridia|o__Lachnospirales|f__Lachnospiraceae|g__Kineothrix	0.13168	0	0	0	0	0	0	0	0	0	0	0	0	0.11877	3.64213	0	0	0	2.19682	0	0	0	0.01219	0	0	0	0	0	0	0	0	0	0	0	0	0	0	0	0	0	0	0	0	0	0	0	0	0	0
k__Bacteria|p__Firmicutes|c__Clostridia|o__Lachnospirales|f__Lachnospiraceae|g__Agathobacter	0.101	0	1.70932	1.73011	0.01694	1.7315	0.79608	3.03415	0.50536	1.67637	4.13912	0.04769	0	1.14005	2.33852	0	0	0	0	0	3.41937	10.5613	0.06407	0	4.93201	0.0415	3.78519	0.74162	7.38097	0.33996	0	1.11648	0.31986	1.82567	0	0.95763	0	1.20474	0	3.02874	1.60652	0.18649	0	0	0	0	0.00462	0.24209	0.08723
k__Bacteria|p__Firmicutes|c__CFGB3012|o__OFGB3012|f__FGB3012|g__GGB9480	0.07022	0	0	0	0	0	0	0	0	0.06351	0	0	0	0	0.5019	0.4054	0	0	0	0.1516	0	0	0.07978	0	0	0	0	0.45722	0	0	0	0.10266	0	0	0	0	0	0	0	0	0	0.03821	0	0	0	0.19193	0	0	0
k__Bacteria|p__Firmicutes|c__Clostridia|o__Lachnospirales|f__Lachnospiraceae|g__Faecalicatena	0.06517	0	0	0	0	0	0	0	0	0	0	0	0	0	0.08554	0	0	0.12583	0	0	0	0.34742	0.03391	0	0.09825	0	0	0	0	0	0	0	0	0	0	0	0	0	0	0	0	0	0	0	0	0	0	0	0
k__Bacteria|p__Firmicutes|c__Clostridia|o__Lachnospirales|f__Lachnospiraceae|g__GGB3619	0.06445	0	0	0	0	0	0	0	0	0	0	0	0	0	0.02199	0	0	0	0	0	0	0	0.00959	0	0	0	0	0	0	0	0	0	0	0	0	0	0	0	0	0	0	0	0	0	0	0	0	0	0
k__Bacteria|p__Firmicutes|c__Clostridia|o__Eubacteriales|f__Clostridiaceae|g__Pilosibacter	0.05428	0.12604	0	0.05481	0.00792	0	0.50115	0.34383	0	0.19194	0.13106	0	0	0.4008	0.04686	0.01797	0.06226	0.23464	0	0	0	0	0.02853	0	0	0	0	0	0.26309	0.01789	0.6649	0.17472	0	0	0.00058	0	0	0.06232	0.22815	0.01422	0	0.21331	0.07464	0.14714	0	0	0	0	0.01317
k__Bacteria|p__Firmicutes|c__CFGB3054|o__OFGB3054|f__FGB3054|g__GGB9715	0.04681	0	0	0.03966	0.19558	0	0	0	0.04074	0	0	0	0	0.90894	0.41987	0.09222	0	0	0	0	0	0	0.24195	0	0	0	0	0.01364	0	0.02275	0	0	0	0	0.03483	0	0	0	0	0	0	0.13886	0	0.10175	0	0	0	0	0.15838
k__Bacteria|p__Firmicutes|c__Clostridia|o__Eubacteriales|f__Oscillospiraceae|g__GGB9708	0.04108	0	0	0	0.94352	0	0	0	0	0.00208	0	0	0	0.55321	0.13866	0	0	0	0	0	0	0	0.67105	0	0	0	0	0	0	0.06454	0	0	0	0	0.32873	0	0	0	0	0	0	0	0	0	0	0	0	0	0.34145
k__Bacteria|p__Firmicutes|c__Clostridia|o__Eubacteriales|f__Eubacteriales_unclassified|g__Flintibacter	0.04075	0.00326	0	0.04621	0.00377	0	0.13453	0	0.03608	0.25359	0	0	0	0.05907	0.04357	0.0618	0.17048	0	0	0.23026	0	0	0.04158	0	0	0	0.07367	0	0	0.03947	0	0	0	0	0.00455	0	0	0	0.00169	0.12184	0	0.07802	0.09734	0.02781	0.76177	0.14305	0	0	0.01423
k__Bacteria|p__Firmicutes|c__Clostridia|o__Lachnospirales|f__Lachnospiraceae|g__Fusicatenibacter	0.03692	0.04483	0.85057	0.02208	0	0.99245	0.45127	0.38285	0.13214	0	0.15184	0	0	0.33518	0.61722	0.18495	0.19122	0.05679	0	0.00987	0.0368	0.05561	0.16794	0	0.06422	0	0.09547	0.00438	0.5484	0	0	0.67613	0	0	0	0.13948	0	0	0.21188	0.11065	0.28017	0.00419	0.23868	0.28549	0.02276	0.02236	0.0005	0	0
k__Bacteria|p__Firmicutes|c__Clostridia|o__Lachnospirales|f__Lachnospiraceae|g__Lachnospiraceae_unclassified	0.03663	0	6.46977	0	0.02103	2.41823	0.20591	0	0.41336	0.00669	0	0	0	0.37463	0.57226	0.03166	0	0	0	0.05495	0.01762	0.96483	0.03531	0	0.01672	0	0	0.01887	0	0.00428	0	0.04286	0	0.00126	0.01191	0	0	0	0	0.0171	0.17315	0.02105	0.00308	0	0	0.00145	0	0	0.0019
k__Bacteria|p__Firmicutes|c__Clostridia|o__Lachnospirales|f__Lachnospiraceae|g__Anthropogastromicrobium	0.03314	0.03323	0	0	0	0	0.05351	0.3526	0.01022	0	0.50572	0	0	0.00738	0.01076	0.0987	0.10815	0	0	0	0	0	0.03375	0	0	0	0	0	0.46632	0	0	0	0	0	0	0	0	0.07497	0	0	0	0	0.1869	0.06395	0	0	0	0	0
k__Bacteria|p__Firmicutes|c__Clostridia|o__Lachnospirales|f__Lachnospiraceae|g__Dorea	0.03104	0.13147	0.62095	0.11199	0.01362	0.47255	0.37506	0.06327	0.00458	0.29097	0.26014	0	0	0.07677	0.29778	0.03111	0.28518	0.306	0	0.00548	0.07499	0	0.04221	0	0	0.03783	0.10159	0.14768	0.03775	0.00054	0.99714	0.1036	0	0.00146	0.00452	0	3.03429	0	0.06545	0.19938	0	0.01557	0.57231	0.1376	0	0.04845	0	0.07082	0.01392
k__Bacteria|p__Firmicutes|c__Clostridia|o__Eubacteriales|f__Oscillospiraceae|g__GGB9667	0.0309	0	0	0.06981	0	0	0.00476	0	0	0	0	0	0	0.00593	0.0453	0	0.04709	0	0	0	0	0	0.06422	0	0	0	0	0	0	0	0	0	0	0	0	0	0	0	0	0	0	0	0.00353	0	0.05954	0	0	0	0
k__Bacteria|p__Firmicutes|c__Clostridia|o__Lachnospirales|f__Lachnospiraceae|g__Hominiventricola	0.02904	0	0	0	0	0	0	0	0	0	0	0	0	0	0.18188	0	0	0	0	0.00281	0	0	0.03026	0.65337	0	0	0	0	0	0.00151	0	0	0	0	0	0	0	0	0	0.00095	0	0	0	0	0	0	0	0	0.00154
k__Bacteria|p__Lentisphaerota|c__Lentisphaeria|o__Victivallales|f__Victivallaceae|g__Victivallis	0.02766	0	0	0	0	0	0.00023	0	0	0	0	0	0	0	0.04492	0	0	0	0	0	0	0	0.05739	0	0	0	0	0	0	0	0	0	0	0	0	0	0	0	0	0	0	0	0	0	0	0	0	0	0
k__Bacteria|p__Firmicutes|c__CFGB9272|o__OFGB9272|f__FGB9272|g__GGB9296	0.02543	0	0	0	0	0	0	0	0	0	0	0	0	0	0.01098	0	0	0	0	0	0	0	0.0416	0	0	0	0	0	0	0	0	0	0	0	0	0	0	0	0	0	0	0	0	0	0	0	0	0	0
k__Bacteria|p__Firmicutes|c__Clostridia|o__Eubacteriales|f__Beduinellaceae|g__GGB9760	0.02453	0	0	0	0	0	0.00999	0	0	0.01359	0	0	0	0.00216	0.02295	0	0	0	0	0	0	0	0.03728	0	0	0	0	0.56222	0	0	0	0	0	0	0	0	0	0	0	0	0	0.00855	0	0	0	0	0	0	0
k__Bacteria|p__Lentisphaerota|c__CFGB2378|o__OFGB2378|f__FGB2378|g__GGB6518	0.02399	0	0	0	0	0	0	0	0	0	0	0	0	0	0.10532	0	0	0	0	1.01552	0	0	0.04204	0	0	0	0	0	0	0	0	0	0	0	0	0	0	0	0	0	0	0	0	0	0	0.08067	0	0	0
k__Bacteria|p__Firmicutes|c__CFGB88349|o__OFGB88349|f__FGB88349|g__GGB2970	0.01951	0	0	0	0.01847	0	0	0	0	0	0	0	0	0	0.09051	0	0	0	0	0	0	0	0.01516	0	0	0	0	0	0	0	0	0	0	0	0.00378	0	0	0	0	0	0	0.00046	0	0	0	0	0	0	0
k__Bacteria|p__Firmicutes|c__Clostridia|o__Eubacteriales|f__Oscillospiraceae|g__Hominenteromicrobium	0.01886	0.00143	0	0.08537	0.00033	0	0	0	0.03934	0	0	0	0	0	0.02736	0	0.00745	0	0	0	0	0	0	0	0	0	0	0	0	0.00318	0	0	0	0	0.00516	0	0	0	0	0.05485	0	0	0.04786	0	0	0	0	0	0.0082
k__Bacteria|p__Firmicutes|c__Clostridia|o__Eubacteriales|f__Oscillospiraceae|g__Lawsonibacter	0.01821	0	0	0.04467	0.07933	0	0.08755	0	0.16099	0	0	0	0	0.3003	0.02812	0.1116	0.17627	0	0	0.39648	0	0	0.04978	0	0	0	0	0.06899	0	0.01847	0	0.24243	0	0.00054	0.06285	0	0	0	0	0	0.18828	0.02486	0.13719	0.09803	0.03924	0.21647	0	0	0.09349
k__Bacteria|p__Firmicutes|c__CFGB3023|o__OFGB3023|f__FGB3023|g__GGB9502	0.01772	0	0	0	0.01004	0	0	0	0	0	0	0	0	0	0.15222	0	0	0	0	0	0	0	0.00049	0	0	0	0	0	0	0	0	0	0	0	0.04558	0	0	0	0	0	0	0	0	0	0	0	0	0	0.03456
k__Bacteria|p__Firmicutes|c__Clostridia|o__Eubacteriales|f__Oscillospiraceae|g__GGB9707	0.01596	0	0	0	0.02454	0	0	0	0	0	0	0	0	0.04269	0.00676	0	0	0	0	0	0	0	0.13109	0	0	0	0	0	0	0	0	0	0	0	0.00241	0	0	0	0	0	0	0.00591	0	0	0	0	0	0	0.00331
k__Bacteria|p__Firmicutes|c__CFGB1765|o__OFGB1765|f__FGB1765|g__GGB4584	0.01537	0	0	0	0	0	0	0	0	0	0	0	0	0	0.23901	0	0	0	0	0	0	0	0.0354	0	0	0	0	0	0	0	0	0	0	0	0	0	0	0	0	0	0	0	0	0	0	0	0	0	0
k__Bacteria|p__Firmicutes|c__Clostridia|o__Eubacteriales|f__Oscillospiraceae|g__GGB9646	0.0151	0	0	0	0	0	0	0	0	0	0	0	0	0.00028	0.09565	0	0	0	0	0	0	0	0.00648	0	0	0	0	0	0	0	0	0	0	0	0	0	0	0	0	0	0	0.03031	0	0	0.02534	0	0	0	0
k__Bacteria|p__Firmicutes|c__Clostridia|o__Eubacteriales|f__Oscillospiraceae|g__Hominilimicola	0.01478	0.08628	0	0.06558	0	0	0.17952	0	0.12509	0	0	0	0	0.52169	0.13741	0	0.04776	0	0	0	0	0	0.03185	0	0.01136	0	0	0	0	0	0	0.17262	0	0.00694	0	0	0	0	0	0.55959	0	0.07135	0.03296	0	0.29492	0.00809	0.00483	0	0
k__Bacteria|p__Firmicutes|c__CFGB93792|o__OFGB93792|f__FGB93792|g__GGB9524	0.01471	0	0	0	0	0	0	0	0	0	0	0	0	0	0.53893	0	0	0	0	0	0	0	0.05835	0	0	0	0	0	0	0	0	0	0	0	0	0	0	0	0	0	0	0	0	0	0	0	0	0	0
k__Bacteria|p__Firmicutes|c__CFGB3038|o__OFGB3038|f__FGB3038|g__GGB9534	0.01435	0	0	0.00391	0.01603	0	0	0	0	0	0	0	0	0.14324	0.04742	0	0	0	0	0	0	0	0.00123	0	0	0	0	0.02217	0	0	0	0	0	0	0	0	0	0	0	0	0	0	0	0	0	0.29961	0	0	0
k__Bacteria|p__Firmicutes|c__Clostridia|o__Christensenellales|f__Christensenellaceae|g__Candidatus_Borkfalkia	0.01419	0	0	0	0	0	0	0	0	0.01321	0	0	0	0	0	0.04452	0.1283	0	0	0	0	0	0.00896	0	0	0	0	0	0	0	0	0	0	0	0.00054	0	0	0	0	0	0	0	0.15697	0.0531	0.15714	0	0	0	0
k__Bacteria|p__Firmicutes|c__Clostridia|o__Lachnospirales|f__Lachnospiraceae|g__Mediterraneibacter	0.01235	0.31103	0.1705	0.05808	0.01918	0.3395	0.23467	0.29906	0.05906	1.24891	0.10735	1.74939	14.9378	1.32931	0.09871	0.08234	0.10463	0.33706	0	0.05017	0	0.10636	0.06981	2.84	0.07455	0	0.17211	0.42539	0.04395	0.0025	0.98283	0.78642	0.53207	0.01421	0.01068	0.03491	7.57412	0	0.2082	0.35093	0.03765	0.25382	0.11054	0.22124	0.23805	0.26089	0.07169	0.00792	0.0287
k__Bacteria|p__Firmicutes|c__Clostridia|o__Lachnospirales|f__Lachnospiraceae|g__Coprococcus	0.00927	0.04157	1.19707	0.0686	0.08847	0.81159	0.15591	1.35014	0	0.1302	0.21609	0.35228	0	0.00477	0.14605	0	0.24058	0	0	0	0.26713	0	0.00643	0	0.00129	0	0.09807	0	0.17036	0.41009	0	0	0.12867	0.00565	0.13659	0	0	0.04984	0	0.1171	0.00395	0	0.34583	0.00041	0	0	0	0.02912	0.53368
k__Bacteria|p__Firmicutes|c__Clostridia|o__Eubacteriales|f__Oscillospiraceae|g__Pusillibacter	0.00895	0.03171	0	0.01574	0	0	0	0	0.04894	0	0	0	0	0.00731	0.01398	0.06981	0.1829	0	0	0	0	0	0	0	0	0	0	0.03559	0	0	0	0.17383	0	0.0179	0	0	0	0	0	0.09212	0	0.03752	0.27816	0	0.21314	0	0	0	0
k__Bacteria|p__Firmicutes|c__Clostridia|o__Eubacteriales|f__Oscillospiraceae|g__Merdimmobilis	0.00891	0	0	0.01654	0	0	0	0	0.00228	0	0	0	0	0.0102	0.0103	0	0.00434	0	0	0.00421	0	0	0	0	0	0	0	0	0	0	0	0.00755	0	0	0	0.04489	0	0	0	0.05793	0.25559	0.05967	0.012	0	0	0	0.1779	0	0
k__Bacteria|p__Firmicutes|c__CFGB1292|o__OFGB1292|f__FGB1292|g__GGB3109	0.00724	0	0.0013	0.01041	0	0.00361	0.00256	0	0.04307	0	0	0	0	0.00095	0.03167	0	0	0	0	0	0	0	0	0.03546	0	0	0	0.03971	0.01805	0	0	0.01714	0	0	0	0	0	0	0	0.13263	0	0.01584	0.00256	0.06749	0	0	0	0	0
k__Bacteria|p__Firmicutes|c__Clostridia|o__Christensenellales|f__Christensenellaceae|g__GGB45656	0.00711	0	0	0	0	0	0	0	0	0.02489	0	0	0	0	0.05243	0	0	0	0	0	0	0	0	0	0	0	0	0	0	0	0	0.04379	0	0	0	0	0	0	0	0	0	0.00167	0	0	0	0	0	0	0
k__Bacteria|p__Firmicutes|c__CFGB73178|o__OFGB73178|f__FGB73178|g__GGB38029	0.00507	0	0	0	0	0	0	0	0	0	0	0	0	0	0	0	0	0	0	0	0	0	0	0	0	0	0	0	0	0	0	0	0	0	0	0	0	0	0	0	0	0	0	0	0	0	0	0	0
k__Bacteria|p__Firmicutes|c__Clostridia|o__Eubacteriales|f__Oscillospiraceae|g__Flavonifractor	0.0048	0.05165	4.62591	0.17653	0	1.35206	0.19667	0.0178	0.52506	0.0348	0.00486	0	0	0.08017	0.0185	0.11729	0.20609	0.59102	0	0.94256	1.05018	0.02163	0	1.76637	2.17637	0.27329	0	0.29576	0.06349	0	0	0.67501	0.03659	0.70307	0	0.56607	0	0.012	0.03044	0.99118	1.25011	0.04515	0.45846	0.15183	2.35077	0.48359	0.14775	0.13122	0
k__Bacteria|p__Firmicutes|c__Clostridia|o__Eubacteriales|f__Oscillospiraceae|g__GGB9602	0.00445	0	0	0	0.12043	0	0	0	0	0	0	0	0	0	0.01699	0	0	0	0	0	0	0	0.05578	0	0	0	0	0	0	0.00972	0	0	0	0	0.03614	0	0	0	0	0	0	0	0	0	0	0	0	0	0.05143
k__Bacteria|p__Firmicutes|c__CFGB72924|o__OFGB72924|f__FGB72924|g__GGB3612	0.00417	0	0	0.0032	0	0	0	0	0	0	0	0	0	0	0.05061	0	0	0	0	0	0	0	0.0107	0	0.29214	0	0	0.03624	0	0	0	0	0	0	0	0	0	0	0	0.08174	0	0	0	0	0	0	0	0	0
k__Bacteria|p__Firmicutes|c__Clostridia|o__Lachnospirales|f__Lachnospiraceae|g__Anaerostipes	0.00358	0	1.02962	0.00945	0	1.08181	0.92078	0.28519	0.11077	0.09071	0.28292	0.7463	0	0.29375	0.09907	0.11013	0.01001	0.18412	0	0.02074	0.06254	0.69299	0.09035	0	0.22041	0.01781	0.29312	0.01405	0.34282	0	0.09521	0.96541	0.17629	0.03584	0	0.18302	0	0.0941	0.12642	0.12757	0.2801	0.00946	0.10563	0.78975	0.00164	0.08038	0.01545	0.3303	0
k__Bacteria|p__Firmicutes|c__CFGB1260|o__OFGB1260|f__FGB1260|g__GGB29535	0.00332	0	0	0	0	0	0	0	0	0	0	0	0	0.01782	0.03167	0	0	0	0	0	0	0	0.00248	0	0	0	0	0	0	0	0	0	0	0	0	0	0	0	0	0	0	0	0	0	0	0	0	0	0
k__Bacteria|p__Firmicutes|c__Clostridia|o__Eubacteriales|f__Eubacteriales_unclassified|g__Eubacteriales_unclassified	0.00325	0.16184	0	0.02597	0	0	0	0	0.24356	0	0	0	0	0.00647	0.00111	0.24379	0.58031	0	0	0.11747	0	0	0	0	0.54096	0	0	0.38571	0	0	0	0.49442	0	0	0	0	0	0	0.04121	0	0	0.34154	0.63372	0	0.03988	0.08924	0	0	0
k__Bacteria|p__Firmicutes|c__CFGB3047|o__OFGB3047|f__FGB3047|g__GGB52130	0.00304	0	0	0.00299	0	0	0.00548	0	0.01472	0	0	0	0	0.04251	0.00214	0	0	0	0	0	0	0	0.00797	0	0	0	0	0	0	0	0	0.00792	0	0	0	0	0	0	0	0	0	0	0	0	0	0	0	0	0.00486
k__Bacteria|p__Firmicutes|c__CFGB84486|o__OFGB84486|f__FGB84486|g__GGB3653	0.00261	0	0	0	0	0	0.01231	0	0	0	0	0	0	0.03955	1.52868	0.04932	0	0	0	0.00978	0	0	0.08502	0	0.23079	0	0	0.03665	0	0	0	0.03765	0	0	0	0	0	0	0	0	0	0.01626	0	0	0	0	0	0	0
k__Bacteria|p__Firmicutes|c__Clostridia|o__Eubacteriales|f__Oscillospiraceae|g__Ruthenibacterium	0.00247	0.0093	0.35002	0.03512	0	0.15299	0.0114	0	0.00073	0	0	0	0	0	0.0288	0.01344	0.02402	0	0	0.06056	0	0	0	0.50039	0.00557	0	0	0.39914	0	0	0	0.03564	0	0	0	0	0	0	0	0.01754	0.01282	0.02271	0.03258	0.11868	0.04728	0.12001	0.04842	0	0
k__Bacteria|p__Pseudomonadota|c__Betaproteobacteria|o__Burkholderiales|f__Oxalobacteraceae|g__Oxalobacter	0.00202	0	0	0	0.00111	0	0.10224	0	0	0	0	0	0	0	0.13562	0	0	0	0	0	0	0	0.08562	0	0	0	0	0	0	0	0	0	0	0	0	0	0	0	0	0	0	0	0	0	0	0	0	0	0.00193
k__Bacteria|p__Firmicutes|c__Clostridia|o__Lachnospirales|f__Anaerotignaceae|g__GGB3819	0.00192	0	0	0	0	0	0	0	0	0	0	0	0	0	0.05753	0.02485	0	0	0	0.00937	0	0	0	0	0.31075	0.43705	0	0	0	0	0	0.08377	0	0	0	0	0	0	0	0	0	0	0	0.00181	0	0.08814	0	0.55781	0
k__Bacteria|p__Firmicutes|c__Clostridia|o__Lachnospirales|f__Lachnospiraceae|g__Enterocloster	0.00191	0.00313	1.6082	0.00834	0	3.24388	0.34201	0.03373	0	0.01683	0.01966	0.42403	0	0.00544	0.05178	0.00212	0.07037	0.00092	0	0.08969	0.18114	0.0379	0	1.62683	1.26488	3.74993	0	0.12551	0	0	0	0.36719	0.04005	0.13188	0	0.02484	0.16214	0	0.02655	0.01123	0.12103	0.50598	0.08796	0.31819	2.35858	2.17534	0.55857	3.93302	0
k__Bacteria|p__Firmicutes|c__Clostridia|o__Eubacteriales|f__Butyricicoccaceae|g__Agathobaculum	0.00181	0	0.05504	0.03193	0	0	0.18601	0.1289	0	0	0.11106	0	0	0.09751	0.12076	0.03717	0.03914	0	0	0	0.0034	0	0	0.02471	0.02229	0.0037	0	0	0.03726	0	0	0.00739	0	0.00534	0	0	0	0	0.02551	0.00162	0	0.00319	0.02774	0.43593	0.05817	0	0	0	0
k__Bacteria|p__Firmicutes|c__Clostridia|o__Eubacteriales|f__Oscillospiraceae|g__GGB143497	0.00153	0	0	0	0.12814	0	0	0	0	0	0	0	0	0	0.00342	0	0	0	0	0	0	0	0	0	0	0	0	0	0	0	0	0	0	0	0.01781	0	0	0	0	0	0	0	0	0	0	0	0	0	0.01539
k__Bacteria|p__Firmicutes|c__CFGB2834|o__OFGB2834|f__FGB2834|g__GGB9062	0.00125	0	0	0	0	0	0	0	0	0	0	0	0	0	0	0	0	0	0	0	0	0	0	0	0	0	0	0	0	0	0	0	0	0	0	0	0	0	0	0	0	0	0	0	0	0	0	0	0
k__Bacteria|p__Firmicutes|c__Clostridia|o__Eubacteriales|f__Oscillospiraceae|g__Yanshouia	0.00118	0	0	0	0	0	0	0	0	0	0	0	0	0	0	0	0	0	0	0	0	0	0.00172	0	0	0	0	0	0	0	0	0	0	0	0	0	0	0	0	0	0	0	0	0	0	0	0	0	0
k__Bacteria|p__Bacteria_unclassified|c__Bacteria_unclassified|o__Bacteria_unclassified|f__Bacteria_unclassified|g__Bacteria_unclassified	0.00111	0.02014	0.06298	0.15277	0	0	0.00369	0	0.10228	0	0.00479	0	0	0.05041	0.01071	0.06036	0.13316	0	0	0	0.00358	0	0	0	0.17652	0	0	0	0.04117	0	0	0	0	0.03195	0	0	0	0	0	0.15385	0	0.04628	0.02735	0.11879	0.14833	0	0	0	0
k__Bacteria|p__Actinomycetota|c__Coriobacteriia|o__Eggerthellales|f__Eggerthellaceae|g__GGB9365	0.00087	0	0	0	0	0	0.0106	0	0.03108	0	0	0	0	0	0.01814	0	0	0	0	0	0	0	0	0	0	0	0	0	0	0	0	0	0	0	0	0	0	0	0	0	0	0	0	0.04495	0	0	0	0	0
k__Bacteria|p__Firmicutes|c__CFGB79330|o__OFGB79330|f__FGB79330|g__GGB3001	0.00076	0	0	0	0	0	0	0	0	0	0	0	0	0	0.9462	0.16497	0	0	0.46835	0	0	0	0.02214	0	0	0	0	0	0	0	0	0	0	0	0	0	0	0	0	0	0	0.00646	0	0.19885	0	0	0	0	0
k__Bacteria|p__Firmicutes|c__Clostridia|o__Lachnospirales|f__Lachnospiraceae|g__Lachnoclostridium	0.00066	0.00235	1.0042	0	0	2.67651	0	0.06287	0.00558	0	0.01565	0	0	0	0.01026	0	0.05739	0	0	0	0.12938	0.04596	0	1.22343	1.41213	0	0	0	0.03668	0	0	0	0	0.09786	0	0	0	0	0	0	0.29289	0	0.11012	0.03665	0.48807	0.00054	0.03101	0	0
k__Bacteria|p__Firmicutes|c__CFGB9345|o__OFGB9345|f__FGB9345|g__GGB9345	0.00064	0	0	0	0	0	0	0	0	0	0	0	0	0	0.01926	0	0	0	0	0	0	0	0.00247	0	0	0	0	0	0	0	0	0	0	0	0	0	0	0	0	0	0	0	0	0	0	0	0	0	0
k__Bacteria|p__Thermodesulfobacteriota|c__Desulfovibrionia|o__Desulfovibrionales|f__Desulfovibrionaceae|g__Desulfovibrio	0.00051	0	0	0	0	0	0.39856	0	0	0.00765	0	0	0	0	0	0	0	0	0	0	0	0	0.00559	0	0	0	0	0	0	0	0	0	0	0	0	0	0	0	0	0	0	0	0	0	0	0	0	0	0
k__Bacteria|p__Actinomycetota|c__Coriobacteriia|o__Coriobacteriales|f__Coriobacteriaceae|g__Collinsella	0.00047	0.01213	0.03713	0.04868	0	0.00174	0.05363	0.00446	0.0606	0.07612	0.0167	0	0	0.00174	0.00471	0.00546	0.04096	0	0	0	0.46618	0	0.00116	0	0	0	0.00742	0.02997	0.04724	0	0	0	0.08327	0.46088	0	0.01458	0	0	0.01844	0.08293	0.01685	0.00739	0.04349	0.18101	0	0	0.00743	0.01149	0.00288
k__Bacteria|p__Firmicutes|c__Clostridia|o__Eubacteriales|f__Oscillospiraceae|g__Anaerotruncus	6e-05	0	0.00269	0	0	0	0	0	0	0	0	0	0	0	0	0.02046	0.00817	0	0	0.00528	0	0	0	0.21456	0	0	0	0.02219	0	0	0	0.0017	0	0	0	0	0	0	0	0	0	0	0.00424	0.03563	0	0.08458	0	0	0
k__Bacteria|p__Bacteroidota|c__Bacteroidia|o__Bacteroidales|f__Bacteroidaceae|g__Bacteroides|s__Bacteroides_ilei	20.239	0	0	0	0	0	0	0	0	0	0	0	0	0	1.77201	0	0	0	0.46471	0	0	0	12.0611	0	0	0	0	0	0	0	0	0	0	0	0	0	0	0	0	0	0	0	0	0	0	0	0	0	0
k__Bacteria|p__Bacteroidota|c__Bacteroidia|o__Bacteroidales|f__Bacteroidaceae|g__Phocaeicola|s__Phocaeicola_vulgatus	12.2658	0.00338	0	12.0441	3.25878	0	32.4968	43.0955	0.218	18.7175	49.6741	29.32	76.6088	20.3996	7.92443	9.63135	0.00101	67.5814	14.6897	12.5395	27.2299	36.565	19.2677	0.02208	35.6274	58.5205	29.9985	4.18874	35.938	1.16387	54.9648	12.4713	4.67195	9.29437	1.99911	0	20.4423	48.7201	8.00647	0.01832	0	0.02522	0.00392	9.80481	0.01368	32.365	21.8865	51.5432	2.54615
k__Bacteria|p__Bacteroidota|c__Bacteroidia|o__Bacteroidales|f__Bacteroidaceae|g__Phocaeicola|s__Phocaeicola_massiliensis	9.64125	0	0	0	0	0	0	0	0	0	0	0	0	0	4.27984	0	0	0	17.7545	0	0	0	11.2106	0	0.04468	0	0	0	0	0	0	0	0	0	0	0	0	0	0	0	0	0	0	0	0	0	0	0	0
k__Bacteria|p__Bacteroidota|c__Bacteroidia|o__Bacteroidales|f__Rikenellaceae|g__Alistipes|s__Alistipes_putredinis	6.54013	3.95507	0	0	0.01763	0	3.69912	0	3.87673	4.00177	0	1.80966	0	5.56373	1.816	6.79662	6.87246	0	3.66602	0	0	0	5.97604	0	0	0	3.31508	0	0	0.00313	0	7.21011	1.10318	0	0.01797	0	0.24142	0	3.34014	0	0	2.05488	5.84485	4.85737	0	0	2.96638	0	0.02081
k__Bacteria|p__Firmicutes|c__Clostridia|o__Lachnospirales|f__Lachnospiraceae|g__Simiaoa|s__Simiaoa_sunii	5.87798	0	0	0.02844	0.05356	0	0.0524	0.12949	0	0	0.00044	0	0	0.02919	0.09298	0	0	0	1.93721	0	0	0.05445	0.10504	0	0.14951	0	0	0	0	0.00909	0	0	0	0	0.02422	0	0	0.0229	0	0	0	0	0	0	0	0	0	0	0.05075
k__Bacteria|p__Firmicutes|c__Clostridia|o__Eubacteriales|f__Oscillospiraceae|g__Faecalibacterium|s__Faecalibacterium_prausnitzii	5.37208	5.75468	0	11.8639	3.59928	1.04157	3.72217	4.04758	29.1681	4.27633	10.0194	0.22701	0	14.8052	7.53632	6.49472	15.7098	5.06895	14.4309	3.91784	21.6398	19.5696	7.04808	0	9.00112	0	9.04531	4.79695	20.9023	3.16275	6.1789	10.7237	1.09951	23.323	2.26857	20.5062	13.4279	11.1785	6.50553	17.9027	39.1844	4.83303	10.3058	21.0406	0	1.07964	2.14004	0	3.96663
k__Bacteria|p__Bacteroidota|c__Bacteroidia|o__Bacteroidales|f__Barnesiellaceae|g__Barnesiella|s__Barnesiella_intestinihominis	4.64684	0	0	0	0.1739	0	0.05536	0	0	1.4128	0	0	0	1.81368	1.03688	0	0	0	2.09137	0	0	0	3.99854	0	0	0	1.21751	0	0	0.04374	0	0	0	0	0.37167	0	0	0	0	0	0	0	0	0	0	0	0	0	0.1689
k__Bacteria|p__Bacteroidota|c__Bacteroidia|o__Bacteroidales|f__Rikenellaceae|g__Alistipes|s__Alistipes_finegoldii	4.27998	0	0	0.99818	0.03832	0	0.91575	0	0	0.27054	0	0	0	0	0.60081	0.92717	0	0	2.76521	0	0	0	3.99365	0	0.00818	0	0.24311	0.64991	0	0	0	2.40672	0	0	0.00827	0	0	0	0.24335	0	0	0	0	0.25072	0	0	0	0	0.00022
k__Bacteria|p__Candidatus_Melainabacteria|c__Candidatus_Melainabacteria_unclassified|o__Candidatus_Gastranaerophilales|f__Candidatus_Gastranaerophilales_unclassified|g__GGB6006|s__GGB6006_SGB8630	2.73156	0	0	0	0	0	0	0	0	0	0	0	0	0	0.03625	0	0	0	7.1442	0	0	0	0.03936	0	0	0	0	0	0	0	0	0	0	0	0	0	0	0	0	0	0	0	0	0	0	0	0	0	0
k__Bacteria|p__Bacteroidota|c__Bacteroidia|o__Bacteroidales|f__Bacteroidaceae|g__Bacteroides|s__Bacteroides_uniformis	2.52726	22.6634	0	8.15621	2.83646	0	8.01939	0	0.02545	6.3023	0.04708	3.49176	0	9.78728	0.7037	15.3992	18.3513	10.8774	5.72903	21.7183	12.974	6.55122	2.38552	73.65	7.82646	0	4.26848	20.5202	0.00804	1.63376	7.19217	18.1968	0.4829	22.1813	1.67206	0	1.40033	0	0.31373	8.78234	0	5.47563	20.9631	0.68053	0.00421	35.1848	1.87319	0	1.82339
k__Bacteria|p__Bacteroidota|c__Bacteroidia|o__Bacteroidales|f__Rikenellaceae|g__Alistipes|s__Alistipes_shahii	2.37166	0	0	0	0.20566	0	0.15116	0	0	0.09321	0	0	0	0.13084	1.19655	0	0	0	0.95011	0	0	0	3.82675	0	0	0	0.03224	0	0	0.08462	0	0	0	0	0.17925	0	0	0	0	0.2842	0	0	0	0	0	0	0	0	0.13164
k__Bacteria|p__Bacteroidota|c__Bacteroidia|o__Bacteroidales|f__Tannerellaceae|g__Parabacteroides|s__Parabacteroides_distasonis	2.06244	0.79075	0	0.59929	0.25179	0.13501	1.90002	4.87988	4.24801	2.60601	3.43402	6.82045	0	0.63409	1.18319	1.91119	0.99226	0	1.86441	0	0	0	1.88661	0	0.06344	0	2.46982	1.37471	0.94496	0.06081	0	0.01267	1.47747	0	0.11188	22.7205	0	3.60054	0.87097	1.11125	8.14878	1.41741	0.82029	0.8847	0	0	4.80618	0	0.12921
k__Bacteria|p__Bacteroidota|c__Bacteroidia|o__Bacteroidales|f__Bacteroidaceae|g__Bacteroides|s__Bacteroides_finegoldii	1.64562	0	0	1.40506	0	0	0	0	0	0	0.00555	0	0	0	1.17071	0	0	0	1.3741	0	0	0	2.09606	0	0	0	0	0	0	0	0	0	0	0	0	0	0	0	0	0	0	0	0	0	0	0	0	0	0
k__Bacteria|p__Firmicutes|c__Negativicutes|o__Veillonellales|f__Veillonellaceae|g__Dialister|s__Dialister_invisus	1.46134	0	1.19847	1.17538	0	6.47766	0.71691	0.06866	0.78936	0.16072	0.3516	0.09448	0	0	2.42999	2.07336	0	0.06329	2.46631	1.64344	0.53841	1.33982	0.46011	2.55486	2.58993	2.06841	0.2946	1.99543	2.35942	0	1.38183	0	1.26356	0.98526	0	0.62685	0	3.14331	4.11288	0.85589	1.11815	0	0	6.58142	0	0.63981	1.52005	0.05713	0
k__Bacteria|p__Bacteroidota|c__Bacteroidia|o__Bacteroidales|f__Bacteroidaceae|g__Bacteroides|s__Bacteroides_caccae	1.3319	0	0	1.45927	0.38083	0	2.53663	0	1.07567	2.4273	0.00398	0	0	0.77748	0.94556	2.90287	0	0	0.74359	1.92239	0	0	1.4052	0	0	0	1.04405	0	0	0.24213	0	2.46085	0	0	0.2533	0	0	0	2.26099	4.51987	0	0	0	2.37125	0	2.82389	0	0	0.39726
k__Bacteria|p__Pseudomonadota|c__CFGB2403|o__OFGB2403|f__FGB2403|g__GGB6601|s__GGB6601_SGB9333	1.19343	0	0	0	0	0	0	0	0	0	0	0	0	0	1.4896	0	0	0	7.11916	0	0	0	0.37845	0	0	0	0	0	0	0	0	0	0	0	0	0	0	0	0	0	0	0	0	0	0	0	0	0	0
k__Bacteria|p__Firmicutes|c__Clostridia|o__Eubacteriales|f__Oscillospiraceae|g__Oscillospiraceae_unclassified|s__Ruminococcaceae_bacterium_AM53_2BH	1.07687	0	0	0	0.00313	0	0	0	0	0	0	0	0	0	0.31367	0	0	0	0	0	0	0	0.47695	0	0	0	0	0	0	0	0	0	0	0	0	0.01865	0	0	0	0	0.1147	0	0	0	0	0	0	0	0
k__Bacteria|p__Bacteroidota|c__Bacteroidia|o__Bacteroidales|f__Odoribacteraceae|g__Odoribacter|s__Odoribacter_splanchnicus	0.98984	0.17263	0	0	0.17806	0	0.79756	0	0	1.19223	0	0	0	0	0.7992	0.63531	0.16303	0	1.3236	0	0	0	1.16937	0	0	0	0.81259	0.40301	0	0.0831	0	0	0	0	0.12937	0	0	0	0.31254	0	0	0	0.16457	0.35565	1.78953	0	0	0	0.15061
k__Bacteria|p__Bacteroidota|c__Bacteroidia|o__Bacteroidales|f__Tannerellaceae|g__Parabacteroides|s__Parabacteroides_johnsonii	0.94855	0.90175	0	0	0.03885	0	0	0	0.0585	0	0	0	0	0.06686	0.52314	0	0.52002	0	0.35462	0	0	0	0.67253	0	0	0	0	0	0	0.06741	0	0	0	0	0.13642	0	0	0	0	0	0	0	2.11943	0	0	0	0	0	0.05061
k__Bacteria|p__Pseudomonadota|c__CFGB2404|o__OFGB2404|f__FGB2404|g__GGB6613|s__GGB6613_SGB9347	0.81654	0	0	0	0	0	0.01719	0	0	0	0	0	0	0	4.37238	0	0	0	0	0	0	0	0.16224	0	0	0	0	0	0	0	0	0	0	0	0	0	0	0	0	0	0	5.25636	0	0	0	0	0	0	0
k__Bacteria|p__Bacteroidota|c__Bacteroidia|o__Bacteroidales|f__Rikenellaceae|g__Rikenellaceae_unclassified|s__Rikenellaceae_bacterium	0.79999	0	0	0	0	0	0	0	0	0	0	0	0	0	0.26277	0	0	0	0.31646	0	0	0	2.57329	0	0	0	0	0	0	0	0	0	0	0	0	0	0	0	0	0	0	0	0	0	0	0	0	0	0
[truncated: 4,062 more rows]
[truncated: 244 more columns]
