# Supplementary material for: A widespread hydrogenase supports fermentative growth of gut bacteria in healthy people
Source: Nat Microbiol. 2025 Oct 23;10(11):2686–701. doi: 10.1038/s41564-025-02154-w (PMC12578642; doi:10.1038/s41564-025-02154-w)
Supplement: Supplementary file 7 — Summaries of the transcriptomic analysis of all 18 gut isolates obtained from AusMiCC, including TPM values for all transcribed and annotated genes, and accompanying KEGG identifiers and modules. [file 41564_2025_2154_MOESM7_ESM.xlsx]

## Sheet: Isolate Genome IDs & Accessions
ID	Species	Genome ENA Accession	Transcriptome ENA Accessions
CC00501	Anaerostipes hadrus	ERR11817583	ERR13818352	ERR13818351	ERR13818350
CC01389	Bacteroides caccae	ERR13818431	ERR13818311	ERR13818312	ERR13818313
CC01440	Bacteroides dorei	ERR13818459	ERR13818334	ERR13818333	ERR13818332
CC01412	Bacteroides faecis	ERR13818436	ERR13818314	ERR13818315	ERR13818316
CC01400	Bacteroides fragilis	ERR13818456	ERR13818322	ERR13818321	ERR13818320
CC01397	Bacteroides plebius	ERR13818452	ERR13818318	ERR13818319	ERR13818317
CC00765	Bacteroides thetaiotaomicron	ERR13818364	ERR13818305	ERR13818306	ERR13818307
CC01422	Bacteroides vulgatus	ERR13818510	ERR13818308	ERR13818309	ERR13818310
CC01445	Clostridium perfringens	ERR13818534	ERR13818337	ERR13818336	ERR13818335
CC01452	Clostridium baratii	ERR13818525	ERR13818340	ERR13818339	ERR13818338
CC00311	Gemmiger formicilis	ERR11817414	ERR13818352	ERR13818351	ERR13818350
CC00515	Dorea longicatena	ERR11817596	ERR13818358	ERR13818357	ERR13818356
CC00529	Collinsella aerofaciens	ERR13818409	ERR13818325	ERR13818324	ERR13818323
CC01389	Fusobacterium varium	ERR13818431	ERR13818311	ERR13818312	ERR13818313
CC01440	Necropsobacter rosorum	ERR13818459	ERR13818334	ERR13818333	ERR13818332
CC00565	Bifidobacterium longum	ERR13818483	ERR13818328	ERR13818327	ERR13818326
CC00599	Catenibacteria mitsuokai	ERR13818394	ERR13818331	ERR13818330	ERR13818329
CC00540	Olsenella umbonata	ERR13818419	ERR13818343	ERR13818342	ERR13818341

## Sheet: B. caccae
ID	K0 Number	Module	Enzyme	Gene	DIAMOND Hit	Average TPM across three replicates	Replicate 1				Replicate 2				Replicate 3				Species
							Length	EffectiveLength	TPM	NumReads	Length	EffectiveLength	TPM	NumReads	Length	EffectiveLength	TPM	NumReads
NJIIIKPE_00044	K18332	hydrogenase	NADP-reducing hydrogenase subunit HndD	hndD	[FeFe] Group A3	3.03632	1767	1604.96	3.02876	40.132	1767	1601.88	2.18646	29.464	1767	1602.45	3.89374	42.204	Bcaccae
NJIIIKPE_02797			Ion-translocating oxidoreductase complex subunit B	rsxB_2	[FeFe] Group B	193.787	1449	1286.96	203.486	2162.01	1449	1283.88	195.357	2109.94	1449	1284.45	182.52	1585.74	Bcaccae
NJIIIKPE_01169	K00537		Regulatory protein MgsR	mgsR	ArsC	81.7332	354	194.851	85.0601	136.832	354	191.398	80.4728	129.57	354	191.831	79.6666	103.371	Bcaccae
NJIIIKPE_02562	K02111	F-type ATPase, prokaryotes and chloroplasts	ATP synthase subunit alpha	atpA_1	AtpA	151.906	1584	1421.96	153.92	1806.93	1584	1418.88	127.538	1522.3	1584	1419.45	174.26	1673.11	Bcaccae
NJIIIKPE_00292	K00425	Cytochrome bd ubiquinol oxidase	Cytochrome bd ubiquinol oxidase subunit 1	cydA	CydA	31.9292	1548	1385.96	32.3144	369.748	1548	1382.88	25.3979	295.461	1548	1383.45	38.0753	356.296	Bcaccae
NJIIIKPE_01548	K03385	Dissimilatory nitrate reduction, nitrate => ammonia	Cytochrome c-552	nrfA	NrfA	6.53985	1482	1319.96	5.96477	65	1482	1316.88	6.07568	67.307	1482	1317.45	7.5791	67.539	Bcaccae
NJIIIKPE_00045	K18331	hydrogenase	Ion-translocating oxidoreductase complex subunit C	rsxC	NuoF	6.68292	1908	1745.96	5.52991	79.71	1908	1742.88	5.97044	87.537	1908	1743.45	8.54842	100.809	Bcaccae
NJIIIKPE_00924	K00239	Citrate cycle (TCA cycle, Krebs cycle), Dicarboxylate-hydroxybutyrate cycle	Fumarate reductase flavoprotein subunit	frdA	SdhA_FrdA	1267.38	1980	1817.96	1158.14	17382.2	1980	1814.88	1347.26	20569.1	1980	1815.45	1296.75	15923.7	Bcaccae
NJIIIKPE_00001	GH147	Glycoside Hydrolases	hypothetical protein			0.818749	2607	2444.96	0.891748	18	2607	2441.88	0.53549	11	2607	2442.45	1.02901	17	Bcaccae
NJIIIKPE_00002			Adaptive-response sensory-kinase SasA	sasA_1		14.7855	3546	3383.96	15.506	433.195	3546	3380.88	13.3295	379.106	3546	3381.45	15.5211	355	Bcaccae
NJIIIKPE_00003			hypothetical protein			87.3033	549	387.085	86.7162	277.118	549	383.973	87.9552	284.105	549	384.534	87.2386	226.906	Bcaccae
NJIIIKPE_00004			hypothetical protein			42.1121	447	285.64	44.0179	103.802	447	282.417	31.7312	75.386	447	282.906	50.5874	96.803	Bcaccae
NJIIIKPE_00005			hypothetical protein			32.7634	504	342.21	30.1606	85.21	504	339.084	27.9815	79.817	504	339.62	40.148	92.228	Bcaccae
NJIIIKPE_00006	K01752		L-serine dehydratase TdcG	tdcG		166.522	1209	1046.96	171.307	1480.69	1209	1043.88	156.1	1370.79	1209	1044.45	172.159	1216.25	Bcaccae
NJIIIKPE_00007	K03284		Cobalt/magnesium transport protein CorA	corA_1		38.4155	1053	890.96	37.9159	278.894	1053	887.882	31.3929	234.478	1053	888.455	45.9377	276.063	Bcaccae
NJIIIKPE_00008	K07456		Endonuclease MutS2	mutS2		39.5064	2505	2342.96	41.4737	802.225	2505	2339.88	38.4451	756.748	2505	2340.45	38.6003	611.074	Bcaccae
NJIIIKPE_00009			tRNA-Ser(tga)			2004.46	86	9.472	2848.4	222.742	86	8.868	1326.96	98.997	86	8.767	1838.02	109	Bcaccae
NJIIIKPE_00010			hypothetical protein			14.1612	621	458.995	15.5699	59	621	455.913	13.3107	51.05	621	456.471	13.6029	42	Bcaccae
NJIIIKPE_00011	K06970		Ribosomal RNA large subunit methyltransferase F	rlmF		13.1857	918	755.962	14.6001	91.12	918	752.884	12.0051	76.034	918	753.457	12.9519	66.008	Bcaccae
NJIIIKPE_00012			hypothetical protein			110.024	156	32.812	180.887	49	156	31.392	87.0942	23	156	30.953	62.0918	13	Bcaccae
NJIIIKPE_00013			hypothetical protein			8.14002	1779	1616.96	7.87143	105.078	1779	1613.88	7.75719	105.316	1779	1614.45	8.79143	96.004	Bcaccae
NJIIIKPE_00014			hypothetical protein			101.652	363	203.468	91.7607	154.139	363	200.045	88.1808	148.394	363	200.488	125.015	169.533	Bcaccae
NJIIIKPE_00015			1,4-dihydroxy-2-naphthoyl-CoA hydrolase	menI		172.051	1233	1070.96	165.714	1465.18	1233	1067.88	166.358	1494.46	1233	1068.45	184.082	1330.37	Bcaccae
NJIIIKPE_00016	K02361	Menaquinone biosynthesis	Isochorismate synthase MenF	menF_1		145.418	1095	932.96	132.754	1022.51	1095	929.882	143.298	1120.95	1095	930.455	160.204	1008.26	Bcaccae
NJIIIKPE_00017	K02551	Menaquinone biosynthesis	2-succinyl-5-enolpyruvyl-6-hydroxy-3-cyclohexene-1-carboxylate synthase	menD		88.4733	1668	1505.96	87.2391	1084.63	1668	1502.88	87.48	1105.99	1668	1503.45	90.7008	922.369	Bcaccae
NJIIIKPE_00018	K01661	Menaquinone biosynthesis	1,4-dihydroxy-2-naphthoyl-CoA synthase	menB		286.533	825	662.962	305.084	1669.81	825	659.884	275.492	1529.31	825	660.457	279.023	1246.49	Bcaccae
NJIIIKPE_00019			L-Ala-D/L-Glu epimerase	ykfB		144.773	1035	872.96	151.863	1094.48	1035	869.882	141.801	1037.66	1035	870.455	140.655	828.14	Bcaccae
NJIIIKPE_00020	K01911	Menaquinone biosynthesis	2-succinylbenzoate--CoA ligase	menE		55.1254	1113	950.96	55.4603	435.414	1113	947.882	54.1075	431.447	1113	948.455	55.8086	358.031	Bcaccae
NJIIIKPE_00021	K04047		DNA protection during starvation protein	dps		9.61939	477	315.375	8.83368	23	477	312.205	11.0418	29	477	312.713	8.98266	19	Bcaccae
NJIIIKPE_00022	K04761		Hydrogen peroxide-inducible genes activator	oxyR		64.88	927	764.962	58.1122	367	927	761.884	65.2234	418.031	927	762.455	71.3043	367.733	Bcaccae
NJIIIKPE_00023			hypothetical protein			10.1649	1026	863.96	9.67379	69	1026	860.882	12.7077	92.03	1026	861.455	8.11328	47.275	Bcaccae
NJIIIKPE_00024	K06188		Aquaporin Z 2	aqpZ2		6.07015	681	518.973	4.43455	19	681	515.889	5.7606	25	681	516.458	8.0153	28	Bcaccae
NJIIIKPE_00025			hypothetical protein			11.9372	723	560.966	11.876	55	723	557.885	9.37543	44	723	558.458	14.5603	55	Bcaccae
NJIIIKPE_00026	K03088		RNA polymerase sigma-H factor	algU_1		20.544	549	387.085	18.1495	58	549	383.973	17.3385	56.005	549	384.534	26.1439	68	Bcaccae
NJIIIKPE_00027			hypothetical protein			27.1001	1263	1100.96	26.7302	242.958	1263	1097.88	25.0124	231.009	1263	1098.45	29.5576	219.612	Bcaccae
NJIIIKPE_00028			Acetyl esterase Axe7A	axe7A		31.6347	255	104.863	32.9897	28.56	255	101.764	26.439	22.634	255	101.755	35.4753	24.416	Bcaccae
NJIIIKPE_00029	K04069	pyruvate metabolism	Pyruvate formate-lyase 1-activating enzyme	pflA		160.427	699	536.969	175.081	776.151	699	533.887	153.425	689.07	699	534.458	152.775	552.291	Bcaccae
NJIIIKPE_00030	K00656	pyruvate metabolism	Formate acetyltransferase	pflB		1045.17	2229	2066.96	1005.63	17160.5	2229	2063.88	1103.87	19165.4	2229	2064.45	1026	14327.1	Bcaccae
NJIIIKPE_00032			hypothetical protein			20.1319	840	677.962	19.0867	106.83	840	674.884	25.456	144.522	840	675.457	15.8531	72.429	Bcaccae
NJIIIKPE_00033			hypothetical protein			41.9559	1107	944.96	40.4509	315.574	1107	941.882	45.9574	364.14	1107	942.455	39.4593	251.544	Bcaccae
NJIIIKPE_00034			hypothetical protein			17.2527	1548	1385.96	15.3239	175.339	1548	1382.88	17.8842	208.052	1548	1383.45	18.55	173.585	Bcaccae
NJIIIKPE_00035			hypothetical protein			38.9884	522	360.144	36.7713	109.331	522	357.032	37.8125	113.569	522	357.583	42.3814	102.507	Bcaccae
NJIIIKPE_00036			hypothetical protein			0.110383	1341	1178.96	0.205481	2	1341	1175.88	0	0	1341	1176.45	0.125667	1	Bcaccae
NJIIIKPE_00037			DNA primase	dnaG_1		0.29872	969	806.96	0.600412	4	969	803.884	0.295747	2	969	804.455	0	0	Bcaccae
NJIIIKPE_00038			hypothetical protein			0.054187	1074	911.96	0	0	1074	908.882	0	0	1074	909.455	0.162561	1	Bcaccae
NJIIIKPE_00039			hypothetical protein			0	309	152.613	0	0	309	149.141	0	0	309	149.458	0	0	Bcaccae
NJIIIKPE_00040			hypothetical protein			5.16248	1017	854.96	6.09422	43.015	1017	851.882	4.88403	35	1017	852.455	4.50919	26	Bcaccae
NJIIIKPE_00041			Tyrosine recombinase XerC	xerC_1		6.21942	1293	1130.96	5.99766	56	1293	1127.88	5.58593	53	1293	1128.45	7.07467	54	Bcaccae
NJIIIKPE_00042			tRNA-Ser(gga)			187.79	89	9.814	197.473	16	89	9.129	169.288	13	89	9.024	196.609	12	Bcaccae
NJIIIKPE_00043	K18330	hydrogenase	NADP-reducing hydrogenase subunit HndA	hndA		3.96179	477	315.375	5.43793	14.159	477	312.205	2.66527	7	477	312.713	3.78217	8	Bcaccae
NJIIIKPE_00046			hypothetical protein			7.04013	303	147.119	5.62459	6.832	303	143.67	10.361	12.522	303	143.961	5.13478	5	Bcaccae
NJIIIKPE_00047			hypothetical protein			1.05821	375	215.039	1.22145	2.168	375	211.655	1.95317	3.478	375	212.096	0	0	Bcaccae
NJIIIKPE_00048			hypothetical protein			162.693	477	315.375	189.793	494.159	477	312.205	116.275	305.382	477	312.713	182.012	384.99	Bcaccae
NJIIIKPE_00049	K03699		hypothetical protein			38.2447	1290	1127.96	46.5245	433.246	1290	1124.88	31.0341	293.672	1290	1125.45	37.1753	283	Bcaccae
NJIIIKPE_00050	K07387		Metalloprotease LoiP	loiP		142.439	783	620.964	144.508	740.826	783	617.884	157.743	819.926	783	618.457	125.065	523.177	Bcaccae
NJIIIKPE_00051			hypothetical protein			19.905	2379	2216.96	18.9056	346.024	2379	2213.88	20.6043	383.733	2379	2214.45	20.2051	302.643	Bcaccae
NJIIIKPE_00052			hypothetical protein			80.0917	477	315.375	88.5254	230.491	477	312.205	79.6067	209.077	477	312.713	72.1431	152.596	Bcaccae
NJIIIKPE_00053	CE1	Carbohydrate Esterases	hypothetical protein			59.9802	819	656.962	58.5524	317.573	819	653.884	60.0736	330.446	819	654.457	61.3147	271.424	Bcaccae
NJIIIKPE_00054			hypothetical protein			74.0069	1410	1247.96	78.8006	811.875	1410	1244.88	71.6657	750.509	1410	1245.45	71.5545	602.793	Bcaccae
NJIIIKPE_00055	K00566		tRNA-specific 2-thiouridylase MnmA	mnmA_1		12.4371	1065	902.96	7.11327	53.027	1065	899.882	19.6902	149.057	1065	900.455	10.5079	64	Bcaccae
NJIIIKPE_00056			putative transcriptional regulatory protein NarL	narL		37.2727	660	497.98	38.4314	158	660	494.894	35.7896	149	660	495.466	37.597	126	Bcaccae
NJIIIKPE_00057			hypothetical protein			256.295	591	429.015	171.409	607.107	591	425.932	209.818	751.795	591	426.484	387.658	1118.29	Bcaccae
NJIIIKPE_00058	K03315		Na(+)/H(+) antiporter NhaC	nhaC		24.0997	1428	1265.96	22.4848	235	1428	1262.88	22.7183	241.354	1428	1263.45	27.0961	231.564	Bcaccae
NJIIIKPE_00059			hypothetical protein			20.3977	435	273.8	22.562	51	435	270.532	16.7085	38.025	435	271.02	21.9227	40.188	Bcaccae
NJIIIKPE_00060			putative transporter			25.5868	1176	1013.96	25.5665	214.019	1176	1010.88	25.7808	219.236	1176	1011.46	25.4131	173.863	Bcaccae
NJIIIKPE_00061	K05367	GlycosylTransferases	Penicillin-binding protein 1C	pbpC		6.06159	2376	2213.96	6.24024	114.059	2376	2210.88	4.74901	88.325	2376	2211.45	7.19553	107.633	Bcaccae
NJIIIKPE_00062	K06894		hypothetical protein			18.9952	5637	5474.96	17.7222	801.044	5637	5471.88	17.0573	785.17	5637	5472.45	22.2061	821.975	Bcaccae
NJIIIKPE_00063			Outer membrane protein MIP	mip		53.7396	402	241.345	42.1583	84	402	238.014	65.0725	130.292	402	238.459	53.9881	87.08	Bcaccae
NJIIIKPE_00064	K17108	Glycoside Hydrolases	hypothetical protein			34.6344	2556	2393.96	37.1598	734.428	2556	2390.88	31.5582	634.727	2556	2391.45	35.1852	569.149	Bcaccae
NJIIIKPE_00065			hypothetical protein			76.7755	144	26.519	65.7828	14.402	144	25.233	95.8259	20.341	144	24.892	68.718	11.57	Bcaccae
NJIIIKPE_00066			hypothetical protein			202.305	144	26.519	141.706	31.024	144	25.233	252.436	53.584	144	24.892	212.774	35.825	Bcaccae
NJIIIKPE_00067			hypothetical protein			1867.12	1011	848.96	1610.93	11290.8	1011	845.882	2026.7	14421.7	1011	846.455	1963.74	11243.2	Bcaccae
NJIIIKPE_00068			hypothetical protein			3842.68	702	539.969	4034.45	17985.1	702	536.887	3875.14	17502	702	537.458	3618.45	13154.4	Bcaccae
NJIIIKPE_00069			hypothetical protein			9.97389	405	244.289	6.44586	13	405	240.962	11.8398	24	405	241.406	11.636	19	Bcaccae
NJIIIKPE_00070			hypothetical protein			0	168	39.952	0	0	168	38.277	0	0	168	37.811	0	0	Bcaccae
NJIIIKPE_00071			hypothetical protein			7.15655	501	339.221	9.44521	26.452	501	336.093	5.28614	14.946	501	336.627	6.73831	15.343	Bcaccae
NJIIIKPE_00072			hypothetical protein			24.3269	1728	1565.96	29.0361	375.386	1728	1562.88	21.3683	280.939	1728	1563.45	22.5763	238.749	Bcaccae
NJIIIKPE_00073			hypothetical protein			16.94	387	226.71	14.9368	27.957	387	223.342	20.6881	38.869	387	223.779	15.1952	23	Bcaccae
NJIIIKPE_00074			hypothetical protein			11.0571	1122	959.96	10.9844	87.054	1122	956.882	10.4515	84.131	1122	957.455	11.7352	76	Bcaccae
NJIIIKPE_00075			hypothetical protein			14.7522	114	14.52	0	0	114	13.534	0	0	114	13.362	44.2567	4	Bcaccae
NJIIIKPE_00076			hypothetical protein			539.662	786	623.964	649.227	3344.37	786	620.884	507.378	2650.08	786	621.457	462.381	1943.63	Bcaccae
NJIIIKPE_00077			hypothetical protein			126.817	576	414.032	136.46	466.441	576	410.942	122.078	422.02	576	411.503	121.913	339.333	Bcaccae
NJIIIKPE_00078	K03664		SsrA-binding protein	smpB		215.903	453	291.574	253.745	610.81	453	288.362	198.982	482.691	453	288.855	194.981	380.956	Bcaccae
NJIIIKPE_00079	K00548	Methionine biosynthesis, apartate => homoserine => methionine	Methionine synthase	metH_1		111.074	2748	2585.96	113.886	2431.36	2748	2582.88	110.69	2405.08	2748	2583.45	108.647	1898.55	Bcaccae
NJIIIKPE_00080			FMN reductase (NADPH)	nfrA1		64.4904	600	438.006	57.1184	206.545	600	434.924	61.9811	226.772	600	435.48	74.3718	219.068	Bcaccae
NJIIIKPE_00081			hypothetical protein			401.239	126	18.474	488.861	74.56	126	17.358	404.112	59.007	126	17.078	310.746	35.897	Bcaccae
NJIIIKPE_00082	K03307		High-affinity proline transporter PutP	putP		24.0159	1551	1388.96	20.996	240.761	1551	1385.88	23.8272	277.789	1551	1386.45	27.2245	255.31	Bcaccae
NJIIIKPE_00083	K18691	Glycoside Hydrolases	Membrane-bound lytic murein transglycosylase F	mltF_1		19.1077	1386	1223.96	20.5913	208.07	1386	1220.88	17.6216	180.982	1386	1221.45	19.1103	157.887	Bcaccae
NJIIIKPE_00084	K00876		Uridine kinase	udk_1		63.4389	654	491.984	63.8718	259.429	654	488.897	65.6026	269.808	654	489.466	60.8422	201.433	Bcaccae
NJIIIKPE_00085			hypothetical protein			109.622	300	144.399	118.311	141.042	300	140.953	113.833	134.977	300	141.227	96.723	92.395	Bcaccae
NJIIIKPE_00086			Thiol:disulfide interchange protein DsbD	dsbD_1		128.684	2055	1892.96	130.157	2034.09	2055	1889.88	131.896	2096.92	2055	1890.45	123.999	1585.58	Bcaccae
NJIIIKPE_00087	K02429		L-fucose-proton symporter	fucP_1		13.3574	1317	1154.96	11.2217	107	1317	1151.88	14.4357	139.882	1317	1152.45	14.4147	112.365	Bcaccae
NJIIIKPE_00088	K03534		L-fucose mutarotase			19.7459	393	232.562	20.8335	40	393	229.2	21.0416	40.571	393	229.647	17.3626	26.97	Bcaccae
NJIIIKPE_00089	K00848		L-Rhamnulokinase	rhaB		28.4871	1431	1268.96	27.792	291.156	1431	1265.88	31.1544	331.764	1431	1266.45	26.515	227.135	Bcaccae
NJIIIKPE_00090			3-oxo-tetronate 4-phosphate decarboxylase	otnC		71.6714	639	476.987	73.4243	289.138	639	473.905	71.9736	286.933	639	474.468	69.6163	223.42	Bcaccae
NJIIIKPE_00091	K01818	Fructose and mannose metabolism	L-fucose isomerase	fucI		21.9194	1776	1613.96	18.2448	243.103	1776	1610.88	19.3092	261.665	1776	1611.45	28.2042	307.422	Bcaccae
NJIIIKPE_00092			hypothetical protein			29.0674	996	833.96	22.9409	157.948	996	830.882	21.4069	149.627	996	831.455	42.8545	241.012	Bcaccae
NJIIIKPE_00093	K02959	Ribosome, bacteria	hypothetical protein			4324.87	552	390.08	4005.12	12898.1	552	386.969	4605.72	14993	552	387.529	4363.77	11438.5	Bcaccae
NJIIIKPE_00094			Malate-2H(+)/Na(+)-lactate antiporter	mleN		27.0616	1302	1139.96	33.9978	319.963	1302	1136.88	22.4405	214.617	1302	1137.45	24.7464	190.393	Bcaccae
NJIIIKPE_00095			Multidrug resistance protein MdtA	mdtA_1		0.265161	1071	908.96	0.533036	4	1071	905.882	0.262447	2	1071	906.455	0	0	Bcaccae
NJIIIKPE_00096			Multidrug resistance protein MdtC	mdtC_1		0.142771	3033	2870.96	0.210952	5	3033	2867.88	0.165819	4	3033	2868.45	0.051541	1	Bcaccae
NJIIIKPE_00097			hypothetical protein			0.409523	1311	1148.96	0.737963	7	1311	1145.88	0.103739	1	1311	1146.45	0.386866	3	Bcaccae
NJIIIKPE_00098			hypothetical protein			8.66407	1035	872.96	7.84009	56.503	1035	869.882	8.18585	59.902	1035	870.455	9.96628	58.679	Bcaccae
NJIIIKPE_00099			Sensory transduction protein LytR	lytR_1		7.0317	801	638.963	6.91862	36.497	801	635.884	8.99156	48.098	801	636.457	5.18491	22.321	Bcaccae
NJIIIKPE_00100			Sensor histidine kinase RcsC	rcsC_1		3.0226	3120	2957.96	3.93215	96.024	3120	2954.88	2.53445	63	3120	2955.45	2.60121	52	Bcaccae
NJIIIKPE_00101			Adaptive-response sensory-kinase SasA	sasA_2		1.65707	261	109.958	2.20316	2	261	106.796	0	0	261	106.819	2.76807	2	Bcaccae
NJIIIKPE_00102			hypothetical protein			17.0511	528	366.13	17.2051	52.006	528	363.019	17.6827	54	528	363.572	16.2655	40	Bcaccae
NJIIIKPE_00103			putative HTH-type transcriptional regulator YybR	yybR		40.5144	348	189.117	46.1151	72	348	185.639	36.4997	57	348	186.092	38.9283	49	Bcaccae
NJIIIKPE_00104			putative N-acetyltransferase YvbK	yvbK_1		16.2453	444	282.679	18.2618	42.618	444	279.442	16.0026	37.618	444	279.929	14.4715	27.401	Bcaccae
NJIIIKPE_00105			hypothetical protein			33.8634	657	494.982	33.1334	135.398	657	491.894	32.2523	133.459	657	492.466	36.2047	120.599	Bcaccae
NJIIIKPE_00106			hypothetical protein			5.22254	1905	1742.96	6.46979	93.097	1905	1739.88	4.44096	65	1905	1740.45	4.75688	56	Bcaccae
NJIIIKPE_00107			hypothetical protein			61.6532	504	342.21	66.1896	187	504	339.084	66.9677	191.024	504	339.62	51.8024	119	Bcaccae
NJIIIKPE_00108	K00765	Histidine biosynthesis, PRPP => histidine	ATP phosphoribosyltransferase	hisG		98.7108	852	689.962	101.215	576.54	852	686.884	95.5264	551.98	852	687.457	99.3907	462.162	Bcaccae
NJIIIKPE_00109	K00013	Histidine biosynthesis, PRPP => histidine	Histidinol dehydrogenase	hisD		95.5231	1287	1124.96	93.5604	868.936	1287	1121.88	88.4671	834.921	1287	1122.45	104.542	793.711	Bcaccae
NJIIIKPE_00110	K00817	Histidine biosynthesis, PRPP => histidine	Histidinol-phosphate aminotransferase	hisC_1		90.4564	1041	878.96	88.5837	642.808	1041	875.882	86.9869	640.938	1041	876.455	95.7987	567.927	Bcaccae
NJIIIKPE_00111	K01089	Histidine biosynthesis, PRPP => histidine	Histidine biosynthesis bifunctional protein HisB	hisB		66.0188	1131	968.96	64.8399	518.689	1131	965.882	65.8057	534.693	1131	966.455	67.4107	440.671	Bcaccae
NJIIIKPE_00112			hypothetical protein			46.9517	567	405.053	42.8032	143.135	567	401.949	49.7832	168.333	567	402.509	48.2688	131.415	Bcaccae
NJIIIKPE_00113	K01950		Glutamine-dependent NAD(+) synthetase	nadE		83.2623	1926	1763.96	84.5477	1231.26	1926	1760.88	83.9697	1243.85	1926	1761.45	81.2695	968.283	Bcaccae
NJIIIKPE_00114			TonB-dependent receptor P3			0.557727	2955	2792.96	0.780637	18	2955	2789.88	0.468695	11	2955	2790.45	0.42385	8	Bcaccae
NJIIIKPE_00115	K21572		SusD-like protein P2			0.772012	1530	1367.96	0.708366	8	1530	1364.88	0.958034	11	1530	1365.45	0.649637	6	Bcaccae
NJIIIKPE_00116			hypothetical protein			0.759656	939	776.962	0.402847	2.584	939	773.884	0.921634	6	939	774.455	0.954488	5	Bcaccae
NJIIIKPE_00117			hypothetical protein			0.515919	1875	1712.96	0.595111	8.416	1875	1709.88	0.347606	5	1875	1710.45	0.605039	7	Bcaccae
NJIIIKPE_00118			hypothetical protein			0.758536	2655	2492.96	0.63164	13	2655	2489.88	1.05033	22	2655	2490.45	0.593633	10	Bcaccae
NJIIIKPE_00119			hypothetical protein			0.934339	1779	1616.96	0.599283	8	1779	1613.88	1.10485	15	1779	1614.45	1.09888	12	Bcaccae
NJIIIKPE_00120			hypothetical protein			1.6173	1872	1709.96	1.41672	20	1872	1706.88	1.18394	17	1872	1707.45	2.25123	26	Bcaccae
NJIIIKPE_00121			hypothetical protein			6.73977	1053	890.96	3.94259	29	1053	887.882	6.29254	47	1053	888.455	9.98418	60	Bcaccae
NJIIIKPE_00122			hypothetical protein			11.3161	741	578.966	14.6449	70	741	575.885	11.353	55	741	576.458	7.95044	31	Bcaccae
NJIIIKPE_00123	K09825		Peroxide operon regulator	perR		63.6495	384	223.782	46.5524	86.005	384	220.414	65.3095	121.096	384	220.858	79.0865	118.146	Bcaccae
NJIIIKPE_00124			Reverse rubrerythrin-1	rbr3A		613.109	558	396.069	586.044	1916.29	558	392.958	654.834	2164.68	558	393.521	598.448	1592.93	Bcaccae
NJIIIKPE_00125			hypothetical protein			32.8959	636	473.989	43.2293	169.163	636	470.905	27.5174	109.008	636	471.468	27.9409	89.104	Bcaccae
NJIIIKPE_00126	CBM32	Carbohydrate-Binding Modules	hypothetical protein			1.59164	1326	1163.96	1.14471	11	1326	1160.88	1.59355	15.562	1326	1161.45	2.03664	16	Bcaccae
NJIIIKPE_00127	K21572		hypothetical protein			1.42212	1866	1703.96	1.4928	21	1866	1700.88	1.03572	14.82	1866	1701.45	1.73783	20	Bcaccae
NJIIIKPE_00128			TonB-dependent receptor P3			1.11987	3450	3287.96	0.736792	20	3450	3284.88	1.03564	28.618	3450	3285.45	1.5872	35.272	Bcaccae
NJIIIKPE_00129			hypothetical protein			3.52654	1212	1049.96	2.65336	23	1212	1046.88	3.97424	35	1212	1047.45	3.95202	28	Bcaccae
NJIIIKPE_00130			hypothetical protein			13.8219	618	455.996	12.4011	46.685	618	452.915	18.7818	71.56	618	453.473	10.2828	31.54	Bcaccae
NJIIIKPE_00131	K01130		Arylsulfatase			60.941	1551	1388.96	61.2274	702.092	1551	1385.88	61.9476	722.217	1551	1386.45	59.6479	559.376	Bcaccae
NJIIIKPE_00132	K03671		hypothetical protein			218.017	468	306.442	206.703	522.943	468	303.257	176.022	449.05	468	303.757	271.325	557.467	Bcaccae
NJIIIKPE_00133	K03671		Thioredoxin C-2			238.78	300	144.399	276.095	329.141	300	140.953	161.039	190.95	300	141.227	279.207	266.715	Bcaccae
NJIIIKPE_00134			hypothetical protein			0.123456	1128	965.96	0	0	1128	962.882	0.370367	3	1128	963.455	0	0	Bcaccae
NJIIIKPE_00135			hypothetical protein			0	183	49.664	0	0	183	47.691	0	0	183	47.255	0	0	Bcaccae
NJIIIKPE_00136			Dipeptidyl-peptidase 7	dpp7_1		115.7	2163	2000.96	122.84	2029.26	2163	1997.88	114.952	1931.98	2163	1998.45	109.308	1477.57	Bcaccae
NJIIIKPE_00137			Dipeptidyl-peptidase 7	dpp7_2		195.456	2160	1997.96	196.801	3246.18	2160	1994.88	199.837	3353.59	2160	1995.45	189.731	2560.84	Bcaccae
NJIIIKPE_00138	K06871		Anaerobic sulfatase-maturating enzyme	chuR		78.7284	1245	1082.96	86.4828	773.216	1245	1079.88	71.2176	646.964	1245	1080.45	78.4849	573.583	Bcaccae
NJIIIKPE_00139			hypothetical protein			36.1265	783	620.964	38.7947	198.883	783	617.884	31.3262	162.829	783	618.457	38.2584	160.044	Bcaccae
NJIIIKPE_00140			hypothetical protein			189.819	156	32.812	177.627	48.117	156	31.392	190.148	50.215	156	30.953	201.681	42.226	Bcaccae
NJIIIKPE_00141	K00655		1-acyl-sn-glycerol-3-phosphate acyltransferase	plsC		30.5258	759	596.965	32.4717	160.034	759	593.885	28.9849	144.807	759	594.457	30.1208	121.113	Bcaccae
NJIIIKPE_00142	K03547		hypothetical protein			18.4685	1248	1085.96	19.5201	175.007	1248	1082.88	18.5557	169.035	1248	1083.45	17.3296	127	Bcaccae
NJIIIKPE_00143	K03546		hypothetical protein			11.3018	2865	2702.96	11.8638	264.742	2865	2699.88	10.4349	237.001	2865	2700.45	11.6066	212.004	Bcaccae
NJIIIKPE_00144	K07098		3',5'-cyclic adenosine monophosphate phosphodiesterase CpdA	cpdA_1		26.3197	1167	1004.96	33.4001	277.112	1167	1001.88	24.6232	207.529	1167	1002.46	20.9359	141.958	Bcaccae
NJIIIKPE_00145			hypothetical protein			34.3629	576	414.032	39.188	133.951	576	410.942	28.7612	99.427	576	411.503	35.1397	97.808	Bcaccae
NJIIIKPE_00146			RNA polymerase sigma factor YlaC	ylaC		30.132	513	351.172	31.9005	92.486	513	348.056	26.7525	78.33	513	348.599	31.7431	74.848	Bcaccae
NJIIIKPE_00147			Methionine synthase	metH_2		48.2971	909	746.962	55.0546	339.509	909	743.884	48.2333	301.835	909	744.457	41.6034	209.494	Bcaccae
NJIIIKPE_00148	K01465	Uridine monophosphate biosynthesis, glutamine (+ PRPP) => UMP	Dihydroorotase	pyrC		91.5393	1338	1175.96	105.412	1023.39	1338	1172.88	84.5244	833.974	1338	1173.45	84.6816	672.139	Bcaccae
NJIIIKPE_00149	K00721	GlycosylTransferases	Polyprenol monophosphomannose synthase	ppm1		69.1648	744	581.965	71.1319	341.759	744	578.885	71.1902	346.68	744	579.458	65.1723	255.44	Bcaccae
NJIIIKPE_00150	K03723		Transcription-repair-coupling factor	mfd		81.8043	3426	3263.96	82.8828	2233.41	3426	3260.88	85.6702	2350.07	3426	3261.45	76.8598	1695.56	Bcaccae
NJIIIKPE_00151			hypothetical protein			54.5545	1860	1697.96	56.7273	795.204	1860	1694.88	51.0783	728.271	1860	1695.45	55.8577	640.579	Bcaccae
NJIIIKPE_00152			hypothetical protein			237.653	222	78.037	288.55	185.901	222	75.314	222.573	141.015	222	75.08	201.836	102.501	Bcaccae
NJIIIKPE_00153			hypothetical protein			92.6373	321	163.712	84.442	114.13	321	160.211	91.9463	123.921	321	160.59	101.524	110.278	Bcaccae
NJIIIKPE_00154			hypothetical protein			19.7463	2910	2747.96	20.9991	476.397	2910	2744.88	17.2914	399.274	2910	2745.45	20.9484	389.016	Bcaccae
NJIIIKPE_00155	K02564		Glucosamine-6-phosphate deaminase	nagB_1		659.339	1992	1829.96	633.399	9569.24	1992	1826.88	678.295	10424.3	1992	1827.45	666.322	8236.34	Bcaccae
NJIIIKPE_00156	K13566		Omega-amidase YafV	yafV		109.683	777	614.964	117.623	597.173	777	611.884	114.541	589.587	777	612.457	96.8849	401.361	Bcaccae
NJIIIKPE_00157			hypothetical protein			809.193	555	393.074	919.586	2984.18	555	389.963	755.366	2477.98	555	390.526	752.627	1988.08	Bcaccae
NJIIIKPE_00158			hypothetical protein			884.204	270	117.713	1149.47	1117.08	270	114.469	746.304	718.654	270	114.59	756.837	586.612	Bcaccae
NJIIIKPE_00159	K04763		Tyrosine recombinase XerC	xerC_2		3.36795	960	797.96	3.9467	26	960	794.884	3.73869	25	960	795.455	2.41845	13.012	Bcaccae
NJIIIKPE_00160			hypothetical protein			0	105	12.27	0	0	105	11.336	0	0	105	11.209	0	0	Bcaccae
NJIIIKPE_00161			hypothetical protein			0.893555	822	659.962	1.10122	6	822	656.884	0.904825	5	822	657.457	0.674622	3	Bcaccae
NJIIIKPE_00162			hypothetical protein			0.511144	1218	1055.96	0.688248	6	1218	1052.88	0.564513	5	1218	1053.45	0.28067	2	Bcaccae
NJIIIKPE_00163			hypothetical protein			2.45315	1434	1271.96	2.28549	24	1434	1268.88	3.55997	38	1434	1269.45	1.51399	13	Bcaccae
NJIIIKPE_00164	K01990	ABC-2 type transport system	Vitamin B12 import ATP-binding protein BtuD	btuD_1		42.5317	894	731.962	44.1965	267.076	894	728.884	40.5057	248.366	894	729.457	42.893	211.636	Bcaccae
NJIIIKPE_00165			hypothetical protein			8.01059	3318	3155.96	8.39817	218.814	3318	3152.88	8.27036	219.356	3318	3153.45	7.36324	157.057	Bcaccae
NJIIIKPE_00166			hypothetical protein			6.46931	1497	1334.96	6.81591	75.119	1497	1331.88	6.36767	71.345	1497	1332.45	6.22436	56.098	Bcaccae
NJIIIKPE_00167			Multidrug resistance protein MdtA	mdtA_2		8.11001	1062	899.96	7.67357	57.014	1062	896.882	8.37708	63.204	1062	897.455	8.27938	50.259	Bcaccae
NJIIIKPE_00168			Swarming motility protein SwrC	swrC		6.9434	3111	2948.96	7.09676	172.778	3111	2945.88	6.85158	169.794	3111	2946.45	6.88185	137.154	Bcaccae
NJIIIKPE_00169			Multidrug resistance protein MdtC	mdtC_2		4.61746	4716	4553.96	4.36981	164.29	4716	4550.88	3.96251	151.699	4716	4551.45	5.52005	169.94	Bcaccae
NJIIIKPE_00170			hypothetical protein			3.3933	714	551.967	2.76006	12.577	714	548.885	3.8344	17.705	714	549.458	3.58544	13.325	Bcaccae
NJIIIKPE_00171	K07001		hypothetical protein			14.5104	2220	2057.96	14.0163	238.138	2220	2054.88	14.1835	245.182	2220	2055.45	15.3314	213.153	Bcaccae
NJIIIKPE_00172	K03585		Efflux pump periplasmic linker BepF	bepF_1		11.469	1236	1073.96	9.41577	83.484	1236	1070.88	9.28724	83.665	1236	1071.45	15.7039	113.811	Bcaccae
NJIIIKPE_00173	K18138		Efflux pump membrane transporter BepE	bepE_1		8.83352	3105	2942.96	8.15389	198.111	3105	2939.88	7.12596	176.234	3105	2940.45	11.2207	223.171	Bcaccae
NJIIIKPE_00174	K18139		Outer membrane protein OprM	oprM_1		9.17102	1374	1211.96	8.03444	80.39	1374	1208.88	8.71494	88.627	1374	1209.45	10.7637	88.055	Bcaccae
NJIIIKPE_00175	K00895		Pyrophosphate--fructose 6-phosphate 1-phosphotransferase	pfp_1		1005.71	1647	1484.96	916.173	11231.8	1647	1481.88	1112.64	13870.3	1647	1482.45	988.328	9910.27	Bcaccae
NJIIIKPE_00176	K07273	Glycoside Hydrolases	hypothetical protein			51.1245	894	731.962	55.1779	333.436	894	728.884	45.2966	277.741	894	729.457	52.8989	261.005	Bcaccae
NJIIIKPE_00177	K00382	Citrate cycle (TCA cycle, Krebs cycle), Photorespiration, Leucine degradation, leucine => acetoacetate + acetyl-CoA	Dihydrolipoyl dehydrogenase	lpd		10.4378	1344	1181.96	12.3924	120.925	1344	1178.88	8.19651	81.286	1344	1179.45	10.7244	85.557	Bcaccae
NJIIIKPE_00178	K03800		Lipoate--protein ligase 1			11.8886	723	560.966	9.60128	44.466	723	557.885	10.593	49.714	723	558.458	15.4717	58.443	Bcaccae
NJIIIKPE_00179	K00658	Citrate cycle (TCA cycle, Krebs cycle), Lysine degradation, lysine => saccharopine => acetoacetyl-CoA	Dihydrolipoyllysine-residue acetyltransferase component of pyruvate dehydrogenase complex	pdhC		21.1238	1359	1196.96	18.6474	184.271	1359	1193.88	15.3711	154.377	1359	1194.45	29.353	237.152	Bcaccae
NJIIIKPE_00180	K11381	Leucine degradation, leucine => acetoacetate + acetyl-CoA	1-deoxy-D-xylulose-5-phosphate synthase	dxs_1		32.985	2034	1871.96	26.9186	416.013	2034	1868.88	28.4999	448.065	2034	1869.45	43.5366	550.52	Bcaccae
NJIIIKPE_00181	K03839		Flavodoxin	isiB		15.9897	507	345.196	9.82502	28	507	342.075	14.4108	41.469	507	342.611	23.7333	55	Bcaccae
NJIIIKPE_00182	K02687		hypothetical protein			148.821	849	686.962	145.548	825.464	849	683.884	149.287	858.858	849	684.457	151.627	701.984	Bcaccae
NJIIIKPE_00183			hypothetical protein			116.353	1305	1142.96	103.13	973.137	1305	1139.88	100.645	965.091	1305	1140.45	145.285	1120.73	Bcaccae
NJIIIKPE_00184			hypothetical protein			79.826	1650	1487.96	79.5363	977.047	1650	1484.88	66.2009	826.937	1650	1485.45	93.7407	941.87	Bcaccae
NJIIIKPE_00185			hypothetical protein			75.843	810	647.962	76.511	409.291	810	644.884	76.8036	416.658	810	645.457	74.2143	324.01	Bcaccae
NJIIIKPE_00186	K01487		Guanine deaminase	guaD		66.3053	471	309.421	61.7634	157.776	471	306.238	63.3497	163.2	471	306.742	73.8028	153.126	Bcaccae
NJIIIKPE_00187	K19181	Glycoside Hydrolases	Oxidoreductase P35			127.595	1026	863.96	132.228	943.142	1026	860.882	131.462	952.05	1026	861.455	119.095	693.953	Bcaccae
NJIIIKPE_00188			Membrane-bound lytic murein transglycosylase F	mltF_2		30.8038	837	674.962	31.8646	177.561	837	671.884	31.2363	176.551	837	672.457	29.3104	133.318	Bcaccae
NJIIIKPE_00189			hypothetical protein			44.8783	2052	1889.96	45.7274	713.491	2052	1886.88	47.8199	759.05	2052	1887.45	41.0876	524.555	Bcaccae
NJIIIKPE_00190	K00177	Citrate cycle (TCA cycle, Krebs cycle), Reductive citrate cycle (Arnon-Buchanan cycle)	hypothetical protein			552.352	543	381.096	610.866	1921.94	543	377.984	524.623	1668.16	543	378.544	521.566	1335.45	Bcaccae
NJIIIKPE_00191	K00175	Citrate cycle (TCA cycle, Krebs cycle), Reductive citrate cycle (Arnon-Buchanan cycle)	2-oxoglutarate oxidoreductase subunit KorB	korB_1		452.319	765	602.965	444.06	2210.51	765	599.885	474.292	2393.48	765	600.457	438.606	1781.39	Bcaccae
NJIIIKPE_00192			hypothetical protein			1234.24	177	45.684	1570.45	592.308	177	43.818	1190.81	438.947	177	43.367	941.45	276.16	Bcaccae
NJIIIKPE_00193	K00174	Citrate cycle (TCA cycle, Krebs cycle), Reductive citrate cycle (Arnon-Buchanan cycle)	2-oxoglutarate oxidoreductase subunit KorA	korA_1		325.818	1083	920.96	307.947	2341.4	1083	917.882	345.432	2667.26	1083	918.455	324.075	2013.29	Bcaccae
NJIIIKPE_00194	K00176	Citrate cycle (TCA cycle, Krebs cycle), Reductive citrate cycle (Arnon-Buchanan cycle)	Ion-translocating oxidoreductase complex subunit B	rsxB_1		610.968	228	82.75	628.786	429.564	228	79.953	635.887	427.693	228	79.772	568.232	306.606	Bcaccae
NJIIIKPE_00195			hypothetical protein			121.387	282	128.264	146.814	155.465	282	124.878	122.33	128.51	282	125.086	95.0174	80.392	Bcaccae
NJIIIKPE_00196	K09793		hypothetical protein			15.886	480	318.353	16.7411	44	480	315.189	15.4631	41	480	315.701	15.4538	33	Bcaccae
NJIIIKPE_00197	K01808	Pentose phosphate pathway (Pentose phosphate cycle), Reductive pentose phosphate cycle (Calvin cycle)	Ribose-5-phosphate isomerase B	rpiB		569.492	435	273.8	563.266	1273.23	435	270.532	591.878	1347	435	271.02	553.331	1014.35	Bcaccae
NJIIIKPE_00198	K00615	Pentose phosphate pathway (Pentose phosphate cycle), Reductive pentose phosphate cycle (Calvin cycle)	Transketolase	tkt		475.847	2010	1847.96	467.573	7133.47	2010	1844.88	489.591	7598.34	2010	1845.45	470.376	5871.54	Bcaccae
NJIIIKPE_00199			Xylulose kinase	xylB_1		6.52504	1599	1436.96	6.31006	74.858	1599	1433.88	5.86352	70.727	1599	1434.45	7.40156	71.815	Bcaccae
NJIIIKPE_00200	K01804		L-arabinose isomerase	araA		12.5742	1527	1364.96	11.5795	130.487	1527	1361.88	12.7581	146.164	1527	1362.45	13.385	123.351	Bcaccae
NJIIIKPE_00201	K03077		L-ribulose-5-phosphate 4-epimerase UlaF	ulaF		7.6335	684	521.973	8.48025	36.544	684	518.888	8.50418	37.121	684	519.458	5.91608	20.787	Bcaccae
NJIIIKPE_00202	K03574		hypothetical protein			7.2022	678	515.974	8.57702	36.536	678	512.89	5.3279	22.988	678	513.461	7.70169	26.748	Bcaccae
NJIIIKPE_00203	K03307		Sodium/glucose cotransporter	sglT_1		3.31367	1695	1532.96	3.12861	39.595	1695	1529.88	3.11269	40.06	1695	1530.45	3.69969	38.299	Bcaccae
NJIIIKPE_00204			hypothetical protein			7.98111	210	68.897	7.03232	4	210	66.35	12.4338	6.94	210	66.042	4.47719	2	Bcaccae
NJIIIKPE_00205	GH51	Glycoside Hydrolases	Extracellular exo-alpha-L-arabinofuranosidase			3.14932	1983	1820.96	3.46366	52.071	1983	1817.88	3.13877	48	1983	1818.45	2.84552	35	Bcaccae
NJIIIKPE_00206	K00849	Nucleotide sugar biosynthesis, galactose => UDP-galactose, Galactose degradation, Leloir pathway, galactose => alpha-D-glucose-1P, Galactose metabolism	Galactokinase	galK_1		354.126	1155	992.96	306.21	2510.2	1155	989.882	375.177	3124.18	1155	990.455	380.992	2552.43	Bcaccae
NJIIIKPE_00207	K02429		L-fucose-proton symporter	fucP_2		257.487	1311	1148.96	230.977	2190.95	1311	1145.88	269.681	2599.6	1311	1146.45	271.802	2107.72	Bcaccae
NJIIIKPE_00208	K01785	Galactose degradation, Leloir pathway, galactose => alpha-D-glucose-1P, Galactose metabolism	Aldose 1-epimerase	mro_1		247.661	1098	935.96	262.256	2026.48	1098	932.882	245.04	1923	1098	933.455	235.688	1488.11	Bcaccae
NJIIIKPE_00209	K01809	Fructose and mannose metabolism	Mannose-6-phosphate isomerase ManA	manA		78.6174	972	809.96	77.3358	517.134	972	806.884	88.8695	603.227	972	807.455	69.6468	380.385	Bcaccae
NJIIIKPE_00210			hypothetical protein			270.918	258	107.416	251.452	222.989	258	104.277	228.382	200.339	258	104.284	332.919	234.833	Bcaccae
NJIIIKPE_00211			hypothetical protein			211.664	363	203.468	189.655	318.58	363	200.045	167.375	281.665	363	200.488	277.961	376.944	Bcaccae
NJIIIKPE_00212			hypothetical protein			603.051	210	68.897	574.016	326.502	210	66.35	583.869	325.89	210	66.042	651.267	290.927	Bcaccae
NJIIIKPE_00213	K16066		Serine 3-dehydrogenase	sdh		77.9556	774	611.964	93.4812	472.29	774	608.884	75.6025	387.247	774	609.457	64.7832	267.06	Bcaccae
NJIIIKPE_00214			hypothetical protein			777.628	495	333.251	794.016	2184.54	495	330.118	804.187	2233.28	495	330.639	734.683	1643.07	Bcaccae
NJIIIKPE_00215			hypothetical protein			0.836686	183	49.664	0	0	183	47.691	2.51006	1.007	183	47.255	0	0	Bcaccae
NJIIIKPE_00216	K01082		3'(2'),5'-bisphosphate nucleotidase CysQ	cysQ		157.979	825	662.962	152.162	832.825	825	659.884	164.051	910.676	825	660.457	157.724	704.607	Bcaccae
NJIIIKPE_00217			hypothetical protein			169.804	1554	1391.96	167.733	1927.54	1554	1388.88	168.158	1964.72	1554	1389.45	173.52	1630.78	Bcaccae
NJIIIKPE_00218	K00860	Assimilatory sulfate reduction, sulfate => H2S	Adenylyl-sulfate kinase	cysC		186.819	609	447.001	218.161	805.092	609	443.919	181.059	676.145	609	444.477	161.236	484.745	Bcaccae
NJIIIKPE_00219	K00957	Assimilatory sulfate reduction, sulfate => H2S	Sulfate adenylyltransferase subunit 2	cysD		313.136	909	746.962	360.829	2225.15	909	743.884	309.074	1934.12	909	744.457	269.506	1357.1	Bcaccae
NJIIIKPE_00220	K00956	Assimilatory sulfate reduction, sulfate => H2S	Sulfate adenylyltransferase subunit 1	cysN		272.698	1461	1298.96	303.151	3250.97	1461	1295.88	270.125	2944.74	1461	1296.45	244.818	2146.87	Bcaccae
NJIIIKPE_00221			hypothetical protein			272.862	1107	944.96	309.523	2414.71	1107	941.882	265.768	2105.79	1107	942.455	243.296	1550.95	Bcaccae
NJIIIKPE_00222			hypothetical protein			97.9092	969	806.96	130.163	867.16	969	803.884	90.9903	615.326	969	804.455	72.5738	394.898	Bcaccae
NJIIIKPE_00223			hypothetical protein			52.8474	117	15.365	31.5338	4	117	14.343	74.8511	9.031	117	14.173	52.1572	5	Bcaccae
NJIIIKPE_00224			Outer membrane protein 41			1273.65	1143	980.96	1238.01	10026.2	1143	977.882	1363.92	11220	1143	978.455	1219.01	8067.73	Bcaccae
NJIIIKPE_00225	K07447		Putative pre-16S rRNA nuclease	yrrK		56.3498	417	256.085	61.6035	130.241	417	252.753	54.4838	115.846	417	253.226	52.9622	90.714	Bcaccae
NJIIIKPE_00226	K01462		Peptide deformylase	def		170.79	555	393.074	211.401	686.025	555	389.963	157.389	516.314	555	390.526	143.58	379.269	Bcaccae
NJIIIKPE_00227			Lipopolysaccharide assembly protein B	lapB		131.731	2034	1871.96	156.533	2419.14	2034	1868.88	121.491	1910.04	2034	1869.45	117.17	1481.61	Bcaccae
NJIIIKPE_00228	K01868	Aminoacyl-tRNA biosynthesis, eukaryotes	Threonine--tRNA ligase	thrS		728.198	1941	1778.96	730.075	10722.4	1941	1775.88	737.946	11024.4	1941	1776.45	716.572	8610.28	Bcaccae
NJIIIKPE_00229	K02520		Translation initiation factor IF-3	infC		1588.54	603	441.003	1819.69	6625.17	603	437.921	1520.31	5600.72	603	438.478	1425.63	4228.24	Bcaccae
NJIIIKPE_00230	K02916	Ribosome, bacteria	50S ribosomal protein L35	rpmI		18798.8	198	60.097	17745.9	8804.58	198	57.798	19740.1	9597.89	198	57.431	18910.3	7345.97	Bcaccae
NJIIIKPE_00231	K02887	Ribosome, bacteria	50S ribosomal protein L20	rplT		5527.11	351	191.982	6033.8	9563.35	351	188.515	5520.31	8754.39	351	188.961	5027.22	6425.44	Bcaccae
NJIIIKPE_00232			hypothetical protein			53.5642	777	614.964	54.5225	276.812	777	611.884	44.1771	227.396	777	612.457	61.993	256.816	Bcaccae
NJIIIKPE_00233	K03816		Xanthine phosphoribosyltransferase	xpt		242.244	573	411.037	240.002	814.43	573	407.946	241.559	828.977	573	408.506	245.172	677.442	Bcaccae
NJIIIKPE_00234	K01912		Phenylacetate-coenzyme A ligase			139.733	1308	1145.96	126.395	1195.8	1308	1142.88	149.47	1437.05	1308	1143.45	143.336	1108.6	Bcaccae
NJIIIKPE_00235	K00180		hypothetical protein			164.152	582	420.022	159.977	554.738	582	416.936	169.386	594.107	582	417.494	163.091	460.559	Bcaccae
NJIIIKPE_00236	K00179		hypothetical protein			206.514	1593	1430.96	199.11	2352.23	1593	1427.88	209.45	2515.87	1593	1428.45	210.981	2038.51	Bcaccae
NJIIIKPE_00237	K07082		Endolytic murein transglycosylase	mltG		38.5952	1032	869.96	41.8894	300.859	1032	866.882	39.7776	290.078	1032	867.455	34.1187	200.19	Bcaccae
NJIIIKPE_00238	K01173		Nuclease	nucA		21.1929	876	713.962	26.9751	159	876	710.884	19.1484	114.511	876	711.457	17.4553	84	Bcaccae
NJIIIKPE_00239			tRNA-Thr(cgt)			29.2223	74	7.079	0	0	74	7.127	66.7177	4	74	7.057	20.9494	1	Bcaccae
NJIIIKPE_00240			N-acetylglucosamine repressor	nagC		57.893	1209	1046.96	59.8326	517.162	1209	1043.88	50.5672	444.055	1209	1044.45	63.2793	447.048	Bcaccae
NJIIIKPE_00241			putative protein			36.9518	447	285.64	39.8612	94	447	282.417	34.9358	83	447	282.906	36.0582	69	Bcaccae
NJIIIKPE_00242			Multidrug resistance protein MdtG	mdtG		8.13118	1242	1079.96	7.17808	63.999	1242	1076.88	6.51279	59	1242	1077.45	10.7027	78	Bcaccae
NJIIIKPE_00243	K01639		N-acetylneuraminate lyase	nanA_1		18.6842	918	755.962	15.3849	96.018	918	752.884	14.2729	90.398	918	753.457	26.3949	134.518	Bcaccae
NJIIIKPE_00244	K01787		Cellobiose 2-epimerase	ce-ne1		42.6111	1176	1013.96	30.1154	252.097	1176	1010.88	34.7049	295.126	1176	1011.46	63.0129	431.101	Bcaccae
NJIIIKPE_00245			hypothetical protein			0.483584	3327	3164.96	0.382713	10	3327	3161.88	0.413552	11	3327	3162.45	0.654486	14	Bcaccae
NJIIIKPE_00246	K21572		hypothetical protein			0.231125	1587	1424.96	0.255012	3	1587	1421.88	0.334428	4	1587	1422.45	0.103934	1	Bcaccae
NJIIIKPE_00247	K01186	Glycoside Hydrolases	hypothetical protein			9.57493	1683	1520.96	8.12314	102	1683	1517.88	8.91807	113.874	1683	1518.45	11.6836	120	Bcaccae
NJIIIKPE_00248	GH20	Glycoside Hydrolases	hypothetical protein			3.11351	2019	1856.96	3.00052	46	2019	1853.88	3.15023	49.129	2019	1854.45	3.18978	40.011	Bcaccae
NJIIIKPE_00249			hypothetical protein			2.67388	666	503.977	0.96137	4	666	500.894	4.20233	17.707	666	501.466	2.85793	9.694	Bcaccae
NJIIIKPE_00250	K05970	Carbohydrate Esterases	N-acetylneuraminate epimerase	nanM_1		3.13824	3159	2996.96	2.6675	66	3159	2993.88	3.02923	76.293	3159	2994.45	3.718	75.306	Bcaccae
NJIIIKPE_00251	K01192	Glycoside Hydrolases	Exo-beta-D-glucosaminidase	csxA		74.295	2613	2450.96	78.7141	1592.75	2613	2447.88	72.2501	1487.8	2613	2448.45	71.9207	1191.1	Bcaccae
NJIIIKPE_00252	K12373	Glycoside Hydrolases	hypothetical protein			248.473	2325	2162.96	247.485	4419.33	2325	2159.88	261.728	4755.51	2325	2160.45	236.206	3451.75	Bcaccae
NJIIIKPE_00253	K12373	Glycoside Hydrolases	hypothetical protein			86.496	2073	1910.96	82.4225	1300.34	2073	1907.88	87.5269	1404.79	2073	1908.45	89.5384	1155.83	Bcaccae
NJIIIKPE_00254			TonB-dependent receptor P3			5.76097	2751	2588.96	4.59209	98.151	2751	2585.88	3.95403	86.013	2751	2586.45	8.73678	152.848	Bcaccae
NJIIIKPE_00255	K21572		hypothetical protein			7.00991	1632	1469.96	4.9555	60.138	1632	1466.88	6.48796	80.061	1632	1467.45	9.58627	95.152	Bcaccae
NJIIIKPE_00256	K03686		Chaperone protein DnaJ	dnaJ_1		156.851	1176	1013.96	145.506	1218.03	1176	1010.88	141.007	1199.11	1176	1011.46	184.039	1259.1	Bcaccae
NJIIIKPE_00257	K03687		Protein GrpE	grpE		161.022	582	420.022	143.963	499.207	582	416.936	152.147	533.64	582	417.494	186.956	527.95	Bcaccae
NJIIIKPE_00258			hypothetical protein			0	147	27.987	0	0	147	26.649	0	0	147	26.28	0	0	Bcaccae
NJIIIKPE_00259			putative ABC transporter ATP-binding protein YbiT	ybiT_1		455.731	1620	1457.96	497.502	5988.24	1620	1454.88	440.693	5393.62	1620	1455.45	428.997	4223.35	Bcaccae
NJIIIKPE_00260			hypothetical protein			171.831	1050	887.96	189.841	1391.69	1050	884.882	161.497	1202.17	1050	885.455	164.154	983.152	Bcaccae
NJIIIKPE_00261	K07052		hypothetical protein			34.0766	897	734.962	32.3406	196.233	897	731.884	33.7293	207.666	897	732.457	36.1599	179.148	Bcaccae
NJIIIKPE_00262	K06959		Protein YhgF	yhgF		148.695	2133	1970.96	169.712	2761.53	2133	1967.88	138.957	2300.36	2133	1968.45	137.416	1829.64	Bcaccae
NJIIIKPE_00263			Sensor histidine kinase RcsC	rcsC_2		16.9451	1926	1763.96	17.0597	248.438	1926	1760.88	17.1157	253.537	1926	1761.45	16.6598	198.493	Bcaccae
NJIIIKPE_00264	K01119		Trifunctional nucleotide phosphoesterase protein YfkN	yfkN_1		11.0675	1746	1583.96	12.4314	162.564	1746	1580.88	9.78581	130.141	1746	1581.45	10.9854	117.51	Bcaccae
NJIIIKPE_00265			HTH-type transcriptional activator RhaR	rhaR_1		58.6471	903	740.962	70.9698	434.138	903	737.884	57.7145	358.253	903	738.457	47.2571	236.045	Bcaccae
NJIIIKPE_00266			hypothetical protein			29.5475	585	423.02	24.4905	85.53	585	419.934	31.4231	111.006	585	420.49	32.7288	93.087	Bcaccae
NJIIIKPE_00267			hypothetical protein			3.34312	735	572.966	3.17105	15	735	569.885	2.71169	13	735	570.458	4.14661	16	Bcaccae
NJIIIKPE_00268			tRNA-Glu(ctc)			0	73	6.799	0	0	73	6.908	0	0	73	6.779	0	0	Bcaccae
NJIIIKPE_00269			tRNA-Ser(gct)			644.646	88	9.701	474.469	38	88	9.051	814.33	62	88	8.937	645.138	39	Bcaccae
NJIIIKPE_00270			hypothetical protein			16.9184	96	10.67	11.352	1	96	9.81	24.235	2	96	9.747	15.1683	1	Bcaccae
NJIIIKPE_00271			hypothetical protein			6.97626	342	183.427	7.26392	11	342	179.937	7.92767	12	342	180.383	5.73718	7	Bcaccae
NJIIIKPE_00272			hypothetical protein			13.5556	447	285.64	11.0259	26.001	447	282.417	9.2601	22	447	282.906	20.3807	39	Bcaccae
NJIIIKPE_00273			Aspartate/alanine antiporter	aspT_1		86.8576	1665	1502.96	86.3926	1071.97	1665	1499.88	87.6548	1105.98	1665	1500.45	86.5253	878.152	Bcaccae
NJIIIKPE_00274	K04041	Gluconeogenesis, oxaloacetate => fructose-6P, Reductive pentose phosphate cycle (Calvin cycle)	Fructose-1,6-bisphosphatase class 3	fbp		104.819	1995	1832.96	108.967	1648.94	1995	1829.88	103.047	1586.27	1995	1830.45	102.444	1268.37	Bcaccae
NJIIIKPE_00275			hypothetical protein			49.7707	1149	986.96	54.5214	444.248	1149	983.882	51.2589	424.257	1149	984.455	43.5317	289.871	Bcaccae
NJIIIKPE_00276	K01897		Long-chain-fatty-acid--CoA ligase	lcfB		125.828	1659	1496.96	135.548	1675.18	1659	1493.88	124.318	1562.31	1659	1494.45	117.62	1188.96	Bcaccae
NJIIIKPE_00277	K02377		GDP-L-fucose synthase	fcl		781.273	1071	908.96	807.341	6058.43	1071	905.882	806.769	6148.05	1071	906.455	729.708	4474.03	Bcaccae
NJIIIKPE_00278	K01711		GDP-mannose 4,6-dehydratase	gmd		888.465	1071	908.96	919.503	6900.12	1071	905.882	920.546	7015.1	1071	906.455	825.346	5060.41	Bcaccae
NJIIIKPE_00279			Serine/threonine transporter SstT	sstT		14.4031	1179	1016.96	15.1208	126.951	1179	1013.88	13.9522	119	1179	1014.46	14.1363	97	Bcaccae
NJIIIKPE_00280	K00033	Pentose phosphate pathway (Pentose phosphate cycle)	6-phosphogluconate dehydrogenase, decarboxylating	gnd		117.242	1476	1313.96	122.353	1327.26	1476	1310.88	84.067	927.055	1476	1311.45	145.305	1288.95	Bcaccae
NJIIIKPE_00281	K00036	Entner-Doudoroff pathway, glucose-6P => glyceraldehyde-3P + pyruvate	Glucose-6-phosphate 1-dehydrogenase	zwf		130.25	1497	1334.96	112.859	1243.84	1497	1331.88	102.966	1153.65	1497	1332.45	174.924	1576.54	Bcaccae
NJIIIKPE_00282	K01057	Entner-Doudoroff pathway, glucose-6P => glyceraldehyde-3P + pyruvate	Glucosamine-6-phosphate deaminase	nagB_2		133.797	732	569.966	118.509	557.646	732	566.885	100.837	480.874	732	567.458	182.045	698.741	Bcaccae
NJIIIKPE_00283			hypothetical protein			24.32	231	85.122	18.4988	13	231	82.275	27.4518	19	231	82.105	27.0095	15	Bcaccae
NJIIIKPE_00284			hypothetical protein			10.9477	234	87.53	6.91916	5	234	84.65	8.42571	6	234	84.489	17.4983	10	Bcaccae
NJIIIKPE_00285			Transcriptional regulatory protein BtsR	btsR		25.3607	699	536.969	29.1508	129.229	699	533.887	24.7912	111.343	699	534.458	22.14	80.038	Bcaccae
NJIIIKPE_00286			hypothetical protein			16.5965	1056	893.96	17.8596	131.81	1056	890.882	13.8313	103.657	1056	891.455	18.0988	109.132	Bcaccae
NJIIIKPE_00287	K02004	Putative ABC transport system	Macrolide export ATP-binding/permease protein MacB	macB_1		2.53933	1221	1058.96	2.28766	20	1221	1055.88	2.25164	20	1221	1056.45	3.0787	22	Bcaccae
NJIIIKPE_00288	K02003	Putative ABC transport system	putative ABC transporter ATP-binding protein YknY	yknY_1		3.29703	744	581.965	3.95456	19	744	578.885	2.87488	14	744	579.458	3.06167	12	Bcaccae
NJIIIKPE_00289	K02005		Macrolide export protein MacA	macA_1		2.29623	1221	1058.96	1.94451	17	1221	1055.88	3.26487	29	1221	1056.45	1.67929	12	Bcaccae
NJIIIKPE_00290	K12340	RTX toxin transport system	hypothetical protein			1.70497	1398	1235.96	1.86806	19.061	1398	1232.88	1.92838	20	1398	1233.45	1.31846	11	Bcaccae
NJIIIKPE_00291			hypothetical protein			27.9817	237	89.949	28.1746	20.922	237	87.057	10.1628	7.443	237	86.906	45.6077	26.81	Bcaccae
NJIIIKPE_00293	K00426	Cytochrome bd ubiquinol oxidase	Cytochrome bd-I ubiquinol oxidase subunit 2	cydB		29.7697	1143	980.96	27.2065	220.334	1143	977.882	27.0257	222.32	1143	978.455	35.0769	232.149	Bcaccae
NJIIIKPE_00294	K00018		Hydroxypyruvate reductase	hpr		201.925	957	794.96	200.585	1316.45	957	791.884	212.581	1416.13	957	792.455	192.609	1032.42	Bcaccae
NJIIIKPE_00295	K07478		Replication-associated recombination protein A	rarA		47.3984	1272	1109.96	48.8963	448.066	1272	1106.88	44.9507	418.556	1272	1107.45	48.3483	362.168	Bcaccae
NJIIIKPE_00296			hypothetical protein			45.2488	2577	2414.96	46.6652	930.384	2577	2411.88	43.6184	884.998	2577	2412.45	45.4627	741.853	Bcaccae
NJIIIKPE_00297	K01791		UDP-2,3-diacetamido-2,3-dideoxy-D-glucuronate 2-epimerase	wbpI_1		79.9027	1086	923.96	73.9668	564.221	1086	920.882	81.1842	628.915	1086	921.455	84.557	527.02	Bcaccae
NJIIIKPE_00298			hypothetical protein			31.5303	642	479.986	33.5639	133.003	642	476.904	34.0885	136.759	642	477.468	26.9384	87	Bcaccae
NJIIIKPE_00299			hypothetical protein			14.6432	495	333.251	18.1735	50	495	330.118	14.1304	39.241	495	330.639	11.6256	26	Bcaccae
NJIIIKPE_00300	K03799		Protease HtpX	htpX		11.4671	963	800.96	9.24524	61.135	963	797.884	11.5282	77.378	963	798.455	13.6279	73.601	Bcaccae
NJIIIKPE_00301	K03744		Protein LemA	lemA_1		48.6738	561	399.064	45.2905	149.214	561	395.954	46.5187	154.949	561	396.518	54.2121	145.399	Bcaccae
NJIIIKPE_00302			ECF RNA polymerase sigma factor EcfG	ecfG_1		16.1878	504	342.21	14.8666	42.001	504	339.084	13.6723	39	504	339.62	20.0245	46	Bcaccae
NJIIIKPE_00303	K03814	GlycosylTransferases	Biosynthetic peptidoglycan transglycosylase	mtgA_1		76.5953	738	575.966	74.0385	352.057	738	572.885	73.1025	352.303	738	573.458	82.6448	320.568	Bcaccae
NJIIIKPE_00304			putative lipoprotein YiaD	yiaD		550.559	717	554.967	578.838	2652.05	717	551.885	498.275	2313.31	717	552.458	574.566	2147.05	Bcaccae
NJIIIKPE_00305			Multidrug export protein MepA	mepA_1		26.1382	1356	1193.96	25.5654	252	1356	1190.88	28.256	283.072	1356	1191.45	24.5931	198.196	Bcaccae
NJIIIKPE_00306			Acetylxylan esterase	axeA1		33.0955	1386	1223.96	31.6546	319.862	1386	1220.88	34.2252	351.509	1386	1221.45	33.4068	276.004	Bcaccae
NJIIIKPE_00307			Sensor histidine kinase RcsC	rcsC_3		1.56829	1821	1658.96	1.60631	22	1821	1655.88	1.93829	27	1821	1656.45	1.16027	13	Bcaccae
NJIIIKPE_00308			hypothetical protein			0	276	122.965	0	0	276	119.636	0	0	276	119.802	0	0	Bcaccae
NJIIIKPE_00309			hypothetical protein			5.78617	468	306.442	4.74323	12	468	303.257	6.28805	16.041	468	303.757	6.32724	13	Bcaccae
NJIIIKPE_00310			hypothetical protein			20.9127	915	752.962	25.1318	156.226	915	749.884	21.3351	134.588	915	750.457	16.2713	82.594	Bcaccae
NJIIIKPE_00311			hypothetical protein			53.1734	516	354.162	54.9963	160.803	516	351.048	52.4378	154.856	516	351.592	52.0862	123.87	Bcaccae
NJIIIKPE_00312			hypothetical protein			2.14908	231	85.122	2.84597	2	231	82.275	0	0	231	82.105	3.60127	2	Bcaccae
NJIIIKPE_00313			hypothetical protein			2.24867	402	241.345	2.50942	5	402	238.014	2.99662	6	402	238.459	1.23997	2	Bcaccae
NJIIIKPE_00314			hypothetical protein			0.866824	180	47.637	0	0	180	45.712	2.60047	1	180	45.251	0	0	Bcaccae
NJIIIKPE_00315			hypothetical protein			1.19046	414	253.135	1.91403	4	414	249.803	0.475867	1	414	250.267	1.18147	2	Bcaccae
NJIIIKPE_00316			hypothetical protein			0.267278	2091	1928.96	0.062794	1	2091	1925.88	0.432068	7	2091	1926.45	0.306971	4	Bcaccae
NJIIIKPE_00317			hypothetical protein			0.163887	894	731.962	0.165483	1	894	728.884	0.326178	2	894	729.457	0	0	Bcaccae
NJIIIKPE_00318			hypothetical protein			0.278126	627	464.993	0	0	627	461.911	0.514701	2	627	462.471	0.319678	1	Bcaccae
NJIIIKPE_00319			hypothetical protein			0.265015	465	303.461	0.399168	1	465	300.277	0.395878	1	465	300.77	0	0	Bcaccae
NJIIIKPE_00320			hypothetical protein			0.560344	591	429.015	0.564675	2	591	425.932	1.11636	4	591	426.484	0	0	Bcaccae
NJIIIKPE_00321			hypothetical protein			0	303	147.119	0	0	303	143.67	0	0	303	143.961	0	0	Bcaccae
NJIIIKPE_00322			hypothetical protein			0.953523	528	366.13	0.330831	1	528	363.019	1.30983	4	528	363.572	1.21991	3	Bcaccae
NJIIIKPE_00323			hypothetical protein			0.692317	270	117.713	0	0	270	114.469	2.07695	2	270	114.59	0	0	Bcaccae
NJIIIKPE_00324			hypothetical protein			0.660074	480	318.353	0.38048	1	480	315.189	1.13145	3	480	315.701	0.468297	1	Bcaccae
NJIIIKPE_00325			hypothetical protein			0.534709	192	55.829	1.60413	0.739	192	53.647	0	0	192	53.268	0	0	Bcaccae
NJIIIKPE_00326			hypothetical protein			3.73812	237	89.949	3.04424	2.261	237	87.057	1.36546	1	237	86.906	6.80466	4	Bcaccae
NJIIIKPE_00327			hypothetical protein			1.08799	978	815.96	1.03913	7	978	812.884	1.31612	9	978	813.455	0.908727	5	Bcaccae
NJIIIKPE_00328	K00571		hypothetical protein			1.26227	756	593.965	1.42751	7	756	590.885	1.60943	8	756	591.458	0.749884	3	Bcaccae
NJIIIKPE_00329			hypothetical protein			0.930169	474	312.396	0.775471	2	474	309.222	1.53771	4	474	309.726	0.47733	1	Bcaccae
NJIIIKPE_00330			hypothetical protein			2.32684	234	87.53	2.76766	2	234	84.65	4.21285	3	234	84.489	0	0	Bcaccae
NJIIIKPE_00331			hypothetical protein			1.64359	363	203.468	1.19063	2	363	200.045	2.26534	3.812	363	200.488	1.47482	2	Bcaccae
NJIIIKPE_00332			hypothetical protein			1.26887	396	235.488	0.514366	1	396	232.135	2.65659	5.188	396	232.581	0.635656	1	Bcaccae
NJIIIKPE_00333			hypothetical protein			32.6548	240	92.388	23.7078	18.083	240	89.463	27.9037	21	240	89.305	46.353	28	Bcaccae
NJIIIKPE_00334			hypothetical protein			0.804354	459	297.509	0.407138	1	459	294.318	0	0	459	294.81	2.00592	4	Bcaccae
NJIIIKPE_00335			hypothetical protein			0.282837	621	458.995	0.263896	1	621	455.913	0.260736	1	621	456.471	0.32388	1	Bcaccae
NJIIIKPE_00336			hypothetical protein			0.155403	801	638.963	0	0	801	635.884	0.186941	1	801	636.457	0.279269	1.202	Bcaccae
NJIIIKPE_00337			hypothetical protein			0.190481	1308	1145.96	0.105699	1	1308	1142.88	0.104012	1	1308	1143.45	0.361732	2.798	Bcaccae
NJIIIKPE_00338			hypothetical protein			0.304793	426	264.939	0.914378	2	426	261.641	0	0	426	262.121	0	0	Bcaccae
NJIIIKPE_00339			hypothetical protein			0.363529	1530	1367.96	0.265637	3	1530	1364.88	0.175312	2.013	1530	1365.45	0.649637	6	Bcaccae
NJIIIKPE_00340			hypothetical protein			0.600645	444	282.679	0.428497	1	444	279.442	0.845299	1.987	444	279.929	0.52814	1	Bcaccae
NJIIIKPE_00341	K01358		ATP-dependent Clp protease proteolytic subunit	clpP_1		0.356075	1032	869.96	0.556932	4	1032	866.882	0	0	1032	867.455	0.511294	3	Bcaccae
NJIIIKPE_00342			hypothetical protein			0	132	20.963	0	0	132	19.825	0	0	132	19.516	0	0	Bcaccae
NJIIIKPE_00343			hypothetical protein			0.386004	960	797.96	0.151796	1	960	794.884	0.448643	3	960	795.455	0.557574	3	Bcaccae
NJIIIKPE_00344			hypothetical protein			0.860122	270	117.713	0	0	270	114.469	0	0	270	114.59	2.58037	2	Bcaccae
NJIIIKPE_00345			hypothetical protein			1.00726	285	130.918	0	0	285	127.519	1.86439	2	285	127.736	1.1574	1	Bcaccae
NJIIIKPE_00346			hypothetical protein			1.28976	519	357.155	1.35658	4	519	354.039	1.67881	5	519	354.587	0.83388	2	Bcaccae
NJIIIKPE_00347			hypothetical protein			0.296899	465	303.461	0.399153	1	465	300.277	0	0	465	300.77	0.491543	1	Bcaccae
NJIIIKPE_00348			hypothetical protein			1.14323	297	141.68	1.70987	2	297	138.239	1.71982	2	297	138.488	0	0	Bcaccae
NJIIIKPE_00349			hypothetical protein			0.913145	288	133.595	0	0	288	130.18	2.73943	3	288	130.421	0	0	Bcaccae
NJIIIKPE_00350			hypothetical protein			128.753	165	38.154	165.085	52	165	36.554	97.559	30	165	36.081	123.614	30.168	Bcaccae
NJIIIKPE_00351			hypothetical protein			0.23	3156	2993.96	0.323657	8	3156	2990.88	0.119235	3	3156	2991.45	0.247107	5	Bcaccae
NJIIIKPE_00352			hypothetical protein			0.171604	2193	2030.96	0.178921	3	2193	2027.88	0.117239	2	2193	2028.45	0.218652	3	Bcaccae
NJIIIKPE_00353			hypothetical protein			0.557223	804	641.962	0.188683	1	804	638.884	0.558191	3	804	639.457	0.924795	4	Bcaccae
NJIIIKPE_00354	K09817	Zinc transport system	Manganese transport system ATP-binding protein MntB	mntB		70.9145	750	587.965	68.2045	331.073	750	584.885	69.9152	344	750	585.458	74.6237	295.512	Bcaccae
NJIIIKPE_00355	K09815	Zinc transport system	Metal ABC transporter substrate-binding lipoprotein	mtsA		72.104	948	785.962	75.3686	489.047	948	782.884	66.7948	439.903	948	783.455	74.1487	392.935	Bcaccae
NJIIIKPE_00356			tRNA 5-methylaminomethyl-2-thiouridine biosynthesis bifunctional protein MnmC	mnmC		66.8804	699	536.969	72.9267	323.292	699	533.887	62.5712	281.022	699	534.458	65.1433	235.497	Bcaccae
NJIIIKPE_00357			hypothetical protein			92.347	480	318.353	89.4043	234.977	480	315.189	93.881	248.923	480	315.701	93.7558	200.206	Bcaccae
NJIIIKPE_00358			hypothetical protein			114.553	1011	848.96	107.957	756.653	1011	845.882	122.113	868.937	1011	846.455	113.588	650.337	Bcaccae
NJIIIKPE_00359	K01945	Inosine monophosphate biosynthesis, PRPP + glutamine => IMP	Phosphoribosylamine--glycine ligase	purD		260.777	1275	1112.96	272.521	2504.02	1275	1109.88	252.544	2357.92	1275	1110.45	257.266	1932.35	Bcaccae
NJIIIKPE_00360	K01278		Prolyl tripeptidyl peptidase	ptpA_1		177.283	2196	2033.96	173.731	2917.28	2196	2030.88	174.675	2984.23	2196	2031.45	183.444	2520.66	Bcaccae
NJIIIKPE_00361	K25137		Ribosomal RNA large subunit methyltransferase K/L	rlmL		142.959	1470	1307.96	165.595	1788.14	1470	1304.88	135.914	1491.94	1470	1305.45	127.369	1124.68	Bcaccae
NJIIIKPE_00362	K00640	Cysteine biosynthesis, serine => cysteine	hypothetical protein			176.626	906	743.962	200.204	1229.65	906	740.884	167.808	1045.88	906	741.457	161.865	811.788	Bcaccae
NJIIIKPE_00363			hypothetical protein			9.68118	2097	1934.96	8.85003	141.376	2097	1931.88	10.4706	170.165	2097	1932.45	9.7229	127.089	Bcaccae
NJIIIKPE_00364	K02477		Protein-glutamate methylesterase/protein-glutamine glutaminase	cheB		16.0846	777	614.964	13.9127	70.635	777	611.884	18.4296	94.864	777	612.457	15.9116	65.916	Bcaccae
NJIIIKPE_00365			hypothetical protein			304.458	396	235.488	200.088	389	396	232.135	239.147	467.005	396	232.581	474.14	745.907	Bcaccae
NJIIIKPE_00366	K02335		DNA polymerase I	polA		82.3252	2850	2687.96	82.0465	1820.71	2850	2684.88	76.3104	1723.56	2850	2685.45	88.6187	1609.7	Bcaccae
NJIIIKPE_00367	K02523		Octaprenyl diphosphate synthase	ispB		86.0394	975	812.96	80.0144	537.027	975	809.884	88.3678	602.051	975	810.455	89.7361	491.926	Bcaccae
NJIIIKPE_00368			hypothetical protein			9.92264	678	515.974	8.2164	35	678	512.89	10.898	47.021	678	513.461	10.6535	37	Bcaccae
NJIIIKPE_00369	K01619		Deoxyribose-phosphate aldolase	deoC		157.905	903	740.962	154.874	947.401	903	737.884	163.807	1016.8	903	738.457	155.033	774.376	Bcaccae
NJIIIKPE_00370			putative protein YpjD	ypjD		53.1242	339	180.598	48.054	71.648	339	177.091	54.387	81.023	339	177.524	56.9317	68.362	Bcaccae
NJIIIKPE_00371	K07560		D-aminoacyl-tRNA deacylase	dtd		70.0316	453	291.574	71.6696	172.521	453	288.362	66.7229	161.856	453	288.855	71.7024	140.093	Bcaccae
NJIIIKPE_00372	K03703		UvrABC system protein C	uvrC		34.7722	1830	1667.96	38.1288	525.046	1830	1664.88	34.5801	484.313	1830	1665.45	31.6077	356.064	Bcaccae
NJIIIKPE_00373	K00759		Adenine phosphoribosyltransferase	apt		94.761	525	363.139	84.6053	253.646	525	360.026	103.887	314.638	525	360.577	95.7905	233.627	Bcaccae
NJIIIKPE_00374	K03495		tRNA uridine 5-carboxymethylaminomethyl modification enzyme MnmG	mnmG		79.1943	1887	1724.96	87.3942	1244.57	1887	1721.88	78.4297	1136.06	1887	1722.45	71.7588	836.039	Bcaccae
NJIIIKPE_00375			ECF RNA polymerase sigma factor SigX	sigX		9.64565	567	405.053	8.37312	28	567	401.949	10.6467	36	567	402.509	9.91711	27	Bcaccae
NJIIIKPE_00376			hypothetical protein			1.73313	1203	1040.96	1.62905	14	1203	1037.88	1.71801	15	1203	1038.45	1.85232	13.011	Bcaccae
NJIIIKPE_00377			hypothetical protein			3.01418	3342	3179.96	2.85681	75	3342	3176.88	3.06829	82	3342	3177.45	3.11746	67.001	Bcaccae
NJIIIKPE_00378	K21572		hypothetical protein			2.47852	1515	1352.96	2.05913	23	1515	1349.88	2.20163	25.001	1515	1350.45	3.17479	29	Bcaccae
NJIIIKPE_00379			hypothetical protein			1.44063	759	596.965	2.02905	10	759	593.885	0.800648	4	759	594.457	1.4922	6	Bcaccae
NJIIIKPE_00380			hypothetical protein			1.20063	1707	1544.96	0.968148	12.349	1707	1541.88	1.38773	18	1707	1542.45	1.24603	13	Bcaccae
NJIIIKPE_00381	K01278		hypothetical protein			2.72693	2355	2192.96	3.05953	55.392	2355	2189.88	2.9868	55.023	2355	2190.45	2.13447	31.625	Bcaccae
NJIIIKPE_00382	K01278		Prolyl tripeptidyl peptidase	ptpA_2		3.05916	2358	2195.96	3.32607	60.3	2358	2192.88	2.92736	54.002	2358	2193.45	2.92404	43.383	Bcaccae
NJIIIKPE_00383			hypothetical protein			2.13187	2724	2561.96	2.23574	47.288	2724	2558.88	2.36921	51	2724	2559.45	1.79065	31	Bcaccae
NJIIIKPE_00384			hypothetical protein			2.90525	423	261.981	3.56562	7.712	423	258.673	2.29775	5	423	259.155	2.85238	5	Bcaccae
NJIIIKPE_00385			Endoribonuclease YbeY	ybeY		80.6254	417	256.085	94.775	200.371	417	252.753	71.0545	151.079	417	253.226	76.0467	130.254	Bcaccae
NJIIIKPE_00386			hypothetical protein			17.5547	1233	1070.96	16.6306	147.041	1233	1067.88	17.3712	156.052	1233	1068.45	18.6624	134.873	Bcaccae
NJIIIKPE_00387	K03551		Holliday junction ATP-dependent DNA helicase RuvB	ruvB_1		107.679	1032	869.96	103.517	743.477	1032	866.882	112.863	823.054	1032	867.455	106.658	625.812	Bcaccae
NJIIIKPE_00388			hypothetical protein			62.6143	441	279.715	58.5262	135.153	441	276.47	63.7538	148.276	441	276.958	65.563	122.822	Bcaccae
NJIIIKPE_00389			hypothetical protein			32.9723	1497	1334.96	30.5016	336.162	1497	1331.88	36.6384	410.505	1497	1332.45	31.7769	286.396	Bcaccae
NJIIIKPE_00390			hypothetical protein			35.8272	1356	1193.96	37.2311	366.99	1356	1190.88	35.7166	357.813	1356	1191.45	34.534	278.31	Bcaccae
NJIIIKPE_00391			Dipeptidyl-peptidase 7	dpp7_3		54.5582	2139	1976.96	55.1332	899.849	2139	1973.88	53.0218	880.425	2139	1974.45	55.5195	741.475	Bcaccae
NJIIIKPE_00392	K05592		ATP-dependent RNA helicase DeaD	deaD		447.667	1923	1760.96	495.259	7200.14	1923	1757.88	409.395	6054.09	1923	1758.45	438.346	5213.77	Bcaccae
NJIIIKPE_00393	K00847	Fructose and mannose metabolism	Fructokinase	scrK		221.927	921	758.962	244.113	1529.57	921	755.884	224.754	1429.16	921	756.455	196.914	1007.54	Bcaccae
NJIIIKPE_00394	K06041		Arabinose 5-phosphate isomerase KdsD	kdsD		301.615	606	444.002	318.449	1167.3	606	440.92	302.075	1120.45	606	441.477	284.322	849.028	Bcaccae
NJIIIKPE_00395			LOG family protein YvdD	yvdD		85.5804	534	372.113	112.987	347.107	534	369.007	76.7053	238.109	534	369.56	67.0483	167.601	Bcaccae
NJIIIKPE_00396			putative zinc protease			51.4408	1221	1058.96	53.1599	464.753	1221	1055.88	51.3276	455.914	1221	1056.45	49.8349	356.113	Bcaccae
NJIIIKPE_00397	GH154	Glycoside Hydrolases	hypothetical protein			0.510332	1272	1109.96	0.654765	6	1272	1106.88	0.214789	2	1272	1107.45	0.661441	4.955	Bcaccae
NJIIIKPE_00398	K18581	Glycoside Hydrolases	Unsaturated glucuronyl hydrolase			0.202209	1302	1139.96	0.106256	1	1302	1136.88	0.104561	1	1302	1137.45	0.395811	3.045	Bcaccae
NJIIIKPE_00399			TonB-dependent receptor P26			0.590654	3189	3026.96	0.633987	15.843	3189	3023.88	0.746917	19	3189	3024.45	0.391057	8	Bcaccae
NJIIIKPE_00400	K21572		hypothetical protein			0.833592	1935	1772.96	0.625579	9.157	1935	1769.88	0.873137	13	1935	1770.45	1.00206	12	Bcaccae
NJIIIKPE_00401			hypothetical protein			0.93767	2832	2669.96	0.6805	15	2832	2666.88	0.802329	18	2832	2667.45	1.33018	24	Bcaccae
NJIIIKPE_00402			hypothetical protein			23.1152	1533	1370.96	25.6582	290.409	1533	1367.88	24.3504	280.202	1533	1368.45	19.3368	178.986	Bcaccae
NJIIIKPE_00403	PL35	Polysaccharide Lyases	hypothetical protein			25.3037	1809	1646.96	24.6641	335.356	1809	1643.88	27.6729	382.685	1809	1644.45	23.574	262.216	Bcaccae
NJIIIKPE_00404	GH109	Glycoside Hydrolases	Glycosyl hydrolase family 109 protein 1			29.2609	1545	1382.96	30.7476	351.059	1545	1379.88	30.472	353.719	1545	1380.45	26.563	248.029	Bcaccae
NJIIIKPE_00405			Sensor histidine kinase RcsC	rcsC_4		5.59857	3975	3812.96	5.90959	186.028	3975	3809.88	5.80343	186	3975	3810.45	5.08268	131.001	Bcaccae
NJIIIKPE_00406			hypothetical protein			22.3748	630	467.991	22.2538	85.981	630	464.909	21.1794	82.832	630	465.47	23.6913	74.591	Bcaccae
NJIIIKPE_00407	K03100		hypothetical protein			57.0806	939	776.962	64.6449	414.66	939	773.884	56.8062	369.818	939	774.455	49.7907	260.824	Bcaccae
NJIIIKPE_00408	K03100		hypothetical protein			93.1417	1485	1322.96	93.9045	1025.63	1485	1319.88	92.0432	1021.98	1485	1320.45	93.4775	834.899	Bcaccae
NJIIIKPE_00409	K00215	Lysine biosynthesis, DAP aminotransferase pathway, aspartate => lysine	4-hydroxy-tetrahydrodipicolinate reductase	dapB		112.517	765	602.965	118.603	590.398	765	599.885	112.491	567.68	765	600.457	106.457	432.374	Bcaccae
NJIIIKPE_00410			hypothetical protein			15.863	1284	1121.96	17.6818	163.78	1284	1118.88	15.6441	147.249	1284	1119.45	14.2631	108	Bcaccae
NJIIIKPE_00411			Thiol-disulfide oxidoreductase ResA	resA_1		0.528019	2622	2459.96	0.246197	5	2622	2456.88	0.435453	9	2622	2457.45	0.902407	15	Bcaccae
NJIIIKPE_00412			hypothetical protein			61.2626	558	396.069	50.1651	164.033	558	392.958	59.612	197.059	558	393.521	74.0108	197	Bcaccae
NJIIIKPE_00413			hypothetical protein			1.89603	693	530.97	1.36875	6	693	527.887	1.80149	8	693	528.458	2.51784	9	Bcaccae
NJIIIKPE_00414	K08961	Polysaccharide Lyases	Chondroitin sulfate ABC exolyase	chonabc_1		2.2787	3075	2912.96	2.58044	62.056	3075	2909.88	1.71583	42.002	3075	2910.45	2.53984	50	Bcaccae
NJIIIKPE_00415			hypothetical protein			49.8896	1236	1073.96	50.3438	446.368	1236	1070.88	49.6145	446.958	1236	1071.45	49.7106	360.269	Bcaccae
NJIIIKPE_00416			tRNA-dihydrouridine(16) synthase	dusC		52.7664	945	782.962	55.6726	359.866	945	779.884	50.2052	329.379	945	780.455	52.4213	276.731	Bcaccae
NJIIIKPE_00417			TonB-dependent receptor P3			1.75775	3180	3017.96	1.88633	46.999	3180	3014.88	1.89248	47.998	3180	3015.45	1.49442	30.481	Bcaccae
NJIIIKPE_00418	K21572		hypothetical protein			1.68964	1800	1637.96	1.92276	26.001	1800	1634.88	1.38168	19.002	1800	1635.45	1.76448	19.519	Bcaccae
NJIIIKPE_00419			hypothetical protein			1.32559	1125	962.96	1.76234	14.011	1125	959.882	1.44478	11.666	1125	960.455	0.769644	5	Bcaccae
NJIIIKPE_00420			hypothetical protein			1.4316	1935	1772.96	1.02479	15	1935	1769.88	1.43291	21.334	1935	1770.45	1.83711	22	Bcaccae
NJIIIKPE_00421			hypothetical protein			2.25176	891	728.962	1.99397	12	891	725.884	2.7262	16.647	891	726.457	2.03511	10	Bcaccae
NJIIIKPE_00422			hypothetical protein			1.55396	1920	1757.96	2.20487	32	1920	1754.88	1.44641	21.353	1920	1755.45	1.01062	12	Bcaccae
NJIIIKPE_00423	PL29	Polysaccharide Lyases	hypothetical protein			0.627112	2292	2129.96	0.739287	13	2292	2126.88	0.447126	8	2292	2127.45	0.694923	10	Bcaccae
NJIIIKPE_00424	K01134		N-acetylgalactosamine-6-O-sulfatase			1.90374	1536	1373.96	1.4987	17	1536	1370.88	1.30195	15.014	1536	1371.45	2.91058	27	Bcaccae
NJIIIKPE_00425			Sensor histidine kinase RcsC	rcsC_5		20.1108	4083	3920.96	21.6075	699.448	4083	3917.88	18.4603	608.426	4083	3918.45	20.2646	537.101	Bcaccae
NJIIIKPE_00426			hypothetical protein			111.52	642	479.986	111.311	441.09	642	476.904	111.226	446.224	642	477.468	112.022	361.784	Bcaccae
NJIIIKPE_00427			Acyl-[acyl-carrier-protein]--UDP-N-acetylglucosamine O-acyltransferase	lpxA_1		74.3346	771	608.965	61.2674	308.021	771	605.884	87.8066	447.542	771	606.457	73.9298	303.265	Bcaccae
NJIIIKPE_00428			Outer membrane protein OprM	oprM_2		56.1959	1392	1229.96	52.0554	528.586	1392	1226.88	59.6343	615.482	1392	1227.45	56.898	472.396	Bcaccae
NJIIIKPE_00429			putative efflux pump membrane transporter TtgB	ttgB		44.4679	3429	3266.96	37.7269	1017.55	3429	3263.88	53.095	1457.82	3429	3264.45	42.5817	940.235	Bcaccae
NJIIIKPE_00430	K18898		Multidrug resistance protein MdtE	mdtE_1		80.8915	1176	1013.96	85.9027	719.095	1176	1010.88	81.1715	690.273	1176	1011.46	75.6002	517.217	Bcaccae
NJIIIKPE_00431	K01190	Glycoside Hydrolases, Galactose metabolism	Beta-galactosidase	lacZ_1		59.7664	3108	2945.96	63.5675	1546.04	3108	2942.88	57.446	1422.16	3108	2943.45	58.2857	1160.44	Bcaccae
NJIIIKPE_00432			hypothetical protein			0	234	87.53	0	0	234	84.65	0	0	234	84.489	0	0	Bcaccae
NJIIIKPE_00433			TonB-dependent receptor P26			5.43562	3177	3014.96	4.83945	120.458	3177	3011.88	5.26892	133.498	3177	3012.45	6.19848	126.302	Bcaccae
NJIIIKPE_00434	K21572		hypothetical protein			2.3369	1797	1634.96	2.82053	38.071	1797	1631.88	2.10382	28.881	1797	1632.45	2.08637	23.037	Bcaccae
NJIIIKPE_00435			TonB-dependent receptor P39			3.8859	2766	2603.96	3.81713	82.06	2766	2600.88	3.86091	84.475	2766	2601.45	3.97966	70.027	Bcaccae
NJIIIKPE_00436	K21572		hypothetical protein			4.49022	1650	1487.96	4.83665	59.415	1650	1484.88	4.25755	53.182	1650	1485.45	4.37646	43.973	Bcaccae
NJIIIKPE_00437			hypothetical protein			35.0388	1950	1787.96	36.6809	541.447	1950	1784.88	34.4745	517.635	1950	1785.45	33.961	410.141	Bcaccae
NJIIIKPE_00438			hypothetical protein			131.366	873	710.962	150.861	885.487	873	707.884	129.253	769.695	873	708.457	113.983	546.206	Bcaccae
NJIIIKPE_00439	K02614		Acyl-coenzyme A thioesterase PaaI	paaI		15.7345	411	250.183	19.8503	41	411	246.854	13.0061	27.009	411	247.312	14.3471	24	Bcaccae
NJIIIKPE_00440	GH88	Glycoside Hydrolases	Unsaturated glucuronyl hydrolase			4.20542	1203	1040.96	4.189	36	1203	1037.88	4.01388	35.045	1203	1038.45	4.41337	31	Bcaccae
NJIIIKPE_00441			Endo-4-O-sulfatase			3.0995	1548	1385.96	3.40844	39	1548	1382.88	3.00472	34.955	1548	1383.45	2.88533	27	Bcaccae
NJIIIKPE_00442	K08961	Polysaccharide Lyases	Chondroitin sulfate ABC exolyase	chonabc_2		1.50798	2868	2705.96	1.34289	30	2868	2702.88	1.7592	40	2868	2703.45	1.42184	26	Bcaccae
NJIIIKPE_00443	K01883	Aminoacyl-tRNA biosynthesis, eukaryotes	Cysteine--tRNA ligase	cysS		195	1482	1319.96	196.343	2139.61	1482	1316.88	200.056	2216.23	1482	1317.45	188.6	1680.66	Bcaccae
NJIIIKPE_00444			5-amino-6-(5-phospho-D-ribitylamino)uracil phosphatase YcsE	ycsE_1		38.7331	816	653.962	42.0578	227.069	816	650.884	41.2198	225.697	816	651.457	32.9217	145.068	Bcaccae
NJIIIKPE_00445			hypothetical protein			58.9823	90	9.923	95.5957	7.832	90	9.208	38.4588	2.979	90	9.118	42.8925	2.645	Bcaccae
NJIIIKPE_00446			RNA polymerase-associated protein RapA	rapA		45.8199	2847	2684.96	45.6316	1011.49	2847	2681.88	44.5052	1004.08	2847	2682.45	47.3227	858.629	Bcaccae
NJIIIKPE_00447	K00566		tRNA-specific 2-thiouridylase MnmA	mnmA_2		15.5384	1098	935.96	17.1007	132.139	1098	932.882	15.4187	121.001	1098	933.455	14.0959	89	Bcaccae
NJIIIKPE_00448			hypothetical protein			126.49	1521	1358.96	147.723	1657.34	1521	1355.88	121.752	1388.72	1521	1356.45	109.995	1009.21	Bcaccae
NJIIIKPE_00449	K21071		Pyrophosphate--fructose 6-phosphate 1-phosphotransferase	pfp_2		38.7638	1011	848.96	36.5285	256.022	1011	845.882	38.6612	275.107	1011	846.455	41.1017	235.324	Bcaccae
NJIIIKPE_00450	K03685		Ribonuclease 3	rnc		60.1143	990	827.96	62.0703	424.279	990	824.882	59.5981	413.562	990	825.455	58.6745	327.601	Bcaccae
NJIIIKPE_00451	K09458		3-oxoacyl-[acyl-carrier-protein] synthase 2	fabF		2349.28	1263	1100.96	2237.72	20339.3	1263	1097.88	2502.88	23116	1263	1098.45	2307.23	17142.6	Bcaccae
NJIIIKPE_00452	K02078		Acyl carrier protein	acpP		9082.92	237	89.949	9201.28	6832.84	237	87.057	9669.96	7081.82	237	86.906	8377.52	4924.58	Bcaccae
NJIIIKPE_00453	K11175	Inosine monophosphate biosynthesis, PRPP + glutamine => IMP	Phosphoribosylglycinamide formyltransferase	purN		24.459	624	461.995	22.065	84.159	624	458.912	28.6248	110.507	624	459.471	22.6871	70.508	Bcaccae
NJIIIKPE_00454	K19294		Peptidoglycan O-acetyltransferase	patA		20.0731	1434	1271.96	18.2103	191.227	1434	1268.88	20.5231	219.069	1434	1269.45	21.4861	184.492	Bcaccae
NJIIIKPE_00455			hypothetical protein			12.7529	936	773.962	13.8688	88.617	936	770.884	11.1667	72.416	936	771.455	13.2231	69	Bcaccae
NJIIIKPE_00456	K03473		Erythronate-4-phosphate dehydrogenase	pdxB		32.7001	1044	881.96	37.768	274.999	1044	878.882	30.0419	222.114	1044	879.455	30.2904	180.186	Bcaccae
NJIIIKPE_00457			hypothetical protein			225.493	606	444.002	239.217	876.87	606	440.92	232.495	862.364	606	441.477	204.766	611.462	Bcaccae
NJIIIKPE_00458	GT9	GlycosylTransferases	hypothetical protein			146.606	1032	869.96	150.568	1081.41	1032	866.882	147.275	1074	1032	867.455	141.974	833.026	Bcaccae
NJIIIKPE_00459	K01854		UDP-galactopyranose mutase	glf_1		120.094	1110	947.96	135.525	1060.64	1110	944.882	115.27	916.244	1110	945.455	109.486	700.17	Bcaccae
NJIIIKPE_00460	GT113	GlycosylTransferases	Beta-1,6-galactofuranosyltransferase WbbI	wbbI		70.966	1038	875.96	71.5108	517.148	1038	872.882	74.705	548.557	1038	873.455	66.6821	393.961	Bcaccae
NJIIIKPE_00461			hypothetical protein			113.567	912	749.962	112.423	696.067	912	746.884	108.912	684.298	912	747.457	119.366	603.491	Bcaccae
NJIIIKPE_00462			hypothetical protein			38.1849	822	659.962	46.4398	253.028	822	656.884	36.0507	199.213	822	657.457	32.0643	142.591	Bcaccae
NJIIIKPE_00463	GT4	GlycosylTransferases	D-inositol-3-phosphate glycosyltransferase	mshA_1		68.08	1134	971.96	72.7647	583.885	1134	968.882	69.8727	569.501	1134	969.455	61.6026	403.952	Bcaccae
NJIIIKPE_00464	K07271		hypothetical protein			112.744	813	650.962	122.43	657.966	813	647.884	115.561	629.832	813	648.457	100.242	439.676	Bcaccae
NJIIIKPE_00465			hypothetical protein			165.625	732	569.966	154.143	725.325	732	566.885	169.569	808.645	732	567.458	173.162	664.643	Bcaccae
NJIIIKPE_00466	K00817	Histidine biosynthesis, PRPP => histidine	Histidinol-phosphate aminotransferase	hisC_2		164.759	1050	887.96	156.471	1147.06	1050	884.882	172.518	1284.21	1050	885.455	165.289	989.948	Bcaccae
NJIIIKPE_00467	GT2	GlycosylTransferases	Chondroitin synthase	kfoC		122.851	798	635.963	135.516	711.511	798	632.884	124.379	662.196	798	633.457	108.66	465.574	Bcaccae
NJIIIKPE_00468	GT2	GlycosylTransferases	hypothetical protein			38.2513	909	746.962	41.9598	258.756	909	743.884	39.8054	249.094	909	744.457	32.9886	166.114	Bcaccae
NJIIIKPE_00469			hypothetical protein			0	93	10.281	0	0	93	9.457	0	0	93	9.385	0	0	Bcaccae
NJIIIKPE_00470	GT2	GlycosylTransferases	Undecaprenyl-phosphate 4-deoxy-4-formamido-L-arabinose transferase	arnC_1		6.10344	969	806.96	5.85402	39	969	803.884	5.28893	35.767	969	804.455	7.16737	39	Bcaccae
NJIIIKPE_00471	K01854		UDP-galactopyranose mutase	glf_2		10.7526	1143	980.96	11.113	90	1143	977.882	9.51035	78.235	1143	978.455	11.6345	77	Bcaccae
NJIIIKPE_00472			hypothetical protein			31.6863	819	656.962	34.0307	184.574	819	653.884	32.113	176.644	819	654.457	28.9152	128	Bcaccae
NJIIIKPE_00473	GT4	GlycosylTransferases	D-inositol-3-phosphate glycosyltransferase	mshA_2		56.9586	1110	947.96	63.1024	493.85	1110	944.882	59.3362	471.644	1110	945.455	48.4371	309.758	Bcaccae
NJIIIKPE_00474			hypothetical protein			108.602	792	629.963	116.529	606.048	792	626.884	106.157	559.823	792	627.457	103.122	437.66	Bcaccae
NJIIIKPE_00475	GT2	GlycosylTransferases	hypothetical protein			71.0579	987	824.96	72.0204	490.509	987	821.882	76.0366	525.713	987	822.455	65.1169	362.25	Bcaccae
NJIIIKPE_00476	GT32	GlycosylTransferases	hypothetical protein			71.4418	735	572.966	87.2622	412.775	735	569.885	63.9456	306.559	735	570.458	63.1177	243.544	Bcaccae
NJIIIKPE_00477	GT8	GlycosylTransferases	General stress protein A	gspA		79.4339	933	770.962	79.6542	506.991	933	767.884	83.551	539.714	933	768.455	75.0966	390.339	Bcaccae
NJIIIKPE_00478	GT2	GlycosylTransferases	hypothetical protein			50.8349	879	716.962	49.6341	293.789	879	713.884	50.7388	304.708	879	714.457	52.1319	251.931	Bcaccae
NJIIIKPE_00479			dTDP-4-amino-4,6-dideoxy-D-glucose transaminase	vioA		65.8172	1110	947.96	72.907	570.582	1110	944.882	64.7937	515.023	1110	945.455	59.751	382.111	Bcaccae
NJIIIKPE_00480			dTDP-4-amino-4,6-dideoxy-D-glucose acyltransferase	vioB		58.1325	540	378.101	54.9265	171.454	540	374.989	65.0325	205.147	540	375.551	54.4386	138.286	Bcaccae
NJIIIKPE_00481	GT2	GlycosylTransferases	hypothetical protein			44.2972	993	830.96	37.4974	257.241	993	827.882	49.5203	344.88	993	828.455	45.8739	257.062	Bcaccae
NJIIIKPE_00482			hypothetical protein			10.8396	1344	1181.96	11.8597	115.727	1344	1178.88	12.2262	121.249	1344	1179.45	8.43285	67.276	Bcaccae
NJIIIKPE_00483	K20534	GlycosylTransferases	putative glycosyltransferase			31.8074	936	773.962	29.1912	186.522	936	770.884	35.4297	229.759	936	771.455	30.8012	160.724	Bcaccae
NJIIIKPE_00484			hypothetical protein			5.53028	825	662.962	4.77707	26.146	825	659.884	6.66526	37	825	660.457	5.14849	23	Bcaccae
NJIIIKPE_00485			hypothetical protein			10.5574	1062	899.96	10.3405	76.829	1062	896.882	10.9535	82.642	1062	897.455	10.3783	63	Bcaccae
NJIIIKPE_00486			hypothetical protein			22.1709	2361	2198.96	23.9217	434.278	2361	2195.88	18.3013	338.071	2361	2196.45	24.2898	360.869	Bcaccae
NJIIIKPE_00487			hypothetical protein			89.5863	2496	2333.96	98.2399	1892.95	2496	2330.88	82.6369	1620.36	2496	2331.45	87.8822	1385.9	Bcaccae
NJIIIKPE_00488			hypothetical protein			20.8766	609	447.001	21.9491	81	609	443.919	16.0669	60	609	444.477	24.6138	74	Bcaccae
NJIIIKPE_00489			hypothetical protein			8.66178	2130	1967.96	8.12839	132.062	2130	1964.88	8.22878	136.016	2130	1965.45	9.62817	128	Bcaccae
NJIIIKPE_00490	K11085		Lipid A export ATP-binding/permease protein MsbA	msbA		111.352	1836	1673.96	117.605	1625.28	1836	1670.88	111.023	1560.54	1836	1671.45	105.427	1191.93	Bcaccae
NJIIIKPE_00491			Phosphoglycerol transferase I	mdoB		86.7998	1986	1823.96	83.3961	1255.8	1986	1820.88	84.196	1289.7	1986	1821.45	92.8073	1143.41	Bcaccae
NJIIIKPE_00492			hypothetical protein			50.219	381	220.865	55.517	101.231	381	217.482	45.8414	83.869	381	217.933	49.2987	72.671	Bcaccae
NJIIIKPE_00493	K20534	GlycosylTransferases	putative glycosyltransferase YkoT	ykoT		51.8654	951	788.961	50.1023	326.341	951	785.884	50.5104	333.931	951	786.455	54.9835	292.489	Bcaccae
NJIIIKPE_00494	GT83	GlycosylTransferases	Undecaprenyl phosphate-alpha-4-amino-4-deoxy-L-arabinose arabinosyl transferase	arnT		88.8388	1698	1535.96	71.5738	907.596	1698	1532.88	96.2847	1241.6	1698	1533.45	98.6579	1023.31	Bcaccae
NJIIIKPE_00495	K03469		Ribonuclease H	rnhA		61.6141	630	467.991	58.8533	227.388	630	464.909	61.8773	242	630	465.47	64.1118	201.852	Bcaccae
NJIIIKPE_00496	K07078		hypothetical protein			110.969	603	441.003	107.872	392.744	603	437.921	79.9439	294.509	603	438.478	145.09	430.316	Bcaccae
NJIIIKPE_00497	K00891	Shikimate pathway, phosphoenolpyruvate + erythrose-4P => chorismate	Shikimate kinase	aroK		89.6199	528	366.13	79.1638	239.288	528	363.019	81.9866	250.374	528	363.572	107.709	264.878	Bcaccae
NJIIIKPE_00498			hypothetical protein			20.7983	2499	2336.96	21.0956	407.006	2499	2333.88	19.8463	389.651	2499	2334.45	21.453	338.749	Bcaccae
NJIIIKPE_00499	K04079		Chaperone protein HtpG	htpG_1		46.2009	1767	1604.96	43.1976	572.377	1767	1601.88	47.0269	633.714	1767	1602.45	48.3783	524.372	Bcaccae
NJIIIKPE_00500			hypothetical protein			44.5884	1071	908.96	45.0671	338.192	1071	905.882	41.6121	317.109	1071	906.455	47.0861	288.697	Bcaccae
NJIIIKPE_00501	K01585		Biosynthetic arginine decarboxylase	speA		173.769	1893	1730.96	162.21	2318.05	1893	1727.88	175.464	2550.47	1893	1728.45	183.631	2146.88	Bcaccae
NJIIIKPE_00502	K00930	Ornithine biosynthesis, glutamate => ornithine	Acetylglutamate kinase	argB		83.0621	774	611.964	91.55	462.534	774	608.884	81.3937	416.91	774	609.457	76.2425	314.299	Bcaccae
NJIIIKPE_00503			ECF RNA polymerase sigma factor SigL	sigL		370.05	510	348.183	377.146	1084.12	510	345.067	338.321	982.084	510	345.603	394.684	922.636	Bcaccae
NJIIIKPE_00504			hypothetical protein			290.149	480	318.353	224.506	590.06	480	315.189	289.53	767.683	480	315.701	356.411	761.079	Bcaccae
NJIIIKPE_00505			hypothetical protein			15.3598	705	542.969	16.062	72	705	539.887	14.9724	68	705	540.458	15.0452	55	Bcaccae
NJIIIKPE_00506			hypothetical protein			32.4819	396	235.488	27.2742	53.025	396	232.135	35.846	70	396	232.581	34.3254	54	Bcaccae
NJIIIKPE_00507	K09748		Ribosome maturation factor RimP	rimP		140.111	468	306.442	198.904	503.212	468	303.257	103.096	263.008	468	303.757	118.333	243.128	Bcaccae
NJIIIKPE_00508	K02600		Transcription termination/antitermination protein NusA	nusA		530.818	1293	1130.96	546.796	5105.41	1293	1127.88	510.67	4845.3	1293	1128.45	534.988	4083.49	Bcaccae
NJIIIKPE_00509	K02519		Translation initiation factor IF-2	infB		473.052	3144	2981.96	519.852	12797.9	3144	2978.88	436.63	10941.7	3144	2979.45	462.674	9324.28	Bcaccae
NJIIIKPE_00510	K03558		hypothetical protein			178.139	531	369.122	181.463	552.989	531	366.014	175.68	540.925	531	366.567	177.275	439.545	Bcaccae
NJIIIKPE_00511	K09014		FeS cluster assembly protein SufB	sufB		256.601	1455	1292.96	266.628	2846.09	1455	1289.88	242.326	2629.46	1455	1290.45	260.849	2276.85	Bcaccae
NJIIIKPE_00512	K09013		putative ATP-dependent transporter SufC	sufC		289.017	753	590.965	299.666	1462.04	753	587.885	279.861	1384.05	753	588.458	287.525	1144.44	Bcaccae
NJIIIKPE_00513	K09015		FeS cluster assembly protein SufD	sufD		194.734	1350	1187.96	198.471	1946.51	1350	1184.88	190.503	1898.86	1350	1185.45	195.227	1565.41	Bcaccae
NJIIIKPE_00514	K11717		Cysteine desulfurase	sufS		225.406	1212	1049.96	220.631	1912.48	1212	1046.88	231.173	2035.87	1212	1047.45	224.413	1589.96	Bcaccae
NJIIIKPE_00515			hypothetical protein			33.8671	327	169.304	26.5013	37.042	327	165.821	27.9581	39	327	166.213	47.1419	53	Bcaccae
NJIIIKPE_00516			N-acetylgalactosamine-6-O-sulfatase			1.59917	1521	1358.96	1.69351	19	1521	1355.88	1.5781	18	1521	1356.45	1.5259	14	Bcaccae
NJIIIKPE_00517	K21572		hypothetical protein			2.0858	1950	1787.96	2.48813	36.727	1950	1784.88	1.8648	28	1950	1785.45	1.90448	23	Bcaccae
NJIIIKPE_00518			TonB-dependent receptor P26			2.11475	3417	3254.96	1.94523	52.273	3417	3251.88	1.53532	42	3417	3252.45	2.86369	63	Bcaccae
NJIIIKPE_00519	K07165		hypothetical protein			5.37351	1086	923.96	5.24383	40	1086	920.882	5.42162	42	1086	921.455	5.45509	34	Bcaccae
NJIIIKPE_00520			hypothetical protein			12.5323	642	479.986	16.6584	66.012	642	476.904	10.7205	43.009	642	477.468	10.218	33	Bcaccae
NJIIIKPE_00521			2,3-bisphosphoglycerate-independent phosphoglycerate mutase	gpmI_1		1.42373	900	737.962	2.13379	13	900	734.884	1.1323	7	900	735.457	1.0051	5	Bcaccae
NJIIIKPE_00522			hypothetical protein			1.86007	2574	2411.96	2.20965	44	2574	2408.88	1.52978	31	2574	2409.45	1.84077	30	Bcaccae
NJIIIKPE_00523	K07407	Glycoside Hydrolases	Alpha-galactosidase AgaA	agaA		40.6075	2166	2003.96	40.7028	673.399	2166	2000.88	40.9352	689.025	2166	2001.45	40.1844	544.01	Bcaccae
NJIIIKPE_00524	K15987		Putative K(+)-stimulated pyrophosphate-energized sodium pump	hppA1		5.71484	2205	2042.96	3.49811	59	2205	2039.88	4.66196	80	2205	2040.45	8.98445	124	Bcaccae
NJIIIKPE_00525	K03470		Ribonuclease HII	rnhB		25.3656	603	441.003	23.8956	87	603	437.921	24.216	89.21	603	438.478	27.9851	83	Bcaccae
NJIIIKPE_00526			hypothetical protein			206.613	1542	1379.96	191.13	2177.48	1542	1376.88	226.118	2619.08	1542	1377.45	202.59	1887.55	Bcaccae
NJIIIKPE_00527	K03284		Cobalt/magnesium transport protein CorA	corA_2		39.4559	981	818.96	37.119	250.968	981	815.884	36.8837	253.151	981	816.455	44.3649	245.005	Bcaccae
NJIIIKPE_00528			hypothetical protein			3.53654	2484	2321.96	3.26458	62.581	2484	2318.88	2.81952	55.001	2484	2319.45	4.52553	71	Bcaccae
NJIIIKPE_00529	K15633	Gluconeogenesis, oxaloacetate => fructose-6P	2,3-bisphosphoglycerate-independent phosphoglycerate mutase	gpmI_2		403.298	1515	1352.96	402.476	4495.56	1515	1349.88	417.041	4735.77	1515	1350.45	390.377	3565.89	Bcaccae
NJIIIKPE_00530			hypothetical protein			89.6994	582	420.022	83.7228	290.319	582	416.936	98.4841	345.424	582	417.494	86.8913	245.375	Bcaccae
NJIIIKPE_00531			hypothetical protein			44.8746	192	55.829	50.5045	23.278	192	53.647	37.669	17	192	53.268	46.4503	16.736	Bcaccae
NJIIIKPE_00532	K02470		DNA gyrase subunit B	gyrB_1		766.813	1959	1796.96	798.43	11845	1959	1793.88	753.491	11370.7	1959	1794.45	748.518	9085.27	Bcaccae
NJIIIKPE_00533	K02968	Ribosome, bacteria	30S ribosomal protein S20	rpsT		1106.01	255	104.863	1114.28	964.661	255	101.764	1245.18	1065.97	255	101.755	958.569	659.752	Bcaccae
NJIIIKPE_00534			tRNA-Glu(ttc)			1239.82	73	6.799	1211.36	68	73	6.908	1112.25	64.638	73	6.779	1395.84	64	Bcaccae
NJIIIKPE_00535			ECF RNA polymerase sigma factor SigM	sigM		4.80153	447	285.64	4.66461	11	447	282.417	2.94639	7	447	282.906	6.79357	13	Bcaccae
NJIIIKPE_00536			hypothetical protein			10.4125	582	420.022	9.01162	31.249	582	416.936	9.12355	32	582	417.494	13.1023	37	Bcaccae
NJIIIKPE_00537			hypothetical protein			6.14276	579	417.028	7.76997	26.751	579	413.939	4.59481	16	579	414.498	6.0635	17	Bcaccae
NJIIIKPE_00538	K03584		DNA repair protein RecO	recO		11.7568	729	566.966	11.1164	52.033	729	563.885	9.48649	45	729	564.458	14.6674	56	Bcaccae
NJIIIKPE_00539			hypothetical protein			17.2196	945	782.962	17.4753	112.96	945	779.884	13.4818	88.45	945	780.455	20.7018	109.284	Bcaccae
NJIIIKPE_00540			hypothetical protein			14.6035	1194	1031.96	13.3833	114.021	1194	1028.88	14.7701	127.839	1194	1029.45	15.6571	109.024	Bcaccae
NJIIIKPE_00541			hypothetical protein			0.602687	975	812.96	0.744976	5	975	809.884	0.880667	6	975	810.455	0.182418	1	Bcaccae
NJIIIKPE_00542			hypothetical protein			0.297681	1497	1334.96	0.181469	2	1497	1331.88	0.267756	3	1497	1332.45	0.443817	4	Bcaccae
NJIIIKPE_00543			hypothetical protein			0.271091	528	366.13	0	0	528	363.019	0	0	528	363.572	0.813274	2	Bcaccae
NJIIIKPE_00544			hypothetical protein			0.191051	888	725.962	0	0	888	722.884	0.164443	1	888	723.457	0.408709	2	Bcaccae
NJIIIKPE_00545			hypothetical protein			0.925149	192	55.829	0	0	192	53.647	0	0	192	53.268	2.77545	1	Bcaccae
NJIIIKPE_00546			hypothetical protein			0	564	402.06	0	0	564	398.95	0	0	564	399.514	0	0	Bcaccae
NJIIIKPE_00547			hypothetical protein			0.409149	1059	896.96	0.135042	1	1059	893.882	0.26597	2	1059	894.455	0.826434	5	Bcaccae
NJIIIKPE_00548			hypothetical protein			0.351566	672	509.975	0.237516	1	672	506.893	0.234513	1	672	507.463	0.582669	2	Bcaccae
NJIIIKPE_00549			Tyrosine recombinase XerC	xerC_3		3.72998	960	797.96	4.85747	32	960	794.884	2.24322	15	960	795.455	4.08926	22.002	Bcaccae
NJIIIKPE_00550	K09117		putative protein YqeY	yqeY		509.66	450	288.605	514.057	1224.82	450	285.386	510.978	1226.74	450	285.88	503.944	974.47	Bcaccae
NJIIIKPE_00551	K03531		Cell division protein FtsZ	ftsZ		159.395	1311	1148.96	175.038	1660.33	1311	1145.88	154.914	1493.3	1311	1146.45	148.233	1149.49	Bcaccae
NJIIIKPE_00552	K03590		Cell division protein FtsA	ftsA		162.181	1446	1283.96	164.857	1747.5	1446	1280.88	156.142	1682.47	1446	1281.45	165.546	1434.91	Bcaccae
NJIIIKPE_00553	K03589		hypothetical protein			84.7013	747	584.965	83.0943	401.292	747	581.885	80.2856	392.999	747	582.458	90.7241	357.429	Bcaccae
NJIIIKPE_00554	K01924		UDP-N-acetylmuramate--L-alanine ligase	murC		101.85	1377	1214.96	111.41	1117.49	1377	1211.88	100.77	1027.33	1377	1212.45	93.3693	765.726	Bcaccae
NJIIIKPE_00555	K02563	GlycosylTransferases	UDP-N-acetylglucosamine--N-acetylmuramyl-(pentapeptide) pyrophosphoryl-undecaprenol N-acetylglucosamine transferase	murG		71.3462	1116	953.96	73.5511	579.266	1116	950.882	71.7491	573.931	1116	951.455	68.7383	442.375	Bcaccae
NJIIIKPE_00556	K03588		putative peptidoglycan glycosyltransferase FtsW	ftsW		88.7695	1320	1157.96	90.7915	867.956	1320	1154.88	86.2906	838.335	1320	1155.45	89.2262	697.347	Bcaccae
NJIIIKPE_00557	K01925		UDP-N-acetylmuramoylalanine--D-glutamate ligase	murD		127.836	1335	1172.96	134.376	1301.26	1335	1169.88	128.576	1265.37	1335	1170.45	120.555	954.429	Bcaccae
NJIIIKPE_00558	K01000		Phospho-N-acetylmuramoyl-pentapeptide-transferase	mraY		100.402	1269	1106.96	104.522	955.206	1269	1103.88	105.654	981.127	1269	1104.45	91.0312	680.051	Bcaccae
NJIIIKPE_00559	K01928		UDP-N-acetylmuramoyl-L-alanyl-D-glutamate--2,6-diaminopimelate ligase	murE_1		70.9012	1449	1286.96	73.3437	779.268	1449	1283.88	73.1841	790.42	1449	1284.45	66.1758	574.938	Bcaccae
NJIIIKPE_00560	K03587		Peptidoglycan D,D-transpeptidase FtsI	ftsI		27.9601	2130	1967.96	27.2187	442.223	2130	1964.88	28.8811	477.382	2130	1965.45	27.7807	369.326	Bcaccae
NJIIIKPE_00561			hypothetical protein			43.5169	354	194.851	63.8166	102.659	354	191.398	38.5093	62.004	354	191.831	28.2249	36.623	Bcaccae
NJIIIKPE_00562	K03438		Ribosomal RNA small subunit methyltransferase H	rsmH		64.9864	915	752.962	63.4843	394.637	915	749.884	62.4708	394.083	915	750.457	69.0042	350.271	Bcaccae
NJIIIKPE_00563	K03925		Transcriptional regulator MraZ	mraZ		107.955	471	309.421	114.435	292.325	471	306.238	103.393	266.36	471	306.742	106.038	220.008	Bcaccae
NJIIIKPE_00564			ECF RNA polymerase sigma factor SigH	sigH_1		37.8064	504	342.21	55.6798	157.307	504	339.084	23.188	66.143	504	339.62	34.5514	79.371	Bcaccae
NJIIIKPE_00565			hypothetical protein			120.433	846	683.962	121.805	687.791	846	680.884	116.284	666.054	846	681.457	123.211	567.925	Bcaccae
NJIIIKPE_00566			hypothetical protein			151.467	1014	851.96	155.965	1097	1014	848.882	151.062	1078.74	1014	849.455	147.373	846.764	Bcaccae
NJIIIKPE_00567	K01129		Deoxyguanosinetriphosphate triphosphohydrolase	dgt		35.5351	1344	1181.96	38.7551	378.173	1344	1178.88	35.636	353.407	1344	1179.45	32.2143	257	Bcaccae
NJIIIKPE_00568	K01520	Pyrimidine deoxyribonuleotide biosynthesis, CDP/CTP => dCDP/dCTP,dTDP/dTTP	Deoxyuridine 5'-triphosphate nucleotidohydrolase	dut		39.8101	435	273.8	45.124	102	435	270.532	37.2123	84.688	435	271.02	37.0941	68	Bcaccae
NJIIIKPE_00569			Beta-barrel assembly-enhancing protease	bepA_1		50.5624	1845	1682.96	54.8979	762.76	1845	1679.88	49.9826	706.341	1845	1680.45	46.8068	532.034	Bcaccae
NJIIIKPE_00570			hypothetical protein			26.668	567	405.053	18.805	62.884	567	401.949	30.903	104.493	567	402.509	30.2961	82.483	Bcaccae
NJIIIKPE_00571	K22719		Murein hydrolase activator EnvC	envC		17.5012	1308	1145.96	18.1314	171.537	1308	1142.88	17.2202	165.56	1308	1143.45	17.1521	132.66	Bcaccae
NJIIIKPE_00572	K01785	Galactose degradation, Leloir pathway, galactose => alpha-D-glucose-1P, Galactose metabolism	Aldose 1-epimerase	mro_2		46.2621	1131	968.96	45.9147	367.296	1131	965.882	44.0879	358.229	1131	966.455	48.7837	318.904	Bcaccae
NJIIIKPE_00573	K01246		DNA-3-methyladenine glycosylase 1	tag		9.24254	576	414.032	11.1171	38	576	410.942	7.56158	26.14	576	411.503	9.04895	25.187	Bcaccae
NJIIIKPE_00574			hypothetical protein			16.8888	801	638.963	15.7342	83	801	635.884	14.9553	80	801	636.457	19.9768	86	Bcaccae
NJIIIKPE_00575			hypothetical protein			28.8157	258	107.416	33.7668	29.945	258	104.277	30.6575	26.893	258	104.284	22.0229	15.534	Bcaccae
NJIIIKPE_00576			hypothetical protein			18.8333	651	488.984	17.0061	68.653	651	485.901	19.5978	80.107	651	486.467	19.896	65.467	Bcaccae
NJIIIKPE_00577			hypothetical protein			0.212347	1005	842.96	0.143693	1	1005	839.882	0.141535	1	1005	840.455	0.351813	2	Bcaccae
NJIIIKPE_00578			hypothetical protein			0.489045	957	794.96	0.457106	3	957	791.884	0.450343	3	957	792.455	0.559685	3	Bcaccae
NJIIIKPE_00579			hypothetical protein			1.64801	303	147.119	4.11664	5	303	143.67	0.827403	1	303	143.961	0	0	Bcaccae
NJIIIKPE_00580			hypothetical protein			1.14046	372	212.135	1.71297	3	372	208.743	1.70841	3	372	209.175	0	0	Bcaccae
NJIIIKPE_00581			hypothetical protein			2.05119	129	19.684	6.15357	1	129	18.551	0	0	129	18.259	0	0	Bcaccae
NJIIIKPE_00582			Thiol-disulfide oxidoreductase ResA	resA_2		1.73275	525	363.139	1.66778	5	525	360.026	0.660359	2	525	360.577	2.8701	7	Bcaccae
NJIIIKPE_00583			hypothetical protein			0.75913	1479	1316.96	1.1037	12	1479	1313.88	0.723798	8	1479	1314.45	0.449895	4	Bcaccae
NJIIIKPE_00584			hypothetical protein			0.599022	2085	1922.96	0.37794	6	2085	1919.88	0.495335	8	2085	1920.45	0.923791	12	Bcaccae
NJIIIKPE_00585			hypothetical protein			9.34546	1008	845.96	9.59546	67.015	1008	842.882	6.34655	45.001	1008	843.455	12.0944	69	Bcaccae
NJIIIKPE_00586	K01438	Ornithine biosynthesis, glutamate => ornithine	Putative succinyl-diaminopimelate desuccinylase DapE	dapE_1		89.3899	1068	905.96	81.3555	608.492	1068	902.882	91.0791	691.777	1068	903.455	95.7349	585.033	Bcaccae
NJIIIKPE_00587			hypothetical protein			1.03971	717	554.967	0.43652	2	717	551.885	1.07697	5	717	552.458	1.60564	6	Bcaccae
NJIIIKPE_00588			hypothetical protein			1.40339	981	818.96	1.92275	13	981	815.884	1.01989	7	981	816.455	1.26754	7	Bcaccae
NJIIIKPE_00589			hypothetical protein			1.02342	1200	1037.96	1.98385	17	1200	1034.88	0.229733	2	1200	1035.45	0.856676	6	Bcaccae
NJIIIKPE_00590			hypothetical protein			1.03583	1116	953.96	1.26973	10	1116	950.882	0.750081	6	1116	951.455	1.08769	7	Bcaccae
NJIIIKPE_00591			hypothetical protein			1.78626	1620	1457.96	1.16312	14	1620	1454.88	1.96095	24	1620	1455.45	2.23471	22	Bcaccae
NJIIIKPE_00592			TonB-dependent receptor P26			2.7549	3279	3116.96	1.67101	43	3279	3113.88	2.74862	72	3279	3114.45	3.84509	81.001	Bcaccae
NJIIIKPE_00593			hypothetical protein			13.1418	990	827.96	9.07034	62	990	824.882	10.2954	71.441	990	825.455	20.0596	112	Bcaccae
NJIIIKPE_00594			putative RNA polymerase sigma factor FecI	fecI		5.28119	546	384.091	3.15361	10	546	380.978	6.10268	19.559	546	381.539	6.58729	17	Bcaccae
NJIIIKPE_00595			hypothetical protein			0	135	22.274	0	0	135	21.066	0	0	135	20.754	0	0	Bcaccae
NJIIIKPE_00596	K01897		Long-chain-fatty-acid--CoA ligase FadD15			157.907	1806	1643.96	156.502	2124.07	1806	1640.88	156.225	2156.47	1806	1641.45	160.994	1787.49	Bcaccae
NJIIIKPE_00597	K02836		Peptide chain release factor RF2	prfB		367.918	960	797.96	424.795	2798.46	960	794.884	352.874	2359.61	960	795.455	326.084	1754.48	Bcaccae
NJIIIKPE_00598			hypothetical protein			9085.59	135	22.274	12033.1	2212.78	135	21.066	6683.14	1184.35	135	20.754	8540.49	1198.9	Bcaccae
NJIIIKPE_00599			hypothetical protein			4.82613	1053	890.96	4.21704	31.019	1053	887.882	4.42306	33.037	1053	888.455	5.8383	35.085	Bcaccae
NJIIIKPE_00600	K01768		Inorganic triphosphatase			82.2801	468	306.442	97.0904	245.631	468	303.257	77.6851	198.182	468	303.757	72.0648	148.065	Bcaccae
NJIIIKPE_00601			hypothetical protein			26.3648	1299	1136.96	22.3042	209.359	1299	1133.88	26.2979	250.845	1299	1134.45	30.4922	233.981	Bcaccae
NJIIIKPE_00602			hypothetical protein			296.671	975	812.96	315.683	2118.75	975	809.884	296.734	2021.65	975	810.455	277.595	1521.75	Bcaccae
NJIIIKPE_00603			hypothetical protein			282.598	2745	2582.96	260.922	5563.99	2745	2579.88	298.609	6480.66	2745	2580.45	288.263	5031.4	Bcaccae
NJIIIKPE_00604			hypothetical protein			256.797	1035	872.96	259.004	1866.63	1035	869.882	264.824	1937.91	1035	870.455	246.563	1451.7	Bcaccae
NJIIIKPE_00605	K01173		hypothetical protein			284.643	1197	1034.96	275.367	2352.84	1197	1031.88	303.151	2631.52	1197	1032.45	275.41	1923.33	Bcaccae
NJIIIKPE_00606			hypothetical protein			405.116	2691	2528.96	414.814	8660.71	2691	2525.88	409.096	8692.71	2691	2526.45	391.439	6689.28	Bcaccae
NJIIIKPE_00607			hypothetical protein			45.1531	1563	1400.96	48.2892	558.514	1563	1397.88	44.9756	528.888	1563	1398.45	42.1945	399.124	Bcaccae
NJIIIKPE_00608			hypothetical protein			16.0571	2112	1949.96	16.0335	258.115	2112	1946.88	15.0207	246.006	2112	1947.45	17.1172	225.478	Bcaccae
NJIIIKPE_00609			hypothetical protein			6.36528	2553	2390.96	5.1167	101	2553	2387.88	6.98352	140.283	2553	2388.45	6.99562	113.018	Bcaccae
NJIIIKPE_00610	GH144	Glycoside Hydrolases	hypothetical protein			12.6959	1404	1241.96	12.0013	123.053	1404	1238.88	11.8022	123.001	1404	1239.45	14.2844	119.756	Bcaccae
NJIIIKPE_00611			hypothetical protein			1.50795	993	830.96	1.02037	7	993	827.882	1.00511	7	993	828.455	2.49837	14	Bcaccae
NJIIIKPE_00612			hypothetical protein			7.07189	174	43.767	2.76756	1	174	41.98	11.3267	4	174	41.52	7.1214	2	Bcaccae
NJIIIKPE_00613	K06400		hypothetical protein			2.86588	1743	1580.96	3.60096	47	1743	1577.88	2.56146	34	1743	1578.45	2.43522	26	Bcaccae
NJIIIKPE_00614	K01447		hypothetical protein			0.338559	273	120.337	0	0	273	117.038	1.01568	1	273	117.193	0	0	Bcaccae
NJIIIKPE_00615			hypothetical protein			3.45813	102	11.676	10.3744	1	102	10.822	0	0	102	10.707	0	0	Bcaccae
NJIIIKPE_00616			hypothetical protein			0.680416	471	309.421	0.782928	2	471	306.238	0.776345	2	471	306.742	0.481974	1	Bcaccae
NJIIIKPE_00617			hypothetical protein			6.49254	264	112.523	3.22939	3	264	109.337	5.43609	5	264	109.389	10.8121	8	Bcaccae
NJIIIKPE_00618	K02314		Replicative DNA helicase	dnaC_1		4.86853	1380	1217.96	5.03636	50.642	1380	1214.88	4.45396	45.519	1380	1215.45	5.11528	42.054	Bcaccae
NJIIIKPE_00619			hypothetical protein			3.48935	618	455.996	2.7549	10.371	618	452.915	3.8009	14.482	618	453.473	3.91225	12	Bcaccae
NJIIIKPE_00620			hypothetical protein			17.8192	411	250.183	15.4929	32	411	246.854	20.2252	42	411	247.312	17.7395	29.675	Bcaccae
NJIIIKPE_00621			hypothetical protein			68.9084	408	247.233	78.0367	159.281	408	243.905	67.0269	137.527	408	244.362	61.6617	101.918	Bcaccae
NJIIIKPE_00622			hypothetical protein			64.9036	1305	1142.96	64.4461	608.116	1305	1139.88	65.0291	623.568	1305	1140.45	65.2355	503.229	Bcaccae
NJIIIKPE_00623			putative protein YbdM	ybdM		76.7461	543	381.096	77.8428	244.913	543	377.984	76.5994	243.565	543	378.544	75.7961	194.073	Bcaccae
NJIIIKPE_00624			hypothetical protein			13.4194	225	80.383	18.0826	12	225	77.627	10.7194	7	225	77.429	11.4563	6	Bcaccae
NJIIIKPE_00625			hypothetical protein			15.1296	192	55.829	4.33924	2	192	53.647	13.2951	6	192	53.268	27.7545	10	Bcaccae
NJIIIKPE_00626	K08678	Nucleotide sugar biosynthesis, eukaryotes	UDP-glucose 4-epimerase	galE1		113.695	930	767.962	115.483	732.175	930	764.884	104.337	671.35	930	765.455	121.267	627.861	Bcaccae
NJIIIKPE_00627	K11527		Sensor histidine kinase RcsC	rcsC_6		47.0609	1134	971.96	45.7063	366.761	1134	968.882	45.7132	372.588	1134	969.455	49.7631	326.316	Bcaccae
NJIIIKPE_00628			hypothetical protein			17.6285	2862	2699.96	18.7627	418.227	2862	2696.88	17.2297	390.892	2862	2697.45	16.893	308.223	Bcaccae
NJIIIKPE_00629			RecBCD enzyme subunit RecB	recB		30.881	3171	3008.96	33.4696	831.431	3171	3005.88	26.6254	673.262	3171	3006.45	32.548	661.884	Bcaccae
NJIIIKPE_00630	K08218		Anhydromuropeptide permease	ampG_1		5.40597	1326	1163.96	5.19397	49.911	1326	1160.88	5.25682	51.337	1326	1161.45	5.76713	45.307	Bcaccae
NJIIIKPE_00631	K18785	Glycoside Hydrolases	1,4-beta-mannosyl-N-acetylglucosamine phosphorylase			32.6503	969	806.96	31.7618	211.6	969	803.884	31.6718	214.182	969	804.455	34.5173	187.82	Bcaccae
NJIIIKPE_00632	GH92	Glycoside Hydrolases	hypothetical protein			16.7882	2268	2105.96	16.1942	281.558	2268	2102.88	16.8363	297.836	2268	2103.45	17.3342	246.627	Bcaccae
NJIIIKPE_00633	K07001		hypothetical protein			28.8696	792	629.963	21.1504	110	792	626.884	26.0332	137.288	792	627.457	39.4252	167.325	Bcaccae
NJIIIKPE_00634			Dihydroanticapsin 7-dehydrogenase	bacC		38.9471	888	725.962	33.3236	199.722	888	722.884	36.4877	221.887	888	723.457	47.0301	230.14	Bcaccae
NJIIIKPE_00635			hypothetical protein			80.5243	792	629.963	83.4482	434.001	792	626.884	76.6086	404	792	627.457	81.5162	345.964	Bcaccae
NJIIIKPE_00636			hypothetical protein			0.607917	1722	1559.96	0.698828	9	1722	1556.88	0.458623	6.007	1722	1557.45	0.6663	7.019	Bcaccae
NJIIIKPE_00637			hypothetical protein			3.80698	99	11.168	0	0	99	10.34	11.4209	0.993	99	10.282	0	0	Bcaccae
NJIIIKPE_00638			hypothetical protein			4.1652	159	34.533	3.50756	1	159	33.048	0	0	159	32.581	8.98804	1.981	Bcaccae
NJIIIKPE_00639	K01470		3-dehydro-scyllo-inosose hydrolase	iolN		17.2843	756	593.965	23.4717	115.097	756	590.885	15.0884	75	756	591.458	13.293	53.18	Bcaccae
NJIIIKPE_00640			Acetyltransferase			59.9019	558	396.069	57.5024	188.025	558	392.958	57.9604	191.599	558	393.521	64.2429	171	Bcaccae
NJIIIKPE_00641			hypothetical protein			0.752026	426	264.939	0	0	426	261.641	0	0	426	262.121	2.25608	4	Bcaccae
NJIIIKPE_00642			HTH-type transcriptional activator RhaS	rhaS_1		2.1573	846	683.962	1.94806	11	846	680.884	1.92045	11	846	681.457	2.60339	12	Bcaccae
NJIIIKPE_00643			Sensor histidine kinase RcsC	rcsC_7		0.786769	1503	1340.96	0.722629	8	1503	1337.88	0.53311	6	1503	1338.45	1.10457	10	Bcaccae
NJIIIKPE_00644	K01190	Galactose metabolism	Beta-galactosidase	lacZ_2		0	450	288.605	0	0	450	285.386	0	0	450	285.88	0	0	Bcaccae
NJIIIKPE_00645			hypothetical protein			0	285	130.918	0	0	285	127.519	0	0	285	127.736	0	0	Bcaccae
NJIIIKPE_00646			Thiol-disulfide oxidoreductase ResA	resA_3		4.67006	1527	1364.96	3.37214	38	1527	1361.88	4.01596	46.009	1527	1362.45	6.62207	61.027	Bcaccae
NJIIIKPE_00647	K25010		hypothetical protein			44.9092	168	39.952	30.3181	10	168	38.277	34.1331	10.991	168	37.811	70.2763	17.973	Bcaccae
NJIIIKPE_00648			Inner membrane protein YjjP	yjjP		165.456	768	605.965	172.482	862.879	768	602.884	171.298	868.765	768	603.457	152.588	622.831	Bcaccae
NJIIIKPE_00649			hypothetical protein			81.5709	486	324.31	64.5527	172.836	486	321.162	95.9708	259.286	486	321.672	84.1892	183.178	Bcaccae
NJIIIKPE_00650			hypothetical protein			104.72	729	566.966	97.5851	456.772	729	563.885	111.315	528.032	729	564.458	105.261	401.887	Bcaccae
NJIIIKPE_00651			hypothetical protein			47.6544	810	647.962	52.2565	279.543	810	644.884	46.4723	252.111	810	645.457	44.2344	193.121	Bcaccae
NJIIIKPE_00652	K21063		D-ribitol-5-phosphate phosphatase			66.0916	621	458.995	77.1662	292.411	621	455.913	67.384	258.438	621	456.471	53.7247	165.879	Bcaccae
NJIIIKPE_00653			hypothetical protein			17.383	1089	926.96	12.1524	93	1089	923.882	19.6863	153.002	1089	924.455	20.3102	127	Bcaccae
NJIIIKPE_00654			hypothetical protein			1.20559	3135	2972.96	0.693108	17.012	3135	2969.88	1.28123	32.01	3135	2970.45	1.64243	33	Bcaccae
NJIIIKPE_00655			hypothetical protein			0.404498	249	99.817	1.21349	1	249	96.81	0	0	249	96.737	0	0	Bcaccae
NJIIIKPE_00656	K02429		L-fucose-proton symporter	fucP_3		27.254	1176	1013.96	26.1921	219.255	1176	1010.88	28.3605	241.174	1176	1011.46	27.2094	186.153	Bcaccae
NJIIIKPE_00657			Ferredoxin-type protein NapF	napF_1		6.49083	1515	1352.96	6.3611	71.052	1515	1349.88	7.30919	83.001	1515	1350.45	5.8022	53	Bcaccae
NJIIIKPE_00658	K07079		hypothetical protein			9.15659	1404	1241.96	9.33213	95.686	1404	1238.88	8.73946	91.082	1404	1239.45	9.39818	78.791	Bcaccae
NJIIIKPE_00659			hypothetical protein			8.27265	420	259.028	6.24621	13.357	420	255.707	10.0818	21.687	420	256.189	8.48995	14.712	Bcaccae
NJIIIKPE_00660			Vitamin B12 transporter BtuB	btuB_1		4.97961	1890	1727.96	5.53358	78.94	1890	1724.88	4.56445	66.231	1890	1725.45	4.8408	56.497	Bcaccae
NJIIIKPE_00661			hypothetical protein			9.73187	513	351.172	12.0814	35.026	513	348.056	9.90451	29	513	348.599	7.20974	17	Bcaccae
NJIIIKPE_00662			Sensor histidine kinase RcsC	rcsC_8		6.08175	3993	3830.96	6.03937	191.011	3993	3827.88	5.56385	179.164	3993	3828.45	6.64204	172	Bcaccae
NJIIIKPE_00663	K01992	ABC-2 type transport system	hypothetical protein			3.47922	1185	1022.96	5.25614	44.39	1185	1019.88	2.56423	22	1185	1020.46	2.6173	18.065	Bcaccae
NJIIIKPE_00664	K01992	ABC-2 type transport system	hypothetical protein			5.4437	1185	1022.96	5.59225	47.228	1185	1019.88	3.64733	31.293	1185	1020.46	7.09152	48.948	Bcaccae
NJIIIKPE_00665	K01993		Colistin resistance protein EmrA	emrA_1		5.25214	987	824.96	4.25347	28.969	987	821.882	5.21148	36.032	987	822.455	6.29148	35	Bcaccae
NJIIIKPE_00666			hypothetical protein			7.34906	1413	1250.96	6.72103	69.413	1413	1247.88	5.49686	57.704	1413	1248.45	9.82928	83.004	Bcaccae
NJIIIKPE_00667			tRNA-Gly(ccc)			19.526	74	7.079	0	0	74	7.127	16.6794	1	74	7.057	41.8987	2	Bcaccae
NJIIIKPE_00668	K01881	Aminoacyl-tRNA biosynthesis, eukaryotes	Proline--tRNA ligase	proS		281.965	1494	1331.96	292.763	3219.33	1494	1328.88	291.338	3256.86	1494	1329.45	261.794	2354.17	Bcaccae
NJIIIKPE_00669			Alkaline phosphatase synthesis transcriptional regulatory protein PhoP	phoP		30.0631	690	527.971	30.542	133.127	690	524.887	31.1799	137.676	690	525.458	28.4674	101.179	Bcaccae
NJIIIKPE_00670	K07645		Adaptive-response sensory-kinase SasA	sasA_3		14.9933	1272	1109.96	15.264	139.873	1272	1106.88	16.7899	156.339	1272	1107.45	12.9259	96.826	Bcaccae
NJIIIKPE_00671	K01992	ABC-2 type transport system	hypothetical protein			7.84751	978	815.96	4.89876	33	978	812.884	5.95724	40.737	978	813.455	12.6865	69.804	Bcaccae
NJIIIKPE_00672	K01990	ABC-2 type transport system	Bacitracin transport ATP-binding protein BcrA	bcrA_1		8.23873	744	581.965	5.82777	28	744	578.885	5.80391	28.264	744	579.458	13.0845	51.284	Bcaccae
NJIIIKPE_00673			hypothetical protein			2.05382	1152	989.96	1.22356	10	1152	986.882	1.80693	15.001	1152	987.455	3.13096	20.912	Bcaccae
NJIIIKPE_00674			hypothetical protein			35.0048	438	276.762	33.139	75.719	438	273.5	33.337	76.701	438	273.989	38.5384	71.422	Bcaccae
NJIIIKPE_00675			hypothetical protein			19.6771	438	276.762	15.0174	34.313	438	273.5	22.7639	52.375	438	273.989	21.2499	39.382	Bcaccae
NJIIIKPE_00676			hypothetical protein			10.7851	4446	4283.96	11.5082	407.015	4446	4280.88	11.3856	410.022	4446	4281.45	9.46141	274	Bcaccae
NJIIIKPE_00677	K01409		tRNA N6-adenosine threonylcarbamoyltransferase	tsaD		110.396	1023	860.96	109.339	777.172	1023	857.882	114.808	828.546	1023	858.455	107.042	621.548	Bcaccae
NJIIIKPE_00678	K03742		Nicotinamide-nucleotide amidohydrolase PncC	pncC		99.5598	1233	1070.96	112.99	999.014	1233	1067.88	90.6848	814.656	1233	1068.45	95.0048	686.602	Bcaccae
NJIIIKPE_00679	K02902	Ribosome, bacteria	50S ribosomal protein L28	rpmB		3457.68	261	109.958	3985.38	3617.89	261	106.796	3441.52	3091.87	261	106.819	2946.13	2128.66	Bcaccae
NJIIIKPE_00680	K02913	Ribosome, bacteria	50S ribosomal protein L33 2	rpmG2		9057.43	189	53.74	9165.47	4066.42	189	51.617	9427.03	4093.43	189	51.211	8579.78	2971.96	Bcaccae
NJIIIKPE_00681			hypothetical protein			6785.69	159	34.533	6161.37	1756.6	159	33.048	7198.46	2001.25	159	32.581	6997.26	1542.06	Bcaccae
NJIIIKPE_00682	K03110		Signal recognition particle receptor FtsY	ftsY		162.388	960	797.96	170.052	1120.27	960	794.884	153.254	1024.78	960	795.455	163.858	881.63	Bcaccae
NJIIIKPE_00683	K14441		Ribosomal protein S12 methylthiotransferase RimO	rimO		130.98	1311	1148.96	143.172	1358.07	1311	1145.88	127.985	1233.72	1311	1146.45	121.781	944.368	Bcaccae
NJIIIKPE_00684	K03530		DNA-binding protein HU	hup_1		256.67	273	120.337	253.021	251.37	273	117.038	240.393	236.682	273	117.193	276.597	219.256	Bcaccae
NJIIIKPE_00685			Integration host factor subunit alpha	ihfA		108.122	1308	1145.96	123.783	1171.09	1308	1142.88	98.6313	948.272	1308	1143.45	101.951	788.524	Bcaccae
NJIIIKPE_00686	K03924		hypothetical protein			223.326	996	833.96	216.525	1490.78	996	830.882	226.13	1580.57	996	831.455	227.322	1278.45	Bcaccae
NJIIIKPE_00687			putative protein			127.818	870	707.962	140.443	820.862	870	704.884	126.802	751.901	870	705.457	116.209	554.516	Bcaccae
NJIIIKPE_00688			hypothetical protein			115.782	1077	914.96	124.509	940.502	1077	911.882	120.185	921.946	1077	912.455	102.653	633.559	Bcaccae
NJIIIKPE_00689	K07114		hypothetical protein			108.077	984	821.96	110.643	750.818	984	818.884	103.546	713.298	984	819.455	110.042	609.938	Bcaccae
NJIIIKPE_00690	K07114		hypothetical protein			39.3572	1029	866.96	37.9112	271.347	1029	863.882	39.9157	290.078	1029	864.455	40.2446	235.317	Bcaccae
NJIIIKPE_00691			Photosystem I assembly protein Ycf3	ycf3		41.8533	723	560.966	43.6167	201.999	723	557.885	38.5199	180.778	723	558.458	43.4232	164.027	Bcaccae
NJIIIKPE_00692			hypothetical protein			58.1348	1833	1670.96	59.8388	825.482	1833	1667.88	59.7826	838.797	1833	1668.45	54.7828	618.247	Bcaccae
NJIIIKPE_00693			hypothetical protein			66.2757	834	671.962	65.8741	365.442	834	668.884	74.9219	421.577	834	669.457	58.0311	262.776	Bcaccae
NJIIIKPE_00694			hypothetical protein			298.51	291	136.281	217.517	244.731	291	132.848	233.693	261.167	291	133.108	444.32	400.039	Bcaccae
NJIIIKPE_00695			hypothetical protein			22.1517	1122	959.96	19.3054	153	1122	956.882	16.3983	132	1122	957.455	30.7513	199.152	Bcaccae
NJIIIKPE_00696			hypothetical protein			0	120	16.361	0	0	120	15.373	0	0	120	15.167	0	0	Bcaccae
NJIIIKPE_00697			hypothetical protein			809.6	1215	1052.96	832.754	7239.15	1215	1049.88	851.198	7517.74	1215	1050.45	744.847	5292.34	Bcaccae
NJIIIKPE_00698	K02469		DNA gyrase subunit A	gyrA_1		441.9	2571	2408.96	459.65	9141.46	2571	2405.88	459.556	9300.98	2571	2406.45	406.495	6616.62	Bcaccae
NJIIIKPE_00699	K03696		ATP-dependent Clp protease ATP-binding subunit ClpC	clpC		107.677	2535	2372.96	100.448	1967.84	2535	2369.88	107.21	2137.36	2535	2370.45	115.372	1849.85	Bcaccae
NJIIIKPE_00700	K04079		Chaperone protein HtpG	htpG_2		86.8099	2046	1883.96	63.755	991.618	2046	1880.88	92.01	1455.84	2046	1881.45	104.665	1331.98	Bcaccae
NJIIIKPE_00701	K07001		hypothetical protein			12.013	2298	2135.96	12.0805	213.028	2298	2132.88	11.7608	211.019	2298	2133.45	12.1978	176.022	Bcaccae
NJIIIKPE_00702			tRNA-Arg(acg)			1020.47	75	7.367	760.829	46.274	75	7.34	1109.29	68.499	75	7.319	1191.29	58.978	Bcaccae
NJIIIKPE_00703			tRNA-Arg(acg)			735.447	75	7.367	324.341	19.726	75	7.34	749.636	46.29	75	7.319	1132.36	56.061	Bcaccae
NJIIIKPE_00705	K01714	Lysine biosynthesis, DAP aminotransferase pathway, aspartate => lysine	4-hydroxy-tetrahydrodipicolinate synthase	dapA		130.217	894	731.962	129.143	780.401	894	728.884	136.269	835.548	894	729.457	125.239	617.933	Bcaccae
NJIIIKPE_00706	K01972		DNA ligase	ligA		54.4333	2001	1838.96	60.2865	915.274	2001	1835.88	54.3017	838.638	2001	1836.45	48.7118	605.087	Bcaccae
NJIIIKPE_00707	K00554		tRNA (guanine-N(1)-)-methyltransferase	trmD		49.7785	678	515.974	52.7748	224.808	678	512.89	54.2347	234.001	678	513.461	42.3259	147	Bcaccae
NJIIIKPE_00708	K17828	Uridine monophosphate biosynthesis, glutamine (+ PRPP) => UMP	Dihydroorotate dehydrogenase B (NAD(+)), catalytic subunit	pyrD		519.692	912	749.962	572.026	3541.72	912	746.884	522.35	3281.95	912	747.457	464.7	2349.43	Bcaccae
NJIIIKPE_00709	K02823		Dihydroorotate dehydrogenase B (NAD(+)), electron transfer subunit	pyrK_1		419.33	837	674.962	481.386	2682.45	837	671.884	408.36	2308.1	837	672.457	368.245	1674.96	Bcaccae
NJIIIKPE_00710			hypothetical protein			38.1619	447	285.64	43.9023	103.529	447	282.417	35.3629	84.015	447	282.906	35.2205	67.397	Bcaccae
NJIIIKPE_00711			hypothetical protein			0	153	31.192	0	0	153	29.8	0	0	153	29.393	0	0	Bcaccae
NJIIIKPE_00712	K02340	DNA polymerase III complex, bacteria	putative protein YqeN	yqeN		81.3298	1020	857.96	82.5768	584.903	1020	854.882	76.4278	549.635	1020	855.455	84.9848	491.747	Bcaccae
NJIIIKPE_00713	K01241		AMP nucleosidase	amn		124.761	777	614.964	124.519	632.185	777	611.884	120.075	618.071	777	612.457	129.689	537.258	Bcaccae
NJIIIKPE_00714			hypothetical protein			31.0911	450	288.605	37.3532	89	450	285.386	25.4086	61	450	285.88	30.5117	59	Bcaccae
NJIIIKPE_00715			Efflux pump membrane transporter BepE	bepE_2		2.47448	3147	2984.96	2.4025	59.205	3147	2981.88	2.14587	53.828	3147	2982.45	2.87509	58	Bcaccae
NJIIIKPE_00716			Efflux pump periplasmic linker BepF	bepF_2		4.9549	1110	947.96	6.11505	47.857	1110	944.882	4.05852	32.26	1110	945.455	4.69113	30	Bcaccae
NJIIIKPE_00717			Outer membrane protein OprM	oprM_3		2.98971	1398	1235.96	3.43171	35.017	1398	1232.88	2.06149	21.381	1398	1233.45	3.47593	29	Bcaccae
NJIIIKPE_00718	K07164		hypothetical protein			200.65	831	668.962	246.283	1360.17	831	665.884	189.157	1059.59	831	666.457	166.51	750.61	Bcaccae
NJIIIKPE_00719			GTP cyclohydrolase 1 type 2			45.808	1095	932.96	48.3154	372.141	1095	929.882	44.9083	351.294	1095	930.455	44.2004	278.179	Bcaccae
NJIIIKPE_00720			hypothetical protein			44.8152	414	253.135	41.1517	86	414	249.803	41.9	88.05	414	250.267	51.3939	87	Bcaccae
NJIIIKPE_00721			hypothetical protein			0.909966	678	515.974	0.939018	4	678	512.89	0.927084	4	678	513.461	0.863795	3	Bcaccae
NJIIIKPE_00722			hypothetical protein			0.132706	1206	1043.96	0	0	1206	1040.88	0.114204	1	1206	1041.45	0.283914	2	Bcaccae
NJIIIKPE_00723	K21572		hypothetical protein			0.134853	2025	1862.96	0.325093	5	2025	1859.88	0	0	2025	1860.45	0.079465	1	Bcaccae
NJIIIKPE_00724			TonB-dependent receptor P39			0.12624	3171	3008.96	0.201277	5	3171	3005.88	0.079094	2	3171	3006.45	0.098349	2	Bcaccae
NJIIIKPE_00725	K01206	Glycoside Hydrolases	hypothetical protein			13.8509	1476	1313.96	14.4734	157.004	1476	1310.88	12.424	137.006	1476	1311.45	14.6552	130.002	Bcaccae
NJIIIKPE_00726			hypothetical protein			23.9454	276	122.965	21.4934	21.819	276	119.636	25.8343	26	276	119.802	24.5086	19.86	Bcaccae
NJIIIKPE_00727	K02069	Putative ABC transport system	putative iron export permease protein FetB	fetB		16.3289	795	632.963	17.1422	89.578	795	629.884	17.0577	90.385	795	630.457	14.7869	63.057	Bcaccae
NJIIIKPE_00728	K02068	Putative ABC transport system	ABC transporter ATP-binding protein YtrE	ytrE		34.6236	621	458.995	34.2117	129.641	621	455.913	38.2135	146.56	621	456.471	31.4457	97.091	Bcaccae
NJIIIKPE_00729			hypothetical protein			124.018	543	381.096	124.775	392.573	543	377.984	120.006	381.587	543	378.544	127.272	325.875	Bcaccae
NJIIIKPE_00730	K10536		Agmatine deiminase	aguA		183.812	1116	953.96	191.255	1506.27	1116	950.882	189.437	1515.33	1116	951.455	170.744	1098.85	Bcaccae
NJIIIKPE_00731	K12251		N-carbamoyl-D-amino acid hydrolase			123.161	885	722.962	119.55	713.546	885	719.884	132.617	803.118	885	720.457	117.315	571.698	Bcaccae
NJIIIKPE_00732			hypothetical protein			467.187	345	186.273	417.728	642.394	345	182.785	498.047	765.822	345	183.233	485.786	602.075	Bcaccae
NJIIIKPE_00733	K01876	Aminoacyl-tRNA biosynthesis, eukaryotes	Aspartate--tRNA ligase	aspS		369.484	1764	1601.96	335.008	4430.63	1764	1598.88	403.975	5433.6	1764	1599.45	369.47	3997.19	Bcaccae
NJIIIKPE_00734	K07029		lipid kinase YegS	yegS		99.9184	1026	863.96	98.8866	705.326	1026	860.882	111.436	807.024	1026	861.455	89.4323	521.111	Bcaccae
NJIIIKPE_00735	K00652		8-amino-7-oxononanoate synthase	bioF_1		1015.31	1185	1022.96	977.854	8258.31	1185	1019.88	1050.79	9015.31	1185	1020.46	1017.28	7021.6	Bcaccae
NJIIIKPE_00736			hypothetical protein			14.6135	348	189.117	19.2156	30.002	348	185.639	15.0914	23.568	348	186.092	9.5335	12	Bcaccae
NJIIIKPE_00737			hypothetical protein			21.1631	369	209.242	31.8377	54.998	369	205.838	21.6175	37.432	369	206.274	10.0341	14	Bcaccae
NJIIIKPE_00738			hypothetical protein			0.650225	2412	2249.96	0.699858	13	2412	2246.88	0.92073	17.403	2412	2247.45	0.330088	5.018	Bcaccae
NJIIIKPE_00739			hypothetical protein			1.65102	2334	2171.96	1.5751	28.243	2334	2168.88	1.40292	25.597	2334	2169.45	1.97504	28.982	Bcaccae
NJIIIKPE_00740			hypothetical protein			2.4549	2346	2183.96	2.28735	41.242	2346	2180.88	2.36646	43.416	2346	2181.45	2.71088	40	Bcaccae
NJIIIKPE_00741	K02003	Putative ABC transport system	putative ABC transporter ATP-binding protein YknY	yknY_2		7.21935	675	512.974	9.09584	38.521	675	509.891	5.03202	21.584	675	510.463	7.53019	26	Bcaccae
NJIIIKPE_00742	K02004	Putative ABC transport system	hypothetical protein			1.05646	2397	2234.96	1.13813	21	2397	2231.88	0.905443	17	2397	2232.45	1.1258	17	Bcaccae
NJIIIKPE_00743			hypothetical protein			0.538387	2400	2237.96	0.541239	10	2400	2234.88	0.478709	9	2400	2235.45	0.595214	9	Bcaccae
NJIIIKPE_00744			hypothetical protein			0.583958	2379	2216.96	0.601002	11	2379	2213.88	0.48325	9	2379	2214.45	0.667621	10	Bcaccae
NJIIIKPE_00745			Multidrug resistance protein MdtA	mdtA_3		0.53939	1251	1088.96	0.55616	5	1251	1085.88	0.109471	1	1251	1086.45	0.95254	7	Bcaccae
NJIIIKPE_00746			hypothetical protein			0.47036	1473	1310.96	0.369583	4	1473	1307.88	0.363559	4	1473	1308.45	0.677937	6	Bcaccae
NJIIIKPE_00747			Transcriptional regulatory protein ZraR	zraR_1		6.92458	1377	1214.96	7.57693	76	1377	1211.88	7.08171	72.196	1377	1212.45	6.11511	50.15	Bcaccae
NJIIIKPE_00748	K13598		Adaptive-response sensory-kinase SasA	sasA_4		3.13704	1278	1115.96	3.14768	29	1278	1112.88	3.07677	28.804	1278	1113.45	3.18666	24	Bcaccae
NJIIIKPE_00749			tRNA-Pro(tgg)			824.193	76	7.653	759.737	48	76	7.55	888.739	56.446	76	7.535	824.103	42	Bcaccae
NJIIIKPE_00751			hypothetical protein			37.0001	162	36.351	19.9928	6	162	34.815	30.7302	9	162	34.338	60.2775	14	Bcaccae
NJIIIKPE_00752			hypothetical protein			25.07	195	57.96	27.1678	13	195	55.73	21.3301	10	195	55.346	26.7121	10	Bcaccae
NJIIIKPE_00753	K15460		tRNA1(Val) (adenine(37)-N6)-methyltransferase	yfiC		9.56846	711	548.967	10.1497	46	711	545.885	8.27496	38	711	546.458	10.2807	38	Bcaccae
NJIIIKPE_00754	K01338		Lon protease	lon		277.939	2469	2306.96	297.76	5671.07	2469	2303.88	273.129	5293.52	2469	2304.45	262.928	4098.34	Bcaccae
NJIIIKPE_00755	K00773		Queuine tRNA-ribosyltransferase	tgt		202.413	1131	968.96	196.913	1575.21	1131	965.882	205.369	1668.69	1131	966.455	204.956	1339.81	Bcaccae
NJIIIKPE_00756	K11720	Lipopolysaccharide export system	hypothetical protein			138.781	1098	935.96	139.803	1080.27	1098	932.882	139.22	1092.56	1098	933.455	137.319	867.017	Bcaccae
NJIIIKPE_00757			hypothetical protein			106.962	504	342.21	102.647	290	504	339.084	113.334	323.284	504	339.62	104.904	240.985	Bcaccae
NJIIIKPE_00758	K01079	Serine biosynthesis, glycerate-3P => serine	Phosphoserine phosphatase SerB2	serB2		236.443	1230	1067.96	259.046	2283.97	1230	1064.88	236.04	2114.48	1230	1065.45	214.242	1543.98	Bcaccae
NJIIIKPE_00759	K11927		ATP-dependent RNA helicase CshA	cshA_1		122.834	1263	1100.96	124.158	1128.51	1263	1097.88	133.593	1233.83	1263	1098.45	110.75	822.864	Bcaccae
NJIIIKPE_00760			hypothetical protein			60.0993	798	635.963	70.6402	370.887	798	632.884	54.1876	288.497	798	633.457	55.47	237.672	Bcaccae
NJIIIKPE_00761	K00012	Nucleotide sugar biosynthesis, eukaryotes	UDP-glucose 6-dehydrogenase TuaD	tuaD_1		146.137	1314	1151.96	131.272	1248.44	1314	1148.88	158.572	1532.56	1314	1149.45	148.566	1155.09	Bcaccae
NJIIIKPE_00762	K01790		dTDP-4-dehydrorhamnose 3,5-epimerase	rfbC_1		99.0165	549	387.085	115.899	370.377	549	383.973	96.3389	311.185	549	384.534	84.8118	220.594	Bcaccae
NJIIIKPE_00763			hypothetical protein			86.1436	1059	896.96	89.2895	661.199	1059	893.882	80.8671	608.091	1059	894.455	88.2744	534.068	Bcaccae
NJIIIKPE_00764			hypothetical protein			105.602	531	369.122	125.457	382.316	531	366.014	94.9066	292.22	531	366.567	96.4416	239.123	Bcaccae
NJIIIKPE_00765	K00041	D-Galacturonate degradation (bacteria), D-galacturonate => pyruvate + D-glyceraldehyde 3P, Pentose and glucuronate interconversions	Altronate oxidoreductase	uxaB		22.9955	1443	1280.96	20.9036	221.063	1443	1277.88	25.2147	271.057	1443	1278.45	22.8683	197.752	Bcaccae
NJIIIKPE_00766	K02529		HTH-type transcriptional repressor PurR	purR_1		6.69913	1068	905.96	6.55131	49	1068	902.882	5.97809	45.406	1068	903.455	7.56797	46.248	Bcaccae
NJIIIKPE_00767	K01812	D-Galacturonate degradation (bacteria), D-galacturonate => pyruvate + D-glyceraldehyde 3P	Uronate isomerase	uxaC		55.7762	1404	1241.96	45.2535	464	1404	1238.88	59.2054	617.032	1404	1239.45	62.8699	527.08	Bcaccae
NJIIIKPE_00768			hypothetical protein			53.9061	420	259.028	58.6879	125.503	420	255.707	48.2078	103.7	420	256.189	54.8225	95	Bcaccae
NJIIIKPE_00769			Multidrug resistance protein MdtH	mdtH		140.05	1389	1226.96	138.919	1407.18	1389	1223.88	144.94	1492.26	1389	1224.45	136.29	1128.78	Bcaccae
NJIIIKPE_00770			Putative metallo-hydrolase YycJ	yycJ		95.2186	804	641.962	103.414	548.086	804	638.884	99.3599	534.011	804	639.457	82.8817	358.487	Bcaccae
NJIIIKPE_00771			tRNA-Lys(ctt)			4809.83	74	7.079	4534.37	265	74	7.127	4930.13	295.582	74	7.057	4965	237	Bcaccae
NJIIIKPE_00773			hypothetical protein			9.87549	261	109.958	12.1174	11	261	106.796	13.357	12	261	106.819	4.15211	3	Bcaccae
NJIIIKPE_00774			hypothetical protein			74.1416	435	273.8	77.4186	175	435	270.532	71.3636	162.41	435	271.02	73.6427	135	Bcaccae
NJIIIKPE_00775	K15977		hypothetical protein			42.735	438	276.762	45.5164	104	438	273.5	36.6916	84.419	438	273.989	45.9969	85.244	Bcaccae
NJIIIKPE_00776			hypothetical protein			857.851	552	390.08	791.637	2549.4	552	386.969	868.713	2827.93	552	387.529	913.201	2393.73	Bcaccae
NJIIIKPE_00777			hypothetical protein			19.4108	519	357.155	21.0292	62.007	519	354.039	17.3699	51.733	519	354.587	19.8332	47.569	Bcaccae
NJIIIKPE_00778			Outer membrane protein assembly factor BamA	bamA_1		12.0467	2310	2147.96	14.3236	254.001	2310	2144.88	11.3072	204.021	2310	2145.45	10.5094	152.511	Bcaccae
NJIIIKPE_00779	K03437		23S rRNA (guanosine-2'-O-)-methyltransferase RlmB	rlmB_1		66.305	768	605.965	73.6879	368.64	768	602.884	68.2448	346.115	768	603.457	56.9823	232.589	Bcaccae
NJIIIKPE_00780			hypothetical protein			49.1817	387	226.71	45.3263	84.836	387	223.342	55.3594	104.011	387	223.779	46.8595	70.928	Bcaccae
NJIIIKPE_00781			hypothetical protein			77.6812	1077	914.96	83.1101	627.79	1077	911.882	79.0345	606.278	1077	912.455	70.899	437.577	Bcaccae
NJIIIKPE_00782	K03101		Lipoprotein signal peptidase	lspA		61.2306	660	497.98	63.2915	260.205	660	494.894	60.6205	252.376	660	495.466	59.7799	200.342	Bcaccae
NJIIIKPE_00783	K06204		RNA polymerase-binding transcription factor DksA	dksA		558.315	381	220.865	615.021	1121.44	381	217.482	551.751	1009.45	381	217.933	508.174	749.097	Bcaccae
NJIIIKPE_00784	K01870	Aminoacyl-tRNA biosynthesis, eukaryotes	Isoleucine--tRNA ligase	ileS		279.257	3489	3326.96	279.136	7666.95	3489	3323.88	297.677	8323.52	3489	3324.45	260.957	5868.04	Bcaccae
NJIIIKPE_00785			Inner membrane protein YhiM	yhiM		7.88602	1050	887.96	6.82053	50	1050	884.882	6.98557	52	1050	885.455	9.85197	59.006	Bcaccae
NJIIIKPE_00786			hypothetical protein			26.9205	1539	1376.96	22.7729	258.88	1539	1373.88	28.7314	332.064	1539	1374.45	29.2574	272	Bcaccae
NJIIIKPE_00787	K08138		D-xylose-proton symporter	xylE_1		2.9676	1464	1301.96	1.58159	17	1464	1298.88	3.11166	34	1464	1299.45	4.20956	37	Bcaccae
NJIIIKPE_00788	K01805	Fructose and mannose metabolism	Xylose isomerase	xylA		11.0863	1317	1154.96	9.59826	91.52	1317	1151.88	10.6248	102.954	1317	1152.45	13.0357	101.616	Bcaccae
NJIIIKPE_00789	K00854	Glucuronate pathway (uronate pathway), Fructose and mannose metabolism	Xylulose kinase	xylB_2		7.56722	1521	1358.96	4.85806	54.504	1521	1355.88	5.72244	65.271	1521	1356.45	12.1212	111.212	Bcaccae
NJIIIKPE_00790			hypothetical protein			2.35686	732	569.966	1.2751	6	732	566.885	3.14543	15	732	567.458	2.65005	10.172	Bcaccae
NJIIIKPE_00791	K00941		Hydroxymethylpyrimidine/phosphomethylpyrimidine kinase	thiD		55.3868	837	674.962	58.3244	325.003	837	671.884	50.2262	283.885	837	672.457	57.6097	262.037	Bcaccae
NJIIIKPE_00792	K00645		Malonyl CoA-acyl carrier protein transacylase	fabD		734.545	888	725.962	709.36	4251.47	888	722.884	798.361	4854.95	888	723.457	695.913	3405.42	Bcaccae
NJIIIKPE_00793	K01903	Citrate cycle (TCA cycle, Krebs cycle), Dicarboxylate-hydroxybutyrate cycle	Succinate--CoA ligase [ADP-forming] subunit beta	sucC		25.0056	1131	968.96	18.5788	148.622	1131	965.882	18.6826	151.802	1131	966.455	37.7556	246.812	Bcaccae
NJIIIKPE_00794	K01902	Citrate cycle (TCA cycle, Krebs cycle), Dicarboxylate-hydroxybutyrate cycle	Succinate--CoA ligase [ADP-forming] subunit alpha	sucD		56.5022	969	806.96	38.308	255.212	969	803.884	44.4247	300.424	969	804.455	86.7739	472.165	Bcaccae
NJIIIKPE_00795			hypothetical protein			4172.98	246	97.312	5017.07	4030.63	246	94.337	3543.58	2812.15	246	94.253	3958.3	2523.51	Bcaccae
NJIIIKPE_00796			hypothetical protein			5.22834	564	402.06	6.327	21.001	564	398.95	4.17726	14.019	564	399.514	5.18076	14	Bcaccae
NJIIIKPE_00797			hypothetical protein			6.71496	318	160.919	5.26906	7	318	157.412	8.31743	11.014	318	157.796	6.5584	7	Bcaccae
NJIIIKPE_00798	K01915		Glutamine synthetase	glnA_1		34.8718	1503	1340.96	33.2634	368.249	1503	1337.88	38.3786	431.94	1503	1338.45	32.9735	298.519	Bcaccae
NJIIIKPE_00799	K00567		Methylated-DNA--protein-cysteine methyltransferase	ogt		26.2583	534	372.113	21.1582	65	534	369.007	26.7379	83	534	369.56	30.8788	77.188	Bcaccae
NJIIIKPE_00800			Polyphosphate:ADP phosphotransferase			21.6762	888	725.962	18.8815	113.164	888	722.884	20.5578	125.015	888	723.457	25.5894	125.22	Bcaccae
NJIIIKPE_00801			hypothetical protein			20.669	714	551.967	11.6572	53.121	714	548.885	20.3578	94	714	549.458	29.9921	111.466	Bcaccae
NJIIIKPE_00802			hypothetical protein			9.64091	510	348.183	6.66326	19.154	510	345.067	10.4597	30.362	510	345.603	11.7998	27.584	Bcaccae
NJIIIKPE_00803			hypothetical protein			7.61553	936	773.962	6.86364	43.856	936	770.884	7.42568	48.155	936	771.455	8.55728	44.653	Bcaccae
NJIIIKPE_00804			hypothetical protein			3.29099	429	267.891	3.16506	7	429	264.603	2.24626	5	429	265.088	4.46166	8	Bcaccae
NJIIIKPE_00805			Ferredoxin-type protein NapF	napF_2		1.36488	942	779.962	0.931792	6	942	776.884	1.07109	7	942	777.455	2.09177	11	Bcaccae
NJIIIKPE_00806	K07001		putative NTE family protein			58.4287	807	644.962	54.896	292.303	807	641.884	62.0517	335.064	807	642.457	58.3383	253.513	Bcaccae
NJIIIKPE_00807	GH13	Glycoside Hydrolases	Alpha-1,4-glucan:maltose-1-phosphate maltosyltransferase	glgE		77.6065	1698	1535.96	78.9959	1001.71	1698	1532.88	76.2138	982.786	1698	1533.45	77.6099	804.992	Bcaccae
NJIIIKPE_00808			hypothetical protein			14.2819	477	315.375	15.0717	39.242	477	312.205	10.7544	28.245	477	312.713	17.0198	36	Bcaccae
NJIIIKPE_00809	K00700	Glycoside Hydrolases	1,4-alpha-glucan branching enzyme GlgB	glgB		131.008	2013	1850.96	124.304	1899.51	2013	1847.88	128.837	2002.77	2013	1848.45	139.883	1748.95	Bcaccae
NJIIIKPE_00810			Toxin-antitoxin biofilm protein TabA	tabA		135.597	447	285.64	148.719	350.707	447	282.417	129.111	306.739	447	282.906	128.96	246.775	Bcaccae
NJIIIKPE_00811			hypothetical protein			132.306	675	512.974	129.259	547.415	675	509.891	132.064	566.472	675	510.463	135.594	468.176	Bcaccae
NJIIIKPE_00812	K02619		hypothetical protein			25.3656	597	435.008	29.9125	107.426	597	431.926	26.0154	94.527	597	432.481	20.1689	59	Bcaccae
NJIIIKPE_00813	K01665		Isochorismate synthase MenF	menF_2		21.708	999	836.96	20.3481	140.6	999	833.882	23.1611	162.473	999	834.455	21.6149	122	Bcaccae
NJIIIKPE_00814			hypothetical protein			251.956	735	572.966	253.811	1200.6	735	569.885	265.823	1274.37	735	570.458	236.233	911.522	Bcaccae
NJIIIKPE_00815			tRNA-Arg(tct)			17.6942	75	7.367	32.8839	2	75	7.34	0	0	75	7.319	20.1988	1	Bcaccae
NJIIIKPE_00816			hypothetical protein			14.5274	2040	1877.96	14.714	228.126	2040	1874.88	15.1253	238.559	2040	1875.45	13.7428	174.336	Bcaccae
NJIIIKPE_00817	K12942		p-aminobenzoyl-glutamate transport protein	abgT		35.8927	1455	1292.96	36.9611	394.538	1455	1289.88	32.3449	350.971	1455	1290.45	38.372	334.935	Bcaccae
NJIIIKPE_00818			hypothetical protein			32.2928	729	566.966	34.7717	162.758	729	563.885	28.4396	134.906	729	564.458	33.6671	128.54	Bcaccae
NJIIIKPE_00819			Adaptive-response sensory-kinase SasA	sasA_5		9.58288	4314	4151.96	10.8243	371.031	4314	4148.88	9.22654	322.023	4314	4149.45	8.69785	244.122	Bcaccae
NJIIIKPE_00820	K00948	PRPP biosynthesis, ribose 5P => PRPP	Ribose-phosphate pyrophosphokinase	prs		1086.2	939	776.962	1046.55	6713.03	939	773.884	1235	8040.03	939	774.455	977.054	5118.21	Bcaccae
NJIIIKPE_00821			hypothetical protein			13.3946	1170	1007.96	17.7088	147.364	1170	1004.88	12.3293	104.224	1170	1005.46	10.1457	69	Bcaccae
NJIIIKPE_00822	K07263		putative zinc protease			63.3911	1284	1121.96	63.0991	584.466	1284	1118.88	64.1004	603.34	1284	1119.45	62.9737	476.836	Bcaccae
NJIIIKPE_00823	K00979		8-amino-3,8-dideoxy-manno-octulosonate cytidylyltransferase	kdsB		90.8845	753	590.965	92.3865	450.743	753	587.885	95.1997	470.808	753	588.458	85.0674	338.596	Bcaccae
NJIIIKPE_00824	K00950		hypothetical protein			57.7543	369	209.242	71.4664	123.455	369	205.838	52.3411	90.633	369	206.274	49.4555	69.002	Bcaccae
NJIIIKPE_00825	K05366	GlycosylTransferases	Penicillin-binding protein 1A	mrcA		67.7195	2325	2162.96	70.993	1267.72	2325	2159.88	64.3244	1168.75	2325	2160.45	67.8412	991.384	Bcaccae
NJIIIKPE_00826			hypothetical protein			41.5259	120	16.361	52.169	7.046	120	15.373	23.1984	3	120	15.167	49.2102	5.048	Bcaccae
NJIIIKPE_00827			hypothetical protein			77.5667	513	351.172	77.7793	225.498	513	348.056	82.4198	241.322	513	348.599	72.5011	170.952	Bcaccae
NJIIIKPE_00828	K00973		Glucose-1-phosphate thymidylyltransferase 2	rffH_1		178.926	363	203.468	173.534	291.501	363	200.045	187.424	315.405	363	200.488	175.821	238.43	Bcaccae
NJIIIKPE_00829	K01710		dTDP-glucose 4,6-dehydratase	rfbB_1		67.2478	1131	968.96	73.4702	587.727	1131	965.882	69.7364	566.631	1131	966.455	58.5369	382.661	Bcaccae
NJIIIKPE_00830	K00067		dTDP-4-dehydrorhamnose reductase	rmlD_1		36.214	579	417.028	38.9719	134.176	579	413.939	37.3543	130.075	579	414.498	32.316	90.603	Bcaccae
NJIIIKPE_00831	K00067		hypothetical protein			86.104	264	112.523	98.8629	91.841	264	109.337	80.1986	73.765	264	109.389	79.2504	58.638	Bcaccae
NJIIIKPE_00832	K01790		dTDP-4-dehydrorhamnose 3,5-epimerase	rfbC_2		47.8996	582	420.022	54.0471	187.415	582	416.936	45.8273	160.735	582	417.494	43.8244	123.757	Bcaccae
NJIIIKPE_00833	K00012	Nucleotide sugar biosynthesis, eukaryotes	UDP-glucose 6-dehydrogenase	ugd_1		176.971	1347	1184.96	195.786	1915.33	1347	1181.88	176.704	1756.86	1347	1182.45	158.423	1267.09	Bcaccae
NJIIIKPE_00834	K08679		UDP-N-acetylglucosamine 4-epimerase	wbgU_1		84.7224	1062	899.96	85.5656	635.742	1062	896.882	84.8373	640.087	1062	897.455	83.7644	508.482	Bcaccae
NJIIIKPE_00835	K00973		UTP--glucose-1-phosphate uridylyltransferase	cugP		67.1978	780	617.964	63.5169	324.049	780	614.884	71.2679	368.641	780	615.457	66.8087	278.121	Bcaccae
NJIIIKPE_00836	K18677		Galactokinase	galK_2		54.3902	591	429.015	53.1171	188.133	591	425.932	55.2141	197.837	591	426.484	54.8394	158.197	Bcaccae
NJIIIKPE_00837	K18677		Galactokinase	galK_3		113.309	414	253.135	123.422	257.931	414	249.803	112.523	236.459	414	250.267	103.982	176.021	Bcaccae
NJIIIKPE_00838			hypothetical protein			653.49	153	31.192	746.445	192.221	153	29.8	653.379	163.792	153	29.393	560.647	111.464	Bcaccae
NJIIIKPE_00839			hypothetical protein			213.123	198	60.097	197.143	97.812	198	57.798	206.112	100.215	198	57.431	236.114	91.722	Bcaccae
NJIIIKPE_00840			hypothetical protein			122.855	417	256.085	139.578	295.092	417	252.753	122.697	260.884	417	253.226	106.29	182.055	Bcaccae
NJIIIKPE_00841			UDP-Gal:alpha-D-GlcNAc-diphosphoundecaprenol beta-1,3-galactosyltransferase	wbbD		114.257	813	650.962	106.968	574.866	813	647.884	128.374	699.667	813	648.457	107.43	471.207	Bcaccae
NJIIIKPE_00842	K00826	Isoleucine biosynthesis, threonine => 2-oxobutanoate => isoleucine	Branched-chain-amino-acid aminotransferase	ilvE_1		190.987	930	767.962	195.509	1239.55	930	764.884	198.712	1278.6	930	765.455	178.74	925.434	Bcaccae
NJIIIKPE_00843			UDP-glucose:undecaprenyl-phosphate glucose-1-phosphate transferase	wcaJ_1		122.269	687	524.973	142.593	618.007	687	521.887	119.272	523.639	687	522.458	104.942	370.856	Bcaccae
NJIIIKPE_00844	K01586	Lysine biosynthesis, DAP aminotransferase pathway, aspartate => lysine	Diaminopimelate decarboxylase	lysA_1		126.756	1212	1049.96	131.989	1144.11	1212	1046.88	133.593	1176.51	1212	1047.45	114.687	812.557	Bcaccae
NJIIIKPE_00845			hypothetical protein			48.6204	870	707.962	48.6361	284.268	870	704.884	53.2283	315.629	870	705.457	43.9969	209.94	Bcaccae
NJIIIKPE_00846			2,3,4,5-tetrahydropyridine-2,6-dicarboxylate N-acetyltransferase	dapH_1		37.9835	471	309.421	41.792	106.758	471	306.238	36.1416	93.107	471	306.742	36.0167	74.728	Bcaccae
NJIIIKPE_00847	GT11	GlycosylTransferases	O-antigen biosynthesis glycosyltransferase WbnK	wbnK_1		30.0229	897	734.962	28.3818	172.212	897	731.884	34.0587	209.694	897	732.457	27.6284	136.88	Bcaccae
NJIIIKPE_00848			hypothetical protein			24.6434	933	770.962	24.116	153.496	933	767.884	24.9584	161.224	933	768.455	24.856	129.197	Bcaccae
NJIIIKPE_00849			hypothetical protein			586.512	141	25.096	564.667	116.99	141	23.84	610.222	122.379	141	23.499	584.647	92.927	Bcaccae
NJIIIKPE_00850			hypothetical protein			0	96	10.67	0	0	96	9.81	0	0	96	9.747	0	0	Bcaccae
NJIIIKPE_00851			hypothetical protein			78.1535	168	39.952	48.0356	15.844	168	38.277	95.6922	30.812	168	37.811	90.7327	23.205	Bcaccae
NJIIIKPE_00852	K13663		hypothetical protein			12.3647	1011	848.96	11.0164	77.212	1011	845.882	13.2344	94.174	1011	846.455	12.8433	73.533	Bcaccae
NJIIIKPE_00853			hypothetical protein			27.9618	1326	1163.96	26.7514	257.065	1326	1160.88	30.3206	296.103	1326	1161.45	26.8135	210.649	Bcaccae
NJIIIKPE_00854	GT4	GlycosylTransferases	UDP-N-acetylglucosamine--peptide N-acetylglucosaminyltransferase GtfA subunit	gtfA_1		49.7464	1086	923.96	52.772	402.546	1086	920.882	50.8016	393.548	1086	921.455	45.6655	284.62	Bcaccae
NJIIIKPE_00855			hypothetical protein			14.7329	1263	1100.96	12.1921	110.818	1263	1097.88	18.4759	170.639	1263	1098.45	13.5306	100.532	Bcaccae
NJIIIKPE_00856			hypothetical protein			20.5495	1074	911.96	17.9654	135.26	1074	908.882	25.0017	191.159	1074	909.455	18.6813	114.919	Bcaccae
NJIIIKPE_00857	GT2	GlycosylTransferases	hypothetical protein			68.3993	915	752.962	59.5523	370.195	915	749.884	76.2667	481.112	915	750.457	69.3789	352.173	Bcaccae
NJIIIKPE_00858			hypothetical protein			627.818	195	57.96	567.569	271.586	195	55.73	670.336	314.267	195	55.346	645.551	241.669	Bcaccae
NJIIIKPE_00859			hypothetical protein			406.434	99	11.168	263.277	24.275	99	10.34	456.071	39.67	99	10.282	499.952	34.769	Bcaccae
NJIIIKPE_00860	K16692		Tyrosine-protein kinase ptk	ptk_1		203.605	2421	2258.96	214.232	3995.32	2421	2255.88	202.335	3839.76	2421	2256.45	194.248	2964.74	Bcaccae
NJIIIKPE_00861	K01991		hypothetical protein			235.446	831	668.962	249.677	1378.92	831	665.884	229.021	1282.89	831	666.457	227.639	1026.18	Bcaccae
NJIIIKPE_00862			UDP-N-acetyl-alpha-D-glucosamine C6 dehydratase	pglF		167.265	1926	1763.96	165.974	2417.05	1926	1760.88	171.674	2543.03	1926	1761.45	164.146	1955.71	Bcaccae
NJIIIKPE_00863			Transcription antitermination protein RfaH	rfaH_1		304.74	573	411.037	303.111	1028.59	573	407.946	316.081	1084.72	573	408.506	295.027	815.199	Bcaccae
NJIIIKPE_00864	K01874	Aminoacyl-tRNA biosynthesis, eukaryotes	Methionine--tRNA ligase	metG		300.623	2040	1877.96	322.506	5000.15	2040	1874.88	292.326	4610.6	2040	1875.45	287.037	3641.23	Bcaccae
NJIIIKPE_00865			hypothetical protein			136.628	1449	1286.96	137.049	1456.13	1449	1283.88	141.255	1525.62	1449	1284.45	131.581	1143.18	Bcaccae
NJIIIKPE_00866	K12990		hypothetical protein			59.1058	876	713.962	68.575	404.203	876	710.884	56.8976	340.259	876	711.457	51.8449	249.493	Bcaccae
NJIIIKPE_00867			hypothetical protein			35.2287	1053	890.96	36.4764	268.305	1053	887.882	34.5183	257.822	1053	888.455	34.6915	208.479	Bcaccae
NJIIIKPE_00868	K07271		hypothetical protein			66.173	864	701.962	69.8526	404.813	864	698.884	61.6181	362.268	864	699.457	67.0483	317.214	Bcaccae
NJIIIKPE_00869			hypothetical protein			86.97	1023	860.96	91.3141	649.052	1023	857.882	85.3966	616.289	1023	858.455	84.1994	488.911	Bcaccae
NJIIIKPE_00870			hypothetical protein			26.9025	1116	953.96	29.9129	235.585	1116	950.882	25.1165	200.911	1116	951.455	25.678	165.255	Bcaccae
NJIIIKPE_00871	GT4	GlycosylTransferases	D-inositol-3-phosphate glycosyltransferase	mshA_3		119.207	1266	1103.96	126.255	1150.7	1266	1100.88	112.642	1043.17	1266	1101.45	118.724	884.52	Bcaccae
NJIIIKPE_00872	GT2	GlycosylTransferases	PGL/p-HBAD biosynthesis glycosyltransferase			50.9076	756	593.965	54.8895	269.159	756	590.885	52.372	260.327	756	591.458	45.4611	181.873	Bcaccae
NJIIIKPE_00873			hypothetical protein			13.0319	855	692.962	12.7714	73.065	855	689.884	13.0488	75.729	855	690.457	13.2755	62	Bcaccae
NJIIIKPE_00874			Thiol-disulfide oxidoreductase ResA	resA_4		0.435051	1083	920.96	0.657613	5	1083	917.882	0.64754	5	1083	918.455	0	0	Bcaccae
NJIIIKPE_00875			hypothetical protein			0.508033	234	87.53	1.5241	1.101	234	84.65	0	0	234	84.489	0	0	Bcaccae
NJIIIKPE_00876			hypothetical protein			0.33525	1404	1241.96	0.575288	5.899	1404	1238.88	0.191904	2	1404	1239.45	0.238559	2	Bcaccae
NJIIIKPE_00877			Thiol-disulfide oxidoreductase ResA	resA_5		0.609871	390	229.635	0	0	390	226.268	0.525365	1	390	226.708	1.30425	2	Bcaccae
NJIIIKPE_00878			hypothetical protein			1.85366	273	120.337	1.00657	1	273	117.038	2.03136	2	273	117.193	2.52305	2	Bcaccae
NJIIIKPE_00879	GH105; PL33	Glycoside Hydrolases, Polysaccharide Lyases	hypothetical protein			0.827856	2949	2786.96	0.651931	15	2949	2783.88	0.982111	23	2949	2784.45	0.849526	16	Bcaccae
NJIIIKPE_00880	GH31	Glycoside Hydrolases	hypothetical protein			0.545623	3870	3707.96	0.457335	14	3870	3704.88	0.609625	19	3870	3705.45	0.569909	14.284	Bcaccae
NJIIIKPE_00881			hypothetical protein			0.875444	771	608.965	0.596719	3	771	605.884	0.392395	2	771	606.457	1.63722	6.716	Bcaccae
NJIIIKPE_00882	GH2	Glycoside Hydrolases	hypothetical protein			0.183291	2724	2561.96	0.283674	6	2724	2558.88	0.09291	2	2724	2559.45	0.173289	3	Bcaccae
NJIIIKPE_00883			hypothetical protein			0.699883	1146	983.96	0.861712	7	1146	980.882	0.48476	4	1146	981.455	0.753176	5	Bcaccae
NJIIIKPE_00884			hypothetical protein			0.611511	2406	2243.96	0.539792	10	2406	2240.88	0.371332	7	2406	2241.45	0.92341	14	Bcaccae
NJIIIKPE_00885	K21572		hypothetical protein			1.00682	2028	1865.96	0.843883	13	2028	1862.88	0.510491	8	2028	1863.45	1.66609	21	Bcaccae
NJIIIKPE_00886			TonB-dependent receptor P26			1.04648	3465	3302.96	1.17351	32	3465	3299.88	0.756492	21	3465	3300.45	1.20945	27	Bcaccae
NJIIIKPE_00887	K01190	Glycoside Hydrolases, Galactose metabolism	Putative beta-glucuronidase			0.510283	2109	1946.96	0.311067	5	2109	1943.88	0.611524	10	2109	1944.45	0.608259	8	Bcaccae
NJIIIKPE_00888	GH29	Glycoside Hydrolases	hypothetical protein			2.01071	1431	1268.96	2.00453	21	1431	1265.88	2.15982	23	1431	1266.45	1.86779	16	Bcaccae
NJIIIKPE_00889			hypothetical protein			0	132	20.963	0	0	132	19.825	0	0	132	19.516	0	0	Bcaccae
NJIIIKPE_00890			Sensor histidine kinase RcsC	rcsC_9		5.04021	4035	3872.96	5.94226	190	4035	3869.88	4.55646	148.334	4035	3870.45	4.6219	121	Bcaccae
NJIIIKPE_00891			2-methoxy-6-polyprenyl-1,4-benzoquinol methylase, mitochondrial	COQ5_1		36.6647	774	611.964	37.3745	188.825	774	608.884	27.3326	140.001	774	609.457	45.2869	186.689	Bcaccae
NJIIIKPE_00892			Multiple antibiotic resistance protein MarA	marA		56.9352	351	191.982	53.8221	85.306	351	188.515	40.4145	64.091	351	188.961	76.5689	97.865	Bcaccae
NJIIIKPE_00893			hypothetical protein			53.5264	219	75.711	31.7655	19.855	219	73.045	56.8103	34.909	219	72.789	72.0034	35.45	Bcaccae
NJIIIKPE_00894	K12410		NAD-dependent protein deacylase	cobB		133.337	699	536.969	85.0735	377.14	699	533.887	119.136	535.07	699	534.458	195.801	707.835	Bcaccae
NJIIIKPE_00895	K03773		FKBP-type 22 kDa peptidyl-prolyl cis-trans isomerase	fklB		1103.53	585	423.02	1210.18	4226.37	585	419.934	1057.87	3737.06	585	420.49	1042.55	2965.2	Bcaccae
NJIIIKPE_00896			hypothetical protein			1059.67	885	722.962	1031.72	6157.93	885	719.884	1095.37	6633.44	885	720.457	1051.91	5126.15	Bcaccae
NJIIIKPE_00897	K03718		Regulatory protein AsnC	asnC_1		533.081	465	303.461	458.134	1147.77	465	300.277	540.294	1364.8	465	300.77	600.814	1222.3	Bcaccae
NJIIIKPE_00898			hypothetical protein			157.375	312	155.379	127.954	164.136	312	151.89	169.729	216.87	312	152.226	174.442	179.615	Bcaccae
NJIIIKPE_00899			tRNA-Met(cat)			5.39811	75	7.367	0	0	75	7.34	16.1943	1	75	7.319	0	0	Bcaccae
NJIIIKPE_00900			hypothetical protein			5.98915	333	174.936	5.53925	8	333	171.456	5.54652	8	333	171.867	6.88167	8	Bcaccae
NJIIIKPE_00901	K08641		D-alanyl-D-alanine dipeptidase	ddpX		28.4582	774	611.964	27.6054	139.469	774	608.884	28.8942	148	774	609.457	28.8751	119.034	Bcaccae
NJIIIKPE_00902			hypothetical protein			21.4962	1191	1028.96	24.0769	204.531	1191	1025.88	18.5152	159.787	1191	1026.45	21.8965	152.026	Bcaccae
NJIIIKPE_00903			hypothetical protein			29.0665	1818	1655.96	26.1132	357	1818	1652.88	28.7049	399.13	1818	1653.45	32.3813	362.152	Bcaccae
NJIIIKPE_00904	K07301		hypothetical protein			52.7292	981	818.96	51.4812	348.073	981	815.884	51.5051	353.505	981	816.455	55.2012	304.848	Bcaccae
NJIIIKPE_00905			hypothetical protein			5.82423	1569	1406.96	7.31777	85	1569	1403.88	5.08047	60	1569	1404.45	5.07445	48.206	Bcaccae
NJIIIKPE_00906			2,3-bisphosphoglycerate-independent phosphoglycerate mutase	gpmI_3		47.5823	918	755.962	48.0687	300	918	752.884	45.356	287.263	918	753.457	49.3223	251.365	Bcaccae
NJIIIKPE_00907			TonB-dependent receptor P3			8.8228	3066	2903.96	7.9146	189.748	3066	2900.88	9.31119	227.223	3066	2901.45	9.2426	181.39	Bcaccae
NJIIIKPE_00908	K21572		SusD-like protein P25			5.9986	1632	1469.96	6.6035	80.138	1632	1466.88	5.34851	66	1632	1467.45	6.04378	59.99	Bcaccae
NJIIIKPE_00909	GH30	Glycoside Hydrolases	hypothetical protein			8.25396	1563	1400.96	7.3831	85.393	1563	1397.88	9.80574	115.31	1563	1398.45	7.57304	71.634	Bcaccae
NJIIIKPE_00910			hypothetical protein			9.82215	1188	1025.96	9.64808	81.72	1188	1022.88	9.84259	84.694	1188	1023.46	9.97577	69.059	Bcaccae
NJIIIKPE_00911	K16212	Glycoside Hydrolases	4-O-beta-D-mannosyl-D-glucose phosphorylase			8.03508	1194	1031.96	7.74686	66	1194	1028.88	7.74092	67	1194	1029.45	8.61745	60.005	Bcaccae
NJIIIKPE_00912	K07133		hypothetical protein			35.0308	1287	1124.96	36.3276	337.39	1287	1121.88	38.2075	360.589	1287	1122.45	30.5574	232	Bcaccae
NJIIIKPE_00913	K03307		hypothetical protein			14.4773	1878	1715.96	12.8141	181.533	1878	1712.88	13.8471	199.528	1878	1713.45	16.7706	194.368	Bcaccae
NJIIIKPE_00914			Outer membrane protein assembly factor BamB	bamB		18.7451	2466	2303.96	20.0629	381.618	2466	2300.88	17.902	346.507	2466	2301.45	18.2702	284.413	Bcaccae
NJIIIKPE_00915			hypothetical protein			18.9332	630	467.991	23.2941	90	630	464.909	17.3061	67.683	630	465.47	16.1993	51.003	Bcaccae
NJIIIKPE_00916			Protein YghO	yghO		143.752	1137	974.96	157.492	1267.66	1137	971.882	138.339	1131.03	1137	972.455	135.426	890.791	Bcaccae
NJIIIKPE_00917	K02622		DNA gyrase subunit B	gyrB_2		126.19	1878	1715.96	139.579	1977.37	1878	1712.88	118.895	1713.2	1878	1713.45	120.097	1391.9	Bcaccae
NJIIIKPE_00918	K00954		Phosphopantetheine adenylyltransferase	coaD		75.7961	456	294.543	72.0776	175.27	456	291.337	70.0079	171.577	456	291.831	85.3029	168.383	Bcaccae
NJIIIKPE_00919	K03797		hypothetical protein			102.27	1590	1427.96	112.469	1325.89	1590	1424.88	94.2789	1130.08	1590	1425.45	100.062	964.779	Bcaccae
NJIIIKPE_00920			hypothetical protein			25.3082	624	461.995	31.5501	120.336	624	458.912	18.3192	70.722	624	459.471	26.0553	80.976	Bcaccae
NJIIIKPE_00921			N-acetylglucosamine-6-O-sulfatase			15.4194	1617	1454.96	17.2983	207.785	1617	1451.88	11.5518	141.09	1617	1452.45	17.4081	171.024	Bcaccae
NJIIIKPE_00922			hypothetical protein			65.6731	873	710.962	73.9425	434.01	873	707.884	58.4944	348.332	873	708.457	64.5823	309.478	Bcaccae
NJIIIKPE_00923	K00241	Citrate cycle (TCA cycle, Krebs cycle), Dicarboxylate-hydroxybutyrate cycle	hypothetical protein			1127.59	705	542.969	919.194	4120.41	705	539.887	1247.77	5667.01	705	540.458	1215.81	4444.59	Bcaccae
NJIIIKPE_00925	K00240	Citrate cycle (TCA cycle, Krebs cycle), Dicarboxylate-hydroxybutyrate cycle	Fumarate reductase iron-sulfur subunit	frdB		1011.61	756	593.965	907.946	4452.25	756	590.885	1068.99	5313.64	756	591.458	1057.9	4232.26	Bcaccae
NJIIIKPE_00926			Thiol:disulfide interchange protein DsbD	dsbD_2		22.3463	1251	1088.96	24.3615	219.015	1251	1085.88	19.8165	181.02	1251	1086.45	22.861	168	Bcaccae
NJIIIKPE_00927			hypothetical protein			8.30483	828	665.962	6.36621	35.002	828	662.884	8.96635	50	828	663.457	9.58192	43	Bcaccae
NJIIIKPE_00928			Fimbrium subunit Fim1C	fim1C_1		2.54012	996	833.96	3.3406	23	996	830.882	2.14603	15	996	831.455	2.13373	12	Bcaccae
NJIIIKPE_00929			Putative fimbrium anchoring subunit Fim4B			0.263784	996	833.96	0.43573	3	996	830.882	0	0	996	831.455	0.355621	2	Bcaccae
NJIIIKPE_00930			hypothetical protein			1.40333	1278	1115.96	1.51957	14	1278	1112.88	1.49542	14	1278	1113.45	1.195	9	Bcaccae
NJIIIKPE_00931			hypothetical protein			108.646	498	336.233	136.593	379.163	498	333.106	93.5754	262.217	498	333.632	95.7707	216.124	Bcaccae
NJIIIKPE_00932			hypothetical protein			0	174	43.767	0	0	174	41.98	0	0	174	41.52	0	0	Bcaccae
NJIIIKPE_00933			Tyrosine recombinase XerC	xerC_4		0.046253	1230	1067.96	0	0	1230	1064.88	0	0	1230	1065.45	0.138759	1	Bcaccae
NJIIIKPE_00934			Tyrosine recombinase XerC	xerC_5		0.162131	1206	1043.96	0.116027	1	1206	1040.88	0.228408	2	1206	1041.45	0.141957	1	Bcaccae
NJIIIKPE_00935			hypothetical protein			0.408323	381	220.865	0	0	381	217.482	0.546587	1	381	217.933	0.678382	1	Bcaccae
NJIIIKPE_00936			hypothetical protein			194.285	1260	1097.96	186.001	1686.01	1260	1094.88	190.363	1753.35	1260	1095.45	206.49	1530.02	Bcaccae
NJIIIKPE_00937			hypothetical protein			121.687	2223	2060.96	127.812	2174.71	2223	2057.88	113.031	1956.75	2223	2058.45	124.217	1729.52	Bcaccae
NJIIIKPE_00938			hypothetical protein			127.987	1194	1031.96	126.347	1076.43	1194	1028.88	119.679	1035.86	1194	1029.45	137.935	960.476	Bcaccae
NJIIIKPE_00939			hypothetical protein			0	294	138.967	0	0	294	135.532	0	0	294	135.781	0	0	Bcaccae
NJIIIKPE_00940			hypothetical protein			0.645555	279	125.61	0.964307	1	279	122.252	0.972359	1	279	122.439	0	0	Bcaccae
NJIIIKPE_00941			hypothetical protein			0	102	11.676	0	0	102	10.822	0	0	102	10.707	0	0	Bcaccae
NJIIIKPE_00942			hypothetical protein			2.88082	426	264.939	4.1147	9	426	261.641	2.27169	5	426	262.121	2.25608	4	Bcaccae
NJIIIKPE_00943			hypothetical protein			37.72	183	49.664	43.9011	18	183	47.691	47.3587	19	183	47.255	21.9001	7	Bcaccae
NJIIIKPE_00944			hypothetical protein			8.26359	1269	1106.96	4.92867	45.042	1269	1103.88	9.15334	85	1269	1104.45	10.7087	80	Bcaccae
NJIIIKPE_00945			hypothetical protein			0.592641	1068	905.96	0.401101	3	1068	902.882	0.394979	3	1068	903.455	0.981842	6	Bcaccae
NJIIIKPE_00946			hypothetical protein			0.532397	819	656.962	0.737696	4.001	819	653.884	0.181795	1	819	654.457	0.677699	3	Bcaccae
NJIIIKPE_00947			Putative fimbrium subunit Fim1C	fim1C_2		0.187933	900	737.962	0	0	900	734.884	0.161758	1	900	735.457	0.40204	2	Bcaccae
NJIIIKPE_00948			hypothetical protein			1.92608	132	20.963	5.77824	1	132	19.825	0	0	132	19.516	0	0	Bcaccae
NJIIIKPE_00949			hypothetical protein			0.574843	1755	1592.96	0.532273	7	1755	1589.88	0.448611	6	1755	1590.45	0.743644	8	Bcaccae
NJIIIKPE_00950			hypothetical protein			0.539569	1236	1073.96	0.676713	6	1236	1070.88	0.666029	6	1236	1071.45	0.275964	2	Bcaccae
NJIIIKPE_00951			hypothetical protein			0.398252	789	626.963	0.386393	2	789	623.884	0.571611	3	789	624.457	0.236752	1	Bcaccae
NJIIIKPE_00952			hypothetical protein			0.529314	873	710.962	0	0	873	707.884	0.335855	2	873	708.457	1.25209	6	Bcaccae
NJIIIKPE_00953			Tyrosine recombinase XerC	xerC_6		10.6238	828	665.962	7.92369	43.565	828	662.884	11.9754	66.78	828	663.457	11.9723	53.727	Bcaccae
NJIIIKPE_00954			hypothetical protein			61.8398	1173	1010.96	60.1784	502.265	1173	1007.88	61.4926	521.374	1173	1008.46	63.8484	435.522	Bcaccae
NJIIIKPE_00955			hypothetical protein			41.8947	852	689.962	43.0566	245.258	852	686.884	46.9919	271.533	852	687.457	35.6358	165.705	Bcaccae
NJIIIKPE_00956			hypothetical protein			129.398	1194	1031.96	130.79	1114.28	1194	1028.88	129.754	1123.06	1194	1029.45	127.651	888.862	Bcaccae
NJIIIKPE_00957	K07729		hypothetical protein			1267.74	114	14.52	1231.59	147.633	114	13.534	1184.82	134.89	114	13.362	1386.8	125.341	Bcaccae
NJIIIKPE_00958			hypothetical protein			204.819	222	78.037	207.991	134	222	75.314	183.955	116.547	222	75.08	222.511	113	Bcaccae
NJIIIKPE_00959	K04096		hypothetical protein			152.775	1125	962.96	155.464	1235.94	1125	959.882	159.771	1290.13	1125	960.455	143.09	929.589	Bcaccae
NJIIIKPE_00960	K07107		Putative esterase			328.054	402	241.345	321.461	640.507	402	238.014	358.126	717.059	402	238.459	304.577	491.264	Bcaccae
NJIIIKPE_00961	K08303		hypothetical protein			167.258	1290	1127.96	159.753	1487.65	1290	1124.88	182.63	1728.21	1290	1125.45	159.39	1213.37	Bcaccae
NJIIIKPE_00962	K05540		tRNA-dihydrouridine synthase B	dusB		24.2112	996	833.96	28.9034	199	996	830.882	21.3172	149	996	831.455	22.4128	126.049	Bcaccae
NJIIIKPE_00963			hypothetical protein			53.0495	966	803.96	45.045	298.978	966	800.884	55.1279	371.413	966	801.455	58.9757	319.709	Bcaccae
NJIIIKPE_00964			dTDP-glucose 4,6-dehydratase	rfbB_2		59.4739	1008	845.96	60.1691	420.225	1008	842.882	59.1956	419.732	1008	843.455	59.0572	336.928	Bcaccae
NJIIIKPE_00965			hypothetical protein			0	135	22.274	0	0	135	21.066	0	0	135	20.754	0	0	Bcaccae
NJIIIKPE_00966	K12573		Ribonuclease R	rnr		130.783	2157	1994.96	143.197	2358.45	2157	1991.88	120.588	2020.62	2157	1992.45	128.563	1732.63	Bcaccae
NJIIIKPE_00967	K07005		hypothetical protein			148.643	480	318.353	185.232	486.837	480	315.189	131.224	347.936	480	315.701	129.473	276.476	Bcaccae
NJIIIKPE_00968	K05349	Glycoside Hydrolases	Beta-xylosidase			98.9399	2361	2198.96	99.2692	1802.15	2361	2195.88	91.3435	1687.34	2361	2196.45	106.207	1577.9	Bcaccae
NJIIIKPE_00969			hypothetical protein			3.77268	1767	1604.96	3.47164	46	1767	1601.88	3.41795	46.059	1767	1602.45	4.42845	48	Bcaccae
NJIIIKPE_00970	K01738	Cysteine biosynthesis, serine => cysteine	O-acetylserine sulfhydrylase	cysK1_1		111.255	948	785.962	79.6814	517.032	948	782.884	145.984	961.433	948	783.455	108.1	572.85	Bcaccae
NJIIIKPE_00971			hypothetical protein			148.568	339	180.598	156.944	234.002	339	177.091	133.873	199.436	339	177.524	154.887	185.985	Bcaccae
NJIIIKPE_00972	K06889		hypothetical protein			17.7135	1422	1259.96	20.6692	215	1422	1256.88	14.8163	156.658	1422	1257.45	17.6551	150.164	Bcaccae
NJIIIKPE_00973	K08156		Putative transporter AraJ	araJ		77.7389	1143	980.96	64.9017	525.613	1143	977.882	86.4549	711.202	1143	978.455	81.86	541.771	Bcaccae
NJIIIKPE_00974			hypothetical protein			267.288	102	11.676	290.439	27.996	102	10.822	318.315	28.979	102	10.707	193.109	13.985	Bcaccae
NJIIIKPE_00975	K13821		1-pyrroline-5-carboxylate dehydrogenase	rocA		21.9742	3441	3278.96	22.3563	605.194	3441	3275.88	21.0927	581.269	3441	3276.45	22.4735	498.056	Bcaccae
NJIIIKPE_00976	K06942		Ribosome-binding ATPase YchF	ychF		225.77	1104	941.96	228.933	1780.32	1104	938.882	224.834	1775.79	1104	939.455	223.542	1420.49	Bcaccae
NJIIIKPE_00977	K00077		hypothetical protein			281.348	912	749.962	278.659	1725.32	912	746.884	286.974	1803.07	912	747.457	278.41	1407.59	Bcaccae
NJIIIKPE_00978	K13292		Phosphatidylglycerol--prolipoprotein diacylglyceryl transferase	lgt		108.114	843	680.962	105.238	591.634	843	677.884	109.778	626.02	843	678.457	109.327	501.709	Bcaccae
NJIIIKPE_00979	K03555		DNA mismatch repair protein MutS	mutS_1		61.2967	2619	2456.96	62.1723	1261.11	2619	2453.88	63.3376	1307.47	2619	2454.45	58.3801	969.221	Bcaccae
NJIIIKPE_00980	K01190	Glycoside Hydrolases, Galactose metabolism	Putative beta-glucuronidase			62.433	2100	1937.96	68.8347	1101.31	2100	1934.88	57.2736	932.235	2100	1935.45	61.1907	801.072	Bcaccae
NJIIIKPE_00981	K15532	Glycoside Hydrolases	Unsaturated 3S-rhamnoglycuronyl hydrolase			68.1049	1119	956.96	75.9736	600.226	1119	953.882	67.2713	539.81	1119	954.455	61.0698	394.263	Bcaccae
NJIIIKPE_00982	K21572		hypothetical protein			15.5077	1857	1694.96	16.7081	233.8	1857	1691.88	14.789	210.487	1857	1692.45	15.0259	172.013	Bcaccae
NJIIIKPE_00983			TonB-dependent receptor SusC	susC_1		12.1657	3363	3200.96	11.5565	305.398	3363	3197.88	12.8449	345.548	3363	3198.45	12.0958	261.684	Bcaccae
NJIIIKPE_00984	K07165		hypothetical protein			11.5794	1071	908.96	9.99443	75	1071	905.882	12.3407	94.043	1071	906.455	12.4032	76.047	Bcaccae
NJIIIKPE_00985			ECF RNA polymerase sigma factor SigW	sigW_1		17.5668	576	414.032	19.3094	66.003	576	410.942	15.9106	55.002	576	411.503	17.4805	48.655	Bcaccae
NJIIIKPE_00986			putative amino-acid metabolite efflux pump	eamA		12.1137	876	713.962	9.50188	56.007	876	710.884	12.7086	76	876	711.457	14.1305	68	Bcaccae
NJIIIKPE_00987	K01869	Aminoacyl-tRNA biosynthesis, eukaryotes	Leucine--tRNA ligase	leuS		330.205	2835	2672.96	334.613	7384.04	2835	2669.88	334.525	7513.42	2835	2670.45	321.478	5806.83	Bcaccae
NJIIIKPE_00988			hypothetical protein			93.2612	918	755.962	84.6069	528.037	918	752.884	99.3068	628.961	918	753.457	95.8699	488.589	Bcaccae
NJIIIKPE_00989	K02428		dITP/XTP pyrophosphatase			70.5981	582	420.022	68.5873	237.834	582	416.936	67.2642	235.923	582	417.494	75.9427	214.457	Bcaccae
NJIIIKPE_00990	K02557	Flagellar Assembly	Peptidoglycan-associated lipoprotein	pal		47.0818	837	674.962	46.0861	256.808	837	671.884	47.4006	267.914	837	672.457	47.7587	217.23	Bcaccae
NJIIIKPE_00991	GH154	Glycoside Hydrolases	hypothetical protein			13.2031	1236	1073.96	11.5477	102.387	1236	1070.88	13.7376	123.757	1236	1071.45	14.3241	103.811	Bcaccae
NJIIIKPE_00992	GH88	Glycoside Hydrolases	Unsaturated glucuronyl hydrolase			17.8401	1224	1061.96	15.8115	138.624	1224	1058.88	17.4328	155.286	1224	1059.45	20.276	145.301	Bcaccae
NJIIIKPE_00993	K15923	Glycoside Hydrolases	hypothetical protein			4.60109	2262	2099.96	4.96058	86.001	2262	2096.88	3.34477	59.001	2262	2097.45	5.49793	78	Bcaccae
NJIIIKPE_00994			Sensor histidine kinase RcsC	rcsC_1		7.666	4023	3860.96	8.31365	265	4023	3857.88	7.88891	256.025	4023	3858.45	6.79543	177.351	Bcaccae
NJIIIKPE_00995	K01206	Glycoside Hydrolases	hypothetical protein			0.61007	1383	1220.96	0.297619	3	1383	1217.88	0.683245	7	1383	1218.45	0.849347	7	Bcaccae
NJIIIKPE_00996			hypothetical protein			1.03254	1059	896.96	0.810251	6	1059	893.882	0.799798	6.014	1059	894.455	1.48758	9	Bcaccae
NJIIIKPE_00997			hypothetical protein			0.955131	729	566.966	1.70913	8	729	563.885	0.632432	3	729	564.458	0.523836	2	Bcaccae
NJIIIKPE_00998	K21572		hypothetical protein			1.86844	1692	1529.96	1.7424	22.008	1692	1526.88	1.09032	14.005	1692	1527.45	2.7726	28.646	Bcaccae
NJIIIKPE_00999			TonB-dependent receptor P39			2.30836	2778	2615.96	2.40776	52	2778	2612.88	2.18223	47.966	2778	2613.45	2.3351	41.278	Bcaccae
NJIIIKPE_01000	K21572		hypothetical protein			1.66312	1857	1694.96	1.85804	26	1857	1691.88	1.55194	22.088	1857	1692.45	1.57939	18.081	Bcaccae
NJIIIKPE_01001			TonB-dependent receptor P3			1.99829	3183	3020.96	1.8043	45	3183	3017.88	1.88855	47.945	3183	3018.45	2.30202	47	Bcaccae
NJIIIKPE_01002	K01517		3',5'-cyclic adenosine monophosphate phosphodiesterase CpdA	cpdA_2		9.34168	909	746.962	8.27014	51	909	743.884	9.42823	59	909	744.457	10.3267	52	Bcaccae
NJIIIKPE_01003	K01206	Glycoside Hydrolases	hypothetical protein			9.87977	1359	1196.96	10.6255	105	1359	1193.88	9.35944	94	1359	1194.45	9.65432	78	Bcaccae
NJIIIKPE_01004	K03517		Quinolinate synthase A	nadA		139.952	939	776.962	133.181	854.284	939	773.884	152.458	992.53	939	774.455	134.215	703.074	Bcaccae
NJIIIKPE_01005			tRNA (guanosine(18)-2'-O)-methyltransferase	trmH		49.3651	528	366.13	47.6399	144.001	528	363.019	47.9993	146.582	528	363.572	52.4562	129	Bcaccae
NJIIIKPE_01006			hypothetical protein			12.4086	579	417.028	14.7604	50.818	579	413.939	10.3383	36	579	414.498	12.127	34	Bcaccae
NJIIIKPE_01007			hypothetical protein			9.57594	2049	1886.96	9.95909	155.146	2049	1883.88	8.70575	137.967	2049	1884.45	10.063	128.267	Bcaccae
NJIIIKPE_01008			hypothetical protein			17.4077	510	348.183	15.1461	43.538	510	345.067	18.369	53.322	510	345.603	18.7081	43.733	Bcaccae
NJIIIKPE_01009	K07165		hypothetical protein			15.1727	1170	1007.96	16.8799	140.466	1170	1004.88	16.2868	137.679	1170	1005.46	12.3513	84	Bcaccae
NJIIIKPE_01010			TonB-dependent receptor SusC	susC_2		1.67337	3318	3155.96	1.34524	35.05	3318	3152.88	1.65893	44	3318	3153.45	2.01594	43	Bcaccae
NJIIIKPE_01011	K21572		hypothetical protein			1.42033	1554	1391.96	1.65336	19	1554	1388.88	1.33079	15.549	1554	1389.45	1.27683	12	Bcaccae
NJIIIKPE_01012			hypothetical protein			0.76038	843	680.962	0.889382	5	843	677.884	0.955941	5.451	843	678.457	0.435818	2	Bcaccae
NJIIIKPE_01013			hypothetical protein			1.68239	1695	1532.96	2.44947	31	1695	1529.88	1.63172	21	1695	1530.45	0.965998	10	Bcaccae
NJIIIKPE_01014			hypothetical protein			1.86502	1410	1247.96	1.35884	14	1410	1244.88	1.86214	19.501	1410	1245.45	2.3741	20	Bcaccae
NJIIIKPE_01015			Thiol-disulfide oxidoreductase ResA	resA_6		1.78216	1398	1235.96	1.56944	16.014	1398	1232.88	2.45859	25.499	1398	1233.45	1.31846	11	Bcaccae
NJIIIKPE_01016			hypothetical protein			0.442244	1245	1082.96	0.559241	5	1245	1079.88	0.220159	2	1245	1080.45	0.547331	4	Bcaccae
NJIIIKPE_01017			hypothetical protein			83.7191	774	611.964	88.0553	444.877	774	608.884	76.7269	393.006	774	609.457	86.3751	356.07	Bcaccae
NJIIIKPE_01018			ECF RNA polymerase sigma factor RpoE	rpoE_1		13.0903	549	387.085	16.2719	52	549	383.973	13.0027	42	549	384.534	9.99621	26	Bcaccae
NJIIIKPE_01019	K07165		hypothetical protein			3.46037	948	785.962	4.6234	30	948	782.884	2.93785	19.348	948	783.455	2.81988	14.943	Bcaccae
NJIIIKPE_01020			TonB-dependent receptor P26			1.82901	3372	3209.96	2.15088	57	3372	3206.88	1.76636	47.652	3372	3207.45	1.56978	34.057	Bcaccae
NJIIIKPE_01021	K21572		hypothetical protein			2.50932	1932	1769.96	2.25835	33	1932	1766.88	3.09481	46	1932	1767.45	2.17481	26	Bcaccae
NJIIIKPE_01022			hypothetical protein			2.56334	1344	1181.96	2.86944	28	1344	1178.88	1.31086	13	1344	1179.45	3.50973	28	Bcaccae
NJIIIKPE_01023			hypothetical protein			0	138	23.647	0	0	138	22.394	0	0	138	22.064	0	0	Bcaccae
NJIIIKPE_01024			hypothetical protein			1.59825	2811	2648.96	1.78363	39.007	2811	2645.88	1.33916	29.807	2811	2646.45	1.67195	29.929	Bcaccae
NJIIIKPE_01025			N-acetylgalactosamine-6-O-sulfatase			3.40069	1551	1388.96	3.31387	38	1551	1385.88	3.36175	39.193	1551	1386.45	3.52645	33.071	Bcaccae
NJIIIKPE_01026	K01190	Glycoside Hydrolases, Galactose metabolism	Beta-galactosidase	lacZ_3		0.215516	3291	3128.96	0.116135	3	3291	3125.88	0.152115	4	3291	3126.45	0.378298	8	Bcaccae
NJIIIKPE_01027	K07165		hypothetical protein			2.48433	1098	935.96	2.97654	23	1098	932.882	1.78396	14	1098	933.455	2.69248	17	Bcaccae
NJIIIKPE_01028			ECF RNA polymerase sigma factor SigH	sigH_2		2.49559	555	393.074	3.08154	10	555	389.963	2.13382	7	555	390.526	2.27142	6	Bcaccae
NJIIIKPE_01029			TonB-dependent receptor P26			2.10073	3405	3242.96	1.71814	46	3405	3239.88	1.90792	52	3405	3240.45	2.67614	58.657	Bcaccae
NJIIIKPE_01030	K21572		hypothetical protein			1.80176	1926	1763.96	1.37335	20	1926	1760.88	1.48517	22	1926	1761.45	2.54675	30.343	Bcaccae
NJIIIKPE_01031			hypothetical protein			0	102	11.676	0	0	102	10.822	0	0	102	10.707	0	0	Bcaccae
NJIIIKPE_01032			hypothetical protein			0.84468	1677	1514.96	0.959448	12	1677	1511.88	0.597099	7.594	1677	1512.45	0.977494	10	Bcaccae
NJIIIKPE_01033			hypothetical protein			2.46561	2925	2762.96	1.94083	44.271	2925	2759.88	1.95571	45.406	2925	2760.45	3.5003	65.357	Bcaccae
NJIIIKPE_01034			N-acetylgalactosamine-6-O-sulfatase			3.72151	1362	1199.96	3.80846	37.729	1362	1196.88	3.07889	31	1362	1197.45	4.27719	34.643	Bcaccae
NJIIIKPE_01035			Arylsulfatase	atsA_1		58.5448	1410	1247.96	52.5346	541.259	1410	1244.88	57.5274	602.448	1410	1245.45	65.5724	552.398	Bcaccae
NJIIIKPE_01036			N-acetylgalactosamine-6-O-sulfatase			92.3398	1560	1397.96	92.1906	1064	1560	1394.88	84.5682	992.341	1560	1395.45	100.261	946.346	Bcaccae
NJIIIKPE_01037			hypothetical protein			60.0817	1494	1331.96	65.0702	715.537	1494	1328.88	53.798	601.407	1494	1329.45	61.3768	551.926	Bcaccae
NJIIIKPE_01038			N-acetylgalactosamine-6-O-sulfatase			69.7679	1419	1256.96	67.5908	701.403	1419	1253.88	69.0141	727.966	1419	1254.45	72.6987	616.858	Bcaccae
NJIIIKPE_01039			Arylsulfatase	atsA_2		58.1777	1506	1343.96	63.656	706.293	1506	1340.88	56.8641	641.424	1506	1341.45	54.0128	490.09	Bcaccae
NJIIIKPE_01040	K15923	Glycoside Hydrolases	hypothetical protein			26.4376	2286	2123.96	26.7604	469.242	2286	2120.88	27.1036	483.571	2286	2121.45	25.4487	365.177	Bcaccae
NJIIIKPE_01041			N-acetylgalactosamine-6-O-sulfatase			28.3809	1515	1352.96	29.6339	331.003	1515	1349.88	28.7966	327.005	1515	1350.45	26.7123	244.003	Bcaccae
NJIIIKPE_01042	GH31	Glycoside Hydrolases	hypothetical protein			61.1181	3858	3695.96	62.8708	1918.38	3858	3692.88	58.56	1819.21	3858	3693.45	61.9236	1547.01	Bcaccae
NJIIIKPE_01043	K03790		hypothetical protein			46.7573	516	354.162	48.233	141.028	516	351.048	43.6825	129	516	351.592	48.3565	115	Bcaccae
NJIIIKPE_01044	K03321		C4-dicarboxylic acid transporter DauA	dauA		138.875	1680	1517.96	127.937	1603.3	1680	1514.88	146.869	1871.65	1680	1515.45	141.82	1453.73	Bcaccae
NJIIIKPE_01045			hypothetical protein			2.39788	159	34.533	0	0	159	33.048	7.19364	2	159	32.581	0	0	Bcaccae
NJIIIKPE_01046			Rubrerythrin	rbr		514.59	579	417.028	477.335	1643.41	579	413.939	481.998	1678.41	579	414.498	584.438	1638.57	Bcaccae
NJIIIKPE_01047			hypothetical protein			148.162	276	122.965	182.678	185.449	276	119.636	116.762	117.512	276	119.802	145.046	117.537	Bcaccae
NJIIIKPE_01048	K00278		L-aspartate oxidase	nadB		133.867	1572	1409.96	136.088	1584.12	1572	1406.88	127.733	1511.73	1572	1407.45	137.779	1311.66	Bcaccae
NJIIIKPE_01049			hypothetical protein			22.2087	393	232.562	20.9978	40.315	393	229.2	19.7084	38	393	229.647	25.9199	40.262	Bcaccae
NJIIIKPE_01050	K00382	Citrate cycle (TCA cycle, Krebs cycle), Photorespiration, Leucine degradation, leucine => acetoacetate + acetyl-CoA	Dihydrolipoyl dehydrogenase	pdhD		13.7929	1344	1181.96	13.0971	127.801	1344	1178.88	10.8912	108.01	1344	1179.45	17.3905	138.738	Bcaccae
NJIIIKPE_01051			Thiol-disulfide oxidoreductase ResA	resA_7		10.0233	1203	1040.96	13.1488	113	1203	1037.88	6.52846	57	1203	1038.45	10.3928	73	Bcaccae
NJIIIKPE_01052	K07259		D-alanyl-D-alanine carboxypeptidase	dac		27.8021	1407	1244.96	25.2972	260.008	1407	1241.88	26.619	278.092	1407	1242.45	31.49	264.641	Bcaccae
NJIIIKPE_01053			hypothetical protein			65.7309	1365	1202.96	61.0375	606.187	1365	1199.88	64.1535	647.553	1365	1200.45	72.0017	584.644	Bcaccae
NJIIIKPE_01054			Propionyl-CoA:succinate CoA transferase	scpC		201.921	1500	1337.96	185.145	2045.1	1500	1334.88	217.764	2445.37	1500	1335.45	202.855	1832.39	Bcaccae
NJIIIKPE_01055			hypothetical protein			64.1211	462	300.481	70.9535	176.015	462	297.297	55.6448	139.166	462	297.792	65.7651	132.468	Bcaccae
NJIIIKPE_01056	K06168		tRNA-2-methylthio-N(6)-dimethylallyladenosine synthase	miaB		243.812	1368	1205.96	233.324	2323.01	1368	1202.88	239.139	2419.86	1368	1203.45	258.974	2108.09	Bcaccae
NJIIIKPE_01057			tRNA-Thr(tgt)			1754.09	75	7.367	2301.88	140	75	7.34	1506.07	93	75	7.319	1454.31	72	Bcaccae
NJIIIKPE_01058			hypothetical protein			129.789	516	354.162	131.443	384.325	516	351.048	132.648	391.727	516	351.592	125.276	297.927	Bcaccae
NJIIIKPE_01059	GT2	GlycosylTransferases	Dodecaprenyl-phosphate galacturonate synthase	rgtE		111.665	951	788.961	110.166	717.566	951	785.884	110.354	729.564	951	786.455	114.474	608.954	Bcaccae
NJIIIKPE_01060			hypothetical protein			83.4883	801	638.963	94.6823	499.463	801	635.884	83.1774	444.938	801	636.457	72.6051	312.564	Bcaccae
NJIIIKPE_01061			putative manganese efflux pump MntP	mntP		34.8507	582	420.022	36.0331	124.949	582	416.936	33.7901	118.516	582	417.494	34.7287	98.071	Bcaccae
NJIIIKPE_01062	K03734		FAD:protein FMN transferase	apbE		44.2575	1017	854.96	49.3949	348.648	1017	851.882	43.7684	313.658	1017	852.455	39.6091	228.386	Bcaccae
NJIIIKPE_01063	K09922		hypothetical protein			22.9405	372	212.135	18.8427	33	372	208.743	28.1812	49.487	372	209.175	21.7977	30.841	Bcaccae
NJIIIKPE_01064	K14058		tRNA-cytidine(32) 2-sulfurtransferase	ttcA		37.773	747	584.965	36.858	178	747	581.885	43.6772	213.8	747	582.458	32.7837	129.159	Bcaccae
NJIIIKPE_01065			hypothetical protein			23.081	1422	1259.96	25.205	262.181	1422	1256.88	21.9611	232.201	1422	1257.45	22.077	187.774	Bcaccae
NJIIIKPE_01066			hypothetical protein			66.6588	471	309.421	61.8015	157.873	471	306.238	60.047	154.692	471	306.742	78.1278	162.1	Bcaccae
NJIIIKPE_01067			hypothetical protein			101.916	1002	839.96	89.0816	617.739	1002	836.882	111.2	782.864	1002	837.455	105.468	597.425	Bcaccae
NJIIIKPE_01068	K00757		Purine nucleoside phosphorylase DeoD-type	deoD		56.4076	879	716.962	43.667	258.469	879	713.884	51.9558	312.017	879	714.457	73.5999	355.678	Bcaccae
NJIIIKPE_01069	K07118		hypothetical protein			0.260608	660	497.98	0.243237	1	660	494.894	0.240199	1	660	495.466	0.298389	1	Bcaccae
NJIIIKPE_01070	K03650		tRNA modification GTPase MnmE	mnmE_1		29.1796	1398	1235.96	27.786	283.524	1398	1232.88	28.4188	294.744	1398	1233.45	31.334	261.422	Bcaccae
NJIIIKPE_01071			hypothetical protein			0.736657	879	716.962	0.67578	4	879	713.884	0.499548	3	879	714.457	1.03464	5	Bcaccae
NJIIIKPE_01072			Tyrosine recombinase XerC	xerC_7		1.37	1173	1010.96	1.31795	11	1173	1007.88	1.17944	10	1173	1008.46	1.61262	11	Bcaccae
NJIIIKPE_01073			hypothetical protein			2.38813	777	614.964	2.56056	13	777	611.884	2.91411	15	777	612.457	1.68974	7	Bcaccae
NJIIIKPE_01074			hypothetical protein			2.58065	378	217.955	1.66723	3	378	214.565	1.94972	3.519	378	215.013	4.12499	5.999	Bcaccae
NJIIIKPE_01075			hypothetical protein			0.381723	1074	911.96	0.265641	2	1074	908.882	0.716833	5.481	1074	909.455	0.162694	1.001	Bcaccae
NJIIIKPE_01076			hypothetical protein			5.70495	1023	860.96	5.22027	37.105	1023	857.882	5.68327	41.015	1023	858.455	6.2113	36.066	Bcaccae
NJIIIKPE_01077			hypothetical protein			27.4989	246	97.312	35.8685	28.816	246	94.337	21.2476	16.862	246	94.253	25.3807	16.181	Bcaccae
NJIIIKPE_01078			hypothetical protein			10.6375	2559	2396.96	9.35485	185.121	2559	2393.88	10.2898	207.217	2559	2394.45	12.268	198.694	Bcaccae
NJIIIKPE_01079			hypothetical protein			19.3676	900	737.962	19.1396	116.607	900	734.884	16.8255	104.017	900	735.457	22.1376	110.126	Bcaccae
NJIIIKPE_01080			hypothetical protein			41.7246	921	758.962	36.722	230.094	921	755.884	39.9198	253.84	921	756.455	48.532	248.322	Bcaccae
NJIIIKPE_01081	K01153		hypothetical protein			49.742	2922	2759.96	43.5237	991.715	2922	2756.88	45.9099	1064.73	2922	2757.45	59.7926	1115.21	Bcaccae
NJIIIKPE_01082	K01154		hypothetical protein			79.7172	738	575.966	71.443	339.716	738	572.885	70.4218	339.384	738	573.458	97.2868	377.362	Bcaccae
NJIIIKPE_01083	K01154		hypothetical protein			76.8336	582	420.022	70.9125	245.897	582	416.936	68.1426	239.004	582	417.494	91.4458	258.236	Bcaccae
NJIIIKPE_01084	K03427		hypothetical protein			82.4267	2088	1925.96	71.0871	1130.31	2088	1922.88	78.727	1273.48	2088	1923.45	97.466	1268.06	Bcaccae
NJIIIKPE_01085			hypothetical protein			66.355	222	78.037	54.3095	34.989	222	75.314	66.5182	42.144	222	75.08	78.2374	39.732	Bcaccae
NJIIIKPE_01086	K03655		hypothetical protein			11.9619	162	36.351	6.66425	2	162	34.815	3.41446	1	162	34.338	25.8068	5.994	Bcaccae
NJIIIKPE_01087			hypothetical protein			10.3918	1128	965.96	10.1285	80.773	1128	962.882	11.2253	90.926	1128	963.455	9.8217	64.006	Bcaccae
NJIIIKPE_01088	K07154		hypothetical protein			20.9184	1266	1103.96	22.152	201.895	1266	1100.88	21.2281	196.593	1266	1101.45	19.3751	144.349	Bcaccae
NJIIIKPE_01089			hypothetical protein			29.1197	321	163.712	35.9798	48.629	321	160.211	29.6061	39.902	321	160.59	21.7732	23.651	Bcaccae
NJIIIKPE_01090			hypothetical protein			0.648634	900	737.962	0.656549	4	900	734.884	0.485273	3	900	735.457	0.804081	4	Bcaccae
NJIIIKPE_01091			Tyrosine recombinase XerC	xerC_8		0.578063	1107	944.96	0.897276	7	1107	941.882	0.523176	4.145	1107	942.455	0.313737	2	Bcaccae
NJIIIKPE_01092			hypothetical protein			1.69973	363	203.468	1.19063	2	363	200.045	1.69633	2.855	363	200.488	2.21223	3	Bcaccae
NJIIIKPE_01093			hypothetical protein			1.03361	876	713.962	1.01793	6	876	710.884	0.836093	5	876	711.457	1.24681	6	Bcaccae
NJIIIKPE_01094			hypothetical protein			40.0283	1089	926.96	33.2802	254.686	1089	923.882	42.3201	328.912	1089	924.455	44.4846	278.163	Bcaccae
NJIIIKPE_01095			hypothetical protein			34.3035	1080	917.96	33.3351	252.629	1080	914.882	35.1889	270.824	1080	915.455	34.3864	212.925	Bcaccae
NJIIIKPE_01096			hypothetical protein			0	366	206.354	0	0	366	202.939	0	0	366	203.381	0	0	Bcaccae
NJIIIKPE_01097			hypothetical protein			0.106574	1377	1214.96	0.099696	1	1377	1211.88	0.09809	1	1377	1212.45	0.121936	1	Bcaccae
NJIIIKPE_01098			hypothetical protein			0.106962	1086	923.96	0	0	1086	920.882	0	0	1086	921.455	0.320887	2	Bcaccae
NJIIIKPE_01099			hypothetical protein			0	309	152.613	0	0	309	149.141	0	0	309	149.458	0	0	Bcaccae
NJIIIKPE_01100			hypothetical protein			0.153013	942	779.962	0	0	942	776.884	0.459038	3	942	777.455	0	0	Bcaccae
NJIIIKPE_01101			hypothetical protein			0.337131	399	238.413	0	0	399	235.068	1.01139	2	399	235.521	0	0	Bcaccae
NJIIIKPE_01102			hypothetical protein			1.11811	771	608.965	1.09843	5.522	771	605.884	0.78479	4	771	606.457	1.47112	6.035	Bcaccae
NJIIIKPE_01103			hypothetical protein			0.980636	771	608.965	0.890638	4.478	771	605.884	0.588593	3	771	606.457	1.46268	6	Bcaccae
NJIIIKPE_01104			hypothetical protein			0.522856	246	97.312	0	0	246	94.337	0	0	246	94.253	1.56857	1	Bcaccae
NJIIIKPE_01105	K03733		Tyrosine recombinase XerD	xerD_1		0.661439	993	830.96	0.874606	6	993	827.882	0.574348	4	993	828.455	0.535364	3	Bcaccae
NJIIIKPE_01106	K01154		hypothetical protein			36.7413	603	441.003	38.5799	140.463	603	437.921	34.2299	126.101	603	438.478	37.4142	110.965	Bcaccae
NJIIIKPE_01107	K01154		hypothetical protein			24.9302	1281	1118.96	25.9115	239.368	1281	1115.88	23.8516	223.899	1281	1116.45	25.0275	189	Bcaccae
NJIIIKPE_01108			hypothetical protein			41.0268	303	147.119	40.7356	49.477	303	143.67	50.7067	61.284	303	143.961	31.6381	30.808	Bcaccae
NJIIIKPE_01109			Putative nuclease YhcG	yhcG_1		24.1801	1134	971.96	26.7113	214.34	1134	968.882	26.5864	216.694	1134	969.455	19.2427	126.182	Bcaccae
NJIIIKPE_01110	K03427		hypothetical protein			45.7087	1662	1499.96	47.2872	585.575	1662	1496.88	48.6078	612.082	1662	1497.45	41.2311	417.621	Bcaccae
NJIIIKPE_01111	K01153		hypothetical protein			29.4248	3231	3068.96	28.4969	722.016	3231	3065.88	30.6627	790.828	3231	3066.45	29.1149	603.887	Bcaccae
NJIIIKPE_01112	K07729		hypothetical protein			72.3696	204	64.471	48.9388	26.048	204	62.051	84.3449	44.027	204	61.729	83.8252	35	Bcaccae
NJIIIKPE_01113			hypothetical protein			30.2739	828	665.962	28.0181	154.045	828	662.884	30.2696	168.796	828	663.457	32.534	146	Bcaccae
NJIIIKPE_01114			hypothetical protein			47.5752	426	264.939	50.5991	110.674	426	261.641	49.1098	108.091	426	262.121	43.0168	76.268	Bcaccae
NJIIIKPE_01115			hypothetical protein			26.9787	1386	1223.96	25.7606	260.305	1386	1220.88	26.7885	275.131	1386	1221.45	28.387	234.531	Bcaccae
NJIIIKPE_01116			hypothetical protein			3.27762	3666	3503.96	3.24945	94	3666	3500.88	3.16335	93.163	3666	3501.45	3.42006	81	Bcaccae
NJIIIKPE_01117			hypothetical protein			6.07893	111	13.701	0	0	111	12.81	18.2368	1.965	111	12.644	0	0	Bcaccae
NJIIIKPE_01118			hypothetical protein			8.55779	603	441.003	6.5919	24	603	437.921	10.315	38	603	438.478	8.76642	26	Bcaccae
NJIIIKPE_01119	K07154		hypothetical protein			13.3067	1263	1100.96	13.2757	120.667	1263	1097.88	16.28	150.358	1263	1098.45	10.3645	77.007	Bcaccae
NJIIIKPE_01120			hypothetical protein			42.0403	306	149.855	45.5342	56.333	306	146.393	36.2498	44.642	306	146.693	44.337	43.993	Bcaccae
NJIIIKPE_01121			hypothetical protein			12.3397	414	253.135	14.8338	31	414	249.803	13.3243	28	414	250.267	8.86102	15	Bcaccae
NJIIIKPE_01122			23S rRNA (guanosine-2'-O-)-methyltransferase RlmB	rlmB_2		30.2811	807	644.962	28.1713	150.003	807	641.884	29.995	161.966	807	642.457	32.6769	142	Bcaccae
NJIIIKPE_01123	K18369		Alcohol dehydrogenase	adh		39.5731	1065	902.96	42.3173	315.461	1065	899.882	37.926	287.104	1065	900.455	38.4759	234.344	Bcaccae
NJIIIKPE_01124			hypothetical protein			26.2134	744	581.965	23.9821	115.224	744	578.885	24.8767	121.144	744	579.458	29.7814	116.727	Bcaccae
NJIIIKPE_01125	K19147		Protein McrC	mcrC		38.8734	1044	881.96	43.7312	318.419	1044	878.882	33.5638	248.152	1044	879.455	39.3252	233.931	Bcaccae
NJIIIKPE_01126	K07452		hypothetical protein			46.3801	1743	1580.96	47.98	626.239	1743	1577.88	45.1191	598.896	1743	1578.45	46.041	491.565	Bcaccae
NJIIIKPE_01127			hypothetical protein			39.2404	435	273.8	42.2019	95.395	435	270.532	35.1524	80	435	271.02	40.3671	74	Bcaccae
NJIIIKPE_01128	K17836		Extended-spectrum beta-lactamase PER-1	per1		28.8803	891	728.962	29.419	177.048	891	725.884	28.415	173.513	891	726.457	28.807	141.55	Bcaccae
NJIIIKPE_01129	K03827		hypothetical protein			59.8644	1404	1241.96	64.9706	666.167	1404	1238.88	52.982	552.172	1404	1239.45	61.6407	516.775	Bcaccae
NJIIIKPE_01130			hypothetical protein			81.8265	522	360.144	84.7547	251.999	522	357.032	63.8284	191.707	522	357.583	96.8963	234.362	Bcaccae
NJIIIKPE_01131			putative enoyl-CoA hydratase 1			209.103	465	303.461	219.584	550.125	465	300.277	198.38	501.114	465	300.77	209.347	425.897	Bcaccae
NJIIIKPE_01132			hypothetical protein			21.8718	552	390.08	21.7363	70	552	386.969	20.6076	67.084	552	387.529	23.2714	61	Bcaccae
NJIIIKPE_01133	K06177		hypothetical protein			10.4374	1773	1610.96	12.2169	162.482	1773	1607.88	10.5722	143	1773	1608.45	8.52293	92.726	Bcaccae
NJIIIKPE_01134			hypothetical protein			7.59011	993	830.96	7.66366	52.574	993	827.882	5.59964	38.998	993	828.455	9.50702	53.274	Bcaccae
NJIIIKPE_01135			lipid II flippase MurJ	murJ		49.0571	1419	1256.96	49.603	514.74	1419	1253.88	53.3064	562.28	1419	1254.45	44.2618	375.567	Bcaccae
NJIIIKPE_01136			hypothetical protein			136.225	207	66.679	135.864	74.792	207	64.2	142.196	76.796	207	63.876	130.615	56.433	Bcaccae
NJIIIKPE_01137			hypothetical protein			31.0861	300	144.399	31.8758	38	300	140.953	37.2881	44.214	300	141.227	24.0944	23.016	Bcaccae
NJIIIKPE_01138			putative oxidoreductase			21.6969	735	572.966	22.3469	105.707	735	569.885	21.2317	101.786	735	570.458	21.512	83.006	Bcaccae
NJIIIKPE_01139			hypothetical protein			72.6638	270	117.713	80.5374	78.268	270	114.469	71.6548	69	270	114.59	65.7993	51	Bcaccae
NJIIIKPE_01140			hypothetical protein			24.902	582	420.022	23.6989	82.179	582	416.936	21.8607	76.674	582	417.494	29.1464	82.307	Bcaccae
NJIIIKPE_01141			Sensor histidine kinase RcsC	rcsC_11		5.77717	2193	2030.96	5.23769	87.821	2193	2027.88	4.53629	77.386	2193	2028.45	7.55752	103.693	Bcaccae
NJIIIKPE_01142	K06975		hypothetical protein			36.8338	270	117.713	25.725	25	270	114.469	31.1557	30.001	270	114.59	53.6206	41.561	Bcaccae
NJIIIKPE_01143	K07071		hypothetical protein			50.7938	1314	1151.96	41.5371	395.032	1314	1148.88	35.5032	343.131	1314	1149.45	75.3409	585.769	Bcaccae
NJIIIKPE_01144	K10563		Formamidopyrimidine-DNA glycosylase	mutM		43.9953	846	683.962	53.2658	300.773	846	680.884	36.8958	211.333	846	681.457	41.8242	192.783	Bcaccae
NJIIIKPE_01145	GH23	Glycoside Hydrolases	hypothetical protein			47.7153	981	818.96	52.589	355.563	981	815.884	46.5067	319.198	981	816.455	44.0503	243.268	Bcaccae
NJIIIKPE_01146			hypothetical protein			98.0995	144	26.519	104.219	22.817	144	25.233	73.6471	15.633	144	24.892	116.432	19.604	Bcaccae
NJIIIKPE_01147	K10716		hypothetical protein			39.4375	912	749.962	39.7665	246.215	912	746.884	39.9763	251.173	912	747.457	38.5696	195	Bcaccae
NJIIIKPE_01148	K01190	Glycoside Hydrolases, Galactose metabolism	Beta-galactosidase BoGH2A			34.2636	2502	2339.96	33.6798	650.634	2502	2336.88	34.2734	673.768	2502	2337.45	34.8376	550.801	Bcaccae
NJIIIKPE_01149			hypothetical protein			73.281	369	209.242	69.4183	119.917	369	205.838	86.0711	149.039	369	206.274	64.3534	89.788	Bcaccae
NJIIIKPE_01150			hypothetical protein			28.8857	804	641.962	27.5418	145.969	804	638.884	30.5669	164.282	804	639.457	28.5486	123.481	Bcaccae
NJIIIKPE_01151			hypothetical protein			89.3071	1269	1106.96	85.923	785.236	1269	1103.88	81.8611	760.18	1269	1104.45	100.137	748.077	Bcaccae
NJIIIKPE_01152			hypothetical protein			56.8739	297	141.68	86.3485	101	297	138.239	53.3146	62	297	138.488	30.9586	29	Bcaccae
NJIIIKPE_01153			hypothetical protein			4.96172	621	458.995	6.85844	25.989	621	455.913	3.67461	14.093	621	456.471	4.35211	13.437	Bcaccae
NJIIIKPE_01154	K02314		Replicative DNA helicase	dnaC_2		4.76413	1362	1199.96	5.14917	51.011	1362	1196.88	3.76486	37.907	1362	1197.45	5.37837	43.563	Bcaccae
NJIIIKPE_01155			hypothetical protein			79.3352	525	363.139	45.3787	136.045	525	360.026	63.4537	192.179	525	360.577	129.173	315.045	Bcaccae
NJIIIKPE_01156			hypothetical protein			58.9017	291	136.281	58.8433	66.205	291	132.848	40.3359	45.078	291	133.108	77.5259	69.8	Bcaccae
NJIIIKPE_01157	K01447		hypothetical protein			40.786	450	288.605	29.7125	70.795	450	285.386	26.634	63.942	450	285.88	66.0117	127.646	Bcaccae
NJIIIKPE_01158			hypothetical protein			76.5319	99	11.168	54.229	5	99	10.34	103.47	9	99	10.282	71.8963	5	Bcaccae
NJIIIKPE_01159			hypothetical protein			32.6628	960	797.96	34.1639	225.065	960	794.884	31.446	210.274	960	795.455	32.3784	174.21	Bcaccae
NJIIIKPE_01160			hypothetical protein			1062.98	177	45.684	1142.38	430.858	177	43.818	1204.07	443.835	177	43.367	842.485	247.13	Bcaccae
NJIIIKPE_01161			hypothetical protein			54.2736	648	485.984	56.6124	227.139	648	482.901	55.1409	224	648	483.467	51.0677	167	Bcaccae
NJIIIKPE_01162			hypothetical protein			266.388	633	470.99	267.306	1039.39	633	467.906	281.12	1106.54	633	468.47	250.738	794.521	Bcaccae
NJIIIKPE_01163	K01843		hypothetical protein			23.498	2139	1976.96	23.6121	385.382	2139	1973.88	20.4759	340.001	2139	1974.45	26.4059	352.656	Bcaccae
NJIIIKPE_01164	K16345		Xanthine permease XanP	xanP		60.1337	1317	1154.96	50.3316	479.917	1317	1151.88	70.0908	679.181	1317	1152.45	59.9787	467.546	Bcaccae
NJIIIKPE_01165			hypothetical protein			55.9982	708	545.967	47.254	212.992	708	542.886	66.7626	304.9	708	543.458	53.9782	198.421	Bcaccae
NJIIIKPE_01166			hypothetical protein			10.4358	1599	1436.96	10.619	125.976	1599	1433.88	10.3628	124.999	1599	1434.45	10.3256	100.185	Bcaccae
NJIIIKPE_01167			TonB-dependent receptor P26			10.8	3135	2972.96	11.8382	290.558	3135	2969.88	9.84816	246.043	3135	2970.45	10.7136	215.26	Bcaccae
NJIIIKPE_01168			hypothetical protein			25.7879	579	417.028	21.8263	75.146	579	413.939	26.7788	93.249	579	414.498	28.7585	80.629	Bcaccae
NJIIIKPE_01170			tRNA-Trp(cca)			859.661	74	7.079	804.716	47.03	74	7.127	838.072	50.246	74	7.057	936.195	44.688	Bcaccae
NJIIIKPE_01171			Tyrosine recombinase XerC	xerC_9		2.94015	1167	1004.96	1.80794	15	1167	1001.88	3.91544	33	1167	1002.46	3.09707	21	Bcaccae
NJIIIKPE_01172			hypothetical protein			0.270203	495	333.251	0.363471	1	495	330.118	0	0	495	330.639	0.447139	1	Bcaccae
NJIIIKPE_01173	K00986		hypothetical protein			0.149805	1296	1133.96	0.213636	2	1296	1130.88	0.105115	1	1296	1131.45	0.130665	1	Bcaccae
NJIIIKPE_01174			hypothetical protein			0.499922	6789	6626.96	0.475226	26	6789	6623.88	0.4666	26	6789	6624.45	0.557939	25	Bcaccae
NJIIIKPE_01175			hypothetical protein			0.446584	1158	995.96	0.608092	5	1158	992.882	0.119725	1	1158	993.455	0.611934	4.112	Bcaccae
NJIIIKPE_01176			hypothetical protein			2.37501	213	71.15	0	0	213	68.555	5.20198	3	213	68.266	1.92306	0.888	Bcaccae
NJIIIKPE_01177			hypothetical protein			0.393749	2154	1991.96	0.30404	5	2154	1988.88	0.059769	1	2154	1989.45	0.817439	11	Bcaccae
NJIIIKPE_01178			hypothetical protein			0.436265	4302	4139.96	0.263322	9	4302	4136.88	0.402289	14	4302	4137.45	0.643185	18	Bcaccae
NJIIIKPE_01179			hypothetical protein			85.4493	237	89.949	70.2907	52.198	237	87.057	87.3896	64	237	86.906	98.6676	58	Bcaccae
NJIIIKPE_01180			hypothetical protein			48.694	396	235.488	46.7595	90.907	396	232.135	42.0236	82.064	396	232.581	57.2991	90.142	Bcaccae
NJIIIKPE_01181	K07339		hypothetical protein			4501.47	183	49.664	4863.67	1994.17	183	47.691	3845.46	1542.77	183	47.255	4795.29	1532.73	Bcaccae
NJIIIKPE_01182			hypothetical protein			0.160517	411	250.183	0	0	411	246.854	0.481552	1	411	247.312	0	0	Bcaccae
NJIIIKPE_01183			hypothetical protein			0	177	45.684	0	0	177	43.818	0	0	177	43.367	0	0	Bcaccae
NJIIIKPE_01184			hypothetical protein			1.31425	447	285.64	1.69622	4	447	282.417	1.72396	4.096	447	282.906	0.522582	1	Bcaccae
NJIIIKPE_01185	K01185	Glycoside Hydrolases	Lysozyme RrrD	rrrD		1.33455	435	273.8	0	0	435	270.532	1.27614	2.904	435	271.02	2.72751	5	Bcaccae
NJIIIKPE_01186			hypothetical protein			0.459522	813	650.962	0.372148	2	813	647.884	0.550437	3	813	648.457	0.45598	2	Bcaccae
NJIIIKPE_01187			hypothetical protein			0.507979	951	788.961	0.767637	5	951	785.884	0.756301	5	951	786.455	0	0	Bcaccae
NJIIIKPE_01188			hypothetical protein			0.224322	702	539.969	0.672967	3	702	536.887	0	0	702	537.458	0	0	Bcaccae
NJIIIKPE_01189			hypothetical protein			0.55317	1365	1202.96	0.302073	3	1365	1199.88	0.495353	5	1365	1200.45	0.862083	7	Bcaccae
NJIIIKPE_01190			hypothetical protein			1.32315	426	264.939	0.914378	2	426	261.641	1.36301	3	426	262.121	1.69206	3	Bcaccae
NJIIIKPE_01191			hypothetical protein			0	369	209.242	0	0	369	205.838	0	0	369	206.274	0	0	Bcaccae
NJIIIKPE_01192			hypothetical protein			0.495594	228	82.75	0	0	228	79.953	1.48678	1	228	79.772	0	0	Bcaccae
NJIIIKPE_01193			hypothetical protein			4.75401	234	87.53	6.96907	5.036	234	84.65	4.58434	3.265	234	84.489	2.70862	1.548	Bcaccae
NJIIIKPE_01194			hypothetical protein			6.41468	375	215.039	6.6498	11.806	375	211.655	6.70271	11.934	375	212.096	5.89153	8.452	Bcaccae
NJIIIKPE_01195			hypothetical protein			3.70656	357	197.716	4.38547	7.158	357	194.277	2.93773	4.801	357	194.708	3.79649	5	Bcaccae
NJIIIKPE_01196			hypothetical protein			2.91546	351	191.982	3.15465	5	351	188.515	4.02695	6.386	351	188.961	1.56479	2	Bcaccae
NJIIIKPE_01197			hypothetical protein			1.44254	252	102.327	0	0	252	99.267	4.32761	3.614	252	99.224	0	0	Bcaccae
NJIIIKPE_01198			hypothetical protein			0.567473	213	71.15	1.70242	1	213	68.555	0	0	213	68.266	0	0	Bcaccae
NJIIIKPE_01199			hypothetical protein			3.677	519	357.155	5.42631	16	519	354.039	2.6861	8	519	354.587	2.91858	7	Bcaccae
NJIIIKPE_01200			hypothetical protein			0.261307	1722	1559.96	0.232943	3	1722	1556.88	0.076353	1	1722	1557.45	0.474626	5	Bcaccae
NJIIIKPE_01201			hypothetical protein			0	681	518.973	0	0	681	515.889	0	0	681	516.458	0	0	Bcaccae
NJIIIKPE_01202			hypothetical protein			1.405	345	186.273	0.650268	1	345	182.785	1.95103	3	345	183.233	1.6137	2	Bcaccae
NJIIIKPE_01203			DNA adenine methyltransferase YhdJ	yhdJ		0.410379	675	512.974	0.708381	3	675	509.891	0.233134	1	675	510.463	0.289623	1	Bcaccae
NJIIIKPE_01204			hypothetical protein			0.341302	948	785.962	0.154113	1	948	782.884	0.30368	2	948	783.455	0.566114	3	Bcaccae
NJIIIKPE_01205			hypothetical protein			2.35833	807	644.962	1.02498	5.458	807	641.884	3.51868	19	807	642.457	2.53131	11	Bcaccae
NJIIIKPE_01206			hypothetical protein			2.20443	2208	2045.96	2.69624	45.542	2208	2042.88	1.74659	30.016	2208	2043.45	2.17047	30	Bcaccae
NJIIIKPE_01207			hypothetical protein			0.425038	867	704.962	0.515462	3	867	701.884	0.338726	2	867	702.457	0.420927	2	Bcaccae
NJIIIKPE_01208			hypothetical protein			0.787281	402	241.345	0.501884	1	402	238.014	0	0	402	238.459	1.85996	3	Bcaccae
NJIIIKPE_01209			hypothetical protein			0.793675	489	327.288	0.370093	1	489	324.145	1.10018	3	489	324.66	0.910747	2	Bcaccae
NJIIIKPE_01210			hypothetical protein			10.2756	315	158.138	10.7234	14	315	154.634	11.5191	14.984	315	155	8.58436	9	Bcaccae
NJIIIKPE_01211			hypothetical protein			8.46687	2904	2741.96	6.71466	152	2904	2738.88	8.70195	200.496	2904	2739.45	9.98399	185	Bcaccae
NJIIIKPE_01212			hypothetical protein			7.20428	183	49.664	0	0	183	47.691	16.7782	6.731	183	47.255	4.83467	1.545	Bcaccae
NJIIIKPE_01213			hypothetical protein			8.39667	177	45.684	7.95421	3	177	43.818	8.86759	3.269	177	43.367	8.3682	2.455	Bcaccae
NJIIIKPE_01214			hypothetical protein			17.223	267	115.108	18.9413	18	267	111.897	13.8105	13	267	111.994	18.9173	14.33	Bcaccae
NJIIIKPE_01215			hypothetical protein			20.1367	258	107.416	18.0306	15.99	258	104.277	11.4002	10	258	104.284	30.9795	21.852	Bcaccae
NJIIIKPE_01216			hypothetical protein			28.4408	279	125.61	33.7608	35.01	279	122.252	15.5574	16	279	122.439	36.0042	29.818	Bcaccae
NJIIIKPE_01217			hypothetical protein			12.6379	249	99.817	6.06747	5	249	96.81	13.5069	11	249	96.737	18.3393	12	Bcaccae
NJIIIKPE_01218			hypothetical protein			47.6181	303	147.119	40.3431	49	303	143.67	56.2981	68.042	303	143.961	46.213	45	Bcaccae
NJIIIKPE_01219			hypothetical protein			1.99873	132	20.963	0	0	132	19.825	5.9962	1	132	19.516	0	0	Bcaccae
NJIIIKPE_01220	GH20	Glycoside Hydrolases	Beta-hexosaminidase	exoI_1		3.49743	1560	1397.96	4.33532	50.035	1560	1394.88	3.60818	42.339	1560	1395.45	2.54881	24.058	Bcaccae
NJIIIKPE_01221			hypothetical protein			14.5719	147	27.987	8.5043	1.965	147	26.649	7.40865	1.661	147	26.28	27.8028	4.942	Bcaccae
NJIIIKPE_01222	K07114		hypothetical protein			0.588423	1836	1673.96	0.578877	8	1836	1670.88	0.213433	3	1836	1671.45	0.972959	11	Bcaccae
NJIIIKPE_01223	K03088		RNA polymerase sigma-H factor	algU_2		17.3999	570	408.043	20.7602	69.935	570	404.947	18.2045	62.015	570	405.507	13.235	36.302	Bcaccae
NJIIIKPE_01224			hypothetical protein			8.23766	1218	1055.96	9.52819	83.065	1218	1052.88	7.22576	64	1218	1053.45	7.95901	56.712	Bcaccae
NJIIIKPE_01225	K00868		Pyridoxine/pyridoxal/pyridoxamine kinase	pdxK		51.0176	873	710.962	44.4669	261.001	873	707.884	50.5724	301.157	873	708.457	58.0134	278	Bcaccae
NJIIIKPE_01226	K00782		Lactate utilization protein C	lutC		32.7052	582	420.022	34.4461	119.446	582	416.936	34.2778	120.226	582	417.494	29.3917	83	Bcaccae
NJIIIKPE_01227	K18929		Lactate utilization protein B	lutB		84.1242	1386	1223.96	74.6634	754.455	1386	1220.88	78.5686	806.936	1386	1221.45	99.1408	819.093	Bcaccae
NJIIIKPE_01228	K18928		Lactate utilization protein A	lutA		104.158	741	578.966	111.414	532.539	741	575.885	92.3832	447.553	741	576.458	108.676	423.745	Bcaccae
NJIIIKPE_01229	K10026		7-carboxy-7-deazaguanine synthase	queE		133.656	546	384.091	133.016	421.791	546	380.978	145.535	466.427	546	381.539	122.418	315.927	Bcaccae
NJIIIKPE_01230	K01737		6-carboxy-5,6,7,8-tetrahydropterin synthase	queD		160.877	390	229.635	180.697	342.569	390	226.268	155.505	295.995	390	226.708	146.427	224.539	Bcaccae
NJIIIKPE_01231	K09790		Inner membrane protein YbaN	ybaN		14.5444	360	200.588	12.0772	20	360	197.158	18.088	30	360	197.59	13.468	18	Bcaccae
NJIIIKPE_01232	K01243	Cysteine biosynthesis, methionine => cysteine	5'-methylthioadenosine/S-adenosylhomocysteine nucleosidase	mtnN		90.1796	567	405.053	100.846	337.233	567	401.949	89.6212	303.039	567	402.509	80.0715	218	Bcaccae
NJIIIKPE_01233			hypothetical protein			7.79511	111	13.701	0	0	111	12.81	0	0	111	12.644	23.3853	2	Bcaccae
NJIIIKPE_01234			hypothetical protein			485.712	315	158.138	526.546	687.434	315	154.634	413.364	537.718	315	155	517.228	542.271	Bcaccae
NJIIIKPE_01235			hypothetical protein			481.743	291	136.281	521.9	587.195	291	132.848	366.689	409.799	291	133.108	556.64	501.164	Bcaccae
NJIIIKPE_01236	K18682		Ribonuclease Y	rny_1		241.77	1536	1373.96	263.828	2992.63	1536	1370.88	225.985	2606.13	1536	1371.45	235.498	2184.61	Bcaccae
NJIIIKPE_01237	K06201		Copper homeostasis protein CutC	cutC		71.3511	753	590.965	62.3089	303.998	753	587.885	76.1246	376.473	753	588.458	75.6197	300.991	Bcaccae
NJIIIKPE_01238	K20509		Carboxybiotin decarboxylase	madB		1.09729	1215	1052.96	0.920914	8.006	1215	1049.88	0.680251	6.008	1215	1050.45	1.69072	12.013	Bcaccae
NJIIIKPE_01239			hypothetical protein			4.06893	432	270.843	4.47222	10	432	267.564	2.22139	5	432	268.052	5.51318	9.996	Bcaccae
NJIIIKPE_01240			hypothetical protein			10.2149	450	288.605	7.13488	17	450	285.386	9.54575	22.917	450	285.88	13.964	27.002	Bcaccae
NJIIIKPE_01241			hypothetical protein			23.9199	2700	2537.96	23.9513	501.849	2700	2534.88	24.7258	527.26	2700	2535.45	23.0824	395.859	Bcaccae
NJIIIKPE_01242			hypothetical protein			1160.72	138	23.647	1480.32	289	138	22.394	849.321	160	138	22.064	1152.5	172	Bcaccae
NJIIIKPE_01243			hypothetical protein			100.908	1179	1016.96	112.638	945.689	1179	1013.88	95.8861	817.823	1179	1014.46	94.2007	646.384	Bcaccae
NJIIIKPE_01244			hypothetical protein			4.16258	702	539.969	4.26212	19	702	536.887	4.64965	21	702	537.458	3.57599	13	Bcaccae
NJIIIKPE_01245	PL33	Polysaccharide Lyases	hypothetical protein			1.6057	1935	1772.96	1.57134	23	1935	1769.88	1.07463	16	1935	1770.45	2.17113	26	Bcaccae
NJIIIKPE_01246	K02346		DNA polymerase IV	dinB		18.1422	1092	929.96	16.5417	127	1092	926.882	18.5968	145.004	1092	927.455	19.2881	121	Bcaccae
NJIIIKPE_01247			hypothetical protein			4.19497	1377	1214.96	4.98482	50	1377	1211.88	2.8446	29	1377	1212.45	4.75549	39	Bcaccae
NJIIIKPE_01248			hypothetical protein			44.0897	1155	992.96	39.6051	324.67	1155	989.882	47.5865	396.263	1155	990.455	45.0776	301.994	Bcaccae
NJIIIKPE_01249			hypothetical protein			21.5379	564	402.06	22.098	73.35	564	398.95	21.7514	73	564	399.514	20.7644	56.112	Bcaccae
NJIIIKPE_01250	K01206	Glycoside Hydrolases	hypothetical protein			1.18297	1344	1181.96	1.43693	14.022	1344	1178.88	1.10919	11	1344	1179.45	1.00278	8	Bcaccae
NJIIIKPE_01251	K15921	Glycoside Hydrolases	Arabinoxylan arabinofuranohydrolase	xynD_1		1.30048	1440	1277.96	0.90197	9.516	1440	1274.88	1.14488	12.279	1440	1275.45	1.85461	16	Bcaccae
NJIIIKPE_01252	K05349	Glycoside Hydrolases	Beta-xylosidase			1.82823	2307	2144.96	1.72143	30.484	2307	2141.88	2.03811	36.723	2307	2142.45	1.72514	25	Bcaccae
NJIIIKPE_01253			hypothetical protein			1.73306	1704	1541.96	1.72819	22	1704	1538.88	1.62217	21	1704	1539.45	1.84881	19.251	Bcaccae
NJIIIKPE_01254			hypothetical protein			0.72354	2859	2696.96	0.853337	19	2859	2693.88	0.617779	14	2859	2694.45	0.699503	12.749	Bcaccae
NJIIIKPE_01255			hypothetical protein			0.441436	1410	1247.96	0.776481	8	1410	1244.88	0.191711	2.008	1410	1245.45	0.356115	3	Bcaccae
NJIIIKPE_01256	K21572		hypothetical protein			0.787107	1884	1721.96	0.844111	12	1884	1718.88	0.829356	11.992	1884	1719.45	0.687853	8	Bcaccae
NJIIIKPE_01257			TonB-dependent receptor P3			0.464049	3120	2957.96	0.450445	11	3120	2954.88	0.241376	6	3120	2955.45	0.700326	14	Bcaccae
NJIIIKPE_01258			Sensor histidine kinase RcsC	rcsC_12		2.60622	3930	3767.96	2.02524	63	3930	3764.88	2.65228	84.002	3930	3765.45	3.14113	80.003	Bcaccae
NJIIIKPE_01259			transfer-messenger RNA, SsrA	ssrA		60500.5	395	234.513	47050.5	91094.1	395	231.157	57345.1	111512	395	231.605	77106	120792	Bcaccae
NJIIIKPE_01260	K05349	Glycoside Hydrolases	Beta-hexosaminidase	nagZ		35.9969	2841	2678.96	38.7297	856.582	2841	2675.88	34.5553	777.853	2841	2676.45	34.7058	628.297	Bcaccae
NJIIIKPE_01261	K21572		SusD-like protein P2			3.28792	1737	1574.96	2.99941	39	1737	1571.88	2.84992	37.685	1737	1572.45	4.01442	42.698	Bcaccae
NJIIIKPE_01262			TonB-dependent receptor P3			6.08645	3180	3017.96	4.49517	112	3180	3014.88	5.41428	137.318	3180	3015.45	8.34992	170.309	Bcaccae
NJIIIKPE_01263	K07404	Entner-Doudoroff pathway, glucose-6P => glyceraldehyde-3P + pyruvate	6-phosphogluconolactonase	pgl		24.0512	1194	1031.96	25.001	213	1194	1028.88	24.6092	213	1194	1029.45	22.5434	156.975	Bcaccae
NJIIIKPE_01264			hypothetical protein			1.19768	3282	3119.96	1.31999	34	3282	3116.88	1.1823	31	3282	3117.45	1.09075	23	Bcaccae
NJIIIKPE_01265			D-xylose-proton symporter	xylE_2		1.01054	1383	1220.96	0.694445	7	1383	1217.88	1.36649	14	1383	1218.45	0.970683	8	Bcaccae
NJIIIKPE_01266	GH2	Glycoside Hydrolases	Beta-galactosidase	lacZ_4		0.605363	2802	2639.96	0.871761	19	2802	2636.88	0.49589	11	2802	2637.45	0.448437	8	Bcaccae
NJIIIKPE_01267	K02099		Arabinose operon regulatory protein	araC		11.944	894	731.962	13.2386	80	894	728.884	9.62226	59	894	729.457	12.9711	64	Bcaccae
NJIIIKPE_01268			hypothetical protein			2230.65	471	309.421	2404.64	6142.69	471	306.238	2157.19	5557.3	471	306.742	2130.11	4419.57	Bcaccae
NJIIIKPE_01269			hypothetical protein			3756.61	591	429.015	4408.48	15614.2	591	425.932	3550.1	12720.3	591	426.484	3311.25	9552.09	Bcaccae
NJIIIKPE_01270			hypothetical protein			2353.89	486	324.31	2263.4	6060.11	486	321.162	2519.72	6807.58	486	321.672	2278.55	4957.65	Bcaccae
NJIIIKPE_01271	K03561		Tol-Pal system protein TolQ	tolQ_1		2656.34	801	638.963	2304.76	12157.9	801	635.884	2897.91	15501.7	801	636.457	2766.33	11909	Bcaccae
NJIIIKPE_01272			tRNA-Ser(gga)			572.679	89	9.814	813.948	65.949	89	9.129	442.755	34	89	9.024	461.335	28.158	Bcaccae
NJIIIKPE_01273	K03424		D-aminoacyl-tRNA deacylase	dtd3_1		41.3564	777	614.964	46.2747	234.938	777	611.884	39.2202	201.881	777	612.457	38.5742	159.799	Bcaccae
NJIIIKPE_01274			hypothetical protein			54.6484	717	554.967	54.6653	250.459	717	551.885	59.0442	274.121	717	552.458	50.2358	187.722	Bcaccae
NJIIIKPE_01275	K13789		(2E,6E)-farnesyl diphosphate synthase			101.041	975	812.96	109.89	737.543	975	809.884	95.6083	651.381	975	810.455	97.6246	535.169	Bcaccae
NJIIIKPE_01276	K03832		hypothetical protein			1187.72	684	521.973	1090.3	4698.42	684	518.888	1231.76	5376.69	684	519.458	1241.12	4360.8	Bcaccae
NJIIIKPE_01277	K00945	Pyrimidine ribonucleotide biosynthesis, UMP => UDP/UTP,CDP/CTP	Cytidylate kinase	cmk_1		102.796	861	698.962	104.071	600.538	861	695.884	105.119	615.367	861	696.457	99.1993	467.311	Bcaccae
NJIIIKPE_01278	K03527		4-hydroxy-3-methylbut-2-enyl diphosphate reductase	ispH		90.2826	867	704.962	107.815	627.488	867	701.884	77.9123	460.032	867	702.457	85.12	404.44	Bcaccae
NJIIIKPE_01279	K00850	Glycolysis (Embden-Meyerhof pathway), glucose => pyruvate	ATP-dependent 6-phosphofructokinase 1	pfkA		357.487	981	818.96	354.081	2394	981	815.884	362.349	2486.98	981	816.455	356.031	1966.18	Bcaccae
NJIIIKPE_01280			hypothetical protein			63.7989	1233	1070.96	66.065	584.121	1233	1067.88	57.9301	520.408	1233	1068.45	67.4016	487.113	Bcaccae
NJIIIKPE_01281			hypothetical protein			236.322	1392	1229.96	223.007	2264.48	1392	1226.88	236.277	2438.6	1392	1227.45	249.681	2072.98	Bcaccae
NJIIIKPE_01282			Vitamin B12 transporter BtuB	btuB_2		51.4314	2415	2252.96	55.5692	1033.58	2415	2249.88	50.7597	960.717	2415	2250.45	47.9654	730.132	Bcaccae
NJIIIKPE_01283			Fatty acyl-CoA reductase	acr1		29.763	852	689.962	29.0575	165.517	852	686.884	29.1469	168.419	852	687.457	31.0848	144.543	Bcaccae
NJIIIKPE_01284			NADPH dehydrogenase	namA		49.8229	1224	1061.96	49.518	434.14	1224	1058.88	53.196	473.853	1224	1059.45	46.7547	335.051	Bcaccae
NJIIIKPE_01285	K12343		hypothetical protein			45.8438	762	599.965	43.6153	216.035	762	596.885	44.5441	223.664	762	597.457	49.3719	199.521	Bcaccae
NJIIIKPE_01286	K01647	Citrate cycle (TCA cycle, Krebs cycle), Methylaspartate cycle	Citrate synthase	gltA		167.227	1344	1181.96	135.3	1320.26	1344	1178.88	135.939	1348.12	1344	1179.45	230.443	1838.43	Bcaccae
NJIIIKPE_01287	K00031	Citrate cycle (TCA cycle, Krebs cycle), Reductive citrate cycle (Arnon-Buchanan cycle), Methylaspartate cycle	Isocitrate dehydrogenase [NADP]	icd		100.559	1191	1028.96	87.7897	745.763	1191	1025.88	77.5725	669.456	1191	1026.45	136.313	946.415	Bcaccae
NJIIIKPE_01288	K01681	Citrate cycle (TCA cycle, Krebs cycle), Reductive citrate cycle (Arnon-Buchanan cycle), Methylaspartate cycle	Aconitate hydratase A	acnA		109.779	2244	2081.96	96.1838	1653.23	2244	2078.88	89.4131	1563.68	2244	2079.45	143.739	2021.75	Bcaccae
NJIIIKPE_01289			hypothetical protein			27.4237	1944	1781.96	28.0681	412.924	1944	1778.88	27.2221	407.367	1944	1779.45	26.9808	324.747	Bcaccae
NJIIIKPE_01290			hypothetical protein			27.3	207	66.679	16.4891	9.077	207	64.2	25.2509	13.637	207	63.876	40.1601	17.352	Bcaccae
NJIIIKPE_01291	K00053	Isoleucine biosynthesis, threonine => 2-oxobutanoate => isoleucine	Ketol-acid reductoisomerase (NAD(+))			245.977	1044	881.96	220.144	1602.93	1044	878.882	262.386	1939.94	1044	879.455	255.401	1519.28	Bcaccae
NJIIIKPE_01292			hypothetical protein			80.1713	744	581.965	88.7437	426.377	744	578.885	75.1517	365.972	744	579.458	76.6185	300.302	Bcaccae
NJIIIKPE_01293	K01653	Isoleucine biosynthesis, threonine => 2-oxobutanoate => isoleucine	Acetolactate synthase small subunit	ilvH		39.3777	564	402.06	37.4255	124.227	564	398.95	39.7793	133.503	564	399.514	40.9282	110.601	Bcaccae
NJIIIKPE_01294	K01652	Isoleucine biosynthesis, threonine => 2-oxobutanoate => isoleucine	Acetolactate synthase isozyme 2 large subunit	ilvG		72.2645	1698	1535.96	71.3772	905.103	1698	1532.88	67.6925	872.903	1698	1533.45	77.7239	806.174	Bcaccae
NJIIIKPE_01295	K01687	Isoleucine biosynthesis, threonine => 2-oxobutanoate => isoleucine	Dihydroxy-acid dehydratase	ilvD		74.777	1803	1640.96	71.3139	966.12	1803	1637.88	74.9431	1032.6	1803	1638.45	78.0739	865.255	Bcaccae
NJIIIKPE_01296	K03775		FKBP-type peptidyl-prolyl cis-trans isomerase SlyD	slyD		667.909	591	429.015	777.413	2753.49	591	425.932	627.169	2247.2	591	426.484	599.146	1728.38	Bcaccae
NJIIIKPE_01297			hypothetical protein			117.909	1287	1124.96	105.557	980.355	1287	1121.88	108.985	1028.56	1287	1122.45	139.184	1056.72	Bcaccae
NJIIIKPE_01298			hypothetical protein			7.26153	1092	929.96	7.7031	59.141	1092	926.882	6.52894	50.908	1092	927.455	7.55255	47.379	Bcaccae
NJIIIKPE_01299			hypothetical protein			7.8924	786	623.964	10.8437	55.86	786	620.884	4.66826	24.383	786	621.457	8.1652	34.323	Bcaccae
NJIIIKPE_01300			hypothetical protein			7.21693	246	97.312	1.24473	1	246	94.337	7.19459	5.71	246	94.253	13.2115	8.423	Bcaccae
NJIIIKPE_01301			hypothetical protein			9.70778	561	399.064	8.19525	27	561	395.954	7.50548	25	561	396.518	13.4226	36	Bcaccae
NJIIIKPE_01302	K01736	Shikimate pathway, phosphoenolpyruvate + erythrose-4P => chorismate	Chorismate synthase	aroC		163.093	1077	914.96	160.818	1214.78	1077	911.882	142.402	1092.37	1077	912.455	186.058	1148.32	Bcaccae
NJIIIKPE_01303			Succinyl-diaminopimelate desuccinylase	dapE_2		206.445	1365	1202.96	194.385	1930.52	1365	1199.88	191.814	1936.13	1365	1200.45	233.137	1893.05	Bcaccae
NJIIIKPE_01304			hypothetical protein			9.49325	123	17.396	6.96273	1	123	16.34	0	0	123	16.113	21.517	2.345	Bcaccae
NJIIIKPE_01305			Choloylglycine hydrolase	cbh		34.6572	1059	896.96	20.5264	152	1059	893.882	31.386	236.011	1059	894.455	52.0593	314.963	Bcaccae
NJIIIKPE_01306			Hercynine oxygenase	egtB_1		2.8578	954	791.96	2.29419	15	954	788.884	4.21918	28	954	789.455	2.06003	11	Bcaccae
NJIIIKPE_01307			hypothetical protein			0.661439	993	830.96	0.874606	6	993	827.882	0.574348	4	993	828.455	0.535364	3	Bcaccae
NJIIIKPE_01308	K21572		hypothetical protein			0.608125	1995	1832.96	0.528662	8	1995	1829.88	0.324811	5	1995	1830.45	0.970902	12.021	Bcaccae
NJIIIKPE_01309			TonB-dependent receptor P26			0.330205	3081	2918.96	0.24898	6	3081	2915.88	0.285372	7	3081	2916.45	0.456262	9.001	Bcaccae
NJIIIKPE_01310			hypothetical protein			0.318598	1281	1118.96	0	0	1281	1115.88	0.426113	4	1281	1116.45	0.529682	4	Bcaccae
NJIIIKPE_01311			hypothetical protein			0	90	9.923	0	0	90	9.208	0	0	90	9.118	0	0	Bcaccae
NJIIIKPE_01312	K03169		DNA topoisomerase 3	topB		141.314	2175	2012.96	148.896	2474.44	2175	2009.88	132.654	2242.89	2175	2010.45	142.393	1936.36	Bcaccae
NJIIIKPE_01313	K01847	Propanoyl-CoA metabolism, propanoyl-CoA => succinyl-CoA	Methylmalonyl-CoA mutase large subunit	mutB		269.66	2148	1985.96	240.625	3945.21	2148	1982.88	286.334	4776.25	2148	1983.45	282.02	3783.6	Bcaccae
NJIIIKPE_01314	K01847	Propanoyl-CoA metabolism, propanoyl-CoA => succinyl-CoA	Fused isobutyryl-CoA mutase	icmF		262.124	1902	1739.96	242.043	3476.89	1902	1736.88	279.657	4086.13	1902	1737.45	264.671	3110.45	Bcaccae
NJIIIKPE_01315	K07085		Aspartate/alanine antiporter	aspT_2		379.296	1665	1502.96	349.825	4340.67	1665	1499.88	400.377	5051.76	1665	1500.45	387.687	3934.66	Bcaccae
NJIIIKPE_01316			Cytidylate kinase	cmk_2		23.27	636	473.989	23.2549	91	636	470.905	22.7232	90.016	636	471.468	23.8319	76	Bcaccae
NJIIIKPE_01317			hypothetical protein			4.68149	2757	2594.96	5.65622	121.176	2757	2591.88	2.98126	65.003	2757	2592.45	5.40699	94.813	Bcaccae
NJIIIKPE_01318			hypothetical protein			3.03853	1191	1028.96	2.5898	22	1191	1025.88	2.78098	24	1191	1026.45	3.74481	26	Bcaccae
NJIIIKPE_01319			hypothetical protein			4.06882	90	9.923	12.2065	1	90	9.208	0	0	90	9.118	0	0	Bcaccae
NJIIIKPE_01320			hypothetical protein			1.08305	1317	1154.96	0.524378	5	1317	1151.88	0.928791	9	1317	1152.45	1.79598	14	Bcaccae
NJIIIKPE_01321			hypothetical protein			1.39854	1161	998.96	1.57629	13	1161	995.882	1.43238	12	1161	996.455	1.18694	8	Bcaccae
NJIIIKPE_01322	K16092	Cobalamin salvage	Vitamin B12 transporter BtuB	btuB_3		0.975675	2007	1844.96	0.722183	11	2007	1841.88	1.1617	18	2007	1842.45	1.04314	13	Bcaccae
NJIIIKPE_01323	K25034		hypothetical protein			50.5308	1134	971.96	53.41	428.578	1134	968.882	50.135	408.628	1134	969.455	48.0474	315.065	Bcaccae
NJIIIKPE_01324	K25027		Hemin transport system permease protein HmuU	hmuU		62.6036	1017	854.96	60.5147	427.135	1017	851.882	59.5741	426.927	1017	852.455	67.722	390.485	Bcaccae
NJIIIKPE_01325	K25028		Petrobactin import ATP-binding protein FpuD	fpuD		46.8226	762	599.965	50.3008	249.149	762	596.885	48.4785	243.42	762	597.457	41.6884	168.471	Bcaccae
NJIIIKPE_01326			hypothetical protein			51.8552	435	273.8	53.9718	122	435	270.532	50.8622	115.752	435	271.02	50.7316	93	Bcaccae
NJIIIKPE_01327			hypothetical protein			10.651	1383	1220.96	11.6781	117.716	1383	1217.88	10.9319	112	1383	1218.45	9.34282	77	Bcaccae
NJIIIKPE_01328			Efflux pump membrane transporter BepE	bepE_3		10.089	3141	2978.96	9.56757	235.302	3141	2975.88	9.33366	233.66	3141	2976.45	11.3659	228.826	Bcaccae
NJIIIKPE_01329			Solvent efflux pump periplasmic linker SrpA	srpA_1		17.3714	1071	908.96	18.6582	140.014	1071	905.882	14.5021	110.515	1071	906.455	18.954	116.212	Bcaccae
NJIIIKPE_01330			Multidrug export protein MepA	mepA_2		25.302	1383	1220.96	24.3056	245	1383	1217.88	26.8481	275.065	1383	1218.45	24.7524	204	Bcaccae
NJIIIKPE_01331	K04567	Aminoacyl-tRNA biosynthesis, eukaryotes	Lysine--tRNA ligase	lysS		609.005	1731	1568.96	599.988	7771.65	1731	1565.88	632.665	8333.92	1731	1566.45	594.362	6297.56	Bcaccae
NJIIIKPE_01332	K00057		Glycerol-3-phosphate dehydrogenase [NAD(P)+]	gpsA		440.184	996	833.96	432.287	2976.29	996	830.882	442.537	3093.18	996	831.455	445.727	2506.75	Bcaccae
NJIIIKPE_01333	K01810	Glycolysis (Embden-Meyerhof pathway), glucose => pyruvate	Glucose-6-phosphate isomerase	pgi		400.881	1338	1175.96	397.862	3862.63	1338	1172.88	415.85	4103.06	1338	1173.45	388.932	3087.05	Bcaccae
NJIIIKPE_01334			hypothetical protein			44.1166	504	342.21	65.1443	184.047	504	339.084	38.0393	108.507	504	339.62	29.1661	67	Bcaccae
NJIIIKPE_01335			Hexitol phosphatase A	hxpA		77.5093	675	512.974	83.2358	352.504	675	509.891	73.6997	316.126	675	510.463	75.5924	261.003	Bcaccae
NJIIIKPE_01336	K25314		hypothetical protein			70.5963	2853	2690.96	69.1956	1537.25	2853	2687.88	71.4814	1616.29	2853	2688.45	71.1118	1293.15	Bcaccae
NJIIIKPE_01337			hypothetical protein			4.95616	627	464.993	2.99427	11.495	627	461.911	6.42883	24.981	627	462.471	5.44539	17.034	Bcaccae
NJIIIKPE_01338	K16692		Tyrosine-protein kinase ptk	ptk_2		6.49551	2430	2267.96	6.64969	124.507	2430	2264.88	5.92154	112.823	2430	2265.45	6.91531	105.967	Bcaccae
NJIIIKPE_01339	K01991		hypothetical protein			6.62493	795	632.963	4.4014	23	795	629.884	6.09343	32.288	795	630.457	9.37997	40	Bcaccae
NJIIIKPE_01340			hypothetical protein			11.961	429	267.891	8.13872	18	429	264.603	12.1284	26.997	429	265.088	15.6158	28	Bcaccae
NJIIIKPE_01341			Undecaprenyl-phosphate alpha-N-acetylglucosaminyl 1-phosphate transferase	wecA_1		3.16657	990	827.96	2.92592	20	990	824.882	3.17084	22.003	990	825.455	3.40296	19	Bcaccae
NJIIIKPE_01342			hypothetical protein			4.03495	1233	1070.96	3.19286	28.23	1233	1067.88	3.56213	32	1233	1068.45	5.34984	38.663	Bcaccae
NJIIIKPE_01343			hypothetical protein			5.39147	582	420.022	4.5285	15.703	582	416.936	5.65999	19.852	582	417.494	5.98591	16.904	Bcaccae
NJIIIKPE_01344			hypothetical protein			2.88314	942	779.962	3.58261	23.069	942	776.884	3.08291	20.148	942	777.455	1.9839	10.433	Bcaccae
NJIIIKPE_01345			hypothetical protein			48.1129	129	19.684	49.2142	7.998	129	18.551	38.4464	6	129	18.259	56.678	7	Bcaccae
NJIIIKPE_01346	GT2	GlycosylTransferases	hypothetical protein			6.87725	957	794.96	5.48536	36.001	957	791.884	6.00457	40	957	792.455	9.14183	49.002	Bcaccae
NJIIIKPE_01347	CE4	Carbohydrate Esterases	hypothetical protein			5.45015	705	542.969	4.61487	20.687	705	539.887	6.1651	28	705	540.458	5.57048	20.364	Bcaccae
NJIIIKPE_01348	GT4	GlycosylTransferases	hypothetical protein			4.96862	1119	956.96	3.71395	29.342	1119	953.882	5.98178	48	1119	954.455	5.21013	33.636	Bcaccae
NJIIIKPE_01349			hypothetical protein			9.67088	1101	938.96	10.0674	78.041	1101	935.882	9.02196	71.029	1101	936.455	9.92329	62.856	Bcaccae
NJIIIKPE_01350			hypothetical protein			16.9112	882	719.962	16.2141	96.374	882	716.884	18.5705	111.992	882	717.457	15.9491	77.399	Bcaccae
NJIIIKPE_01351	GT4	GlycosylTransferases	UDP-N-acetylglucosamine--peptide N-acetylglucosaminyltransferase GtfA subunit	gtfA_2		5.4935	1224	1061.96	5.43286	47.632	1224	1058.88	4.8273	43	1224	1059.45	6.22033	44.576	Bcaccae
NJIIIKPE_01352			2,3,4,5-tetrahydropyridine-2,6-dicarboxylate N-acetyltransferase	dapH_2		7.75278	561	399.064	9.48645	31.254	561	395.954	7.14029	23.784	561	396.518	6.6316	17.786	Bcaccae
NJIIIKPE_01353			hypothetical protein			7.38075	1086	923.96	9.6767	73.814	1086	920.882	4.89024	37.884	1086	921.455	7.57531	47.215	Bcaccae
NJIIIKPE_01354			hypothetical protein			3.92879	1212	1049.96	2.99987	26.004	1212	1046.88	4.69333	41.333	1212	1047.45	4.09317	29	Bcaccae
NJIIIKPE_01355			hypothetical protein			5.26866	1506	1343.96	4.02569	44.667	1506	1340.88	6.04875	68.23	1506	1341.45	5.73154	52.006	Bcaccae
NJIIIKPE_01356			2,3,4,5-tetrahydropyridine-2,6-dicarboxylate N-acetyltransferase	dapH_3		14.6712	612	450.001	15.4339	57.338	612	446.918	15.366	57.77	612	447.476	13.2137	39.994	Bcaccae
NJIIIKPE_01357	K02472		UDP-N-acetyl-D-mannosamine dehydrogenase	wecC		17.0198	1224	1061.96	15.6263	137.001	1224	1058.88	15.881	141.463	1224	1059.45	19.5522	140.114	Bcaccae
NJIIIKPE_01358	K01791		UDP-N-acetylglucosamine 2-epimerase	wecB		15.6314	1179	1016.96	14.8912	125.024	1179	1013.88	13.7833	117.559	1179	1014.46	18.2199	125.021	Bcaccae
NJIIIKPE_01359	K24258		UDP-2,3-diacetamido-2,3-dideoxy-D-glucuronate 2-epimerase	wbpI_2		10.0854	1194	1031.96	10.1267	86.276	1194	1028.88	10.2056	88.333	1194	1029.45	9.9238	69.102	Bcaccae
NJIIIKPE_01360	K19068		UDP-2-acetamido-2,6-beta-L-arabino-hexul-4-ose reductase	wbjC		10.8252	1224	1061.96	10.1735	89.195	1224	1058.88	9.6798	86.224	1224	1059.45	12.6222	90.453	Bcaccae
NJIIIKPE_01361	K15894		UDP-glucose 4-epimerase	capD		8.15031	1050	887.96	6.30791	46.242	1050	884.882	10.5379	78.443	1050	885.455	7.60515	45.549	Bcaccae
NJIIIKPE_01362	K00012	Nucleotide sugar biosynthesis, eukaryotes	UDP-glucose 6-dehydrogenase	ugd_2		8.12913	1311	1148.96	6.84765	64.954	1311	1145.88	8.76016	84.444	1311	1146.45	8.77957	68.082	Bcaccae
NJIIIKPE_01363			ADP-L-glycero-D-manno-heptose-6-epimerase	hldD		2.12473	1926	1763.96	1.4152	20.609	1926	1760.88	1.86041	27.558	1926	1761.45	3.09857	36.918	Bcaccae
NJIIIKPE_01364			hypothetical protein			7.40233	549	387.085	10.0135	32	549	383.973	6.81092	22	549	384.534	5.38258	14	Bcaccae
NJIIIKPE_01365			Tyrosine recombinase XerC	xerC_1		2.20192	1209	1046.96	2.42958	21	1209	1043.88	2.61915	23	1209	1044.45	1.55704	11	Bcaccae
NJIIIKPE_01366			tRNA-Arg(ccg)			6.98312	74	7.079	0	0	74	7.127	0	0	74	7.057	20.9494	1	Bcaccae
NJIIIKPE_01367	K01914		Aspartate--ammonia ligase	asnA		295.205	1038	875.96	297.861	2154.05	1038	872.882	313.285	2300.44	1038	873.455	274.471	1621.59	Bcaccae
NJIIIKPE_01368	K03648		Uracil-DNA glycosylase	ung_1		252.351	663	500.978	251.854	1041.66	663	497.894	248.193	1039.55	663	498.466	257.007	866.53	Bcaccae
NJIIIKPE_01369			LPS-assembly protein LptD	lptD_1		74.9112	2709	2546.96	77.3398	1626.24	2709	2543.88	73.5687	1574.37	2709	2544.45	73.825	1270.58	Bcaccae
NJIIIKPE_01370	K06950		hypothetical protein			147.402	537	375.108	148.298	459.25	537	371.998	137.279	429.596	537	372.555	156.63	394.702	Bcaccae
NJIIIKPE_01371	GH171	Glycoside Hydrolases	hypothetical protein			16.7688	1167	1004.96	16.392	136	1167	1001.88	17.6915	149.107	1167	1002.46	16.2228	110	Bcaccae
NJIIIKPE_01372			hypothetical protein			52.0378	2085	1922.96	47.7617	758.243	2085	1919.88	48.9882	791.193	2085	1920.45	59.3635	771.128	Bcaccae
NJIIIKPE_01373			hypothetical protein			11.9522	609	447.001	9.75517	36	609	443.919	9.07061	33.873	609	444.477	17.0307	51.202	Bcaccae
NJIIIKPE_01374			hypothetical protein			14.8115	195	57.96	6.2695	3	195	55.73	17.3345	8.127	195	55.346	20.8304	7.798	Bcaccae
NJIIIKPE_01375			Putative nuclease YhcG	yhcG_2		16.0678	1104	941.96	15.688	122	1104	938.882	17.0931	135.005	1104	939.455	15.4222	98	Bcaccae
NJIIIKPE_01376			hypothetical protein			0.314785	282	128.264	0.944355	1	282	124.878	0	0	282	125.086	0	0	Bcaccae
NJIIIKPE_01377	K03453		hypothetical protein			36.4959	897	734.962	30.6548	186.004	897	731.884	40.2809	248.003	897	732.457	38.5521	191	Bcaccae
NJIIIKPE_01378	K01448		hypothetical protein			68.2357	1227	1064.96	73.5831	646.949	1227	1061.88	65.8855	588.548	1227	1062.45	65.2385	468.833	Bcaccae
NJIIIKPE_01379	K02067	Mce transport system	hypothetical protein			174.805	894	731.962	200.072	1209.02	894	728.884	158.377	971.105	894	729.457	165.966	818.884	Bcaccae
NJIIIKPE_01380	K02313		Chromosomal replication initiator protein DnaA	dnaA		657.013	1413	1250.96	733.413	7574.44	1413	1247.88	643.631	6756.58	1413	1248.45	593.994	5016.01	Bcaccae
NJIIIKPE_01381			FMN reductase [NAD(P)H]	nfrA2_1		48.1631	744	581.965	43.937	211.099	744	578.885	47.4832	231.232	744	579.458	53.0691	208.002	Bcaccae
NJIIIKPE_01382	K00525	Pyrimidine deoxyribonuleotide biosynthesis, CDP/CTP => dCDP/dCTP,dTDP/dTTP	hypothetical protein			226.886	2538	2375.96	205.559	4032.13	2538	2372.88	239.415	4779.08	2538	2373.45	235.683	3783.66	Bcaccae
NJIIIKPE_01383	K00705	Carbohydrate-Binding Modules, Glycoside Hydrolases	hypothetical protein			49.4901	2682	2519.96	47.5248	988.719	2682	2516.88	48.2747	1022.11	2682	2517.45	52.6707	896.879	Bcaccae
NJIIIKPE_01384	K01633		Dihydroneopterin aldolase	folB		30.9458	393	232.562	29.1559	55.979	393	229.2	28.7688	55.469	393	229.647	34.9125	54.231	Bcaccae
NJIIIKPE_01385	K01734		Methylglyoxal synthase	mgsA		105.616	522	360.144	104.313	310.15	522	357.032	99.3437	298.376	522	357.583	113.191	273.774	Bcaccae
NJIIIKPE_01386	GT27	GlycosylTransferases	hypothetical protein			23.2787	1083	920.96	26.8684	204.287	1083	917.882	21.6706	167.33	1083	918.455	21.2972	132.307	Bcaccae
NJIIIKPE_01387	K02517		Lipid A biosynthesis lauroyltransferase	lpxL		44.148	936	773.962	46.5216	297.258	936	770.884	42.7642	277.323	936	771.455	43.1581	225.204	Bcaccae
NJIIIKPE_01388	K18707		Threonylcarbamoyladenosine tRNA methylthiotransferase MtaB	mtaB		66.3697	1320	1157.96	70.2441	671.525	1320	1154.88	68.247	663.037	1320	1155.45	60.618	473.759	Bcaccae
NJIIIKPE_01389	K01897		Long-chain-fatty-acid--CoA ligase FadD15			76.1009	1674	1511.96	77.6975	969.853	1674	1508.88	79.485	1008.92	1674	1509.45	71.1202	726.134	Bcaccae
NJIIIKPE_01390			hypothetical protein			5338.71	216	73.421	4608.4	2793.37	216	70.796	5797.58	3452.8	216	70.528	5610.14	2676.32	Bcaccae
NJIIIKPE_01391			Inosose dehydratase	iolE		16.1335	906	743.962	11.4065	70.058	906	740.884	16.0577	100.08	906	741.457	20.9363	105	Bcaccae
NJIIIKPE_01392			hypothetical protein			99.916	864	701.962	75.7086	438.75	864	698.884	90.2785	530.77	864	699.457	133.761	632.839	Bcaccae
NJIIIKPE_01393	GH109	Glycoside Hydrolases	Inositol 2-dehydrogenase/D-chiro-inositol 3-dehydrogenase	iolG_1		65.321	1488	1325.96	42.1188	461.068	1488	1322.88	57.9181	644.542	1488	1323.45	95.9261	858.715	Bcaccae
NJIIIKPE_01394			Inositol 2-dehydrogenase/D-chiro-inositol 3-dehydrogenase	iolG_2		57.2838	1113	950.96	38.2202	300.064	1113	947.882	47.4839	378.632	1113	948.455	86.1474	552.665	Bcaccae
NJIIIKPE_01395			hypothetical protein			36.784	1662	1499.96	33.0936	409.81	1662	1496.88	36.6143	461.057	1662	1497.45	40.644	411.674	Bcaccae
NJIIIKPE_01396	K02939	Ribosome, bacteria	50S ribosomal protein L9	rplI		2413.21	444	282.679	2502.12	5839.29	444	279.442	2460.04	5782.96	444	279.929	2277.46	4312.23	Bcaccae
NJIIIKPE_01397	K02963	Ribosome, bacteria	hypothetical protein			5667.82	273	120.337	5970.33	5931.37	273	117.038	5860.34	5769.88	273	117.193	5172.78	4100.41	Bcaccae
NJIIIKPE_01398	K02990	Ribosome, bacteria	hypothetical protein			4889.51	345	186.273	4989.23	7672.58	345	182.785	4984.13	7663.85	345	183.233	4695.16	5819.11	Bcaccae
NJIIIKPE_01399			Transcriptional regulator SlyA	slyA		39.0641	447	285.64	42.4612	100.131	447	282.417	35.0127	83.183	447	282.906	39.7184	76.004	Bcaccae
NJIIIKPE_01400			hypothetical protein			111.627	177	45.684	82.1935	31	177	43.818	129.961	47.905	177	43.367	122.727	36	Bcaccae
NJIIIKPE_01401			Response regulator MprA	mprA		411.507	702	539.969	424.764	1893.54	702	536.887	413.954	1869.61	702	537.458	395.804	1438.89	Bcaccae
NJIIIKPE_01402	K07636		Adaptive-response sensory-kinase SasA	sasA_6		66.5464	1548	1385.96	77.1818	883.129	1548	1382.88	56.3043	655.003	1548	1383.45	66.153	619.038	Bcaccae
NJIIIKPE_01403	K02355		Elongation factor G	fusA_1		51.1304	2157	1994.96	28.2893	465.923	2157	1991.88	39.1732	656.4	2157	1992.45	85.9288	1158.06	Bcaccae
NJIIIKPE_01404			Heme chaperone HemW	hemW_1		33.4715	1131	968.96	38.3637	306.892	1131	965.882	31.4463	255.511	1131	966.455	30.6046	200.065	Bcaccae
NJIIIKPE_01405			hypothetical protein			8.97082	561	399.064	9.8077	32.312	561	395.954	8.52921	28.41	561	396.518	8.57555	23	Bcaccae
NJIIIKPE_01406	K07165		hypothetical protein			17.2252	891	728.962	17.1354	103.123	891	725.884	15.5929	95.216	891	726.457	18.9474	93.103	Bcaccae
NJIIIKPE_01407			hypothetical protein			12.8284	2685	2522.96	12.0719	251.446	2685	2519.88	13.3606	283.219	2685	2520.45	13.0528	222.529	Bcaccae
NJIIIKPE_01408			hypothetical protein			9.18726	1041	878.96	9.56886	69.437	1041	875.882	7.97783	58.782	1041	876.455	10.0151	59.373	Bcaccae
NJIIIKPE_01409	K06861	Lipopolysaccharide export system	Lipopolysaccharide export system ATP-binding protein LptB	lptB_1		19.5112	678	515.974	21.7389	92.603	678	512.89	17.439	75.242	678	513.461	19.3558	67.223	Bcaccae
NJIIIKPE_01410			hypothetical protein			17.9004	306	149.855	14.0623	17.397	306	146.393	17.692	21.788	306	146.693	21.947	21.777	Bcaccae
NJIIIKPE_01411			hypothetical protein			246.26	288	133.595	249.503	275.185	288	130.18	251.441	275.357	288	130.421	237.836	209.81	Bcaccae
NJIIIKPE_01412			Lysine exporter LysO	lysO_1		27.4935	609	447.001	28.2804	104.365	609	443.919	26.1547	97.672	609	444.477	28.0454	84.317	Bcaccae
NJIIIKPE_01413			hypothetical protein			195.719	156	32.812	212.837	57.655	156	31.392	197.813	52.239	156	30.953	176.508	36.955	Bcaccae
NJIIIKPE_01414			hypothetical protein			44.7433	1059	896.96	48.2633	357.395	1059	893.882	43.7847	329.245	1059	894.455	42.1818	255.204	Bcaccae
NJIIIKPE_01415			hypothetical protein			0	126	18.474	0	0	126	17.358	0	0	126	17.078	0	0	Bcaccae
NJIIIKPE_01416	K07025		hypothetical protein			38.7373	693	530.97	30.3583	133.078	693	527.887	45.0083	199.871	693	528.458	40.8454	146.001	Bcaccae
NJIIIKPE_01417			hypothetical protein			19.856	1059	896.96	22.2819	165	1059	893.882	16.6251	125.015	1059	894.455	20.6609	125	Bcaccae
NJIIIKPE_01418	K00800	Shikimate pathway, phosphoenolpyruvate + erythrose-4P => chorismate	3-phosphoshikimate 1-carboxyvinyltransferase	aroA		54.5817	1233	1070.96	58.6701	518.739	1233	1067.88	54.2906	487.713	1233	1068.45	50.7845	367.021	Bcaccae
NJIIIKPE_01419			TonB-dependent receptor P3			3.75639	3114	2951.96	3.56985	87	3114	2948.88	2.88687	71.614	3114	2949.45	4.81245	96.009	Bcaccae
NJIIIKPE_01420	K21572		hypothetical protein			0.607425	1971	1808.96	0.401757	6	1971	1805.88	0.683632	10.386	1971	1806.45	0.736886	9.004	Bcaccae
NJIIIKPE_01421			hypothetical protein			5.21132	1131	968.96	5.42042	43.361	1131	965.882	4.44497	36.117	1131	966.455	5.76856	37.71	Bcaccae
NJIIIKPE_01422			hypothetical protein			12.7249	1002	839.96	10.7639	74.643	1002	836.882	12.424	87.466	1002	837.455	14.9869	84.894	Bcaccae
NJIIIKPE_01423			hypothetical protein			20.1365	1122	959.96	16.8877	133.839	1122	956.882	20.2058	162.649	1122	957.455	23.3161	151	Bcaccae
NJIIIKPE_01424			hypothetical protein			76.8059	417	256.085	76.8258	162.424	417	252.753	77.5337	164.856	417	253.226	76.0583	130.274	Bcaccae
NJIIIKPE_01425	K09816	Zinc transport system	High-affinity zinc uptake system membrane protein ZnuB	znuB		59.2755	810	647.962	50.1381	268.211	810	644.884	57.2218	310.427	810	645.457	70.4665	307.647	Bcaccae
NJIIIKPE_01426	K06925		tRNA threonylcarbamoyladenosine biosynthesis protein TsaE	tsaE		81.6101	414	253.135	102.936	215.118	414	249.803	74.336	156.212	414	250.267	67.5586	114.364	Bcaccae
NJIIIKPE_01427			hypothetical protein			55.9847	255	104.863	52.0759	45.084	255	101.764	65.6263	56.181	255	101.755	50.2519	34.587	Bcaccae
NJIIIKPE_01428			hypothetical protein			31.1572	1311	1148.96	28.8681	273.83	1311	1145.88	32.6225	314.466	1311	1146.45	31.981	248	Bcaccae
NJIIIKPE_01429	K03924		ATPase RavA	ravA		45.0004	975	812.96	39.0661	262.197	975	809.884	43.9837	299.662	975	810.455	51.9515	284.794	Bcaccae
NJIIIKPE_01430			hypothetical protein			30.9042	1284	1121.96	29.649	274.628	1284	1118.88	30.8821	290.675	1284	1119.45	32.1815	243.678	Bcaccae
NJIIIKPE_01431			hypothetical protein			55.7945	615	452.999	46.7332	174.776	615	449.916	54.5898	206.613	615	450.475	66.0605	201.287	Bcaccae
NJIIIKPE_01432			hypothetical protein			46.4979	942	779.962	45.9341	295.779	942	776.884	49.4665	323.284	942	777.455	44.093	231.872	Bcaccae
NJIIIKPE_01433			hypothetical protein			47.017	963	800.96	44.9854	297.468	963	797.884	48.3206	324.331	963	798.455	47.745	257.858	Bcaccae
NJIIIKPE_01434			hypothetical protein			73.8873	726	563.966	77.0301	358.651	726	560.885	72.4829	342	726	561.458	72.149	274	Bcaccae
NJIIIKPE_01435			hypothetical protein			674.774	336	177.759	697.781	1024.02	336	174.265	641.837	940.915	336	174.69	684.702	809.045	Bcaccae
NJIIIKPE_01436	K03671		Thioredoxin 1	trxA		875.974	315	158.138	896.323	1170.2	315	154.634	859.015	1117.44	315	155	872.586	914.835	Bcaccae
NJIIIKPE_01437	K02337	DNA polymerase III complex, bacteria	DNA polymerase III subunit alpha	dnaE		100.833	3807	3644.96	103.83	3124.47	3807	3641.88	95.6465	2930.29	3807	3642.45	103.023	2538.23	Bcaccae
NJIIIKPE_01438	K01613		Phosphatidylserine decarboxylase proenzyme	psd		179.501	687	524.973	175.174	759.214	687	521.887	180.839	793.935	687	522.458	182.489	644.898	Bcaccae
NJIIIKPE_01439	K17103		hypothetical protein			168.584	708	545.967	147.38	664.299	708	542.886	178.046	813.125	708	543.458	180.328	662.874	Bcaccae
NJIIIKPE_01440			hypothetical protein			123.147	285	130.918	118.116	127.664	285	127.519	133.301	142.996	285	127.736	118.024	101.973	Bcaccae
NJIIIKPE_01441	K11991		tRNA-specific adenosine deaminase	tadA_1		35.3866	438	276.762	34.3213	78.42	438	273.5	31.0105	71.348	438	273.989	40.8279	75.665	Bcaccae
NJIIIKPE_01442			hypothetical protein			95.3886	204	64.471	78.158	41.6	204	62.051	106.614	55.652	204	61.729	101.393	42.335	Bcaccae
NJIIIKPE_01443	K07460		hypothetical protein			34.9405	366	206.354	29.9363	51	366	202.939	31.9971	54.625	366	203.381	42.8883	59	Bcaccae
NJIIIKPE_01444			putative protein YjbR	yjbR		58.4253	357	197.716	53.401	87.167	357	194.277	53.9334	88.145	357	194.708	67.9416	89.479	Bcaccae
NJIIIKPE_01445	K03524		Bifunctional ligase/repressor BirA	birA		21.6159	759	596.965	22.0828	108.833	759	593.885	20.2524	101.18	759	594.457	22.5125	90.521	Bcaccae
NJIIIKPE_01446			hypothetical protein			10.1738	1068	905.96	10.0319	75.033	1068	902.882	10.6711	81.05	1068	903.455	9.81842	60	Bcaccae
NJIIIKPE_01447			hypothetical protein			19.5909	660	497.98	17.513	72	660	494.894	13.2109	55	660	495.466	28.0486	94	Bcaccae
NJIIIKPE_01448	K03327		DNA damage-inducible protein F	dinF		18.0659	1329	1166.96	17.6361	169.909	1329	1163.88	19.918	195.017	1329	1164.45	16.6436	131.091	Bcaccae
NJIIIKPE_01449	K09903		Uridylate kinase	pyrH		219.172	711	548.967	209.092	947.639	711	545.885	232.053	1065.63	711	546.458	216.37	799.754	Bcaccae
NJIIIKPE_01450			hypothetical protein			46.8451	912	749.962	39.1204	242.215	912	746.884	51.1451	321.347	912	747.457	50.2699	254.154	Bcaccae
NJIIIKPE_01451	K02838		Ribosome-recycling factor	frr		315.082	561	399.064	343.444	1131.51	561	395.954	317.822	1058.63	561	396.518	283.98	761.647	Bcaccae
NJIIIKPE_01452	K06949		Small ribosomal subunit biogenesis GTPase RsgA	rsgA		206.491	933	770.962	252.504	1607.16	933	767.884	190.023	1227.49	933	768.455	176.945	919.728	Bcaccae
NJIIIKPE_01453	K03585		Multidrug resistance protein MdtA	mdtA_4		68.8906	1086	923.96	79.3031	604.925	1086	920.882	60.2114	466.444	1086	921.455	67.1573	418.573	Bcaccae
NJIIIKPE_01454	K18138		Efflux pump membrane transporter BepE	bepE_4		41.9982	3033	2870.96	45.644	1081.86	3033	2867.88	39.8077	960.384	3033	2868.45	40.543	786.624	Bcaccae
NJIIIKPE_01455	K12340	RTX toxin transport system	hypothetical protein			39.7485	1347	1184.96	42.7244	417.964	1347	1181.88	37.1286	369.146	1347	1182.45	39.3925	315.066	Bcaccae
NJIIIKPE_01456			O-acetyltransferase WecH	wecH		101.1	1161	998.96	102.653	846.603	1161	995.882	106.718	894.05	1161	996.455	93.9291	633.084	Bcaccae
NJIIIKPE_01457	K01676	Citrate cycle (TCA cycle, Krebs cycle), Dicarboxylate-hydroxybutyrate cycle	Fumarate hydratase class I, anaerobic	fumB		539.335	1638	1475.96	475.141	5789.7	1638	1472.88	550.936	6826.31	1638	1473.45	591.928	5899.42	Bcaccae
NJIIIKPE_01458			hypothetical protein			124.648	2031	1868.96	135.235	2086.64	2031	1865.88	111.045	1743.01	2031	1866.45	127.664	1611.72	Bcaccae
NJIIIKPE_01459	K03665		GTPase HflX	hflX		211.097	1257	1094.96	238.995	2160.46	1257	1091.88	184.5	1694.68	1257	1092.45	209.797	1550.26	Bcaccae
NJIIIKPE_01460			hypothetical protein			0.918954	882	719.962	0.841205	5	882	716.884	0.994914	6	882	717.457	0.920744	4.468	Bcaccae
NJIIIKPE_01461	K21572		hypothetical protein			0.733469	1626	1463.96	0.579175	7	1626	1460.88	0.325483	4	1626	1461.45	1.29575	12.809	Bcaccae
NJIIIKPE_01462			TonB-dependent receptor P39			0.840129	3009	2846.96	0.680738	16	3009	2843.88	0.710593	17	3009	2844.45	1.12906	21.723	Bcaccae
NJIIIKPE_01463			Tyrosine recombinase XerC	xerC_11		12.6703	1116	953.96	14.2344	112.105	1116	950.882	11.5012	92	1116	951.455	12.2754	79	Bcaccae
NJIIIKPE_01464	K01447		hypothetical protein			52.4381	450	288.605	37.7349	89.909	450	285.386	38.5285	92.498	450	285.88	81.0507	156.727	Bcaccae
NJIIIKPE_01465			hypothetical protein			17.2419	285	130.918	16.787	18.144	285	127.519	11.4572	12.291	285	127.736	23.4814	20.288	Bcaccae
NJIIIKPE_01466			hypothetical protein			19.2308	510	348.183	19.4629	55.947	510	345.067	13.8526	40.212	510	345.603	24.377	56.985	Bcaccae
NJIIIKPE_01467	K02314		Replicative DNA helicase	dnaC_3		8.40097	1383	1220.96	8.74624	88.162	1383	1217.88	6.94178	71.12	1383	1218.45	9.51488	78.418	Bcaccae
NJIIIKPE_01468			hypothetical protein			9.3847	630	467.991	11.078	42.802	630	464.909	7.64002	29.88	630	465.47	9.43605	29.709	Bcaccae
NJIIIKPE_01469			hypothetical protein			1066.24	306	149.855	1150.13	1422.9	306	146.393	967.667	1191.68	306	146.693	1080.91	1072.52	Bcaccae
NJIIIKPE_01470			Tyrosine recombinase XerC	xerC_12		0.72522	945	782.962	0.618815	4	945	779.884	0.609696	4	945	780.455	0.94715	5	Bcaccae
NJIIIKPE_01471			hypothetical protein			0.618541	2967	2804.96	0.734114	17	2967	2801.88	0.593966	14	2967	2802.45	0.527543	10	Bcaccae
NJIIIKPE_01472			hypothetical protein			60.3432	852	689.962	67.4272	384.078	852	686.884	50.3618	291.005	852	687.457	63.2405	294.065	Bcaccae
NJIIIKPE_01473	K08301		Ribonuclease G	rng		540.916	1641	1478.96	544.619	6649.79	1641	1475.88	562.965	6989.55	1641	1476.45	515.163	5144.79	Bcaccae
NJIIIKPE_01474	K03530		DNA-binding protein HU			1584.36	276	122.965	2150.85	2183.48	276	119.636	1389.36	1398.27	276	119.802	1212.88	982.844	Bcaccae
NJIIIKPE_01475	K03575		Adenine DNA glycosylase	mutY		7.53757	1059	896.96	7.56234	56	1059	893.882	7.44717	56	1059	894.455	7.60319	46	Bcaccae
NJIIIKPE_01476	K03111		Single-stranded DNA-binding protein	ssb		99.0672	480	318.353	100.188	263.32	480	315.189	105.425	279.531	480	315.701	91.5889	195.579	Bcaccae
NJIIIKPE_01477			hypothetical protein			74.1163	1356	1193.96	76.0317	749.451	1356	1190.88	73.4332	735.661	1356	1191.45	72.8839	587.371	Bcaccae
NJIIIKPE_01478			hypothetical protein			17.6129	633	470.99	19.5457	76.001	633	467.906	14.9891	59	633	468.47	18.3039	58	Bcaccae
NJIIIKPE_01479			hypothetical protein			17.0216	744	581.965	18.557	89.158	744	578.885	17.4546	85	744	579.458	15.0531	59	Bcaccae
NJIIIKPE_01480			hypothetical protein			2.11738	1983	1820.96	2.1951	33	1983	1817.88	1.96192	30.003	1983	1818.45	2.19512	27	Bcaccae
NJIIIKPE_01481			Vitamin B12 transporter BtuB	btuB_4		4.63942	2043	1880.96	3.73499	58	2043	1877.88	4.43109	70	2043	1878.45	5.75217	73.086	Bcaccae
NJIIIKPE_01482			hypothetical protein			31.4421	939	776.962	38.1951	245	939	773.884	25.1929	164.01	939	774.455	30.9383	162.068	Bcaccae
NJIIIKPE_01483	K07636		Adaptive-response sensory-kinase SasA	sasA_7		6.68561	1782	1619.96	7.99082	106.87	1782	1616.88	5.91522	80.457	1782	1617.45	6.15078	67.292	Bcaccae
NJIIIKPE_01484	K07658		Transcriptional regulatory protein SrrA	srrA		9.21298	690	527.971	8.74814	38.132	690	524.887	9.88734	43.658	690	525.458	9.00345	32	Bcaccae
NJIIIKPE_01485			hypothetical protein			11.1768	1194	1031.96	9.39006	80	1194	1028.88	11.207	97	1194	1029.45	12.9333	90.057	Bcaccae
NJIIIKPE_01486			hypothetical protein			54.8599	807	644.962	69.7329	371.305	807	641.884	46.6752	252.034	807	642.457	48.1718	209.334	Bcaccae
NJIIIKPE_01487	K15738		Energy-dependent translational throttle protein EttA	ettA_1		85.3658	1869	1706.96	91.9707	1296.08	1869	1703.88	85.3847	1223.87	1869	1704.45	78.742	907.81	Bcaccae
NJIIIKPE_01488	K04486	Histidine biosynthesis, PRPP => histidine	hypothetical protein			44.1045	849	686.962	42.6503	241.887	849	683.884	44.2737	254.709	849	684.457	45.3895	210.138	Bcaccae
NJIIIKPE_01489	K19049	Polysaccharide Lyases	Chondroitinase-AC	cslA_1		7.9182	2049	1886.96	8.4733	132	2049	1883.88	7.59287	120.331	2049	1884.45	7.68842	98	Bcaccae
NJIIIKPE_01490			hypothetical protein			28.4295	1236	1073.96	27.0953	240.237	1236	1070.88	25.1642	226.694	1236	1071.45	33.0291	239.372	Bcaccae
NJIIIKPE_01491	K00812		Aspartate aminotransferase	aspC		279.451	1200	1037.96	266.181	2280.95	1200	1034.88	291.697	2539.45	1200	1035.45	280.476	1964.4	Bcaccae
NJIIIKPE_01492	K09808	Lipoprotein-releasing system	Lipoprotein-releasing system transmembrane protein LolE	lolE_1		72.4546	1245	1082.96	71.8709	642.575	1245	1079.88	74.1039	673.184	1245	1080.45	71.3891	521.725	Bcaccae
NJIIIKPE_01493			hypothetical protein			48.116	1173	1010.96	44.3327	370.013	1173	1007.88	52.5163	445.266	1173	1008.46	47.4992	324.001	Bcaccae
NJIIIKPE_01494			hypothetical protein			9.14388	1026	863.96	9.95419	71	1026	860.882	7.18031	52	1026	861.455	10.2971	60	Bcaccae
NJIIIKPE_01495			Adaptive-response sensory-kinase SasA	sasA_8		6.30827	1254	1091.96	8.10075	73.028	1254	1088.88	5.12322	46.929	1254	1089.45	5.70083	42.01	Bcaccae
NJIIIKPE_01496			Transcriptional regulatory protein ZraR	zraR_2		14.8521	1359	1196.96	19.4707	192.407	1359	1193.88	13.4509	135.092	1359	1194.45	11.6347	94	Bcaccae
NJIIIKPE_01497			hypothetical protein			0.0866507	1302	1139.96	0	0	1302	1136.88	0	0	1302	1137.45	0.259952	2	Bcaccae
NJIIIKPE_01498	K02005		Multidrug resistance protein MdtA	mdtA_5		0.215798	1248	1085.96	0.244803	2.195	1248	1082.88	0.266137	2.424	1248	1083.45	0.136454	1	Bcaccae
NJIIIKPE_01499	K02004	Putative ABC transport system	hypothetical protein			0.878405	2409	2246.96	0.690293	12.805	2409	2243.88	0.825142	15.576	2409	2244.45	1.11978	17	Bcaccae
NJIIIKPE_01500	K02003	Putative ABC transport system	putative ABC transporter ATP-binding protein YknY	yknY_3		6.1641	717	554.967	6.16286	28.236	717	551.885	6.44207	29.908	717	552.458	5.88738	22	Bcaccae
NJIIIKPE_01501	K02004	Putative ABC transport system	hypothetical protein			3.58676	2421	2258.96	3.63553	67.801	2421	2255.88	3.32461	63.092	2421	2256.45	3.80013	58	Bcaccae
NJIIIKPE_01502			hypothetical protein			7.60558	165	38.154	3.1747	1	165	36.554	3.25197	1	165	36.081	16.3901	4	Bcaccae
NJIIIKPE_01503	K05799		HTH-type transcriptional repressor NanR	nanR		6.232	753	590.965	5.53405	27	753	587.885	7.88599	39	753	588.458	5.27595	21	Bcaccae
NJIIIKPE_01504	K17948		N-acetylneuraminate epimerase	nanM_2		9.07575	1023	860.96	11.0764	78.73	1023	857.882	8.35453	60.293	1023	858.455	7.79634	45.27	Bcaccae
NJIIIKPE_01505	K01639		N-acetylneuraminate lyase	nanA_2		11.9691	912	749.962	11.1538	69.059	912	746.884	11.1122	69.818	912	747.457	13.6412	68.967	Bcaccae
NJIIIKPE_01506	K01186	Glycoside Hydrolases	hypothetical protein			2.62601	1641	1478.96	2.72003	33.212	1641	1475.88	1.44979	18	1641	1476.45	3.70821	37.033	Bcaccae
NJIIIKPE_01507			hypothetical protein			3.03519	1236	1073.96	1.69172	14.999	1236	1070.88	3.96428	35.713	1236	1071.45	3.44955	25	Bcaccae
NJIIIKPE_01508	K05970	Carbohydrate Esterases	hypothetical protein			2.59789	1425	1262.96	2.38109	24.827	1425	1259.88	2.48028	26.287	1425	1260.45	2.93231	25	Bcaccae
NJIIIKPE_01509			TonB-dependent receptor P39			1.59675	3264	3101.96	1.5687	40.173	3264	3098.88	1.26588	33	3264	3099.45	1.95567	41	Bcaccae
NJIIIKPE_01510	K21572		SusD-like protein P38			1.44507	1458	1295.96	1.30851	14	1458	1292.88	1.655	18	1458	1293.45	1.37171	12.001	Bcaccae
NJIIIKPE_01511	K01186	Glycoside Hydrolases	Sialidase	nedA		1.66586	1110	947.96	2.1722	17	1110	944.882	1.88716	15	1110	945.455	0.938225	6	Bcaccae
NJIIIKPE_01512			hypothetical protein			1.37285	1545	1382.96	0.788269	9	1545	1379.88	2.2593	26.226	1545	1380.45	1.07096	10	Bcaccae
NJIIIKPE_01513			hypothetical protein			7.32566	507	345.196	11.2286	32	507	342.075	5.13403	14.774	507	342.611	5.61435	13.011	Bcaccae
NJIIIKPE_01514			hypothetical protein			6.46287	1320	1157.96	5.65177	54.03	1320	1154.88	6.69954	65.088	1320	1155.45	7.03731	55	Bcaccae
NJIIIKPE_01515	K03671		hypothetical protein			21.2732	498	336.233	24.1533	67.046	498	333.106	21.0549	59	498	333.632	18.6114	42	Bcaccae
NJIIIKPE_01516			hypothetical protein			13.5988	750	587.965	14.6304	71.018	750	584.885	12.0129	59.106	750	585.458	14.1529	56.046	Bcaccae
NJIIIKPE_01517			hypothetical protein			377.43	270	117.713	316.3	307.386	270	114.469	375.517	361.604	270	114.59	440.473	341.404	Bcaccae
NJIIIKPE_01518	K03303		Glycolate permease GlcA	glcA		10.8741	1500	1337.96	8.05728	89	1500	1334.88	8.73413	98.08	1500	1335.45	15.8308	143	Bcaccae
NJIIIKPE_01519			hypothetical protein			2.24791	1452	1289.96	2.3475	25	1452	1286.88	1.75509	19	1452	1287.45	2.64115	23	Bcaccae
NJIIIKPE_01520			hypothetical protein			2.86066	588	426.018	1.99026	7	588	422.933	4.49709	16	588	423.487	2.09463	6	Bcaccae
NJIIIKPE_01521	K01966	Propanoyl-CoA metabolism, propanoyl-CoA => succinyl-CoA	Propionyl-CoA carboxylase beta chain	pccB_1		12.9075	1545	1382.96	8.05149	91.927	1545	1379.88	10.7216	124.457	1545	1380.45	19.9494	186.275	Bcaccae
NJIIIKPE_01522	K01961		2-oxoglutarate carboxylase small subunit	cfiB_1		18.8619	1512	1349.96	13.9199	155.137	1512	1346.88	14.5006	164.297	1512	1347.45	28.1653	256.704	Bcaccae
NJIIIKPE_01523			hypothetical protein			7.45233	525	363.139	5.54948	16.637	525	360.026	6.09955	18.473	525	360.577	10.708	26.116	Bcaccae
NJIIIKPE_01524	K01935		ATP-dependent dethiobiotin synthetase BioD 1	bioD1		7.32031	651	488.984	9.00281	36.344	651	485.901	6.60042	26.98	651	486.467	6.35771	20.92	Bcaccae
NJIIIKPE_01525	K02169		hypothetical protein			8.43176	777	614.964	11.0078	55.887	777	611.884	8.16135	42.01	777	612.457	6.12614	25.378	Bcaccae
NJIIIKPE_01526	K09789		putative protein			5.61307	660	497.98	4.83647	19.884	660	494.894	5.52719	23.011	660	495.466	6.47556	21.702	Bcaccae
NJIIIKPE_01527	K00652		8-amino-7-oxononanoate synthase	bioF_2		5.79363	1155	992.96	7.44104	60.999	1155	989.882	5.01405	41.753	1155	990.455	4.92579	33	Bcaccae
NJIIIKPE_01528	K00833		Adenosylmethionine-8-amino-7-oxononanoate aminotransferase	bioA		11.8954	2442	2279.96	11.6821	219.891	2442	2276.88	11.8649	227.26	2442	2277.45	12.1392	187	Bcaccae
NJIIIKPE_01529			hypothetical protein			10.2486	1110	947.96	11.8832	93	1110	944.882	11.8259	94	1110	945.455	7.03669	45	Bcaccae
NJIIIKPE_01530			TonB-dependent receptor P3			56.8164	3126	2963.96	60.5683	1482.1	3126	2960.88	46.5631	1159.79	3126	2961.45	63.3178	1268.34	Bcaccae
NJIIIKPE_01531	K21572		hypothetical protein			47.1211	1482	1319.96	49.3852	538.166	1482	1316.88	37.323	413.466	1482	1317.45	54.6552	487.046	Bcaccae
NJIIIKPE_01532	K08223		Fosmidomycin resistance protein	fsr		23.9254	1203	1040.96	20.9341	179.907	1203	1037.88	26.069	227.609	1203	1038.45	24.773	174.008	Bcaccae
NJIIIKPE_01533	K00865		hypothetical protein			20.5244	159	34.533	22.1737	6.322	159	33.048	25.7866	7.169	159	32.581	13.6128	3	Bcaccae
NJIIIKPE_01534			hypothetical protein			33.9025	246	97.312	48.1453	38.679	246	94.337	16.1079	12.783	246	94.253	37.4543	23.878	Bcaccae
NJIIIKPE_01535			hypothetical protein			33.166	288	133.595	22.6673	25.001	288	130.18	29.2206	32	288	130.421	47.6102	42	Bcaccae
NJIIIKPE_01536	K02529		HTH-type transcriptional repressor PurR	purR_2		24.3996	1071	908.96	23.1474	173.702	1071	905.882	23.4089	178.39	1071	906.455	26.6426	163.353	Bcaccae
NJIIIKPE_01537			putative oxidoreductase UxuB	uxuB		60.8111	813	650.962	60.9767	327.701	813	647.884	59.8335	326.106	813	648.457	61.623	270.288	Bcaccae
NJIIIKPE_01538	K01686		Mannonate dehydratase	uxuA		71.0091	1170	1007.96	65.2317	542.826	1170	1004.88	66.5584	562.645	1170	1005.46	81.2373	552.486	Bcaccae
NJIIIKPE_01539	K02342	DNA polymerase III complex, bacteria	Putative bifunctional exonuclease/endonuclease protein			5.80413	603	441.003	6.31724	23	603	437.921	5.70042	21	603	438.478	5.39472	16	Bcaccae
NJIIIKPE_01540			hypothetical protein			8.1181	825	662.962	10.2252	55.966	825	659.884	6.66502	36.999	825	660.457	7.46403	33.344	Bcaccae
NJIIIKPE_01541			hypothetical protein			15.6362	417	256.085	24.6152	52.041	417	252.753	10.8178	23.001	417	253.226	11.4757	19.656	Bcaccae
NJIIIKPE_01542			Putative monooxygenase YcnE	ycnE		162.753	276	122.965	159.579	162	276	119.636	176.892	178.027	276	119.802	151.788	123	Bcaccae
NJIIIKPE_01543	K09807		hypothetical protein			3.66816	702	539.969	3.81824	17.021	702	536.887	3.54259	16	702	537.458	3.64367	13.246	Bcaccae
NJIIIKPE_01544			hypothetical protein			46.9115	165	38.154	44.3785	13.979	165	36.554	39.0236	12	165	36.081	57.3325	13.992	Bcaccae
NJIIIKPE_01545	K02014		Vitamin B12 transporter BtuB	btuB_5		20.9471	2157	1994.96	20.1347	331.618	2157	1991.88	22.7687	381.521	2157	1992.45	19.9378	268.701	Bcaccae
NJIIIKPE_01546			hypothetical protein			19.6671	483	321.327	19.371	51.388	483	318.176	21.6843	58.04	483	318.688	17.9459	38.684	Bcaccae
NJIIIKPE_01547	K15876	Dissimilatory nitrate reduction, nitrate => ammonia	Cytochrome c-type protein NrfH	nrfH		4.71578	597	435.008	4.45517	16	597	431.926	3.57781	13	597	432.481	6.11438	17.886	Bcaccae
NJIIIKPE_01549			Cytochrome c biogenesis protein Ccs1	ccs1		7.32849	1236	1073.96	5.4137	48	1236	1070.88	6.54966	59.003	1236	1071.45	10.0221	72.633	Bcaccae
NJIIIKPE_01550			Cytochrome c biogenesis protein CcsA	ccsA_1		2.53136	792	629.963	1.53899	8.004	792	626.884	2.52077	13.293	792	627.457	3.53431	15	Bcaccae
NJIIIKPE_01551			hypothetical protein			4.83454	1278	1115.96	3.0387	27.996	1278	1112.88	4.02939	37.723	1278	1113.45	7.43553	56	Bcaccae
NJIIIKPE_01552	K21563		hypothetical protein			41.9312	690	527.971	41.5277	181.012	690	524.887	41.2182	182	690	525.458	43.0477	153	Bcaccae
NJIIIKPE_01553			HTH-type transcriptional activator RhaR	rhaR_2		17.9122	855	692.962	17.4796	100	855	689.884	18.2647	106	855	690.457	17.9922	84.028	Bcaccae
NJIIIKPE_01554			5,6-dimethylbenzimidazole synthase	bluB		6.19124	630	467.991	5.95294	23	630	464.909	6.90367	27	630	465.47	5.71712	18	Bcaccae
NJIIIKPE_01555			hypothetical protein			16.7562	540	378.101	17.9468	56.021	540	374.989	17.7523	56	540	375.551	14.5695	37.01	Bcaccae
NJIIIKPE_01556	K06897		hypothetical protein			22.7358	822	659.962	22.9414	124.996	822	656.884	20.7963	114.919	822	657.457	24.4699	108.818	Bcaccae
NJIIIKPE_01557	K08676	Polysaccharide Lyases	Tricorn protease	tri1_1		26.9279	3288	3125.96	26.5061	684.05	3288	3122.88	27.6676	726.848	3288	3123.45	26.61	562.19	Bcaccae
NJIIIKPE_01558	K01662		1-deoxy-D-xylulose-5-phosphate synthase	dxs_2		19.7611	1758	1595.96	18.5945	245	1758	1592.88	23.2883	312.06	1758	1593.45	17.4003	187.542	Bcaccae
NJIIIKPE_01559			2-methoxy-6-polyprenyl-1,4-benzoquinol methylase, mitochondrial	COQ5_2		3.45532	756	593.965	2.85501	14	756	590.885	2.01178	10	756	591.458	5.49915	22	Bcaccae
NJIIIKPE_01560			HTH-type transcriptional activator RhaS	rhaS_2		7.31324	906	743.962	6.34973	39	906	740.884	6.4179	40	906	741.457	9.1721	46	Bcaccae
NJIIIKPE_01561			hypothetical protein			0.620074	696	533.97	1.13421	5	696	530.887	0.447828	2	696	531.458	0.278181	1	Bcaccae
NJIIIKPE_01562	K19577		sugar efflux transporter	sotB		0.468049	1206	1043.96	0.580133	5	1206	1040.88	0.114231	1	1206	1041.45	0.709784	5	Bcaccae
NJIIIKPE_01563	K06889		putative protein			0.808277	1032	869.96	0.612785	4.401	1032	866.882	0.95989	7	1032	867.455	0.852157	5	Bcaccae
NJIIIKPE_01564			hypothetical protein			2.44424	519	357.155	2.73203	8.056	519	354.039	2.09904	6.252	519	354.587	2.50164	6	Bcaccae
NJIIIKPE_01565			hypothetical protein			3.38399	864	701.962	2.85461	16.543	864	698.884	4.54961	26.748	864	699.457	2.74776	13	Bcaccae
NJIIIKPE_01566	K14155		Cystathionine beta-lyase PatB	patB_1		2.74799	1158	995.96	2.06751	17	1158	992.882	2.7537	23	1158	993.455	3.42276	23	Bcaccae
NJIIIKPE_01567	K01607	protocatechuate degradation, protocatechuate => 3-oxoadipate	hypothetical protein			6.10531	1209	1046.96	6.47887	56	1209	1043.88	4.8967	43	1209	1044.45	6.94036	49.031	Bcaccae
NJIIIKPE_01568	K03286		Outer membrane protein 41			184.663	1128	965.96	161.792	1290.25	1128	962.882	140.155	1135.26	1128	963.455	252.042	1642.51	Bcaccae
NJIIIKPE_01569			hypothetical protein			67.2137	1074	911.96	65.4301	492.62	1074	908.882	60.3211	461.204	1074	909.455	75.8899	466.841	Bcaccae
NJIIIKPE_01570			hypothetical protein			34.3229	1011	848.96	33.72	236.338	1011	845.882	34.073	242.458	1011	846.455	35.1757	201.396	Bcaccae
NJIIIKPE_01571			hypothetical protein			39.1885	855	692.962	38.8084	222.021	855	689.884	36.2256	210.237	855	690.457	42.5316	198.633	Bcaccae
NJIIIKPE_01572	K02495		Heme chaperone HemW	hemW_2		27.2111	1275	1112.96	26.0751	239.587	1275	1109.88	26.7205	249.481	1275	1110.45	28.8377	216.603	Bcaccae
NJIIIKPE_01573			hypothetical protein			10.3973	1530	1367.96	11.1879	126.351	1530	1364.88	10.4403	119.874	1530	1365.45	9.56378	88.33	Bcaccae
NJIIIKPE_01574			hypothetical protein			52.0836	156	32.812	36.7685	9.96	156	31.392	62.5541	16.519	156	30.953	56.9282	11.919	Bcaccae
NJIIIKPE_01575			hypothetical protein			11.7747	564	402.06	11.7614	39.04	564	398.95	9.06461	30.422	564	399.514	14.498	39.178	Bcaccae
NJIIIKPE_01576	K11741		putative guanidinium efflux system subunit GdnD	gdnD		12.0299	327	169.304	14.3088	20	327	165.821	16.5303	23.059	327	166.213	5.25052	5.903	Bcaccae
NJIIIKPE_01577			Multidrug resistance protein MdtK	mdtK_1		30.8259	1365	1202.96	31.943	317.239	1365	1199.88	33.3008	336.131	1365	1200.45	27.2339	221.136	Bcaccae
NJIIIKPE_01578			hypothetical protein			25.2133	549	387.085	25.2962	80.839	549	383.973	31.5047	101.764	549	384.534	18.839	49	Bcaccae
NJIIIKPE_01579			Putative nuclease YhcG	yhcG_3		32.0817	1170	1007.96	31.6049	263.001	1170	1004.88	31.7032	268	1170	1005.46	32.9369	224	Bcaccae
NJIIIKPE_01580	K18954		HTH-type transcriptional activator RhaR	rhaR_3		47.989	888	725.962	48.0203	287.805	888	722.884	47.3101	287.7	888	723.457	48.6364	238	Bcaccae
NJIIIKPE_01581			hypothetical protein			11.8858	420	259.028	13.1828	28.191	420	255.707	10.3559	22.276	420	256.189	12.1187	21	Bcaccae
NJIIIKPE_01582			putative protease YdeA	ydeA		15.0256	597	435.008	18.0991	65	597	431.926	11.5946	42.129	597	432.481	15.383	45	Bcaccae
NJIIIKPE_01583			tRNA-Asp(gtc)			2795.19	75	7.367	3584.35	218	75	7.34	2409.64	148.796	75	7.319	2391.58	118.402	Bcaccae
NJIIIKPE_01585	K01433		Formyltetrahydrofolate deformylase	purU		107.43	855	692.962	111.404	637.334	855	689.884	109.998	638.38	855	690.457	100.888	471.17	Bcaccae
NJIIIKPE_01586	K02501	Histidine biosynthesis, PRPP => histidine	Imidazole glycerol phosphate synthase subunit HisH	hisH		91.0694	591	429.015	95.5423	338.397	591	425.932	91.6863	328.52	591	426.484	85.9795	248.028	Bcaccae
NJIIIKPE_01587	K01814	Histidine biosynthesis, PRPP => histidine	1-(5-phosphoribosyl)-5-[(5-phosphoribosylamino)methylideneamino] imidazole-4-carboxamide isomerase	hisA		59.5433	723	560.966	62.926	291.424	723	557.885	59.4047	278.793	723	558.458	56.2993	212.665	Bcaccae
NJIIIKPE_01588	K02500	Histidine biosynthesis, PRPP => histidine	Imidazole glycerol phosphate synthase subunit HisF	hisF		85.6086	753	590.965	96.1524	469.116	753	587.885	87.1484	430.991	753	588.458	73.5251	292.654	Bcaccae
NJIIIKPE_01589	K11755	Histidine biosynthesis, PRPP => histidine	Histidine biosynthesis bifunctional protein HisIE	hisI		210.471	612	450.001	195.08	724.745	612	446.918	227.588	855.644	612	447.476	208.744	631.812	Bcaccae
NJIIIKPE_01590	K09812	Cell division transport system	Cell division ATP-binding protein FtsE	ftsE		314.059	726	563.966	314.471	1464.17	726	560.885	316.193	1491.91	726	561.458	311.512	1183.03	Bcaccae
NJIIIKPE_01591	K00928	Lysine biosynthesis, DAP aminotransferase pathway, aspartate => lysine	Lysine-sensitive aspartokinase 3	lysC		341.869	1320	1157.96	314.31	3004.76	1320	1154.88	369.842	3593.11	1320	1155.45	341.455	2668.64	Bcaccae
NJIIIKPE_01592	K01586	Lysine biosynthesis, DAP aminotransferase pathway, aspartate => lysine	Diaminopimelate decarboxylase	lysA_2		113.426	1161	998.96	100.055	825.173	1161	995.882	121.566	1018.44	1161	996.455	118.658	799.76	Bcaccae
NJIIIKPE_01593	K02217		Bacterial non-heme ferritin	ftnA		390.643	480	318.353	407.326	1070.56	480	315.189	367.571	974.606	480	315.701	397.031	847.82	Bcaccae
NJIIIKPE_01594			hypothetical protein			49.2835	405	244.289	54.3796	109.673	405	240.962	41.2265	83.569	405	241.406	52.2443	85.308	Bcaccae
NJIIIKPE_01595	K00639		2-amino-3-ketobutyrate coenzyme A ligase	kbl		167.949	1290	1127.96	149.82	1395.16	1290	1124.88	181.973	1721.99	1290	1125.45	172.053	1309.77	Bcaccae
NJIIIKPE_01596			putative epimerase/dehydratase			394.617	954	791.96	394.563	2579.76	954	788.884	406.528	2697.86	954	789.455	382.759	2043.89	Bcaccae
NJIIIKPE_01597			hypothetical protein			106.968	849	686.962	111.585	632.844	849	683.884	117.095	673.654	849	684.457	92.2245	426.968	Bcaccae
NJIIIKPE_01598	K00075		UDP-N-acetylenolpyruvoylglucosamine reductase	murB		53.0529	990	827.96	63.1962	431.975	990	824.882	48.1304	333.986	990	825.455	47.8322	267.065	Bcaccae
NJIIIKPE_01599	K06167		Phosphoribosyl 1,2-cyclic phosphate phosphodiesterase	phnP		94.7644	759	596.965	102.239	503.879	759	593.885	89.2148	445.713	759	594.457	92.8389	373.296	Bcaccae
NJIIIKPE_01600			hypothetical protein			29.2368	1569	1406.96	24.7068	286.983	1569	1403.88	28.4412	335.889	1569	1404.45	34.5624	328.333	Bcaccae
NJIIIKPE_01601			hypothetical protein			1612.51	375	215.039	1632.14	2897.57	375	211.655	1682.76	2996.17	375	212.096	1522.63	2184.39	Bcaccae
NJIIIKPE_01602	K02338	DNA polymerase III complex, bacteria	Beta sliding clamp	dnaN		330.978	1125	962.96	295.036	2345.53	1125	959.882	350.733	2832.12	1125	960.455	347.164	2255.35	Bcaccae
NJIIIKPE_01603	K02342	DNA polymerase III complex, bacteria	3'-5' exonuclease DinG	dinG		304.437	780	617.964	286.946	1463.93	780	614.884	316.712	1638.23	780	615.457	309.654	1289.07	Bcaccae
NJIIIKPE_01604	K13038		Cysteine/Cysteine sulfinic acid decarboxylase	undec1A		213.833	1218	1055.96	211.378	1842.75	1218	1052.88	206.985	1833.3	1218	1053.45	223.135	1589.96	Bcaccae
NJIIIKPE_01605	K03631		DNA repair protein RecN	recN		98.5317	1662	1499.96	101.005	1250.78	1662	1496.88	101.17	1273.96	1662	1497.45	93.4195	946.226	Bcaccae
NJIIIKPE_01606	K03218		Putative TrmH family tRNA/rRNA methyltransferase			150.745	744	581.965	152.101	730.782	744	578.885	149.047	725.825	744	579.458	151.086	592.174	Bcaccae
NJIIIKPE_01607			hypothetical protein			162.744	1707	1544.96	164.358	2096.36	1707	1541.88	162.465	2107.3	1707	1542.45	161.408	1683.99	Bcaccae
NJIIIKPE_01608	K01205	Glycoside Hydrolases	hypothetical protein			35.3983	2259	2096.96	36.8456	637.874	2259	2093.88	34.6964	611.157	2259	2094.45	34.6528	490.923	Bcaccae
NJIIIKPE_01609	K04763		Tyrosine recombinase XerC	xerC_13		4.6398	945	782.962	5.10522	33	945	779.884	4.26787	28	945	780.455	4.54632	24	Bcaccae
NJIIIKPE_01610			Transcription antitermination protein RfaH	rfaH_2		53.3596	594	432.012	45.1952	161.193	594	428.928	50.8132	183.349	594	429.483	64.0703	186.125	Bcaccae
NJIIIKPE_01611			hypothetical protein			197.64	2373	2210.96	203.791	3719.84	2373	2207.88	195.742	3635.6	2373	2208.45	193.387	2888.8	Bcaccae
NJIIIKPE_01612			hypothetical protein			29.9117	297	141.68	26.1789	30.621	297	138.239	40.0492	46.574	297	138.488	23.5069	22.02	Bcaccae
NJIIIKPE_01613			hypothetical protein			35.3953	177	45.684	37.0766	13.984	177	43.818	22.2356	8.196	177	43.367	46.8736	13.75	Bcaccae
NJIIIKPE_01614			hypothetical protein			23.7516	333	174.936	21.7247	31.376	333	171.456	26.6436	38.429	333	171.867	22.8863	26.606	Bcaccae
NJIIIKPE_01615			hypothetical protein			32.1518	297	141.68	35.2695	41.254	297	138.239	29.0319	33.761	297	138.488	32.154	30.12	Bcaccae
NJIIIKPE_01616			hypothetical protein			65.7316	294	138.967	60.8096	69.766	294	135.532	66.129	75.396	294	135.781	70.2562	64.525	Bcaccae
NJIIIKPE_01617			hypothetical protein			13.3777	288	133.595	21.7126	23.948	288	130.18	8.2183	9	288	130.421	10.2022	9	Bcaccae
NJIIIKPE_01618			hypothetical protein			24.1545	216	73.421	38.0311	23.052	216	70.796	13.4702	8.022	216	70.528	20.9622	10	Bcaccae
NJIIIKPE_01619	K03111		Single-stranded DNA-binding protein			27.4458	384	223.782	31.9351	59	384	220.414	26.9659	50	384	220.858	23.4363	35.011	Bcaccae
NJIIIKPE_01620			hypothetical protein			11.1319	528	366.13	7.93994	24	528	363.019	12.4434	38	528	363.572	13.0124	32	Bcaccae
NJIIIKPE_01621			hypothetical protein			0.228438	690	527.971	0.45884	2	690	524.887	0.226474	1	690	525.458	0	0	Bcaccae
NJIIIKPE_01622			hypothetical protein			2.33855	168	39.952	0	0	168	38.277	3.10564	1	168	37.811	3.91003	1	Bcaccae
NJIIIKPE_01623			hypothetical protein			1.20914	315	158.138	0.765958	1	315	154.634	0	0	315	155	2.86145	3	Bcaccae
NJIIIKPE_01624			hypothetical protein			14.8551	393	232.562	12.5001	24	393	229.2	19.1898	37	393	229.647	12.8756	20	Bcaccae
NJIIIKPE_01625	K03530		DNA-binding protein HU	hup_2		4.6566	282	128.264	1.88871	2	282	124.878	3.80766	4	282	125.086	8.27343	7	Bcaccae
NJIIIKPE_01626			Multidrug export protein MepA	mepA_3		3.09255	1380	1217.96	3.18243	32	1380	1214.88	2.44619	25	1380	1215.45	3.64904	30	Bcaccae
NJIIIKPE_01627			hypothetical protein			36.5219	237	89.949	40.3988	30	237	87.057	30.0402	22	237	86.906	39.1268	23	Bcaccae
NJIIIKPE_01628			hypothetical protein			3.09396	420	259.028	2.80573	6	420	255.707	1.85952	4	420	256.189	4.61663	8	Bcaccae
NJIIIKPE_01629			hypothetical protein			171.333	102	11.676	145.242	14	102	10.822	230.675	21	102	10.707	138.083	10	Bcaccae
NJIIIKPE_01630			hypothetical protein			60.4634	648	485.984	57.9073	232.335	648	482.901	59.5718	242	648	483.467	63.9111	209	Bcaccae
NJIIIKPE_01631			hypothetical protein			0.717958	1050	887.96	0.545642	4	1050	884.882	0.940364	7	1050	885.455	0.667867	4	Bcaccae
NJIIIKPE_01632			hypothetical protein			0.597203	447	285.64	0.848112	2	447	282.417	0.420914	1	447	282.906	0.522582	1	Bcaccae
NJIIIKPE_01633			hypothetical protein			0	399	238.413	0	0	399	235.068	0	0	399	235.521	0	0	Bcaccae
NJIIIKPE_01634			hypothetical protein			0.419326	591	429.015	0.564675	2	591	425.932	0	0	591	426.484	0.693304	2	Bcaccae
NJIIIKPE_01635			hypothetical protein			0.670469	843	680.962	0.177876	1	843	677.884	0.526077	3	843	678.457	1.30745	6	Bcaccae
NJIIIKPE_01636			hypothetical protein			0.475305	1458	1295.96	0.280395	3	1458	1292.88	0.459721	5	1458	1293.45	0.685799	6	Bcaccae
NJIIIKPE_01637			hypothetical protein			1.31517	1476	1313.96	0.737478	8	1476	1310.88	1.17886	13	1476	1311.45	2.02916	18	Bcaccae
NJIIIKPE_01638			hypothetical protein			0.425563	1170	1007.96	0.480682	4	1170	1004.88	0.354887	3	1170	1005.46	0.441119	3	Bcaccae
NJIIIKPE_01639			hypothetical protein			1.68847	1335	1172.96	2.47839	24	1335	1169.88	1.82916	18.002	1335	1170.45	0.757868	6	Bcaccae
NJIIIKPE_01640			hypothetical protein			0.905989	1305	1142.96	0.95379	9	1305	1139.88	0.208571	2	1305	1140.45	1.55561	12	Bcaccae
NJIIIKPE_01641			Vitamin B12 transporter BtuB	btuB_6		0.668065	2385	2222.96	0.817337	15	2385	2219.88	0.321296	6	2385	2220.45	0.865562	13	Bcaccae
NJIIIKPE_01642			hypothetical protein			33.4469	921	758.962	28.7281	180.005	921	755.884	34.2835	218	921	756.455	37.3291	191	Bcaccae
NJIIIKPE_01643	K06221		putative oxidoreductase/MSMEI_2347			1.25174	858	695.962	1.35148	7.765	858	692.884	1.27997	7.461	858	693.457	1.12378	5.271	Bcaccae
NJIIIKPE_01644	K06221		Morphine 6-dehydrogenase	morA		2.17457	849	686.962	1.98095	11.235	849	683.884	2.37619	13.67	849	684.457	2.16657	10.03	Bcaccae
NJIIIKPE_01645			1-deoxyxylulose-5-phosphate synthase YajO	yajO		2.70847	1017	854.96	3.55491	25.092	1017	851.882	1.6745	12	1017	852.455	2.89601	16.698	Bcaccae
NJIIIKPE_01646			hypothetical protein			32.3129	828	665.962	29.2832	161	828	662.884	30.665	171	828	663.457	36.9907	166	Bcaccae
NJIIIKPE_01647			hypothetical protein			0	300	144.399	0	0	300	140.953	0	0	300	141.227	0	0	Bcaccae
NJIIIKPE_01648			hypothetical protein			0	2427	2264.96	0	0	2427	2261.88	0	0	2427	2262.45	0	0	Bcaccae
NJIIIKPE_01649			hypothetical protein			0.0828253	1137	974.96	0.248476	2	1137	971.882	0	0	1137	972.455	0	0	Bcaccae
NJIIIKPE_01650			hypothetical protein			0.273653	999	836.96	0.289445	2	999	833.882	0	0	999	834.455	0.531514	3	Bcaccae
NJIIIKPE_01651			hypothetical protein			0.271733	1080	917.96	0.263905	2	1080	914.882	0.389798	3	1080	915.455	0.161495	1	Bcaccae
NJIIIKPE_01652			hypothetical protein			0.265085	1026	863.96	0.2804	2	1026	860.882	0	0	1026	861.455	0.514856	3	Bcaccae
NJIIIKPE_01653			hypothetical protein			0.0360917	1263	1100.96	0	0	1263	1097.88	0.108275	1	1263	1098.45	0	0	Bcaccae
NJIIIKPE_01654			Serine recombinase PinR	pinR		0	660	497.98	0	0	660	494.894	0	0	660	495.466	0	0	Bcaccae
NJIIIKPE_01655			hypothetical protein			19.175	420	259.028	21.0241	44.96	420	255.707	15.5147	33.374	420	256.189	20.9862	36.366	Bcaccae
NJIIIKPE_01656			hypothetical protein			47.23	531	369.122	48.9852	149.277	531	366.014	41.6317	128.185	531	366.567	51.0732	126.634	Bcaccae
NJIIIKPE_01657			hypothetical protein			46.4595	807	644.962	41.6884	221.977	807	641.884	52.1264	281.469	807	642.457	45.5636	198	Bcaccae
NJIIIKPE_01658			hypothetical protein			46.0851	612	450.001	42.7982	159	612	446.918	49.4741	186.004	612	447.476	45.9829	139.178	Bcaccae
NJIIIKPE_01659			hypothetical protein			1.58286	822	659.962	0.734146	4	822	656.884	1.99062	11	822	657.457	2.02382	9	Bcaccae
NJIIIKPE_01660	K14698		Putative multidrug export ATP-binding/permease protein			2.30774	1803	1640.96	2.5097	34	1803	1637.88	1.88701	26	1803	1638.45	2.52651	28	Bcaccae
NJIIIKPE_01661			Arsenite methyltransferase	arsM		1.56802	621	458.995	1.58338	6	621	455.913	1.82515	7	621	456.471	1.29552	4	Bcaccae
NJIIIKPE_01662	K14699		Putative multidrug export ATP-binding/permease protein			2.11726	1731	1568.96	1.69845	22	1731	1565.88	1.82195	24	1731	1566.45	2.83139	30	Bcaccae
NJIIIKPE_01663			hypothetical protein			0	207	66.679	0	0	207	64.2	0	0	207	63.876	0	0	Bcaccae
NJIIIKPE_01664			hypothetical protein			0.106965	906	743.962	0	0	906	740.884	0.320895	2	906	741.457	0	0	Bcaccae
NJIIIKPE_01665			hypothetical protein			70.1341	600	438.006	77.9809	281.986	600	434.924	66.0751	241.751	600	435.48	66.3464	195.429	Bcaccae
NJIIIKPE_01666			hypothetical protein			311.383	168	39.952	273.226	90.12	168	38.277	291.715	93.931	168	37.811	369.206	94.425	Bcaccae
NJIIIKPE_01667			hypothetical protein			0	486	324.31	0	0	486	321.162	0	0	486	321.672	0	0	Bcaccae
NJIIIKPE_01668			hypothetical protein			0	426	264.939	0	0	426	261.641	0	0	426	262.121	0	0	Bcaccae
NJIIIKPE_01669			hypothetical protein			0.0447413	1266	1103.96	0	0	1266	1100.88	0	0	1266	1101.45	0.134224	1	Bcaccae
NJIIIKPE_01670			hypothetical protein			0.256896	354	194.851	0	0	354	191.398	0	0	354	191.831	0.770687	1	Bcaccae
NJIIIKPE_01671			hypothetical protein			0	195	57.96	0	0	195	55.73	0	0	195	55.346	0	0	Bcaccae
NJIIIKPE_01672			hypothetical protein			0	285	130.918	0	0	285	127.519	0	0	285	127.736	0	0	Bcaccae
NJIIIKPE_01673			hypothetical protein			7.77697	132	20.963	17.3347	3	132	19.825	5.9962	1	132	19.516	0	0	Bcaccae
NJIIIKPE_01674			hypothetical protein			131.862	207	66.679	178.024	98	207	64.2	101.838	55	207	63.876	115.725	50	Bcaccae
NJIIIKPE_01675			hypothetical protein			0.163539	1686	1523.96	0.158964	2	1686	1520.88	0.234482	3	1686	1521.45	0.097171	1	Bcaccae
NJIIIKPE_01676			hypothetical protein			0.270977	609	447.001	0.812931	3	609	443.919	0	0	609	444.477	0	0	Bcaccae
NJIIIKPE_01677			hypothetical protein			3.3315	177	45.684	0	0	177	43.818	6.58543	2.427	177	43.367	3.40908	1	Bcaccae
NJIIIKPE_01678	GH73	Glycoside Hydrolases	hypothetical protein			0.64112	1548	1385.96	0.524375	6	1548	1382.88	0.650937	7.573	1548	1383.45	0.748049	7	Bcaccae
NJIIIKPE_01679			hypothetical protein			0.164127	2340	2177.96	0.11123	2	2340	2174.88	0.109315	2	2340	2175.45	0.271836	4	Bcaccae
NJIIIKPE_01680			hypothetical protein			0.419334	1800	1637.96	0.36975	5	1800	1634.88	0.436263	6	1800	1635.45	0.451989	5	Bcaccae
NJIIIKPE_01681			hypothetical protein			0.419093	831	668.962	0.543202	3	831	665.884	0.714076	4	831	666.457	0	0	Bcaccae
NJIIIKPE_01682			hypothetical protein			0	666	503.977	0	0	666	500.894	0	0	666	501.466	0	0	Bcaccae
NJIIIKPE_01683			hypothetical protein			0.153716	684	521.973	0.232056	1	684	518.888	0.229092	1	684	519.458	0	0	Bcaccae
NJIIIKPE_01684			hypothetical protein			0.48261	696	533.97	0.945736	4.169	696	530.887	0.223914	1	696	531.458	0.278181	1	Bcaccae
NJIIIKPE_01685			hypothetical protein			0.367565	498	336.233	0.659567	1.831	498	333.106	0	0	498	333.632	0.443128	1	Bcaccae
NJIIIKPE_01686			hypothetical protein			0.50463	1365	1202.96	0.402764	4	1365	1199.88	0.495353	5	1365	1200.45	0.615773	5	Bcaccae
NJIIIKPE_01687			hypothetical protein			0.326187	1449	1286.96	0.470594	5	1449	1283.88	0.277766	3	1449	1284.45	0.230201	2	Bcaccae
NJIIIKPE_01688			hypothetical protein			0.85981	1575	1412.96	0.685806	8	1575	1409.88	1.26471	15	1575	1410.45	0.62891	6	Bcaccae
NJIIIKPE_01689			hypothetical protein			0	225	80.383	0	0	225	77.627	0	0	225	77.429	0	0	Bcaccae
NJIIIKPE_01690			hypothetical protein			0.465956	759	596.965	0.202905	1	759	593.885	0.200162	1	759	594.457	0.994802	4	Bcaccae
NJIIIKPE_01691			hypothetical protein			0.298288	795	632.963	0.191365	1	795	629.884	0	0	795	630.457	0.703498	3	Bcaccae
NJIIIKPE_01692			hypothetical protein			2.36608	2769	2606.96	2.509	54	2769	2603.88	2.60248	57.007	2769	2604.45	1.98677	35	Bcaccae
NJIIIKPE_01693			hypothetical protein			55.9964	1443	1280.96	57.2821	605.778	1443	1277.88	59.6495	641.231	1443	1278.45	51.0576	441.519	Bcaccae
NJIIIKPE_01694			hypothetical protein			213.892	492	330.271	214.966	586.137	492	327.13	230.471	634.239	492	327.65	196.239	434.909	Bcaccae
NJIIIKPE_01695			hypothetical protein			64.8724	633	470.99	64.3913	250.379	633	467.906	67.7744	266.772	633	468.47	62.4515	197.892	Bcaccae
NJIIIKPE_01696			Vitamin B12 transporter BtuB	btuB_7		23.9116	2358	2195.96	24.8888	451.218	2358	2192.88	25.0824	462.702	2358	2193.45	21.7638	322.898	Bcaccae
NJIIIKPE_01697			hypothetical protein			44.9954	732	569.966	41.4062	194.838	732	566.885	48.0129	228.965	732	567.458	45.5672	174.9	Bcaccae
NJIIIKPE_01698			hypothetical protein			23.3099	267	115.108	23.7687	22.588	267	111.897	24.0924	22.678	267	111.994	22.0686	16.718	Bcaccae
NJIIIKPE_01699			hypothetical protein			35.1939	930	767.962	28.992	183.813	930	764.884	37.1969	239.342	930	765.455	39.393	203.958	Bcaccae
NJIIIKPE_01700			hypothetical protein			43.9895	894	731.962	37.8003	228.424	894	728.884	47.3572	290.376	894	729.457	46.8109	230.967	Bcaccae
NJIIIKPE_01701			hypothetical protein			59.6527	1482	1319.96	59.3528	646.786	1482	1316.88	59.7926	662.386	1482	1317.45	59.8128	533.007	Bcaccae
NJIIIKPE_01702			hypothetical protein			50.0731	285	130.918	57.595	62.251	285	127.519	48.6432	52.181	285	127.736	43.9811	38	Bcaccae
NJIIIKPE_01703			putative N-acetyltransferase YvbK	yvbK_2		40.0898	447	285.64	38.0661	89.767	447	282.417	42.4387	100.825	447	282.906	39.7645	76.092	Bcaccae
NJIIIKPE_01704			hypothetical protein			36.2327	837	674.962	33.2212	185.12	837	671.884	39.5363	223.464	837	672.457	35.9406	163.475	Bcaccae
NJIIIKPE_01705	K07133		hypothetical protein			66.2118	1185	1022.96	62.4211	527.167	1185	1019.88	68.8504	590.708	1185	1020.46	67.3641	464.97	Bcaccae
NJIIIKPE_01706			hypothetical protein			0	225	80.383	0	0	225	77.627	0	0	225	77.429	0	0	Bcaccae
NJIIIKPE_01707			hypothetical protein			0	633	470.99	0	0	633	467.906	0	0	633	468.47	0	0	Bcaccae
NJIIIKPE_01708			hypothetical protein			0.027253	3099	2936.96	0.041242	1	3099	2933.88	0.040517	1	3099	2934.45	0	0	Bcaccae
NJIIIKPE_01709			Tyrosine recombinase XerC	xerC_14		1.0953	1212	1049.96	0.692181	6	1212	1046.88	0.681298	6	1212	1047.45	1.91242	13.549	Bcaccae
NJIIIKPE_01710			Tyrosine recombinase XerC	xerC_15		1.27763	957	794.96	1.06658	7	957	791.884	0.900685	6	957	792.455	1.86562	10	Bcaccae
NJIIIKPE_01711			Tyrosine recombinase XerC	xerC_16		0.598427	1014	851.96	0.853048	6	1014	848.882	0.420105	3	1014	849.455	0.522129	3	Bcaccae
NJIIIKPE_01712			hypothetical protein			14.1219	1041	878.96	15.5739	113.012	1041	875.882	12.6227	93.007	1041	876.455	14.1692	84	Bcaccae
NJIIIKPE_01713			hypothetical protein			20.368	900	737.962	14.7767	90.026	900	734.884	22.8078	141	900	735.457	23.5194	117	Bcaccae
NJIIIKPE_01714			hypothetical protein			22.325	1299	1136.96	17.5747	164.965	1299	1133.88	23.2169	221.457	1299	1134.45	26.1834	200.917	Bcaccae
NJIIIKPE_01715			hypothetical protein			19.0274	1065	902.96	18.204	135.705	1065	899.882	19.5651	148.11	1065	900.455	19.3132	117.63	Bcaccae
NJIIIKPE_01716	K03654		hypothetical protein			10.9517	4251	4088.96	8.93033	301.467	4251	4085.88	10.6076	364.602	4251	4086.45	13.3173	368.1	Bcaccae
NJIIIKPE_01717			hypothetical protein			11.2377	858	695.962	9.54619	54.85	858	692.884	10.2173	59.554	858	693.457	13.9496	65.431	Bcaccae
NJIIIKPE_01718			hypothetical protein			0.058805	1524	1361.96	0.088936	1	1524	1358.88	0.087479	1	1524	1359.45	0	0	Bcaccae
NJIIIKPE_01719			hypothetical protein			0.262283	1113	950.96	0.254747	2	1113	947.882	0.376227	3	1113	948.455	0.155876	1	Bcaccae
NJIIIKPE_01720			hypothetical protein			0.297061	1170	1007.96	0.360512	3	1170	1004.88	0.236591	2	1170	1005.46	0.294079	2	Bcaccae
NJIIIKPE_01721			hypothetical protein			1.02689	375	215.039	0.563279	1	375	211.655	1.12327	2	375	212.096	1.3941	2	Bcaccae
NJIIIKPE_01722			hypothetical protein			13.0566	831	668.962	13.5853	75.029	831	665.884	12.4963	70	831	666.457	13.0881	59	Bcaccae
NJIIIKPE_01723			Tyrosine recombinase XerC	xerC_17		0.700781	1119	956.96	1.13917	9	1119	953.882	0.498481	4	1119	954.455	0.464689	3	Bcaccae
NJIIIKPE_01724			hypothetical protein			0.218851	936	773.962	0.156505	1	936	770.884	0.308407	2	936	771.455	0.19164	1	Bcaccae
NJIIIKPE_01725			hypothetical protein			0.065021	783	620.964	0.195063	1	783	617.884	0	0	783	618.457	0	0	Bcaccae
NJIIIKPE_01726			hypothetical protein			0	294	138.967	0	0	294	135.532	0	0	294	135.781	0	0	Bcaccae
NJIIIKPE_01727			hypothetical protein			0.0955463	1932	1769.96	0.068435	1	1932	1766.88	0.134557	2	1932	1767.45	0.083647	1	Bcaccae
NJIIIKPE_01728			hypothetical protein			0.11006	525	363.139	0	0	525	360.026	0.330179	1	525	360.577	0	0	Bcaccae
NJIIIKPE_01729			hypothetical protein			0	411	250.183	0	0	411	246.854	0	0	411	247.312	0	0	Bcaccae
NJIIIKPE_01730			hypothetical protein			0.140305	447	285.64	0	0	447	282.417	0.420914	1	447	282.906	0	0	Bcaccae
NJIIIKPE_01731	K03111		Single-stranded DNA-binding protein			0	414	253.135	0	0	414	249.803	0	0	414	250.267	0	0	Bcaccae
NJIIIKPE_01732	K03686		Chaperone protein DnaJ	dnaJ_2		0.85296	360	200.588	1.20772	2	360	197.158	0.602933	1	360	197.59	0.748225	1	Bcaccae
NJIIIKPE_01733	K21572		hypothetical protein			0.638984	1395	1232.96	0.785927	8	1395	1229.88	0.289962	3	1395	1230.45	0.841064	7	Bcaccae
NJIIIKPE_01734			hypothetical protein			0.490357	3273	3110.96	0.584034	15	3273	3107.88	0.458987	12	3273	3108.45	0.42805	9	Bcaccae
NJIIIKPE_01735	K06147		Leukotoxin export ATP-binding protein LtxB	ltxB		0.168521	1641	1478.96	0.1638	2	1641	1475.88	0.241631	3	1641	1476.45	0.100133	1	Bcaccae
NJIIIKPE_01736	K01358		ATP-dependent Clp protease proteolytic subunit	clpP_2		0.338624	516	354.162	0	0	516	351.048	1.01587	3	516	351.592	0	0	Bcaccae
NJIIIKPE_01737			hypothetical protein			0.992478	1014	851.96	0.710873	5	1014	848.882	0.700174	5	1014	849.455	1.56639	9	Bcaccae
NJIIIKPE_01738			hypothetical protein			0	453	291.574	0	0	453	288.362	0	0	453	288.855	0	0	Bcaccae
NJIIIKPE_01739			hypothetical protein			6.67617	189	53.74	6.76182	3	189	51.617	4.60593	2	189	51.211	8.66074	3	Bcaccae
NJIIIKPE_01740			hypothetical protein			1.15097	828	665.962	0.909415	5	828	662.884	0.537981	3	828	663.457	2.00552	9	Bcaccae
NJIIIKPE_01741	K06871		hypothetical protein			0.93365	342	183.427	1.32071	2	342	179.937	0.660639	1	342	180.383	0.819598	1	Bcaccae
NJIIIKPE_01742			Tyrosine recombinase XerC	xerC_18		0.219357	1200	1037.96	0	0	1200	1034.88	0.229733	2	1200	1035.45	0.428338	3	Bcaccae
NJIIIKPE_01743			hypothetical protein			0.111185	525	363.139	0.333556	1	525	360.026	0	0	525	360.577	0	0	Bcaccae
NJIIIKPE_01744			hypothetical protein			4.83394	834	671.962	2.88414	16	834	668.884	4.8946	27.541	834	669.457	6.72307	30.443	Bcaccae
NJIIIKPE_01745	K03832		hypothetical protein			5.24198	429	267.891	4.44891	9.839	429	264.603	3.56438	7.934	429	265.088	7.71264	13.829	Bcaccae
NJIIIKPE_01746	K03832		hypothetical protein			4.39687	861	698.962	4.64452	26.801	861	695.884	3.33526	19.525	861	696.457	5.21083	24.547	Bcaccae
NJIIIKPE_01747			hypothetical protein			2.78074	897	734.962	1.87212	11.359	897	731.884	2.59873	16	897	732.457	3.87138	19.18	Bcaccae
NJIIIKPE_01748			hypothetical protein			2.45398	1299	1136.96	2.55686	24	1299	1133.88	1.6774	16	1299	1134.45	3.12767	24	Bcaccae
NJIIIKPE_01749			hypothetical protein			3.6479	1755	1592.96	2.12909	28	1755	1589.88	3.88796	52	1755	1590.45	4.92664	53	Bcaccae
NJIIIKPE_01750			2-methoxy-6-polyprenyl-1,4-benzoquinol methylase, mitochondrial	COQ5_3		2.37704	750	587.965	2.67814	13	750	584.885	1.42269	7	750	585.458	3.03028	12	Bcaccae
NJIIIKPE_01751	K03892		hypothetical protein			16.6465	303	147.119	10.7033	13	303	143.67	13.2384	16	303	143.961	25.9979	25.315	Bcaccae
NJIIIKPE_01752			Multidrug export protein MepA	mepA_4		3.32787	1344	1181.96	3.27936	32	1344	1178.88	2.7228	27.002	1344	1179.45	3.98146	31.763	Bcaccae
NJIIIKPE_01753	K01919		Glutathione biosynthesis bifunctional protein GshAB	gshAB		4.90248	2295	2132.96	4.77021	84	2295	2129.88	5.0789	91	2295	2130.45	4.85834	70.011	Bcaccae
NJIIIKPE_01754	K00640	Cysteine biosynthesis, serine => cysteine	hypothetical protein			1.43595	885	722.962	1.67543	10	885	719.884	0.990768	6	885	720.457	1.64164	8	Bcaccae
NJIIIKPE_01755	K01738	Cysteine biosynthesis, serine => cysteine	O-acetylserine sulfhydrylase	cysK1_2		1.03577	921	758.962	0.638383	4	921	755.884	1.10085	7	921	756.455	1.36808	7	Bcaccae
NJIIIKPE_01756			hypothetical protein			0	351	191.982	0	0	351	188.515	0	0	351	188.961	0	0	Bcaccae
NJIIIKPE_01757			hypothetical protein			0	315	158.138	0	0	315	154.634	0	0	315	155	0	0	Bcaccae
NJIIIKPE_01758			hypothetical protein			0	408	247.233	0	0	408	243.905	0	0	408	244.362	0	0	Bcaccae
NJIIIKPE_01759			hypothetical protein			0.223092	522	360.144	0.336329	1	522	357.032	0.332948	1	522	357.583	0	0	Bcaccae
NJIIIKPE_01760			hypothetical protein			0	315	158.138	0	0	315	154.634	0	0	315	155	0	0	Bcaccae
NJIIIKPE_01761			hypothetical protein			0.496662	252	102.327	0	0	252	99.267	0	0	252	99.224	1.48998	1	Bcaccae
NJIIIKPE_01762	K03111		Single-stranded DNA-binding protein			0	381	220.865	0	0	381	217.482	0	0	381	217.933	0	0	Bcaccae
NJIIIKPE_01763			hypothetical protein			0.147709	498	336.233	0	0	498	333.106	0	0	498	333.632	0.443128	1	Bcaccae
NJIIIKPE_01764			hypothetical protein			0	330	172.127	0	0	330	168.638	0	0	330	169.041	0	0	Bcaccae
NJIIIKPE_01765			hypothetical protein			0	177	45.684	0	0	177	43.818	0	0	177	43.367	0	0	Bcaccae
NJIIIKPE_01766			hypothetical protein			0	294	138.967	0	0	294	135.532	0	0	294	135.781	0	0	Bcaccae
NJIIIKPE_01767	K03496		Sporulation initiation inhibitor protein Soj	soj		99.8393	756	593.965	91.3089	447.747	756	590.885	97.1165	482.739	756	591.458	111.093	444.439	Bcaccae
NJIIIKPE_01768			hypothetical protein			98.5882	252	102.327	57.1486	48.278	252	99.267	105.135	87.795	252	99.224	133.481	89.586	Bcaccae
NJIIIKPE_01769			hypothetical protein			2.7758	252	102.327	2.36746	2	252	99.267	0	0	252	99.224	5.95994	4	Bcaccae
NJIIIKPE_01770	K03497		Nucleoid occlusion protein	noc		0.811023	1755	1592.96	0.608312	8	1755	1589.88	0.523379	7	1755	1590.45	1.30138	14	Bcaccae
NJIIIKPE_01771			hypothetical protein			0	168	39.952	0	0	168	38.277	0	0	168	37.811	0	0	Bcaccae
NJIIIKPE_01772			hypothetical protein			1.10225	516	354.162	1.36804	4	516	351.048	0.677248	2	516	351.592	1.26147	3	Bcaccae
NJIIIKPE_01773			hypothetical protein			0.413639	477	315.375	0.768146	2	477	312.205	0	0	477	312.713	0.472771	1	Bcaccae
NJIIIKPE_01774	K07154		hypothetical protein			47.3512	1281	1118.96	40.3626	372.865	1281	1115.88	42.8958	402.67	1281	1116.45	58.7953	444.005	Bcaccae
NJIIIKPE_01775			hypothetical protein			39.874	315	158.138	29.0246	37.893	315	154.634	36.1115	46.975	315	155	54.4859	57.124	Bcaccae
NJIIIKPE_01776			hypothetical protein			0	198	60.097	0	0	198	57.798	0	0	198	57.431	0	0	Bcaccae
NJIIIKPE_01777			hypothetical protein			0	273	120.337	0	0	273	117.038	0	0	273	117.193	0	0	Bcaccae
NJIIIKPE_01778			hypothetical protein			0	273	120.337	0	0	273	117.038	0	0	273	117.193	0	0	Bcaccae
NJIIIKPE_01779			hypothetical protein			0	378	217.955	0	0	378	214.565	0	0	378	215.013	0	0	Bcaccae
NJIIIKPE_01780	K07057		S-adenosylmethionine decarboxylase proenzyme	speH		0.0527313	1668	1505.96	0	0	1668	1502.88	0.158194	2	1668	1503.45	0	0	Bcaccae
NJIIIKPE_01781	K02508		hypothetical protein			11.8744	864	701.962	13.2717	76.913	864	698.884	12.4714	73.323	864	699.457	9.88001	46.744	Bcaccae
NJIIIKPE_01782			hypothetical protein			25.2077	450	288.605	27.6556	65.894	450	285.386	24.0459	57.729	450	285.88	23.9214	46.256	Bcaccae
NJIIIKPE_01783			hypothetical protein			29.3727	912	749.962	32.6101	201.906	912	746.884	29.618	186.091	912	747.457	25.89	130.895	Bcaccae
NJIIIKPE_01784			hypothetical protein			27.0365	765	602.965	30.1905	150.287	765	599.885	27.9225	140.909	765	600.457	22.9965	93.4	Bcaccae
NJIIIKPE_01785			hypothetical protein			0.0243667	2187	2024.96	0	0	2187	2021.88	0	0	2187	2022.45	0.0731	1	Bcaccae
NJIIIKPE_01786			hypothetical protein			0.153495	744	581.965	0	0	744	578.885	0.205348	1	744	579.458	0.255138	1	Bcaccae
NJIIIKPE_01787			hypothetical protein			0	672	509.975	0	0	672	506.893	0	0	672	507.463	0	0	Bcaccae
NJIIIKPE_01788			hypothetical protein			0.113845	513	351.172	0	0	513	348.056	0.341535	1	513	348.599	0	0	Bcaccae
NJIIIKPE_01789			hypothetical protein			0.059032	846	683.962	0.177096	1	846	680.884	0	0	846	681.457	0	0	Bcaccae
NJIIIKPE_01790			hypothetical protein			0.216181	576	414.032	0	0	576	410.942	0.28927	1	576	411.503	0.359273	1	Bcaccae
NJIIIKPE_01791	K00571		hypothetical protein			0	741	578.966	0	0	741	575.885	0	0	741	576.458	0	0	Bcaccae
NJIIIKPE_01792			hypothetical protein			0.0500587	1149	986.96	0	0	1149	983.882	0	0	1149	984.455	0.150176	1	Bcaccae
NJIIIKPE_01793			hypothetical protein			0.179773	384	223.782	0	0	384	220.414	0.539318	1	384	220.858	0	0	Bcaccae
NJIIIKPE_01794			hypothetical protein			0	615	452.999	0	0	615	449.916	0	0	615	450.475	0	0	Bcaccae
NJIIIKPE_01795			hypothetical protein			0.0508333	1134	971.96	0	0	1134	968.882	0	0	1134	969.455	0.1525	1	Bcaccae
NJIIIKPE_01796			hypothetical protein			0.0672967	762	599.965	0.20189	1	762	596.885	0	0	762	597.457	0	0	Bcaccae
NJIIIKPE_01797			Modification methylase RsrI	rsrIM		0.0829	759	596.965	0	0	759	593.885	0	0	759	594.457	0.2487	1	Bcaccae
NJIIIKPE_01798			hypothetical protein			0	723	560.966	0	0	723	557.885	0	0	723	558.458	0	0	Bcaccae
NJIIIKPE_01799			hypothetical protein			0.104512	2559	2396.96	0.202135	4	2559	2393.88	0.049657	1	2559	2394.45	0.061743	1	Bcaccae
NJIIIKPE_01800			DNA-directed RNA polymerase subunit alpha	rpoA_1		0	411	250.183	0	0	411	246.854	0	0	411	247.312	0	0	Bcaccae
NJIIIKPE_01801			hypothetical protein			0.144235	2769	2606.96	0.046463	1	2769	2603.88	0.045652	1	2769	2604.45	0.340589	6	Bcaccae
NJIIIKPE_01802			hypothetical protein			0.286637	297	141.68	0	0	297	138.239	0.859912	1	297	138.488	0	0	Bcaccae
NJIIIKPE_01803			hypothetical protein			0	183	49.664	0	0	183	47.691	0	0	183	47.255	0	0	Bcaccae
NJIIIKPE_01804			hypothetical protein			135.263	435	273.8	140.845	318.371	435	270.532	135.475	308.316	435	271.02	129.469	237.34	Bcaccae
NJIIIKPE_01805			hypothetical protein			57.9258	1071	908.96	47.8022	358.717	1071	905.882	54.2172	413.167	1071	906.455	71.758	439.967	Bcaccae
NJIIIKPE_01806			hypothetical protein			48.2045	807	644.962	40.3796	215.008	807	641.884	54.5261	294.427	807	642.457	49.708	216.01	Bcaccae
NJIIIKPE_01807			hypothetical protein			1.50539	600	438.006	1.65925	6	600	434.924	0.819958	3	600	435.48	2.03695	6	Bcaccae
NJIIIKPE_01808			hypothetical protein			1.04638	1212	1049.96	1.03827	9	1212	1046.88	0.830571	7.315	1212	1047.45	1.27029	9	Bcaccae
NJIIIKPE_01809			hypothetical protein			1.47603	417	256.085	0.472997	1	417	252.753	2.2036	4.685	417	253.226	1.7515	3	Bcaccae
NJIIIKPE_01810			hypothetical protein			2.91737	450	288.605	2.51819	6	450	285.386	4.16534	10	450	285.88	2.06859	4	Bcaccae
NJIIIKPE_01811			hypothetical protein			1.7575	330	172.127	0.703709	1	330	168.638	2.81961	4	330	169.041	1.74919	2	Bcaccae
NJIIIKPE_01812			Tyrosine recombinase XerC	xerC_19		2.06783	1323	1160.96	1.878	18	1323	1157.88	2.15595	21	1323	1158.45	2.16953	17	Bcaccae
NJIIIKPE_01813			hypothetical protein			1.58959	1326	1163.96	1.24878	12	1326	1160.88	1.22879	12	1326	1161.45	2.29122	18	Bcaccae
NJIIIKPE_01814			hypothetical protein			1.84504	174	43.767	5.53512	2	174	41.98	0	0	174	41.52	0	0	Bcaccae
NJIIIKPE_01815			hypothetical protein			0.791344	336	177.759	0.681414	1	336	174.265	0	0	336	174.69	1.69262	2	Bcaccae
NJIIIKPE_01816			hypothetical protein			0.172382	450	288.605	0	0	450	285.386	0	0	450	285.88	0.517147	1	Bcaccae
NJIIIKPE_01817			hypothetical protein			0.866138	888	725.962	0.834252	5	888	722.884	1.1511	7	888	723.457	0.613064	3	Bcaccae
NJIIIKPE_01818			hypothetical protein			0.825874	1125	962.96	0.503145	4	1125	959.882	0.743048	6	1125	960.455	1.23143	8	Bcaccae
NJIIIKPE_01819			hypothetical protein			0.607878	375	215.039	1.12656	2	375	211.655	0	0	375	212.096	0.697074	1	Bcaccae
NJIIIKPE_01820			Tyrosine recombinase XerC	xerC_2		29.5509	1131	968.96	21.3763	171	1131	965.882	31.0185	252.035	1131	966.455	36.258	237.022	Bcaccae
NJIIIKPE_01821			hypothetical protein			13.7978	1131	968.96	13.5777	108.615	1131	965.882	14.0307	114.004	1131	966.455	13.7851	90.114	Bcaccae
NJIIIKPE_01822			hypothetical protein			0	99	11.168	0	0	99	10.34	0	0	99	10.282	0	0	Bcaccae
NJIIIKPE_01823			hypothetical protein			0.0750127	1350	1187.96	0	0	1350	1184.88	0.100325	1	1350	1185.45	0.124713	1	Bcaccae
NJIIIKPE_01824			hypothetical protein			0	171	41.847	0	0	171	40.107	0	0	171	39.646	0	0	Bcaccae
NJIIIKPE_01825			hypothetical protein			4.45115	132	20.963	5.77824	1	132	19.825	0	0	132	19.516	7.57522	1	Bcaccae
NJIIIKPE_01826			Polysialic acid O-acetyltransferase	neuO		0.287932	678	515.974	0	0	678	512.89	0	0	678	513.461	0.863795	3	Bcaccae
NJIIIKPE_01827			IS4 family transposase ISDpr1			0.407688	1071	908.96	0.666295	5	1071	905.882	0.393671	3	1071	906.455	0.163099	1	Bcaccae
NJIIIKPE_01828			hypothetical protein			0.298443	996	833.96	0.145243	1	996	830.882	0.572274	4	996	831.455	0.177811	1	Bcaccae
NJIIIKPE_01829			hypothetical protein			0	126	18.474	0	0	126	17.358	0	0	126	17.078	0	0	Bcaccae
NJIIIKPE_01830	GT2	GlycosylTransferases	hypothetical protein			0.429679	738	575.966	0	0	738	572.885	0	0	738	573.458	1.28904	5	Bcaccae
NJIIIKPE_01831			hypothetical protein			0.040909	1149	986.96	0.122727	1	1149	983.882	0	0	1149	984.455	0	0	Bcaccae
NJIIIKPE_01832	K16701	GlycosylTransferases	UDP-N-acetylglucosamine--peptide N-acetylglucosaminyltransferase GtfA subunit	gtfA_3		0.137581	1038	875.96	0.276559	2	1038	872.882	0.136185	1	1038	873.455	0	0	Bcaccae
NJIIIKPE_01833	GT4	GlycosylTransferases	Putative glycosyltransferase EpsD	epsD_1		0.043984	1080	917.96	0.131952	1	1080	914.882	0	0	1080	915.455	0	0	Bcaccae
NJIIIKPE_01834	K16698	GlycosylTransferases	Putative teichuronic acid biosynthesis glycosyltransferase TuaG	tuaG		0.132604	771	608.965	0.397813	2	771	605.884	0	0	771	606.457	0	0	Bcaccae
NJIIIKPE_01835			UDP-N-acetylgalactosamine-undecaprenyl-phosphate N-acetylgalactosaminephosphotransferase	wecA_2		0.106559	627	464.993	0	0	627	461.911	0	0	627	462.471	0.319678	1	Bcaccae
NJIIIKPE_01836			hypothetical protein			12.3452	234	87.53	8.30299	6	234	84.65	11.2343	8	234	84.489	17.4983	10	Bcaccae
NJIIIKPE_01837	K01447		hypothetical protein			0.494925	444	282.679	0.428497	1	444	279.442	0	0	444	279.929	1.05628	2	Bcaccae
NJIIIKPE_01838			hypothetical protein			0	99	11.168	0	0	99	10.34	0	0	99	10.282	0	0	Bcaccae
NJIIIKPE_01839			hypothetical protein			0.924413	486	324.31	0.373492	1	486	321.162	1.48054	4	486	321.672	0.919207	2	Bcaccae
NJIIIKPE_01840			hypothetical protein			0.435536	2328	2165.96	0.223692	4	2328	2162.88	0.604566	11	2328	2163.45	0.478351	7	Bcaccae
NJIIIKPE_01841			hypothetical protein			0.249408	360	200.588	0	0	360	197.158	0	0	360	197.59	0.748225	1	Bcaccae
NJIIIKPE_01842			hypothetical protein			191.151	486	324.31	177.475	475.179	486	321.162	206.098	556.819	486	321.672	189.878	413.135	Bcaccae
NJIIIKPE_01843	K09022		2-iminobutanoate/2-iminopropanoate deaminase	ridA		67.1262	375	215.039	75.5248	134.081	375	211.655	68.8129	122.522	375	212.096	57.0407	81.831	Bcaccae
NJIIIKPE_01844	K11754		UDP-N-acetylmuramoyl-L-alanyl-D-glutamate--2,6-diaminopimelate ligase	murE_2		167.986	1482	1319.96	178.744	1947.83	1482	1316.88	164.689	1824.43	1482	1317.45	160.525	1430.48	Bcaccae
NJIIIKPE_01845	K07175		hypothetical protein			94.0359	1326	1163.96	71.5539	687.59	1326	1160.88	77.8382	760.147	1326	1161.45	132.716	1042.62	Bcaccae
NJIIIKPE_01846	K00226	Uridine monophosphate biosynthesis, glutamine (+ PRPP) => UMP	NAD-dependent dihydropyrimidine dehydrogenase subunit PreA	preA		383.904	978	815.96	345.592	2328.04	978	812.884	398.4	2724.36	978	813.455	407.719	2243.36	Bcaccae
NJIIIKPE_01847	K06997		Pyridoxal phosphate homeostasis protein			463.693	669	506.976	469.239	1963.99	669	503.894	474.381	2010.87	669	504.465	447.46	1526.82	Bcaccae
NJIIIKPE_01848			hypothetical protein			526.554	480	318.353	646.435	1699	480	315.189	471.889	1251.2	480	315.701	461.339	985.143	Bcaccae
NJIIIKPE_01849			hypothetical protein			14.1113	564	402.06	11.2245	37.258	564	398.95	10.7399	36.044	564	399.514	20.3696	55.045	Bcaccae
NJIIIKPE_01850	K11065		Thiol peroxidase	tpx		329.72	501	339.221	298.359	835.566	501	336.093	277.184	783.691	501	336.627	413.617	941.782	Bcaccae
NJIIIKPE_01851			hypothetical protein			47.2296	885	722.962	54.3315	324.284	885	719.884	32.6025	197.437	885	720.457	54.7548	266.829	Bcaccae
NJIIIKPE_01852			hypothetical protein			146.492	648	485.984	122.444	491.267	648	482.901	162.899	661.747	648	483.467	154.133	504.041	Bcaccae
NJIIIKPE_01853			Beta-barrel assembly-enhancing protease	bepA_2		122.184	1446	1283.96	132.799	1407.68	1446	1280.88	116.14	1251.43	1446	1281.45	117.611	1019.43	Bcaccae
NJIIIKPE_01854	K01886	Aminoacyl-tRNA biosynthesis, eukaryotes	Glutamine--tRNA ligase	glnS		397.389	1740	1577.96	387.36	5046.26	1740	1574.88	394.254	5223.25	1740	1575.45	410.553	4375.01	Bcaccae
NJIIIKPE_01855	K02040	Phosphate transport system	Phosphate-binding protein PstS	pstS		0.275178	813	650.962	0.186074	1	813	647.884	0.183479	1	813	648.457	0.45598	2	Bcaccae
NJIIIKPE_01856	K02037	Phosphate transport system	hypothetical protein			0.785936	1278	1115.96	0.868326	8	1278	1112.88	0.427262	4	1278	1113.45	1.06222	8	Bcaccae
NJIIIKPE_01857	K02038	Phosphate transport system	Phosphate transport system permease protein PstA	pstA		1.73027	876	713.962	1.52689	9	876	710.884	1.1703	6.999	876	711.457	2.49362	12	Bcaccae
NJIIIKPE_01858	K02036	Phosphate transport system	Phosphate import ATP-binding protein PstB 3	pstB3		3.52581	759	596.965	3.04357	15	759	593.885	3.80335	19.001	759	594.457	3.73051	15	Bcaccae
NJIIIKPE_01859	K02039		Phosphate-specific transport system accessory protein PhoU	phoU		2.96961	690	527.971	2.75304	12	690	524.887	3.62358	16	690	525.458	2.53222	9	Bcaccae
NJIIIKPE_01860			Tyrosine recombinase XerC	xerC_21		21.9476	1812	1649.96	18.5751	253.025	1812	1646.88	17.3342	240.15	1812	1647.45	29.9336	333.561	Bcaccae
NJIIIKPE_01861			hypothetical protein			185.338	882	719.962	200.744	1193.2	882	716.884	184.596	1113.24	882	717.457	170.672	828.25	Bcaccae
NJIIIKPE_01862			hypothetical protein			0.956301	1845	1682.96	0.575781	8	1845	1679.88	1.06144	15	1845	1680.45	1.23168	14	Bcaccae
NJIIIKPE_01863			hypothetical protein			2.2175	1020	857.96	1.83535	13	1020	854.882	2.22483	16	1020	855.455	2.59233	15	Bcaccae
NJIIIKPE_01864			hypothetical protein			0	171	41.847	0	0	171	40.107	0	0	171	39.646	0	0	Bcaccae
NJIIIKPE_01865			hypothetical protein			2.1042	273	120.337	3.01971	3	273	117.038	2.03136	2	273	117.193	1.26153	1	Bcaccae
NJIIIKPE_01866			Tyrosine recombinase XerC	xerC_22		0.51706	588	426.018	0.852971	3	588	422.933	0	0	588	423.487	0.69821	2	Bcaccae
NJIIIKPE_01867			hypothetical protein			17.1068	186	51.693	18.5276	7.907	186	49.659	23.7847	9.936	186	49.236	9.00814	3	Bcaccae
NJIIIKPE_01868			hypothetical protein			4.36445	3036	2873.96	4.38715	104.093	3036	2870.88	4.02091	97.108	3036	2871.45	4.68529	91	Bcaccae
NJIIIKPE_01869			hypothetical protein			9.83335	393	232.562	6.01778	11.554	393	229.2	10.6683	20.57	393	229.647	12.814	19.904	Bcaccae
NJIIIKPE_01870			hypothetical protein			8.77637	660	497.98	7.44004	30.588	660	494.894	9.01369	37.526	660	495.466	9.87536	33.096	Bcaccae
NJIIIKPE_01871	K00793		Riboflavin synthase	ribE		124.245	603	441.003	115.917	422.035	603	437.921	127.482	469.635	603	438.478	129.335	383.59	Bcaccae
NJIIIKPE_01872			FMN reductase [NAD(P)H]	nfrA2_2		74.2031	546	384.091	83.1032	263.518	546	380.978	74.3968	238.435	546	381.539	65.1094	168.03	Bcaccae
NJIIIKPE_01873	K08676		Tricorn protease	tri1_2		46.6453	3291	3128.96	48.8451	1261.77	3291	3125.88	48.0529	1263.6	3291	3126.45	43.038	910.139	Bcaccae
NJIIIKPE_01874	K07058		hypothetical protein			38.9312	1320	1157.96	40.5981	388.113	1320	1154.88	37.6796	366.067	1320	1155.45	38.5159	301.021	Bcaccae
NJIIIKPE_01875			Gamma-D-glutamyl-L-lysine dipeptidyl-peptidase	ykfC		28.263	987	824.96	32.6752	222.541	987	821.882	22.2738	154	987	822.455	29.8401	166.003	Bcaccae
NJIIIKPE_01876	K19802		L-Ala-D/L-Glu epimerase			23.002	1152	989.96	24.5425	200.584	1152	986.882	20.3585	169.016	1152	987.455	24.1049	161	Bcaccae
NJIIIKPE_01877			Periplasmic pH-dependent serine endoprotease DegQ	degQ		58.6023	1536	1373.96	44.6674	506.668	1536	1370.88	49.6874	573.01	1536	1371.45	81.4522	755.593	Bcaccae
NJIIIKPE_01878	K03086		RNA polymerase sigma factor SigA	sigA		1705.6	861	698.962	1530.92	8834.15	861	695.884	1831.44	10721.3	861	696.457	1754.44	8264.85	Bcaccae
NJIIIKPE_01879			hypothetical protein			131.442	402	241.345	136.398	271.773	402	238.014	119.056	238.381	402	238.459	138.872	223.992	Bcaccae
NJIIIKPE_01880			hypothetical protein			14.1102	1263	1100.96	13.8846	126.201	1263	1097.88	14.1797	130.96	1263	1098.45	14.2664	105.999	Bcaccae
NJIIIKPE_01881			hypothetical protein			19.6496	1008	845.96	17.2501	120.476	1008	842.882	21.0012	148.911	1008	843.455	20.6976	118.082	Bcaccae
NJIIIKPE_01882	K00858		NAD kinase	nadK		82.266	873	710.962	92.3804	542.232	873	707.884	75.3245	448.554	873	708.457	79.0931	379.014	Bcaccae
NJIIIKPE_01883	K03474		Pyridoxine 5'-phosphate synthase	pdxJ		204.025	714	551.967	202.665	923.531	714	548.885	203.588	940.048	714	549.458	205.822	764.943	Bcaccae
NJIIIKPE_01884	K03561		Tol-Pal system protein TolQ	tolQ_2		228.143	720	557.967	215.763	993.901	720	554.885	230.061	1073.9	720	555.458	238.605	896.468	Bcaccae
NJIIIKPE_01885	K03559		Tol-Pal system protein TolR	tolR_1		141	417	256.085	139.945	295.87	417	252.753	140.763	299.296	417	253.226	142.292	243.72	Bcaccae
NJIIIKPE_01886			hypothetical protein			92.0554	873	710.962	98.6778	579.195	873	707.884	87.5681	521.464	873	708.457	89.9204	430.898	Bcaccae
NJIIIKPE_01887	K03152		Protein/nucleic acid deglycase 3	yajL		178.266	552	390.08	198.097	637.953	552	386.969	177.89	579.087	552	387.529	158.813	416.287	Bcaccae
NJIIIKPE_01888			2-C-methyl-D-erythritol 4-phosphate cytidylyltransferase	ispD		142.907	660	497.98	148.661	611.179	660	494.894	149.361	621.824	660	495.466	130.699	438.016	Bcaccae
NJIIIKPE_01889	K03655		ATP-dependent DNA helicase RecG	recG		60.9426	2097	1934.96	61.0288	974.913	2097	1931.88	59.2204	962.429	2097	1932.45	62.5785	817.97	Bcaccae
NJIIIKPE_01890	K00940	Adenine ribonucleotide biosynthesis, IMP => ADP,ATP	Nucleoside diphosphate kinase	ndk		363.068	465	303.461	402.444	1008.25	465	300.277	337.106	851.541	465	300.77	349.653	711.338	Bcaccae
NJIIIKPE_01891			hypothetical protein			229.487	873	710.962	247.489	1452.65	873	707.884	219.42	1306.64	873	708.457	221.552	1061.67	Bcaccae
NJIIIKPE_01892			hypothetical protein			205.316	564	402.06	194.974	647.184	564	398.95	214.286	719.167	564	399.514	206.688	558.536	Bcaccae
NJIIIKPE_01893			hypothetical protein			56.1358	1392	1229.96	56.8108	576.873	1392	1226.88	57.2126	590.488	1392	1227.45	54.3842	451.525	Bcaccae
NJIIIKPE_01894	K01803	Gluconeogenesis, oxaloacetate => fructose-6P	Triosephosphate isomerase	tpiA		1288.12	759	596.965	1232.61	6074.81	759	593.885	1348.68	6737.92	759	594.457	1283.07	5159.11	Bcaccae
NJIIIKPE_01895			hypothetical protein			362.271	450	288.605	360.724	859.483	450	285.386	375.879	902.396	450	285.88	350.211	677.198	Bcaccae
NJIIIKPE_01896	K01495		GTP cyclohydrolase 1	folE		141.661	594	432.012	144.265	514.536	594	428.928	155.417	560.788	594	429.483	125.302	364.005	Bcaccae
NJIIIKPE_01897	K02316		DNA primase	dnaG_2		91.2371	2103	1940.96	89.4726	1433.72	2103	1937.88	90.3234	1472.46	2103	1938.45	93.9155	1231.39	Bcaccae
NJIIIKPE_01898			T-protein	tyrA		202.18	774	611.964	197.352	997.07	774	608.884	189.958	972.994	774	609.457	219.231	903.747	Bcaccae
NJIIIKPE_01899	K04516	Phenylalanine biosynthesis, chorismate => phenylalanine	2-dehydro-3-deoxyphosphooctonate aldolase	kdsA_1		217.254	1062	899.96	218.124	1620.63	1062	896.882	208.905	1576.16	1062	897.455	224.733	1364.21	Bcaccae
NJIIIKPE_01900	K10206	Lysine biosynthesis, DAP aminotransferase pathway, aspartate => lysine	LL-diaminopimelate aminotransferase	dapL_1		76.9073	1188	1025.96	82.0528	694.996	1188	1022.88	71.4856	615.121	1188	1023.46	77.1835	534.314	Bcaccae
NJIIIKPE_01901	K04518	Phenylalanine biosynthesis, chorismate => phenylalanine	Bifunctional chorismate mutase/prephenate dehydratase	pheA		73.3884	849	686.962	83.583	474.034	849	683.884	69.3407	398.921	849	684.457	67.2415	311.305	Bcaccae
NJIIIKPE_01902			Beta-barrel assembly-enhancing protease	bepA_3		103.264	963	800.96	116.947	773.321	963	797.884	105.399	707.446	963	798.455	87.4442	472.264	Bcaccae
NJIIIKPE_01903	K03654		DEAD-box ATP-dependent RNA helicase CshA	cshA_2		47.8615	1905	1742.96	49.596	713.663	1905	1739.88	47.3975	693.732	1905	1740.45	46.5911	548.49	Bcaccae
NJIIIKPE_01904	K07462		Single-stranded-DNA-specific exonuclease RecJ	recJ		209.239	1719	1556.96	215.211	2766.3	1719	1553.88	204.12	2668.21	1719	1554.45	208.386	2191.04	Bcaccae
NJIIIKPE_01905	K07107		hypothetical protein			80.7672	435	273.8	101.309	229.002	435	270.532	73.8917	168.163	435	271.02	67.1013	123.008	Bcaccae
NJIIIKPE_01906	K07566		Threonylcarbamoyl-AMP synthase	tsaC		116.707	531	369.122	109.014	332.21	531	366.014	118.155	363.802	531	366.567	122.952	304.855	Bcaccae
NJIIIKPE_01907	K03281		Voltage-gated ClC-type chloride channel ClcB	clcB		82.8745	1794	1631.96	73.6979	992.941	1794	1628.88	87.8993	1204.46	1794	1629.45	87.0262	959.17	Bcaccae
NJIIIKPE_01908	K00604		Methionyl-tRNA formyltransferase	fmt		102.252	969	806.96	110.4	735.497	969	803.884	103.66	701.004	969	804.455	92.6957	504.388	Bcaccae
NJIIIKPE_01909	K01783	Pentose phosphate pathway (Pentose phosphate cycle)	Ribulose-phosphate 3-epimerase	rpe		118.835	651	488.984	112.235	453.086	651	485.901	124.418	508.565	651	486.467	119.852	394.369	Bcaccae
NJIIIKPE_01910	K02238		hypothetical protein			8.41535	2127	1964.96	7.69085	124.763	2127	1961.88	9.47804	156.426	2127	1962.45	8.07716	107.216	Bcaccae
NJIIIKPE_01911	K06881		Bifunctional oligoribonuclease and PAP phosphatase NrnA	nrnA		140.575	1038	875.96	146.002	1055.85	1038	872.882	137.91	1012.67	1038	873.455	137.814	814.209	Bcaccae
NJIIIKPE_01912			hypothetical protein			337.712	654	491.984	345.721	1404.22	654	488.897	346.319	1424.33	654	489.466	321.096	1063.07	Bcaccae
NJIIIKPE_01913	K01840		Phosphomannomutase/phosphoglucomutase	algC		418.889	1392	1229.96	382.581	3884.84	1392	1226.88	444.97	4592.51	1392	1227.45	429.117	3562.74	Bcaccae
NJIIIKPE_01914			Vitamin B12 transporter BtuB	btuB_8		44.9711	2379	2216.96	43.6558	799.021	2379	2213.88	43.4793	809.754	2379	2214.45	47.7781	715.648	Bcaccae
NJIIIKPE_01915			hypothetical protein			28.7753	1335	1172.96	26.8639	260.142	1335	1169.88	29.4672	290	1335	1170.45	29.9947	237.467	Bcaccae
NJIIIKPE_01916			hypothetical protein			76.5791	603	441.003	71.5318	260.435	603	437.921	84.8296	312.507	603	438.478	73.3758	217.623	Bcaccae
NJIIIKPE_01917	K07137		hypothetical protein			60.4309	1662	1499.96	63.4561	785.8	1662	1496.88	61.2496	771.271	1662	1497.45	56.5869	573.156	Bcaccae
NJIIIKPE_01918	K04485		DNA repair protein RadA	radA		68.269	1368	1205.96	66.7386	664.46	1368	1202.88	67.045	678.431	1368	1203.45	71.0233	578.142	Bcaccae
NJIIIKPE_01919	K01424		L-asparaginase 1	ansA_1		13.884	1038	875.96	10.7913	78.04	1038	872.882	12.7204	93.406	1038	873.455	18.1403	107.174	Bcaccae
NJIIIKPE_01920	K12524	Lysine biosynthesis, DAP aminotransferase pathway, aspartate => lysine	Bifunctional aspartokinase/homoserine dehydrogenase 1	thrA		350.581	2442	2279.96	340.355	6406.46	2442	2276.88	376.073	7203.25	2442	2277.45	335.315	5165.42	Bcaccae
NJIIIKPE_01921	K15635	Gluconeogenesis, oxaloacetate => fructose-6P	2,3-bisphosphoglycerate-independent phosphoglycerate mutase	apgM		288.458	1209	1046.96	291.063	2515.8	1209	1043.88	300.113	2635.43	1209	1044.45	274.199	1937.13	Bcaccae
NJIIIKPE_01922	K01733	Threonine biosynthesis, aspartate => homoserine => threonine	Threonine synthase	thrC		424.722	1302	1139.96	397.812	3743.92	1302	1136.88	453.071	4333.09	1302	1137.45	423.282	3256.62	Bcaccae
NJIIIKPE_01923	K00949		hypothetical protein			20.3883	627	464.993	23.5682	90.476	627	461.911	17.3265	67.326	627	462.471	20.2703	63.408	Bcaccae
NJIIIKPE_01924	K03811		Nicotinamide riboside transporter PnuC	pnuC		13.9263	606	444.002	15.8884	58.24	606	440.92	12.8505	47.665	606	441.477	13.0399	38.939	Bcaccae
NJIIIKPE_01925	K02014		Vitamin B12 transporter BtuB	btuB_9		13.0692	2253	2090.96	14.5872	251.811	2253	2087.88	13.1018	230.12	2253	2088.45	11.5186	162.715	Bcaccae
NJIIIKPE_01926	K03442		Small-conductance mechanosensitive channel	mscS		174.583	912	749.962	171.662	1062.85	912	746.884	171.935	1080.28	912	747.457	180.152	910.809	Bcaccae
NJIIIKPE_01927			hypothetical protein			21.0351	240	92.388	20.9772	16	240	89.463	23.9174	18	240	89.305	18.2109	11	Bcaccae
NJIIIKPE_01928	K01740		O-acetyl-L-homoserine sulfhydrylase			1.20176	1287	1124.96	0.538364	5	1287	1121.88	2.01321	19	1287	1122.45	1.0537	8	Bcaccae
NJIIIKPE_01929	K03719		Leucine-responsive regulatory protein	lrp		9.63669	471	309.421	7.43781	19	471	306.238	10.8688	28	471	306.742	10.6034	22	Bcaccae
NJIIIKPE_01930			Transcriptional regulator KdgR	kdgR		9.91105	801	638.963	8.00168	42.21	801	635.884	10.4931	56.131	801	636.457	11.2383	48.381	Bcaccae
NJIIIKPE_01931			hypothetical protein			7.42519	1758	1595.96	6.89113	90.797	1758	1592.88	6.78959	90.979	1758	1593.45	8.59485	92.636	Bcaccae
NJIIIKPE_01932			hypothetical protein			9.81024	1095	932.96	7.5302	58	1095	929.882	9.21684	72.099	1095	930.455	12.6837	79.826	Bcaccae
NJIIIKPE_01933	K09988		hypothetical protein			13.0484	570	408.043	10.6166	35.764	570	404.947	16.4791	56.137	570	405.507	12.0496	33.05	Bcaccae
NJIIIKPE_01934			Hercynine oxygenase	egtB_2		7.56395	3414	3251.96	7.38539	198.279	3414	3248.88	8.34755	228.144	3414	3249.45	6.9589	152.952	Bcaccae
NJIIIKPE_01935			Cytochrome c biogenesis protein CcsA	ccsA_2		5.59423	2415	2252.96	4.49085	83.53	2415	2249.88	6.11084	115.658	2415	2250.45	6.181	94.088	Bcaccae
NJIIIKPE_01936			hypothetical protein			4.68095	885	722.962	3.7797	22.56	885	719.884	4.29333	26	885	720.457	5.96984	29.092	Bcaccae
NJIIIKPE_01937	K18234		Virginiamycin A acetyltransferase	vat		5.53156	633	470.99	4.88633	19	633	467.906	5.08107	20	633	468.47	6.62727	21	Bcaccae
NJIIIKPE_01938	K00432		Glutathione peroxidase BsaA	bsaA		13.859	543	381.096	9.85299	31	543	377.984	12.587	40.023	543	378.544	19.1371	49	Bcaccae
NJIIIKPE_01939			Isopentenyl-diphosphate Delta-isomerase	idi		74.1337	519	357.155	72.8377	214.769	519	354.039	76.2919	227.219	519	354.587	73.2715	175.736	Bcaccae
NJIIIKPE_01940	K07568		S-adenosylmethionine:tRNA ribosyltransferase-isomerase	queA_1		112.279	1221	1058.96	123.331	1078.23	1221	1055.88	108.039	959.65	1221	1056.45	105.466	753.646	Bcaccae
NJIIIKPE_01941			tRNA-Pro(ggg)			412.7	75	7.367	279.513	17	75	7.34	534.413	33	75	7.319	424.175	21	Bcaccae
NJIIIKPE_01942			hypothetical protein			16.717	1245	1082.96	17.8892	159.942	1245	1079.88	14.2006	129.003	1245	1080.45	18.0611	131.994	Bcaccae
NJIIIKPE_01943			hypothetical protein			7.60865	792	629.963	9.63575	50.114	792	626.884	6.82651	36	792	627.457	6.36369	27.008	Bcaccae
NJIIIKPE_01944			hypothetical protein			8.09643	996	833.96	7.98984	55.01	996	830.882	8.29798	58	996	831.455	8.00148	45	Bcaccae
NJIIIKPE_01945			hypothetical protein			3.33877	750	587.965	2.88415	14	750	584.885	1.82918	9	750	585.458	5.30299	21	Bcaccae
NJIIIKPE_01946			hypothetical protein			89.7988	867	704.962	97.1463	565.393	867	701.884	81.119	478.966	867	702.457	91.131	433.001	Bcaccae
NJIIIKPE_01947	K01735	Shikimate pathway, phosphoenolpyruvate + erythrose-4P => chorismate	3-dehydroquinate synthase	aroB		108.206	1062	899.96	112.947	839.184	1062	896.882	100.308	756.814	1062	897.455	111.363	676.013	Bcaccae
NJIIIKPE_01948			hypothetical protein			65.7038	405	244.289	63.501	128.069	405	240.962	76.1233	154.306	405	241.406	57.4872	93.869	Bcaccae
NJIIIKPE_01949			hypothetical protein			12.7445	2919	2756.96	13.2215	300.932	2919	2753.88	11.6981	271.005	2919	2754.45	13.3138	248.051	Bcaccae
NJIIIKPE_01950	K06131		Major cardiolipin synthase ClsA	clsA		16.0705	1440	1277.96	16.4121	173.157	1440	1274.88	15.5716	167.002	1440	1275.45	16.2278	140	Bcaccae
NJIIIKPE_01951	K08316		Ribosomal RNA small subunit methyltransferase D	rsmD		49.9745	492	330.271	57.5397	156.89	492	327.13	43.9271	120.884	492	327.65	48.4567	107.391	Bcaccae
NJIIIKPE_01952			hypothetical protein			59.7993	771	608.965	68.0667	342.205	771	605.884	59.6236	303.896	771	606.457	51.7076	212.108	Bcaccae
NJIIIKPE_01953			hypothetical protein			858.147	687	524.973	972.044	4212.9	687	521.887	819.817	3599.23	687	522.458	782.579	2765.56	Bcaccae
NJIIIKPE_01954			ATP-dependent RecD-like DNA helicase	recD2_1		15.9924	1419	1256.96	15.8185	164.152	1419	1253.88	16.9557	178.85	1419	1254.45	15.2031	129	Bcaccae
NJIIIKPE_01955			hypothetical protein			12.304	1725	1562.96	11.6386	150.178	1725	1559.88	10.2837	134.945	1725	1560.45	14.9899	158.217	Bcaccae
NJIIIKPE_01956			TonB-dependent receptor P3			14.1041	3387	3224.96	14.8916	396.483	3387	3221.88	13.3335	361.384	3387	3222.45	14.0871	307.052	Bcaccae
NJIIIKPE_01957			hypothetical protein			0.559698	216	73.421	0	0	216	70.796	1.67909	1	216	70.528	0	0	Bcaccae
NJIIIKPE_01958			hypothetical protein			9.78065	459	297.509	13.4356	33	459	294.318	8.88565	22	459	294.81	7.02073	14	Bcaccae
NJIIIKPE_01959	GH92	Glycoside Hydrolases	hypothetical protein			12.8866	2271	2108.96	12.0771	210.276	2271	2105.88	10.7538	190.508	2271	2106.45	15.829	225.532	Bcaccae
NJIIIKPE_01960	GH92	Glycoside Hydrolases	hypothetical protein			12.6898	2277	2114.96	12.2092	213.18	2277	2111.88	12.0389	213.882	2277	2112.45	13.8211	197.485	Bcaccae
NJIIIKPE_01961			hypothetical protein			11.2523	969	806.96	13.059	87	969	803.884	10.5901	71.616	969	804.455	10.1078	55	Bcaccae
NJIIIKPE_01962	K03088		RNA polymerase sigma factor FliA	fliA		15.0567	555	393.074	15.9406	51.729	555	389.963	12.1938	40.002	555	390.526	17.0357	45	Bcaccae
NJIIIKPE_01963	GH92	Glycoside Hydrolases	hypothetical protein			8.0846	2238	2075.96	8.30113	142.271	2238	2072.88	9.09899	158.666	2238	2073.45	6.85368	96.122	Bcaccae
NJIIIKPE_01964	K01872	Aminoacyl-tRNA biosynthesis, eukaryotes	Alanine--tRNA ligase	alaS		442.818	2619	2456.96	470.138	9536.36	2619	2453.88	444.625	9178.34	2619	2454.45	413.691	6868.06	Bcaccae
NJIIIKPE_01965			hypothetical protein			18.8918	969	806.96	19.546	130.217	969	803.884	17.4603	118.076	969	804.455	19.6691	107.026	Bcaccae
NJIIIKPE_01966			hypothetical protein			20.3979	345	186.273	22.9945	35.362	345	182.785	22.062	33.924	345	183.233	16.137	20	Bcaccae
NJIIIKPE_01967	K01139		Guanosine-3',5'-bis(diphosphate) 3'-pyrophosphohydrolase	spoT		111.161	2247	2084.96	114.199	1965.7	2247	2081.88	111.554	1953.69	2247	2082.45	107.731	1517.46	Bcaccae
NJIIIKPE_01968	K08307	Glycoside Hydrolases	hypothetical protein			103.297	1296	1133.96	103.706	970.865	1296	1130.88	107.907	1026.55	1296	1131.45	98.2787	752.142	Bcaccae
NJIIIKPE_01969			hypothetical protein			87.9678	888	725.962	106.501	638.305	888	722.884	78.7025	478.601	888	723.457	78.6995	385.112	Bcaccae
NJIIIKPE_01970	K03497		putative chromosome-partitioning protein ParB	parB		157.58	891	728.962	177.892	1070.58	891	725.884	146.984	897.541	891	726.457	147.864	726.564	Bcaccae
NJIIIKPE_01971	K03496		Iron-sulfur cluster carrier protein			172.925	948	785.962	199.369	1293.65	948	782.884	162.693	1071.48	948	783.455	156.712	830.464	Bcaccae
NJIIIKPE_01972	K03787		5'-nucleotidase SurE	surE		192.852	768	605.965	209.05	1045.82	768	602.884	198.071	1004.55	768	603.457	171.434	699.757	Bcaccae
NJIIIKPE_01973	K00748	GlycosylTransferases	Lipid-A-disaccharide synthase	lpxB		55.6371	1137	974.96	55.6566	447.984	1137	971.882	56.0217	458.022	1137	972.455	55.2329	363.305	Bcaccae
NJIIIKPE_01974			hypothetical protein			59.3563	789	626.963	44.6648	231.188	789	623.884	52.4318	275.179	789	624.457	80.9722	342.012	Bcaccae
NJIIIKPE_01975	K00981		hypothetical protein			134.821	849	686.962	127.661	724.018	849	683.884	134.257	772.387	849	684.457	142.545	659.934	Bcaccae
NJIIIKPE_01976	K03798		ATP-dependent zinc metalloprotease FtsH	ftsH		174.367	2130	1967.96	187.519	3046.64	2130	1964.88	164.796	2723.95	2130	1965.45	170.787	2270.5	Bcaccae
NJIIIKPE_01977	K09710		Ribosomal silencing factor RsfS	rsfS		246.263	360	200.588	266.767	441.768	360	197.158	224.804	372.851	360	197.59	247.217	330.405	Bcaccae
NJIIIKPE_01978			tRNA-Gln(ctg)			34.3456	72	6.557	0	0	72	6.708	35.4411	2	72	6.561	67.5958	3	Bcaccae
NJIIIKPE_01979			hypothetical protein			120.855	1854	1691.96	124.654	1741.22	1854	1688.88	121.598	1727.59	1854	1689.45	116.313	1329.16	Bcaccae
NJIIIKPE_01980	K06213		Magnesium transporter MgtE			126.01	1341	1178.96	130.947	1274.54	1341	1175.88	121.585	1202.71	1341	1176.45	125.496	998.641	Bcaccae
NJIIIKPE_01981	K02528		Ribosomal RNA small subunit methyltransferase A	rsmA		155.049	801	638.963	155.584	820.727	801	635.884	157.17	840.744	801	636.457	152.392	656.046	Bcaccae
NJIIIKPE_01982	K07027		hypothetical protein			26.3347	987	824.96	28.6666	195.24	987	821.882	25.7834	178.265	987	822.455	24.5541	136.596	Bcaccae
NJIIIKPE_01983	K01270		Cytosol non-specific dipeptidase	pepD_1		424.227	1458	1295.96	457.568	4895.6	1458	1292.88	425.079	4623.22	1458	1293.45	390.035	3412.38	Bcaccae
NJIIIKPE_01984			hypothetical protein			446.969	99	11.168	418.909	38.624	99	10.34	448.371	39	99	10.282	473.628	32.938	Bcaccae
NJIIIKPE_01985			hypothetical protein			219.853	90	9.923	212.099	17.376	90	9.208	219.47	17	90	9.118	227.989	14.062	Bcaccae
NJIIIKPE_01986			hypothetical protein			16.2589	5739	5576.96	15.3585	707.138	5739	5573.88	15.3116	717.949	5739	5574.45	18.1066	682.721	Bcaccae
NJIIIKPE_01987			hypothetical protein			164.503	1068	905.96	162.137	1212.69	1068	902.882	166.51	1264.7	1068	903.455	164.862	1007.47	Bcaccae
NJIIIKPE_01988	K07588		putative GTPase			137.663	1101	938.96	137.838	1068.5	1101	935.882	135.356	1065.65	1101	936.455	139.797	885.496	Bcaccae
NJIIIKPE_01989	K01190	Carbohydrate-Binding Modules, Glycoside Hydrolases, Galactose metabolism	Evolved beta-galactosidase subunit alpha	ebgA		80.8626	4029	3866.96	76.5915	2445.17	4029	3863.88	81.5578	2650.97	4029	3864.45	84.4384	2207.15	Bcaccae
NJIIIKPE_01990			hypothetical protein			31.8155	918	755.962	32.1077	200.386	918	752.884	30.2638	191.676	918	753.457	33.075	168.563	Bcaccae
NJIIIKPE_01991			hypothetical protein			0	204	64.471	0	0	204	62.051	0	0	204	61.729	0	0	Bcaccae
NJIIIKPE_01992			hypothetical protein			27.7622	864	701.962	25.7397	149.168	864	698.884	31.2701	183.844	864	699.457	26.2767	124.318	Bcaccae
NJIIIKPE_01993			hypothetical protein			15.2968	1002	839.96	14.3965	99.833	1002	836.882	17.7775	125.156	1002	837.455	13.7163	77.697	Bcaccae
NJIIIKPE_01994	K16053		Miniconductance mechanosensitive channel YbdG	ybdG_1		16.3603	1332	1169.96	14.9534	144.434	1332	1166.88	16.6154	163.1	1332	1167.45	17.512	138.286	Bcaccae
NJIIIKPE_01995			HTH-type transcriptional activator RhaR	rhaR_4		16.1208	897	734.962	11.5603	70.144	897	731.884	16.8775	103.913	897	732.457	19.9247	98.714	Bcaccae
NJIIIKPE_01996			hypothetical protein			0.554897	2667	2504.96	0.386839	8	2667	2501.88	0.332594	7	2667	2502.45	0.945258	16	Bcaccae
NJIIIKPE_01997			hypothetical protein			0.398709	1212	1049.96	0.346091	3	1212	1046.88	0.567748	5	1212	1047.45	0.282287	2	Bcaccae
NJIIIKPE_01998			Sensor histidine kinase RcsC	rcsC_13		36.2915	2793	2630.96	34.2877	744.751	2793	2627.88	34.4813	762.264	2793	2628.45	40.1055	713.03	Bcaccae
NJIIIKPE_01999	K00343	NADH:quinone oxidoreductase, prokaryotes	NAD(P)H-quinone oxidoreductase subunit 2, chloroplastic	ndhB		68.379	1440	1277.96	62.7689	662.247	1440	1274.88	74.0428	794.089	1440	1275.45	68.3253	589.454	Bcaccae
NJIIIKPE_02000	K00342	NADH:quinone oxidoreductase, prokaryotes	NAD(P)H-quinone oxidoreductase chain 4 1	ndhD1		61.8621	1485	1322.96	51.6544	564.174	1485	1319.88	67.2424	746.612	1485	1320.45	66.6896	595.641	Bcaccae
NJIIIKPE_02001	K00341	NADH:quinone oxidoreductase, prokaryotes	NADH-quinone oxidoreductase subunit L	nuoL		49.7855	1917	1754.96	43.1712	625.49	1917	1751.88	50.6737	746.8	1917	1752.45	55.5116	658.012	Bcaccae
[truncated: 1,836 more rows]

## Sheet: B. dorei
ID	K0 Number	Module	Enzyme	Gene	DIAMOND Hit	Average TPM across three replicates	Replicate 1				Replicate 2				Replicate 3				Species
							Length	EffectiveLength	TPM	NumReads	Length	EffectiveLength	TPM	NumReads	Length	EffectiveLength	TPM	NumReads
HAADFPGN_02469			Ion-translocating oxidoreductase complex subunit B	rsxB_2	[FeFe] Group B	131.296	1749	1580.96	106.971	2332.8	1749	1582.78	142.821	2377.06	1749	1581.28	144.097	2579.55	Bdorei
HAADFPGN_02665		F-type ATPase, prokaryotes and chloroplasts	ATP synthase subunit alpha	atpA_1	AtpA	427.044	1593	1424.96	358.709	7050.8	1593	1426.78	453.964	6810.92	1593	1425.28	468.457	7558.74	Bdorei
HAADFPGN_03342		Cytochrome bd ubiquinol oxidase	Cytochrome bd-II ubiquinol oxidase subunit 1	appC	CydA	35.346	1503	1334.96	28.1301	518.003	1503	1336.78	38.7128	544.179	1503	1335.28	39.1951	592.493	Bdorei
HAADFPGN_02407	PL42	Citrate cycle (TCA cycle, Krebs cycle), Dicarboxylate-hydroxybutyrate cycle	Fumarate reductase flavoprotein subunit	frdA	SdhA_FrdA	855.869	1959	1790.96	676.77	16719.4	1959	1792.78	934.041	17608.4	1959	1791.28	956.794	19402.7	Bdorei
HAADFPGN_00001			TonB-dependent receptor P3			0.842914	3072	2903.96	0.674032	27	3072	2905.78	0.85091	26	3072	2904.28	1.0038	33.004	Bdorei
HAADFPGN_00002			Sensor histidine kinase RcsC	rcsC_1		5.41393	4161	3992.96	5.24123	288.683	4161	3994.78	5.12073	215.106	4161	3993.28	5.87984	265.812	Bdorei
HAADFPGN_00003			HTH-type transcriptional activator RhaS	rhaS_1		44.256	921	752.963	40.0099	415.559	921	754.776	46.7383	370.954	921	753.276	46.0199	392.446	Bdorei
HAADFPGN_00004		Glycoside Hydrolases	hypothetical protein			109.054	999	830.963	91.1511	1044.81	999	832.775	118.538	1038.04	999	831.275	117.474	1105.52	Bdorei
HAADFPGN_00005			hypothetical protein			24.0285	858	689.964	22.051	209.868	858	691.778	25.4547	185.167	858	690.277	24.5799	192.081	Bdorei
HAADFPGN_00006		Glycoside Hydrolases, Galactose metabolism	Beta-galactosidase	lacZ_1		38.8052	3096	2927.96	32.072	1295.34	3096	2929.78	39.9471	1230.69	3096	2928.28	44.3963	1471.77	Bdorei
HAADFPGN_00007			hypothetical protein			3.49304	2568	2399.96	3.6192	119.815	2568	2401.78	3.28638	83	2568	2400.28	3.57352	97.104	Bdorei
HAADFPGN_00008			hypothetical protein			9.07821	528	360.21	7.78738	38.694	528	361.889	8.67231	33.002	528	360.428	10.7749	43.966	Bdorei
HAADFPGN_00009			hypothetical protein			7.23674	1011	842.963	5.24427	60.98	1011	844.775	8.39385	74.564	1011	843.275	8.07211	77.061	Bdorei
HAADFPGN_00010		Glycoside Hydrolases	Glycosyl hydrolase family 109 protein 1			31.9742	1242	1073.96	28.2	417.763	1242	1075.78	34.4575	389.793	1242	1074.28	33.265	404.561	Bdorei
HAADFPGN_00011			hypothetical protein			3.83232	291	132.64	2.27913	4.17	291	132.614	5.83393	8.135	291	131.812	3.38391	5.05	Bdorei
HAADFPGN_00012			hypothetical protein			3.48854	930	761.963	2.26724	23.83	930	763.776	4.49001	36.061	930	762.276	3.70838	32.002	Bdorei
HAADFPGN_00013			putative oxidoreductase/MSMEI_2347			0.808198	849	680.964	0.532407	5.001	849	682.778	1.11425	8	849	681.277	0.777941	6	Bdorei
HAADFPGN_00014			Glyoxal reductase	yvgN		1.51387	864	695.964	0.937483	9	864	697.778	1.37519	10.09	864	696.277	2.22894	17.57	Bdorei
HAADFPGN_00015			3-oxoacyl-[acyl-carrier-protein] reductase FabG	fabG_1		1.41201	750	581.969	0.92133	7.396	750	583.78	1.12558	6.91	750	582.278	2.18912	14.43	Bdorei
HAADFPGN_00016			General stress protein 14	ywrO		1.43554	558	390.115	1.22719	6.604	558	391.84	1.94157	8	558	390.365	1.13787	5.029	Bdorei
HAADFPGN_00017		Glycoside Hydrolases	Beta-1,4-mannooligosaccharide phosphorylase			241.7	1002	833.963	175.056	2013.8	1002	835.775	278.883	2450.99	1002	834.275	271.16	2561.03	Bdorei
HAADFPGN_00018			Anhydromuropeptide permease	ampG_1		24.6928	1299	1130.96	21.0742	328.769	1299	1132.78	27.2723	324.859	1299	1131.28	25.7319	329.55	Bdorei
HAADFPGN_00019		Glycoside Hydrolases, Starch and sucrose metabolism	Glucan 1,4-alpha-glucosidase SusB	susB_1		20.8361	2016	1847.96	17.4907	445.855	2016	1849.78	22.6776	441.108	2016	1848.28	22.3399	467.443	Bdorei
HAADFPGN_00020			hypothetical protein			13.1904	792	623.969	12.8038	110.203	792	625.78	13.3981	88.164	792	624.278	13.3695	94.487	Bdorei
HAADFPGN_00021			hypothetical protein			31.9209	342	178.795	27.5056	67.837	342	179.332	33.873	63.876	342	178.299	34.384	69.404	Bdorei
HAADFPGN_00022			hypothetical protein			52.7778	846	677.966	47.5871	445.029	846	679.778	54.7301	391.221	846	678.277	56.0162	430.132	Bdorei
HAADFPGN_00023			hypothetical protein			7.24629	1773	1604.96	5.36034	118.672	1773	1606.78	7.36687	124.471	1773	1605.28	9.01167	163.77	Bdorei
HAADFPGN_00024			TonB-dependent receptor SusC	susC_1		5.45565	3402	3233.96	4.51696	201.499	3402	3235.78	5.17076	175.939	3402	3234.28	6.67922	244.559	Bdorei
HAADFPGN_00025			hypothetical protein			7.43177	252	99.947	7.8049	10.76	252	99.484	11.406	11.932	252	98.862	3.08441	3.452	Bdorei
HAADFPGN_00026		Glycoside Hydrolases	hypothetical protein			29.1022	2313	2144.96	23.2145	686.866	2313	2146.78	31.7443	716.607	2313	2145.28	32.3479	785.614	Bdorei
HAADFPGN_00027		Glycoside Hydrolases	hypothetical protein			17.8717	2283	2114.96	14.849	433.202	2283	2116.78	19.3476	430.656	2283	2115.28	19.4187	465.015	Bdorei
HAADFPGN_00028			hypothetical protein			11.6202	993	824.963	12.0415	137.027	993	826.775	11.4277	99.352	993	825.275	11.3913	106.427	Bdorei
HAADFPGN_00029			RNA polymerase sigma factor FliA	fliA		13.1707	717	548.975	12.0483	91.237	717	550.781	12.7633	73.922	717	549.279	14.7005	91.412	Bdorei
HAADFPGN_00030		Glycoside Hydrolases	hypothetical protein			21.6818	2223	2054.96	20.5645	582.927	2223	2056.78	22.7984	493.083	2223	2055.28	21.6826	504.501	Bdorei
HAADFPGN_00031			hypothetical protein			7.75657	696	527.976	8.06716	58.753	696	529.782	8.50461	47.378	696	528.28	6.69796	40.058	Bdorei
HAADFPGN_00032			ATP-dependent Clp protease adapter protein ClpS	clpS		46.6358	324	162.173	52.302	117.001	324	162.505	44.9565	76.822	324	161.563	42.649	78.006	Bdorei
HAADFPGN_00033			ATP-dependent Clp protease ATP-binding subunit ClpA	clpA		43.7875	2238	2069.96	40.217	1148.32	2238	2071.78	44.8484	977.055	2238	2070.28	46.297	1085.08	Bdorei
HAADFPGN_00034			Leucyl/phenylalanyl-tRNA--protein transferase	aat		19.3712	654	485.991	17.5208	117.456	654	487.785	18.5216	95.003	654	486.292	22.0711	121.507	Bdorei
HAADFPGN_00035			hypothetical protein			77.4065	837	668.966	86.3146	796.49	837	670.778	76.4172	539.013	837	669.277	69.4877	526.496	Bdorei
HAADFPGN_00036			Multidrug resistance protein MdtK	mdtK_1		1.75915	1233	1064.96	1.56568	23	1233	1066.78	2.05337	23.034	1233	1065.28	1.65839	20	Bdorei
HAADFPGN_00037			hypothetical protein			41.1685	585	417.06	45.1783	259.908	585	418.817	37.3974	164.7	585	417.328	40.9299	193.374	Bdorei
HAADFPGN_00038			hypothetical protein			60.3521	771	602.969	50.4548	419.653	771	604.78	65.724	417.975	771	603.278	64.8775	443.09	Bdorei
HAADFPGN_00039		Glycoside Hydrolases	hypothetical protein			26.1187	1398	1229.96	27.7587	470.96	1398	1231.78	26.2162	339.571	1398	1230.28	24.3812	339.577	Bdorei
HAADFPGN_00040			Alpha-galactosidase A	agaA_1		135.581	240	90.401	144.573	180.283	240	89.768	143.37	135.334	240	89.249	118.801	120.034	Bdorei
HAADFPGN_00041			tRNA-Phe(gaa)			576.287	76	8.072	772.39	86	76	8.422	541.97	48	76	8.524	414.501	40	Bdorei
HAADFPGN_00042			tRNA-Pro(cgg)			975.971	74	7.79	1124.92	120.882	74	8.09	905.166	77	74	8.264	897.83	84	Bdorei
HAADFPGN_00043			hypothetical protein			3.14921	1044	875.963	3.06364	37.018	1044	877.775	3.8639	35.665	1044	876.275	2.5201	25	Bdorei
HAADFPGN_00044			hypothetical protein			1.08281	1443	1274.96	0.571708	10.055	1443	1276.78	1.29141	17.338	1443	1275.28	1.38531	20	Bdorei
HAADFPGN_00045			TonB-dependent receptor P3			1.00541	3297	3128.96	0.858657	37.061	3297	3130.78	0.972006	32	3297	3129.28	1.18556	42	Bdorei
HAADFPGN_00046			hypothetical protein			7.78363	999	830.963	7.18959	82.41	999	832.775	7.65137	67.003	999	831.275	8.50992	80.085	Bdorei
HAADFPGN_00047			hypothetical protein			3.82215	591	423.046	5.43325	31.706	591	424.811	2.69456	12.037	591	423.322	3.33863	16	Bdorei
HAADFPGN_00048		Carbohydrate-Binding Modules,Glycoside Hydrolases	Beta-xylosidase			0.252664	1542	1373.96	0.105527	2	1542	1375.78	0.138262	2	1542	1374.28	0.514204	8	Bdorei
HAADFPGN_00049		Glycoside Hydrolases	Alpha-galactosidase AgaA	agaA_2		1.93381	2157	1988.96	2.00482	55.004	2157	1990.78	1.57639	33	2157	1989.28	2.22021	50	Bdorei
HAADFPGN_00050			HTH-type transcriptional activator RhaR	rhaR_1		5.9173	897	728.963	5.2719	53.011	897	730.778	6.50662	50	897	729.276	5.97338	49.317	Bdorei
HAADFPGN_00051		Carbohydrate Esterases	hypothetical protein			6.64529	1971	1802.96	6.36419	158.279	1971	1804.78	6.81014	129.243	1971	1803.28	6.76152	138.034	Bdorei
HAADFPGN_00052		Carbohydrate-Binding Modules,Glycoside Hydrolases	Beta-galactosidase	lacZ_2		1.28988	2943	2774.96	1.02039	39.059	2943	2776.78	1.54428	45.092	2943	2775.28	1.30496	41	Bdorei
HAADFPGN_00053		Galactose degradation, Leloir pathway, galactose => alpha-D-glucose-1P, Galactose metabolism	Aldose 1-epimerase	mro_1		0.679717	1023	854.963	0.508759	6	1023	856.775	0.807436	7.275	1023	855.275	0.722956	7	Bdorei
HAADFPGN_00054			SusD-like protein P2			2.18648	1620	1451.96	2.34666	47	1620	1453.78	2.09326	32	1620	1452.28	2.1195	34.847	Bdorei
HAADFPGN_00055			TonB-dependent receptor P26			1.14948	3054	2885.96	1.19407	47.535	3054	2887.78	1.08673	33	3054	2886.28	1.16765	38.153	Bdorei
HAADFPGN_00056			hypothetical protein			1.3638	2028	1859.96	1.48835	38.186	2028	1861.78	1.22598	24.002	2028	1860.28	1.37707	29.001	Bdorei
HAADFPGN_00057			Sensor histidine kinase RcsC	rcsC_2		5.41102	4032	3863.96	5.51832	294.125	4032	3865.78	5.09538	207.13	4032	3864.28	5.61936	245.83	Bdorei
HAADFPGN_00058		Glycoside Hydrolases, Starch and sucrose metabolism	Retaining alpha-galactosidase			3.0916	1989	1820.96	2.43951	61.277	1989	1822.78	2.9922	57.353	1989	1821.28	3.8431	79.239	Bdorei
HAADFPGN_00059			hypothetical protein			1.691	3342	3173.96	1.62494	71.143	3342	3175.78	1.33896	44.714	3342	3174.28	2.1091	75.792	Bdorei
HAADFPGN_00060			D-xylose-proton symporter	xylE_1		0.229953	1395	1226.96	0.23634	4	1395	1228.78	0.30957	4	1395	1227.28	0.143949	2	Bdorei
HAADFPGN_00061		Glycoside Hydrolases	hypothetical protein			1.97483	2403	2234.96	1.2998	40.072	2403	2236.78	2.25333	53	2403	2235.28	2.37138	60.008	Bdorei
HAADFPGN_00062		Glycoside Hydrolases	hypothetical protein			0.94977	2217	2048.96	1.23872	35.011	2217	2050.78	0.834714	18.001	2217	2049.28	0.775875	18	Bdorei
HAADFPGN_00063			ATP-dependent RecD-like DNA helicase	recD2_1		10.6207	3468	3299.96	9.55423	434.908	3468	3301.78	10.9263	379.358	3468	3300.28	11.3814	425.234	Bdorei
HAADFPGN_00064			hypothetical protein			9.32362	1182	1013.96	8.2431	115.294	1182	1015.77	9.65554	103.134	1182	1014.27	10.0722	115.654	Bdorei
HAADFPGN_00065			hypothetical protein			2.36889	1047	878.963	2.15665	26.148	1047	880.775	2.2658	20.985	1047	879.275	2.68422	26.719	Bdorei
HAADFPGN_00066			1,3-propanediol dehydrogenase	dhaT		142.161	1173	1004.96	119.604	1658.02	1173	1006.77	149.584	1583.61	1173	1005.27	157.294	1790.11	Bdorei
HAADFPGN_00067			hypothetical protein			64.5918	756	587.969	53.9138	437.267	756	589.78	65.9463	408.987	756	588.278	73.9152	492.263	Bdorei
HAADFPGN_00068			TonB-dependent receptor P39			1.78868	3342	3173.96	1.64461	72.004	3342	3175.78	1.85668	62.004	3342	3174.28	1.86473	67.01	Bdorei
HAADFPGN_00069			SusD-like protein P38			1.82393	1566	1397.96	1.97063	38.001	1566	1399.78	2.17401	32	1566	1398.28	1.32714	21.008	Bdorei
HAADFPGN_00070			hypothetical protein			86.3784	450	282.892	101.768	397.121	450	284.295	82.9326	247.927	450	282.952	74.4349	238.435	Bdorei
HAADFPGN_00071			O-acetyl-L-homoserine sulfhydrylase			177.107	1278	1109.96	149.254	2285.2	1278	1111.78	186.251	2177.43	1278	1110.28	195.816	2461.27	Bdorei
HAADFPGN_00072			putative oxidoreductase			31.9385	729	560.971	26.2536	203.152	729	562.78	35.6752	211.122	729	561.279	33.8869	215.323	Bdorei
HAADFPGN_00073			hypothetical protein			19.3788	486	318.482	16.6626	73.201	486	320.029	25.3156	85.193	486	318.623	16.1582	58.284	Bdorei
HAADFPGN_00074			ECF RNA polymerase sigma factor SigG	sigG		16.2948	513	345.288	16.6136	79.129	513	346.926	13.845	50.508	513	345.482	18.4258	72.066	Bdorei
HAADFPGN_00075			hypothetical protein			8.76882	531	363.2	6.55497	32.84	531	364.884	10.1447	38.925	531	363.419	9.60676	39.524	Bdorei
HAADFPGN_00076			hypothetical protein			21.2229	459	291.775	17.6421	71.005	459	293.203	28.6144	88.223	459	291.853	17.4122	57.531	Bdorei
HAADFPGN_00077			hypothetical protein			92.6641	672	503.987	89.5702	622.694	672	505.783	97.659	519.404	672	504.285	90.7631	518.163	Bdorei
HAADFPGN_00078			DNA mismatch repair protein MutS	mutS_1		34.2372	1905	1736.96	29.8366	714.879	1905	1738.78	35.1116	641.982	1905	1737.28	37.7634	742.711	Bdorei
HAADFPGN_00079			hypothetical protein			121.479	540	372.17	108.125	555.087	540	373.868	129.293	508.305	540	372.399	127.02	535.501	Bdorei
HAADFPGN_00080			hypothetical protein			422.461	426	259.327	464.484	1661.54	426	260.611	439.099	1203.33	426	259.296	363.8	1067.92	Bdorei
HAADFPGN_00081		Ribosome, bacteria	hypothetical protein			3253.38	489	321.456	2874.37	12745.5	489	323.014	3458.1	11746	489	321.602	3427.67	12479.5	Bdorei
HAADFPGN_00082		RNA polymerase, bacteria	DNA-directed RNA polymerase subunit alpha	rpoA		5272.52	993	824.963	5193.83	59103.6	993	826.775	5168.21	44932.1	993	825.275	5455.53	50970.2	Bdorei
HAADFPGN_00083		Ribosome, archaea	30S ribosomal protein S4	rpsD		2981.14	606	438.026	2445.27	14774.7	606	439.799	3209.86	14844.6	606	438.311	3288.29	16316.7	Bdorei
HAADFPGN_00084		Ribosome, archaea	30S ribosomal protein S11	rpsK		4557.11	390	224.355	4751.28	14704.1	390	225.362	4371.35	10359.2	390	224.159	4548.69	11543.1	Bdorei
HAADFPGN_00085		Ribosome, archaea	30S ribosomal protein S13	rpsM		2134	381	215.696	2091.84	6223.91	381	216.63	2158.93	4917.97	381	215.461	2151.24	5247.31	Bdorei
HAADFPGN_00086		Ribosome, bacteria	50S ribosomal protein L36	rpmJ		18995.2	117	15.614	16065.3	3460.14	117	15.625	20798.3	3417.33	117	15.801	20121.9	3599.41	Bdorei
HAADFPGN_00087			Translation initiation factor IF-1	infA		4598.74	219	74.429	4560.23	4681.91	219	73.666	4497.31	3483.79	219	73.286	4738.68	3931.51	Bdorei
HAADFPGN_00088			Methionine aminopeptidase 1	map_1		2462.14	798	629.967	2466.33	21432	798	631.779	2424.46	16106.8	798	630.278	2495.63	17807.1	Bdorei
HAADFPGN_00089			Protein translocase subunit SecY	secY		2978.82	1347	1178.96	2796.64	45480.9	1347	1180.78	3066.35	38073.1	1347	1179.28	3073.48	41032.3	Bdorei
HAADFPGN_00090		Ribosome, archaea	50S ribosomal protein L15	rplO		4272.35	447	279.941	3788	14627.4	447	281.326	4487.3	13274.7	447	279.991	4541.75	14396.2	Bdorei
HAADFPGN_00091		Ribosome, archaea	50S ribosomal protein L30	rpmD		11384.6	177	45.535	10225.6	6422.9	177	44.882	12257.1	5784.88	177	44.731	11671	5910.09	Bdorei
HAADFPGN_00092		Ribosome, archaea	30S ribosomal protein S5	rpsE		3547.65	516	348.272	3799.95	18255.3	516	349.916	3420	12584	516	348.473	3423.01	13503.8	Bdorei
HAADFPGN_00093		Ribosome, archaea	50S ribosomal protein L18	rplR		3652.01	342	178.795	4161.01	10262.3	342	179.332	3432.68	6473.23	342	178.299	3362.34	6786.9	Bdorei
HAADFPGN_00094		Ribosome, archaea	50S ribosomal protein L6	rplF		3326.95	570	402.089	3238.31	17961.1	570	403.829	3329.45	14138.4	570	402.35	3413.09	15546.5	Bdorei
HAADFPGN_00095		Ribosome, archaea	30S ribosomal protein S8	rpsH		5708.19	396	230.146	6045.56	19192.6	396	231.201	5402.09	13133.5	396	229.979	5676.91	14780.2	Bdorei
HAADFPGN_00096		Ribosome, archaea	30S ribosomal protein S14	rpsN		11545.5	300	140.569	11127.7	21576.8	300	140.605	11586.4	17130.8	300	139.79	11922.3	18867.7	Bdorei
HAADFPGN_00097		Ribosome, archaea	50S ribosomal protein L5	rplE		4056.23	558	390.115	3790.74	20399	558	391.84	4141.25	17063.6	558	390.365	4236.71	18723.2	Bdorei
HAADFPGN_00098		Ribosome, archaea	50S ribosomal protein L24	rplX		1684.52	324	162.173	1845.89	4129.32	324	162.505	1652.43	2823.69	324	161.563	1555.25	2844.6	Bdorei
HAADFPGN_00099		Ribosome, archaea	50S ribosomal protein L14	rplN		5902.8	366	201.387	5631.73	15644.7	366	202.189	5976.61	12707	366	201.047	6100.04	13883.9	Bdorei
HAADFPGN_00100		Ribosome, archaea	30S ribosomal protein S17	rpsQ		4760.96	258	104.863	5952.14	8609.71	258	104.442	3880.09	4261.33	258	103.8	4450.65	5230	Bdorei
HAADFPGN_00101		Ribosome, archaea	hypothetical protein			7253.43	195	57.329	8442.3	6676.21	195	56.592	6622.29	3940.88	195	56.343	6695.7	4270.91	Bdorei
HAADFPGN_00102		Ribosome, bacteria	50S ribosomal protein L16	rplP		3899.01	435	268.152	4097.16	15155	435	269.47	3789.26	10737.3	435	268.157	3810.59	11568.1	Bdorei
HAADFPGN_00103		Ribosome, archaea	30S ribosomal protein S3	rpsC		1872.92	732	563.971	1956.93	15223.9	732	565.78	1830.34	10889.5	732	564.279	1831.47	11699.7	Bdorei
HAADFPGN_00104		Ribosome, archaea	hypothetical protein			1854.21	411	244.696	1866.45	6299.93	411	245.876	1880.84	4862.92	411	244.594	1815.34	5026.72	Bdorei
HAADFPGN_00105		Ribosome, archaea	30S ribosomal protein S19	rpsS		7221.17	270	114.715	6452.19	10209.8	270	114.433	7365.22	8862.71	270	113.732	7846.09	10102.3	Bdorei
HAADFPGN_00106		Ribosome, archaea	50S ribosomal protein L2	rplB		2854.24	822	653.967	2449.39	22095.6	822	655.779	2999.6	20684.7	822	654.278	3113.74	23063.5	Bdorei
HAADFPGN_00107		Ribosome, archaea	50S ribosomal protein L23	rplW		6982.14	291	132.64	7099.66	12989.8	291	132.614	6666.96	9297.08	291	131.812	7179.81	10713.9	Bdorei
HAADFPGN_00108		Ribosome, bacteria	50S ribosomal protein L4	rplD		2630.74	627	459.006	2213.15	14012.7	627	460.793	2806.63	13599.4	627	459.297	2872.42	14935.6	Bdorei
HAADFPGN_00109		Ribosome, archaea	50S ribosomal protein L3	rplC		3137.55	618	450.015	3190.86	19807.4	618	451.796	3087.54	14668.4	618	450.304	3134.26	15978	Bdorei
HAADFPGN_00110		Ribosome, archaea	30S ribosomal protein S10	rpsJ		8377.47	306	145.908	8153.06	16409.3	306	146.021	8209.2	12605.1	306	145.193	8770.15	14415.6	Bdorei
HAADFPGN_00111			Elongation factor G	fusA_1		3244.92	2118	1949.96	2880.86	77489.2	2118	1951.78	3405.41	69892.1	2118	1950.28	3448.5	76139	Bdorei
HAADFPGN_00112		Ribosome, archaea	30S ribosomal protein S7	rpsG		3422.68	477	309.558	2931.31	12516.8	477	311.078	3600.79	11778.7	477	309.688	3735.94	13098	Bdorei
HAADFPGN_00113		Ribosome, archaea	30S ribosomal protein S12	rpsL		2262.35	414	247.618	2219.16	7579.88	414	248.824	2294.5	6003.54	414	247.534	2273.4	6370.78	Bdorei
HAADFPGN_00114			hypothetical protein			42.7042	342	178.795	47.9544	118.27	342	179.332	45.9002	86.557	342	178.299	34.258	69.15	Bdorei
HAADFPGN_00115		RNA polymerase, bacteria	DNA-directed RNA polymerase subunit beta'	rpoC		859.262	4287	4118.96	729.349	41439.6	4287	4120.77	904.196	39180.6	4287	4119.27	944.24	44033.6	Bdorei
HAADFPGN_00116		RNA polymerase, bacteria	DNA-directed RNA polymerase subunit beta	rpoB		756.576	3813	3644.96	691.517	34768.7	3813	3646.78	766.524	29394.4	3813	3645.28	811.687	33496.5	Bdorei
HAADFPGN_00117		Ribosome, bacteria	50S ribosomal protein L7/L12	rplL		7773.88	375	209.972	7630.24	22100	375	210.839	7979.92	17692.1	375	209.685	7711.49	18305.7	Bdorei
HAADFPGN_00118		Ribosome, archaea	50S ribosomal protein L10	rplJ		8274.58	519	351.254	8566.33	41505.7	519	352.908	8227.12	30530.9	519	351.46	8030.28	31951.2	Bdorei
HAADFPGN_00119		Ribosome, archaea	50S ribosomal protein L1	rplA		3776.03	699	530.976	3445.99	25239.5	699	532.782	3996.45	22389.9	699	531.28	3885.65	23370.5	Bdorei
HAADFPGN_00120		Ribosome, archaea	50S ribosomal protein L11	rplK		5095.39	444	276.989	4951.01	18916.9	444	278.362	5167.21	15125	444	277.031	5167.94	16207.9	Bdorei
HAADFPGN_00121			Transcription termination/antitermination protein NusG	nusG_1		6544.23	543	375.161	6338.64	32802.4	543	376.863	6469.15	25636.6	543	375.393	6824.91	29004.4	Bdorei
HAADFPGN_00122			hypothetical protein			8276.16	195	57.329	8233.27	6510.91	195	56.592	8336.4	4960.94	195	56.343	8258.82	5267.96	Bdorei
HAADFPGN_00123			tRNA-Trp(cca)			370.601	74	7.79	260.245	27.965	74	8.09	477.189	40.593	74	8.264	374.37	35.026	Bdorei
HAADFPGN_00124			Elongation factor Tu	tufA		11580	1185	1016.96	10886.5	152716	1185	1018.77	11762.8	126013	1185	1017.27	12090.8	139243	Bdorei
HAADFPGN_00125			tRNA-Thr(ggt)			1693.24	73	7.642	1383.79	145.873	73	7.926	2091.06	174.272	73	8.13	1604.88	147.718	Bdorei
HAADFPGN_00126			tRNA-Gly(tcc)			3199.82	74	7.79	2809.13	301.864	74	8.09	3611.44	307.215	74	8.264	3178.9	297.415	Bdorei
HAADFPGN_00127			tRNA-Tyr(gta)			3060.84	84	8.98	3121.02	386.611	84	9.219	3404.55	330.054	84	9.422	2656.97	283.403	Bdorei
HAADFPGN_00128			tRNA-Thr(tgt)			792.691	75	7.939	712.234	78	75	8.257	887.242	77.037	75	8.395	778.596	74	Bdorei
HAADFPGN_00129			Ribosome hibernation promoting factor	hpf		1304.57	300	140.569	1577.15	3058.13	300	140.605	1179.9	1744.52	300	139.79	1156.65	1830.46	Bdorei
HAADFPGN_00130			Tyrosine recombinase XerC	xerC_1		2695.89	882	713.963	3098.83	30518.7	882	715.778	2521.87	18981.5	882	714.277	2466.95	19948.4	Bdorei
HAADFPGN_00131		Ribosome, bacteria	30S ribosomal protein S21	rpsU		2815.62	192	55.291	3187.37	2430.97	192	54.556	2631.14	1509.43	192	54.328	2628.36	1616.55	Bdorei
HAADFPGN_00132			hypothetical protein			53.0665	1818	1649.96	46.6853	1062.54	1818	1651.78	56.0472	973.495	1818	1650.28	56.4671	1054.95	Bdorei
HAADFPGN_00133			Protein YrdA	yrdA		133.229	525	357.223	137.042	675.282	525	358.897	130.352	491.946	525	357.436	132.294	535.327	Bdorei
HAADFPGN_00134			hypothetical protein			334.609	492	324.434	376.55	1685.16	492	326.001	305.386	1046.88	492	324.583	321.891	1182.81	Bdorei
HAADFPGN_00135			hypothetical protein			39.2679	1038	869.963	39.8239	477.9	1038	871.775	38.5581	353.467	1038	870.275	39.4217	388.394	Bdorei
HAADFPGN_00136			Alkaline phosphatase synthesis transcriptional regulatory protein PhoP	phoP_1		18.5704	702	533.976	20.0419	147.623	702	535.782	20.906	117.784	702	534.28	14.7633	89.296	Bdorei
HAADFPGN_00137			Adaptive-response sensory-kinase SasA	sasA_1		18.7445	1386	1217.96	20.224	339.777	1386	1219.78	17.293	221.809	1386	1218.28	18.7165	258.138	Bdorei
HAADFPGN_00138			hypothetical protein			0.686226	2298	2129.96	0.614058	18.042	2298	2131.78	0.490746	11.001	2298	2130.28	0.953874	23.004	Bdorei
HAADFPGN_00139			hypothetical protein			88.527	1665	1496.96	84.2465	1739.62	1665	1498.78	87.8506	1384.56	1665	1497.28	93.484	1584.6	Bdorei
HAADFPGN_00140			Ribokinase	RBKS_1		18.9422	987	818.963	20.8631	235.687	987	820.775	17.1976	148.43	987	819.275	18.7658	174.051	Bdorei
HAADFPGN_00141			tRNA-Asn(gtt)			1278.47	75	7.939	1869.99	204.791	75	8.257	1071.09	93	75	8.395	894.333	85	Bdorei
HAADFPGN_00142			Sensor histidine kinase RcsC	rcsC_3		4.58557	4221	4052.96	4.11995	230.334	4221	4054.78	4.79036	204.251	4221	4053.28	4.84638	222.384	Bdorei
HAADFPGN_00143		Glycoside Hydrolases	hypothetical protein			1.5469	2265	2096.96	1.07174	31.001	2265	2098.78	2.04533	45.14	2265	2097.28	1.52361	36.175	Bdorei
HAADFPGN_00144			hypothetical protein			1.61936	888	719.963	0.704903	7.001	888	721.778	1.84457	14	888	720.277	2.30861	18.825	Bdorei
HAADFPGN_00145			TonB-dependent receptor P3			1.18598	3024	2855.96	1.01579	40.017	3024	2857.78	1.45976	43.867	3024	2856.28	1.0824	35	Bdorei
HAADFPGN_00146			hypothetical protein			1.00747	1641	1472.96	1.08278	22	1641	1474.78	1.0403	16.133	1641	1473.28	0.899346	15	Bdorei
HAADFPGN_00147			hypothetical protein			0.799947	813	644.967	0.449604	4	813	646.779	0.581335	3.954	813	645.278	1.3689	10	Bdorei
HAADFPGN_00148		Glycoside Hydrolases	hypothetical protein			0.6701	2334	2165.96	0.669415	20	2334	2167.78	0.484586	11.046	2334	2166.28	0.856298	21	Bdorei
HAADFPGN_00149		Glycoside Hydrolases	hypothetical protein			1.10692	1413	1244.96	0.756998	13	1413	1246.78	1.14508	15.012	1413	1245.28	1.41868	20	Bdorei
HAADFPGN_00150		Glycoside Hydrolases	hypothetical protein			1.03838	2280	2111.96	0.79066	23.034	2280	2113.78	0.900184	20.009	2280	2112.28	1.4243	34.059	Bdorei
HAADFPGN_00151			hypothetical protein			0.786737	1740	1571.96	0.968467	21	1740	1573.78	0.664693	11	1740	1572.28	0.72705	12.941	Bdorei
HAADFPGN_00152			Sensor histidine kinase RcsC	rcsC_4		2.8815	4041	3872.96	2.63972	141.024	4041	3874.78	2.99432	122.004	4041	3873.28	3.01045	132.005	Bdorei
HAADFPGN_00153			hypothetical protein			0.718292	1500	1331.96	0.707553	13	1500	1333.78	0.784298	11	1500	1332.28	0.663025	10	Bdorei
HAADFPGN_00154			TonB-dependent receptor SusC	susC_2		0.825139	3039	2870.96	0.810189	32.085	3039	2872.78	0.926888	28	3039	2871.28	0.738339	24	Bdorei
HAADFPGN_00155			SusD-like protein P2			1.17281	1632	1463.96	1.28751	26	1632	1465.78	0.843426	13	1632	1464.28	1.38748	23	Bdorei
HAADFPGN_00156		Glycoside Hydrolases	hypothetical protein			0.446551	1599	1430.96	0.202693	4.001	1599	1432.78	0.64341	9.694	1599	1431.28	0.49355	7.997	Bdorei
HAADFPGN_00157		Glycoside Hydrolases	hypothetical protein			0.588881	1566	1397.96	0.570433	11	1566	1399.78	0.564305	8.306	1566	1398.28	0.631904	10.003	Bdorei
HAADFPGN_00158			HTH-type transcriptional repressor CytR	cytR		25.8604	1023	854.963	21.9282	258.609	1023	856.775	28.5564	257.276	1023	855.275	27.0964	262.36	Bdorei
HAADFPGN_00159			Alkyl hydroperoxide reductase subunit F	ahpF		184.187	1551	1382.96	187.183	3570.84	1551	1384.78	175.097	2549.69	1551	1383.28	190.281	2979.79	Bdorei
HAADFPGN_00160			Alkyl hydroperoxide reductase C	ahpC		885.727	567	399.096	928.893	5113.7	567	400.832	857.955	3616.23	567	399.354	870.334	3934.82	Bdorei
HAADFPGN_00161		Gluconeogenesis, oxaloacetate => fructose-6P	Enolase	eno_1		25.8276	1281	1112.96	24.6967	379.15	1281	1114.78	25.7347	301.673	1281	1113.28	27.0513	340.934	Bdorei
HAADFPGN_00162			Cobalt/magnesium transport protein CorA	corA_1		163.258	924	755.963	160.12	1669.7	924	757.776	162.691	1296.38	924	756.276	166.962	1429.48	Bdorei
HAADFPGN_00163			hypothetical protein			2.77094	1197	1028.96	2.39545	34	1197	1030.78	2.39722	25.984	1197	1029.28	3.52016	41.018	Bdorei
HAADFPGN_00164			hypothetical protein			5.67046	1401	1232.96	5.2794	89.79	1401	1234.78	4.97627	64.613	1401	1233.28	6.75572	94.322	Bdorei
HAADFPGN_00165			Vitamin B12 transporter BtuB	btuB_1		2.40128	2301	2132.96	3.13675	92.29	2301	2134.78	2.42363	54.406	2301	2133.28	1.64345	39.69	Bdorei
HAADFPGN_00166		Glycoside Hydrolases	Beta-galactosidase	lacZ_3		5.17396	2841	2672.96	4.01487	148.032	2841	2674.78	5.75464	161.858	2841	2673.28	5.75237	174.089	Bdorei
HAADFPGN_00167		Glycoside Hydrolases	hypothetical protein			3.53706	2583	2414.96	2.8616	95.326	2583	2416.78	4.04301	102.747	2583	2415.28	3.70658	101.349	Bdorei
HAADFPGN_00168			SusD-like protein			1.64186	1698	1529.96	1.32674	28	1698	1531.78	1.92482	31.004	1698	1530.28	1.67402	29.001	Bdorei
HAADFPGN_00169			TonB-dependent receptor SusC	susC_3		0.735709	3327	3158.96	0.734386	32.001	3327	3160.78	0.661912	22	3327	3159.28	0.81083	29	Bdorei
HAADFPGN_00170			HTH-type transcriptional activator RhaR	rhaR_2		7.81948	2880	2711.96	7.62022	285.065	2880	2713.78	8.29853	236.812	2880	2712.28	7.53968	231.509	Bdorei
HAADFPGN_00171			hypothetical protein			33.3574	240	90.401	43.9713	54.832	240	89.768	31.3578	29.6	240	89.249	24.7432	25	Bdorei
HAADFPGN_00172		Glycoside Hydrolases	hypothetical protein			2.28154	2427	2258.96	2.44516	76.192	2427	2260.78	1.93507	46.003	2427	2259.28	2.46439	63.032	Bdorei
HAADFPGN_00173		Glycoside Hydrolases	hypothetical protein			2.36948	999	830.963	2.18105	25	999	832.775	3.01469	26.4	999	831.275	1.9127	18	Bdorei
HAADFPGN_00174		Glycoside Hydrolases	hypothetical protein			2.99439	2424	2255.96	2.28183	71.008	2424	2257.78	3.36437	79.875	2424	2256.28	3.33698	85.237	Bdorei
HAADFPGN_00175		Glycoside Hydrolases	hypothetical protein			1.20995	2394	2225.96	1.20508	37.002	2394	2227.78	1.06798	25.019	2394	2226.28	1.3568	34.196	Bdorei
HAADFPGN_00176		Glycoside Hydrolases	hypothetical protein			1.39308	1545	1376.96	1.47432	28.003	1545	1378.78	1.38807	20.125	1545	1377.28	1.31683	20.532	Bdorei
HAADFPGN_00177		Glycoside Hydrolases	hypothetical protein			0.879722	2070	1901.96	1.0296	27.012	2070	1903.78	0.842949	16.875	2070	1902.28	0.766622	16.51	Bdorei
HAADFPGN_00178		Carbohydrate-Binding Modules,Glycoside Hydrolases, Galactose metabolism	Beta-galactosidase	lacZ_4		1.8575	2628	2459.96	1.89146	64.183	2628	2461.78	1.74202	45.095	2628	2460.28	1.93903	54.007	Bdorei
HAADFPGN_00179			SusD-like protein P25			1.61065	1617	1448.96	1.46002	29.182	1617	1450.78	1.63874	25	1617	1449.28	1.73317	28.436	Bdorei
HAADFPGN_00180			TonB-dependent receptor SusC	susC_4		1.24145	3054	2885.96	1.43227	57.017	3054	2887.78	0.988374	30.013	3054	2886.28	1.30369	42.598	Bdorei
HAADFPGN_00181			Sensor histidine kinase RcsC	rcsC_5		0.932907	3996	3827.96	0.700716	37	3996	3829.78	1.26734	51.038	3996	3828.28	0.830664	36.001	Bdorei
HAADFPGN_00182			DNA-3-methyladenine glycosylase 1	tag		93.7838	630	462.003	98.8337	629.857	630	463.793	94.3735	460.26	630	462.297	88.1441	461.313	Bdorei
HAADFPGN_00183			SusD-like protein P25			1.88755	1674	1505.96	2.07003	43.002	1674	1507.78	1.89981	30.122	1674	1506.28	1.69281	28.866	Bdorei
HAADFPGN_00184			TonB-dependent receptor P3			2.49504	2988	2819.96	2.64805	103.006	2988	2821.78	2.29408	68.071	2988	2820.28	2.543	81.193	Bdorei
HAADFPGN_00185		Glycoside Hydrolases	Beta-xylosidase			2.7294	2358	2189.96	2.52878	76.391	2358	2191.78	2.64089	60.866	2358	2190.28	3.01854	74.847	Bdorei
HAADFPGN_00186		Glycoside Hydrolases	hypothetical protein			1.79978	2475	2306.96	1.65478	52.659	2475	2308.78	1.7723	43.028	2475	2307.28	1.97226	51.516	Bdorei
HAADFPGN_00187			Acetylxylan esterase	axeA1_1		1.58198	930	761.963	1.9038	20.01	930	763.776	1.79923	14.45	930	762.276	1.04292	9	Bdorei
HAADFPGN_00188		Glycoside Hydrolases	hypothetical protein			1.91598	1392	1223.96	2.38167	40.211	1392	1225.78	1.7068	22	1392	1224.28	1.65946	23	Bdorei
HAADFPGN_00189			Sensor histidine kinase RcsC	rcsC_6		2.17177	4329	4160.96	2.15127	123.476	4329	4162.77	2.55865	112.001	4329	4161.27	1.80538	85.05	Bdorei
HAADFPGN_00190			hypothetical protein			7.12719	1728	1559.96	7.24787	155.961	1728	1561.78	6.95204	114.172	1728	1560.28	7.18166	126.855	Bdorei
HAADFPGN_00191			TonB-dependent receptor P3			7.38141	3177	3008.96	7.76771	322.405	3177	3010.78	6.85862	217.142	3177	3009.28	7.51791	256.118	Bdorei
HAADFPGN_00192			hypothetical protein			37.8804	1275	1106.96	40.4687	617.937	1275	1108.78	35.937	419	1275	1107.28	37.2355	466.76	Bdorei
HAADFPGN_00193			hypothetical protein			1909.69	339	175.995	1740.53	4225.48	339	176.509	2041.92	3789.97	339	175.488	1946.62	3867.31	Bdorei
HAADFPGN_00194			hypothetical protein			0	195	57.329	0	0	195	56.592	0	0	195	56.343	0	0	Bdorei
HAADFPGN_00195			hypothetical protein			0.773852	960	791.963	0.55774	6.093	960	793.775	1.31785	11	960	792.276	0.445967	4	Bdorei
HAADFPGN_00196			hypothetical protein			8.31957	1197	1028.96	8.48858	120.483	1197	1030.78	8.31186	90.093	1197	1029.28	8.15826	95.063	Bdorei
HAADFPGN_00197			hypothetical protein			12.9883	426	259.327	18.8734	67.514	426	260.611	10.226	28.024	426	259.296	9.8655	28.96	Bdorei
HAADFPGN_00198			hypothetical protein			12.1904	2091	1922.96	14.1739	375.969	2091	1924.78	10.9374	221.372	2091	1923.28	11.4599	249.518	Bdorei
HAADFPGN_00199			Tyrosine recombinase XerC	xerC_2		1.81928	588	420.053	2.24361	13	588	421.814	0.902566	4.003	588	420.325	2.31168	11	Bdorei
HAADFPGN_00200			hypothetical protein			7.58965	288	130.027	7.24801	13	288	129.984	7.31613	10	288	129.191	8.20481	12	Bdorei
HAADFPGN_00201			hypothetical protein			36.2065	291	132.64	33.9859	62.182	291	132.614	34.4254	48.006	291	131.812	40.2082	60	Bdorei
HAADFPGN_00202			hypothetical protein			0.890017	1026	857.963	0.763625	9.037	1026	859.775	0.774325	7.001	1026	858.275	1.1321	11	Bdorei
HAADFPGN_00203			hypothetical protein			16.1389	162	36.483	27.8194	14	162	35.994	13.2103	5	162	35.873	7.38705	3	Bdorei
HAADFPGN_00204			tRNA-Leu(taa)			196.232	86	9.145	244.165	30.801	86	9.484	170.842	17.038	86	9.662	173.691	18.999	Bdorei
HAADFPGN_00205			tRNA-Gly(gcc)			4141.34	74	7.79	5589.94	600.685	74	8.09	3700.76	314.814	74	8.264	3133.32	293.15	Bdorei
HAADFPGN_00206			L-glyceraldehyde 3-phosphate reductase	gpr		118.434	993	824.963	126.465	1439.12	993	826.775	116.357	1011.6	993	825.275	112.479	1050.88	Bdorei
HAADFPGN_00207		Urea cycle	Argininosuccinate lyase	argH		129.13	1341	1172.96	127.57	2064.07	1341	1174.78	127.423	1574.1	1341	1173.28	132.398	1758.58	Bdorei
HAADFPGN_00208			hypothetical protein			74.5003	405	238.873	81.4094	268.247	405	240.003	67.845	171.223	405	238.741	74.2465	200.671	Bdorei
HAADFPGN_00209		Uridine monophosphate biosynthesis, glutamine (+ PRPP) => UMP	Orotate phosphoribosyltransferase	pyrE		631.802	639	470.998	674.347	4381.22	639	472.787	635.955	3161.7	639	471.296	585.104	3121.82	Bdorei
HAADFPGN_00210			hypothetical protein			10.8782	513	345.288	10.7583	51.241	513	346.926	9.60383	35.036	513	345.482	12.2726	48	Bdorei
HAADFPGN_00211			Regulatory protein RecX	recX		2.05264	486	318.482	2.73152	12	486	320.029	1.48577	5	486	318.623	1.94062	7	Bdorei
HAADFPGN_00212			Release factor glutamine methyltransferase	prmC		21.3992	837	668.966	26.1202	241.031	837	670.778	17.8996	126.256	837	669.277	20.1778	152.883	Bdorei
HAADFPGN_00213			Riboflavin biosynthesis protein RibD	ribD		19.7261	1068	899.963	19.267	239.184	1068	901.775	20.03	189.937	1068	900.275	19.8814	202.629	Bdorei
HAADFPGN_00214			hypothetical protein			409.93	1398	1229.96	410.673	6967.55	1398	1231.78	413.672	5358.17	1398	1230.28	405.445	5646.96	Bdorei
HAADFPGN_00215			Ditrans,polycis-undecaprenyl-diphosphate synthase ((2E,6E)-farnesyl-diphosphate specific)	ispU		259.167	732	563.971	256.242	1993.42	732	565.78	279.34	1661.92	732	564.279	241.918	1545.41	Bdorei
HAADFPGN_00216			Outer membrane protein assembly factor BamA	bamA_1		269.076	2640	2471.96	249.926	8522.09	2640	2473.78	283.702	7379.92	2640	2472.28	273.6	7657.62	Bdorei
HAADFPGN_00217			hypothetical protein			179.661	516	348.272	181.137	870.197	516	349.916	184.42	678.58	516	348.473	173.426	684.168	Bdorei
HAADFPGN_00218			hypothetical protein			2064.74	504	336.338	2390.12	11088.9	504	337.952	1917.46	6814.11	504	336.517	1886.65	7187.52	Bdorei
HAADFPGN_00219			Glutamate racemase	murI		73.4324	873	704.963	61.483	597.88	873	706.778	79.4858	590.747	873	705.277	79.3284	633.387	Bdorei
HAADFPGN_00220			Pyridoxine/pyridoxal/pyridoxamine kinase	pdxK		116.716	873	704.963	104.452	1015.72	873	706.778	125.443	932.308	873	705.277	120.252	960.136	Bdorei
HAADFPGN_00221		Lipoprotein-releasing system	Lipoprotein-releasing system transmembrane protein LolE	lolE_1		152.376	1239	1070.96	136.11	2010.74	1239	1072.78	158.174	1784.32	1239	1071.28	162.845	1974.95	Bdorei
HAADFPGN_00222			Ribosome-binding factor A	rbfA		766.81	336	173.203	764.302	1826.05	336	173.692	761.392	1390.65	336	172.678	774.735	1514.51	Bdorei
HAADFPGN_00223			tRNA 5-hydroxyuridine methyltransferase	trmR		397.127	639	470.998	366.38	2380.36	639	472.787	422.442	2100.21	639	471.296	402.557	2147.84	Bdorei
HAADFPGN_00224		Adenine ribonucleotide biosynthesis, IMP => ADP,ATP, Glycolysis (Embden-Meyerhof pathway), glucose => pyruvate	Pyruvate kinase	pyk		205.624	1464	1295.96	166.643	2979.01	1464	1297.78	224.667	3065.97	1464	1296.28	225.562	3310.12	Bdorei
HAADFPGN_00225		Shikimate pathway, phosphoenolpyruvate + erythrose-4P => chorismate	3-dehydroquinate dehydratase	aroQ		147.393	423	256.387	152.004	537.58	423	257.66	142.577	386.301	423	256.352	147.599	428.351	Bdorei
HAADFPGN_00226			Tyrosine recombinase XerD	xerD_1		14.3691	927	758.963	12.8986	135.038	927	760.776	14.5937	116.748	927	759.276	15.615	134.222	Bdorei
HAADFPGN_00227			hypothetical protein			1094.87	1677	1508.96	1083.15	22545.4	1677	1510.78	1087.92	17283.2	1677	1509.28	1113.56	19026.6	Bdorei
HAADFPGN_00228			hypothetical protein			32.7631	1068	899.963	38.462	477.472	1068	901.775	31.3788	297.552	1068	900.275	28.4486	289.946	Bdorei
HAADFPGN_00229			Competence protein ComM	comM_1		40.2979	522	354.238	40.9895	200.29	522	355.903	44.3279	165.897	522	354.447	35.5763	142.755	Bdorei
HAADFPGN_00230			hypothetical protein			139.033	276	119.724	194.368	320.993	276	119.529	99.3336	124.853	276	118.79	123.397	165.946	Bdorei
HAADFPGN_00231			hypothetical protein			28.068	513	345.288	29.712	141.516	513	346.926	29.3291	106.995	513	345.482	25.163	98.417	Bdorei
HAADFPGN_00232			hypothetical protein			15.347	828	659.967	15.0884	137.359	828	661.778	16.0494	111.686	828	660.277	14.9034	111.402	Bdorei
HAADFPGN_00233			hypothetical protein			129.214	204	63.608	128.981	113.169	204	62.831	141.508	93.494	204	62.546	117.153	82.954	Bdorei
HAADFPGN_00234			hypothetical protein			24.0416	3165	2996.96	25.4114	1050.51	3165	2998.78	23.3569	736.525	3165	2997.28	23.3565	792.53	Bdorei
HAADFPGN_00235			hypothetical protein			49.0996	1677	1508.96	53.5732	1115.11	1677	1510.78	47.2656	750.887	1677	1509.28	46.4598	793.829	Bdorei
HAADFPGN_00236			hypothetical protein			34.1575	1002	833.963	36.2543	417.06	1002	835.775	33.7511	296.624	1002	834.275	32.467	306.642	Bdorei
HAADFPGN_00237			hypothetical protein			35.4083	426	259.327	33.6593	120.405	426	260.611	37.4169	102.539	426	259.296	35.1489	103.178	Bdorei
HAADFPGN_00238			hypothetical protein			63.0078	432	265.204	66.7958	244.355	432	266.513	62.8146	176.038	432	265.2	59.4128	178.376	Bdorei
HAADFPGN_00239			hypothetical protein			25.2694	609	441.023	26.5988	161.814	609	442.798	24.6199	114.636	609	441.309	24.5895	122.849	Bdorei
HAADFPGN_00240			hypothetical protein			15.7172	1230	1061.96	16.8185	246.371	1230	1063.78	15.4319	172.623	1230	1062.28	14.9012	179.201	Bdorei
HAADFPGN_00241			Tyrosine recombinase XerD	xerD_2		0.168281	993	824.963	0.175753	2	993	826.775	0.115023	1	993	825.275	0.214067	2	Bdorei
HAADFPGN_00242			hypothetical protein			3.00782	180	47.418	3.05767	2	180	46.739	4.0693	2	180	46.577	1.89648	1	Bdorei
HAADFPGN_00243			hypothetical protein			0	156	33.096	0	0	156	32.685	0	0	156	32.567	0	0	Bdorei
HAADFPGN_00244			hypothetical protein			371.128	162	36.483	379.421	190.942	162	35.994	357.138	135.175	162	35.873	376.823	153.034	Bdorei
HAADFPGN_00245			hypothetical protein			129.324	1368	1199.96	108.261	1791.98	1368	1201.78	138.181	1746.23	1368	1200.28	141.528	1923.12	Bdorei
HAADFPGN_00246			hypothetical protein			0.479476	858	689.964	0.735873	7.004	858	691.778	0.446623	3.249	858	690.277	0.255933	2	Bdorei
HAADFPGN_00247			hypothetical protein			1.04522	405	238.873	0.909368	2.996	405	240.003	1.48632	3.751	405	238.741	0.739983	2	Bdorei
HAADFPGN_00248			hypothetical protein			0.295874	744	575.969	0.251878	2.001	744	577.78	0.329184	2	744	576.278	0.306561	2	Bdorei
HAADFPGN_00249			hypothetical protein			0.823888	399	233.048	0.622145	2	399	234.13	0.812352	2	399	232.896	1.03717	2.735	Bdorei
HAADFPGN_00250			hypothetical protein			0.701858	942	773.963	0.566706	6.05	942	775.776	0.367753	3	942	774.276	1.17112	10.265	Bdorei
HAADFPGN_00251			hypothetical protein			0.580633	309	148.599	0.463363	0.95	309	148.76	1.27854	2	309	147.912	0	0	Bdorei
HAADFPGN_00252			hypothetical protein			0.158014	1080	911.963	0.079493	1	1080	913.775	0.104071	1	1080	912.275	0.290479	3	Bdorei
HAADFPGN_00253			hypothetical protein			0.171283	1377	1208.96	0.126631	2.112	1377	1210.78	0.314172	4	1377	1209.28	0.073046	1	Bdorei
HAADFPGN_00254			hypothetical protein			0.529809	366	201.387	0.679724	1.888	366	202.189	0.470341	1	366	201.047	0.439362	1	Bdorei
HAADFPGN_00255			hypothetical protein			314.175	216	72.243	303.999	302.945	216	71.475	340.256	255.733	216	71.123	298.27	240.16	Bdorei
HAADFPGN_00256			hypothetical protein			2.52619	858	689.964	2.41684	23.002	858	691.778	2.47444	18	858	690.277	2.68729	21	Bdorei
HAADFPGN_00257			hypothetical protein			2.59231	876	707.963	2.76478	27	876	709.778	2.14372	16	876	708.277	2.86843	23	Bdorei
HAADFPGN_00258			hypothetical protein			5.43721	366	201.387	5.02594	13.962	366	202.189	4.70341	10	366	201.047	6.58229	14.981	Bdorei
HAADFPGN_00259			Tyrosine recombinase XerC	xerC_3		3.68591	1107	938.963	2.32035	30.053	1107	940.775	3.84122	38	1107	939.275	4.89618	52.063	Bdorei
HAADFPGN_00260			hypothetical protein			3.42289	912	743.963	2.82588	29	912	745.776	2.93285	23	912	744.276	4.50992	38	Bdorei
HAADFPGN_00261			Competence protein ComM	comM_2		0.185735	1074	905.963	0.16004	2	1074	907.775	0.104763	1	1074	906.275	0.292402	3	Bdorei
HAADFPGN_00262			hypothetical protein			282.432	168	39.966	339.984	187.43	168	39.392	248.656	103.001	168	39.276	258.656	115.008	Bdorei
HAADFPGN_00263			hypothetical protein			14.1461	489	321.456	12.0057	53.236	489	323.014	16.4109	55.742	489	321.602	14.0218	51.051	Bdorei
HAADFPGN_00264			hypothetical protein			2.21957	480	312.532	2.3196	10	480	314.06	1.51401	5	480	312.669	2.82511	10	Bdorei
HAADFPGN_00265			PqqA peptide cyclase	pqqE		4.10091	1083	914.963	3.80317	48	1083	916.775	4.25297	41	1083	915.275	4.24658	44.002	Bdorei
HAADFPGN_00266		Aminoacyl-tRNA biosynthesis, eukaryotes	Methionine--tRNA ligase	metG		94.7093	2043	1874.96	80.7295	2087.93	2043	1876.78	100.563	1984.63	2043	1875.28	102.836	2183.18	Bdorei
HAADFPGN_00267			hypothetical protein			18.819	1437	1268.96	17.0079	297.709	1437	1270.78	19.4485	259.887	1437	1269.28	20.0005	287.394	Bdorei
HAADFPGN_00268			hypothetical protein			10.0172	1026	857.963	9.9715	118.011	1026	859.775	10.7728	97.396	1026	858.275	9.30734	90.434	Bdorei
HAADFPGN_00269		GlycosylTransferases	hypothetical protein			20.9017	831	662.967	18.9042	172.879	831	664.778	19.6238	137.179	831	663.277	24.1771	181.543	Bdorei
HAADFPGN_00270			Bifunctional ribulose 5-phosphate reductase/CDP-ribitol pyrophosphorylase Bcs1	bcs1		45.98	1368	1199.96	40.2872	666.848	1368	1201.78	47.6204	601.791	1368	1200.28	50.0325	679.852	Bdorei
HAADFPGN_00271			hypothetical protein			50.2706	816	647.967	47.5456	424.968	816	649.779	48.6874	332.668	816	648.278	54.5787	400.558	Bdorei
HAADFPGN_00272			hypothetical protein			46.7312	1017	848.963	41.1352	481.72	1017	850.775	47.5808	425.672	1017	849.275	51.4776	494.934	Bdorei
HAADFPGN_00273			hypothetical protein			32.9274	1116	947.963	31.1575	407.424	1116	949.775	32.7608	327.193	1116	948.275	34.8637	374.273	Bdorei
HAADFPGN_00274		GlycosylTransferases	D-inositol-3-phosphate glycosyltransferase	mshA_1		130.962	1263	1094.96	130.439	1970.15	1263	1096.78	127.287	1468.02	1263	1095.28	135.159	1675.9	Bdorei
HAADFPGN_00275		GlycosylTransferases	hypothetical protein			44.736	747	578.969	45.2482	361.367	747	580.78	43.2014	263.839	747	579.278	45.7584	300.081	Bdorei
HAADFPGN_00276			hypothetical protein			87.7074	2493	2324.96	80.3677	2577.45	2493	2326.78	92.2699	2257.58	2493	2325.28	90.4845	2381.93	Bdorei
HAADFPGN_00277		Cysteine biosynthesis, methionine => cysteine	5'-methylthioadenosine/S-adenosylhomocysteine nucleosidase	mtnN_1		261.053	696	527.976	234.571	1708.37	696	529.782	264.192	1471.79	696	528.28	284.396	1700.86	Bdorei
HAADFPGN_00278		Cysteine biosynthesis, methionine => cysteine	S-ribosylhomocysteine lyase	luxS		356.801	486	318.482	310.444	1363.83	486	320.029	387.546	1304.19	486	318.623	372.413	1343.33	Bdorei
HAADFPGN_00279		Ribosome, archaea	30S ribosomal protein S15	rpsO		1589.71	270	114.715	2076.57	3285.94	270	114.433	1433.38	1724.82	270	113.732	1259.17	1621.26	Bdorei
HAADFPGN_00280			hypothetical protein			18.5185	936	767.963	18.8251	199.421	936	769.776	16.5702	134.128	936	768.276	20.1601	175.344	Bdorei
HAADFPGN_00281			hypothetical protein			8.30666	288	130.027	5.10783	9.161	288	129.984	12.4911	17.073	288	129.191	7.32103	10.707	Bdorei
HAADFPGN_00282			hypothetical protein			26.7231	273	117.206	28.3336	45.808	273	116.961	29.7875	36.636	273	116.244	22.0482	29.015	Bdorei
HAADFPGN_00283			hypothetical protein			1.16389	2826	2657.96	1.09794	40.255	2826	2659.78	1.36338	38.132	2826	2658.28	1.03035	31.007	Bdorei
HAADFPGN_00284			hypothetical protein			1.22611	1116	947.963	1.07077	14.002	1116	949.775	1.30344	13.018	1116	948.275	1.30411	14	Bdorei
HAADFPGN_00285			hypothetical protein			2.04538	1056	887.963	1.87776	23	1056	889.775	1.17566	11	1056	888.275	3.08272	31	Bdorei
HAADFPGN_00286			hypothetical protein			6.05106	1761	1592.96	6.82165	149.895	1761	1594.78	4.78894	80.31	1761	1593.28	6.54259	118.011	Bdorei
HAADFPGN_00287			hypothetical protein			3.03733	1461	1292.96	3.24739	57.918	1461	1294.78	2.79103	38	1461	1293.28	3.07358	45	Bdorei
HAADFPGN_00288			hypothetical protein			0.125409	570	402.089	0.376227	2.087	570	403.829	0	0	570	402.35	0	0	Bdorei
HAADFPGN_00289			hypothetical protein			15.3693	606	438.026	15.1243	91.383	606	439.799	18.0031	83.259	606	438.311	12.9805	64.41	Bdorei
HAADFPGN_00290			Sensor histidine kinase RcsC	rcsC_7		8.16157	4122	3953.96	7.04749	384.379	4122	3955.78	8.97861	373.482	4122	3954.28	8.4586	378.657	Bdorei
HAADFPGN_00291			GTP-binding protein TypA/BipA	typA		530.874	1803	1634.96	442.505	9979.73	1803	1636.78	564.85	9721.9	1803	1635.28	585.267	10834.9	Bdorei
HAADFPGN_00292			NADPH-flavin oxidoreductase	frp		103.407	633	465.002	103.091	661.25	633	466.79	102.094	501.128	633	465.297	105.038	553.296	Bdorei
HAADFPGN_00293		Gluconeogenesis, oxaloacetate => fructose-6P	Phosphoenolpyruvate carboxykinase (ATP)	pckA		3786.3	1608	1439.96	3178.92	63142.6	1608	1441.78	4009.03	60780.7	1608	1440.28	4170.97	68008.5	Bdorei
HAADFPGN_00294			Uracil phosphoribosyltransferase	upp		161.013	660	491.989	155.215	1053.37	660	493.784	161.929	840.798	660	492.29	165.895	924.558	Bdorei
HAADFPGN_00295		Citrate cycle (TCA cycle, Krebs cycle), Reductive citrate cycle (Arnon-Buchanan cycle)	2-oxoglutarate oxidoreductase subunit KorB	korB_1		83.688	1005	836.963	71.8269	829.25	1005	838.775	91.6127	808.035	1005	837.275	87.6244	830.566	Bdorei
HAADFPGN_00296		Citrate cycle (TCA cycle, Krebs cycle), Reductive citrate cycle (Arnon-Buchanan cycle)	2-oxoglutarate oxidoreductase subunit KorA	korA_1		74.8541	1848	1679.96	60.6615	1405.74	1848	1681.78	81.7106	1445.02	1848	1680.28	82.1902	1563.44	Bdorei
HAADFPGN_00297			tRNA-Arg(cct)			18.323	73	7.642	18.9725	2	73	7.926	35.9965	3	73	8.13	0	0	Bdorei
HAADFPGN_00298			2-amino-3-ketobutyrate coenzyme A ligase	kbl		46.1882	1191	1022.96	53.2804	751.83	1191	1024.78	43.1598	465.09	1191	1023.27	42.1245	487.986	Bdorei
HAADFPGN_00299			putative epimerase/dehydratase			52.3575	954	785.963	55.3873	600.488	954	787.775	52.5908	435.654	954	786.276	49.0944	437.006	Bdorei
HAADFPGN_00300		D-Galacturonate degradation (bacteria), D-galacturonate => pyruvate + D-glyceraldehyde 3P, Pentose and glucuronate interconversions	2-dehydro-3-deoxygluconokinase	kdgK		5.7461	1065	896.963	4.77068	59.026	1065	898.775	6.56092	62.008	1065	897.275	5.9067	60	Bdorei
HAADFPGN_00301			Protein translocase subunit SecD	secD		759.282	2988	2819.96	637.807	24809.9	2988	2821.78	814.658	24172.8	2988	2820.28	825.38	26352.8	Bdorei
HAADFPGN_00302			Dipeptidyl carboxypeptidase	dcp_1		67.2238	2088	1919.96	69.0339	1828.3	2088	1921.78	67.0639	1355.25	2088	1920.28	65.5738	1425.52	Bdorei
HAADFPGN_00303			hypothetical protein			44.853	1080	911.963	39.9528	502.593	1080	913.775	49.1994	472.746	1080	912.275	45.4068	468.951	Bdorei
HAADFPGN_00304			hypothetical protein			154.666	894	725.963	137.976	1381.69	894	727.778	172.011	1316.38	894	726.277	154.011	1266.29	Bdorei
HAADFPGN_00305			hypothetical protein			92.462	678	509.984	99.4107	699.33	678	511.782	93.3974	502.631	678	510.282	84.578	488.595	Bdorei
HAADFPGN_00306			DNA-binding protein HU	hup_1		868.71	273	117.206	951.974	1539.1	273	116.961	831.101	1022.18	273	116.244	823.054	1083.13	Bdorei
HAADFPGN_00307		Glycoside Hydrolases, Galactose metabolism	Evolved beta-galactosidase subunit alpha	ebgA		84.9758	3342	3173.96	70.9068	3104.43	3342	3175.78	89.3894	2985.14	3342	3174.28	94.6314	3400.64	Bdorei
HAADFPGN_00308			hypothetical protein			14.0419	864	695.964	11.4783	110.194	864	697.778	15.9728	117.2	864	696.277	14.6744	115.671	Bdorei
HAADFPGN_00309			tRNA-specific 2-thiouridylase MnmA	mnmA_1		11.6317	1017	848.963	10.5492	123.537	1017	850.775	11.859	106.094	1017	849.275	12.487	120.057	Bdorei
HAADFPGN_00310			N-acetylgalactosamine-6-O-sulfatase			12.4417	1563	1394.96	12.2695	236.093	1563	1396.78	13.5074	198.393	1563	1395.28	11.5481	182.411	Bdorei
HAADFPGN_00311		Glycoside Hydrolases	Extracellular exo-alpha-L-arabinofuranosidase			12.0823	1980	1811.96	10.7661	269.092	1980	1813.78	12.5497	239.357	1980	1812.28	12.9311	265.301	Bdorei
HAADFPGN_00312		Glycoside Hydrolases	Extracellular endo-alpha-(1->5)-L-arabinanase			0.56646	1536	1367.96	0.42821	8.08	1536	1369.78	0.494958	7.129	1536	1368.28	0.776212	12.024	Bdorei
HAADFPGN_00313			Sensor histidine kinase RcsC	rcsC_8		2.75817	4227	4058.96	2.62942	147.22	4227	4060.78	2.70645	115.568	4227	4059.28	2.93863	135.044	Bdorei
HAADFPGN_00314		Glycoside Hydrolases	Retaining alpha-galactosidase			2.3589	1929	1760.96	1.73401	42.121	1929	1762.78	2.88418	53.462	1929	1761.28	2.45851	49.021	Bdorei
HAADFPGN_00315			TonB-dependent receptor SusC	susC_5		0.171959	3210	3041.96	0.214485	9	3210	3043.78	0.156217	5	3210	3042.28	0.145175	5	Bdorei
HAADFPGN_00316			SusD-like protein P2			0.329414	1752	1583.96	0.22884	5	1752	1585.78	0.480624	8.014	1752	1584.28	0.278778	5	Bdorei
HAADFPGN_00317			hypothetical protein			0.128787	1779	1610.96	0.045001	1	1779	1612.78	0.176896	3	1779	1611.28	0.164464	3	Bdorei
HAADFPGN_00318		Glycoside Hydrolases	hypothetical protein			0.152158	1884	1715.96	0.084495	2	1884	1717.78	0.166108	3	1884	1716.28	0.20587	4	Bdorei
HAADFPGN_00319		Aminoacyl-tRNA biosynthesis, eukaryotes	Cysteine--tRNA ligase	cysS		306.123	1482	1313.96	257.786	4672.35	1482	1315.78	322.399	4460.71	1482	1314.28	338.185	5031.78	Bdorei
HAADFPGN_00320			Tyrosine 2,3-aminomutase	cmdF		132.609	1572	1403.96	120.772	2338.92	1572	1405.78	136.673	2020.35	1572	1404.28	140.381	2231.72	Bdorei
HAADFPGN_00321			3-oxoacyl-[acyl-carrier-protein] reductase FabG	fabG_2		89.5677	729	560.971	86.1164	666.375	729	562.78	89.5019	529.663	729	561.279	93.0847	591.477	Bdorei
HAADFPGN_00322			3-oxoacyl-[acyl-carrier-protein] synthase 1	fabB		77.6264	1230	1061.96	61.1766	896.163	1230	1063.78	87.5152	978.954	1230	1062.28	84.1872	1012.43	Bdorei
HAADFPGN_00323			Acyl carrier protein	acpP_1		238.258	252	99.947	195.011	268.858	252	99.484	246.374	257.737	252	98.862	273.388	305.979	Bdorei
HAADFPGN_00324			Lipid A biosynthesis lauroyltransferase	lpxL_1		102.941	885	716.963	92.4121	913.941	885	718.778	108.303	818.585	885	717.277	108.108	877.857	Bdorei
HAADFPGN_00325			L-tyrosine C(3)-methyltransferase	sfmM2		97.2159	1071	902.963	84.8188	1056.46	1071	904.775	105.75	1006.12	1071	903.275	101.079	1033.62	Bdorei
HAADFPGN_00326			hypothetical protein			86.8754	438	271.093	74.873	279.986	438	272.431	88.9237	254.744	438	271.114	96.8296	297.195	Bdorei
HAADFPGN_00327			1,4-dihydroxy-2-naphthoyl-CoA hydrolase			101.396	444	276.989	88.0582	336.454	444	278.362	111.53	326.46	444	277.031	104.601	328.052	Bdorei
HAADFPGN_00328			hypothetical protein			72.2088	1731	1562.96	64.4312	1389.11	1731	1564.78	80.021	1316.69	1731	1563.28	72.1741	1277.31	Bdorei
HAADFPGN_00329			Acyl carrier protein	acpP_2		394.246	258	104.863	351.992	509.153	258	104.442	418.313	459.413	258	103.8	412.433	484.654	Bdorei
HAADFPGN_00330			3-oxoacyl-[acyl-carrier-protein] synthase 2	fabF_1		71.7416	1191	1022.96	55.8684	788.348	1191	1024.78	82.6738	890.893	1191	1023.27	76.6826	888.321	Bdorei
HAADFPGN_00331			hypothetical protein			45.3514	954	785.963	40.7164	441.431	954	787.775	46.5724	385.798	954	786.276	48.7654	434.078	Bdorei
HAADFPGN_00332		Carbohydrate Esterases	Peptidoglycan-N-acetylglucosamine deacetylase			14.7622	693	524.976	12.7501	92.331	693	526.782	15.0586	83.415	693	525.28	16.4777	97.987	Bdorei
HAADFPGN_00333			Outer-membrane lipoprotein carrier protein	lolA		173.016	636	468	162.917	1051.73	636	469.788	184.223	910.068	636	468.296	171.908	911.374	Bdorei
HAADFPGN_00334			hypothetical protein			94.2988	543	375.161	82.6852	427.895	543	376.863	107.454	425.83	543	375.393	92.7571	394.197	Bdorei
HAADFPGN_00335			hypothetical protein			63.7139	393	227.25	60.0604	188.272	393	228.28	72.5334	174.115	393	227.065	58.5477	150.501	Bdorei
HAADFPGN_00336			hypothetical protein			69.4853	105	12.399	34.6632	5.928	105	12.564	104.559	13.814	105	12.755	69.2336	9.997	Bdorei
HAADFPGN_00337			hypothetical protein			6.61634	660	491.989	6.79897	46.141	660	493.784	6.69733	34.775	660	492.29	6.35273	35.405	Bdorei
HAADFPGN_00338			hypothetical protein			8.88828	285	127.42	12.4724	21.922	285	127.345	4.66779	6.251	285	126.572	9.52467	13.648	Bdorei
HAADFPGN_00339			hypothetical protein			1.18579	1185	1016.96	0.927825	13.016	1185	1018.77	1.58719	17.003	1185	1017.27	1.04234	12.004	Bdorei
HAADFPGN_00340		GlycosylTransferases	hypothetical protein			28.2065	1194	1025.96	19.5476	276.642	1194	1027.78	33.5971	363.102	1194	1026.28	31.4747	365.684	Bdorei
HAADFPGN_00341			Trans-aconitate 2-methyltransferase	tam		21.0095	3855	3686.96	20.2015	1027.41	3855	3688.78	21.6369	839.278	3855	3687.28	21.1902	884.549	Bdorei
HAADFPGN_00342			hypothetical protein			18.5651	1491	1322.96	17.7287	323.532	1491	1324.78	19.9794	278.326	1491	1323.28	17.9871	269.458	Bdorei
HAADFPGN_00343			hypothetical protein			30.9223	1665	1496.96	26.2483	542.007	1665	1498.78	33.1621	522.646	1665	1497.28	33.3565	565.409	Bdorei
HAADFPGN_00344			Phenylacetate-coenzyme A ligase			30.9279	1296	1127.96	27.6553	430.293	1296	1129.78	35.3284	419.706	1296	1128.28	29.8001	380.639	Bdorei
HAADFPGN_00345			hypothetical protein			143.934	576	408.078	143.658	808.659	576	409.824	141.91	611.559	576	408.34	146.235	676.009	Bdorei
HAADFPGN_00346			Sensor histidine kinase RcsC	rcsC_9		10.7064	2424	2255.96	11.1358	346.534	2424	2257.78	9.84136	233.649	2424	2256.28	11.1421	284.604	Bdorei
HAADFPGN_00347			hypothetical protein			27.9617	822	653.967	23.733	214.092	822	655.779	30.3748	209.459	822	654.278	29.7773	220.561	Bdorei
HAADFPGN_00348			hypothetical protein			72.8228	810	641.967	87.2262	772.417	810	643.779	68.068	460.796	810	642.278	63.1742	459.349	Bdorei
HAADFPGN_00349			hypothetical protein			63.8058	1923	1754.96	65.4659	1584.8	1923	1756.78	63.4041	1171.29	1923	1755.28	62.5473	1242.9	Bdorei
HAADFPGN_00350			hypothetical protein			81.0277	1539	1370.96	83.0183	1569.97	1539	1372.78	81.3197	1173.88	1539	1371.28	78.7451	1222.44	Bdorei
HAADFPGN_00351			ATP-dependent 6-phosphofructokinase 2	pfkA2		28.0711	1011	842.963	27.1204	315.353	1011	844.775	28.9152	256.86	1011	843.275	28.1778	269.003	Bdorei
HAADFPGN_00352			Sensor histidine kinase RcsC	rcsC_1		4.06645	4074	3905.96	4.26107	229.583	4074	3907.78	4.02288	165.309	4074	3906.28	3.91538	173.148	Bdorei
HAADFPGN_00353			TonB-dependent receptor SusC	susC_6		0.135387	3168	2999.96	0.193322	8	3168	3001.78	0.095074	3.001	3168	3000.28	0.117766	4	Bdorei
HAADFPGN_00354			hypothetical protein			0.376838	2049	1880.96	0.462497	12	2049	1882.78	0.151528	3	2049	1881.28	0.516489	11	Bdorei
HAADFPGN_00355			hypothetical protein			9.37786	780	611.969	10.9505	92.439	780	613.78	7.88903	50.917	780	612.278	9.29399	64.422	Bdorei
HAADFPGN_00356			Endo-4-O-sulfatase			10.9625	1437	1268.96	9.80107	171.559	1437	1270.78	11.7439	156.932	1437	1269.28	11.3424	162.983	Bdorei
HAADFPGN_00357		Glycoside Hydrolases	hypothetical protein			8.55246	1386	1217.96	7.85113	131.904	1386	1219.78	9.59596	123.083	1386	1218.28	8.21029	113.236	Bdorei
HAADFPGN_00358			hypothetical protein			7.06216	2076	1907.96	5.57201	146.647	2076	1909.78	8.55519	171.807	2076	1908.28	7.05928	152.504	Bdorei
HAADFPGN_00359			Arylsulfatase	atsA_1		9.88903	1554	1385.96	9.59814	183.498	1554	1387.78	9.48318	138.389	1554	1386.28	10.5858	166.132	Bdorei
HAADFPGN_00360			Ribonuclease 3	rnc		201.705	927	758.963	221.826	2322.34	927	760.776	190.637	1525.08	927	759.276	192.651	1655.96	Bdorei
HAADFPGN_00361			3-oxoacyl-[acyl-carrier-protein] synthase 2	fabF_2		1637.67	1266	1097.96	1508.92	22853.2	1266	1099.78	1714.23	19824.5	1266	1098.28	1689.87	21010.9	Bdorei
HAADFPGN_00362			Acyl carrier protein	acpP_3		4045.88	237	88.087	3918.9	4761.77	237	87.421	4042.79	3716.44	237	86.912	4175.94	4108.79	Bdorei
HAADFPGN_00363		Inosine monophosphate biosynthesis, PRPP + glutamine => IMP	Phosphoribosylglycinamide formyltransferase	purN		20.5383	579	411.072	17.9972	102.051	579	412.822	21.1962	92.013	579	411.335	22.4216	104.41	Bdorei
HAADFPGN_00364			hypothetical protein			16.666	546	378.15	18.8048	98.09	546	379.856	15.0772	60.224	546	378.386	16.1162	69.036	Bdorei
HAADFPGN_00365			TonB-dependent receptor SusC	susC_7		2.04827	3042	2873.96	1.97121	78.146	3042	2875.78	2.02161	61.134	3042	2874.28	2.152	70.025	Bdorei
HAADFPGN_00366			hypothetical protein			1.64061	1704	1535.96	1.74867	37.049	1704	1537.78	1.79349	29.002	1704	1536.28	1.37967	23.995	Bdorei
HAADFPGN_00367			hypothetical protein			42.1721	867	698.964	39.193	377.881	867	700.778	46.1893	340.37	867	699.277	41.1339	325.634	Bdorei
HAADFPGN_00368			hypothetical protein			16.687	927	758.963	13.4867	141.194	927	760.776	18.3706	146.964	927	759.276	18.2037	156.473	Bdorei
HAADFPGN_00369			Fimbrium subunit Fim1C	fim1C_1		22.3846	1248	1079.96	23.7653	354.033	1248	1081.78	21.8415	248.456	1248	1080.28	21.5471	263.514	Bdorei
HAADFPGN_00370			hypothetical protein			19.6958	984	815.963	19.0707	214.649	984	817.775	20.9652	180.286	984	816.275	19.0515	176.054	Bdorei
HAADFPGN_00371			hypothetical protein			9.6207	1710	1541.96	10.4205	221.644	1710	1543.78	8.74312	141.932	1710	1542.28	9.69843	169.334	Bdorei
HAADFPGN_00372			hypothetical protein			47.7873	510	342.3	47.8586	225.974	510	343.934	47.3374	171.202	510	342.493	48.1659	186.755	Bdorei
HAADFPGN_00373			hypothetical protein			33.8802	804	635.967	35.9455	315.334	804	637.779	34.2108	229.437	804	636.278	31.4844	226.789	Bdorei
HAADFPGN_00374			hypothetical protein			15.3468	2655	2486.96	15.3576	526.848	2655	2488.78	15.3192	400.914	2655	2487.28	15.3636	432.611	Bdorei
HAADFPGN_00375			hypothetical protein			19.065	966	797.963	21.4988	236.64	966	799.775	16.6731	140.221	966	798.276	19.0232	171.917	Bdorei
HAADFPGN_00376			hypothetical protein			57.0818	120	16.636	61.114	14.024	120	16.63	62.7078	10.966	120	16.764	47.4234	9	Bdorei
HAADFPGN_00377			Erythronate-4-phosphate dehydrogenase	pdxB		32.1826	1026	857.963	33.8484	400.589	1026	859.775	31.8491	287.946	1026	858.275	30.8504	299.756	Bdorei
HAADFPGN_00378		GlycosylTransferases	hypothetical protein			59.4518	1032	863.963	52.1154	621.089	1032	865.775	63.7859	580.71	1032	864.275	62.4541	611.073	Bdorei
HAADFPGN_00379			Lipid A biosynthesis lauroyltransferase	lpxL_2		69.9539	924	755.963	67.6609	705.555	924	757.776	71.6335	570.803	924	756.276	70.5671	604.176	Bdorei
HAADFPGN_00380			UDP-galactopyranose mutase	glf		117.483	1107	938.963	110.566	1432.06	1107	940.775	122.775	1214.58	1107	939.275	119.109	1266.54	Bdorei
HAADFPGN_00381			hypothetical protein			171.896	717	548.975	159.691	1209.27	717	550.781	177.651	1028.91	717	549.279	178.348	1109.03	Bdorei
HAADFPGN_00382			hypothetical protein			207.032	753	584.969	192.374	1552.29	753	586.78	214.301	1322.29	753	585.278	214.42	1420.72	Bdorei
HAADFPGN_00383		GlycosylTransferases	Galactofuranosyltransferase GlfT1	glfT1_1		117.059	900	731.963	113.513	1146.11	900	733.778	118.938	917.729	900	732.276	118.725	984.23	Bdorei
HAADFPGN_00384			hypothetical protein			92.6429	912	743.963	98.607	1011.93	912	745.776	87.3387	684.927	912	744.276	91.9828	775.036	Bdorei
HAADFPGN_00385		GlycosylTransferases	hypothetical protein			50.7701	894	725.963	59.7927	598.763	894	727.778	46.9772	359.514	894	726.277	45.5402	374.437	Bdorei
HAADFPGN_00386		GlycosylTransferases	GalNAc-alpha-(1->4)-GalNAc-alpha-(1->3)-diNAcBac-PP-undecaprenol alpha-1,4-N-acetyl-D-galactosaminyltransferase	pglH		26.608	1179	1010.96	28.9812	404.152	1179	1012.77	26.2095	279.126	1179	1011.27	24.6333	282.015	Bdorei
HAADFPGN_00387			hypothetical protein			95.6548	915	746.963	108.396	1116.88	915	748.776	89.4668	704.438	915	747.276	89.1013	753.782	Bdorei
HAADFPGN_00388			Putative multidrug export ATP-binding/permease protein			166.577	1839	1670.96	159.322	3672.26	1839	1672.78	172.094	3027.14	1839	1671.28	168.315	3184.58	Bdorei
HAADFPGN_00389			tRNA-Arg(ccg)			292.403	99	11.133	286.521	44	99	11.433	332.709	40	99	11.641	257.98	33.997	Bdorei
HAADFPGN_00390		GlycosylTransferases	hypothetical protein			36.8735	984	815.963	38.0706	428.501	984	817.775	37.5389	322.808	984	816.275	35.011	323.535	Bdorei
HAADFPGN_00391			Phosphoglycerol transferase I	mdoB		18.7128	2028	1859.96	17.4682	448.172	2028	1861.78	19.292	377.688	2028	1860.28	19.3782	408.103	Bdorei
HAADFPGN_00392		GlycosylTransferases	putative glycosyltransferase			29.018	966	797.963	21.7862	239.804	966	799.775	32.1566	270.437	966	798.276	33.1112	299.232	Bdorei
HAADFPGN_00393			hypothetical protein			21.9149	375	209.972	19.988	57.893	375	210.839	20.0835	44.527	375	209.685	25.6732	60.944	Bdorei
HAADFPGN_00394		GlycosylTransferases	Undecaprenyl phosphate-alpha-4-amino-4-deoxy-L-arabinose arabinosyl transferase	arnT		42.9016	1725	1556.96	38.9763	837.088	1725	1558.78	43.0764	706.077	1725	1557.28	46.652	822.463	Bdorei
HAADFPGN_00395			hypothetical protein			116.594	1827	1658.96	114.465	2619.41	1827	1660.78	120.285	2100.63	1827	1659.28	115.033	2160.84	Bdorei
HAADFPGN_00396			Ribonuclease H	rnhA		142.75	627	459.006	138.116	874.491	627	460.793	147.145	712.987	627	459.297	142.99	743.499	Bdorei
HAADFPGN_00397		Aminoacyl-tRNA biosynthesis, eukaryotes	Arginine--tRNA ligase	argS		222.711	1821	1652.96	195.439	4456.22	1821	1654.78	236.556	4116.26	1821	1653.28	236.137	4419.66	Bdorei
HAADFPGN_00398			Low specificity L-threonine aldolase	ltaE		28.7817	1017	848.963	23.082	270.305	1017	850.775	34.1683	305.681	1017	849.275	29.0949	279.734	Bdorei
HAADFPGN_00399			hypothetical protein			18.1962	2766	2597.96	18.0199	645.77	2766	2599.78	18.5337	506.672	2766	2598.28	18.0349	530.493	Bdorei
HAADFPGN_00400			hypothetical protein			18.154	1578	1409.96	19.1228	371.922	1578	1411.78	16.3139	242.189	1578	1410.28	19.0251	303.746	Bdorei
HAADFPGN_00401		Fructose and mannose metabolism	Mannose-6-phosphate isomerase ManA	manA		420.788	972	803.963	452.867	5022.25	972	805.775	401.67	3403.4	972	804.275	407.827	3713.31	Bdorei
HAADFPGN_00402		Entner-Doudoroff pathway, glucose-6P => glyceraldehyde-3P + pyruvate	6-phosphogluconolactonase	pgl_1		14.6369	1167	998.963	18.0414	248.606	1167	1000.77	12.7374	134.044	1167	999.275	13.1319	148.557	Bdorei
HAADFPGN_00403			transfer-messenger RNA, SsrA	ssrA		79458.6	395	229.18	80708	255144	395	230.227	77386.8	187349	395	229.006	80281.1	208133	Bdorei
HAADFPGN_00404		Glycoside Hydrolases	hypothetical protein			13.2665	1326	1157.96	11.0965	177.244	1326	1159.78	14.3591	175.117	1326	1158.28	14.3439	188.087	Bdorei
HAADFPGN_00405			Putative metal chaperone YciC	yciC		58.4008	1224	1055.96	60.6363	883.229	1224	1057.78	56.4266	627.634	1224	1056.28	58.1395	695.231	Bdorei
HAADFPGN_00406		Carbohydrate-Binding Modules,Glycoside Hydrolases	hypothetical protein			0.590133	2868	2699.96	0.698111	26	2868	2701.78	0.54889	15.594	2868	2700.28	0.523397	16	Bdorei
HAADFPGN_00407			hypothetical protein			0.588118	1719	1550.96	0.560903	12	1719	1552.78	0.577092	9.423	1719	1551.28	0.626359	11	Bdorei
HAADFPGN_00408			TonB-dependent receptor SusC	susC_8		0.318418	3249	3080.96	0.25883	11	3249	3082.78	0.524419	17	3249	3081.28	0.172005	6	Bdorei
HAADFPGN_00409			Sensor histidine kinase RcsC	rcsC_11		1.50862	4473	4304.96	1.78683	106.107	4473	4306.77	1.30283	59.002	4473	4305.27	1.43621	70	Bdorei
HAADFPGN_00410		Glycoside Hydrolases	hypothetical protein			1.50135	1407	1238.96	1.46281	25	1407	1240.78	1.68713	22.013	1407	1239.28	1.3541	18.998	Bdorei
HAADFPGN_00411			hypothetical protein			3.32471	495	327.407	3.76417	17	495	328.987	2.97402	10.288	495	327.566	3.23594	12	Bdorei
HAADFPGN_00412			hypothetical protein			2.01464	402	235.952	2.7652	9	402	237.064	1.20344	3	402	235.815	2.07528	5.54	Bdorei
HAADFPGN_00413			hypothetical protein			1.57707	234	85.77	0	0	234	85.062	1.11798	1	234	84.581	3.61322	3.46	Bdorei
HAADFPGN_00414			Adaptive-response sensory-kinase SasA	sasA_2		1.49653	405	238.873	1.82092	6	405	240.003	1.18871	3	405	238.741	1.47997	4	Bdorei
HAADFPGN_00415		Glycoside Hydrolases	Unsaturated glucuronyl hydrolase			23.422	1227	1058.96	19.5732	285.913	1227	1060.78	24.2496	270.493	1227	1059.28	26.4433	317.107	Bdorei
HAADFPGN_00416		NADH:quinone oxidoreductase, prokaryotes	NAD(P)H-quinone oxidoreductase subunit 2	ndhB		59.8851	1422	1253.96	58.2354	1007.31	1422	1255.78	59.3019	783.086	1422	1254.28	62.1179	882.043	Bdorei
HAADFPGN_00417		NADH:quinone oxidoreductase, prokaryotes	NAD(P)H-quinone oxidoreductase chain 4 1	ndhD1		54.1771	1482	1313.96	44.7274	810.679	1482	1315.78	60.2427	833.519	1482	1314.28	57.5612	856.44	Bdorei
HAADFPGN_00418		NADH:quinone oxidoreductase, prokaryotes	NADH-quinone oxidoreductase subunit L	nuoL		68.37	1902	1733.96	58.8226	1406.94	1902	1735.78	74.4654	1359.18	1902	1734.28	71.8221	1410.12	Bdorei
HAADFPGN_00419		NAD(P)H:quinone oxidoreductase, chloroplasts and cyanobacteria	NADH-quinone oxidoreductase subunit K	nuoK		138.069	300	140.569	123.736	239.927	300	140.605	132.503	195.909	300	139.79	157.968	249.992	Bdorei
HAADFPGN_00420		NADH:quinone oxidoreductase, prokaryotes	hypothetical protein			64.6453	504	336.338	59.8311	277.585	504	337.952	62.2889	221.358	504	336.517	71.8159	273.595	Bdorei
HAADFPGN_00421		NADH:quinone oxidoreductase, prokaryotes	NADH-quinone oxidoreductase subunit I	nuoI		91.9407	453	285.852	82.439	325.061	453	287.264	92.4789	279.353	453	285.915	100.904	326.608	Bdorei
HAADFPGN_00422		NADH:quinone oxidoreductase, prokaryotes	NADH-quinone oxidoreductase subunit H	nuoH		64.0085	1077	908.963	49.7235	623.448	1077	910.775	70.2486	672.787	1077	909.275	72.0534	741.704	Bdorei
HAADFPGN_00423		NADH:quinone oxidoreductase, prokaryotes	NADH-quinone oxidoreductase subunit C/D	nuoC		79.6249	1560	1391.96	70.3245	1350.29	1560	1393.78	83.5901	1225.11	1560	1392.28	84.9602	1339.12	Bdorei
HAADFPGN_00424		NADH:quinone oxidoreductase, prokaryotes	NADH-quinone oxidoreductase subunit 6	nqo6		87.5098	597	429.036	76.2067	451.003	597	430.806	93.2409	422.394	597	429.317	93.0817	452.4	Bdorei
HAADFPGN_00425		NADH:quinone oxidoreductase, prokaryotes	NAD(P)H-quinone oxidoreductase subunit 3	ndhC		90.4381	351	187.217	86.7925	224.14	351	187.845	93.8644	185.408	351	186.785	90.6575	191.702	Bdorei
HAADFPGN_00426			hypothetical protein			228.935	378	212.826	261.585	767.943	378	213.731	220.782	496.204	378	212.565	204.44	491.97	Bdorei
HAADFPGN_00427			Trk system potassium uptake protein TrkH	trkH_1		44.4478	1455	1286.96	47.3676	840.89	1455	1288.78	45.2022	612.584	1455	1287.28	40.7738	594.2	Bdorei
HAADFPGN_00428			Trk system potassium uptake protein TrkA	trkA		95.8589	1341	1172.96	97.5873	1578.95	1341	1174.78	97.963	1210.17	1341	1173.28	92.0265	1222.34	Bdorei
HAADFPGN_00429			1-deoxy-D-xylulose-5-phosphate synthase	dxs_1		128.286	1935	1766.96	132.388	3226.78	1935	1768.78	126.949	2361.19	1935	1767.28	125.521	2511.32	Bdorei
HAADFPGN_00430			hypothetical protein			23.1127	987	818.963	24.0372	271.544	987	820.775	21.9077	189.082	987	819.275	23.3931	216.969	Bdorei
HAADFPGN_00431			Alanine racemase			45.3145	2466	2297.96	42.6629	1352.34	2466	2299.78	47.1131	1139.35	2466	2298.28	46.1676	1201.21	Bdorei
HAADFPGN_00432			hypothetical protein			61.7917	564	396.102	52.6905	287.894	564	397.834	70.0674	293.121	564	396.358	62.6171	280.971	Bdorei
HAADFPGN_00433		Glycoside Hydrolases	hypothetical protein			0.880333	1305	1136.96	0.736473	11.55	1305	1138.78	0.739476	8.855	1305	1137.28	1.16505	15	Bdorei
HAADFPGN_00434		Glycoside Hydrolases	Beta-galactosidase	lacZ_5		1.30158	2961	2792.96	1.02397	39.45	2961	2794.78	1.29915	38.18	2961	2793.28	1.58162	50.015	Bdorei
HAADFPGN_00435		Glycoside Hydrolases	hypothetical protein			0.423038	2760	2591.96	0.30766	11	2760	2593.78	0.586627	16	2760	2592.28	0.374828	11	Bdorei
HAADFPGN_00436			hypothetical protein			20.4077	696	527.976	26.0921	190.027	696	529.782	16.9018	94.159	696	528.28	18.2291	109.021	Bdorei
HAADFPGN_00437			Ulvan-active sulfatase			1.93223	1434	1265.96	2.00429	35.001	1434	1267.78	1.80028	24	1434	1266.28	1.99212	28.558	Bdorei
HAADFPGN_00438			hypothetical protein			1.78178	1803	1634.96	1.70787	38.517	1803	1636.78	1.39457	24.003	1803	1635.28	2.2429	41.522	Bdorei
HAADFPGN_00439			TonB-dependent receptor P3			1.06287	3408	3239.96	1.1296	50.484	3408	3241.78	1.05607	36	3408	3240.28	1.00295	36.791	Bdorei
HAADFPGN_00440			hypothetical protein			29.7471	975	806.963	31.559	351.293	975	808.775	29.6135	251.852	975	807.275	28.0689	256.524	Bdorei
HAADFPGN_00441			ECF RNA polymerase sigma factor RpoE	rpoE_1		15.1828	582	414.066	18.272	104.363	582	415.82	12.8474	56.176	582	414.332	14.4289	67.68	Bdorei
HAADFPGN_00442		Carbohydrate-Binding Modules,Glycoside Hydrolases	Non-reducing end alpha-L-arabinofuranosidase BoGH43B			14.2445	1650	1481.96	11.8344	241.922	1650	1483.78	15.1138	235.815	1650	1482.28	15.7854	264.89	Bdorei
HAADFPGN_00443		Glycoside Hydrolases	hypothetical protein			14.54	1320	1151.96	13.7004	217.702	1320	1153.78	14.5697	176.767	1320	1152.28	15.35	200.237	Bdorei
HAADFPGN_00444		Glycoside Hydrolases	hypothetical protein			0.901033	2307	2138.96	0.881207	26	2307	2140.78	1.24382	28	2307	2139.28	0.57807	14	Bdorei
HAADFPGN_00445			SusD-like protein P2			0.776845	1695	1526.96	0.71215	15	1695	1528.78	0.808674	13	1695	1527.28	0.809711	14	Bdorei
HAADFPGN_00446			TonB-dependent receptor P3			0.507949	3222	3053.96	0.569712	24	3222	3055.78	0.404636	13.002	3222	3054.28	0.5495	19	Bdorei
HAADFPGN_00447			hypothetical protein			3.3602	1014	845.963	3.35901	39.197	1014	847.775	3.59027	32.006	1014	846.275	3.13133	30	Bdorei
HAADFPGN_00448			ECF RNA polymerase sigma factor SigW	sigW_1		25.9066	594	426.041	27.3682	160.838	594	427.808	26.4527	119	594	426.319	23.8988	115.343	Bdorei
HAADFPGN_00449			hypothetical protein			76.2025	681	512.983	71.0121	502.49	681	514.782	81.0939	438.976	681	513.281	76.5015	444.535	Bdorei
HAADFPGN_00450			hypothetical protein			0.631924	1362	1193.96	0.30359	5	1362	1195.78	0.556698	7	1362	1194.28	1.03548	14	Bdorei
HAADFPGN_00451			hypothetical protein			9.46149	588	420.053	9.74782	56.481	588	421.814	7.66808	34.012	588	420.325	10.9686	52.193	Bdorei
HAADFPGN_00452			hypothetical protein			1.15944	945	776.963	1.11967	12	945	778.776	0.76766	6.287	945	777.276	1.59101	14	Bdorei
HAADFPGN_00453			TonB-dependent receptor P3			1.25595	3357	3188.96	1.18842	52.277	3357	3190.78	1.22202	41.002	3357	3189.28	1.35742	49.01	Bdorei
HAADFPGN_00454			SusD-like protein P2			2.28365	1611	1442.96	1.99572	39.723	1611	1444.78	2.23901	34.016	1611	1443.28	2.61623	42.747	Bdorei
HAADFPGN_00455		Glycoside Hydrolases, Galactose metabolism	Beta-galactosidase	lacZ_6		1.24172	2961	2792.96	1.16833	45.011	2961	2794.78	1.12426	33.04	2961	2793.28	1.43257	45.301	Bdorei
HAADFPGN_00456		Glycoside Hydrolases	hypothetical protein			1.67974	1128	959.963	1.67301	22.154	1128	961.775	1.29076	13.054	1128	960.275	2.07546	22.563	Bdorei
HAADFPGN_00457		Carbohydrate-Binding Modules,Glycoside Hydrolases	Non-reducing end alpha-L-arabinofuranosidase BoGH43A			3.05748	1557	1388.96	2.05161	39.308	1557	1390.78	3.3641	49.199	1557	1389.28	3.75674	59.085	Bdorei
HAADFPGN_00458			HTH-type transcriptional activator RhaR	rhaR_3		10.6738	2847	2678.96	12.1463	448.853	2847	2680.78	10.9881	309.75	2847	2679.28	8.88689	269.555	Bdorei
HAADFPGN_00459		Carbohydrate-Binding Modules,Glycoside Hydrolases	Beta-xylosidase			12.2157	1635	1466.96	10.3432	209.298	1635	1468.78	12.1303	187.351	1635	1467.28	14.1736	235.435	Bdorei
HAADFPGN_00460		Glycoside Hydrolases	Beta-glucuronidase			2.73179	2979	2810.96	2.19725	85.197	2979	2812.78	3.11994	92.281	2979	2811.28	2.87818	91.601	Bdorei
HAADFPGN_00461		Glycoside Hydrolases	Unsaturated glucuronyl hydrolase			10.5183	1191	1022.96	9.36079	132.088	1191	1024.78	10.7724	116.083	1191	1023.27	11.4219	132.315	Bdorei
HAADFPGN_00462		Glycoside Hydrolases	hypothetical protein			14.3804	1230	1061.96	13.5445	198.41	1230	1063.78	15.588	174.368	1230	1062.28	14.0086	168.466	Bdorei
HAADFPGN_00463		Glycoside Hydrolases	hypothetical protein			0.866164	3345	3176.96	0.798663	35	3345	3178.78	1.07699	36	3345	3177.28	0.722833	26	Bdorei
HAADFPGN_00464		Glycoside Hydrolases, Galactose metabolism	Beta-galactosidase	lacZ_7		2.33777	2868	2699.96	1.77276	66.024	2868	2701.78	2.8523	81.035	2868	2700.28	2.38824	73.007	Bdorei
HAADFPGN_00465		Polysaccharide Lyases	hypothetical protein			0.68756	2694	2525.96	0.688798	24	2694	2527.78	0.639608	17.001	2694	2526.28	0.734274	21	Bdorei
HAADFPGN_00466			TonB-dependent receptor P26			1.20675	3009	2840.96	1.1483	45	3009	2842.78	1.10393	33	3009	2841.28	1.36802	44.003	Bdorei
HAADFPGN_00467			SusD-like protein P2			1.61726	1614	1445.96	1.8049	36	1614	1447.78	1.64214	25	1614	1446.28	1.40474	23	Bdorei
HAADFPGN_00468		Glycoside Hydrolases	Unsaturated glucuronyl hydrolase			2.1641	1191	1022.96	2.39699	33.824	1191	1024.78	2.24813	24.226	1191	1023.27	1.84716	21.398	Bdorei
HAADFPGN_00469		Glycoside Hydrolases	hypothetical protein			3.49462	1233	1064.96	4.02865	59.182	1233	1066.78	2.83975	31.855	1233	1065.28	3.61544	43.602	Bdorei
HAADFPGN_00470		Glycoside Hydrolases	hypothetical protein			16.0443	2550	2381.96	13.4534	442.038	2550	2383.78	16.8385	422.083	2550	2382.28	17.8411	481.165	Bdorei
HAADFPGN_00471			Sensor histidine kinase RcsC	rcsC_12		7.16798	4254	4085.96	6.40654	361.086	4254	4087.78	7.28678	313.222	4254	4086.28	7.8106	361.321	Bdorei
HAADFPGN_00472			Lactaldehyde dehydrogenase	aldA		22.5423	1437	1268.96	20.0933	351.717	1437	1270.78	22.4854	300.468	1437	1269.28	25.048	359.923	Bdorei
HAADFPGN_00473		Glycoside Hydrolases	hypothetical protein			3.18066	1005	836.963	2.4312	28.068	1005	838.775	3.62928	32.011	1005	837.275	3.48149	33	Bdorei
HAADFPGN_00474		Glycoside Hydrolases	hypothetical protein			33.2753	1464	1295.96	31.0748	555.511	1464	1297.78	34.0699	464.943	1464	1296.28	34.6813	508.947	Bdorei
HAADFPGN_00475			hypothetical protein			21.2101	738	569.969	21.8292	171.626	738	571.78	22.1127	132.953	738	570.279	19.6883	127.109	Bdorei
HAADFPGN_00476			hypothetical protein			48.3864	3327	3158.96	47.8345	2084.39	3327	3160.78	48.1043	1598.85	3327	3159.28	49.2203	1760.4	Bdorei
HAADFPGN_00477			Hexuronate transporter	exuT		7.54144	1476	1307.96	5.65366	102.004	1476	1309.78	9.74621	134.234	1476	1308.28	7.22445	107	Bdorei
HAADFPGN_00478			4-deoxy-L-threo-5-hexosulose-uronate ketol-isomerase	kduI_1		41.747	957	788.963	35.1644	382.695	957	790.775	46.0742	383.124	957	789.276	44.0024	393.175	Bdorei
HAADFPGN_00479		PTS system, galactitol-specific II component	PTS system galactitol-specific EIIC component	gatC		12.4544	1392	1223.96	9.96001	168.159	1392	1225.78	13.3144	171.617	1392	1224.28	14.0889	195.271	Bdorei
HAADFPGN_00480		Glycoside Hydrolases	Unsaturated rhamnogalacturonyl hydrolase YteR	yteR_1		1.24644	1230	1061.96	1.02398	15	1230	1063.78	1.96696	22.003	1230	1062.28	0.748385	9	Bdorei
HAADFPGN_00481		Carbohydrate Esterases	Pectinesterase A	pemA		2.45877	951	782.963	3.14808	34	951	784.775	2.42364	20.001	951	783.276	1.8046	16.002	Bdorei
HAADFPGN_00482			TonB-dependent receptor P26			2.56668	3231	3062.96	2.50746	105.942	3231	3064.78	2.68343	86.48	3231	3063.28	2.50914	87.014	Bdorei
HAADFPGN_00483			hypothetical protein			4.31261	2154	1985.96	4.5973	125.941	2154	1987.78	4.24211	88.67	2154	1986.28	4.09841	92.159	Bdorei
HAADFPGN_00484			hypothetical protein			1.36453	177	45.535	0	0	177	44.882	2.11882	1	177	44.731	1.97476	1	Bdorei
HAADFPGN_00485		Glycoside Hydrolases	Hercynine oxygenase	egtB		6.90213	2022	1853.96	6.42881	164.408	2022	1855.78	7.1789	140.092	2022	1854.28	7.09867	149.016	Bdorei
HAADFPGN_00486			TonB-dependent receptor P3			3.37548	3411	3242.96	3.42843	153.366	3411	3244.78	3.23604	110.415	3411	3243.28	3.46198	127.113	Bdorei
HAADFPGN_00487			hypothetical protein			2.45593	2037	1868.96	2.50011	64.454	2037	1870.78	2.60455	51.237	2037	1869.28	2.26314	47.892	Bdorei
HAADFPGN_00488		Glycoside Hydrolases	hypothetical protein			2.30374	1500	1331.96	2.41349	44.344	1500	1333.78	2.12324	29.779	1500	1332.28	2.37449	35.813	Bdorei
HAADFPGN_00489			hypothetical protein			2.19365	1608	1439.96	1.76217	35.002	1608	1441.78	2.24291	34.005	1608	1440.28	2.57586	42	Bdorei
HAADFPGN_00490			hypothetical protein			1.68802	2547	2378.96	1.36152	44.679	2547	2380.78	1.67765	42	2547	2379.28	2.02488	54.541	Bdorei
HAADFPGN_00491		Carbohydrate Esterases	hypothetical protein			3.0912	1521	1352.96	2.94712	55.002	1521	1354.78	3.58502	51.073	1521	1353.28	2.74147	42	Bdorei
HAADFPGN_00492			hypothetical protein			2.34801	564	396.102	2.74687	15.008	564	397.834	1.43424	6	564	396.358	2.86292	12.846	Bdorei
HAADFPGN_00493			hypothetical protein			1.96334	933	764.963	1.80126	19.007	933	766.776	2.10851	17.001	933	765.276	1.98024	17.156	Bdorei
HAADFPGN_00494			TonB-dependent receptor P3			0.503472	3300	3131.96	0.694404	30	3300	3133.78	0.182082	6	3300	3132.28	0.633931	22.479	Bdorei
HAADFPGN_00495			SusD-like protein P2			1.05704	1689	1520.96	0.960205	20.145	1689	1522.78	0.875207	14.014	1689	1521.28	1.33572	23.004	Bdorei
HAADFPGN_00496		Glycoside Hydrolases, Galactose metabolism	Beta-galactosidase	lacZ_8		0.933473	3036	2867.96	1.00792	39.874	3036	2869.78	0.960995	29	3036	2868.28	0.831502	27	Bdorei
HAADFPGN_00497		Glycoside Hydrolases	Beta-galactosidase	lacZ_9		2.58064	3369	3200.96	2.52452	111.468	3369	3202.78	2.56835	86.499	3369	3201.28	2.64906	96.006	Bdorei
HAADFPGN_00498		Glycoside Hydrolases, Starch and sucrose metabolism	hypothetical protein			3.79839	2385	2216.96	4.03689	123.452	2385	2218.78	3.8055	88.788	2385	2217.28	3.55278	89.18	Bdorei
HAADFPGN_00499		Carbohydrate Esterases	hypothetical protein			4.53118	2001	1832.96	4.54833	115	2001	1834.78	4.40567	85.001	2001	1833.28	4.63954	96.29	Bdorei
HAADFPGN_00500			hypothetical protein			12.4286	492	324.434	15.8925	71.123	492	326.001	14.0456	48.149	492	324.583	7.3478	27	Bdorei
HAADFPGN_00501		Polysaccharide Lyases	hypothetical protein			0.931913	1614	1445.96	0.952586	19	1614	1447.78	0.743791	11.324	1614	1446.28	1.09936	18	Bdorei
HAADFPGN_00502		Carbohydrate Esterases	hypothetical protein			1.54996	1161	992.963	2.19745	30.098	1161	994.775	0.833028	8.714	1161	993.275	1.61941	18.21	Bdorei
HAADFPGN_00503		Carbohydrate Esterases	hypothetical protein			3.03131	1728	1559.96	3.20222	68.906	1728	1561.78	2.61981	43.025	1728	1560.28	3.2719	57.794	Bdorei
HAADFPGN_00504			Sensor histidine kinase RcsC	rcsC_13		4.26065	4401	4232.96	4.57484	267.124	4401	4234.77	4.33646	193.106	4401	4233.27	3.87064	185.498	Bdorei
HAADFPGN_00505			hypothetical protein			5.35449	735	566.971	6.41061	50.136	735	568.78	4.5143	27	735	567.279	5.13857	33	Bdorei
HAADFPGN_00506			hypothetical protein			18.7539	2442	2273.96	17.4649	547.826	2442	2275.78	20.1833	483.004	2442	2274.28	18.6134	479.236	Bdorei
HAADFPGN_00507			N-acetylhexosamine 1-kinase	nahK		45.0023	1083	914.963	39.1917	494.64	1083	916.775	48.4938	467.496	1083	915.275	47.3214	490.331	Bdorei
HAADFPGN_00508			hypothetical protein			1.24511	2244	2075.96	1.5017	43.003	2244	2077.78	1.51038	33	2244	2076.28	0.723241	17	Bdorei
HAADFPGN_00509		Inosine monophosphate biosynthesis, PRPP + glutamine => IMP	Bifunctional purine biosynthesis protein PurH	purH_1		246.19	1524	1355.96	214.946	4020.4	1524	1357.78	264.959	3782.99	1524	1356.28	258.663	3971.58	Bdorei
HAADFPGN_00510			Cell shape-determining protein Mbl	mbl		291.978	1023	854.963	265.918	3136.08	1023	856.775	300.7	2709.13	1023	855.275	309.317	2994.95	Bdorei
HAADFPGN_00511			Cell shape-determining protein MreC	mreC		213.517	849	680.964	208.514	1958.63	849	682.778	213.273	1531.24	849	681.277	218.764	1687.26	Bdorei
HAADFPGN_00512			hypothetical protein			106.181	501	333.362	98.6887	453.813	501	334.962	107.775	379.612	501	333.532	112.079	423.196	Bdorei
HAADFPGN_00513			Peptidoglycan D,D-transpeptidase MrdA	mrdA		42.7839	1851	1682.96	42.6848	990.924	1851	1684.78	46.4869	823.571	1851	1683.28	39.1799	746.619	Bdorei
HAADFPGN_00514			Peptidoglycan glycosyltransferase MrdB	mrdB_1		26.1878	1455	1286.96	24.5951	436.624	1455	1288.78	25.9745	352.008	1455	1287.28	27.9938	407.957	Bdorei
HAADFPGN_00515			hypothetical protein			26.5492	498	330.384	28.5214	129.982	498	331.972	26.5703	92.753	498	330.55	24.5559	91.891	Bdorei
HAADFPGN_00516			hypothetical protein			136.812	1515	1346.96	128.359	2384.93	1515	1348.78	138.403	1962.97	1515	1347.28	143.673	2191.36	Bdorei
HAADFPGN_00517		DNA polymerase III complex, bacteria	hypothetical protein			74.689	1125	956.963	63.0756	832.624	1125	958.775	82.0648	827.376	1125	957.275	78.9267	855.345	Bdorei
HAADFPGN_00518		Reductive acetyl-CoA pathway (Wood-Ljungdahl pathway)	5,10-methylenetetrahydrofolate reductase	metF_1		87.7673	954	785.963	74.3352	805.914	954	787.775	96.1264	796.295	954	786.276	92.8402	826.403	Bdorei
HAADFPGN_00519			Cardiolipin synthase	cls		32.2607	1296	1127.96	35.0981	546.098	1296	1129.78	29.4961	350.418	1296	1128.28	32.188	411.14	Bdorei
HAADFPGN_00520			hypothetical protein			0.745483	339	175.995	1.23574	3	339	176.509	0.53877	1	339	175.488	0.461938	0.918	Bdorei
HAADFPGN_00521			hypothetical protein			0.349725	2070	1901.96	0.381194	10.001	2070	1903.78	0.199809	4	2070	1902.28	0.468171	10.082	Bdorei
HAADFPGN_00522			hypothetical protein			2.23257	384	218.583	1.98995	6	384	219.531	3.89868	9	384	218.358	0.80907	2	Bdorei
HAADFPGN_00523			hypothetical protein			12.1501	1221	1052.96	11.8098	171.533	1221	1054.78	11.7834	130.695	1221	1053.28	12.857	153.307	Bdorei
HAADFPGN_00524			hypothetical protein			9.59491	636	468	8.13612	52.524	636	469.788	9.03941	44.655	636	468.296	11.6092	61.547	Bdorei
HAADFPGN_00525			hypothetical protein			12.1784	1173	1004.96	12.1907	168.993	1173	1006.77	11.833	125.272	1173	1005.27	12.5116	142.39	Bdorei
HAADFPGN_00526			ATP-dependent DNA helicase Rep	rep_1		10.2933	1770	1601.96	10.9257	241.431	1770	1603.78	9.56259	161.268	1770	1602.28	10.3915	188.494	Bdorei
HAADFPGN_00527			DNA replication and repair protein RecF	recF_1		8.43723	2076	1907.96	10.3392	272.114	2076	1909.78	8.11379	162.943	2076	1908.28	6.85865	148.17	Bdorei
HAADFPGN_00528			hypothetical protein			0	108	13.144	0	0	108	13.272	0	0	108	13.442	0	0	Bdorei
HAADFPGN_00529			hypothetical protein			0.070964	5763	5594.96	0.064786	5	5763	5596.77	0.084958	5	5763	5595.27	0.063148	4	Bdorei
HAADFPGN_00530			hypothetical protein			0.132293	573	405.085	0.178962	1	573	406.827	0	0	573	405.347	0.217918	1	Bdorei
HAADFPGN_00531			DNA topoisomerase 3	topB_1		0.0910277	2100	1931.96	0.037583	1.002	2100	1933.78	0.098355	2	2100	1932.28	0.137145	3	Bdorei
HAADFPGN_00532			hypothetical protein			0.0877763	1500	1331.96	0.054427	1	1500	1333.78	0.1426	2	1500	1332.28	0.066302	1	Bdorei
HAADFPGN_00533			HTH-type transcriptional activator RhaS	rhaS_2		20.054	1791	1622.96	21.3321	477.566	1791	1624.78	19.7832	338.002	1791	1623.28	19.0466	350.017	Bdorei
HAADFPGN_00534			hypothetical protein			0	312	151.294	0	0	312	151.506	0	0	312	150.643	0	0	Bdorei
HAADFPGN_00535			hypothetical protein			0.647344	1131	962.963	0.67755	9	1131	964.775	0.9857	10	1131	963.275	0.278782	3.04	Bdorei
HAADFPGN_00536			hypothetical protein			2.06168	888	719.963	2.0143	20.004	888	721.778	1.84457	14	888	720.277	2.32618	18.968	Bdorei
HAADFPGN_00537			Putative fimbrium subunit Fim1C	fim1C_2		3.45206	963	794.963	2.09785	23.005	963	796.775	3.70436	31.037	963	795.276	4.55397	41.001	Bdorei
HAADFPGN_00538			Putative fimbrium tip subunit Fim1C			3.21195	1767	1598.96	2.04024	45	1767	1600.78	4.33689	73.002	1767	1599.28	3.25873	59	Bdorei
HAADFPGN_00539			Adenosine deaminase	add_1		3.47612	1467	1298.96	3.12573	56.007	1467	1300.78	4.17439	57.098	1467	1299.28	3.12824	46.013	Bdorei
HAADFPGN_00540			hypothetical protein			2.07422	855	686.964	1.47796	14.005	855	688.778	1.65681	12	855	687.277	3.08787	24.025	Bdorei
HAADFPGN_00541			hypothetical protein			0.5564	597	429.036	0.168972	1	597	430.806	0.882976	4	597	429.317	0.617252	3	Bdorei
HAADFPGN_00542			hypothetical protein			0.0523063	2016	1847.96	0.156919	4	2016	1849.78	0	0	2016	1848.28	0	0	Bdorei
HAADFPGN_00543			hypothetical protein			0.409226	1173	1004.96	0.504959	7	1173	1006.77	0.283374	3	1173	1005.27	0.439344	5	Bdorei
HAADFPGN_00544			hypothetical protein			0	432	265.204	0	0	432	266.513	0	0	432	265.2	0	0	Bdorei
HAADFPGN_00545			hypothetical protein			0	774	605.969	0	0	774	607.78	0	0	774	606.278	0	0	Bdorei
HAADFPGN_00546			hypothetical protein			0	390	224.355	0	0	390	225.362	0	0	390	224.159	0	0	Bdorei
HAADFPGN_00547			hypothetical protein			0.106511	741	572.969	0	0	741	574.78	0.165451	1	741	573.279	0.154083	1	Bdorei
HAADFPGN_00548			hypothetical protein			1.56843	303	143.241	1.51831	3	303	143.308	1.32719	2	303	142.488	1.85979	3	Bdorei
HAADFPGN_00549			hypothetical protein			1.78883	318	156.71	1.85042	4	318	156.983	1.81735	3	318	156.095	1.6987	3.002	Bdorei
HAADFPGN_00550			hypothetical protein			0.346455	939	770.963	0.56419	6	939	772.776	0.24612	2	939	771.276	0.229055	2	Bdorei
HAADFPGN_00551			hypothetical protein			2.90612	1662	1493.96	3.11047	64.1	1662	1495.78	2.48046	39.015	1662	1494.28	3.12744	52.905	Bdorei
HAADFPGN_00552			hypothetical protein			0.173804	1704	1535.96	0.047198	1	1704	1537.78	0.123682	2	1704	1536.28	0.350532	6.096	Bdorei
HAADFPGN_00553			hypothetical protein			0.778761	360	195.702	1.85217	5	360	196.439	0.484109	1	360	195.328	0	0	Bdorei
HAADFPGN_00554			hypothetical protein			0	273	117.206	0	0	273	116.961	0	0	273	116.244	0	0	Bdorei
HAADFPGN_00555			hypothetical protein			0.43445	630	462.003	0.156914	1	630	463.793	0	0	630	462.297	1.14644	6	Bdorei
HAADFPGN_00556			hypothetical protein			0.369818	1002	833.963	0.434641	5	1002	835.775	0.56892	5	1002	834.275	0.105893	1	Bdorei
HAADFPGN_00557			hypothetical protein			0.700952	624	456.009	0.317954	2	624	457.794	0.623394	3.001	624	456.298	1.16151	6	Bdorei
HAADFPGN_00558			hypothetical protein			1.02462	291	132.64	1.63967	3	291	132.614	1.43421	2	291	131.812	0	0	Bdorei
HAADFPGN_00559			hypothetical protein			0	1425	1256.96	0	0	1425	1258.78	0	0	1425	1257.28	0	0	Bdorei
HAADFPGN_00560			hypothetical protein			0.805738	1005	836.963	0.77955	9	1005	838.775	0.79364	7	1005	837.275	0.844025	8	Bdorei
HAADFPGN_00561			hypothetical protein			0.612548	585	417.06	0.521471	3	585	418.817	0.681189	3	585	417.328	0.634985	3	Bdorei
HAADFPGN_00562			hypothetical protein			1.41124	444	276.989	0.991487	3.788	444	278.362	1.96681	5.757	444	277.031	1.27541	4	Bdorei
HAADFPGN_00563			hypothetical protein			2.34961	567	399.096	2.58287	14.219	567	400.832	2.90498	12.244	567	399.354	1.56099	7.057	Bdorei
HAADFPGN_00564			hypothetical protein			6.76583	114	14.735	14.7233	2.993	114	14.774	0	0	114	14.938	5.57415	0.943	Bdorei
HAADFPGN_00565			hypothetical protein			0.686367	594	426.041	0.510479	3	594	427.808	1.11146	5	594	426.319	0.437166	2.11	Bdorei
HAADFPGN_00566			hypothetical protein			0.318621	231	83.456	0	0	231	82.718	0	0	231	82.255	0.955863	0.89	Bdorei
HAADFPGN_00567			hypothetical protein			90.9452	285	127.42	124.571	218.951	285	127.345	73.3381	98.207	285	126.572	74.9266	107.363	Bdorei
HAADFPGN_00568			hypothetical protein			9.92278	762	593.969	10.0392	82.254	762	595.78	10.2163	64.004	762	594.278	9.51283	64	Bdorei
HAADFPGN_00569			hypothetical protein			15.6776	924	755.963	15.741	164.144	924	757.776	16.3534	130.31	924	756.276	14.9384	127.898	Bdorei
HAADFPGN_00570			hypothetical protein			27.2967	432	265.204	20.7961	76.077	432	266.513	30.7294	86.119	432	265.2	30.3645	91.163	Bdorei
HAADFPGN_00571			Tyrosine recombinase XerC	xerC_4		8.49236	1254	1085.96	6.75734	101.224	1254	1087.78	9.28621	106.22	1254	1086.28	9.43353	116.01	Bdorei
HAADFPGN_00572			tRNA-Lys(ttt)			185.937	74	7.79	288.484	31	74	8.09	141.065	12	74	8.264	128.261	12	Bdorei
HAADFPGN_00573			hypothetical protein			27.5224	1137	968.963	24.8823	332.575	1137	970.775	28.6667	292.634	1137	969.275	29.0181	318.417	Bdorei
HAADFPGN_00574			Thymidine kinase	tdk		64.5977	675	506.986	62.1646	434.742	675	508.782	65.7927	351.997	675	507.284	65.8357	378.088	Bdorei
HAADFPGN_00575			Ribosomal RNA small subunit methyltransferase I	rsmI_1		59.2626	747	578.969	73.6259	588.001	747	580.78	53.9988	329.78	747	579.278	50.1632	328.968	Bdorei
HAADFPGN_00576			hypothetical protein			651.742	849	680.964	628.356	5902.32	849	682.778	653.981	4695.41	849	681.277	672.889	5189.77	Bdorei
HAADFPGN_00577			Putative HAD-hydrolase YfnB	yfnB		34.3993	690	521.976	36.5675	263.293	690	523.782	33.6594	185.39	690	522.28	32.9708	194.946	Bdorei
HAADFPGN_00578			SusD-like protein P38			80.0041	1542	1373.96	91.2261	1728.96	1542	1375.78	74.5769	1078.9	1542	1374.28	74.2094	1154.55	Bdorei
HAADFPGN_00579			TonB-dependent receptor P3			57.6963	2820	2651.96	59.7125	2184.36	2820	2653.78	58.1325	1622.23	2820	2652.28	55.2439	1658.76	Bdorei
HAADFPGN_00580			hypothetical protein			100.305	789	620.969	107.031	916.794	789	622.78	99.6519	652.603	789	621.278	94.2313	662.768	Bdorei
HAADFPGN_00581			hypothetical protein			62.6383	1542	1373.96	64.8831	1229.7	1542	1375.78	62.0874	898.214	1542	1374.28	60.9443	948.173	Bdorei
HAADFPGN_00582			TonB-dependent receptor P3			45.4508	2862	2693.96	45.675	1697.31	2862	2695.78	45.8312	1299.19	2862	2694.28	44.8462	1367.88	Bdorei
HAADFPGN_00583			hypothetical protein			141.785	1497	1328.96	149.948	2748.82	1497	1330.78	138.111	1932.69	1497	1329.28	137.296	2066.11	Bdorei
HAADFPGN_00584			TonB-dependent receptor P3			134.948	2913	2744.96	135.53	5131.73	2913	2746.78	134.167	3875.24	2913	2745.28	135.146	4200.2	Bdorei
HAADFPGN_00585			Tyrosine recombinase XerC	xerC_5		114.768	1161	992.963	131.86	1806.08	1161	994.775	101.806	1064.95	1161	993.275	110.639	1244.11	Bdorei
HAADFPGN_00586			hypothetical protein			180.969	114	14.735	266.283	54.124	114	14.774	124.064	19.274	114	14.938	152.561	25.8	Bdorei
HAADFPGN_00587			TonB-dependent receptor P3			183.041	3189	3020.96	203.776	8491.6	3189	3022.78	173.619	5518.64	3189	3021.28	171.729	5873.75	Bdorei
HAADFPGN_00588			hypothetical protein			255.656	1587	1418.96	281.813	5516	1587	1420.78	246.776	3686.87	1587	1419.28	238.379	3830.14	Bdorei
HAADFPGN_00589			GTPase HflX	hflX		74.1867	1254	1085.96	77.7773	1165.09	1254	1087.78	74.3485	850.434	1254	1086.28	70.4343	866.173	Bdorei
HAADFPGN_00590			hypothetical protein			77.8419	1986	1817.96	82.0781	2058.28	1986	1819.78	76.1909	1457.97	1986	1818.28	75.2568	1549.12	Bdorei
HAADFPGN_00591			Cocaine esterase	cocE		58.9744	1908	1739.96	57.9992	1392.05	1908	1741.78	61.1475	1119.95	1908	1740.28	57.7764	1138.28	Bdorei
HAADFPGN_00592		Citrate cycle (TCA cycle, Krebs cycle), Dicarboxylate-hydroxybutyrate cycle	Fumarate hydratase class I, anaerobic	fumB		584.656	1644	1475.96	506.634	10314.8	1644	1477.78	603.61	9379.8	1644	1476.28	643.723	10758.4	Bdorei
HAADFPGN_00593		Glycoside Hydrolases	hypothetical protein			17.4166	2154	1985.96	20.5252	562.278	2154	1987.78	16.6486	347.995	2154	1986.28	15.0759	339.003	Bdorei
HAADFPGN_00594			putative amino acid permease YhdG	yhdG		134.813	1659	1490.96	112.042	2304.3	1659	1492.78	145.472	2283.52	1659	1491.28	146.924	2480.46	Bdorei
HAADFPGN_00595		RTX toxin transport system	hypothetical protein			16.7286	1320	1151.96	14.1456	224.777	1320	1153.78	18.4422	223.75	1320	1152.28	17.5979	229.561	Bdorei
HAADFPGN_00596			Efflux pump membrane transporter BepE	bepE_1		9.42815	3036	2867.96	7.29044	288.416	3036	2869.78	10.3324	311.802	3036	2868.28	10.6616	346.197	Bdorei
HAADFPGN_00597			Toluene efflux pump periplasmic linker protein TtgG	ttgG		13.6096	1077	908.963	10.5625	132.435	1077	910.775	13.8253	132.408	1077	909.275	16.4409	169.24	Bdorei
HAADFPGN_00598			hypothetical protein			61.6275	1023	854.963	52.6449	620.863	1023	856.775	66.3805	598.049	1023	855.275	65.857	637.659	Bdorei
HAADFPGN_00599			Small ribosomal subunit biogenesis GTPase RsgA	rsgA		100.583	933	764.963	83.8506	884.787	933	766.776	108.271	872.994	933	765.276	109.628	949.772	Bdorei
HAADFPGN_00600			hypothetical protein			22.7502	90	9.535	30.4136	4	90	9.913	28.7794	3	90	10.101	9.05745	1.036	Bdorei
HAADFPGN_00601			Ribosome-recycling factor	frr		279.825	561	393.107	251.037	1361.26	561	394.836	292.447	1214.2	561	393.361	295.99	1318.1	Bdorei
HAADFPGN_00602			2,3-bisphosphoglycerate-dependent phosphoglycerate mutase	gpmA_1		19.214	519	351.254	20.4349	99.012	519	352.908	18.2077	67.569	519	351.46	18.9993	75.595	Bdorei
HAADFPGN_00603			hypothetical protein			1.99521	3258	3089.96	1.79306	76.426	3258	3091.78	1.81989	59.167	3258	3090.28	2.37269	83.008	Bdorei
HAADFPGN_00604			hypothetical protein			3.30034	2109	1940.96	2.31572	62	2109	1942.78	3.76802	76.978	2109	1941.28	3.8173	83.893	Bdorei
HAADFPGN_00605		Glycoside Hydrolases	Unsaturated rhamnogalacturonyl hydrolase YteR	yteR_2		10.6933	1239	1070.96	9.50943	140.482	1239	1072.78	11.757	132.628	1239	1071.28	10.8133	131.142	Bdorei
HAADFPGN_00606			Uridylate kinase	pyrH		116.856	711	542.976	111.034	831.624	711	544.781	127.183	728.585	711	543.279	112.351	691.004	Bdorei
HAADFPGN_00607			DNA damage-inducible protein F	dinF		32.4616	1326	1157.96	28.6557	457.717	1326	1159.78	34.1377	416.329	1326	1158.28	34.5913	453.586	Bdorei
HAADFPGN_00608			hypothetical protein			108.466	108	13.144	121.339	22	108	13.272	130.132	18.161	108	13.442	73.9254	11.25	Bdorei
HAADFPGN_00609			HTH-type transcriptional activator RhaR	rhaR_4		5.34856	2868	2699.96	6.09722	227.082	2868	2701.78	5.23761	148.803	2868	2700.28	4.71085	144.008	Bdorei
HAADFPGN_00610			putative nicotinate-nucleotide pyrophosphorylase [carboxylating]	nadC		93.2047	852	683.964	102.719	969.112	852	685.778	91.7184	661.407	852	684.277	85.1773	659.837	Bdorei
HAADFPGN_00611			Ribosomal RNA large subunit methyltransferase H	rlmH		24.9711	474	306.586	28.4778	120.434	474	308.095	22.2283	72.015	474	306.708	24.2073	84.053	Bdorei
HAADFPGN_00612			hypothetical protein			91.5892	1011	842.963	101.926	1185.18	1011	844.775	87.1451	774.129	1011	843.275	85.6964	818.112	Bdorei
HAADFPGN_00613			Cytosol non-specific dipeptidase	pepD_1		95.829	1458	1289.96	91.959	1636.3	1458	1291.78	95.8966	1302.62	1458	1290.28	99.6315	1455.33	Bdorei
HAADFPGN_00614			hypothetical protein			166.232	228	81.162	204.44	228.881	228	80.408	145.012	122.611	228	79.972	149.245	135.12	Bdorei
HAADFPGN_00615			hypothetical protein			645.998	612	444.02	719.494	4406.79	612	445.796	601.026	2817.47	612	444.308	617.476	3105.88	Bdorei
HAADFPGN_00616			Thioredoxin-like protein			1663.67	297	137.908	1636.26	3112.67	297	137.909	1574.51	2283.32	297	137.107	1780.25	2763.26	Bdorei
HAADFPGN_00617			Thiol-disulfide oxidoreductase ResA	resA_1		771.813	459	291.775	689.643	2775.65	459	293.203	808.557	2492.92	459	291.853	817.24	2700.19	Bdorei
HAADFPGN_00618			Reverse rubrerythrin-1	rbr3A		90.1043	552	384.132	92.9953	492.758	552	385.847	88.189	357.815	552	384.375	89.1285	387.84	Bdorei
HAADFPGN_00619			Peroxide-responsive repressor PerR	perR_1		64.2843	423	256.387	61.3295	216.9	423	257.66	60.0179	162.614	423	256.352	71.5055	207.518	Bdorei
HAADFPGN_00620			Glutamine-dependent NAD(+) synthetase	nadE_1		128.336	1926	1757.96	112.384	2725.25	1926	1759.78	130.477	2414.46	1926	1758.28	142.147	2829.47	Bdorei
HAADFPGN_00621		Histidine biosynthesis, PRPP => histidine	Histidine biosynthesis bifunctional protein HisB	hisB		33.2522	1119	950.963	36.6669	480.983	1119	952.775	31.0432	311.018	1119	951.275	32.0466	345.119	Bdorei
HAADFPGN_00622		Histidine biosynthesis, PRPP => histidine	Histidinol-phosphate aminotransferase	hisC_1		37.2281	1041	872.963	38.1335	459.192	1041	874.775	36.6139	336.8	1041	873.275	36.937	365.169	Bdorei
HAADFPGN_00623		Histidine biosynthesis, PRPP => histidine	Histidinol dehydrogenase	hisD		28.1697	1281	1112.96	25.1096	385.49	1281	1114.78	28.9461	339.318	1281	1113.28	30.4534	383.812	Bdorei
HAADFPGN_00624		Histidine biosynthesis, PRPP => histidine	ATP phosphoribosyltransferase	hisG		15.1893	852	683.964	16.6848	157.415	852	685.778	14.7074	106.059	852	684.277	14.1756	109.813	Bdorei
HAADFPGN_00625			hypothetical protein			17.3163	492	324.434	21.5559	96.468	492	326.001	15.5042	53.149	492	324.583	14.8887	54.71	Bdorei
HAADFPGN_00626			hypothetical protein			128.695	300	140.569	124.558	241.52	300	140.605	126.537	187.088	300	139.79	134.99	213.629	Bdorei
HAADFPGN_00627			Uridine kinase	udk_1		57.5852	612	444.02	52.0157	318.588	612	445.796	64.5759	302.717	612	444.308	56.164	282.503	Bdorei
HAADFPGN_00628		Glycoside Hydrolases	Membrane-bound lytic murein transglycosylase F	mltF_1		23.275	1380	1211.96	21.0121	351.278	1380	1213.78	23.4537	299.349	1380	1212.28	25.3591	348.03	Bdorei
HAADFPGN_00629			hypothetical protein			68.2219	168	39.966	82.1396	45.283	168	39.392	47.95	19.862	168	39.276	74.5759	33.159	Bdorei
HAADFPGN_00630			hypothetical protein			54.7999	162	36.483	36.5761	18.407	162	35.994	57.5252	21.773	162	35.873	70.2983	28.549	Bdorei
HAADFPGN_00631			Signal transduction histidine-protein kinase AtoS	atoS		81.6632	1296	1127.96	69.0572	1074.47	1296	1129.78	88.0125	1045.6	1296	1128.28	87.9197	1123.01	Bdorei
HAADFPGN_00632			Regulatory protein AtoC	atoC_1		74.6814	1356	1187.96	68.7378	1126.39	1356	1189.78	82.2311	1028.8	1356	1188.28	73.0753	983.034	Bdorei
HAADFPGN_00633			hypothetical protein			31.4339	1485	1316.96	32.6577	593.269	1485	1318.78	32.2244	446.873	1485	1317.28	29.4195	438.726	Bdorei
HAADFPGN_00634		Putative ABC transport system	hypothetical protein			28.4818	1221	1052.96	23.8808	346.861	1221	1054.78	28.3736	314.704	1221	1053.28	33.1911	395.771	Bdorei
HAADFPGN_00635		Putative ABC transport system	hypothetical protein			19.1248	1257	1088.96	14.4969	217.761	1257	1090.78	21.9108	251.317	1257	1089.28	20.9667	258.552	Bdorei
HAADFPGN_00636		Putative ABC transport system	hypothetical protein			19.6296	1272	1103.96	17.2235	262.282	1272	1105.78	20.9649	243.775	1272	1104.28	20.7003	258.782	Bdorei
HAADFPGN_00637		Putative ABC transport system	hypothetical protein			29.1205	1281	1112.96	25.2089	387.014	1281	1114.78	30.4728	357.214	1281	1113.28	31.68	399.271	Bdorei
HAADFPGN_00638		Putative ABC transport system	hypothetical protein			29.9423	1251	1082.96	28.207	421.369	1251	1084.78	34.103	389.01	1251	1083.28	27.517	337.459	Bdorei
HAADFPGN_00639		Putative ABC transport system	hypothetical protein			39.8926	1293	1124.96	34.0356	528.158	1293	1126.78	45.2806	536.51	1293	1125.28	40.3615	514.17	Bdorei
HAADFPGN_00640		Putative ABC transport system	hypothetical protein			47.2976	1299	1130.96	40.1247	625.968	1299	1132.78	53.8179	641.061	1299	1131.28	47.9503	614.101	Bdorei
HAADFPGN_00641		Putative ABC transport system	hypothetical protein			37.8589	1278	1109.96	31.7592	486.262	1278	1111.78	43.2086	505.146	1278	1110.28	38.6088	485.286	Bdorei
HAADFPGN_00642		Putative ABC transport system	putative ABC transporter ATP-binding protein YknY	yknY_1		126.871	672	503.987	127.568	886.853	672	505.783	131.418	698.954	672	504.285	121.628	694.368	Bdorei
HAADFPGN_00643			hypothetical protein			34.2878	1248	1079.96	36.1377	538.346	1248	1081.78	34.7647	395.462	1248	1080.28	31.961	390.873	Bdorei
HAADFPGN_00644		Carbohydrate-Binding Modules,Glycoside Hydrolases	Autolysin			66.107	912	743.963	69.1274	709.404	912	745.776	63.6486	499.144	912	744.276	65.545	552.273	Bdorei
HAADFPGN_00645			hypothetical protein			44.79	642	473.996	46.7798	305.862	642	475.786	45.6696	228.49	642	474.295	41.9206	225.09	Bdorei
HAADFPGN_00646			hypothetical protein			27.0899	549	381.14	28.4007	149.316	549	382.851	27.1049	109.12	549	381.381	25.7642	111.239	Bdorei
HAADFPGN_00647			hypothetical protein			10.8372	363	198.549	13.3533	36.572	363	199.315	8.57319	17.968	363	198.186	10.5853	23.75	Bdorei
HAADFPGN_00648			ECF RNA polymerase sigma factor SigW	sigW_2		5.89728	537	369.179	5.30193	27	537	370.873	6.41067	25.001	537	369.406	5.97925	25.005	Bdorei
HAADFPGN_00649			hypothetical protein			25.41	672	503.987	25.0409	174.085	672	505.783	28.4046	151.071	672	504.285	22.7844	130.075	Bdorei
HAADFPGN_00650			hypothetical protein			22.7539	612	444.02	24.7419	151.541	612	445.796	22.6068	105.975	612	444.308	20.9129	105.191	Bdorei
[truncated: 3,808 more rows]

## Sheet: B. faecis
ID	K0 Number	Module	Enzyme	Gene	DIAMOND Hit	Average TPM across three replicates	Replicate 1				Replicate 2				Replicate 3				Species
[truncated: 5,226 more rows]

[truncated: 20 more sheets: B.fragilis, B. plebius, B. theta, B. vulgatus, C. baratii, C. perfringens, A. hadrus, D. longicatena, G. formicilis, N. rosorum, C. aerofaciens, O. umbonata, F. varium, C. mitsuokai, B. longum, TPM summary - All, Bacteroides Hyd TPM Analysis, Av. Phyla TPM - DIAMOND genes, Isolate Genome DIAMOND hits, Bacteroides KEGG ID]
