# Supplementary material for: A widespread hydrogenase supports fermentative growth of gut bacteria in healthy people
Source: Nat Microbiol. 2025 Oct 23;10(11):2686–701. doi: 10.1038/s41564-025-02154-w (PMC12578642; doi:10.1038/s41564-025-02154-w)
Supplement: Supplementary file 8 — A summary of substrate consumption, product formation and growth parameters of Bacteroides fragilis grown on minimal medium (mBMM) in the presence and absence of hemin. [file 41564_2025_2154_MOESM8_ESM.xlsx]

## Sheet: H2 & Glucose Concs Heme
2.5g Glucose HEME
H2 ppm	R1	R2	R3	average	Notes
0 hr	220.089	274.735	244.54	246.455
6 hr	468.331	624.607	473.699	522.213
24 hr	4479.23	5408.08	5255.55	5047.62
30 hr	7547.55	7304.67	7365.77	7405.99
96 hr	7065.63	7797.82	6764.44	7209.3
glucose mg/100ml
0 hr	110.57	139.464	115.121	121.718
6 hr	131.501	93.5071	109.205	111.405
24 hr	22.0595	21.9139	23.0787	22.3507
30 hr	3.31256	2.65733	2.67553	2.88181
96 hr	1.69268	2.0749	1.9839	1.91716
glucose consumption
0 hr	0	0	0	0
6 hr	-20.9311	45.9572	5.9153	10.3138
24 hr	88.5109	117.55	92.042	99.3678
30 hr	107.258	136.807	112.445	118.837
96 hr	108.878	137.389	113.137	119.801
OD600
0 hr	0.053	0.052	0.05	0.0516667
6 hr	0.098	0.109	0.097	0.101333
24 hr	0.482	0.5	0.525	0.502333
30 hr	0.72	0.703	0.71	0.711
96 hr	0.503	0.497	0.497	0.499
H2 per gluc consumed
0 hr	#DIV/0!	#DIV/0!	#DIV/0!	#DIV/0!	* background
6 hr	-22.3749	13.5911	80.0803	50.6324
24 hr	50.6066	46.0065	57.0995	50.7974
30 hr	70.3683	53.394	65.5054	62.3208
96 hr	64.8951	56.7571	59.7899	60.1771
H2 per unit growth
0 hr	4152.62	5283.36	4890.8	4770.09	*background
6 hr	4778.89	5730.34	4883.5	5153.41
24 hr	9293.02	10816.2	10010.6	10048.3
30 hr	10482.7	10390.7	10374.3	10416.3
96 hr	14047	15689.8	13610.6	14447.5

## Sheet: H2 & Glucose Concs No Heme
2.5g Glucose NO HEME
H2 ppm	R1	R2	R3	average
0 hr	196.933	0	223.384	140.106
6 hr	272.418	0	313.534	195.317
24 hr	847.75	694.508	663.933	735.397
30 hr	1225.63	822.927	1074.99	1041.18
96 hr	5461.44	6062.97	4387.92	5304.11
glucose mg/100ml
0 hr	128.978	119.002	119.334	122.438
6 hr	138.621	103.705	100.712	114.346
24 hr	25.429	29.632	32.745	29.2687
30 hr		29.393	34.447	31.92
96 hr	2.8693	4.0931	4.2793	3.74723
glucose consumption
0 hr	0	0	0	0
6 hr	-9.6437	15.2969	18.6223	8.09183
24 hr	103.549	89.3696	86.5892	93.1692
30 hr	128.978	89.6086	84.8872	90.5179
96 hr	126.109	114.909	115.055	118.691
OD600
0 hr	0.015	0.011	0.014	0.0133333
6 hr	0.02	0.014	0.017	0.017
24 hr	0.055	0.034	0.046	0.045
30 hr	0.07	0.056	0.075	0.067
96 hr	0.297	0.304	0.286	0.295667
H2 per gluc consumed
0 hr	#DIV/0!	#DIV/0!	#DIV/0!	#DIV/0!	* background
6 hr	-28.2483	0	16.8365	24.1376
24 hr	8.18696	7.77119	7.66762	7.89313
30 hr	9.50266	9.18357	12.6637	11.5025
96 hr	43.3075	52.7635	38.1376	44.6885
H2 per unit growth
0 hr	13128.9	0	15956	10507.9	* background
6 hr	13620.9	0	18443.2	11489.3
24 hr	15413.6	20426.7	14433.3	16342.2
30 hr	17509	14695.1	14333.2	15540
96 hr	18388.7	19944	15342.4	17939.5

## Sheet: SCFAs
	Normalised to growth (uM per unit OD600)						Non-normalised (uM)
	No Heme			Heme			No Heme			Heme
	r1	r2	r3	r1	r2	r3	r1	r2	r3	r1	r2	r3
Lactate	5783.28	5782.46	5891.09	0	0	0	1717.63	1757.87	1684.85	0	0	0
Acetate	0	0	0	1582.87	3233.78	1653.11	0	0	0	796.186	1607.19	821.598
Formate	0	0	0	0	0	0	0	0	0	0	0	0
Propionate	0	0	0	991.564	1339.83	1023.29	0	0	0	498.757	665.897	508.576
Iso-butyrate	2675.9	3493.69	3662.26	8.75131	20.862	0	794.741	1062.08	1047.41	4.40191	10.3684	0
Butyrate	0	0	0	0	0	0	0	0	0	0	0	0
Succinate	0	0	0	18453.3	19943.5	20086.8	0	0	0	9281.99	9911.93	9983.13
Iso-valerate	1369.86	944.154	1272.24	0	0	0	406.849	287.023	363.862	0	0	0
Valerate	0	0	0	0	0	0	0	0	0	0	0	0

## Sheet: Fermentation Balance
	With Heme
	umol metabolite			umol Carbon			Degrees of Reduction
Metabolite	Replicate 1	Replicate 2	Replicate 3	Replicate 1	Replicate 2	Replicate 3	Replicate 1	Replicate 2	Replicate 3
Glucose	135.978	171.587	141.297	815.869	1029.52	847.784	3263.48	4118.08	3391.14
Lactate	0	0	0	0	0	0	0	0	0
Acetate	17.9142	36.1617	18.486	35.8284	72.3235	36.9719	143.313	289.294	147.888
Propionate	11.222	14.9827	11.443	33.6661	44.9481	34.3289	157.108	69.9692	53.4386
Succinate	208.845	223.018	224.62	626.535	669.055	673.861	2923.83	3122.26	3144.69
H2	27.1917	30.0094	26.0326	0	0	0	54.3833	60.0189	52.0651
CO2*	17.9142	36.1617	18.486	17.9142	36.1617	18.486	0	0	0
% Recovery				87.5071	79.8905	90.0757	99.5356	114	99.7953
				% of released electrons on H2			10.6261	9.67034	9.5345
*Inferred from umol acetate produced. Does not take acount of umol CO2 fixed into succinate							9.94364
							0.594903
