# Supplementary material for: A widespread hydrogenase supports fermentative growth of gut bacteria in healthy people
Source: Nat Microbiol. 2025 Oct 23;10(11):2686–701. doi: 10.1038/s41564-025-02154-w (PMC12578642; doi:10.1038/s41564-025-02154-w)
Supplement: Supplementary file 9 — A summary of the relative abundances (in cpg) of hydrogenase subgroup genes and other H2-cycling-related metabolic genes across stool metagenomes of healthy individuals compared with those experiencing various chronic disease states. [file 41564_2025_2154_MOESM9_ESM.xlsx]

## Sheet: FuncGenes abund.
Metagenomes and metadata collated in https://doi.org/10.1038/s41467-023-42112-w
Abundances given in copies per genome, based on normalisation to single-copy marker genes.
Sample	Health status	AclB	AcsB	ArsC	AsrA	CcoN	CooS	CoxA	CoxL	Cyc2	CydA	CyoA	DsrA	FCC	FdhA	[Fe]	[FeFe]	HbsC	HbsT	HzsA	Mcr	McrA	MtrB	NapA	NarG	[NiFe]	NifH	NirK	NirS	Nod	NorB	NosZ	NrfA	NuoF	NxrA	OmcB	PsaA	RbcL	RdhA	RHO	SdhA.FrdA	SoxB	Sqr
DRR127476	Colorectal cancer	0.000489663	0.0506975	0.394496	0.0900189	0.00183131	0.0912474	0.0416517	0.00834837	0	0.436204	0.0570287	0.0106539	0.00619807	0.305383	0.000209717	1.53186	0.00179778	0	0.000713807	0.00421917	0.000128266	0	0.0627997	0.0859746	0.298286	0.19529	0.00591716	0.000248855	0	0.00713824	0.00134581	0.123986	0.471519	0	0	0	0.000862172	0.00228595	0	0.728102	0.0132275	0.0459594
DRR127478	Colorectal cancer	0	0.056229	0.693363	0.0479308	0	0.410467	0.031664	0.0175727	0	0.353968	0.0372397	0.0048483	0.00679954	0.430585	0	2.21935	0.00109371	0	0.00300064	0.00821606	0	0	0.0557405	0.0738779	0.193461	0.417409	0.00262306	0	0	0.00653045	0	0.136579	0.640628	0	0	0	0	0.0022825	0	0.732517	0.0223506	0.0236474
DRR127481	Colorectal cancer	0	0.0579018	0.327117	0.0283881	0.000194965	0.056348	0.000298071	0.0039704	0	0.528157	0	0.00698835	0.0198371	0.2493	0	1.75788	0.00572391	0	0.00558643	0.00844084	0	0	0.0231344	0.00568207	0.163546	0.244562	0.0014854	0	0	0.00609495	0	0.289171	0.610014	0	0	0	0	0.00385973	0	0.844162	0.012134	0.0408655
DRR127485	Colorectal cancer	0	0.0774488	0.228395	0.0186698	0	0.0588343	0.00146046	0.00500612	0	0.258999	0.000232203	0.0047576	0.00685631	0.186118	0.00553703	1.29544	0.00140964	0	0.00221109	0.00730351	0.00835317	0	0.00786389	0.00605743	0.0982227	0.334712	0.00331796	0	0	0.00406928	0.000252338	0.0288148	0.38528	0	0	0.000444281	0.00300069	0.00223757	0	0.549977	0.007009	0.0120812
DRR127488	Healthy	0	0.0123837	0.178463	0.00338214	0.000319096	0.0211935	0.000517912	0.00225056	0	0.555069	0.000196735	0.00305622	0.00151038	0.119884	0	0.650676	0.000916293	0	0.000456712	0.0027097	0	0	0.0126337	0.00715448	0.0709457	0.175066	0.00704471	0	0	0.0144315	0.000167163	0.0380182	0.131381	0	0	0.000192013	0.000151271	0.000158601	0	0.800243	0.0170073	0.00353407
DRR127507	Colorectal cancer	0.000178908	0.0294957	0.624012	0.0773052	0.000149573	0.202602	0.0019783	0.0144724	0	0.457315	0.00106077	0.0012388	0.0107673	0.262695	0	1.43684	0.000155884	0	0.00128662	0.0056801	0	0	0.0519855	0.0758915	0.194058	0.277326	0.023376	0	0	0.101472	0.000685545	0.271672	0.426542	0	0	0	0	0.000965985	0	0.791644	0.0220177	0.0119408
DRR127509	Colorectal cancer	0.000197719	0.127339	0.405567	0.0758738	0.0012514	0.202231	0.00373221	0.00772078	0	0.408905	0.00508141	0.00339812	0.00437916	0.270001	0.00126728	1.56276	0.00327424	0	0.00383306	0.0087284	0.00268903	0	0.0275817	0.0139705	0.130773	0.283171	0.000354851	0	0	0.00548246	0.000523215	0.140791	0.402646	0	0	0.000113886	0.000537986	0.00243218	0	0.858694	0.0207161	0.0294095
DRR127515	Colorectal cancer	0.000604384	0.149764	0.330451	0.0479503	0.000118964	0.145829	0.000535497	0.014403	0	0.238493	0.000826723	0.00856576	0.00566657	0.244664	0.0217058	1.46699	0.00152502	0	0.00197021	0.00944588	0.0240963	0	0.0146248	0.00660371	0.22039	0.298013	0.00198853	0	0	0.00260934	9.97117e-05	0.0526691	0.505383	0	0	0	0.000147097	0.00617374	0	0.494547	0.00942652	0.0184402
DRR127532	Healthy	0	0.0532201	0.524603	0.0201409	0.00990617	0.197642	0.050028	0.0135932	0.000168735	0.467024	0.0631231	0.00199401	0.0141751	0.323467	0.000225314	1.22762	0.000643824	0	0.000672452	0.00818662	0.000137556	0	0.0874566	0.0872638	0.33328	0.28127	0.00205367	0	0	0.00214333	0.0004637	0.178128	0.341205	0	0	0	0.000736939	0.0073556	0	1.00241	0.0161788	0.0372873
DRR127537	Healthy	0	0.00578667	0.424157	0.0185135	0.000782736	0.0810582	0.0204856	0.00455602	0	0.429537	0.0238947	0.000405075	0.000123997	0.206379	0	0.675699	0	0	0.000838365	0.00418639	0	0	0.137227	0.15385	0.301077	0.155966	0.032984	0	0	0.0890505	0.000586466	0.125713	0.0498232	0	0	0	0	0.00137355	0	0.740355	0.00928043	0.00383657
DRR127583	Healthy	0	0.0506726	0.267166	0.0200766	0.000148381	0.0510465	0.00275752	0.00650587	0	0.33445	0.00299009	0.00157941	0.0134222	0.256339	0	1.69256	0.0067408	0	0.00266682	0.0157294	0	0	0.00226072	0.00456158	0.0391293	0.330839	0.00040999	0	0	0.00314769	0	0.0940393	0.545146	0	0	0	0.000196292	0.00809835	0	0.646717	0.020268	0.00702398
DRR127588	Healthy	0	0.105561	0.417739	0.0469455	0	0.100167	0	0.00639672	0	0.342277	0	0.00403198	0.0136106	0.241942	0	1.75916	0.0032537	0	0.00215848	0.0100446	0	0	0.0252161	0.00888467	0.199121	0.341271	0	0	0	0.00547689	0.00234824	0.241098	0.411588	0	0	0	0	0.000834645	0	0.76172	0.0171609	0.0554659
DRR127597	Healthy	0.00069977	0.0576921	0.170572	0.0142015	0.0064821	0.0390438	0.00202921	0.00479439	0	0.418994	0.00235244	0.00242236	0.00521989	0.194089	0.000826435	1.10442	0.000295657	0	0.000345869	0.00545742	0.00494422	0	0.011343	0.00483254	0.0951069	0.182104	0	0	0	0.000975009	0.000403219	0.0471474	0.385126	0	0	0.000190081	0	0.0031961	0	0.840374	0.00515336	0.0162855
DRR127628	Healthy	0	0.0440402	0.323096	0.0193428	0.000468463	0.0881314	0.00612147	0.00841995	0	0.325836	0.00441071	0.00390915	0.0134332	0.250633	0	1.63698	0.00493329	0	0.00360686	0.0117219	0	0	0.0300875	0.0450018	0.156912	0.281119	0.0169127	0	0	0.055431	0.00314245	0.100036	0.393678	0	0	0.00010327	0.000186633	0.00425944	0	0.67222	0.0135112	0.0164684
DRR127649	Healthy	0	0.0326431	0.217198	0.0228992	0	0.0208882	0.00588662	0.0045672	0	0.552388	0.00526989	0.00510048	0.0242318	0.202412	0	1.10098	0.00198658	0	0.00148221	0.0069457	0.000141538	0	0.016942	0.0156769	0.124451	0.192032	0.000825829	0	0	0.00328796	0	0.0795173	0.319944	0	0	0	0	0.00528765	0	0.899756	0.0208195	0.0266104
DRR127704	Healthy	0	0.0197173	0.367606	0.0246322	0	0.0432249	0.000661436	0.00610767	0	0.520398	0	0.006122	0.0143984	0.20718	0	1.40785	0.00631044	0	0.00549346	0.00761624	0	0	0.0301456	0.0242698	0.165863	0.354908	0.00780578	0	0	0.0192171	0.0122069	0.184107	0.278855	0	0	0	0	0.00693577	0	0.992413	0.0261396	0.0398538
DRR127707	Healthy	0	0.128778	0.37858	0.0583316	0.000703286	0.134396	0.00286845	0.00726878	0.00021859	0.375852	0.00183916	0.0130044	0.0064274	0.331645	0	1.61749	0.00208712	0	0.00333276	0.00836106	0	0	0.0113578	0.013149	0.160324	0.474604	0.00308124	0	0	0.00828924	0.000532802	0.200171	0.432645	0	0	0	0	0.00408619	0	1.00312	0.0145399	0.0320751
DRR127748	Healthy	0	0.188407	0.353228	0.0276788	0.000145893	0.273099	0.000967872	0.0116986	0	0.20054	0.000512554	0.0042911	0.0106113	0.308576	0	1.37176	0.00253283	0	0.00113466	0.00962834	0	0	0.0353609	0.00989537	0.0575415	0.4063	0.0024605	0	0	0.00563675	0	0.0679167	0.471068	0	0	0	0.000316101	0.000898107	0	0.627317	0.011087	0.0142646
DRR127751	Healthy	0.000133203	0.00227895	0.402954	0.0438988	0	0.129845	0.0400402	0.00570543	0	0.23111	0.0533573	0.00212159	0.0029877	0.237298	0	0.57253	0	0	0	0.00476593	0	0	0.0597738	0.114668	0.210856	0.161611	0.0225633	0	0	0.0383074	0.000155102	0.0608038	0.207859	0	0	7.69027e-05	0.000122456	0.00154394	0	0.593434	0.00659712	0.00654417
DRR127756	Healthy	0.000442089	0.035063	0.591909	0.0904088	0.00761907	0.197722	0.020321	0.00731966	0	0.303252	0.0193641	0.00470464	0.00444723	0.320235	0	1.35345	0.000134512	0	0	0.00865768	0	0	0.0600842	0.101034	0.236317	0.274009	0.0457404	0	0	0.0781543	0.00840121	0.19383	0.357873	0	6.57987e-05	8.50119e-05	0	0.00203192	0	0.526668	0.0105521	0.00448168
DRR127776	Healthy	0	0.160838	0.277525	0.0795701	0	0.1061	0.00230099	0.00516302	0	0.102514	0.00439934	0.00424726	0.00130678	0.186942	0	1.04099	0.000309574	0	0.000906775	0.00786138	0	0	0.0113644	0.0177869	0.0741766	0.427769	0.00806614	0	0	0.00492763	0	0.0246612	0.218759	0	0	0	0	0.00014758	0	0.619668	0.0041037	0.00979988
DRR162775	Healthy	0.00282756	0.00434225	0.103122	0.0372366	0	0.033201	0.00192265	0.003353	0	0.734394	0.00170795	0.00393965	0.0117225	0.295205	0	1.53801	0.00366294	0	0.0028593	0.00570339	0	0	0.0684328	0.0168784	0.41881	0.206059	0.00181823	0	0	0.00654732	0.000967476	0.134064	0.251656	0	0	0	0	0.00067853	0	1.39739	0.0179636	0.0382512
DRR162776	Healthy	0	0.0378048	0.311425	0.0607841	0.000788035	0.104309	0.0108734	0.00812747	0.000224814	0.463333	0.0081917	0.0033351	0.022622	0.270396	0	1.37539	0.00808408	0	0.00338219	0.00664086	0	0	0.020191	0.0173671	0.210118	0.443899	0.00289952	0	0	0.0131793	0.0122991	0.213019	0.354538	0	0	0	0	0.00241318	0	0.968842	0.0179156	0.0832888
DRR171477	Healthy	0	0.0823257	0.538914	0.0358023	0.00183064	0.135794	0.0320172	0.0107879	0	0.513156	0.0453281	0.00257072	0.0101804	0.39479	0	1.56536	0.00367959	0	0.00259534	0.0136032	0	0	0.0421494	0.0682308	0.241051	0.303662	0.00634418	0	0	0.0108351	0.00129233	0.250031	0.508799	0	0	0	0	0.0031174	0	0.924129	0.0177882	0.0453763
DRR171500	Healthy	0	0.0564108	0.281343	0.0167917	0.000861818	0.0434207	0.0056943	0.00383181	0	0.285382	0.00594462	0.0056296	0.0127972	0.208493	0	1.53801	0.00552328	0	0.00318404	0.0081565	0	0	0.0201981	0.0190897	0.132557	0.374811	0.0067092	0	0	0.0120973	0	0.117	0.373823	0	0	0	0.000184717	0.00106143	0	0.560186	0.0131579	0.0316712
DRR171503	Healthy	0.000199015	0.0220929	0.370948	0.0805575	0.000522155	0.0694204	0.00286308	0.0120203	0	0.476192	0.00335431	0.0101827	0.0139032	0.21058	0	1.41713	0.0101946	0	0.00590586	0.00581988	0	0	0.0271889	0.0181766	0.164354	0.263883	8.99894e-05	0	0	0.0100207	0	0.185587	0.360224	0	0	0	0.00020646	0.00470918	0	0.890912	0.0176871	0.0100534
DRR171509	Healthy	0.000152545	0.336025	0.309553	0.0281065	0.0002491	0.160792	0.000965625	0.014984	0	0.150241	0.00116009	0.00282081	0.0030271	0.249514	0	1.66121	0.00140218	0	0.000842108	0.00342439	0	0	0.0054295	0.00784054	0.100218	0.261359	0.0018028	0	0	0.00282386	0.000304624	0.0385361	0.56026	0	0.000934327	8.84436e-05	0.000652247	0.00394253	0	0.383022	0.00591669	0.0254281
DRR171514	Healthy	0	0.0474013	0.265281	0.0202957	0	0.0440742	0.000887664	0.00425884	0	0.370768	0.000207307	0.00659738	0.0208573	0.216618	0	1.47754	0.00981466	0	0.00354784	0.0106377	0	0	0.0353725	0.012789	0.096403	0.296327	0.00130012	0	0	0.00320846	0	0.159953	0.332313	0	0	0	0	0.00558236	0	0.783669	0.0114032	0.0135933
DRR171546	Healthy	0.00456066	0.00832692	0.087802	0.0160519	0	0.0326887	0.000142715	0.00455576	0	0.822675	0	0.000740541	0.00979283	0.180556	0	1.02862	0.00128134	0	0.000191929	0.00315583	0	0	0.0203758	0.00704152	0.352503	0.184038	0.00624928	0	0	0.00647615	0	0.2662	0.156132	0	0	0	0	0.00068332	0	1.61185	0.01089	0.0369702
DRR171555	Healthy	0	0.0218473	0.358206	0.0349443	0	0.027943	0.00268225	0.00436602	0	0.589879	0.00187783	0.0166512	0.0121122	0.267357	0	1.62216	0.00602997	0	0.00505247	0.00928909	0	0	0.0353702	0.0160142	0.213371	0.335996	0.00339177	0	0	0.00957168	0.00013993	0.23821	0.435093	0	0	0	0	0.00709151	0	1.02619	0.0178868	0.0805544
DRR171563	Healthy	0.000389989	0.0242944	0.350606	0.0325549	0.00308228	0.0853042	0.014939	0.00573553	0	0.415964	0.0154496	0.0139467	0.0148061	0.297669	0	1.68007	0.0183568	0	0.00436277	0.00673699	0	0	0.0464672	0.0962103	0.153507	0.249265	0.00276288	0	0	0.0517861	0.0194541	0.363091	0.41949	0	0	0	0	0.00326533	0	0.788043	0.0163886	0.00209942
DRR171567	Healthy	0.000188791	0.034997	0.489509	0.0115926	0	0.0337309	0.000886861	0.00285146	0	0.300253	0	0.00413142	0.00445049	0.173602	0	1.3447	0.00200095	0	0.00197228	0.00455896	0	0	0.005012	0.00472911	0.0678088	0.350623	0.00041832	0	0	0.00258655	0	0.0760469	0.248452	0	0	0.000104716	0.000166392	0.00318349	0	0.658575	0.0089622	0.0165661
DRR171569	Healthy	0	0.0425336	0.20117	0.0285122	0.000140475	0.0381806	0.00125605	0.00537836	0	0.253445	0.000230399	0.0110878	0.0122526	0.213778	0	1.46272	0.0086197	0	0.00278561	0.00615009	0	0	0.0137616	0.0115901	0.0877549	0.300273	0.00062684	0	0	0.00273171	0.000847661	0.0471138	0.31426	0	0	0	0	0.00318072	0	0.626772	0.0107361	0.028178
DRR171571	Healthy	0	0.0363974	0.315803	0.0341031	0	0.0322711	0.00196209	0.00891945	0	0.73885	0.00268825	0.00410409	0.0173914	0.222427	0	1.68568	0.0210314	0	0.0061983	0.0129261	0	0	0.0148012	0.00790641	0.237517	0.349467	0.00515269	0	0	0.0113644	0.011594	0.308624	0.451048	0	0	0	0	0.0127816	0	1.39187	0.025591	0.0410149
DRR171585	Healthy	0.000156543	0.0354095	0.228274	0.00784277	0.000131508	0.0344702	0.00302329	0.00578801	0	0.314221	0.000747291	0.00832019	0.00389155	0.265187	0	1.86031	0.00434607	0	0.0047742	0.00753344	0	0	0.010453	0.00892008	0.105451	0.245645	0.000687173	0	0	0.00226387	0.000340558	0.0827431	0.505899	0	0	0	0.000164464	0.00424819	0	0.735523	0.00878921	0.131202
DRR171587	Healthy	0.00117255	0.0108168	0.104605	0.17489	0.000144615	0.07297	0.00376455	0.00400392	0	0.352146	0.00318471	0.00152209	0.00214994	0.403809	0	1.48979	0.00410391	0	0.00253416	0.00403424	0	0	0.0320866	0.0943359	0.311553	0.489869	0.000371898	0	0	0.00315858	0.000536833	0.243533	0.168895	0	0	0	0	0.00177244	0	0.991827	0.0110322	0.0503837
DRR171591	Healthy	0	0.0296195	0.189486	0.012285	0.000324176	0.0304964	0.000366553	0.00368342	0	0.511814	0.000608148	0.00431431	0.0181005	0.205554	0	1.14233	0.00114717	0	0.00283147	0.00480174	9.48831e-05	0	0.0136743	0.00520966	0.0742685	0.21313	0.000389092	0	0	0.000797258	0	0.174386	0.255397	0	7.97057e-05	0	0	0.00408888	0	0.912339	0.00368006	0.0124245
DRR171605	Healthy	0	0.0543495	0.227806	0.0101521	0.000161115	0.0394137	0.00149254	0.00678341	0	0.436041	0.00192014	0.0065495	0.0165752	0.208821	0	1.49874	0.00909874	0	0.00430838	0.00800335	0.000139145	0	0.0185514	0.00768143	0.131374	0.263739	0.00282754	0	0	0.00137479	8.90918e-05	0.0824698	0.490952	0	0	0	0.000184409	0.00762102	0	0.789492	0.0135611	0.014762
DRR171607	Healthy	0	0.0273049	0.193444	0.020058	0	0.0373644	0.000700678	0.00379115	0	0.397007	0	0.00685088	0.00585893	0.184752	0	1.41283	0.00378758	0	0.00469517	0.00626928	0	0	0.0197055	0.0202698	0.0970381	0.28642	0.000178753	0	0	0.00775091	0.00723035	0.0732987	0.264221	0	0	0	0.000437372	0.00181866	0	0.883796	0.0147158	0.0157932
DRR171608	Healthy	0	0.0286363	0.128245	0.0135042	0	0.0281557	0.00139715	0.00347764	0	0.603221	0.00292606	0.00345079	0.0162412	0.110088	0	0.620006	0.000638336	0	0.000747901	0.0037448	0	0	0.0114422	0.0118152	0.134516	0.302167	0.000153084	0	0	0.00135287	0.00185478	0.0512065	0.15208	0	0	0.000100085	0	0.00170681	0	1.11958	0.00793354	0.0190614
DRR171617	Healthy	0	0.00775145	0.19037	0.00738674	0	0.0113503	0	0.00219036	0	0.66521	0.000272127	0.00157573	0.0040283	0.122484	0	0.659342	0.000353592	0	0.000207142	0.00326988	0	0	0.00804541	0.0054629	0.0872963	0.167835	0.00457893	0	0	0.00408725	0	0.0229155	0.153181	0	0	0	0	0.0010321	0	1.54754	0.00276507	0.00407127
DRR171620	Healthy	0.0025016	0.0232863	0.154987	0.0135634	0	0.0312435	0.000655282	0.0036412	0	0.552452	0.00025017	0.00619219	0.0152291	0.199861	0	1.19667	0.00572753	0	0.00241877	0.00665561	0	0	0.0133079	0.0199786	0.255188	0.238447	0	0	0	0.00268271	0	0.264856	0.271317	0	0	0	0.000191526	0.0026313	0	0.8656	0.0078627	0.0188037
DRR171621	Healthy	0	0.0586472	0.328595	0.0261286	0.00164447	0.0702645	0.0148235	0.00496347	0	0.187294	0.0205601	0.00422441	0.00444806	0.221335	0	1.14311	0.00190784	0	0.00122444	0.00754152	0	0	0.0315302	0.0318426	0.116903	0.280042	0.00431184	0	0	0.0138677	0.00034753	0.0775768	0.245548	0	0	0	0	0.00286851	0	0.484393	0.010242	0.0132084
DRR171624	Healthy	0	0.0292229	0.365389	0.0888117	0	0.205247	0.049019	0.0104949	0	0.566355	0.0622536	0.0112329	0.00423991	0.318094	0	1.40467	0.00336335	0	0.0039763	0.00367367	0	0	0.0843548	0.112137	0.382284	0.223974	0.00108129	0	0	0.0108385	0.00856918	0.208937	0.422174	0	0	0	0	0.00420928	0	1.198	0.0154805	0.0342262
DRR171631	Healthy	0.00056431	0.0153938	0.0786642	0.0275762	0.000551036	0.0275927	0.000715963	0.00230711	0	0.555656	0.000734689	0.00416845	0.0166371	0.129108	0.000444304	0.430344	0.000157943	0	9.68501e-05	0.00324397	0.000635458	0	0.00710046	0.0248568	0.0859884	0.162709	0.00139754	0	0	0.00551929	0.0001735	0.0993869	0.126099	0	0	9.73539e-05	0	0.000748159	0	1.24771	0.00422652	0.0018282
DRR171637	Healthy	0.000453223	0.0347588	0.20082	0.0419435	0.00102349	0.0456618	0.000151191	0.00381633	0	0.441433	0	0.00563488	0.0179965	0.16231	0	1.11541	0.00895593	0	0.00406492	0.0129955	0	0	0.0130968	0.00537636	0.104899	0.278008	0.000198629	0	0	0.00564922	0	0.172924	0.250855	0	0	0	0	0.00264237	0	0.912429	0.026304	0.0136468
DRR171639	Healthy	0	0.035854	0.384329	0.0538932	0	0.0676528	0.00160033	0.0100707	0	0.523604	0.00104794	0.00459071	0.0202946	0.278022	0	2.04428	0.00232105	0	0.00240607	0.00968531	0	0	0.0450937	0.012487	0.153052	0.356824	0.000182567	0	0	0.00557136	0.000278171	0.110698	0.528534	0	0	0	0.00114054	0.0158309	0	0.925146	0.0208043	0.0217326
DRR171641	Healthy	0.000220153	0.0398043	0.196118	0.0115157	0.000199846	0.04767	0.00337699	0.00323309	0	0.379989	0	0.00229256	0.0142599	0.156508	0	0.93384	0.00445262	0	0.00264402	0.0050695	0	0	0.0193304	0.0210199	0.101627	0.304044	0.000402149	0	0	0.0073339	0.00180137	0.102845	0.218143	0	0	0	0	0.000804155	0	0.848929	0.0191284	0.0167322
DRR171642	Healthy	0.000204489	0.0848829	0.312638	0.0216479	0.000968318	0.0747045	0.00142127	0.00667096	0	0.287687	0	0.0051002	0.0144194	0.204958	0	1.23935	0.01255	0	0.00150629	0.0130596	0	0	0.00838496	0.00568546	0.102601	0.358578	0	0	0	0.00126428	0.000195495	0.0867014	0.459348	0	0	0.000112605	0	0.00755215	0	0.592589	0.0128368	0.0185384
DRR171646	Healthy	0	0.0463269	0.254294	0.0448337	0.00060569	0.067677	0.000340816	0.00567779	0	0.584026	0.000646701	0.00129245	0.00826497	0.240445	0	1.22709	0.00611516	0	0.00326338	0.00785751	0	0	0.026576	0.00623799	0.132243	0.276965	0.000194403	0	0	0.00172518	0	0.271077	0.334676	0	0	0	0	0.00217668	0	1.13641	0.0208002	0.028232
DRR171650	Healthy	0.000190576	0.0721984	0.356143	0.0404059	0	0.117912	0.000396727	0.00711971	0	0.325745	0	0.00491843	0.0066829	0.263047	0	1.65617	0.00332731	0	0.00218828	0.0107933	0	0	0.0214278	0.00767931	0.101337	0.350901	0.00239726	0	0	0.0106275	0.000254296	0.1797	0.417271	0	0	0	0	0.0037429	0	0.784082	0.0129954	0.0514673
DRR171656	Healthy	0.000926796	0.210892	0.155619	0.0232056	0.000286199	0.0988328	0.000234744	0.00937	0	0.193403	0	0.00377142	0.00682869	0.228552	0.0117726	1.34665	0.000853893	0	0.000521941	0.0077415	0.0293118	0	0.0010657	0.00345135	0.100153	0.247917	0.000673781	0	0	0.000354846	0	0.0203561	0.454356	0	0	0	0	0.00562559	0	0.472409	0.0145361	0.0222522
DRR171659	Healthy	0	0.0351455	0.207644	0.0163515	0	0.0464736	0.000373211	0.0040201	0	0.404325	0.000856175	0.0072216	0.0145589	0.184209	0	1.17779	0.00324189	0	0.00223512	0.00617669	0	0	0.0122886	0.00570827	0.0776572	0.283039	0.000204491	0	0	0.00412254	0.000499934	0.0661024	0.216121	0	0	0	0	0.00221494	0	0.889574	0.0158938	0.0332851
DRR171663	Healthy	0	0.00871407	0.326472	0.0395694	0.000925785	0.03722	0.011102	0.00547442	0	0.596123	0.00687654	0	0.0230758	0.213598	0	1.66421	0.0221623	0	0.00488693	0.00220823	0	0	0.0146473	0.0324408	0.193233	0.397498	0.00632984	0	0	0.0175752	0	0.405354	0.458185	0	0	0	0	0.00824024	0	0.964928	0.0280211	0.119972
DRR171686	Healthy	0.000884519	0.0705363	0.248679	0.0274267	0.000276241	0.0875897	0.000569682	0.00449388	0	0.229871	0	0.00454424	0.00757188	0.238148	0	1.45999	0.00298971	0	0.00131358	0.00858222	0	0	0.00503371	0.00528633	0.147631	0.334035	0.000143364	0	0	0.00281069	0	0.0575517	0.352275	0	0	9.38769e-05	0	0.00319202	0	0.536069	0.0124865	0.0190383
DRR171698	Healthy	0.000696085	0.0122123	0.132859	0.00245617	0.00059143	0.0240471	0.00121784	0.00154959	0	0.303248	0.000703096	0.00303104	0.00579022	0.130902	0.000205521	0.645808	0.000293169	0	0.000354943	0.00543495	0.000251399	0	0.0103292	0.0313351	0.0928389	0.209355	0.00712661	0	0	0.0129662	0	0.0614282	0.113362	0	0	0	0	0.000152556	0	1.08158	0.00675079	0.00451414
DRR171700	Healthy	0.00629376	0.030692	0.14669	0.00778296	0	0.0295969	0.00157932	0.00456022	0	0.850657	0	0.00770003	0.0160482	0.222896	0	1.32926	0.00432006	0	0.00644868	0.0080647	0	0	0.0136793	0.0134997	0.525384	0.220647	0	0	0	0.00507796	0.0061964	0.0625227	0.270339	0	0	0	0	0.000820003	0	1.08856	0.0163213	0.0293266
DRR171705	Healthy	0	0.0357359	0.228949	0.0150601	0.000821993	0.0403596	0.014261	0.00460931	0	0.416642	0.0106454	0.00499826	0.0178048	0.194381	0	1.19603	0.0121723	0	0.00422503	0.0102163	0	0	0.0182908	0.0407495	0.102867	0.291576	0.00184723	0	0	0.0164589	0	0.107136	0.251639	0	0	0	0.000198658	0.00320769	0	0.734786	0.014008	0.0357073
DRR171710	Healthy	0	0.0724522	0.390609	0.0379288	0	0.10151	0.00132553	0.00653035	0	0.171298	0	0.00435461	0.00450531	0.230023	0	1.87014	0.000134231	0	0	0.012275	0	0	0.0184452	0.0033205	0.0605104	0.228747	7.21379e-05	0	0	0.000226672	0	0.0311554	0.473003	0	0	8.48342e-05	0	0.0121856	0	0.372539	0.0140908	0.00658243
DRR171713	Healthy	0	0.0538794	0.542864	0.030865	0.00152956	0.143101	0.0227691	0.00995759	0	0.445993	0.0321182	0.001489	0.0100209	0.333504	0	1.40209	0.000858723	0	0.00211733	0.0108077	0	0	0.06834	0.111037	0.252655	0.268466	0.0419143	0.000145015	0	0.124634	0.000469988	0.241364	0.316402	0	0	0.000108085	0	0.00414797	0	0.721021	0.0175352	0.00454384
DRR171714	Healthy	0	0.0128339	0.249981	0.0132441	0.00340835	0.0403796	0.000546892	0.0089106	0	0.638761	0	0.00207769	0.0177569	0.216388	0	1.69015	0.0197996	0	0.00782429	0.00465229	0	0	0.0166104	0.0158852	0.120312	0.220108	0.000700165	0	0	0.010473	0	0.6156	0.493935	0	0	0	0	0.00247581	0	1.21855	0.0216727	0.0574921
DRR171716	Healthy	0.000605945	0.0937551	0.295079	0.0395134	0.000206896	0.0781173	0.00462809	0.00557781	0	0.370064	0.00635349	0.00445313	0.0119909	0.257794	0	1.56182	0.00566327	0	0.00407028	0.0100555	0	0	0.0168347	0.0227925	0.107169	0.23154	0.000669356	0	0	0.00226203	0.00617929	0.186883	0.457822	0	0	0.000114758	0	0.00818699	0	0.769379	0.0103036	0.0169158
DRR171717	Healthy	0	0.0340977	0.265762	0.0282048	0	0.0979264	0.0011579	0.00547704	0	0.348433	0	0.00259186	0.00833026	0.229701	0	1.62744	0.00274796	0	0.00278669	0.00705277	0	0	0.0201007	0.0397673	0.108403	0.30069	0.00150254	0	0	0.0225604	0	0.141436	0.33277	0	0	0	0	0.00165733	0	0.820097	0.0224222	0.0286142
DRR171719	Healthy	0	0.021066	0.293668	0.0683984	0.000173612	0.0489598	0.000546657	0.00916199	0	0.495706	0.000805851	0.0112254	0.0127725	0.321052	0	1.76296	0.00210029	0	0.00205549	0.00843103	0	0	0.045078	0.0151133	0.245507	0.307292	0	0	0	0.00208591	0	0.135877	0.495734	0	0	0	0.00124795	0.0043571	0	0.978842	0.0254113	0.0390002
DRR171725	Healthy	0.000656866	0.0226696	0.161317	0.00657102	0.000123317	0.0227151	0.000751523	0.0043857	0	0.389621	0	0.00241075	0.00446178	0.13025	0	1.03882	0.000841399	0	0.000741402	0.00598809	0	0	0.0103468	0.0074779	0.098824	0.236547	0.00168465	0	0	0.007355	0	0.086124	0.150725	0	0	0.000174288	0	0.000966596	0	0.680233	0.00573813	0.00936161
DRR171728	Colorectal cancer	0.00179946	0.00437852	0.104725	0.0122861	0	0.0294986	0.000542257	0.00158899	0	0.852841	0.000302571	0.000372926	0.0184672	0.119994	0	0.441597	0.000337903	0	0.000799741	0.00513157	0	0	0.0165979	0.00358526	0.274268	0.145531	0.00145867	0	0	0.000317669	0	0.029741	0.106294	0	0	0	0	0	0	1.41081	0.00322111	0.0160626
DRR171730	Colorectal cancer	0	0.00897286	0.898122	0.0139715	0	0.0318692	0.204259	0.00431997	0	1.21032	0.321638	0.00024607	0.00151636	0.513552	0	0.556366	0.000887773	0	0.00105513	0.00744968	0	0	0.228367	0.461568	1.02791	0.142803	0.00228264	0	0	0.0142812	0	0.30821	0.205717	0	0	0	0	0.00125519	0	1.2345	0.00610184	0.0182276
DRR171731	Colorectal cancer	0.000174644	0.179983	0.322934	0.0522363	0.0310009	0.13282	0.0235016	0.0113883	0	0.31044	0.018578	0.0111292	0.00544948	0.386576	0	1.65006	0.00272908	0	0.00170055	0.0118054	0	0	0.0573515	0.0362458	0.146633	0.340261	0.00676526	0.00749506	0	0.0112878	0.00518346	0.101892	0.490429	0	0	0	0.000152155	0.00518552	0	0.83342	0.0166108	0.0315167
DRR171732	Colorectal cancer	0.000200985	0.0269429	0.301548	0.0224287	0	0.0336626	0.000834139	0.00456969	0	0.467218	0.000341833	0.0121444	0.0125149	0.182028	0	1.35494	0.00607748	0	0.00339249	0.0097984	0	0	0.0231182	0.0200488	0.132463	0.352784	0.00246128	0	0	0.0167671	0.000834779	0.184652	0.315209	0	0	0	0	0.0064728	0	0.794553	0.0159369	0.0232699
DRR171734	Colorectal cancer	0	0.0145119	0.863382	0.01938	0	0.0389354	0.0756117	0.00472115	0	0.853578	0.121806	0.000530725	0.0135169	0.286817	0	1.33223	0.0103365	0	0.00502077	0.00619998	0	0	0.0963249	0.171404	0.406217	0.212175	0.00124017	0	0	0.00683703	0	0.21321	0.351265	0	0	0	0.000189545	0.00251414	0	0.910855	0.0141079	0.0225713
DRR171738	Colorectal cancer	0	0.0335414	0.849083	0.0727465	0.000161798	0.134868	0.156959	0.00662073	0	1.11465	0.228248	0.00665467	0.00969532	0.603183	0	0.958418	0.00274772	0	0.000765171	0.0108033	0	0	0.166624	0.358297	0.826571	0.28303	0.00213342	0	0	0.00117769	0	0.237692	0.452604	0	0	0	0.00126022	0.0134296	0	1.0214	0.0290083	0.0422331
DRR171740	Colorectal cancer	0	0.0507324	0.325671	0.0108316	0.000172292	0.0510634	0.00135695	0.00518962	0	0.330185	0	0.00805617	0.0070547	0.243368	0	1.37595	0.00234322	0	0.00366185	0.00661743	0	0	0.0228825	0.00846844	0.102583	0.325604	0.000100004	0	0	0.0070417	0.000140894	0.0839306	0.287438	0	0	0	0	0.00523258	0	0.671852	0.0129273	0.0201873
DRR171742	Colorectal cancer	0	0.0684528	0.344487	0.0506643	0	0.183113	0.00952695	0.00645896	0	0.437333	0.0161527	0.00726622	0.0170704	0.288631	0	1.79173	0.00230028	0	0.00383511	0.0082817	0	0	0.069589	0.0682808	0.158277	0.465027	0.00100261	0	0	0.0126878	0.000142233	0.177457	0.421301	0	0	0	0	0.00350537	0	0.821998	0.0176777	0.0107445
DRR171743	Colorectal cancer	0	0.0213698	0.358149	0.124831	0.00774737	0.0359114	0.00745627	0.0096476	0	0.600613	0.00921984	0.0122205	0.017288	0.301557	0	1.63297	0.00175061	0	0.00323313	0.00479605	0	0	0.0975395	0.0279045	0.234882	0.219425	0.00159783	0.00177883	0	0.00796185	0.00153501	0.335361	0.422733	0	0	0	0	0.00418658	0	1.1383	0.00933684	0.0844971
DRR171744	Colorectal cancer	0.00251849	0.0189324	0.24276	0.0161299	0	0.0405769	0.00929793	0.00241093	0	0.725479	0.0123739	0.0105963	0.0128127	0.199951	0	1.19394	0.00703579	0	0.00363549	0.00504568	0	0	0.0142582	0.0117729	0.251685	0.176121	0	0	0	0.00228466	0	0.377072	0.291235	0	0	0	0	0.0043611	0	0.962726	0.00919356	0.031026
DRR171746	Colorectal cancer	0	0.0767009	0.45029	0.0526396	0.000153975	0.211069	0.00363674	0.0116298	0	0.283642	0.00526513	0.00365278	0.00544547	0.31143	0	1.65619	0.00242697	0	0.00372545	0.00985243	0	0	0.0238594	0.0140315	0.108552	0.363135	0.0010037	0	0	0.00585177	0	0.0581063	0.415944	0	0	0	0.000380138	0.00176666	0	0.665492	0.0119483	0.0137955
DRR171748	Colorectal cancer	0	0.0826348	0.426934	0.072186	0.00028245	0.200169	0.0911717	0.00992341	0	0.531673	0.120442	0.00692578	0.00350429	0.503482	0	1.08766	0.00129489	0	0.000379589	0.0119107	0	0	0.0310871	0.100583	0.278697	0.313042	0.00579064	0	0	0.0115686	0.000979671	0.0972102	0.349196	0	0	0	0	0.00772694	0	0.914939	0.0118131	0.0262503
DRR171749	Colorectal cancer	0.000165193	0.0502037	0.240863	0.0166474	0	0.0435738	0.0028553	0.00339681	0	0.296023	0.0024082	0.00281617	0.00653176	0.173219	0	1.24399	0.00257849	0	0.00232326	0.00578805	0.000129816	0	0.0153254	0.0168096	0.0829637	0.234335	0.00213243	0	0	0.0102684	0	0.0660856	0.298996	0	0	0	0.000333458	0.00336951	0	0.560263	0.0106514	0.0164638
DRR171750	Colorectal cancer	0	0.145211	0.319701	0.0132437	0	0.0889017	0.0187008	0.00581285	0	0.495756	0.0216744	0.0058869	0.00814924	0.276701	0	1.65358	0.00631655	0	0.00508683	0.00677498	0.00872165	0	0.0144674	0.0423652	0.145722	0.264346	0.00256172	0	0	0.00692051	0.000216251	0.0955012	0.522962	0	8.30609e-05	0	0.000815403	0.0058612	0	0.731241	0.0113031	0.0341426
DRR171757	Colorectal cancer	0.000178252	0.111122	0.435586	0.0135986	0.000473875	0.0994139	0.0149878	0.00840123	0	0.328696	0.0176744	0.00750478	0.00732749	0.303564	0.00181531	1.71813	0.00600514	0	0.00287809	0.00694122	0.00217996	0	0.0118658	0.0310264	0.131975	0.28906	0.000138784	0	0	0.00190793	0	0.0812584	0.553738	0	0	0	0	0.00484686	0	0.541906	0.013195	0.0327203
DRR171758	Colorectal cancer	0.00706876	0.00954203	0.128478	0.0138059	0.000175813	0.0182796	0.00191066	0.00284386	0	0.775282	0.000932632	0.00809923	0.0118319	0.166833	0	1.13663	0.000853311	0	0.00127318	0.00608265	0	0	0.0163035	0.00680745	0.435094	0.139468	0.000147142	0	0	0.00165055	0	0.208728	0.179743	5.83492e-05	0	0	0	0.00036504	0	1.02504	0.0116059	0.0390546
DRR171765	Healthy	0	0.0231487	1.13993	0.0237584	0.000668346	0.028258	0.259302	0.00287322	0	1.21773	0.378982	0.000583458	0.00198494	0.746683	0.00069251	0.845373	0.00100462	0	0.000989793	0.0131625	0	0	0.147867	0.520771	0.70408	0.306157	0.00428924	0	0	0.00655463	0.000648802	0.187942	0.286086	0	0.000105121	0	0	0.010642	0	1.03852	0.00665859	0.0174802
DRR171772	Healthy	0	0.101077	0.687626	0.0961031	0	0.0976845	0.146291	0.00773435	0	0.697854	0.19072	0.00420173	0.00141173	0.533713	0	1.06329	0	0	0.00187312	0.00753006	0	0	0.164682	0.206366	0.594973	0.233164	0.000369963	0	0	0.00780991	0	0.269132	0.360759	0	0	0	0.000441832	0.00282052	0	1.0912	0.0274229	0.00866888
DRR171777	Healthy	0.00112265	0.0233226	0.171691	0.00999072	0.00015612	0.0430109	0.0138298	0.00346804	0	0.431484	0.0201014	0.00623635	0.00730363	0.219212	0	1.30865	0.00221253	0	0.00122268	0.00930469	0	0	0.0131118	0.0292967	0.188538	0.225142	0.0010106	0	0	0.00500283	0	0.185574	0.193187	0	0	0	0	0.00237898	0	0.672985	0.00679139	0.0177991
DRR171779	Healthy	0.00138412	0.0323325	0.531624	0.00547143	0	0.0276825	0	0.00404568	0	0.351235	0	0.00737749	0.00954509	0.281374	0	1.47551	0.00472773	0	0.00379382	0.0113954	0	0	0.0251028	0.00981555	0.114481	0.266601	0.00237779	0	0	0.00464293	0	0.127452	0.336407	0	0	0	0.000192023	0.00357174	0	0.665569	0.0117151	0.0554103
DRR171782	Healthy	0	0.0993264	0.434921	0.031465	0.0003515	0.151853	0.00559072	0.00747696	0	0.264923	0.0043719	0.00591115	0.00703308	0.215594	0	1.3008	0.00577694	0	0.00296427	0.010506	0	0	0.0118961	0.0215696	0.0897725	0.320561	0.00328064	0	0	0.0128567	0	0.119155	0.318535	0	0	0.000705678	0.000317682	0.00171622	0	0.626696	0.0213606	0.0208298
DRR171791	Healthy	0	0.0382426	0.319248	0.0337101	0.000867628	0.0752459	0.00644694	0.00567371	0	0.266822	0.00961807	0.00384845	0.00421587	0.230802	0	1.34335	0.00288522	0	0.000718887	0.00830724	0	0	0.0278188	0.0516525	0.123193	0.338481	0.0102585	0	0	0.0326025	0.000524938	0.0643397	0.201557	0	0	0	0	0.000981954	0	0.583652	0.0160336	0.0118861
DRR171793	Healthy	0	0.0285287	0.245059	0.00798262	0.000362353	0.0302911	0.000769254	0.00595134	0	0.584607	0	0.00631294	0.0169013	0.192424	0	1.36707	0.0141698	0	0.00374652	0.010997	0	0	0.0191643	0.0107663	0.142383	0.276862	0.00244943	0	0	0.0028001	0	0.145364	0.333772	0	0	0	0.000406505	0.0015727	0	1.06875	0.0232975	0.042191
DRR171796	Healthy	0	0.0719013	0.30871	0.0188234	0.000408234	0.072096	0.0249667	0.0088682	0	0.376067	0.0285772	0.00469529	0.00632472	0.270828	0	1.33204	0.00275537	0	0.00129807	0.00792971	0	0	0.0527197	0.0444187	0.182375	0.263585	0.00774799	0	0	0.0117584	0.00068345	0.069921	0.306961	0	0	0	0	0.0016524	0	0.820035	0.0143019	0.0135846
DRR171802	Healthy	0	0.0511891	0.517583	0.0446521	0.00753296	0.175914	0.0638394	0.00840657	0	0.480327	0.0861374	0.00367473	0.00552195	0.439178	0.000405104	1.14576	0.000579395	0	0.00120047	0.0118905	0.000415482	0	0.0872218	0.133321	0.276732	0.255976	0.0494053	0.00127121	0	0.0815983	0.00271142	0.221492	0.230247	0	0	0	0	0.00242739	0	0.885665	0.00695661	0.0196129
DRR171807	Healthy	0.00550476	0.000476074	0.184528	0.0453521	0	0.0379692	0.023233	0.00337003	0	0.905831	0.0326227	0	0.00893611	0.278271	0	1.62216	0.00321615	0	0.00649806	0.00405757	0	0	0.032687	0.0324862	0.531118	0.157285	0.00163644	0	0	0.0107714	0	0.258292	0.482568	0	0	0	0	0.00286331	0	1.41106	0.0194348	0.0769649
DRR171810	Healthy	0	0.122796	0.4258	0.0268707	0	0.105686	0.0010949	0.00704437	0	0.367976	0.00054099	0.00609515	0.0139039	0.25179	0	1.22551	0.0114215	0	0.00216648	0.00886065	0	0	0.0283189	0.0201976	0.174417	0.360018	0.00453698	0	0	0.00200829	0.00012284	0.118312	0.322122	0	0	0.00182097	0.00222928	0.00894225	0	0.684279	0.0169004	0.0394578
DRR171812	Healthy	0	0.0370319	0.310004	0.0102804	0.000142101	0.0388931	0.000643503	0.00722669	0	0.292274	0.000409875	0.00636667	0.00739342	0.189357	0	1.23183	0.00578056	0	0.00087715	0.00946291	0	0	0.00947365	0.00995149	0.0729877	0.289316	0.00222502	0	0	0.00728797	7.87803e-05	0.120914	0.265346	0	0	0	0.000164015	0.000644586	0	0.597251	0.0138246	0.0126216
DRR171813	Healthy	0.00115995	0.164248	0.467193	0.079582	0	0.189335	0.00135862	0.0116644	0	0.315635	0.00256199	0.00649847	0.00986217	0.377046	0	1.66043	0.00380794	0	0.0024641	0.0133928	0	0	0.017365	0.0103274	0.156603	0.340585	0.00139234	0	0	0.0064057	0	0.10859	0.543826	0	0	0	0	0.00370929	0	0.719393	0.0172841	0.0160046
DRR171825	Healthy	0	0.0181482	0.187	0.0134831	0	0.022897	0.000607015	0.00415615	0	0.360513	0.00181868	0.00667059	0.00717466	0.215508	0	1.3986	0.00312483	0	0.00251331	0.00539121	0	0	0.0250591	0.028607	0.132865	0.364738	0.000167706	0	0	0.0155962	0	0.183294	0.323946	0	0	0	0	0.000845909	0	0.803572	0.0170062	0.014357
DRR171829	Healthy	0	0.00279027	0.663119	0.066248	0.00494935	0.125272	0.0140057	0.00603661	0	0.599414	0.0162463	0	0.00359695	0.376961	0	1.02621	0.00379258	0	0.000412687	0.00313037	0	0	0.255564	0.116827	0.643599	0.101582	0.194399	0	0	0.304692	0.00460811	0.431698	0.186652	0	0	0.000170137	0.000152635	0.000386676	0	0.848328	0.01065	0.00364909
DRR171833	Healthy	0	0.0341612	0.482632	0.200629	0.000812442	0.357283	0.00698054	0.0197396	0	0.181343	0.00892235	0.00255393	0.00849587	0.340928	0	1.60106	0.00106486	0	0.00090727	0.00592793	0	0	0.0499391	0.0209907	0.119909	0.150463	0.021692	0	0	0.0276071	6.45452e-05	0.0866038	0.717106	0	0	0	0	0.000805009	0	0.661727	0.00587849	0.0191364
DRR171849	Healthy	0	0.0255611	0.47493	0.103064	0.00198438	0.104159	0.00856783	0.00571884	0	0.179065	0.0146555	0.00157581	0.00289495	0.25852	0	1.41178	0	0	0	0.0107156	0	0	0.0551669	0.0813789	0.206652	0.378299	0.0455799	0	0	0.0696365	0.00100314	0.0474798	0.18331	0	0	0.000164788	0.000690158	0.00275929	0	0.347954	0.00823355	0.0082161
DRR171852	Healthy	0	0.0496921	0.222176	0.0662126	0.000178552	0.0859822	0.00275909	0.00606036	0	0.541742	0.0025281	0.00114483	0.0279392	0.262928	0	1.58892	0.0101232	0	0.00637624	0.0077172	0	0	0.0491844	0.0170192	0.11649	0.419922	0	0	0	0.0108469	0	0.221715	0.302857	0	0.000100424	0.000129747	0	0.00642896	0	0.91456	0.0208853	0.0101755
DRR171855	Healthy	0	0.00639266	0.120181	0.00896936	0	0.00616344	0.000373542	0.00336398	0	0.608273	0.000267809	0.0131632	0.020451	0.163587	0	0.743321	0.00151807	0	0.000300144	0.00429054	0	0	0.0181025	0.006724	0.117704	0.191361	0.000945757	0	0	0.000717848	0	0.0380006	0.25086	0	0	0	0	0.000869365	0	1.29948	0.0087912	0.0135775
DRR171856	Healthy	0.00183177	0.0317442	0.15127	0.0313391	0	0.0479383	0.001622	0.00320532	0	0.734703	0.00175844	0.00220344	0.018671	0.195064	0	1.35417	0.0123804	0	0.00289659	0.00551309	0	0	0.0116937	0.00771931	0.317543	0.250416	0.00134322	0	0	0.00748186	0.000417391	0.214881	0.268666	0	0	0	0	0.00275343	0	1.16417	0.013804	0.107046
DRR171862	Healthy	0	0.0448275	0.1526	0.0106912	0.000154424	0.0594462	0.000361513	0.00248213	0	0.375629	0	0.00374251	0.00372907	0.129524	0.00131146	0.734664	0.00218849	0	0.00109827	0.0036721	0.00169471	0	0.0108384	0.00349553	0.0975295	0.218897	0.00097093	0	0	0.00372744	0	0.0490536	0.198111	0	0	0	0	0.00134126	0	0.914993	0.00321995	0.0102215
DRR171863	Healthy	0	0.0109683	0.321886	0.0521153	0.000717829	0.0773361	0.000180566	0.00749393	0	0.576524	0.00067688	0.000270849	0.0199329	0.207123	0	1.60687	0.00765407	0	0.00399138	0.00792622	0	0	0.00400476	0.00590872	0.109128	0.470087	0.00375252	0	0	0.0106876	0.00034404	0.283416	0.510719	0	0	0	0	0.00330465	0	1.12524	0.0322813	0.0291956
DRR171864	Healthy	0.00062847	0.0341825	0.148723	0.0047016	0	0.0356047	0.000133403	0.00522564	0	0.523977	0	0.00267581	0.0122725	0.159109	0.00024741	0.821303	0.00105615	0	0.000103703	0.00347378	0.00015132	0	0.00271721	0.0181619	0.0740597	0.1852	9.28475e-05	0	0	0.000668589	0	0.0351421	0.279843	0	0.000666128	0	0.000207923	0.000846767	0	1.22473	0.00467498	0.00994437
DRR171865	Healthy	0	0.00223901	0.860162	0.0372832	0.000377204	0.0597935	0.322573	0.00504939	0	1.73628	0.40891	0.00219444	0.00216056	0.802168	0	0.927285	0.00297018	0	0.00221329	0.0138699	0	0	0.197141	0.444735	0.861383	0.249545	0.00183136	0	0	0.0359824	0.000467188	0.278283	0.297375	0	0	0	0	0.0111536	0	1.44803	0.0116667	0.0131475
DRR171870	Healthy	0	0.0396672	0.344345	0.0256385	0	0.0443086	0.000573987	0.00621824	0	0.31926	0	0.00310485	0.022647	0.1933	0	1.52578	0.00422229	0	0.00512286	0.00849841	0	0	0.00142248	0.00325167	0.0533122	0.383254	0	0	0	0.00357255	0	0.174127	0.326753	0	0	0	0	0.00609096	0	0.741814	0.0111194	0.0169839
DRR171876	Healthy	0.000639068	0.0144734	0.086114	0.0120425	0	0.02325	0.00148492	0.00137388	0	0.726021	0.00532059	0.00101658	0.00390623	0.140756	0	0.589572	0.000718505	0	0.000210903	0.00693561	0	0	0.0171917	0.0112651	0.132387	0.234142	0	0	0	0.000452258	0.000125049	0.0795668	0.122206	0	0	0	0	0.000177	0	1.62642	0.0034415	0.0168857
DRR171886	Healthy	0.000204884	0.0293294	0.743071	0.0193198	0.0223874	0.0581978	0.228128	0.00695046	0	0.976382	0.289702	0.00213657	0.00949011	0.572089	0	0.716375	0.000963086	0	0.000853836	0.00723373	0	0	0.233277	0.390522	0.755241	0.207978	0.0011505	0	0	0.00465743	8.75026e-05	0.278247	0.219566	0	0	0	0.000158828	0.00254509	0	1.01812	0.0496428	0.0205486
DRR171897	Healthy	0.000437753	0.00549593	0.486533	0.0158839	0.00129678	0.24503	0.00585378	0.00804909	0	0.363874	0.00689682	0.000683238	0.00342432	0.135208	0	0.589784	0.000246604	0	0.000814839	0.00765808	0	0	0.028134	0.0849793	0.149498	0.193849	0.0157358	0	0	0.0499669	0.0012124	0.0451551	0.0584645	0	0	0	0	0.000127358	0	0.492405	0.00983642	0.0290007
DRR171899	Healthy	0	0.15422	0.247407	0.0477514	0	0.119473	0.000236906	0.0111259	0	0.304899	0	0.00418459	0.0145704	0.243268	0	1.26233	0.0138518	0	0.00382471	0.00784612	0	0	0.00571842	0.0261823	0.123566	0.291107	0.000344187	0	0	0.00247839	0	0.17027	0.431062	0	0	0	0	0.00439452	0	0.77377	0.0190185	0.00329188
DRR171917	Healthy	0.000202719	0.11848	0.421237	0.136497	0.000309472	0.169816	0.00532276	0.00690413	0	0.296972	0.00564231	0.0121911	0.00324262	0.152007	0	1.26019	0.00268381	0	0.00276078	0.00676242	0	0	0.0145054	0.0167905	0.097004	0.372383	9.79457e-05	0	0	0.00437647	9.76056e-05	0.0939543	0.264024	0	0	0	0	0.0013037	0	0.715389	0.0170103	0.0349958
DRR171923	Healthy	0.000171719	0.0929556	0.311496	0.0159983	0.000138918	0.0753927	0.0181615	0.0080866	0	0.315397	0.0186918	0.0238646	0.00631934	0.25925	0.00550315	1.51018	0.003463	0	0.00215117	0.00788873	0.00728231	0	0.027805	0.0316464	0.200922	0.296889	0.00031959	0	0	0.00209615	0	0.132178	0.431835	0	0	0	0.000184994	0.00376745	0	0.536134	0.0103942	0.0122489
DRR171925	Healthy	0	0.0504754	0.418961	0.0214206	0.000317328	0.0556397	0.00443881	0.00545136	0	0.284689	0.00470742	0.00494125	0.0124804	0.224901	0.00201273	1.26807	0.00447728	0	0.00340965	0.00597817	0.00287608	0	0.0242458	0.0286209	0.122438	0.277773	0.0030374	0	0	0.00786861	0.000120009	0.120985	0.33969	0	0	0.000100487	0.000351346	0.00126572	0	0.607998	0.00968736	0.0181322
DRR171928	Healthy	0	0.0118007	0.272273	0.0178624	0	0.0498246	0.0231186	0.00638515	0	0.646857	0.0298525	0.00508688	0.00479807	0.237462	0	1.39906	0.00363161	0	0.00807505	0.010585	0	0	0.0590524	0.0840755	0.21308	0.31327	0.0027872	0	0	0.0276562	0.021841	0.230447	0.317941	0	0	0	0	0.00125367	0	1.07377	0.0124048	0.0412107
DRR171930	Healthy	0.000333762	0.0588676	0.33565	0.019029	0.000260223	0.0647416	0.000863446	0.00596246	0	0.287781	0	0.00395675	0.0105857	0.2091	0	1.62729	0.00239221	0	0.00149982	0.00786139	0	0	0.0399716	0.0108851	0.156085	0.226305	0.00271945	0	0	0.00313341	0.000289336	0.081711	0.448035	0	0	0	0.00032009	0.0074184	0	0.463722	0.0102911	0.0318356
DRR171936	Healthy	0	0.0788565	0.381398	0.0948074	0	0.152168	0.00556152	0.0098023	0	0.472283	0.00625656	0.00405146	0.011604	0.25165	0	1.59863	0.00506382	0	0.00572652	0.00625775	0	0	0.00974123	0.0157121	0.15821	0.244946	0.00708716	0	0	0.00856608	0	0.259876	0.446064	0	0	0	0.000205171	0.00247624	0	0.920826	0.00838866	0.128387
DRR171938	Healthy	0.000554447	0.0459712	0.277118	0.011266	0.000854405	0.0511412	0.000355639	0.00486372	0	0.340813	0.000228936	0.00726172	0.013603	0.187193	0.000664389	1.01982	0.00283918	0	0.000653513	0.00579602	0.00108776	0	0.0103658	0.0136898	0.0726799	0.254737	0.000649862	0	0	0.0013169	0.000114118	0.0402432	0.245771	0	0	0	0	0.00125468	0	0.700985	0.00511759	0.00927783
DRR171939	Healthy	0	0.0392555	0.254846	0.0110152	0	0.0450774	0.00158411	0.00386097	0	0.448346	0.00363283	0.00430168	0.00244471	0.16508	0	1.10401	0.00229927	0	0.00166611	0.00654488	0	0	0.0170861	0.00780674	0.0972114	0.299061	0.0118989	0	0	0.0200528	0	0.119653	0.181761	0	0	0	0.000176867	0.000887892	0	0.900599	0.0156468	0.0127052
DRR171942	Healthy	0	0.0245374	0.181268	0.00473379	0	0.01997	0.000257362	0.0017175	0	0.473585	0	0.00224064	0.00810786	0.122545	0	0.660401	0.00102188	0	0.000431158	0.0044415	0	0	0.00392029	0.00223714	0.125832	0.233054	0.00154302	0	0	0.00202329	0.000201697	0.0172028	0.136248	0	0	0	0	0.000948765	0	0.889921	0.00486445	0.0100914
DRR171948	Healthy	0.000172954	0.0565518	0.181718	0.0163235	0	0.0619578	0.000338217	0.00675953	0	0.27778	0.000849792	0.00226056	0.00198908	0.174068	0	1.21416	0.0013745	0	0.0006336	0.0071189	0	0	0.0292795	0.00503169	0.0981685	0.335396	0.00380167	0	0	0.00786163	0	0.110254	0.204644	0	0	0	0	0.00118987	0	0.684528	0.00898757	0.0134866
DRR171951	Healthy	0	0.022816	0.378314	0.0189527	0.000211475	0.067377	0.00463435	0.00828137	0	0.630952	0.00792444	0.00592929	0.0103829	0.249177	0	1.57597	0.00618351	0	0.00605217	0.00986169	0	0	0.0380055	0.0277846	0.164615	0.369903	0.00156724	0	0	0.016187	0.000233064	0.270516	0.463877	0	0	0	0	0.00732605	0	1.17735	0.0250525	0.0415642
DRR171959	Healthy	0.000171483	0.0431664	0.298459	0.0224177	0	0.0658817	0.00617193	0.00577455	0	0.267545	0.00815488	0.0044584	0.0113851	0.288036	0	1.65713	0.0044138	0	0.00178064	0.008137	0	0	0.0215933	0.0166266	0.0963602	0.310753	0.00063565	0	0	0.00501328	0	0.0532942	0.619829	0	0	0	0.000185167	0.00276659	0	0.595753	0.0149575	0.0208681
ERR1018185	Colorectal cancer	0	0.108742	0.523108	0.0181047	0	0.0912864	0.0646401	0.00868479	0	0.483521	0.0986323	0.0243471	0.000838817	0.341334	0.000436049	1.29529	0.00123822	0	0.000182772	0.00354339	0.0141517	0	0.0767147	0.150728	0.598422	0.111341	0.00443105	0	0	0.00139344	0.000229077	0.124257	0.58562	6.05224e-05	0	0	0.000514631	0.000976543	0	0.515163	0.00349769	0.00732611
ERR1018186	Colorectal cancer	0	0.0565494	0.642273	0.0117608	0	0.0501523	0.0208952	0.00370986	0	0.296465	0.0351011	0.0132411	0.00212435	0.181242	0	1.17677	0.000958416	0	0.000443881	0.00236972	0	0	0.00805671	0.0346241	0.138968	0.101967	0.00510158	0	0	0.00471976	0	0.0840286	0.210699	0	0	0.000603861	0.000832795	0.00334925	0	0.405475	0.0089713	0.00293716
ERR1018187	Colorectal cancer	0.00313204	0.0470716	0.291786	0.0152976	0	0.0586729	0.00192583	0.00681002	0	0.154185	0.00190788	0.0134618	0.00294415	0.39187	0.193565	1.09389	0.00149586	0.000101147	8.6363e-05	0.0025481	0.444223	0	0.0185938	0.0127736	1.03374	0.198392	0.000317336	0	0	0.000747307	0	0.0221225	0.37798	0	0	0.000378155	0.000679412	0.00206506	0	0.351789	0.00273533	0.0109067
ERR1018188	Colorectal cancer	0	0.180993	0.301033	0.0722256	0	0.175686	0.004292	0.0100132	0	0.229693	0.00597918	0.0152437	0.0014143	0.275436	0	1.30578	0.00084082	0	0.000660855	0.00303017	0.000140246	0	0.0236298	0.018121	0.18741	0.173185	0.00179182	0	0	0.000231364	0	0.0890175	0.437843	0	0	0	0	0.00226812	0	0.399394	0.00855735	0.00501786
ERR1018189	Colorectal cancer	0	0.113439	0.144898	0.00917873	0.000143501	0.0673621	0.0017183	0.00911989	0	0.147835	0.00331258	0.00597641	0.000470305	0.152475	0	1.2579	0.000280314	9.38355e-05	0.000161155	0.00151479	0	0	0.00430791	0.00442966	0.0945824	0.101019	0.00146644	0	0	0.000771793	0	0.0470122	0.527662	0	0	8.82054e-05	0.00126076	0.000156545	0	0.217998	0.00208958	0.0107521
ERR1018191	Colorectal cancer	0	0.0246173	0.40251	0.0203351	0	0.0917257	0.0629425	0.00500666	0	0.31662	0.113104	0.0031421	0.000341175	0.388178	0	1.92063	0.00032606	0	9.41245e-05	0.00170649	0	0	0.0918449	0.1458	0.459435	0.133577	0.000674525	0	0	0.000308488	8.99606e-05	0.122637	0.85769	0	0	0.000103035	0.000347558	0.00182457	0	0.347941	0.0118233	0.00203801
ERR1018192	Colorectal cancer	0	0.0415226	0.190941	0.188276	0.000515092	0.100571	0.0038997	0.00510353	0	0.30673	0.0053131	0.00186291	0.00091227	0.239202	0	1.60199	0.00086416	0	0.00109719	0.00140064	0	0	0.0408118	0.0112654	0.114452	0.292487	0.000753481	0	0	0.00473886	0	0.182676	0.15417	0	0	0	0.000177727	0.00140307	0	0.582199	0.0060263	0.0222754
ERR1018194	Colorectal cancer	0	0.0214245	0.579931	0.00721569	0.00018021	0.051491	0.141128	0.00500231	0	0.903726	0.218895	0.00905531	0.000410644	0.405019	0.000265235	0.929646	0.00113624	0	0.000217745	0.00467808	0	0	0.0820353	0.215474	0.514628	0.211722	0.0212769	0	0	0.0368871	0.00539539	0.175155	0.361881	0	0	0	0.000222903	0.00369575	0	0.820247	0.00973713	0.0464825
ERR1018196	Colorectal cancer	0.00018536	0.0263914	0.176786	0.00876789	0	0.0154226	0.00487419	0.0113443	0	0.44004	0.00752345	0.0262591	0.00310636	0.180068	0.023286	1.05478	0.000508599	0	0.000688185	0.0013095	0.0324485	0	0.0096355	0.0148832	0.311384	0.149507	0.00210005	0	0	0.00163862	9.32194e-05	0.06762	0.379757	0	0.000106625	0.000640604	0.000912073	0.000971534	0	0.587053	0.00267538	0.026882
ERR1018197	Colorectal cancer	0	0.0209523	0.199237	0.00827934	0	0.0333024	0.0148908	0.00371564	0	0.31019	0.0254604	0.00558284	0.00185168	0.136182	0.000490157	1.07914	0.000175353	0	0.000203324	0.00141934	0.000701038	0	0.0240025	0.0401534	0.178332	0.174501	0.000208039	0	0	0.00077315	0.00012571	0.0990271	0.32305	0	0	0.00120683	0.00195072	0.000368165	0	0.469671	0.00722038	0.00822368
ERR1018198	Colorectal cancer	0	0.0167827	0.510255	0.100452	0.000356644	0.084269	0.0607697	0.0080619	0	0.426879	0.0642045	0.0260171	0.00493356	0.292542	0	1.72459	0.00153994	0	0.000110666	0.00452609	0	0	0.0329899	0.0740415	0.337395	0.194974	0.00197626	0	0	0.00214389	0.000526772	0.111795	0.428841	0	0	0.000121142	0.000190875	0.0010852	0	0.394976	0.0084475	0.00619675
ERR1018200	Colorectal cancer	0	0.12283	0.536266	0.0751549	0.000174716	0.212841	0.00038647	0.0113697	0	0.315078	0.0012358	0.0536191	0.000557216	0.314555	0.000244706	1.51452	0.000175087	0.00164696	0	0.00471643	0.000297454	0	0.0172024	0.0145174	0.364921	0.231824	0.01491	0	0	0.00298238	0.000125902	0.0708918	0.561397	0.00013343	0	0.000109954	0.00160856	0.00605282	0	0.509422	0.00546462	0.0117933
ERR1018203	Colorectal cancer	0.000659933	0.0387245	0.357528	0.0884873	0	0.0887374	0.00708869	0.00878798	0	0.641862	0.00747236	0.0207049	0.0056005	0.226211	0	1.55635	0.00167518	0	0.00173245	0.00300902	0	0	0.0308029	0.0250831	0.420875	0.146676	0.00166289	0	0	0.00587642	0.00172571	0.188511	0.510708	0	0	0.000116872	0.000187545	0.00189373	0	0.960114	0.00771512	0.104739
ERR1018204	Colorectal cancer	0	0.00915608	0.871893	0.0793054	0	0.124307	0.0329789	0.00577705	0	0.879954	0.0490036	0.000181022	0.000177768	0.178978	0	0.694954	0	0	0	0.0035551	0	0	0.022257	0.165342	0.775001	0.0959255	0.0153064	0	0	0.0750029	0	0.0487457	0.637808	0	0	0	0.00118364	0.000641174	0	1.11468	0.00252693	0.00081628
ERR1018206	Colorectal cancer	0.000258532	0.0172223	0.185497	0.00769783	0.000192724	0.0265976	0.0019024	0.0054002	0	0.217733	0.00218461	0.000203408	0.000869064	0.121282	0	1.12803	0	0	0.000474618	0.0017948	0	0	0.00253767	0.00879857	0.204039	0.334336	0.00067371	0	0	0.00351301	0	0.00466629	0.277897	0	0	0.0036834	0.00502879	0	0	0.398335	0.00521528	0.000244611
ERR1018207	Colorectal cancer	0.000677817	0.0101701	0.300132	0.0205961	0	0.0249273	0.00751895	0.00475161	0	0.661921	0.0171578	0.00596356	0.00824053	0.20942	0	1.59116	0.00324691	0	0.0011143	0.00228484	0	0	0.0209937	0.0262358	0.497359	0.123632	0.000249032	0	0	0.00236976	0.00020868	0.337724	0.531223	0	0	0	0	0.000622844	0	0.82197	0.00602717	0.12936
ERR1018208	Colorectal cancer	0	0.0103711	1.34398	0.00876622	0	0.0370833	0.395684	0.0104838	0	1.83165	0.711626	0.00147796	0	0.801185	0	0.453877	0	0	0	0.00272218	0	0	0.551153	0.98666	2.39476	0.0426745	0	0	0	0	0	0.662393	0.441154	0	0	0.000580035	0.000740249	0.000238504	0	1.20812	0.0012322	0.000971583
ERR1018210	Colorectal cancer	0.00023411	0.033742	0.442867	0.113259	0.000189831	0.147645	0.0102596	0.0096606	0	0.42523	0.0117682	0.00582463	0.000931413	0.25913	0	1.55565	0.00107383	0	0.000619965	0.00497321	0	0	0.0276482	0.0329266	0.178955	0.151172	0.00133416	0	0	0.00148541	0	0.327857	0.581376	0	0	0.00418219	0.00517942	0.00372715	0	0.645128	0.00907607	0.0105995
ERR1018211	Colorectal cancer	0	0.0538902	0.267705	0.0198439	0.000130663	0.0501811	0.00259019	0.00829118	0	0.161955	0.00419594	0.0106806	0.000785149	0.20562	0.000201229	1.18686	0.00100451	0	0.000247799	0.00227334	0.000983504	0	0.00920378	0.00743208	0.103597	0.131313	0.000932672	0	0	0.000640446	7.84888e-05	0.0598479	0.428044	0	0	0	0.000321848	0.00218139	0	0.256826	0.00345084	0.00299405
ERR1018212	Colorectal cancer	0.00020913	0.207542	0.249832	0.0407079	0	0.137169	0.00389064	0.0097027	0	0.238426	0.0066032	0.0112858	0.00287037	0.191616	0	1.45375	0.00194278	0	0.000916869	0.00204831	0.000151439	0	0.0224905	0.0251697	0.204464	0.154563	0.000651477	0	0	0.000333105	0	0.0552209	0.4523	0	0	0.000222514	0.000584454	0.00126123	0	0.371463	0.00641965	0.0101451
ERR1190622	Healthy	0	0.0180492	0.172572	0.00500292	0.000578152	0.019699	0.0165784	0.00256081	0	0.845569	0.0251093	0.00517705	0.00375085	0.140232	0	0.602997	0	0	0.000349076	0.00176947	0	0	0.0319895	0.0399147	0.203106	0.113389	0.00369281	0	0	0.0035244	0.000287641	0.0613393	0.138783	0	0	0	0	0.00131096	0	1.11054	0.00408918	0.00563756
ERR1190623	Healthy	0	0.0142795	0.203015	0.00528928	0	0.026232	0.00160308	0.00487249	0	0.40543	0.00511041	0.00411085	0.000190065	0.122221	0	1.23568	0.00053637	0	0.000314884	0.00269254	0	0	0.0106676	0.00598141	0.108766	0.179032	0.00108338	0	0	0.00261813	0	0.224315	0.177412	0	0	0.000112518	0	0.00126459	0	0.631589	0.00489875	0.00757099
ERR1190624	Healthy	0	0.0502404	0.410294	0.0134703	0	0.0422301	0.000159137	0.00421978	0	0.215338	0	0.034473	0.00179911	0.141432	0.000940655	1.44934	0.00150758	0	0.00019714	0.0025927	0.001248	0	0.00274875	0.00238293	0.120655	0.174307	0.00108015	0	0	0.00137559	0.000275179	0.0487154	0.322932	0	0	0	0	0.0020371	0	0.300637	0.00948802	0.00432507
ERR1190625	Healthy	0	0.0297471	0.289819	0.0263772	0	0.0503603	0.0180437	0.00329659	0	0.650843	0.028686	0.00975233	0.00563688	0.189233	0	1.33023	0.0033075	0	0.00120918	0.00271144	0	0	0.0516638	0.0750943	0.230655	0.214241	0.00147541	0	0	0.0256594	0.000148138	0.221281	0.287185	0	0	0.000130164	0	0.00436445	0	0.944979	0.0144343	0.0461741
ERR1190626	Healthy	0	0.0856658	0.291188	0.0734063	0.00019167	0.0977832	0.00456045	0.00648403	0	0.563345	0.00302505	0.00877264	0.00691754	0.213496	0	1.6778	0.00358285	0	0.00183209	0.00276611	0	0	0.0330038	0.0176255	0.188858	0.177822	0.000504576	0	0	0.00218723	0.000151873	0.375617	0.50739	0	0	0	0.000248071	0.00355902	0	0.800295	0.0137791	0.0187003
ERR1190627	Healthy	0.00084766	0.0347029	0.485769	0.0138794	0.000349055	0.130882	0.0578788	0.00734639	0	0.80587	0.0865028	0.0040169	0.0111644	0.312167	0	1.42533	0.0010756	0	0.000208156	0.00614716	0	0	0.0405011	0.2013	0.521329	0.176218	0.0252972	0.000127532	0	0.112295	0.00101021	0.101578	0.316735	0	0	0	0.000210858	0.00300685	0	0.72967	0.0105279	0.017933
ERR1190628	Healthy	0.000199168	0.057152	0.346687	0.0277718	0.00159214	0.0794063	0.00620707	0.00587345	0	0.442645	0.00696518	0.0042743	0.00200671	0.223472	0	1.37751	0.00084218	0	0.000589166	0.00396215	0	0	0.0155786	0.0363369	0.127121	0.167136	0.000200171	0	0	0.00138059	0	0.0836848	0.515766	0	0	0.000105957	0	0.00244827	0	0.507963	0.00531461	0.0156544
ERR1190629	Healthy	0	0.00562525	0.083046	0.00615986	0	0.0221202	0.00260949	0.00297162	0	0.700359	0.00437868	0.000433677	0.000883271	0.0824072	0	1.05382	0.000401588	0	0.000820546	0.00108823	0	0	0.0196062	0.0185725	0.163365	0.0977257	0.000823814	0	0	0.00208689	0	0.59723	0.144174	0	0	0.000884114	0.00159523	0.0008219	0	0.93907	0.00553105	0.0249973
ERR1190630	Healthy	0	0.0323023	0.273205	0.0465709	0	0.0918457	0.0121758	0.0058406	0	0.829448	0.0231344	0.012765	0.0020117	0.19878	0	1.55757	0.00531099	0	0.0036225	0.00231937	0	0	0.0675426	0.0677673	0.361773	0.116651	0.000122243	0	0	0.00810506	0.000125913	0.171845	0.314725	0	0	0	0.000271922	0.00520502	0	1.18556	0.0139666	0.0315773
ERR1190631	Healthy	0	0.0191411	0.160346	0.0106686	0.000204713	0.0186721	0.026664	0.00452923	0	0.775226	0.0249682	0.00712243	0.0011062	0.160244	0	1.20817	0.00248258	0	0.00132341	0.00319472	0	0	0.0445	0.0649893	0.232345	0.140143	0.000600669	0	0	0.00325137	0.00805898	0.444697	0.201254	0	0	0.000779981	0.00185589	0.00211375	0	1.10323	0.00877048	0.0252151
ERR1190632	Healthy	0.00021924	0.0986923	0.286626	0.0129304	0	0.0591122	0.00430315	0.00622006	0	0.697405	0.00924687	0.00718331	0.00544752	0.125316	0	0.98614	0.00325876	0	0.000673384	0.00214483	0	0	0.0220313	0.0168631	0.182932	0.141434	0.00114038	0	0	0.00160307	0.00073457	0.153492	0.284374	0	0	0	0.000443984	0.00249614	0	0.920934	0.00364321	0.0295467
ERR1190633	Healthy	0	0.0435893	0.10094	0.00900751	0	0.0289366	0.000281874	0.00402266	0.000195773	0.592581	0.000692421	0.00273208	0.00268911	0.109879	0	0.693122	0.000569057	0	0.00021795	0.00131685	0	0	0.011481	0.00984349	0.107374	0.139212	0.00202825	0	0	0.00287028	0.000622513	0.0306149	0.169101	0	0	0	0	0.00103122	0	1.05783	0.00658059	0.00864745
ERR1190634	Healthy	0.000241035	0.0344427	0.310157	0.0148853	0.00020162	0.0552473	0.0230173	0.0040537	0	0.776807	0.0280292	0.0194415	0.00303461	0.221689	0	1.54905	0.0022396	0.000137194	0.00190572	0.00353797	0	0	0.0244645	0.0451695	0.266244	0.143662	0.000107097	0	0	0.00230399	0	0.226155	0.518639	0	0	0	0.000239833	0.00355438	0	1.05065	0.0097618	0.0106319
ERR1190635	Healthy	0	0.160154	0.232382	0.0155191	0.000164657	0.103285	0.00359507	0.00921523	0	0.402821	0.00370461	0.0143041	0.00161075	0.168639	0	1.51753	0.00099422	0.000223144	0.000865436	0.00179127	0.000141946	0	0.028124	0.0521867	0.14055	0.161239	0.00269754	0	0	0.00613233	0.033697	0.132947	0.420887	0	0	0	0.00094839	0.00433061	0	0.55556	0.00536146	0.0112092
ERR1190636	Healthy	0	0.0346015	0.239797	0.0139168	0	0.0444927	0.00647459	0.00357379	0	0.726276	0.00722896	0.00186595	0.00726195	0.161425	0	1.62056	0.00208858	0	0.000973288	0.0032234	0	0	0.0181539	0.0133647	0.160464	0.148952	0.000248315	0	0	0.00154426	0.000229125	0.305988	0.399652	0	0	0.000128194	0.000245838	0.00131878	0	1.10919	0.0097122	0.01368
ERR1190637	Healthy	0	0.024399	0.197151	0.00526656	0.000561283	0.0223423	0.00374656	0.00308571	0	0.684196	0.00571116	0.00287185	0.00617318	0.116008	0	1.15151	0.000375138	0	0.000325095	0.00353276	0	0	0.0209517	0.0125649	0.15329	0.128055	0.00247278	0	0	0.00186012	0	0.44105	0.178232	0	0	0	0	0.00125997	0	1.00019	0.0110496	0.00951077
ERR1190638	Healthy	0	0.0274615	0.179638	0.00471978	0.000188243	0.0224205	0.00242605	0.00424958	0	0.559061	0.00726916	0.00335902	0.00124956	0.176489	0	1.25816	0.000758158	0	0.000550085	0.00131572	0	0	0.0108291	0.0124119	0.141899	0.1422	0.000450455	0	0	0.00275	0	0.203079	0.237457	0	0	0	0	0.000682448	0	0.804482	0.00946942	0.0122212
ERR1190639	Healthy	0	0.0135789	0.0608765	0.00357336	0	0.0123098	0.00113997	0.00288277	0	0.844127	0.00227056	0.0019237	0.00258868	0.0687845	0.000272316	0.365929	0.000582059	0	0.000111779	0.00142554	0.000166553	0	0.00675215	0.00886656	0.0725013	0.102773	0.00023116	0	0	0.00116731	0.000139257	0.0492633	0.0848949	0	0	0	0	0.000472333	0	1.14319	0.00290607	0.00633764
ERR1190640	Healthy	0	0.011072	0.215183	0.0251644	0	0.0344545	0.0115102	0.00306911	0	0.610627	0.0250353	0.00760514	0.00183476	0.131541	0	1.19934	0.00117479	0.000131836	0.00114233	0.00135909	0	0	0.0362393	0.0723088	0.267489	0.15838	0.000656917	0	0	0.0139944	0	0.160793	0.218718	0	0	0.00122869	0.0017838	0.000560104	0	0.959504	0.0131243	0.0109166
ERR1190641	Healthy	0	0.0175062	0.0844213	0.00325613	0	0.0169459	0.00500516	0.00269252	0	0.884687	0.0033355	0.0116545	0.00421469	0.110163	0	0.613469	0.000192733	0	0.000227252	0.00134334	0	0	0.0239229	0.0179754	0.21826	0.0993024	0.000230114	0	0	0.0036977	0.000316122	0.056552	0.131286	0	0	0.000121807	0.000383846	0.000201223	0	1.18481	0.00419016	0.00439785
ERR1190642	Healthy	0	0.0271594	0.201865	0.0131086	0.000202131	0.0280568	0.00476997	0.00482049	0	0.57871	0.00572467	0.0050655	0.00330662	0.150677	0	0.928698	0.00143077	0	0.000597123	0.00267832	0	0	0.0258511	0.0276665	0.130518	0.131493	0	0	0	0.00288922	0.0138667	0.116856	0.236369	0	0	0	0	0.00151553	0	0.782598	0.00949582	0.0239684
ERR1190643	Healthy	0.000245513	0.0360632	0.323001	0.0235437	0	0.0805226	0.00385282	0.00409045	0	0.580723	0.00626369	0.00510101	0.00420772	0.17593	0	1.51368	0	0.000139743	0.000974724	0.00496297	0	0	0.0165959	0.0196874	0.237195	0.14698	0.000226106	0	0	0.00264234	0	0.0841333	0.385159	0	0	0	0	0.000401135	0	0.779646	0.0132627	0.0101324
ERR1190644	Healthy	0.000699292	0.0212154	0.123997	0.00135114	0.000195802	0.0173652	0.000607932	0.00336642	0	0.827302	0.00102759	0.00258261	0.0043137	0.112924	0	0.809406	0.000196215	0	0.000578394	0.00213021	0	0	0.0137091	0.00315954	0.170995	0.117615	0.000366887	0	0	0.00021766	0.000141994	0.0849243	0.237401	0	0	0	0	0.00316121	0	1.14733	0.00262803	0.00960011
ERR1190646	Healthy	0	0.0264637	0.137494	0.0081537	0	0.0327797	0.00388016	0.0041898	0	0.815418	0.00770929	0.00224373	0.00184824	0.128133	0	0.704422	0.000187556	0	0.000107828	0.00144652	0	0	0.0253151	0.0137933	0.156612	0.160683	0.000545222	0	0	0.00106573	0.000514095	0.034074	0.181845	0	0	0	0	0.000681434	0	1.1056	0.00281622	0.00715606
ERR1190647	Healthy	0	0.0288754	0.256107	0.0163491	0	0.0507421	0.0142278	0.00502148	0	0.506939	0.0264689	0.000991955	0.000897279	0.149591	0	1.41641	0.00122203	0	0.00119321	0.00361576	0	0	0.0482679	0.0610644	0.198876	0.155398	0.000968595	0	0	0.00528191	0	0.200135	0.197605	0	0	0	0	0.00156244	0	0.820057	0.010344	0.0130357
ERR1190648	Healthy	0.00019141	0.0995816	0.358826	0.0105195	0	0.0931306	0.0154537	0.00772934	0	0.294261	0.028401	0.00542843	0.00503623	0.275554	0	1.75912	0.00105431	0	0.00101805	0.00359119	0	0	0.0135668	0.0536601	0.171712	0.2076	0.0010387	0	0	0.00747105	0	0.0892945	0.691646	0.000136206	0	0	0.000206685	0.004496	0	0.380753	0.00408314	0.020466
ERR1190649	Healthy	0	0.057519	0.380032	0.0299619	0.000208613	0.074159	0.00565764	0.00661827	0	0.607411	0.00852054	0.012697	0.00947916	0.209316	0	1.56361	0.000421645	0	0.00123254	0.00284596	0	0	0.0346086	0.0244766	0.285674	0.216572	0.000425997	0	0	0.00350974	0.000346855	0.182131	0.44911	0	0	0	0	0.00148567	0	0.81162	0.00966993	0.0445485
ERR1190650	Healthy	0	0.0366108	0.399421	0.0289961	0.000183246	0.0557548	0.020046	0.00808767	0	0.621923	0.0263878	0.0140972	0.00155686	0.221769	0	1.5339	0.00367851	0	0.000964918	0.00461446	0	0	0.0550225	0.0681588	0.392103	0.225397	0.00601286	0	0	0.0021849	0	0.153109	0.468628	0	0	0	0.00102495	0.00470413	0	0.764025	0.00543553	0.0201468
ERR1190651	Healthy	0	0.0143567	0.15599	0.0141282	0	0.0237786	0.000648271	0.00474539	0	0.597924	0.00116579	0.013008	0.00066121	0.128429	0	1.22121	0.00359648	0	0.000739952	0.0022842	0	0	0.0382025	0.0261193	0.207217	0.192198	0	0	0	0.00408538	0	0.221962	0.284456	0	0	0	0.000497968	0.00117801	0	0.83076	0.0151082	0.0457512
ERR1190652	Healthy	0	0.0321093	0.156977	0.00756543	0.000537896	0.0321921	0.00492183	0.00455329	0	0.615198	0.00852161	0.00301571	0.00174998	0.121067	0	0.846235	0.000179493	0	0.000206384	0.00110798	0	0	0.0141158	0.0209055	0.12825	0.130479	0.0021362	0	0	0.00514187	0	0.050699	0.205797	0	0	0	0.000422548	0.000569969	0	0.813339	0.00387577	0.00307392
ERR1190653	Healthy	0	0.0222564	0.322194	0.0238615	0	0.0505762	0.0001598	0.00721645	0	0.527187	0	0.014959	0.00181802	0.168455	0	1.49034	0.00315412	0.000141563	0.00232468	0.00405529	0	0	0.018403	0.0226535	0.2211	0.235601	0	0	0	0.0023462	0.00865479	0.320896	0.501501	0	0	0	0	0.00348254	0	0.712616	0.008868	0.0122531
ERR1190655	Healthy	0	0.0908865	0.448057	0.118597	0	0.18391	0.019954	0.00982951	0	0.614256	0.037727	0.00235879	0.00908056	0.294727	0	1.50634	0.00230638	0	0.00134099	0.00670603	0	0	0.042409	0.0759427	0.357588	0.293942	0.000775626	0	0	0.005512	0.020268	0.233455	0.467593	0	0	0	0.000475136	0.00206148	0	0.729551	0.0118146	0.0150881
ERR1190656	Healthy	0	0.0567168	0.335939	0.0137616	0.000966332	0.0563301	0.00895896	0.0059492	0	0.279442	0.015077	0.0199482	0.00613749	0.169329	0	1.60632	0.000695254	0	0.000607181	0.00342591	0.000149208	0	0.021228	0.0230729	0.127721	0.208863	0.000880896	0	0	0.00139682	0	0.0937644	0.294906	0	0	0	0	0.00340499	0	0.434315	0.00794339	0.0112521
ERR1190657	Healthy	0	0.0503356	0.160643	0.0458872	0	0.0526652	0.00293138	0.00673717	0	0.228791	0.00120792	0.00209971	0.00132448	0.141733	0	1.36278	0.000853868	0	0.000398945	0.00290088	0	0	0.0128498	0.0148409	0.0984219	0.22351	0.000550051	0	0	0.00248258	0.00180366	0.181035	0.301424	0	0	0.00880212	0.0115794	0.000639918	0	0.447721	0.00706789	0.0154636
ERR1190658	Healthy	0	0.0668368	0.276911	0.0221626	0.000170508	0.0739908	0.00108888	0.00459521	0	0.433013	0.00064041	0.015453	0.00274967	0.17246	0	1.37079	0.00189254	0	0.000497418	0.00339109	0	0	0.00765962	0.00458539	0.152754	0.170112	0.00061852	0	0	0.000920681	9.42435e-05	0.122266	0.331709	0	0	0.000105764	0.000386004	0.00149055	0	0.597023	0.0051488	0.0062038
ERR1190659	Healthy	0	0.0129234	0.0964477	0.00702749	0	0.0183965	0.000449905	0.00341188	0	0.882982	0.000258893	0.00239789	0.00837738	0.103268	0	0.633431	0.000199359	0	0.000117532	0.00169891	0	0	0.016859	0.00475322	0.111935	0.139287	0.00047605	0	0	0.00251861	0.0144928	0.0754791	0.129709	0	0	0.000251989	0	0.00091719	0	1.19271	0.00317616	0.00313839
ERR1190660	Healthy	0	0.0322981	0.192	0.00693821	0	0.0458664	0.0069825	0.00406222	0	0.361674	0.00534322	0.00114599	0.00342041	0.110269	0	1.27192	0.00035176	0	0.000516264	0.0018298	0	0	0.0129492	0.0222971	0.110021	0.11235	0.00265726	0	0	0.0023585	0.000192388	0.25454	0.153913	0	0	0.000221227	0.000385573	0.00071035	0	0.669003	0.00380233	0.00599454
ERR1190661	Healthy	0	0.0572078	0.275991	0.0083038	0	0.077725	0.0138187	0.00531897	0	0.425489	0.0157925	0.0512393	0.00177118	0.193398	0.00719231	1.29793	0.00219538	0	0.000852421	0.00587389	0.0112755	0	0.012137	0.0244833	0.207073	0.198212	0.000522745	0	0	0.00157694	0	0.137963	0.385056	0	0	0.000115112	0.000215872	0.00226127	0	0.567194	0.0059524	0.0188043
ERR1190662	Healthy	0	0.0507513	0.281134	0.0127382	0	0.0509714	0.00323702	0.00673158	0	0.383901	0.00523399	0.00597277	0.00520423	0.134582	0	1.40485	0.00323755	0	0.000660062	0.00374756	0	0	0.0257064	0.0155453	0.139811	0.1673	0.00136022	0	0	0.00275361	0.0018766	0.189273	0.239995	0	0	0	0	0.00236129	0	0.601426	0.010887	0.02283
ERR1190663	Healthy	0	0.0172442	0.138264	0.00507945	0	0.0131946	0.00879553	0.00179448	0	0.723352	0.0137041	0.00243207	0.00333316	0.0913888	0	0.487234	0.000602034	0	0.000117977	0.0014733	0	0	0.00438473	0.0216	0.0800193	0.120812	0.000238925	0	0	0.00072762	0.00197511	0.0487157	0.161911	0	0	0	0	0.00195743	0	0.909996	0.00300505	0.0100365
ERR1190664	Healthy	0	0.0371171	0.321589	0.0296352	0.000176143	0.0567597	0.00137021	0.00766765	0	0.721463	0.00202515	0.0111045	0.00412961	0.149439	0	1.26014	0.0019928	0	0.00116264	0.0029998	0	0	0.0197851	0.0142923	0.274607	0.143871	0.00558948	0	0	0.00317302	0.000144931	0.188699	0.434594	0	0	0.000125414	0.000225025	0.00782968	0	0.957144	0.0100651	0.0131007
ERR1190665	Healthy	0.000217629	0.022029	0.378848	0.00724244	0	0.0297802	0.000272953	0.00271753	0	0.415336	0.000587854	0.00338481	0.00182447	0.114003	0	1.25386	0.00128469	0	0.000211532	0.00248423	0	0	0.00355314	0.00382777	0.113462	0.136914	0.000190392	0.000151279	0	0.00115857	0	0.228809	0.273583	0	0	0	0	0.00107012	0	0.610527	0.00855132	0.00609714
ERR1190666	Healthy	0	0.0177533	0.0647527	0.0055953	0	0.0161854	0.000161232	0.00214047	0	0.848719	0.00177151	0.000254469	0.0042339	0.0968345	0	0.546491	0	0	0	0.00148192	0	0	0.0167207	0.00582382	0.108377	0.121452	0.00305308	0	0	0.00322576	0.000153847	0.116933	0.111506	0	0	0.00013436	0	0.000845512	0	1.29073	0.00267476	0.00497242
ERR1190667	Healthy	0	0.0217226	0.179763	0.021069	0	0.0304945	0.00754381	0.00558352	0	0.528941	0.00738791	0.00296362	0.00588064	0.168168	0	1.42567	0.00246231	0	0.00203537	0.00261197	0	0	0.0286014	0.0333044	0.180552	0.147555	0	0	0	0.00313243	0	0.175659	0.314033	0	0	0.000387403	0.000203468	0.00198588	0	0.792731	0.0129213	0.0149394
ERR1190668	Healthy	0	0.0201799	0.0894054	0.00158438	0	0.0153546	0.00720773	0.00280003	0	0.803804	0.011548	0.00165601	0.00229974	0.0927825	0.00131275	0.380514	0.000377896	0	0	0.000292089	0.000760199	0	0.0147638	0.0193019	0.120008	0.119147	0.00190416	0	0	0.00308756	0	0.0168443	0.141972	0	0	0	0	0.000269436	0	1.06063	0.00378805	0.00164442
ERR1190669	Healthy	0	0.0425267	0.247318	0.009403	0.00017553	0.0406442	0.021545	0.0051004	0	0.533527	0.0313337	0.00620126	0.00132653	0.166712	0	1.07304	0.000881737	0	0.000306813	0.00272581	0	0	0.0342046	0.0603558	0.175935	0.127634	0.00189015	0	0	0.0027315	0.00918458	0.220901	0.232128	0	0	0	0	0.00123998	0	0.730687	0.00703403	0.0111108
ERR1190670	Healthy	0	0.0692229	0.303415	0.0202947	0	0.05616	0.00300833	0.00769737	0	0.496665	0.00638608	0.00708252	0.00214884	0.180279	0	1.55412	0.00404483	0	0.00167155	0.00156197	0	0	0.0251161	0.0254856	0.162399	0.161621	0.00072781	0	0	0.001581	0.00389895	0.304356	0.404599	0	0	0	0	0.00254514	0	0.702405	0.00927037	0.0188096
ERR1190671	Healthy	0	0.040256	0.424664	0.0162632	0	0.0753361	0.0357183	0.00515435	0	0.667544	0.0503115	0.00951644	0.00138678	0.259279	0	1.20412	0.0037216	0	0.00129745	0.00373427	0	0	0.0726644	0.0998745	0.380156	0.16398	0.000925637	0	0	0.00500651	0	0.209669	0.370011	0	0	0	0	0.00427583	0	0.893306	0.00863017	0.0205207
ERR1190672	Healthy	0	0.0143372	0.201267	0.0247723	0	0.0399724	0.0105912	0.00342247	0	0.664861	0.0178261	0.0088117	0.000921103	0.119859	0	0.992577	0.000646557	0	0.00199818	0.00116373	0	0	0.0267543	0.0657378	0.206746	0.165281	0.000108913	0	0	0.00389286	0.00660209	0.137692	0.239819	0	0	0.0004069	0.00043288	0.00258042	0	0.877833	0.0190982	0.00982426
ERR1190673	Healthy	0	0.0378553	0.198366	0.00363555	0	0.0224084	0.000497721	0.00407501	0	0.415973	0.000344422	0.00587947	0.00151095	0.0916406	0	0.799275	0.00196916	0	0.000342752	0.0019827	0	0	0.00723131	0.00238458	0.087431	0.184451	0.000705327	0	0	0.00046576	0.000108156	0.0193863	0.177719	0	0	0.000992368	0.000394252	0.000188944	0	0.641125	0.00329763	0.00839932
ERR1190674	Healthy	0.000379346	0.128075	0.239331	0.0108787	0.000171779	0.0952827	0.00304744	0.00975755	0	0.36486	0.00562817	0.00796618	0.00284611	0.179238	0.0204239	1.33598	0.0015591	0	0.000505348	0.00207493	0.0176652	0	0.0217223	0.0150471	0.198519	0.150001	0	0	0	0.000454219	0	0.115118	0.390864	0	0	0	0.000173599	0.00470355	0	0.497014	0.00545762	0.0225284
ERR1190675	Healthy	0	0.0605029	0.234982	0.0776076	0	0.0726888	0.00638073	0.00755679	0	0.571423	0.00801964	0.0194009	0.00214823	0.213729	0	1.22441	0.00405653	0	0.00211326	0.0049268	0	0	0.0451294	0.0394397	0.208424	0.123697	0.000977931	0	0	0.0039401	0.00986115	0.258267	0.323011	0	0	0	0.000216058	0.0017748	0	0.815048	0.0132821	0.0319556
ERR1190676	Healthy	0	0.0324712	0.216154	0.0120042	0	0.049425	0.0222342	0.00385937	0	0.622299	0.0381823	0.000772217	0.000655645	0.191586	0	1.33556	0.00061268	0	0.00203324	0.0028364	0	0	0.0249852	0.0613872	0.152876	0.133014	0.00374192	0	0	0.0185574	0.00268156	0.0972979	0.230672	0	0	0	0	0.00289854	0	0.89421	0.013784	0.012196
ERR1190677	Healthy	0	0.0250461	0.339069	0.0135231	0	0.0183431	0.000157639	0.00444109	0	0.469094	0.00111864	0.000300442	0.00159277	0.115973	0	1.34893	0.00173182	0	0.00138179	0.00250964	0	0	0.00827926	0.0066762	0.144439	0.21373	0.00236321	0	0	0.00330721	0	0.139156	0.234816	0	0	0.000272401	0.000217341	0.00190885	0	0.751418	0.0109444	0.0174489
ERR1190678	Healthy	0.000227373	0.0243514	0.17945	0.00399694	0.000174801	0.0252684	0.00946586	0.00373719	0	0.607738	0.01294	0.00479644	0.00120981	0.146841	0	1.22375	0.000576622	0	0.000335481	0.00341102	0	0	0.017686	0.0208964	0.178545	0.148078	0.00111523	0	0	0.00189744	0.000315131	0.232745	0.219584	0	0	0	0.000204329	0.00106416	0	0.945084	0.00961643	0.0318648
ERR1190679	Healthy	0	0.0357298	0.193873	0.00623102	0	0.0259599	0.00181072	0.0051685	0	0.683795	0.00543334	0.00738447	0.00877862	0.113423	0	0.936347	0.000929015	0	0.000218341	0.000788405	0	0	0.0138632	0.0066769	0.122247	0.103474	0.00318953	0	0	0.00199572	0.000101589	0.0310082	0.156005	0	0	0	0.000368794	0.000680297	0	0.969309	0.00542963	0.0058142
ERR1190680	Healthy	0	0.00866157	0.0786715	0.00708717	0	0.0250154	0.00226231	0.00310611	0	0.873691	0.00506245	0	0	0.144299	0	0.96432	0.000175877	0	0.000516256	0.000950402	0	0	0.0498541	0.00754259	0.164458	0.0798325	0.00292744	0	0	0.00470917	0.00183979	0.243049	0.177319	0	0	0	0	0	0	1.28793	0.00500758	0.00756375
ERR1190681	Healthy	0	0.0339079	0.128939	0.0121089	0	0.0483437	0.0185319	0.00384623	0	0.915081	0.0228668	0.00103376	0.0116149	0.132994	0	0.540414	0.000210542	0	0.000494406	0.00154347	0	0	0.0316121	0.0421586	0.185062	0.102223	0.00110074	0	0	0.00555493	0	0.0500961	0.113184	0	0	0	0.000456592	0.000780964	0	1.30916	0.00368739	0.00569568
ERR1190682	Healthy	0	0.0183508	0.199482	0.00260602	0	0.0219809	0.000980811	0.0048332	0	0.393945	0.000960465	0.0183608	0.000613717	0.119414	0	1.38525	0.000931234	0	0.000872508	0.00524796	0	0	0.0255422	0.0192596	0.124895	0.128846	0.000725453	0	0	0.0116408	0.000233351	0.0792895	0.218908	0	0	0	0.000372035	0.00387221	0	0.682269	0.00914617	0.0121683
ERR1190683	Healthy	0.000226644	0.0171481	0.17042	0.0373493	0	0.0160786	0.000874089	0.00520532	0	0.638787	0.00036852	0.00837107	0.00193769	0.119639	0	1.14367	0.00158693	0.000133529	0.00150314	0.00129939	0	0	0.0224303	0.0206671	0.18326	0.163417	0	0	0	0.00168151	0.00249508	0.113036	0.30008	0	0	0	0	0.00153153	0	0.971258	0.0198986	0.0114533
ERR1190684	Healthy	0	0.110815	0.209087	0.00833759	0	0.0649208	0.00014584	0.00770428	0	0.413166	0.000324409	0.0276421	0.00766661	0.219693	0.00024451	1.86003	0.00157082	0	0.00162855	0.00107647	0.000448638	0	0.0168428	0.00760862	0.168566	0.10961	0.000543625	0	0	0.00244156	0.000127752	0.0944329	0.771716	0	0	0	0	0.00192462	0	0.579061	0.00752344	0.056913
ERR1190685	Healthy	0	0.0423287	0.0785289	0.00538296	0.000186125	0.0215211	0.00339483	0.00473389	0	0.754396	0.0056344	0.00237943	0.00698527	0.0989325	0	0.589391	0.000574868	0	0	0.00148403	0	0	0.0088234	0.00811817	0.0989381	0.0885756	0.000228789	0	0	0.000730203	0	0.0144281	0.15679	0	0	0.000121106	0.000192435	0.000216444	0	1.09636	0.00530751	0.00432839
ERR1190686	Healthy	0	0.0110041	0.367117	0.0620373	0	0.0457395	0.00856461	0.00832671	0	1.03147	0.00635286	0.0114138	0.00109716	0.208673	0	1.60286	0.00464978	0.000173892	0.00150987	0.00219312	0	0	0.037557	0.0429342	0.38567	0.138199	0.00983979	0	0	0.0152595	0.0011305	0.425904	0.587831	0	0	0	0	0.00583982	0	1.47422	0.0171369	0.0622903
ERR1190687	Healthy	0	0.11459	0.230118	0.00849503	0	0.0654077	0.00120252	0.0079799	0	0.181227	0.00110528	0.00570038	0.000688823	0.146436	0	1.44413	0.000952139	0	0.000457125	0.00196292	0	0	0.00880369	0.0100398	0.080547	0.120464	0.00172647	0	0	0.0030637	0	0.0553919	0.487247	0	0	0.00190033	0.00205429	0.0017863	0	0.285443	0.00537466	0.0111413
ERR1190689	Healthy	0	0.0687899	0.231409	0.015503	0.000873681	0.0413688	0.00118812	0.00720317	0	0.390303	0.00106841	0.00493455	0.00448666	0.179711	0	1.76971	0.00143485	0	0.00135375	0.00311862	0	0	0.0157716	0.00549169	0.146066	0.159353	0.000172689	0	0	0.000761591	0.00157374	0.194128	0.557586	0	0.000175006	0.000226108	0.00111722	0.00187807	0	0.570527	0.00416883	0.0286617
ERR1190690	Healthy	0	0.00147868	0.183483	0.0176276	0.000200673	0.0109538	0.00984187	0.00580897	0	0.582999	0.0169126	0.00239537	0.00365573	0.125103	0	1.21903	0.00121169	0.000135977	0.00117329	0.00327384	0	0	0.0183841	0.0348764	0.176734	0.157225	0.00133624	0	0	0.00614865	0	0.375022	0.249246	0	0	0.000127093	0	0.000806745	0	0.818781	0.010375	0.00405033
ERR1190691	Healthy	0	0.0267609	0.10707	0.0046348	0	0.0168639	0.00908192	0.00369341	0	0.977061	0.015453	0.0097217	0.00387136	0.123343	0.000547419	0.630318	0.000389198	0	0.000228035	0.00113151	0	0	0.0224205	0.0231785	0.160904	0.114764	0.00111385	0	0	0.00182129	0	0.0347212	0.19824	0	0	0	0	0.000486129	0	1.20428	0.00225884	0.00464463
ERR1190692	Healthy	0	0.0144506	0.231588	0.0155191	0	0.054137	0.0007565	0.00573324	0	0.710098	0.000840751	0.00289205	0.00665445	0.150346	0	1.56033	0.00121834	0	0.00185439	0.00386238	0	0	0.0345282	0.0125255	0.191762	0.231704	0.00119047	0	0	0.0130483	0	0.37869	0.374305	0	0	0.000152058	0.000287053	0.00517583	0	0.998675	0.00813301	0.0184691
ERR1190693	Healthy	0	0.0201511	0.158887	0.0152252	0.000381905	0.0182167	0.00130403	0.00431617	0	0.549694	0.00358754	0.0053766	0.00162599	0.12661	0	1.30574	0.000964473	0	0.00089693	0.00238132	0	0	0.0319386	0.0219985	0.174708	0.142661	0.0109719	0	0	0.014804	0.000105666	0.186363	0.3102	0	0	0.000121446	0.000432288	0.00447055	0	0.811604	0.0102537	0.0164269
ERR1190694	Healthy	0	0.0540264	0.141572	0.00400661	0	0.0355539	0.00153977	0.00470172	0	0.383542	0	0.00778863	0.00145763	0.117989	0	0.81589	0.000959503	0	0.000217877	0.00124364	0	0	0.00965138	0.00867261	0.102377	0.13051	0.000101404	0	0	0.000506924	0.00134885	0.0337853	0.319022	0	0	0	0.000855505	0.00130948	0	0.904259	0.00552456	0.0144748
ERR1190695	Healthy	0	0.0118055	0.174061	0.00804813	0.000170499	0.0260289	0.0114752	0.00363529	0	0.543483	0.0124304	0.00109973	0.000200985	0.126361	0	1.15212	0.000192895	0	0.000339725	0.00683733	0	0	0.0298673	0.0286272	0.15709	0.0935547	0.0136298	0	0	0.0218699	0.000349158	0.0660256	0.157184	0	0	0.000121395	0.000386202	0.00129063	0	0.87571	0.00738568	0.00402808
ERR1190696	Healthy	0	0.0342837	0.219015	0.00603269	0.000433092	0.0435534	0.0020354	0.00674552	0	0.630455	0.0023519	0.026133	0.00357675	0.143916	0	1.34884	0.00292678	0	0.00136149	0.00241323	0	0	0.0114888	0.0135668	0.211409	0.163609	0.000648699	0.000132815	0	0.00232542	0.00822041	0.147525	0.427192	0	0	0	0.00022986	0.00179778	0	0.820903	0.0100586	0.0163539
ERR1190698	Healthy	0	0.027328	0.197022	0.00324796	0.000370652	0.0256227	0.00466352	0.00564084	0	0.42062	0.00596118	0.00444853	0.00101695	0.154563	0	1.45318	0.00116897	0	0.00125392	0.00195208	0	0	0.0271936	0.0176445	0.147046	0.166406	0.0120232	0	0	0.0120955	0.00830347	0.112794	0.231974	0	0	0	0	0.00210771	0	0.726863	0.0144128	0.00996255
ERR1190699	Healthy	0	0.0194137	0.255909	0.00354494	0.00038321	0.0177679	0.00232693	0.00392681	0	0.452314	0.00201535	0.00982737	0.00187118	0.119876	0	1.22794	0.00213822	0	0.00101624	0.00320406	0	0	0.0144181	0.0181061	0.117816	0.13561	0.000553877	0	0	0.00368113	0.00879406	0.0790792	0.201527	0	0	0	0	0.00178443	0	0.691511	0.0149136	0.009628
ERR1190700	Healthy	0	0.0209192	0.261381	0.02149	0	0.0410327	0.00270872	0.00480003	0	0.57635	0.00300432	0.0129185	0.00230528	0.147231	0	1.53157	0.00170938	0.000145069	0.00176816	0.00241267	0	0	0.0221359	0.0225963	0.280715	0.251221	0.00376742	0	0	0.00564964	0	0.286722	0.355823	0	0	0.000135591	0.000995526	0.00252964	0	0.861566	0.00898726	0.0156306
ERR1190701	Healthy	0	0.0369487	0.215956	0.00508683	0	0.0303593	0.00126402	0.00389159	0	0.660001	0.00105722	0.0030891	0.00625791	0.111875	0	1.18142	0.00322392	0.000127691	0.00165546	0.00322097	0	0	0.0203868	0.0110267	0.1686	0.129901	0.000769068	0	0	0.00284379	0	0.172203	0.286313	0	0	0	0	0.00406192	0	0.897246	0.0136679	0.0213873
ERR1190702	Healthy	0	0.0370999	0.209202	0.0155543	0	0.0339802	0	0.00409517	0	0.523316	0	0.00379494	0.00450276	0.151936	0	1.49783	0.00160486	0	0.00140311	0.0034065	0	0	0.0230166	0.00545513	0.171444	0.302019	0.000476886	0	0	0.00312284	0.000765438	0.117508	0.329078	0	0	0.000252431	0.000397739	0.00389093	0	0.751831	0.00884775	0.0243337
ERR1190703	Healthy	0	0.0338275	0.221567	0.0111923	0	0.03945	0.0264671	0.00380432	0	0.801666	0.0372577	0.00697199	0.00121473	0.247693	0	1.35335	0.00245195	0	0.00169369	0.00361307	0	0	0.0740157	0.0633011	0.258894	0.123477	0.00109017	0	0	0.00539859	0	0.334406	0.31456	0	0	0	0	0.00476726	0	1.09674	0.0131578	0.0337925
ERR1190704	Healthy	0	0.0628858	0.231119	0.00844853	0.00036958	0.0649545	0.00681593	0.00610894	0	0.450638	0.0113445	0.00288794	0.00301103	0.129684	0	1.27229	0.00131271	0	0.00152078	0.00470457	0	0	0.0273753	0.0300485	0.171554	0.199993	0.00359231	0	0	0.00929669	0.00772183	0.199113	0.26466	0	0	0	0.000572841	0.00275525	0	0.719593	0.0113293	0.0300188
ERR1190705	Healthy	0	0.0170103	0.248614	0.0119201	0	0.0402014	0.00193183	0.00388172	0	0.643549	0.00316097	0.00113633	0.00181389	0.135862	0	1.51214	0.00472769	0	0.00204841	0.00291823	0	0	0.00959922	0.0194661	0.173781	0.0998438	0.00393707	0	0	0.0144294	0	0.491975	0.343182	0	0	0	0	0.00654934	0	1.02577	0.0155122	0.0364258
ERR1190769	Healthy	0	0.0134888	0.224749	0.00556266	0	0.0121058	0.0016198	0.00195323	0	0.606415	0.00149129	0.000946044	0.00430238	0.0957321	0	0.792477	0.000164828	0	9.47608e-05	0.00228894	0	0	0.0122652	0.00563657	0.149077	0.0844538	0.00254756	0	0	0.00337846	0.00127261	0.0693176	0.107425	0	0	0.000103732	0.000340751	0.000314338	0	0.733564	0.00326844	0.00374523
ERR1190770	Healthy	0.000203538	0.0314714	0.293842	0.0074971	0	0.0375474	0.00244871	0.00292519	0	0.450583	0.00301182	0.00328467	0.00201022	0.119793	0.000232034	1.14051	0.00171623	0	0.000898004	0.00205918	0	0	0.0149542	0.00807008	0.152575	0.0971864	0.00016814	0	0	0.00253951	0.00172247	0.119218	0.281219	0	0	0	0.000919063	0.000663856	0	0.644387	0.00714161	0.0135375
ERR1190771	Healthy	0	0.012487	0.0755393	0.00756298	0	0.0187698	0.00115043	0.00266278	0	0.504227	0.00241251	0.000631944	0.000182747	0.076629	0	0.918431	0.000526173	0	0.000102966	0.0026433	0	0	0.00733958	0.00932925	0.076371	0.0799172	0	0	0	0.00288018	0.00335397	0.128553	0.0720635	0	0	0.00055175	0.000523226	0.000234517	0	0.821992	0.00660708	0.00546556
ERR1190772	Healthy	0	0.0634969	0.363212	0.00975529	0.000187148	0.0484611	0.032354	0.00796277	0	0.505129	0.0464267	0.00830275	0.000834862	0.158993	0	0.942371	0.00381353	0	0.000221608	0.00176575	0	0	0.0442353	0.0730854	0.281261	0.110501	0.000453493	0	0	0.00323512	0	0.192991	0.27047	0	0	0.000361536	0	0.00190989	0	0.588974	0.00549992	0.0105232
ERR1190773	Healthy	0	0.0530841	0.255915	0.00881523	0	0.0369499	0.00393524	0.00473959	0	0.442909	0.00559351	0.00487182	0.0018795	0.103049	0	1.12337	0.000845413	0	0.000242889	0.00154806	0	0	0.0160532	0.0155009	0.131001	0.133632	0	0	0	0.00247071	0	0.261142	0.236991	0	0	0.000132764	0	0.00171509	0	0.612049	0.00472355	0.0242174
ERR1190774	Healthy	0	0.0427365	0.177759	0.0195771	0.000166406	0.0592467	0.00616754	0.00671269	0	0.156665	0.0104362	0.00203287	0.00181524	0.14152	0	1.43186	0.000156513	0	0.000632328	0.00458052	0	0	0.0501638	0.0371715	0.11657	0.193839	0.00992499	0	0	0.0155164	0	0.0640849	0.17518	0	0	0	0	0.000892702	0	0.252226	0.00533939	0.0137299
ERR1190775	Healthy	0	0.0180512	0.258884	0.00638713	0.000230851	0.0267963	0.0217618	0.00228057	0	0.684653	0.0338393	0.00364204	0.00203756	0.120221	0	0.518221	0.000229873	0	0	0.00247843	0	0	0.0178821	0.0383815	0.122905	0.142898	0	0	0	0.000361427	0.00012631	0.0384415	0.136975	0	0	0	0	0.000611287	0	0.856814	0.00152609	0.0101122
ERR1190776	Healthy	0	0.0223764	0.374885	0.0269961	0.003527	0.0930875	0.0449798	0.00619219	0	0.736472	0.0698929	0.00618379	0.00361573	0.217796	0	1.31917	0.00256633	0.000133238	0.00103109	0.00175713	0	0	0.0792701	0.144125	0.450513	0.142899	0.0012848	0	0	0.0160207	0.000351782	0.420301	0.306414	0	0	0.000868653	0.000591986	0.00205163	0	0.926308	0.00801513	0.0354676
ERR1190778	Healthy	0.000181097	0.0668787	0.296861	0.0115804	0	0.0426157	0.000115244	0.00636258	0	0.185382	0.000577769	0.00920413	0.00102025	0.224356	0	1.41464	0.00031692	0	0.000275226	0.00275267	0	0	0.00348033	0.00421742	0.113936	0.190706	0.000147521	0	0	0.0015604	0	0.0375437	0.316289	0	0	0	0.000178931	0.00161211	0	0.303374	0.00553537	0.00766684
ERR1190780	Healthy	0	0.0250224	0.119694	0.00325257	0	0.0154709	0.0014341	0.00287282	0	0.637702	0.00163356	0.00322967	0.00277845	0.10938	0.00271771	0.717527	0.00116302	0	0.000675704	0.00261442	0.00877034	0	0.00892545	0.0093235	0.0931824	0.128888	0	0.000161245	0	0.000794296	0.00364158	0.0391157	0.239715	0	0	0	0	0.00164109	0	0.881452	0.00177772	0.00625253
ERR1190781	Healthy	0	0.0303035	0.249973	0.00897048	0.000676042	0.0419135	0.0277631	0.00442755	0	0.518987	0.0480217	0.00779916	0.00174001	0.158	0	1.148	0.00195478	0.000119815	0.000311234	0.00171691	0	0	0.00639538	0.0540187	0.166714	0.180547	0.00123171	0	0	0.00426773	0.0002284	0.256822	0.285961	0	0	0.000333046	0	0.00155224	0	0.6822	0.00532094	0.0133636
ERR1190782	Healthy	0.000255371	0.0201011	0.217129	0.00629872	0.00025221	0.0207501	0.00272175	0.00554905	0	0.469184	0.00491423	0.0150748	0.00116182	0.13492	0	1.01267	0.000216333	0.000581414	0.000253465	0.00150034	0	0	0.00737451	0.00754945	0.127455	0.168406	0.000513314	0	0	0.00163402	0.000471727	0.165274	0.25516	0	0	0.000679286	0.000214061	0.000435234	0	0.674287	0.00537924	0.00299558
ERR1190783	Healthy	0	0.0088985	0.221895	0.00822865	0	0.0105072	0.0110195	0.00323811	0	0.576083	0.0223758	0.00507697	0.000418115	0.135207	0	1.29364	0	0	0.00111177	0.00287454	0	0	0.0295936	0.0355035	0.201188	0.147232	0.00820574	0	0	0.0132675	0.00344263	0.170505	0.320254	0	0	0.000120177	0	0.00176376	0	0.801875	0.00808397	0.0105232
ERR1190784	Healthy	0	0.0257438	0.151985	0.00652937	0.00021967	0.0412237	0.00237191	0.00377015	0	0.396015	0.00228701	0.00684837	0.000734811	0.109217	0	0.825673	0	0	0.00025956	0.00170371	0	0	0.0102857	0.0101274	0.147122	0.183802	0.00289112	0	0	0.00652837	0.000120767	0.0450536	0.278802	0	0	0	0	0.00064151	0	0.630768	0.00497406	0.00735329
ERR1190785	Healthy	0	0.029147	0.167896	0.00602869	0	0.0260077	0.0004926	0.0033858	0	0.456241	0.00142047	0.00370304	0.00844807	0.108049	0	1.08925	0.000992671	0.000111359	0.000869813	0.00223438	0	0	0.0152059	0.00650131	0.198626	0.134675	0.000983155	0	0	0.00335558	0.000391225	0.0649275	0.211159	0	0	0	0	0.00075936	0	0.636729	0.00959795	0.0122411
ERR1190786	Healthy	0.000215568	0.0604367	0.348845	0.00974338	0	0.0372956	0.00301325	0.00346797	0	0.355438	0.0052983	0.0175678	0.000978592	0.132026	0.00612547	1.01282	0.00181536	0	0.000209529	0.00371848	0.0172875	0	0.00845878	0.00740474	0.134225	0.10218	0.000817014	0	0	0.000401968	0.00010013	0.168312	0.337271	0	0	0.000344047	0.000182228	0.00227591	0	0.518841	0.00402962	0.00650947
ERR1190787	Healthy	0	0.0335304	0.104315	0.00400157	0	0.032883	0.00235855	0.00208846	0	0.653896	0.00530648	0.00743321	0.000763362	0.0977717	0	0.590417	0.000176783	0	0.000306195	0.00150613	0.000152079	0	0.0108821	0.012941	0.0975921	0.0806882	0.000968395	0	0	0.00254703	0.000776334	0.107258	0.205563	0	0	0	0.000586422	0.00082537	0	0.971709	0.00294898	0.0102232
ERR1190788	Healthy	0	0.00806712	0.205026	0.00953927	0	0.0243639	0.0602175	0.00351514	0	0.940262	0.0829276	0.00309029	0.000719436	0.1779	0	1.04966	0.000661893	0	0.000639125	0.00110728	0	0	0.0934402	0.136587	0.456525	0.134258	0.00141836	0	0	0.00416771	0.000361334	0.475405	0.167855	0	0	0	0	0.000602195	0	1.19004	0.0101291	0.0109693
ERR1293497	Healthy	0	0.0522897	0.303819	0.0274852	0	0.0743441	0.000435681	0.00552569	0	0.234041	0.000302717	0.00699832	0.00096137	0.145796	0	1.21577	0.000735108	0	0.000533585	0.00198862	0	0	0.00780898	0.00776806	0.082634	0.112807	0.000190844	0	0	0.00177009	0.00372202	0.0577734	0.265858	0	0	0.000115686	0.000184458	0.00102106	0	0.372479	0.00520187	0.0122401
ERR1293501	Colorectal cancer	0	0.0461443	0.504016	0.0240551	0	0.0604293	0.000838667	0.00495886	0	0.411986	0.00141494	0.00463904	0	0.154073	0	1.84769	0.00105915	0.000284655	0.000124094	0.00228323	0	0	0.00422592	0.00399671	0.0559513	0.138316	0	0	0	0.000797002	0.00127171	0.16643	0.62343	0	0	0	0.000248807	0.000142531	0	0.561384	0.00566629	0.228756
ERR1293517	Colorectal cancer	0	0.0888479	0.298719	0.0272217	0	0.0864512	0.000594289	0.00492358	0	0.203127	0.00132677	0.00256179	0	0.122583	0	1.37432	0.000741553	0.00012476	0.000319574	0.00250239	0	0	0.0147151	0.0156968	0.0806773	0.152094	0.000751418	0	0	0.00684749	0	0.135691	0.318709	0	0.000116454	0.000233063	0.000394472	0.000560342	0	0.322799	0.00278077	0.0500053
ERR1293521	Colorectal cancer	0	0.054495	0.280336	0.0195127	0	0.0682044	0.000137103	0.0037445	0	0.308926	0.000336007	0.00376595	0.000619913	0.14305	0	1.46121	0.000374286	0	0.00131711	0.00145128	0	0	0.0112891	0.00642504	0.0905468	0.126035	0.00187503	0	0	0.00373525	0	0.11289	0.467154	0	0	0.000236549	0.000221212	0.000413018	0	0.399565	0.00187118	0.00819925
ERR1293529	Colorectal cancer	0	0.047589	0.189838	0.013257	0.00241201	0.050032	0.000624389	0.00387182	0	0.422159	0.000580309	0.00839241	0.00242102	0.0968091	0.000235912	0.842772	0.000336874	0	9.6836e-05	0.00110532	0.000432862	0	0.0128113	0.0225473	0.10008	0.103976	0.00416492	0	0	0.0138814	0.00211905	0.0663518	0.206574	0	0	0	0.00037732	0	0	0.673246	0.00363432	0.0193893
ERR1293533	Healthy	0	0.0940519	0.13768	0.0314352	0	0.0808925	0.000186927	0.00466861	0	0.486813	0.00100552	0.00136927	0.00086514	0.111696	0	1.26744	0.000394448	0	0.000115783	0.000912649	0	0	0.011296	0.00150401	0.171394	0.0921508	0	0	0	0.000487379	0	0.233834	0.337989	0	0	0.00111431	0.00123919	0.000754509	0	0.550581	0.00295254	0.0751926
ERR1293537	Colorectal cancer	0	0.0861199	0.224464	0.0302196	0	0.109925	0.000172341	0.005166	0	0.432211	0	0.00899951	0.000857783	0.105051	0	1.58927	0.000195611	0	0	0.000454943	0	0	0.00916864	0.00403745	0.114535	0.0680886	0.000425517	0	0	0.00256288	0.000387985	0.110212	0.348946	0	0	0.00123593	0.000445238	0.00170187	0	0.532151	0.00324649	0.0122093
ERR1293561	Colorectal cancer	0	0.061358	0.251266	0.0163018	0.000347977	0.0458995	0.000311986	0.00608713	0	0.546212	0	0.00724044	0.000604791	0.110328	0.00156641	1.43373	0.000744808	0	0.000321487	0.000791088	0.00330156	0	0.0125284	0.00881174	0.138936	0.0982098	0.000102184	0	0	0.000118094	0.00379901	0.146477	0.369838	0	9.07948e-05	0	0.000818786	0.000639494	0	0.62597	0.00691596	0.0128764
ERR1293565	Colorectal cancer	0	0.0550359	0.224027	0.0097628	0	0.0531728	0	0.00387354	0	0.505669	0	0.00697716	0.0028069	0.150907	0	1.15821	0.000726763	0	0.000107003	0.00154785	0	0	0.0135836	0.00695356	0.110352	0.131613	0.00217736	0	0	0.0046956	0.00019949	0.033013	0.330474	0	0	0	0.00103596	0.00147272	0	0.669231	0.00302191	0.00741122
ERR1293569	Colorectal cancer	0	0.0850095	0.339845	0.0481382	0	0.145383	0.000640374	0.00790528	0	0.333516	0.000729308	0.00382723	0.0017551	0.168061	0.000279628	1.37199	0.000399299	0	0.000466402	0.00130844	0	0	0.010097	0.00522813	0.115041	0.150779	0.00161243	0	0	0.00380851	0	0.100816	0.447326	0	0	0	0	0.00174636	0	0.502592	0.00715814	0.0143333
ERR1293573	Colorectal cancer	0	0.0518493	0.232532	0.0373009	0	0.0689528	0.00103031	0.00489354	0	0.526391	0	0.00412717	0.000483338	0.135737	0	1.66941	0.00155841	0	0.00129615	0.00248981	0	0	0.00980544	0.00780302	0.142177	0.118497	0.000120922	0	0	0.00241204	0.00646956	0.33366	0.497293	0	0	0.00181992	0.000895743	0.000921656	0	0.779819	0.00593542	0.0469416
ERR1293581	Colorectal cancer	0	0.0757471	0.30319	0.0467669	0	0.0741791	0	0.00470614	0	0.436333	0	0.00384354	0.000494572	0.123446	0	1.63248	0.00155129	0	0.00050963	0.00205179	0	0	0.00496163	0.00653672	0.121289	0.12961	0.00024074	0	0	0.000788914	0	0.174324	0.353082	0	0	0.000139283	0	0.0023976	0	0.557019	0.0100853	0
ERR1293597	Healthy	0	0.0362319	0.164342	0.0105165	0	0.0460167	0	0.00224809	0	0.751163	0	0.00332627	0.00323954	0.13315	0	1.35579	0.00037952	0.00025554	0.000445605	0.000732059	0	0	0.0202861	0.00277101	0.368036	0.0562835	0	0	0	0.00210891	0	0.111125	0.333548	0	0	0	0	0.00136328	0	0.925297	0.00504317	0.0194533
ERR1293605	Colorectal cancer	0	0.0456892	0.166241	0.0200086	0.000354667	0.044204	0.00225545	0.00579553	0	0.329919	0.0017189	0.00281259	0.0011173	0.180666	0.00365296	1.434	0.000401254	0.000270174	0.00174233	0.00216524	0.00687511	0	0.0044037	0.00450379	0.120204	0.0762745	0.00119122	0	0	0.000661549	0.000548263	0.250539	0.844396	0	0	0	0.00112274	0.00044477	0	0.705329	0.00200461	0.163304
ERR1293613	Colorectal cancer	0	0.0704747	0.189234	0.00597105	0.00107556	0.0494313	0	0.00530299	0	0.243103	0	0.0144203	0.000365418	0.113485	0.000919504	1.44206	0.000490998	0	0.000190712	0.00126603	0.0048267	0	0.00316353	0.00118087	0.101933	0.0801516	0	0	0	0.00101777	0	0.0333052	0.369826	0	0	0.000103291	0.000563849	0.000816028	0	0.403879	0.00273388	0.00548073
ERR1293618	Healthy	0	0.0516427	0.244445	0.021865	0.000680362	0.0557271	0.000681205	0.00361149	0	0.369576	0.00389955	0.0028434	0.00139745	0.121878	0.00149819	1.41277	0	0	0.000125594	0.00239158	0.00195668	0	0.0069512	0.0073253	0.107912	0.109284	0.000880338	0.000177778	0	0.00280039	0.000550345	0.0854353	0.393124	0	0	0.000807824	0.000705528	0.000188568	0	0.505513	0.00549616	0.0150169
ERR1293622	Colorectal cancer	0	0.0377895	0.352149	0.045333	0	0.102373	0.00297226	0.0054939	0	0.671754	0.00567642	0.00209941	0.00119113	0.124605	0	1.49012	0.000274157	0.000184597	0.000321896	0.00158885	0	0	0.00901958	0.0110875	0.15609	0.0794837	0	0	0	0.00262743	0.00526374	0.465844	0.531386	0	0	0.00515943	0.00440864	0.00457492	0	0.866133	0.00481439	0.0187387
ERR1293626	Healthy	0	0.0464339	0.208781	0.0108027	0	0.0571786	0	0.00574376	0	0.513988	0.00030483	0.00724558	0.00328524	0.11874	0	1.21056	0.000575431	0	0.000560694	0.00118528	0	0	0.00726659	0.00246331	0.240114	0.0863501	0.000228047	0	0	0.00250059	0.000104785	0.0580836	0.2636	0	0	0	0.000225772	0.000437365	0	0.557237	0.00638771	0.0166683
ERR1293630	Colorectal cancer	0	0.0674624	0.395173	0.04667	0	0.141695	0.000500993	0.00550894	0	0.599997	0.000398083	0.00447163	0.00349746	0.135612	0	1.54384	0.00182848	0	0.000798693	0.00132207	0.000391581	0	0.0119981	0.00791045	0.170537	0.0995772	0.000601006	0	0	0.00315924	0.0076132	0.392842	0.535497	0	0	0	0.000787069	0.00328786	0	0.717049	0.00682789	0.0660229
ERR1293634	Colorectal cancer	0	0.0995984	0.200962	0.0099981	0	0.0778455	0.00482165	0.00685318	0	0.381172	0.0102344	0.00804152	0.000704526	0.156728	0.005559	1.24489	0	0	9.32031e-05	0.00122559	0.0101643	0	0.0109905	0.0139059	0.164896	0.114198	0.000250837	0	0	0.000851645	0.000260192	0.0745289	0.353909	0	0	0	0.00219655	0.000488026	0	0.505199	0.00314578	0.0153074
ERR1293638	Colorectal cancer	0	0.0968176	0.193164	0.00783159	0.000421127	0.0887585	0.00083215	0.00620324	0	0.277267	0.000603911	0.00706683	0	0.163867	0.001662	1.49085	0.00016952	0	0.000396847	0.00137274	0.00265968	0	0.00443266	0.002577	0.0835462	0.111522	0.000709842	0.000281738	0	0.00141247	0	0.0449484	0.452236	0	0	0	0.000369055	0.000424232	0	0.428284	0.00622016	0.0195856
ERR1293646	Colorectal cancer	0.000599686	0.0881099	0.299138	0.039126	0	0.0692144	0.00639406	0.00925744	0	0.367367	0.013881	0.0105557	0.000204632	0.194944	0.0812203	1.35426	0.000182183	0	0.000214813	0.00155542	0.0916168	0	0.0244713	0.0250379	0.599144	0.169256	0.000329433	0	0	0.000542194	0	0.0965914	0.425015	0	0	0.000575698	0.000728745	0.0015145	0	0.488473	0.00378333	0.0309833
ERR1293650	Healthy	0	0.138411	0.201881	0.0107754	0	0.0820461	0.000385963	0.00512991	0	0.203569	0	0.00409119	0.00120232	0.111483	0.00239582	1.50433	0.00015485	0	0.000627704	0.00143711	0.00435291	0	0.00815477	0.00518763	0.108411	0.0997506	0.000578053	0	0	0.000441808	0	0.0752514	0.371992	6.04605e-05	0	0.000880267	0.000947864	0.000961459	0	0.329983	0.00205509	0.0374917
ERR1293654	Colorectal cancer	0	0.0408751	0.201594	0.0083819	0	0.0446401	0	0.0041449	0	0.367072	0	0.00170278	0	0.089181	0	1.43604	0.000189638	0	0.000110916	0.00204695	0	0	0.00662593	0.0045285	0.0795284	0.0937179	0.000225464	0	0	0.000789374	0	0.18963	0.264684	0	0	0.000715598	0.000759387	0.00136605	0	0.551085	0.00174085	0.0207963
ERR1293658	Colorectal cancer	0	0.19588	0.225724	0.00933398	0	0.10864	0	0.0150942	0	0.585172	0	0.0269655	0.00205022	0.227537	0.000518669	2.03216	0.000553918	0	0.000215151	0.00200018	0.0011083	0	0.00751622	0.00235872	0.189845	0.0983614	0	0	0	0.00047718	0	0.0585448	0.629779	0	0	0	0.00234047	0.00197481	0	0.651131	0.00395333	0.0162315
ERR1293662	Healthy	0	0.0461777	0.158564	0.00781018	0	0.0358456	0	0.00527373	0	0.208445	0.000264124	0.00407106	0.00141333	0.134437	0	1.42098	0.000142135	9.57027e-05	0.000416901	0.000822694	0.000120661	0	0.00505202	0.00189375	0.0584148	0.0810954	0.000221575	0	0	0.000644188	0.00056869	0.0150769	0.558013	0	0	8.94501e-05	0	0.000517747	0	0.268064	0.00247597	0.0104122
ERR1293666	Healthy	0	0.0608852	0.163203	0.0185771	0.000217102	0.0646564	0.000401173	0.00431305	0	0.238752	0.000331637	0.00134755	0.000598372	0.116606	0	1.55077	0.000178466	0	0.000622117	0.00178972	0	0	0.00882673	0.0102262	0.0850785	0.114588	0.000212181	0	0	0.0014085	0.00519093	0.17466	0.412995	0	0	0.000112314	0	0.000399698	0	0.380807	0.00307901	0.00686523
ERR1293670	Healthy	0	0.0753188	0.285675	0.0218259	0.000170368	0.0688613	0.00126469	0.00677357	0	0.251687	0.00116356	0.00983734	0.00116541	0.170657	0.00149236	1.56479	0.000708099	0	0.00051264	0.00123317	0.00162423	0	0.00884495	0.00946975	0.126225	0.0892542	0.0025194	0	0	0.00893755	0	0.0855801	0.504818	0	0	0.00144733	0.00256802	0.000712086	0	0.368262	0.00441656	0.0161694
ERR1293682	Healthy	0	0.307491	0.210662	0.0115148	0.000190481	0.174815	0.0323384	0.0273607	0	0.587192	0.0232465	0.0433301	0.00108249	0.509934	0	2.88932	0.00115976	0	0.000560346	0.00217196	0	0	0.013678	0.0684334	0.30367	0.174853	0.000106043	0	0	0.000796634	0	0.066108	0.914897	0	0	0	0.000456964	0.00125228	0	0.629656	0.00499334	0.00685624
ERR1293686	Healthy	0.000160977	0.062501	0.221682	0.0125413	0	0.0503929	0.000765718	0.00469993	0	0.214901	0.00106367	0.0135902	0.00194116	0.132876	0.011556	1.52264	0.000294361	9.92042e-05	0.000258843	0.00113664	0.0211851	0	0.00481483	0.00262925	0.153183	0.0708253	0.000409169	0	0	0.00151479	0	0.0290291	0.495548	0	0	0.000740084	0.00243041	0.0006714	0	0.363593	0.00195238	0.030388
ERR1293690	Colorectal cancer	0	0.0800152	0.448564	0.256098	0.00185617	0.249519	0.00695305	0.0138742	0	0.278759	0.0156523	0.00069747	0	0.280761	0	2.5219	0	0	0	0.00271024	0	0	0.0155234	0.0247886	0.157384	0.197589	0.00202718	0	0	0.00259165	0.00362878	0.021154	0.649143	0	0	0.000122755	0.00393864	0.00234195	0	0.343101	0.0040557	0.000927462
ERR1293694	Healthy	0	0.0599583	0.183184	0.00613473	0.000167942	0.085693	0.00478577	0.00592529	0	0.588572	0.00863458	0.00499297	0.000963389	0.154783	0.00123589	1.18209	0.000351473	0	0.000518029	0.000681385	0.000604712	0	0.0112071	0.0112829	0.126972	0.128357	0.00171106	0	0	0.00161547	0.000191722	0.0209763	0.340229	0	0	0.000663353	0.000203665	7.77769e-05	0	0.827861	0.00500009	0.0149903
ERR1293698	Healthy	0	0.0791408	0.262335	0.00493831	0.00252815	0.0553662	0.0620723	0.0038722	0	0.5866	0.108551	0.00642421	0.000691348	0.2412	0.00134472	1.2691	0.000637372	0	9.3941e-05	0.00185291	0.00233104	0	0.00899231	0.123744	0.129144	0.0700469	0.00255735	0	0	0.00664793	0.000349684	0.0534861	0.348892	5.99909e-05	0	0.000903453	0.00149625	0.000564172	0	0.587771	0.00289176	0.0078524
ERR1293702	Healthy	0	0.0580783	0.299276	0.0225321	0	0.0470555	0.00424551	0.00212503	0	0.311287	0.00262718	0.00386026	0	0.0935125	0	1.03944	0.000377948	0.00012751	0.000442396	0.000876982	0	0	0.00831611	0.00667691	0.103395	0.113726	0.000374813	0	0	0.00158116	0.00331013	0.140891	0.311695	0	0	0	0.000187782	0.00103025	0	0.396306	0.00578719	0.0154986
ERR1293706	Healthy	0	0.0632624	0.26203	0.0251392	0	0.0693469	0.00037687	0.0057738	0	0.455178	0	0.00491603	0.000971846	0.145105	0	1.62352	0.000868896	0	0.00100171	0.00125643	0.000312037	0	0.0054174	0.0032886	0.164301	0.129157	0.000561002	0	0	0.00146767	0	0.380644	0.547977	0	0	0.00068335	0.00119198	0.00267219	0	0.602123	0.00519282	0.0193367
ERR1293742	Healthy	0	0.060469	0.176324	0.00427743	0	0.0501913	0.00172773	0.00576299	0	0.144328	0.00561797	0.00275538	0.0046883	0.109744	0.00106519	1.29511	0.000151464	0	0.000353485	0.000997571	0.00178159	0	0.0155025	0.00996591	0.083238	0.111567	0.000540026	0	0	0.00220988	0.00412818	0.0772834	0.330298	0	0	9.57251e-05	0	0.000507394	0	0.310459	0.0019006	0.00363807
ERR1293754	Healthy	0	0.042338	0.184964	0.0396081	0	0.108201	0.00202759	0.00312896	0	0.420559	0.00619315	0.00423576	0	0.159459	0	1.11086	0	0	0	0.000393583	0	0	0.0166452	0.00839741	0.124715	0.103047	9.96585e-05	0	0	0.0021447	0	0.0800374	0.206124	0	0	0	0	0.000139522	0	0.564301	0.00491652	0.00897622
ERR1293758	Healthy	0	0.120794	0.202854	0.014597	0	0.0782688	0.001464	0.00690792	0	0.269278	0.00547905	0.0185837	0.0027501	0.166758	0.00423094	1.59026	0.000710408	0.000119646	0.000412954	0.00253496	0.00680503	0	0.00842926	0.00490331	0.130864	0.0917587	0	0	0	0.000531104	9.71867e-05	0.0958719	0.602758	0	0	0	0.000383953	0.00141464	0	0.388021	0.00443832	0.0141242
ERR1293770	Healthy	0	0.207521	0.273196	0.0335769	0	0.167177	0.00284185	0.00600827	0	0.149767	0.00267916	0.00641618	0	0.18845	0	1.63454	0	0	0	0.000964598	0	0	0.0082514	0.00705817	0.0675067	0.121915	0.000360546	0	0	0.00123183	0.000315816	0.0763265	0.496646	0	0	0.00240199	0.00311032	0.00264336	0	0.236523	0.00255795	0.00174882
ERR1293782	Healthy	0	0.0829291	0.239395	0.0114674	0	0.0809132	0.000369931	0.00506942	0	0.172537	0.00101636	0.00452933	0.000342695	0.15837	0.00924799	1.39317	0.000920694	0	0.000358055	0.00189516	0.0181924	0	0.0105182	0.00365048	0.139733	0.124777	0.000547509	0	0	0.000723338	0	0.0330257	0.508919	0	0	9.6638e-05	0.0019462	0.00118443	0	0.273646	0.00214797	0.013499
ERR1293794	Healthy	0.000191489	0.105893	0.239943	0.0196333	0	0.0766287	0.000700758	0.00569046	0	0.216823	0	0.00206237	0.000578759	0.118479	0.00785502	1.46082	0.000349043	0	0.000205143	0.00128549	0.0169976	0	0.00284672	0.00163215	0.137871	0.119016	0	0	0	0.000523977	0.00162835	0.0905562	0.504301	0	0	0.000767423	0.000925559	0.000463138	0	0.30812	0.00348241	0.0127104
ERR1293802	Healthy	0	0.103787	0.188247	0.00792052	0.000172937	0.0857014	0.000155837	0.0036824	0	0.221078	0	0.00254885	0.000946649	0.0937691	0	1.41054	0.00017622	0	0.000103891	0.00122887	0	0	0.00211864	0.00268533	0.140977	0.115519	0.000266239	0	0	0.000439988	0.000127524	0.0309965	0.297995	0	0	0	0.000945267	0.000946498	0	0.278612	0.00146095	0.0119282
ERR1293806	Healthy	0	0.0604264	0.24938	0.0144688	0	0.0458875	0.000512048	0.00844795	0	0.294849	0.00152336	0.00599145	0.00173855	0.123204	0.0110595	1.34583	0.00122535	0	0.000927125	0.00142005	0.0150021	0	0.0105317	0.00573001	0.140453	0.110339	0.000347622	0	0	0.000909236	0	0.0350635	0.407755	0	0	0.000220862	0.00138145	0.000642604	0	0.437912	0.00320261	0.0160067
ERR1293846	Healthy	0	0.0813728	0.222281	0.0263083	0	0.0823551	0.00097705	0.00399691	0	0.25997	0.00170773	0.00809927	0.00123295	0.161274	0	1.56115	0.000374073	0	0.000435582	0.00209949	0	0	0.00316719	0.00500195	0.0789316	0.119012	0.000160559	0	0	0.00294656	0	0.095191	0.4227	0	0	0	0.00126758	0.000994474	0	0.347629	0.00466419	0.00965862
ERR1293850	Healthy	0	0.0527306	0.179447	0.00934608	0	0.0906632	0	0.00607644	0	0.511888	0	0.00695265	0.0020203	0.166138	0	2.18294	0.000203869	0	0.000595944	0.00102356	0	0	0.0247105	0.0144433	0.227856	0.133763	0	0	0	0.000288103	0.00055803	0.13538	0.377553	0	0	0	0	0.00188207	0	0.687047	0.0103443	0.0119012
ERR1293862	Healthy	0.000168744	0.0578159	0.116655	0.00541211	0	0.0562273	0.000790096	0.00366669	0	0.190977	0.000433573	0.00374179	0.000322369	0.0991956	0.00454959	1.14496	0.000147028	0	8.4886e-05	0.000625991	0.00557502	0	0.00411219	0.00207242	0.0829689	0.0650394	0	0	0	0.000277805	0.000323395	0.0425474	0.396548	5.74064e-05	0	0	0.000898439	0.000803267	0	0.426547	0.00146973	0.0147442
ERR1293910	Healthy	0	0.0406679	0.351599	0.012872	0.000430175	0.0615568	0.000304001	0.00381964	0	0.25641	0	0.0102045	0.0015732	0.128714	0.00126285	1.4243	0.000535797	0	0.000207347	0.00208709	0.00139028	0	0.0144533	0.0228657	0.119904	0.0966429	0.00241815	0	0	0.0225902	0.000327433	0.105831	0.334744	0	0	0.00045365	0.000357631	0.000231924	0	0.361886	0.00357988	0.0113359
ERR1293926	Healthy	0	0.374539	0.196237	0.00793452	0.000512188	0.201625	0	0.0146496	0	0.28124	0.000272417	0.0255448	0.000927655	0.217349	0.000470464	2.29661	0.000335904	0.000112444	0	0.000972921	0.00521909	0	0.0210693	0.0201385	0.153694	0.110006	0.000317093	0	0	0.000199835	0.000642054	0.082677	0.887593	0	0	0	0.000745245	0.000350008	0	0.372718	0.00802663	0.00905922
ERR1620255	Inflammatory bowel disease	0	0.0354673	0.555189	0.117688	0	0.145465	0.0441015	0.0110448	0	0.324268	0.0605989	0.00971998	0.00121963	0.280079	0	1.58341	0.00206984	0	0.000435003	0.00355689	0	0	0.0622699	0.102004	0.315951	0.147851	0	0	0	0.000800831	0	0.14545	0.43049	0	0	0	0.00211464	0.000993587	0	0.388298	0.00500786	0.0155155
ERR1620256	Inflammatory bowel disease	0	0.0533731	0.385095	0.103547	0	0.203351	0.0152389	0.0163303	0	0.510826	0.0218762	0.00765573	0.00360692	0.251694	0	1.7751	0.00228225	0.000153734	0.000660212	0.00255255	0	0	0.0300816	0.0408172	0.249046	0.250224	0.000120411	0	0	0.0021177	0.000329061	0.244723	0.663453	0	0	0	0.00231461	0.00283431	0	0.689804	0.0104462	0.0455356
ERR1620257	Inflammatory bowel disease	0.000421867	0.0628205	0.286784	0.114687	0	0.188362	0.00122426	0.0161394	0	0.437312	0.00333658	0.0088878	0.00669231	0.240493	0	1.41444	0.000890047	0	0.000309704	0.00226977	0	0	0.012595	0.0118408	0.362927	0.22643	0.000648981	0	0	0.00098189	0	0.149154	0.471861	0	0	0	0.00120156	0.0021194	0	0.521738	0.00940672	0.0102402
ERR1620258	Inflammatory bowel disease	0.000217061	0.0353088	0.181205	0.00837588	0	0.0685623	0.000459358	0.00787864	0	0.504461	0.000301767	0.00140601	0.00475098	0.142554	0	0.916196	0.00018349	0.000123548	0.00021321	0.0029042	0	0	0.00647326	0.00470949	0.144521	0.181377	0.000752656	0	0	0.00288364	0.00033259	0.0610487	0.252304	0	0	0	0.000195061	0.000661556	0	0.730354	0.00765729	0.00665963
ERR1620259	Inflammatory bowel disease	0	0.000106878	2.54217	0.0208786	0	0.125897	0.338942	0.00949361	0	1.72412	0.551611	0.000188703	0.000351953	0.588863	0	0.366747	0	0	0	0.002537	0	0	0.341002	0.852243	1.61173	0.0227913	0.00026635	0	0	0.129666	0.00106794	0.426167	0.192758	0	0	0	0	0.0019284	0	1.06618	0.00214434	0.000594177
ERR1620260	Inflammatory bowel disease	0	0.00504656	0.235254	0.0552815	0	0.215254	0.00464789	0.00797421	0	0.438073	0.00804279	0.00132474	0.000640438	0.123191	0	1.37351	0.00102443	0	0.00131811	0.00173562	0	0	0.0170267	0.0376463	0.17246	0.175433	0.00412277	0	0	0.0260327	0	0.107374	0.353532	0	0	0.00205532	0.00276047	0.00110732	0	0.749051	0.00884955	0.025403
ERR1620262	Inflammatory bowel disease	0	0.0289025	0.885103	0.0882425	0	0.590912	0.0576264	0.00880072	0	0.5473	0.109633	0.000708385	0.00234055	0.421945	0	1.82626	0.00240661	0	0	0.00371782	0	0	0.0163892	0.127325	0.247829	0.159938	0.00390403	0	0	0.00144505	0	0.133895	0.793244	0	0	0	0	0.00842749	0	0.676067	0.00345752	0.0182784
ERR1620263	Inflammatory bowel disease	0.000257334	0.025556	1.31033	0.0214088	0.00416166	0.404101	0.294962	0.0178072	0	1.43409	0.471041	0	0.000512116	0.808158	0	0.902238	0.00116748	0	0	0.004692	0	0	0.165252	0.636926	0.997887	0.0633371	0.000126601	0	0	0.0324066	0	0.391429	0.644574	0	0	0	0	0.00945235	0	1.08221	0.0198831	0.0829265
ERR1620264	Inflammatory bowel disease	0	0.00657887	0.409578	0.11496	0	0.0809055	0.00665612	0.0114714	0	0.624184	0.00788265	0.0017098	0.000552466	0.220917	0	1.7976	0.00103939	0	0.00045764	0.00310409	0	0	0.0371559	0.0447505	0.245084	0.190176	0.000308936	0	0	0.00430819	0	0.52372	0.661371	0	0	0	0.000569648	0.00715954	0	0.941458	0.00945249	0.0373801
ERR1620265	Inflammatory bowel disease	0	0.000249117	0.131598	0.0896126	0.000178156	0.00112191	0.000407645	0.00428792	0	0.878353	0.000644121	0	0.0078521	0.0851798	0	0.540194	0	0	0.000219371	0.00107933	0	0	0.0130478	0.00146155	0.0851628	0.0602982	0	0	0	0.000294395	0	0.12419	0.221691	0	0	0	0	0.00106894	0	1.286	0.00557747	0.00264441
ERR1620266	Inflammatory bowel disease	0	0.0118403	1.11392	0.0524697	0	0.221114	0.18681	0.011287	0	0.888702	0.321109	0	0.00220488	0.464269	0	0.956271	0	0	0	0.00257723	0	0	0.268947	0.519237	1.11118	0.10356	0.00431439	0	0	0.0411234	0	0.314507	0.291201	0	0	0	0	0.00187556	0	0.680419	0.00490954	0.00544254
ERR1620267	Inflammatory bowel disease	0.00280189	0.00831016	0.40982	0.033224	0	0.0991208	0.045007	0.00280357	0	1.00241	0.0736142	0.00272335	0.0204254	0.254703	0	1.21805	0.00157604	0	0.000278098	0.00334911	0	0	0.0642443	0.108064	0.949095	0.0577982	0	0	0	0.00153842	0	0.236364	0.349422	0	0	9.93738e-05	0	0.00305964	0	0.809101	0.00248104	0.0134513
ERR1620268	Inflammatory bowel disease	0	0.0135084	0.554898	0.00630878	0.000375102	0.0215256	0.179285	0.00364676	0	1.237	0.308792	0.00144842	0.000616424	0.392089	0	0.515463	0.000383396	0	0.000445496	0.00532569	0	0	0.149119	0.405803	0.72815	0.10288	0	0	0	0.000604107	0	0.286279	0.217782	0	0	0	0	0.00387869	0	0.935465	0.00735468	0.00628867
ERR1620270	Inflammatory bowel disease	0.000386888	0.00385295	0.0647307	0.0365557	0	0.0521478	0.0117173	0.00138194	0	0.555772	0.0112695	0.00476593	0.00407053	0.0964986	0	0.471807	0.000339699	0	0	0.00105163	0	0	0.0143471	0.069233	0.261916	0.185736	0.000406787	0	0	0.00115546	0	0.10142	0.0737551	0	0	0.000107118	0	0.000284154	0	1.02874	0.00710689	0.00386905
ERR1620271	Inflammatory bowel disease	0	0.0213432	0.552769	0.0570055	0.00160773	0.270062	0.0354622	0.0106958	0	0.689525	0.0584912	0.0036294	0.00036694	0.211815	0	1.40938	0.00351204	0	0.000103373	0.00237519	0	0	0.0579579	0.329643	0.444208	0.0980123	0.0058618	0	0	0.223009	0.00281817	0.341915	0.272774	0	0	0.000775712	0.000538996	0.0042652	0	0.68635	0.00818078	0.00379714
ERR1620272	Inflammatory bowel disease	0	0	0.435194	0.0612329	0	0.0926362	0.00634754	0.00677707	0	0.637864	0.0112045	0.00166133	0.00231019	0.148809	0	1.29777	0	0	0.00138245	0.00157067	0	0	0.0131035	0.119238	0.257904	0.114797	0.00249297	0	0	0.0902122	0.00222544	0.317536	0.390829	0	0	0	0.000251981	0.00705332	0	0.812079	0.00746411	0.000255162
ERR1620274	Inflammatory bowel disease	0	0.00211145	0.651773	0.0868554	0.000415205	0.135612	0.0849205	0.00808594	0	0.914156	0.123634	0.00969193	0.0041817	0.359056	0	1.34391	0.00317252	0	0.00147754	0.00204245	0	0	0.121626	0.317989	0.479791	0.122574	0.0017729	0	0	0.0967938	0.00119111	0.429592	0.433507	8.54208e-05	0	0	0.000238892	0.000806924	0	1.03338	0.0108687	0.0204784
ERR1620275	Inflammatory bowel disease	0	0.0613983	1.61735	0.491789	0	0.113114	0.177768	0.038374	0	0.872074	0.283895	0.031303	0.000279784	0.625764	0	3.04384	0	0.000170026	0	0.00624246	0	0	0.273093	0.462988	1.15702	0.0612203	0.000381259	0	0	0.000319968	0	0.298751	0.829603	0	0	0	0	0.00752976	0	0.62075	0.00204898	0.00317493
ERR1620276	Inflammatory bowel disease	0	0.0165769	0.372589	0.0578979	0.000241274	0.0579669	0.0258646	0.00622585	0	0.789017	0.0410721	0.00631941	0.0109512	0.202596	0	1.43557	0.00219701	0.000164521	0.00300936	0.00179149	0	0	0.113047	0.0894723	0.324894	0.124053	0.00290502	0	0	0.0208328	0.00360641	0.358865	0.345257	0	0	0.000307544	0.00135446	0.00473307	0	1.00085	0.0154625	0.0292709
ERR1620278	Inflammatory bowel disease	0	0.00275128	0.24064	0.33142	0.000610245	0.0197115	0.0293903	0.00958074	0	0.338805	0.0469973	0.00148521	0	0.402455	0	1.89237	0.000861389	0.000115999	0.000707968	0.00159512	0	0	0.0581537	0.0714859	0.206075	0.620836	0	0	0	0.00709054	0	0.0846504	0.132494	0	0	0	0.00114128	0.000450513	0	0.507573	0.00659402	0.00213519
ERR1620280	Inflammatory bowel disease	0.000394907	0.00138672	0.236289	0.128329	0.000674465	0.0536931	0.00382099	0.0113805	0	0.700476	0.00850899	0.018727	0.00789058	0.248295	0.00218757	1.74298	0.00190678	0	0.00100615	0.00220768	0.00465765	0	0.0365697	0.0179273	0.300802	0.238715	0.000419089	0	0	0.00508938	0.000250306	0.11115	0.525074	0	0	0	0	0.00677711	0	0.866585	0.0120818	0.013061
ERR1620282	Inflammatory bowel disease	0.00037038	0.000625018	0.13718	0.0645181	0	0.0103747	0.00685317	0.0059647	0	0.5579	0.0132802	0.00286906	0.00939713	0.142396	0	0.925557	0	0	0.000183808	0.00163015	0	0	0.0262816	0.0210992	0.214401	0.152394	0	0	0	0.0013508	0	0.0457936	0.217614	0	0	0	0.000166421	0.0005812	0	0.727574	0.00325608	0.013217
ERR1620283	Inflammatory bowel disease	0	0.041571	0.630985	0.139696	0.000168081	0.232994	0.0165719	0.00940476	0	0.456988	0.0180255	0.0116526	0.000363658	0.31085	0	1.68705	0	0	0	0.00228303	0	0	0.0431432	0.0489763	0.53194	0.230022	0.0264162	0	0	0.000790115	0	0.0626469	0.629146	0	0	0	0.00321676	0.0109771	0	0.625256	0.00548433	0.00544331
ERR1620285	Inflammatory bowel disease	0	0.0183295	0.585353	0.0447118	0.000488825	0.064553	0.0742581	0.00668468	0	0.702867	0.122996	0.00430473	0.00317239	0.250375	0	1.00754	0.00139775	0	0.00127136	0.00215373	0	0	0.108691	0.179809	0.598717	0.155958	0.00782215	0	0	0.00318118	0	0.175927	0.319595	0	0	0	0.00091709	0.00369268	0	0.805195	0.00876099	0.0139894
ERR1620286	Inflammatory bowel disease	0	0.038416	0.857992	0.141251	0.000419417	0.194556	0.10871	0.0127091	0	0.681684	0.192533	0.00550988	0.000649748	0.598584	0	2.39292	0.000396557	0	0	0.00814403	0	0	0.0150998	0.238238	0.272512	0.272242	0.00115015	0	0	0.000630765	0.000217304	0.0253593	0.558972	0	0	0.000250624	0.00369952	0.00755354	0	0.463586	0.0111202	0.0065028
ERR1620289	Inflammatory bowel disease	0	0.0163308	0.38931	0.032356	0	0.0369718	0.0871995	0.00490972	0	0.760816	0.134284	0.000191494	0.000582663	0.248913	0	0.83828	0.000533101	0	0.000208643	0.00240328	0	0	0.112004	0.21585	0.574535	0.101283	0.00304759	0	0	0.00762392	0	0.369345	0.186228	0	0	0	0	0.000313257	0	0.876771	0.00356924	0.00437512
ERR1620290	Inflammatory bowel disease	0.000219635	0.0107512	0.916313	0.350993	0.00480372	0.232216	0.145967	0.0125999	0	0.89117	0.246687	0	0.000660466	0.722426	0	1.64054	0.00255386	0	0.000924434	0.00379427	0	0	0.191174	0.382837	0.887623	0.0607113	0.000668274	0	0	0.0172547	0	0.331609	0.612958	0	0	0.000990664	0.00342379	0.00349994	0	0.877823	0.0061022	0.0320484
ERR1620291	Inflammatory bowel disease	0	0	0.851976	0.00103055	0.0375187	0.136019	0.21105	0.0119695	0	1.41341	0.351182	0.000169744	0.0636155	0.504093	0	0.94368	0	0	0	0.00195626	0	0	0.329235	0.564776	1.16375	0.113998	0.00213328	0	0	0.121603	0.000107289	0.329476	0.172151	0	0	0.000281097	0	0.000262462	0	1.05478	0.00198586	0.0107099
ERR1620292	Inflammatory bowel disease	0.000265709	0.0527991	0.820922	0.0791604	0	0.17796	0.16629	0.0121894	0	0.954399	0.274663	0	0.000242247	0.511356	0	1.47018	0	0	0.00068245	0.00359401	0	0	0.212299	0.419674	0.973889	0.183004	0.00132781	0	0	0.0112853	0	0.389358	0.644636	0	0	0.000292635	0.000493073	0.0023906	0	0.851503	0.0122424	0.000276418
ERR1620293	Inflammatory bowel disease	0.000202697	0.0122235	0.500087	0.0770941	0.00294386	0.390143	0.00616856	0.00933626	0	0.27206	0.00660226	0.00104566	0.00697409	0.188728	0	1.51494	0.000181654	0	0.000639857	0.00154328	0	0	0.0835148	0.0195007	0.17924	0.0960189	0.0357727	0.000122312	0	0.0524298	0.00260722	0.155513	0.557599	0	0	0.00409901	0.00507381	0.00170255	0	0.487249	0.00391383	0.0264121
ERR1620294	Inflammatory bowel disease	0.000305277	0.0160459	0.651676	0.0982454	0.000541427	0.367816	0.0462275	0.013459	0	0.57589	0.0735502	0	0.00382837	0.289947	0	1.63971	0.00168032	0	0.000164409	0.001947	0	0	0.0125065	0.0760823	0.139307	0.18259	0.00481355	0	0	0.0144268	0	0.359511	0.682028	0	0	0.00246465	0.00301916	0.00236642	0	0.747975	0.0129957	0.0350185
ERR1620295	Inflammatory bowel disease	0.00145891	0.000351214	0.244559	0.104409	0	0.0599792	0.00197765	0.0132556	0	0.6843	0.00179247	0.0150142	0.0135134	0.204021	0	1.43365	0.001938	0	0.000614157	0.00237901	0	0	0.0209566	0.0311127	0.471333	0.190892	0.000251994	0	0	0.0191914	0	0.215597	0.429298	0	0	0	0.00217029	0.0015653	0	0.740684	0.00669449	0.0200475
ERR1620296	Inflammatory bowel disease	0.000835537	0.0196654	0.532806	0.0742267	0	0.177163	0.0807616	0.011544	0	0.903565	0.115922	0.00698142	0.00883225	0.304559	0	1.56994	0.000476256	0.000160337	0.00083299	0.00275304	0	0	0.104866	0.180151	0.690886	0.197764	0.000728039	0	0	0.0032174	0	0.372203	0.546512	0	0	0.000149662	0.000270835	0.00211481	0	1.07138	0.0111328	0.0206145
ERR1620297	Inflammatory bowel disease	0.000233984	0.0069795	0.112754	0.00877987	0.000225506	0.019303	0.00718159	0.00184328	0	0.713895	0.0104212	0.00128085	0.00574473	0.112357	0	0.944817	0	0	0.000812832	0.00198177	0	0	0.008534	0.0154911	0.273061	0.121961	0.000470325	0	0	0.00548232	0.000431113	0.278586	0.134375	0	0	0	0.00042895	0.00061612	0	0.969535	0.00892806	0.0069991
ERR1620300	Inflammatory bowel disease	0	0.0505157	0.59517	0.147509	0	0.330298	0.0185227	0.0155219	0	0.317203	0.0248227	0.0128233	0.00168727	0.330928	0	1.84548	0.000404593	0	0.000351365	0.00577314	0	0	0.0419927	0.0529662	0.24026	0.286693	0.000577615	0	0	0.00129513	0.00187879	0.148441	0.584757	0	0	0	0.000919713	0.00402851	0	0.452333	0.00890997	0.0176643
ERR1620301	Inflammatory bowel disease	0	0.016348	0.74221	0.0646518	0.00020251	0.0814964	0.434254	0.0248642	0	1.79774	0.65801	0	0	0.986795	0	0.632027	0	0	0	0.00384008	0	0	0.525708	0.919806	2.2845	0.0972814	0.000809932	0	0	0.000900015	0	0.689992	0.468688	0	0	0	0.00292396	0.00076588	0	1.43094	0.0676149	0.0116362
ERR1620302	Inflammatory bowel disease	0	0.0109874	0.181214	0.00749126	0.00065222	0.0243459	0.0231918	0.00350795	0	0.504601	0.0368851	0.00514611	0.00352061	0.140197	0	0.763868	0.000504568	0	0.00029479	0.00266541	0	0	0.0112164	0.0488336	0.124291	0.109384	0.00331352	0	0	0.00780716	0.000121827	0.033704	0.143807	0	0	0	0	0.00173564	0	0.763451	0.00547875	0.00596744
ERR1620303	Inflammatory bowel disease	0	0	0.424649	0.148709	0.000960406	0.0849702	0.0287549	0.0097982	0	0.732841	0.0443467	0	0.00699104	0.214342	0	1.6396	0.00152926	0	0.00177696	0.00206194	0	0	0.0808774	0.129323	0.347001	0.141894	0.0262351	0	0	0.0883944	0.000279122	0.338652	0.454658	0	0	0	0.00087561	0.00154658	0	0.993398	0.0242379	0.00247012
ERR1620304	Inflammatory bowel disease	0	0	0.722858	0.00164725	0.00872114	0.00435465	0.0900346	0.001899	0	1.00555	0.114776	0.0233467	0.000188999	0.276405	0	0.567635	0.00140948	0	0.000513964	0.00210733	0	0	0.0751891	0.17908	1.07779	0.283007	0.0222262	0.00248893	0	0.0031099	0.00120402	0.201902	0.32471	0	0	0	0	0.0102401	0	1.13341	0.00263591	0.0315632
ERR1620306	Inflammatory bowel disease	0	0.00557652	0.459921	0.0731192	0.000484221	0.0585119	0.0260283	0.00463768	0	0.96761	0.0369307	0	0.0061847	0.201978	0	1.86361	0.00862308	0	0.000743996	0.000684378	0	0	0.0492206	0.0884111	0.370346	0.114322	0.000346733	0	0	0.0261499	0	0.754103	0.636172	0	0	0	0	0.00187358	0	1.18196	0.0112188	0.195808
ERR1620308	Inflammatory bowel disease	0.000252779	0.00910675	0.283267	0.0963741	0	0.0642416	0.0716659	0.00896297	0	0.924661	0.106067	0.00805591	0.00704935	0.290978	0	1.19875	0.00234962	0	0.000622036	0.00321387	0	0	0.0419092	0.13078	0.433289	0.148785	0.000600247	0	0	0.00255116	0	0.295463	0.393139	0	0	0	0.00142466	0.00330507	0	1.21603	0.0140575	0.0346074
ERR1620313	Inflammatory bowel disease	0	0.0108265	1.08019	0.0540598	0	0.0303512	0.286475	0.00604172	0	1.47306	0.462302	0	0	0.570906	0	0.548771	0.0142176	0	0	0.00297822	0	0	0.367544	0.664645	1.71809	0.0869984	0.0137303	0	0	0.00574055	0	0.56526	0.435029	0	0	0	0	0.00726938	0	1.2167	0.0193536	0.0177926
ERR1620315	Inflammatory bowel disease	0	0.0132238	0.575488	0.302172	0	0.119992	0.0298612	0.0168999	0	0.395295	0.0502336	0.0218595	0.00563788	0.299616	0	1.58048	0.000198586	0	0.000114169	0.00344633	0	0	0.0225898	0.0666986	0.254211	0.20012	0.000894446	0	0	0.00488582	0	0.0706494	0.525146	8.18626e-05	0	0	0.00199054	0.00412874	0	0.455011	0.00706415	0.012619
ERR1620316	Inflammatory bowel disease	0	0.0416031	0.608747	0.151589	0	0.423387	0.000437559	0.0212096	0	0.315766	0.00104519	0.0115443	0.00128845	0.357296	0	2.42409	0.00180046	0	0.000348772	0.00393755	0	0	0.016647	0.011142	0.155902	0.214411	0.000709053	0	0	0.00154147	0	0.168616	0.903498	0	0	0	0.00157946	0.00397188	0	0.486037	0.00683761	0.0330155
ERR1620318	Inflammatory bowel disease	0	0.0299806	0.333112	0.0172078	0.00104886	0.0466053	0.00343135	0.00449293	0	0.695905	0.00576274	0.0116274	0.000445497	0.14524	0	1.63535	0.000211637	0.0001425	0.00271744	0.00318321	0	0	0.0239434	0.0222536	0.197774	0.186127	0.000455066	0	0	0.00392393	0.00848622	0.124845	0.516658	0	0	0	0	0.00527148	0	0.943228	0.0107493	0.0113021
ERR1620320	Inflammatory bowel disease	0	0.0296253	0.417924	0.180054	0.00823288	0.187194	0.00190653	0.0111969	0	0.572378	0.000650076	0.0115212	0.00173775	0.23855	0	1.91491	0.00351295	0	0	0.00158285	0	0	0.0446683	0.0289658	0.219634	0.150753	0	0	0	0.0021774	0	0.503376	0.525289	0	0	0	0.000459438	0.00229487	0	0.872136	0.00387475	0.0691733
ERR1620322	Healthy	0	0.0514386	0.227063	0.00956821	0	0.0432408	0.00187233	0.00447872	0	0.0919052	0.00187917	0.0240698	0.000351599	0.153194	0	1.45284	0.000947537	0	0	0.00232372	0	0	0.00595863	0.00645007	0.0782918	0.204388	7.74354e-05	0	0	0.00073242	0	0.0301998	0.33551	0	0	9.9604e-05	0.000898684	0.000881303	0	0.225962	0.00327688	0.00456648
ERR1620325	Healthy	0.000185755	0.0553489	0.155666	0.007441	0	0.0430089	0.00167318	0.0068814	0	0.402964	0.0019601	0.0028604	0.00574452	0.1529	0.000879719	1.11486	0.000156364	0	0	0.00139163	0.00103677	0	0.0110569	0.0115779	0.194614	0.127469	0.00015095	0	0	0.000272938	0.00128756	0.01475	0.291183	0	0	0	0	0.00093174	0	0.57619	0.00377822	0.00810079
ERR1620327	Healthy	0	0.0176457	0.128605	0.0382936	0.000170431	0.0196769	0.0011993	0.00397186	0	0.514027	0.00304261	0.00448888	0.00131824	0.100524	0	1.18396	0.000172237	0	0.000200135	0.00206142	0	0	0.0179877	0.0134838	0.122981	0.134199	0.000614326	0	0	0.00271097	9.43107e-05	0.326367	0.223168	0	0	0	0.000385831	0	0	0.798338	0.00417925	0.0100003
ERR1620328	Healthy	0.000239396	0.0372963	0.305316	0.0273747	0.000573324	0.0997472	0.00480306	0.0055011	0	0.519184	0.00909604	0.00854376	0.00106663	0.142313	0	1.34677	0.00222693	0	0.000945516	0.00187395	0	0	0.0285476	0.0332006	0.157945	0.128323	0	0	0	0.00470362	0	0.20596	0.232908	0	0	0.00038065	0.000238202	0.0027881	0	0.761876	0.0124987	0.020788
ERR1620329	Healthy	0	0.0909265	0.222224	0.0180986	0.0689791	0.162434	0.000759949	0.00628359	0	0.400379	0.00247955	0.000727319	0.00196973	0.151264	0	1.2407	0.000168732	0	0.000291016	0.0038398	0.000242379	0	0.0819644	0.00417499	0.20222	0.147448	0.00381515	0	0	0.00623129	9.27141e-05	0.243893	0.204663	0	0	0	0	0.000391736	0	0.620598	0.00633256	0.00749244
ERR1620330	Healthy	0	0.0678261	0.338706	0.0297344	0.000557614	0.101244	0.0260002	0.00638148	0	0.409816	0.0415553	0.0011542	0.0003982	0.315579	0	1.20764	0	0	0	0.00360817	0	0	0.0209469	0.0463288	0.228495	0.29076	0.0116073	0	0	0.0153974	0	0.0244744	0.269742	0	0	0	0.000202911	0.00203096	0	0.574592	0.00569404	0.00240052
ERR1620331	Healthy	0.000205024	0.0761998	0.312924	0.0146896	0	0.0490111	0.00162094	0.0100247	0	0.262005	0.00408888	0.00696718	0.00174787	0.174213	0.0135681	1.39714	0.00250625	0.000120792	0.000105317	0.000969359	0.0172213	0	0.0116669	0.00836857	0.182781	0.231896	0.000311291	0	0	0.000622429	9.80035e-05	0.0666254	0.420319	0	0	0.0001129	0.000587537	0.00149577	0	0.400705	0.00356222	0.0154637
ERR1620332	Healthy	0	0.0382441	0.552203	0.0269223	0	0.0543751	0.0818943	0.00843608	0	0.632728	0.130234	0.000293165	0.00158708	0.338703	0	1.37214	0.0014787	0	0.000857099	0.00301652	0	0	0.110174	0.20461	0.549405	0.235197	0.000654594	0	0	0.00333407	0	0.326728	0.445488	0	0	0.000132902	0.000448992	0.00096747	0	0.702249	0.0077154	0.00640145
ERR1620334	Healthy	0	0.043901	0.34827	0.0174027	0.000177071	0.0737713	0.0731823	0.00813033	0	0.606123	0.112559	0.000976763	0.00537757	0.241824	0	1.16209	0.000181198	0	0.000744624	0.00440265	0	0	0.104515	0.178349	0.546335	0.141259	0.00364462	0.000274729	0	0.011604	0	0.133463	0.193015	0	0	0.000228068	0.000179675	0.000490333	0	0.714473	0.00709622	0.00247606
ERR1620337	Healthy	0	0.0132279	0.43374	0.0143597	0	0.0155655	0.00252221	0.00436068	0	0.491111	0.00477453	0.00207623	0.00203144	0.2164	0	1.37457	0.000828502	0	0.0013149	0.00287848	0	0	0.00657434	0.00798064	0.127809	0.166341	0.000893348	0	0	0.00329057	0	0.187088	0.290048	0	0	0	0.000207125	0.00159867	0	0.631376	0.00616966	0.0388814
ERR1620339	Healthy	0	0.0310308	0.282982	0.0167352	0	0.0479852	0.00390951	0.00684445	0	0.28918	0.00320616	0.00527182	0.00203527	0.133738	0	1.17559	0.00138119	0	0.000701468	0.00260405	0	0	0.0138268	0.0181158	0.163762	0.159124	0.000344283	0	0	0.00712706	0	0.158497	0.262343	0	0	0	0	0.00218507	0	0.490899	0.00890719	0.00558555
ERR1620340	Healthy	0	0.0367681	0.239934	0.0215375	0	0.0543712	0.00766503	0.00561929	0	0.420116	0.0138616	0.00163804	0.00327313	0.119304	0	1.29241	0.000374728	0	0.000769148	0.00325085	0	0	0.0226786	0.0216863	0.160193	0.190156	0.00544283	0	0	0.00770357	0.000306867	0.0557571	0.182908	0	0	0	0	0.00101956	0	0.743944	0.0104717	0.0258731
ERR1620341	Healthy	0	0.0525882	0.372757	0.0108494	0.000487594	0.0465119	0.0161705	0.00748073	0	0.199975	0.0207626	0.00416219	0.00103363	0.15933	0.000873423	1.20659	0	0	0.000380221	0.00306415	0	0	0.0278562	0.0404383	0.203476	0.208988	0.000822893	0	0	0.001046	0	0.0812154	0.246061	0	0	0	0	0.00209576	0	0.415906	0.00687175	0.00394559
ERR1620342	Healthy	0	0.0446409	0.243939	0.0109547	0.00707102	0.042759	0.00528277	0.00535599	0	0.323375	0.00236354	0.00636752	0.00744587	0.162191	0	1.50324	0.00168956	0	0.000594833	0.00228793	0	0	0.0157841	0.0171265	0.127008	0.158283	0.00170923	0.00291218	0	0.00567092	0.00678655	0.0836793	0.444884	0	0	0	0.00115151	0.00261525	0	0.564885	0.00840424	0.0133596
ERR1620343	Healthy	0.000239645	0.0365265	0.172562	0.0147902	0.00133837	0.0693757	0.00327131	0.00917378	0	0.498931	0.00312218	0.00622232	0.00351629	0.146563	0	1.53659	0.00222883	0	0.00141237	0.00265774	0	0	0.0247947	0.0236942	0.223541	0.208136	0.000989648	0.000344599	0	0.00777661	0.00357575	0.129459	0.327385	0	0	0	0.000195939	0.00173178	0	0.752624	0.00572139	0.0231887
ERR1620344	Healthy	0	0.0876192	0.246828	0.0187304	0	0.0737199	0.00375284	0.0068079	0	0.299785	0.00607531	0.00986451	0.00125655	0.138736	0	1.21942	0.00147981	0	0.000479702	0.0016494	0	0	0.00751259	0.00891394	0.11542	0.13806	0.000398797	0	0	0.00151824	0	0.13503	0.405223	0	0	0.000516333	0.000337596	0.00183316	0	0.420344	0.00682046	0.0357752
ERR1620346	Healthy	0	0.0184784	0.206255	0.0331245	0.000184485	0.0367571	0.0193067	0.00538499	0	0.48688	0.031534	0.0124824	0.00256818	0.18395	0	1.54385	0.00279659	0	0.00173537	0.00388817	0	0	0.0707349	0.0793453	0.295876	0.208037	0.00310325	0	0	0.00670584	0.00227108	0.290303	0.322307	7.67213e-05	0	0.000117332	0	0.00187191	0	0.77151	0.0096001	0.028362
ERR1620347	Healthy	0	0.0770512	0.444694	0.0261458	0.0019292	0.129008	0.0216826	0.00731632	0	0.268173	0.0317409	0.00596055	0.00117562	0.226832	0	1.67557	0	0	0.000313043	0.00469583	0.000152488	0	0.0309968	0.056118	0.16665	0.190759	0.00231865	0	0	0.00311047	0.0015667	0.0998226	0.544318	0	0	0.00123872	0.00162944	0.00238238	0	0.402079	0.00385185	0.0218672
ERR1620348	Healthy	0	0.0178236	0.284749	0.0387964	0.00083198	0.0575286	0.00197988	0.00562408	0	0.559734	0	0.0227103	0.00397259	0.129779	0	1.34927	0.00329609	0	0.00227309	0.00317932	0	0	0.0165248	0.0145268	0.210113	0.144077	0.000387635	0.00016942	0	0.00445199	0	0.166525	0.316903	0	0	0.000129663	0.000475161	0.00165574	0	0.714635	0.0119189	0.0384027
ERR1620350	Healthy	0	0.00325137	0.342899	0.0319951	0.00035986	0.0177802	0.00118526	0.0036427	0	0.543317	0	0.0236045	0.00429751	0.102586	0	1.34588	0.0031829	0.000143056	0.00135058	0.00213119	0	0	0.0105838	0.0102112	0.193359	0.132443	0	0	0	0.00400327	0.000153102	0.164193	0.244229	0	0	0	0.00045172	0.00291075	0	0.688091	0.0160238	0.0424865
ERR1620352	Healthy	0	0.0485076	0.258809	0.014122	0.000200188	0.0553928	0.000786769	0.00571033	0	0.553091	0.000748734	0.0115366	0.0101015	0.167774	0	1.45258	0.00020146	0	0.0014119	0.0024848	0	0	0.0330123	0.0132108	0.260615	0.144315	0	0	0	0.00468595	0.000110698	0.207505	0.349835	8.13424e-05	0	0	0	0.00220227	0	0.787791	0.0137269	0.0101529
ERR1620353	Healthy	0.000873736	0.0278879	0.200597	0.0237494	0.000182715	0.044793	0.000481178	0.00402543	0	0.69807	0	0.00651291	0.0148451	0.151904	0	1.10593	0.000553952	0	0.000758813	0.0029196	0	0	0.0165078	0.0153147	0.451611	0.207809	0.00700721	0	0	0.0170388	0.000132254	0.0812538	0.278593	0	0	0	0.00042585	0.000176071	0	0.643037	0.00381044	0.00672952
ERR1620355	Healthy	0	0.0880888	0.157007	0.0202873	0	0.0737789	0.000237797	0.00721034	0	0.297249	0.000574848	0.00347577	0.00368158	0.198071	0	1.45556	0.000160154	0	0.000184147	0.00166971	0	0	0.00209865	0.00222451	0.060076	0.141123	0	0	0	0.000173106	8.76943e-05	0.0282893	0.612891	0	0	0	0.000182151	0.0013414	0	0.462817	0.00466082	0.00719728
ERR1620356	Healthy	0.000577392	0.0471216	0.189448	0.0205609	0	0.0552717	0.0080671	0.00328214	0	0.352393	0.0108839	0.0100445	0.00261607	0.148783	0.000438818	1.36137	0.000813145	0	0.000187072	0.00295062	0	0	0.0142207	0.0205863	0.17674	0.206365	0.000615532	0	0	0.00127823	8.88809e-05	0.0812728	0.212754	0	0	0.000102391	0.000506376	0.000882458	0	0.427637	0.00663395	0.0105602
ERR1620357	Healthy	0	0.0157685	0.116523	0.00477544	0	0.0163665	0.000795655	0.00245112	0	0.624068	0.000660477	0.00400916	0.0015907	0.128236	0	0.807026	0.000540131	0	0.000424581	0.00160512	0	0	0.00587788	0.00556402	0.102728	0.120532	0.000644892	0	0	0.00127976	0	0.0819179	0.154166	0	0	0.000227575	0.000358575	0.000365031	0	0.917404	0.00436234	0.00750286
ERR1620358	Healthy	0.000231445	0.025777	0.225619	0.00499234	0.000168209	0.0303383	0.000464759	0.00405471	0	0.493794	0.000261605	0.00764873	0.00277385	0.135397	0	0.671761	0.00019565	0	0.000114859	0.00196224	0	0	0.00669733	0.00265844	0.10544	0.160976	0.000930446	0	0	0.00142106	0	0.0727785	0.185341	0	0	0	0	0.000373118	0	0.758523	0.00408288	0.00287641
ERR1620359	Healthy	0	0.0104517	0.183901	0.0096041	0	0.0257165	0.00033721	0.00310219	0	0.559767	0.00145592	0.00526623	0.00306616	0.0869996	0	0.942806	0.00334856	0	0.000611775	0.00226139	0	0	0.0191634	0.0157185	0.13019	0.161292	0.000746467	0	0	0.00576199	0.00366739	0.247433	0.134301	0	0	0	0	0.00300417	0	0.747577	0.0147089	0.0154313
ERR1620360	Healthy	0	0.0916579	0.250937	0.0125142	0	0.0948352	0.000523659	0.005016	0	0.249154	0.000886875	0.00556566	0.00342583	0.148744	0	1.31272	0.000333412	0	0.000872299	0.00277711	0	0	0.0159986	0.0143944	0.142486	0.18075	0.000424232	0	0	0.0010493	0.0031116	0.1098	0.279175	0	0	0	0	0.00223042	0	0.433782	0.0116573	0.0139444
ERR1620361	Healthy	0	0.0441397	0.828722	0.0660869	0	0.118626	0.0865781	0.00972718	0	0.475789	0.144262	0.0021675	0.000763606	0.346407	0	1.4604	0.000176736	0	0.000103755	0.0040267	0	0	0.123994	0.203421	0.571772	0.201562	0.0061387	0	0	0.0127199	0	0.178747	0.309032	0	0	0	0.00020101	7.78892e-05	0	0.486278	0.00749858	0.00316858
ERR1620362	Healthy	0.000215768	0.011528	0.273361	0.0136529	0	0.0183994	0.00100271	0.00365688	0	0.324497	0.00156841	0.000393111	0.00193866	0.0875324	0	0.943124	0.00163926	0	0.000524308	0.00232566	0	0	0.00857591	0.00873289	0.143758	0.195761	0.00130113	0	0	0.00354475	0	0.117762	0.189555	0	0	0	0.000386825	0.00163699	0	0.509356	0.0116992	0.00388845
ERR1620363	Healthy	0	0.0139335	0.111132	0.00739311	0	0.0182623	0.00190953	0.00313599	0	0.513712	0.000565563	0.000728975	0.00019528	0.106752	0	1.4167	0.00018292	0	0.000215682	0.00262295	0	0	0.01383	0.00551904	0.109464	0.119398	0.000655196	0	0	0.00297879	0.000804451	0.318547	0.14746	0	0	0.000115606	0	0.000123863	0	0.806069	0.00674873	0.0136543
ERR1620364	Healthy	0	0.0192628	0.172366	0.0180378	0.00172586	0.024402	0.00474497	0.0042927	0	0.414887	0.00402505	0.00286126	0.00650586	0.126251	0	1.31739	0.000522309	0	0.000614122	0.00456912	0	0	0.0145999	0.0182928	0.226179	0.140408	0.00506895	0.000817773	0	0.00622519	0.00138609	0.0532325	0.155636	0	0	0	0.000198295	0.000498741	0	0.565375	0.0124171	0.00889188
ERR1620366	Healthy	0	0.017089	0.564662	0.0315019	0.000404329	0.187904	0.0348589	0.0134384	0	0.49673	0.0499382	0.0030791	0.00212668	0.234374	0	1.63718	0.000202231	0	0.000947321	0.00241861	0	0	0.0552347	0.157732	0.334001	0.16398	0.00477013	0.000168051	0	0.0713243	0.000591524	0.196282	0.394085	0	0	0.00088638	0.00117342	0.00134298	0	0.645596	0.00703288	0.0107462
ERR1620368	Healthy	0	0.0761973	0.305878	0.0280682	0	0.0909382	0.00107531	0.00467624	0	0.349855	0.00240603	0.00609849	0.0042826	0.151958	0	1.28567	0.0019364	0	0.00132095	0.00258495	0	0	0.0139781	0.0081812	0.124122	0.16097	9.53587e-05	0	0	0.00218051	0	0.160456	0.331289	0	0	0	0	0.00379624	0	0.530654	0.00849223	0.00935547
ERR1620370	Healthy	0.00019023	0.0361735	0.389948	0.0139388	0.000155536	0.0658852	0.00241059	0.00471883	0	0.276721	0.00371748	0.00133798	0.00534877	0.178703	0	1.10196	0.00080065	0	0	0.00217238	0.000275505	0	0.00641834	0.0124044	0.177895	0.135666	0.000991565	0	0	0.00437967	0	0.0160268	0.411091	0	0	0.000202404	0.00017095	0.00178246	0	0.326765	0.0122094	0.00310224
ERR1620372	Healthy	0.000423262	0.0139297	0.0796303	0.00697175	0.000173034	0.0429862	0.0045548	0.00210122	0	0.633282	0.0062421	0	0.00277505	0.0779007	0	0.357222	0	0	0	0.00131117	0	0	0.00534065	0.0304076	0.0835182	0.0913064	0.000425394	0	0	0.000592847	0	0.0349513	0.0838995	0	0	0.000225175	0	0.000792472	0	1.15692	0.0013374	0.00216644
ERR1620373	Healthy	0	0.0143129	0.186284	0.0294129	0.000809855	0.055052	0.00156621	0.00455496	0	0.590841	0.00401273	0.00930169	0.00212613	0.145176	0	1.32519	0.00368114	0	0.000901452	0.00126847	0	0	0.0377008	0.0310456	0.186942	0.130347	0.00204464	0	0	0.00571213	0.0218376	0.299422	0.230073	0	0	0.000365465	0.000205962	0	0	0.88096	0.012195	0.00851534
ERR1620376	Healthy	0	0.03988	0.318112	0.0348849	0	0.105192	0.00986405	0.00719118	0	0.502293	0.0145526	0.0162261	0.00158317	0.188292	0	1.43995	0.00192499	0	0.00112749	0.00247428	0	0	0.0332425	0.0405865	0.244839	0.242724	0.00144306	0	0	0.00779507	0	0.162323	0.324506	0	0	0.000269214	0.000439467	0.0021887	0	0.647827	0.0121202	0.00748627
ERR1727311	Healthy	0.000172182	0.105965	0.386118	0.00920869	0	0.0621054	0.0634259	0.00590158	0	0.428471	0.13062	0.00221362	0.00123901	0.208976	0.00507657	1.06425	0.000156926	0	0.000185032	0.00158242	0.00482038	0	0.0893146	0.152196	0.46934	0.112314	0.000387704	0	0	0.000839622	0.00249887	0.139001	0.366277	0	0	0.000297267	0.000358471	0.00130568	0	0.396701	0.00288121	0.00771768
ERR1727367	Healthy	0.000194771	0.0637856	0.192391	0.0140012	0	0.0790005	0.000801868	0.00906325	0	0.353192	0.00166016	0.00319777	0.00158203	0.187091	0	1.96524	0.000357356	0	0.000627201	0.00234764	0	0	0.0428226	0.00828133	0.139963	0.195087	0.000646109	0	0	0.00122261	0.000208567	0.0504136	0.442962	0	8.7034e-05	0	0.000812941	0.000549333	0	0.611553	0.00593357	0.0107446
ERR1727450	Healthy	0	0.0134261	0.107668	0.00245301	0	0.0181726	0.000492425	0.00221267	0	0.423224	0	0.00237349	0	0.0642568	0	0.423822	0.000197874	0	0.000116165	0.000992147	0	0	0.00662068	0.00127066	0.063253	0.082479	0	0	0	0.000469304	0.000323815	0.0212395	0.112305	0	0	0	0	0.000649712	0	0.734114	0.00197373	0.00982254
ERR1727558	Healthy	0	0.125658	0.245459	0.00558598	0.000396952	0.0819793	0.0017076	0.00803772	0	0.30129	0.00113929	0.0072351	0.0178288	0.159659	0	1.62619	0.00112147	0	0.000278267	0.00123602	0.00054896	0	0.0694627	0.00894684	0.173783	0.0982485	0.000311795	0	0	0	0.0177759	0.0773281	0.46076	0	0	0.000201651	0.000160892	0.00155091	0	0.516539	0.000940264	0.010888
ERR1727638	Healthy	0	0.0472719	0.217887	0.0207364	0.000160565	0.0460951	0.000698017	0.00408031	0	0.261496	0.00217255	0.00270846	0.000397065	0.117042	0	1.07361	0.000370115	0	0.000321423	0.00285542	0	0	0.0126154	0.0116778	0.0982251	0.188422	0.00471262	0	0	0.00754008	0.000405431	0.0843976	0.237408	0	0	0.000116463	0	0.000494885	0	0.47397	0.0072049	0.00401778
ERR1727663	Healthy	0	0.151764	0.309486	0.015049	0.000352362	0.108041	0.00170235	0.0144599	0	0.487335	0.00380809	0.00480173	0	0.178115	0	1.98908	0.00189713	0.000128008	0.000883628	0.00161527	0	0	0.031168	0.0165081	0.156641	0.139311	0.000303452	0	0	0.000828184	0	0.195565	0.511419	0	9.26043e-05	0.000119645	0.000623374	0.00110452	0	0.656245	0.00663235	0.0130642
ERR1727728	Healthy	0	0.110218	0.200532	0.00950179	0	0.0675239	0.00177464	0.00645897	0	0.241728	0.002864	0.00447443	0.000349285	0.144321	0	1.14795	0.000482412	0	9.23823e-05	0.00161283	0	0	0.0128599	0.0056157	0.0710026	0.110573	7.85154e-05	0	0	0.000751688	0.00075701	0.01859	0.307698	0	0	0.000404511	0.00146536	0.0011864	0	0.348328	0.00252539	0.00534447
ERR1727772	Healthy	0.000608926	0.0829699	0.200632	0.00966816	0	0.0581822	0.000585799	0.00816741	0	0.287332	0.000680008	0.00235155	0.00795033	0.163403	0.00896925	1.26189	0.00199491	0	0.00117266	0.00360019	0.00936735	0	0.00423948	0.00312381	0.118684	0.256433	0.000350389	0	0	0.00108523	0	0.0564702	0.391553	0	0	0	0.000409871	0.00186755	0	0.565479	0.00576627	0.0292467
ERR1727820	Healthy	0	0.125861	0.223425	0.0104372	0	0.0733158	0.00467479	0.00917135	0	0.159085	0.00605745	0.00496424	0.00548503	0.211168	0	1.53503	0	0	0.000157799	0.00570191	0	0	0.010887	0.0158911	0.0951017	0.160056	0.000141046	0	0	0.000569777	0	0.0170568	0.511349	0	0	0	0.00465651	0.000752568	0	0.390405	0.00177821	0.0135554
ERR1727844	Healthy	0	0.0603304	0.1978	0.00783462	0	0.0420656	0.00116816	0.00699469	0	0.209009	0.00205366	0.00114628	0.00094325	0.156501	0.0142352	1.24046	0.000140567	0	0	0.00152437	0.019968	0	0.0116081	0.00789845	0.166343	0.0975269	0.00047406	0	0	0	0	0.0124608	0.489653	0	0	0.000175481	0.000473774	0.00156999	0	0.316666	0.0018746	0.0154057
ERR1727909	Healthy	0	0.0368431	0.0854628	0.0068452	0	0.024446	0.000109835	0.0030097	0	0.344418	0.000556931	0.00401742	0.00398987	0.0905679	0.00105761	0.666313	0.000301409	0	8.68244e-05	0.00297577	0.00198562	0	0.0134692	0.00196141	0.074102	0.0543966	0.000352192	0	0	0.000191107	0.0120654	0.00985406	0.232639	0	0	9.41649e-05	0.000170533	0.00027784	0	0.594283	0.00138189	0.00637069
ERR1727932	Healthy	0	0.089576	0.241706	0.00735018	0.000152916	0.0955701	0.000230674	0.00551463	0	0.258983	0.000293791	0.00511662	0.00452539	0.160258	0.000220778	1.59145	0.000315531	0.000106452	9.08926e-05	0.00176903	0	0	0.0190001	0.00290511	0.115795	0.112116	0.000149246	0	0	0.000667881	0.0168539	0.0787773	0.562199	0	0	0	0.000495393	0.00290935	0	0.437349	0.00316165	0.0212748
ERR1727952	Healthy	0	0.0178102	0.053686	0.00166601	0	0.0213897	0.00460998	0.00105032	0	0.610344	0.000713947	0	0	0.050969	0	0.266847	0	0	0	0.000306534	0	0	0.00226241	0.00707864	0.0423102	0.0900468	0.00152456	0	0	0.00724638	0	0.00341438	0.0321377	0	0	0.000374429	0.000196654	0	0	0.986666	0.000497618	0
ERR1727956	Healthy	0	0.0463244	0.544635	0.00969808	0.00018025	0.0469439	0.0946174	0.00723202	0	0.628797	0.169451	0.00234868	0.000403475	0.242882	0	1.18915	0.00018827	0	0.000331579	0.00247106	0	0	0.129677	0.231755	0.622561	0.115025	0.000223837	0	0	0.00109466	0	0.228942	0.302464	0	0	0	0	0.000674582	0	0.575079	0.00471181	0.011281
ERR1727960	Healthy	0	0.0575388	0.293873	0.0106127	0	0.0479039	0.000354022	0.00310393	0	0.0741951	0.000287751	0.00139919	0.00137962	0.0850616	0	1.21163	0	0	9.09065e-05	0.00233258	0	0	0.00514923	0.00555754	0.0608143	0.122711	0.000184103	0	0	0.000243992	0.00169434	0.04376	0.323764	0	0	9.74518e-05	0.00174464	0.00062954	0	0.143469	0.00127894	0.0132087
ERR1728004	Healthy	0	0.0861255	0.171446	0.0176218	0	0.0597896	0.000535922	0.0073977	0	0.268424	0.000980608	0.00929035	0.00322009	0.144533	0.00157326	1.28659	0.000420639	0	0	0.000920603	0.00272755	0	0.0117646	0.0177047	0.11499	0.118268	0.000137213	0	0	0.00058473	0.00314462	0.042154	0.374695	0	0	0.000265095	0.00108718	0.00172054	0	0.497252	0.00281153	0.00759822
ERR1728050	Healthy	0	0.0441231	0.281095	0.0426152	0	0.0696522	0.00570408	0.011088	0	0.430564	0.00722952	0.0057896	0.000230059	0.197859	0	1.48011	0.000641924	0.000144074	0	0.0034686	0	0	0.0247986	0.0251463	0.166112	0.182557	0.000278226	0	0	0.000100794	0.0169295	0.12534	0.389643	0	0	0.000268965	0.00137667	0.00216463	0	0.521974	0.0055139	0.0135868
ERR1728094	Healthy	0	0.0231495	0.28802	0.0107727	0	0.0318135	0.00100385	0.00386762	0	0.285251	0.0029249	0.00459702	0.00125318	0.0683606	0	1.01923	0.000374054	0.000251145	0.000542164	0.00122643	0	0	0.00830167	0.0063359	0.0911434	0.0779977	0.00017979	0	0	0.00179036	0.000306872	0.215643	0.192995	0	9.11009e-05	0.000117702	0.000220141	0.000535732	0	0.44171	0.00309142	0.00237863
ERR1728184	Healthy	0	0.057409	0.272622	0.0113626	0.000234773	0.0672469	0.00102107	0.00937449	0	0.453459	0.00261863	0.00290532	0.00354919	0.193622	0	2.03	0.000573006	0.000385089	0.000997566	0.00324285	0	0	0.0131102	0.00730288	0.162517	0.198738	0.000273191	0	0	0.00215935	0.000104586	0.109801	0.656214	0	9.30371e-05	0	0	0.000364623	0	0.648897	0.00444959	0.012398
ERR1728196	Healthy	0	0.0240443	0.170442	0.00566665	0	0.0198769	0.000869992	0.00762302	0	0.365288	0.00140862	0.00381109	0.00102438	0.115689	0	0.865391	0.000162145	0	0.00177312	0.00350359	0	0	0.0087305	0.00464934	0.164931	0.221057	0.000240831	0	0	0.000529902	0	0.0312935	0.199972	0	0	0.000204086	0.00149776	0.00176065	0	0.675739	0.00538443	0.0346012
ERR1728230	Healthy	0	0.0510106	0.11663	0.00816262	0.000208229	0.0385242	0.000454057	0.00184837	0	0.352136	0	0.000794568	0.000735072	0.0820215	0.0011709	0.712828	0.000166496	0	0	0.00174102	0.0031058	0	0.00444871	0.0025992	0.0829854	0.07578	0.00173098	0	0	0.0028046	9.15532e-05	0.00853425	0.157999	0	0	0	0	0.000170451	0	0.723787	0.00306705	0.00976185
ERR1728262	Healthy	0	0.0873054	0.206906	0.00557762	0.000169832	0.0513321	0.0142021	0.00786343	0	0.401646	0.0180792	0.00274982	0.000736006	0.156314	0.000232322	1.25026	0.000165874	0	0.000194156	0.00217538	0.000522457	0	0.00859784	0.0276426	0.0885996	0.124928	0.00125159	0	0	0.000817812	0.00383718	0.0121497	0.357097	0	0	0.000416595	0.000507394	0.00177961	0	0.522151	0.00457674	0.00663061
ERR1728266	Healthy	0	0.204501	0.173068	0.0083521	0	0.127089	0.00478606	0.00760775	0	0.193375	0.00149022	0.00172149	0.00241779	0.144289	0.00236452	1.28622	0.000168823	0	0	0.00442634	0.00236505	0	0.00427237	0.00125449	0.0653427	0.122234	0.00017547	0	0	0	0.00230444	0.00895083	0.438079	0	0	0	0.00017947	0.000926981	0	0.417146	0.00155243	0.0354608
ERR1728397	Healthy	0	0.0596458	0.218002	0.0111243	0.000151196	0.0509128	0.000739581	0.00312605	0	0.158115	0.00110661	0.00345419	0.000672119	0.137798	0.00877433	0.992622	0.000152798	0.000102883	0.000176993	0.00165223	0.010884	0	0.00658939	0.00608572	0.0954202	0.106528	0	0	0	0.000931087	0.00325838	0.0284745	0.253376	0	0	0	0.000173785	0.00102419	0	0.267812	0.00363526	0.00671717
ERR2017411	Healthy	0	0.0439647	0.22844	0.00717583	0	0.0402684	0.000288975	0.00282707	0	0.57809	0	0.00607596	0.00043605	0.115393	0	1.4303	0.000397034	0	0.00103923	0.000765649	0	0	0.00824307	0.00501782	0.155032	0.103198	0.000430016	0	0	0.000737259	0	0.204357	0.36622	0	0	0.000124601	0	0.00148954	0	0.906229	0.00659719	0.00745796
ERR2017430	Healthy	0	0.0066211	0.111324	0.0143551	0	0.0287431	0.00326934	0.00545692	0	0.796925	0.00289241	0.00111206	0	0.0993519	0	1.04568	0.000694451	0	0.0014836	0.000982647	0	0	0.0328808	0.0185973	0.176246	0.115841	0.0113969	0	0	0.0133696	0	0.132295	0.175649	0	0	0.00014568	0	0.000907061	0	1.08085	0.013574	0.0586161
ERR2017438	Healthy	0	0.0242388	0.297633	0.0103482	0	0.0391225	0.0060136	0.00404877	0	0.374748	0.00808518	0.000830449	0	0.142319	0	1.73898	0.00150558	0	0.000216965	0.00167556	0	0	0.022229	0.0242066	0.126003	0.0831763	0.00454643	0	0	0.00491853	0	0.31667	0.451022	0	0	0.0010683	0.00150324	0.00275917	0	0.625283	0.00344827	0.0283319
ERR2017442	Healthy	0	0.0153877	0.198448	0.0122781	0	0.029708	0.00269559	0.00363128	0	0.454801	0.00387694	0.0074009	0.00456587	0.0996767	0	1.48355	0.00199121	0	0.000346142	0.00153801	0	0	0.0388632	0.0101492	0.128825	0.07787	0.00104513	0	0	0.0039495	0.00014361	0.247418	0.197576	0	0	0	0	0.000965522	0	0.664156	0.00580836	0.0119382
ERR2017443	Healthy	0	0.0137971	0.153388	0.0216298	0	0.0277447	0.0066491	0.00227705	0	0.760673	0.0154667	0.0109297	0.000252428	0.113734	0	1.34788	0.000910831	0.000153401	0.000529458	0.000879849	0	0	0.0265518	0.0345164	0.209016	0.132432	0.000111319	0	0	0.00178398	0.000372107	0.348833	0.2958	0	0	0	0.000454699	0.00105214	0	1.03154	0.00719678	0.0445103
ERR2017444	Healthy	0	0.00482136	0.458436	0.11202	0.000236631	0.0552202	0.00872412	0.00525344	0	0.81592	0.0105998	0	0.000615539	0.172612	0	1.99188	0.000557487	0	0	0.000322909	0	0	0.00956018	0.026035	0.251542	0.0765722	0.0001514	0	0	0.0107076	0	0.821925	0.848971	0	0	0	0.000314753	0.00194234	0	0.992857	0.0144756	0.113729
ERR2017447	Healthy	0	0.0110432	0.0451122	0.00264522	0.000167235	0.0117168	0.00683769	0.0020464	0	0.709966	0.0128233	0.00111838	0.00190568	0.0852352	0	0.750009	0	0	0.000101506	0.00073529	0	0	0.016178	0.0202443	0.116458	0.0335052	0.000290051	0	0	0.000292477	0	0.0796088	0.192107	0	0	0	0	0	0	0.930765	0.00144127	0.003393
ERR2017449	Healthy	0	0.0316386	0.217312	0.0117766	0	0.0287911	0.00151289	0.00364862	0	0.4188	0.00297895	0.00758982	0.00111909	0.0954384	0	1.07846	0	0	0.000196874	0.00058247	0	0	0.00567118	0.00608196	0.088036	0.0756049	0	0.000137881	0	0.00100755	9.21344e-05	0.163647	0.273775	0	0	0.000527342	0.000500926	0.00102137	0	0.540241	0.00527456	0.0119802
ERR2017450	Healthy	0	0.0294075	0.202071	0.0192719	0	0.025382	0.000140243	0.00385379	0	0.373501	0	0.020418	0.000631716	0.102138	0	1.3528	0	0.000258879	0.000338571	0.000222698	0	0	0.00746906	0.00478813	0.124227	0.0654486	0.0007796	0	0	0.00154147	0.00401992	0.06132	0.316892	0	0	0.000120983	0.00112375	0	0	0.52616	0.00447128	0.00595534
ERR2017453	Healthy	0	0.016237	0.216905	0.112558	0	0.0833587	0.0199078	0.00758823	0	0.70769	0.0379104	0.00531937	0.000507641	0.200634	0	1.51604	0.000464611	0.000156417	0.000406311	0.00179187	0	0	0.0162558	0.0509223	0.21259	0.160251	0	0	0	0.00362184	0	0.288537	0.500124	0	0	0.000292395	0.00306537	0.00202214	0	0.922463	0.0123081	0.0169598
ERR2017455	Healthy	0	0.0143535	0.240217	0.0315852	0	0.0472282	0.00579533	0.00392106	0	0.677422	0.0105188	0.00286358	0.00193544	0.15678	0	1.84868	0.00129741	0	0.00030518	0.000501321	0	0	0.0141738	0.018252	0.16537	0.114753	0	0	0	0.000657597	0	0.920823	0.768973	0	0	0.000327153	0.000515472	0.000425643	0	0.902818	0.00587953	0.0248443
ERR2017456	Healthy	0	0.0133113	0.138405	0.019744	0	0.0213839	0.0104544	0.00379878	0	0.723779	0.0192854	0.0124077	0.00433425	0.12619	0	1.15627	0.000762118	0	0.00044278	0.0012515	0	0	0.0207434	0.018792	0.28508	0.0850162	0.000206973	0	0	0.00170526	0	0.12058	0.346529	0	0	0	0	0.00108628	0	0.947154	0.0102792	0.0202575
ERR2017458	Healthy	0.000221273	0.0426225	0.260187	0.0192791	0	0.0704399	0.000993041	0.00640017	0	0.408557	0.00135426	0.00424712	0.000420386	0.166038	0	1.60332	0.000580842	0	0.000561259	0.00216618	0	0	0.0106458	0.00956969	0.157793	0.117628	0.000435218	0	0	0.00119102	0	0.156359	0.395099	0	0	0.000121524	0	0.00122361	0	0.579815	0.00465293	0.00731259
ERR2017460	Healthy	0	0.0150704	0.109242	0.00814244	0	0.0129399	0.00049873	0.00356243	0	0.378913	0.000577125	0.00306432	0.000679562	0.111821	0.00608978	1.16688	0	0	0.000180438	0.000539326	0.0125072	0	0.00552217	0.00455615	0.0747504	0.0826661	7.58746e-05	0	0	0	0	0.138059	0.307435	0	0	0.000191324	0.000338727	0.000480664	0	0.538156	0.00231733	0.00683533
ERR2017461	Healthy	0	0.0281915	0.179067	0.0295016	0	0.0428363	0.0149966	0.00297382	0	0.551472	0.0171552	0.0125535	0.00375358	0.1675	0	1.33817	0.00112516	0	0.000873885	0.00166265	0	0	0.0233395	0.0368949	0.230043	0.191577	0.000537536	0	0	0.00155659	0	0.155335	0.438438	0	0	0.000236034	0.00022073	0.00189804	0	0.763325	0.0108935	0.0210129
ERR2017463	Healthy	0	0.0239184	0.133962	0.0541865	0	0.0263171	0	0.00346894	0	0.416301	0.000589598	0.0022245	0.00259922	0.12997	0	1.26029	0.00431509	0	0.00119455	0.00173469	0	0	0.0140232	0.00787036	0.0946028	0.201032	0.000368667	0	0	0.00160753	0	0.309272	0.278222	0	0	0.000110248	0	0.00032963	0	0.672393	0.00639015	0.019899
ERR2017467	Healthy	0	0.10593	0.266891	0.0183385	0.000157691	0.0742008	0.00464744	0.00695759	0	0.280117	0.0111783	0.00836958	0.00190934	0.142271	0	1.1308	0.0011152	0	0.000740666	0.00208797	0	0	0.0134841	0.0197098	0.131863	0.18062	0	0.000393129	0	0.00109826	0.00246607	0.10814	0.346158	0	0	0.00430625	0.00497197	0.00118579	0	0.396961	0.00424944	0.0241966
ERR2017469	Healthy	0	0.0259356	0.309123	0.0213994	0	0.0601877	0.00626275	0.0022712	0	0.43067	0.0074805	0.00180757	0.00043517	0.132153	0	1.22419	0.00141056	0	0.000711078	0.00311275	0	0	0.0104338	0.0184588	0.172567	0.188167	0.000240011	0	0	0.00714148	0.000110539	0.272781	0.316079	0	0	0.000381138	0	0.00299483	0	0.648674	0.00514353	0.00790794
ERR2017470	Healthy	0	0.0272527	0.249315	0.0437874	0.000307917	0.0740979	0.021076	0.00624664	0	0.460591	0.0351633	0.00362268	0.00613325	0.203723	0	1.29726	0.000646979	0	0.000377853	0.00399286	0	0	0.0615758	0.0464582	0.190319	0.0989014	0.00115381	0	0	0.00170786	0.00161849	0.0907613	0.161378	0	0	0.00101656	0.000838309	0.000369867	0	0.675914	0.00309501	0.00859099
ERR2017518	Healthy	0	0.0263194	0.259247	0.0503762	0	0.0566697	0.0179345	0.00798032	0	0.620882	0.0247137	0.00833608	0.00632346	0.195421	0	1.5226	0.00178794	0	0.00242685	0.00298877	0	0	0.0431197	0.0420634	0.260928	0.156432	9.70452e-05	0	0	0.00428849	0.000432644	0.121758	0.328391	0	0	0.00161871	0.00122102	0.00152963	0	0.980107	0.0138737	0.0236943
ERR2017520	Healthy	0	0.0204494	0.210008	0.00768882	0.000188725	0.0165326	0.00490339	0.00288286	0	0.663216	0.00686313	0.0129662	0.00344867	0.123965	0	1.01679	0.00170812	0	0.00112293	0.00542748	0	0	0.0122566	0.0136675	0.194087	0.143602	0.000104326	0	0	0.00348904	0	0.179938	0.223714	0	0	0	0	0.00269815	0	1.0398	0.0194388	0.0130626
ERR2017521	Healthy	0	0.0620206	0.528623	0.00849308	0.000846831	0.0488195	0.0902897	0.0127982	0	0.63911	0.141107	0.00908519	0.00463066	0.364569	0.00830799	1.41687	0.00122562	0	0.000715045	0.00195948	0.010161	0	0.107054	0.209193	0.576223	0.154046	0	0	0	0.000546081	0	0.197024	0.422728	0	0	0.00077065	0.000577239	0.00266701	0	0.596213	0.0125924	0.0100809
ERR2017522	Healthy	0	0.0376314	0.47105	0.0521494	0	0.0937857	0.011436	0.00582478	0	0.437709	0.0141229	0.00579337	0.00229097	0.172286	0	1.42236	0.00194941	0.000131314	0.000560603	0.00301062	0	0	0.0260406	0.0319424	0.181235	0.153215	0.00413926	0	0.00044903	0.00757311	0.0100354	0.219616	0.339973	0	0	0	0.000449772	0.00460905	0	0.592865	0.00629072	0.00778324
ERR2017525	Healthy	0	0.0264344	0.208099	0.042064	0	0.029898	0.00180234	0.00454838	0	0.462023	0.00471437	0.0115745	0.0036221	0.158923	0	1.3022	0.000561455	0	0.00109045	0.00311146	0	0	0.0186171	0.0114078	0.192181	0.282755	0.000222821	0	0	0.0028332	0	0.18165	0.348353	0	0	0.000471629	0.000933148	0.00298822	0	0.607711	0.00837947	0.0164996
ERR2017526	Healthy	0	0.0179008	0.363112	0.0311959	0.000205739	0.0223921	0.0285969	0.00632488	0	0.584219	0.0458405	0.00877433	0.00303752	0.182363	0	1.25416	0.00248501	0	0.0010781	0.0021564	0	0	0.04834	0.0752961	0.257371	0.101276	0.000492324	0	0	0.00414757	0.00953219	0.238083	0.333873	0	0	0.000130302	0	0.00217458	0	0.778485	0.0106121	0.0276668
ERR2017529	Healthy	0.00044315	0.00748398	0.140089	0.0357812	0	0.0260141	0.00267492	0.00461757	0	0.702716	0.00162384	0.00533991	0.00957189	0.112463	0	0.850252	0.00243419	0	0.000217645	0.00216412	0	0	0.0247216	0.00975161	0.230216	0.104093	0.00200422	0	0	0.00419506	0	0.0912512	0.180343	0	0	0.000117564	0.000640058	0.00268643	0	0.84812	0.0116806	0.0124264
ERR2017530	Healthy	0.000190304	0.0342818	0.226728	0.0186967	0.000210208	0.0439788	0.03081	0.00414089	0	0.418119	0.0496559	0.00845765	0.00267255	0.178098	0	1.2657	0.00017458	0	0.0011189	0.00458308	0	0	0.0480258	0.0897387	0.280986	0.176166	0.00145293	0.000119944	0	0.00274415	0.0157874	0.164862	0.217788	0	0	0	0	0.000728804	0	0.556009	0.00509848	0.00773569
ERR2017531	Healthy	0.000236381	0.0426789	0.463027	0.0386158	0.000351544	0.102891	0.0194996	0.0107276	0	0.280658	0.0339976	0.00581024	0.00340533	0.232754	0	1.49756	0.000599466	0	0.000586543	0.00447215	0	0	0.0083129	0.046126	0.111813	0.223062	0.00107293	0	0	0.00220733	0	0.05189	0.320089	0	0	0.00062256	0.000447626	0.00205878	0	0.373638	0.0105602	0.00209843
ERR2017533	Healthy	0	0.0252801	0.437257	0.00779626	0	0.026935	0.00762563	0.00396589	0	0.525279	0.0147541	0.00455415	0.00372904	0.159116	0	1.57294	0.00280245	0	0.000690389	0.00223754	0	0	0.0234237	0.031163	0.204958	0.124989	0.000377873	0	0	0.00299691	0.000152368	0.439341	0.499834	0	0	0	0	0.00391446	0	0.749601	0.00657985	0.085353
ERR2017536	Healthy	0	0.0105059	0.518927	0.0377821	0.000200135	0.115288	0.0661396	0.00718105	0	0.698505	0.101422	0.00043641	0.00107507	0.253946	0	1.52474	0.000607196	0	0.00106372	0.00234277	0	0	0.0775227	0.157121	0.478288	0.22596	0.000240465	0	0	0.0040669	0.000145747	0.199038	0.470459	0	0	0.000251427	0.00109242	0.00118507	0	0.710285	0.00956614	0.00996529
ERR2017538	Healthy	0.000235739	0.0417777	0.363814	0.0376707	0	0.0420866	0.002101	0.00456848	0	0.487117	0.00142487	0.00456854	0.000839045	0.159787	0	1.33486	0.00279034	0	0.0013862	0.00307212	0	0	0.0132658	0.0104798	0.160383	0.181702	0.00139166	0	0	0.00112647	0.00228523	0.209054	0.519204	0	0	0	0	0.00537939	0	0.669848	0.00959843	0.0297887
ERR2017541	Healthy	0	0.0660323	0.119445	0.0106599	0	0.0413595	0.000758654	0.00437822	0	0.499912	0.000832001	0.00436943	0.00401329	0.14668	0.000484859	1.19406	0	0.000116546	0	0.00126952	0.00237238	0	0.00504576	0.0120319	0.117473	0.132101	0.00102895	0	0	0.00194053	0.00170152	0.0555764	0.349141	0	0	0	0.000407475	0.00125741	0	0.784379	0.00299584	0.00903031
ERR2017542	Healthy	0.000574322	0.0221896	0.164043	0.0311953	0.00034872	0.0622239	0.00107162	0.00478627	0	0.455767	0.00149335	0.000174395	0.00796806	0.134476	0	1.35484	0.00113283	0	0.000760048	0.00280951	0	0	0.00603977	0.00551563	0.323755	0.118083	0.000192405	0	0	0.00228963	0	0.0431755	0.25807	0	0	0.000202751	0.000513479	0.00147141	0	0.549736	0.00485697	0.00779641
ERR2017544	Healthy	0	0.0321839	0.163037	0.0385827	0	0.0399828	0.00100017	0.00468265	0	0.361533	0.000568838	0.00449249	0.0013153	0.148112	0	1.13149	0	0	0	0.00233516	0	0	0.0102317	0.00682688	0.0624021	0.201557	0.00143759	0	0	0.00321666	9.44748e-05	0.0180973	0.179378	0	0	0.000434691	0.000172008	0.000592624	0	0.55939	0.0056236	0.00302307
ERR2017545	Healthy	0	0.0132303	0.292728	0.0661448	0	0.0785655	0.0117717	0.00605149	0	0.631423	0.0121269	0.00966788	0.000940179	0.198648	0	1.59103	0.00130757	0	0.00114591	0.00312019	0	0	0.0347289	0.0438597	0.239145	0.222893	0.000467889	0	0	0.00264246	0.00381868	0.288991	0.44484	0	0	0	0.000246602	0.00273214	0	0.868105	0.0187124	0.0556527
ERR2017546	Healthy	0	0.0269117	0.33773	0.0289918	0.000163347	0.0560679	0	0.00712335	0	0.285877	0	0.00191189	0.00309856	0.139	0	1.24766	0.000718451	0	0.000419594	0.00284442	0	0	0.0094946	0.0108666	0.114636	0.194524	0.00259283	0	0	0.00952768	0.000817201	0.0509211	0.193723	0	0	0.000337037	0.000569131	0.00253395	0	0.400776	0.0129702	0.0124706
ERR2017547	Healthy	0.000204065	0.0336328	0.226529	0.0281319	0.000166848	0.0324006	0.00657491	0.00467896	0	0.190301	0.0105801	0.00219628	0.00284189	0.134115	0	1.22961	0	0	0.000200445	0.00426075	0	0	0.0180905	0.0143365	0.116852	0.211666	0.00840879	0	0	0.00980057	0	0.0520613	0.248298	0	0	0	0	0.000938472	0	0.347076	0.00746917	0.00438736
ERR2017549	Healthy	0.000209176	0.0585047	0.292495	0.038062	0	0.0780394	0.000836354	0.00560928	0	0.433197	0.000328588	0.00305381	0.00491723	0.171195	0	1.23153	0.00336043	0	0.000514098	0.00231805	0	0	0.0208468	0.0157185	0.196572	0.150872	0.00114719	0	0	0.00395171	0	0.0875564	0.292777	0	0	0.000222416	0.0011325	0.00121316	0	0.605317	0.00968448	0.0279348
ERR2017552	Healthy	0.000212005	0.011456	0.234794	0.030312	0	0.0260645	0.00519576	0.0043158	0	0.570122	0.0109863	0.00809014	0.00766394	0.15101	0	1.49058	0.000537649	0	0.00136339	0.00290726	0	0	0.0189366	0.0242422	0.380344	0.210587	0.000194153	0	0	0.00346127	0	0.113181	0.317207	0	0	0.000225573	0.000971105	0.00171098	0	0.601665	0.00567407	0.0140675
ERR2017553	Healthy	0	0.0250709	0.338917	0.070765	0	0.164947	0.0180164	0.00566484	0	0.329986	0.0191715	0.00298486	0.000608101	0.165178	0	1.58973	0.0022936	0	0.000673245	0.00494089	0	0	0.0322116	0.0723692	0.203961	0.255174	0.00391994	0	0	0.0208641	0.000129248	0.14843	0.217695	0	0	0.000478174	0	0.000633533	0	0.522218	0.00591477	0.00134285
ERR2017554	Healthy	0	0.0965008	0.277702	0.0254455	0	0.0993327	0.000453487	0.00594625	0	0.531921	0.000334079	0.00216277	0.00250354	0.146307	0	1.20131	0.00341581	0	0.00082904	0.00305346	0	0	0.00463362	0.00455853	0.140795	0.19833	0	0	0	0.00050812	0	0.154368	0.386074	7.411e-05	0	0	0	0.00343491	0	0.730432	0.0106578	0.0178202
ERR2017555	Healthy	0.000217777	0.032893	0.51855	0.0880712	0	0.132462	0.000989594	0.0165037	0	0.245263	0.000687159	0.0075851	0.00170285	0.243172	0	2.16098	0.000199321	0.000268416	0.000117015	0.00507334	0	0	0.0158336	0.0151265	0.201592	0.364626	0.000475063	0	0	0.00169005	0	0.0506905	0.609073	0	0	0.000374992	0.000225071	0.00324187	0	0.372417	0.0101101	0.00227002
ERR2017557	Healthy	0.000660745	0.0234273	0.271036	0.045756	0	0.0443382	0.0101789	0.00670247	0	0.626975	0.0143439	0.00864205	0.00662549	0.167607	0	1.29737	0.000558949	0	0.000649024	0.0025861	0	0	0.015798	0.0268291	0.344964	0.189919	0.000189491	0	0	0.00301155	0.000305136	0.114529	0.3391	0	0	0	0.000826152	0.000820953	0	0.718445	0.0114256	0.0166876
ERR2017562	Healthy	0	0.0667634	0.25909	0.0175259	0	0.0860613	0.000298484	0.00805869	0	0.193989	0	0.00482119	0.00118745	0.148898	0	1.59651	0.00189262	0	0.00033389	0.00482533	0	0	0.00604542	0.00643185	0.0572151	0.285274	0.00067619	0	0	0.00366904	0.00341984	0.0890137	0.234553	0	0	0.00011931	0	0.00130263	0	0.419981	0.00695707	0.00798765
ERR2017564	Healthy	0	0.114884	0.246822	0.0169626	0	0.0845963	0.00192659	0.0111657	0	0.244743	0.00343849	0.0246357	0.00231203	0.191389	0	1.65382	0.00114444	0	0.000760825	0.00207994	0	0	0.00805908	0.00721106	0.137554	0.150818	0.000320422	0	0	0.000714108	0.000654657	0.085179	0.561401	0	0	0	0.00111668	0.0018177	0	0.321343	0.00365956	0.0428254
ERR2017569	Healthy	0	0.0380556	0.359523	0.0278245	0.000219741	0.0405281	0.000410895	0.00647237	0	0.424788	0	0.00542457	0.0027314	0.16208	0	1.30334	0.00293601	0	0.00053173	0.00382097	0	0	0.00672966	0.00384538	0.113777	0.174977	0	0	0	0.00103988	0.000200644	0.241147	0.478373	0	0	0.000115437	0.00123243	0.00316561	0	0.542053	0.00847373	0.0112251
ERR2017571	Healthy	0.000427056	0.0345745	0.289613	0.0601928	0	0.051362	0.00747793	0.00723016	0	0.442093	0.0134762	0.00157408	0.00405828	0.172193	0	1.16992	0.000361007	0	0.000423869	0.0018125	0	0	0.0160174	0.0228528	0.236776	0.150911	0.000214604	0	0	0.00315495	0	0.0686206	0.361572	0	0	0	0.000212463	0.00144994	0	0.54165	0.00853688	0.00495194
ERR2017573	Healthy	0.000188308	0.0155757	0.153379	0.0354204	0	0.0282095	0	0.00319453	0	0.486645	0	0.00852763	0.00307255	0.14287	0	1.15474	0.000318368	0	0.000184967	0.00325624	0	0	0.00999553	0.012925	0.299521	0.146202	0.000171904	0	0	0.000927494	0.000174125	0.0626893	0.189625	0	0	0	0.000157515	0.00202958	0	0.717721	0.00558023	0.00937813
ERR2017577	Healthy	0	0.100206	0.404206	0.117933	0	0.172999	0.00100823	0.0119296	0	0.410833	0.000350769	0.00341563	0.00229777	0.282673	0	1.74611	0.00345121	0	0.00100372	0.003256	0	0	0.0392275	0.0216845	0.224202	0.200558	0.00126976	0	0	0.00134504	0.000274653	0.183364	0.535349	0	0	0.000120664	0.0013373	0.00341537	0	0.567715	0.012901	0.0636337
ERR2017584	Healthy	0.000351404	0.218788	0.452169	0.0603713	0	0.178165	0.000452229	0.0129112	0	0.12154	0.00110398	0.00802081	0.00183384	0.327798	0	2.1013	0.00030305	0	0.000266359	0.00302797	0	0	0.0173209	0.00931995	0.0958581	0.166819	0.000664199	0.00012642	0	0.00064232	0.000110956	0.0444281	0.894109	0	7.48865e-05	0	0.00191397	0.0037171	0	0.229464	0.00585469	0.0115861
ERR2017586	Healthy	0	0.0176963	0.330056	0.107314	0	0.101403	0.00990436	0.00634645	0	0.590854	0.0165708	0.000512334	0.00169592	0.201377	0	1.77778	0.00157805	0	0.00157848	0.00234868	0	0	0.0215785	0.0461805	0.194268	0.215262	0.00316568	0	0	0.0229805	0.000285488	0.265288	0.464031	0	0	0	0.00206837	0.00509324	0	0.855138	0.011955	0.0374873
ERR2017590	Healthy	0	0.107924	0.51694	0.154212	0	0.210517	0.00357284	0.0153254	0	0.182442	0.00429881	0.00248748	0.00147434	0.362308	0	2.34132	0.000401165	0	0.00023551	0.0077372	0	0	0.0118464	0.0238823	0.102156	0.212375	0.00351372	0	0	0.00984442	0	0.0727978	0.645333	0	0	0.0003787	0.000236097	0.00121992	0	0.371924	0.0123395	0.0110551
ERR2017591	Healthy	0	0.0114499	0.161816	0.0330209	0	0.0275344	0.000134123	0.00608721	0	0.446531	0.00129971	0.00251279	0.00368175	0.118109	0	1.10404	0.000548997	0	0.000107432	0.00211614	0	0	0.0115533	0.00952685	0.119296	0.141003	0.00182703	0	0	0.00300248	0	0.0603646	0.242889	0	0	0.000230335	0.000777104	0.00232368	0	0.608055	0.00898241	0.00610987
ERR2017592	Healthy	0	0.0353306	0.244977	0.0111031	0	0.0436718	0.000400468	0.00391249	0	0.423709	0.000585337	0.00587784	0.00290465	0.122799	0	0.991055	0.0008255	0	0.000190317	0.00242536	0	0	0.00841015	0.00530516	0.0812522	0.106738	0.000232949	0.000136106	0	0.000806306	0	0.0497908	0.261232	0	0	0.000104167	0	0.00088959	0	0.609892	0.00510306	0.00686107
ERR2017594	Healthy	0	0.104561	0.260577	0.0140465	0	0.0811008	0	0.00592662	0	0.366972	0.000306626	0.0113614	0.00233105	0.181537	0	1.42263	0.0021409	0	0.000862604	0.00286555	0	0	0.0135245	0.00786481	0.132736	0.154232	0.000705354	0	0	0.00118518	0.00117175	0.112144	0.437019	0	0	0.000103844	0	0.00150073	0	0.523933	0.00627272	0.0107116
ERR2017595	Healthy	0	0.110228	0.705212	0.153739	0	0.320213	0.00344141	0.0174995	0	0.254214	0.00313325	0.00397422	0.00303686	0.327764	0	2.25472	0.000612187	0	0.00107873	0.00512982	0	0	0.0100877	0.0123066	0.119772	0.186997	0.00097319	0	0	0.00751646	0	0.101276	0.699672	8.43573e-05	0	0.00180163	0.00375738	0.00434313	0	0.475837	0.00697727	0.000706684
ERR2017596	Healthy	0	0.0770771	0.093571	0.0613865	0.000294288	0.171938	0.000364922	0.00246472	0	0.499263	0.000269111	0.00119955	0.00247937	0.112676	0	0.427798	0	0	0	0.00283829	0	0	0.00978549	0.00515044	0.11797	0.0734101	0.00570083	0	0	0.00769085	0.000865783	0.00828094	0.147085	0	0	0.000657607	0.00119015	0.000200499	0	0.924076	0.00100349	0.00067207
ERR2017597	Healthy	0	0.0140483	0.56782	0.174226	0.000220119	0.0299618	0.00102778	0.0120268	0	0.4009	0.00236506	0.00315325	0.00499616	0.160936	0	1.48572	0.000214546	0	0.000880164	0.00307028	0	0	0.0212634	0.00468958	0.127716	0.146409	0	0	0	0.00230383	0.000118387	0.207194	0.464545	0	0	0.000542012	0.0010683	0.00254316	0	0.676638	0.00964982	0.0264522
ERR2017628	Atherosclerosis	0	0.0306525	0.529298	0.0460345	0	0.362703	0.00785766	0.015631	0	0.488645	0.0169798	0.00354093	0.0007542	0.176238	0	1.71615	0.00155818	0	0.000508196	0.00220489	0	0	0.0174975	0.244409	0.307152	0.134566	0.000957896	0	0	0.20785	0.000947124	0.0810753	0.31292	0	0	0.00163051	0.0024608	0.00237873	0	0.487577	0.00569393	0.0413799
ERR2017629	Atherosclerosis	0	0.110491	0.683298	0.140395	0	0.247742	0.0459441	0.0213854	0	0.239354	0.0658579	0.00149511	0.00121544	0.339075	0	2.06708	0.00045395	0	0.000131043	0.00395992	0	0	0.0584223	0.0995018	0.251812	0.280896	0.000612162	0	0	0.000429486	0	0.0770474	0.723261	0	0	0.00100356	0.0035809	0.00232767	0	0.253805	0.00643908	0.00554896
ERR2017630	Atherosclerosis	0	0.16316	0.301367	0.0610384	0.000154102	0.145363	0.00852741	0.0090335	0	0.0754042	0.0154327	0.00712861	0.00118438	0.226319	0.000223151	1.40148	0	0	0	0.00534422	0.000136731	0	0.0175361	0.0291361	0.0999995	0.235274	0.00104061	0	0	0.000271645	0.00144144	0.0241184	0.499616	0	0	0.000100003	0	0.00100435	0	0.20755	0.00463368	0.00130638
ERR2017631	Atherosclerosis	0	0.0706645	0.612796	0.0443511	0.00012624	0.176992	0.00338345	0.006987	0	0.0561738	0.00332838	0.000368324	0.00113503	0.142068	0	0.745068	0	0	0	0.00415171	0.000113639	0	0.0211241	0.014609	0.0578227	0.122673	0.0180565	0	0	0.0216041	7.26392e-05	0.0170925	0.264118	0	0	0.000333836	0.000282424	0.000897513	0.000176879	0.130842	0.00712788	0.00382481
ERR2017632	Atherosclerosis	0	0.032518	0.306661	0.0247577	0	0.039721	0.0210035	0.00295881	0	0.264477	0.0215679	0.00263985	0.00182257	0.168147	0	1.26466	0.00132819	0	0.000770453	0.00230782	0	0	0.0298805	0.0412437	0.289312	0.127621	0.000690071	0	0	0.00209012	0.000239164	0.0646302	0.262249	0	0	0.000209189	0.00049651	0.000795157	0	0.403321	0.00661931	0.00235537
ERR2017633	Atherosclerosis	0	0.0437817	0.610976	0.0125498	0	0.0444071	0.16199	0.00697255	0	1.16773	0.261223	0.000295908	0.00114171	0.392362	0	0.969222	0.00170523	0	0.000500541	0.00337345	0	0	0.164699	0.375523	0.809175	0.0955746	0.000563634	0	0	0.000737492	0.000306502	0.287325	0.437566	0	0	0.000134145	0.000242431	0.00346499	0	1.05453	0.0143896	0.0103413
ERR2017634	Atherosclerosis	0.000147635	0.179999	0.328991	0.012122	0	0.123742	0.00563779	0.00729486	0	0.0771622	0.00820002	0.00560638	0.00148714	0.152281	0.0227104	1.1173	0.000941876	0	0.000158653	0.0025564	0.0458053	0	0.00797466	0.0153657	0.133146	0.212897	0.0014295	0	0	0.00291716	0	0.0144863	0.387605	5.52195e-05	0	0.0018705	0.000540797	0.001983	0	0.181292	0.00301332	0.00260714
ERR2017635	Atherosclerosis	0	0.0723721	0.625191	0.0453283	0	0.132389	0.0396719	0.00657891	0	0.203761	0.0667366	0.00256718	0.000356382	0.258974	0	1.59473	0	0	0	0.00499007	0	0	0.0512878	0.0941403	0.231685	0.123528	0.000814472	0	0	0.000207548	0.000272736	0.0731162	0.416175	0	0	0.0128226	0.010596	0.000889677	0	0.264726	0.00374411	0.00167879
ERR2017636	Atherosclerosis	0.000152965	0.106997	0.560466	0.171325	0.00066558	0.335382	0.0730016	0.0232126	0	0.316822	0.0930184	0.000190307	0.000450976	0.44782	0	1.34645	0	0	0.000160956	0.00449965	0	0	0.0671938	0.170848	0.769249	0.45252	0.00255534	0	0	0.0217781	9.87852e-05	0.0829013	0.585115	0	0	0.0265186	0.0274328	0.000420896	0	0.423205	0.00514341	0.00162371
ERR2017637	Atherosclerosis	0	0.0131923	0.633313	0.360188	0	0.374618	0.00942735	0.0564869	0	0.219694	0.0175098	0.00711973	0.0025694	0.510852	0	2.85674	0.00154117	0	0.00022385	0.00572566	0.000330052	0	0.0174632	0.0358427	0.271016	0.432909	0.00789008	0	0	0.00202084	0	0.10804	1.06025	0	0	0.000484956	0.0133803	0.00138774	0	0.408559	0.00238622	0.0108164
ERR2017638	Atherosclerosis	0	0.092055	0.359355	0.0455526	0.000151716	0.150079	0.00213874	0.00566415	0	0.139136	0.00328719	0.000811358	0.000316159	0.121153	0	1.05231	0.000302792	0	8.72229e-05	0.00380887	0	0	0.00604438	0.0226725	0.0702429	0.157961	0.00530086	0	0	0.00882919	0.00157746	0.0473998	0.252478	0	0	0	0.000473152	0.00122259	0	0.325408	0.00464897	0.00667831
ERR2017639	Atherosclerosis	0	0.225888	0.659238	0.207945	0.000190268	0.31839	0.018514	0.0186089	0	0.138148	0.0254957	0.00334867	0.000400514	0.188812	0	1.27264	0.000570803	0	0	0.00293474	0	0	0.0218578	0.062816	0.0962416	0.264074	0.014735	0	0	0.00579667	0.000208126	0.033233	0.368597	0	0	0	0.00121418	0.00063532	0	0.169705	0.00853687	0.005718
ERR2017640	Atherosclerosis	0	0.0325823	0.473048	0.0229456	0.000153496	0.0671433	0.065732	0.00416603	0	0.504571	0.100807	0.00272127	0.00102005	0.25963	0.00623458	0.953137	0.000306992	0	9.0112e-05	0.00515283	0.0152679	0	0.00828406	0.143848	0.239254	0.142094	0.004617	0	0	0.0064298	0	0.0394862	0.291341	0	0	0.000675815	0.000458561	0.00239655	0	0.498876	0.00520642	0.0070062
ERR2017641	Atherosclerosis	0	0.0256811	0.577409	0.0100143	0.000512837	0.0371035	0.109334	0.00610257	0	0.755849	0.155745	0.000194433	0.000779151	0.350678	0.000252706	1.07267	0.00162385	0	0.000414918	0.00153423	0	0	0.154744	0.258164	0.6811	0.10432	0.0150777	0	0	0.0265048	0	0.28751	0.314074	0	0	0.000113549	0.00041611	0.00189772	0	0.77545	0.00552477	0.00457624
ERR2017644	Atherosclerosis	0	0.00898574	0.630886	0.130273	0	0.142211	0.0708098	0.0197073	0	0.778785	0.120522	0.00276941	0.00413188	0.366687	0	1.73013	0.000869302	0	0.000638594	0.00226693	0	0	0.101015	0.169646	0.670644	0.200948	0.00516087	0	0	0.00280234	0	0.252442	0.699547	0	0	0.000136915	0.00293784	0.00152848	0	0.875998	0.0070265	0.024281
ERR2017645	Atherosclerosis	0	0.163398	0.555818	0.105852	0	0.456041	0.0102057	0.0160399	0	0.0584315	0.0147295	0.000993232	0.00209688	0.346251	0	1.7884	0.000314767	0	0	0.00772203	0	0	0.0221411	0.0253931	0.0615144	0.200503	0.00259427	0	0	0.00192231	0	0.0317188	0.670311	0	0	0.00238122	0.000940995	0.00159483	0	0.236196	0.0096997	0.0040679
ERR2017646	Atherosclerosis	0.000549087	0.0295316	0.628554	0.0149233	0.000167647	0.0440877	0.128833	0.00527758	0	0.850839	0.188452	0.00239105	0.0003715	0.396769	0.0131491	0.769286	0.000502234	0	0	0.00737308	0.0309562	0	0.0146002	0.278842	0.442312	0.165993	0.0112337	0	0	0.0126586	0	0.0306911	0.418354	0	0	0	0.000178219	0.0069698	0	0.726728	0.00696433	0.00963274
ERR2017648	Atherosclerosis	0	0.0113073	0.177456	0.0315613	0.000343285	0.0530874	0.00529812	0.00463237	0	0.657013	0.00910199	0.00294595	0.00371193	0.145467	0	0.777433	0.000369974	0	0	0.00186453	0	0	0.0448915	0.0177088	0.195824	0.129671	0.0274173	0	0	0.0332706	0	0.0653091	0.187112	0	0	0	0.000190198	0.00134337	0	1.04121	0.00909092	0.00495857
ERR2017649	Atherosclerosis	0.000682216	0.061061	0.334803	0.0271049	0	0.0808781	0.00769614	0.00826962	0	0.491157	0.0141917	0.00704968	0.0047326	0.192084	0	1.59986	0.00249662	0	0.000778295	0.00237531	0	0	0.0138157	0.0230988	0.240034	0.133359	0.000366223	0	0	0.0025355	0.000315538	0.183407	0.51365	0	0	0.00012098	0.00133571	0.00122482	0	0.611752	0.00639069	0.00656838
ERR2017650	Atherosclerosis	0.000219982	0.0456629	0.465656	0.0596651	0	0.278082	0.0244	0.00903266	0	0.245118	0.0446186	0.00363681	0.00419463	0.20522	0	1.52517	0.0010086	0	0.000236946	0.00342412	0	0	0.0266888	0.0529959	0.292084	0.204791	0.00251848	0	0	0.00197918	0.000291291	0.0872852	0.449742	0	0	0.000760842	0.00123693	0.0013605	0	0.357033	0.00602695	0.0186922
ERR2017661	Atherosclerosis	0	0.0980035	0.286174	0.0816912	0	0.108752	0.00317735	0.0125901	0	0.0981161	0.00276168	0.000344507	0.00511586	0.222635	0	1.10369	0.000313122	0	9.19113e-05	0.0056798	0	0	0.00628265	0.0235005	0.0375326	0.150228	0.000368165	0	0	0.00390008	0.0150596	0.0301598	0.24404	6.08704e-05	0	0.000197058	0.000469033	0.00124666	0	0.299729	0.00415916	0.00391464
ERR2017662	Atherosclerosis	0.000175607	0.018965	0.495235	0.0127922	0	0.0471994	0.00864257	0.00384428	0	0.134629	0.0127432	0.00134336	0.00269672	0.121332	0	0.86223	0.000147821	0	8.71484e-05	0.00275287	0	0	0.00714244	0.0277743	0.0704236	0.0872265	0.000506429	0	0	0.00901437	0	0.0200218	0.264756	5.56532e-05	0	0.0155741	0.019648	0.00150818	0	0.160371	0.00504789	0.000871554
ERR2017663	Atherosclerosis	0	0.0382722	0.851215	0.0158244	0.000149044	0.038994	0.0479559	0.00145409	0	0.847922	0.0716573	0.00849725	0.000562554	0.223608	0	0.481593	0	0	9.67604e-05	0.00564694	0	0	0.0276205	0.109999	0.719113	0.112525	0.0121131	0	0	0.000663656	0	0.0565214	0.551291	0	0	0	0.000347583	0.0022155	0	0.949003	0.00266496	0.00962788
ERR2017665	Atherosclerosis	0	0.0504476	0.227843	0.0133368	0	0.0714721	0.00728836	0.0110434	0	0.15052	0.0107904	0.00415242	0.00134958	0.164575	0.0010482	1.49418	0	0	0.000357486	0.00461887	0	0	0.0116735	0.0210628	0.135918	0.0995054	0.0020417	0	0	0.000307363	0	0.0301541	0.231465	0	0	0	0.000491596	0.000407787	0	0.279933	0.00310586	0.00202092
ERR2017666	Atherosclerosis	0	0.0336236	0.385536	0.0557817	0.000319434	0.0949032	0.00587892	0.00618611	0	0.183037	0.00804972	0.00219066	0.000337398	0.194546	0	1.50594	0.00080954	0	0.000372329	0.00418793	0	0	0.017315	0.024158	0.162739	0.244612	0.000720764	0	0	0.00123377	0.00123772	0.063466	0.419585	0	0	0	0.000333343	0.00238429	0	0.354472	0.0067082	0.00562627
ERR2017667	Atherosclerosis	0	0.0425238	0.320519	0.022502	0	0.0394151	0.00261785	0.00668611	0	0.122152	0.000510598	0.00342913	0.00122549	0.141548	0.000382547	0.987035	0.00028307	0	0.000164808	0.00180756	0	0	0.00779422	0.0070789	0.0709173	0.124696	0.000619139	0	0	0.000480215	0.00027781	0.0264158	0.346709	0	0	0.00739918	0.00610526	0.00238555	0	0.226086	0.0027036	0.0075221
ERR2017669	Atherosclerosis	0	0.0483234	0.624757	0.0943598	0.000149446	0.615573	0.00908217	0.00873339	0	0.154015	0.0187124	0.000197166	0.000898333	0.407807	0.000236365	1.75927	0.000168048	0	0	0.001888	0.000144564	0	0.0825329	0.0479497	0.238242	0.126682	0.00252558	0	0	0.000345407	0	0.101961	0.561876	0	8.22033e-05	0.00063724	0.000534744	0.000420939	0	0.415704	0.000705172	0.00330873
ERR2017670	Atherosclerosis	0	0.0175187	0.300318	0.102426	0	0.115835	0.0100903	0.00750664	0	0.740485	0.0153131	0.000915665	0.00102503	0.160415	0	1.66654	0.00207276	0	0.00162551	0.00267241	0	0	0.0461596	0.0657939	0.195252	0.138389	0.000399226	0	0	0.0177918	0.0264244	0.227376	0.29298	0	0	0	0.00128327	0.00467555	0	0.988679	0.00596948	0.00113353
ERR2017673	Atherosclerosis	0.00194244	0.0792741	0.502119	0.0518202	0.000309182	0.130159	0.0256857	0.0157729	0	0.223266	0.0444208	0.0100715	0.00273577	0.443352	0.11308	0.860532	0.00103269	0	0	0.00377334	0.265524	0	0.0552344	0.0933637	1.08765	0.252947	0.0131081	0	0	0.00934316	0.000314302	0.0479754	0.303734	0	0	0.000279711	0.000293814	0.00225058	0	0.391407	0.00626131	0.0064144
ERR2017674	Atherosclerosis	0	0.00197391	0.552436	0.0283785	0	0.0468909	0.0013858	0.00146149	0	0.576448	0	0.00548417	0.00348492	0.126413	0	1.34373	0.00768046	0	0.00143573	0.00143578	0.000210224	0	0.0096047	0.00880714	0.190094	0.126617	0.00282914	0	0	0.00111917	0	0.551054	0.467157	0	0	0	0.000291483	0.00138789	0	0.864144	0.00969375	0.207985
ERR2017675	Atherosclerosis	0	0.139355	0.699622	0.104186	0	0.277586	0.0571616	0.00731638	0	0.311816	0.0853408	0.00187064	0.000153773	0.268369	0	1.08652	0	0	0	0.00455754	0	0	0.0494133	0.129291	0.210867	0.121889	0.00624394	0	0	0.00984027	0	0.056145	0.328237	0	0	9.28791e-05	0.000314197	0.00353162	0	0.269801	0.00538854	0.00489002
ERR2017678	Atherosclerosis	0.000525063	0.0249263	0.141755	0.0745395	0.000398678	0.0485987	0.00147389	0.0107748	0	0.249242	0.0010093	0.0013199	0.0101274	0.192873	0	1.10038	0	0	8.50589e-05	0.00142826	0	0	0.0110258	0.00539432	0.311588	0.234887	0.00350334	0	0	0.00625717	0	0.00916729	0.167938	0	0	0.000744021	0.000882115	0.000233883	0	0.296736	0.00123115	0.00109591
ERR2017679	Atherosclerosis	0	0.0195859	0.286257	0.0402201	0	0.157561	0.00552672	0.00583675	0	0.473375	0.00677274	0.00133731	0.00903542	0.190898	0	1.67455	0.000531501	0.000119291	0.00114194	0.00464836	0	0	0.0377158	0.0132547	0.289471	0.127128	0.0238243	0	0	0.0259719	0	0.0866947	0.446386	0	0	0.000999829	0.00129029	0.000348383	0	0.624153	0.00676777	0.00746301
ERR2017680	Atherosclerosis	0	0.0130591	0.260049	0.030645	0	0.144266	0.0168593	0.0115991	0	0.564664	0.0276146	0.000651188	0.00104549	0.197438	0	1.38364	0	0	0.000110738	0.00203869	0	0	0.031454	0.136154	0.292502	0.301401	0.000326721	0	0	0.0819402	0.000136137	0.133667	0.346478	0	0	0	0.00160511	0.00194363	0	0.681038	0.0049764	0.00342705
ERR2017681	Atherosclerosis	0.000239953	0.0170193	0.359543	0.199379	0	0.0748808	0.00399349	0.0197626	0	0.615551	0.00478071	0.0186445	0.00804715	0.267393	0	1.89081	0.00283936	0	0.000354778	0.00414928	0	0	0.0119678	0.0202427	0.369095	0.220723	0.000613929	0	0	0.000764403	0.000146843	0.0857748	0.563928	0	0	0	0.00158404	0.00916158	0	0.675675	0.0149798	0.0321446
ERR2017682	Atherosclerosis	0	0.0129437	0.269914	0.0716273	0	0.0843677	0.00232366	0.00912415	0	0.44245	0.00331759	0.00838917	0.00375575	0.160649	0	1.57499	0.00330254	0	0.000426385	0.00191204	0	0	0.00872666	0.0122953	0.12103	0.109716	0.000264951	0	0	0.00352576	0	0.146847	0.425375	0	0	0	0.000594869	0.0011072	0	0.640361	0.0137245	0.00992456
ERR2017683	Atherosclerosis	0	0.0146718	0.158765	0.01037	0.00123966	0.0261648	0.00034552	0.00309194	0	0.809242	0	0.00144583	0.00268026	0.107553	0	0.672843	0	0	0.000232622	0.00233763	0	0	0.0144006	0.0137455	0.121024	0.136561	0.00697789	0.000144029	0	0.0146898	0.000839082	0.0341014	0.152529	0	0	0.000254644	0.000402925	0	0	1.16664	0.00518753	0.00334324
ERR2017684	Atherosclerosis	0.000404216	0.035794	0.32758	0.0185849	0	0.0497406	0.00874824	0.00750186	0	0.614735	0.010941	0.0424426	0.00625367	0.197618	0	1.27842	0.00136212	0	0.000399123	0.00329585	0	0	0.0129343	0.0238583	0.340414	0.0952248	0.00654736	0	0	0.00996644	0.000679565	0.175214	0.316294	0	0	0.00118231	0.0010208	0.00321364	0	0.65609	0.00751417	0.0113883
ERR2017685	Atherosclerosis	0	0.00732648	0.335099	0.0435963	0.000327542	0.0837349	0.00753956	0.012249	0	0.660155	0.0086116	0.0194923	0.0075704	0.197456	0	1.32519	0.00317302	0.00012569	0.00076644	0.00172923	0	0	0.0169561	0.0206771	0.420942	0.180194	0.000248267	0	0	0.000400634	0.000813958	0.231934	0.456534	0	0	0.00105715	0.00257306	0.00145964	0	0.711415	0.0074034	0.0899224
ERR2017686	Atherosclerosis	0	0.0630878	0.573564	0.0486238	0	0.220871	0.0304597	0.0163832	0	0.298632	0.0468088	0.00142122	0	0.296772	0	2.19386	0.00110165	0	0.000318907	0.00510542	0	0	0.0241397	0.0649321	0.189978	0.173796	0.000365946	0	0	0.000715974	0	0.103195	0.620599	0	0	0.00219501	0.00302078	0.00240698	0	0.383977	0.00519702	0.00392506
ERR2017687	Atherosclerosis	0	0.0130182	0.370212	0.0705795	0	0.0442129	0.0844337	0.00535142	0	0.613753	0.135055	0.000947781	0.000433555	0.302593	0	1.08985	0.000403321	0	0.00129491	0.00342421	0	0	0.0314195	0.176081	0.267604	0.235708	0.000266621	0	0	0.00329413	0	0.182675	0.2755	0	0	0	0	0.00437041	0	0.735342	0.0122291	0.00969796
ERR2017688	Atherosclerosis	0	0.0949629	0.451534	0.0766416	0.000187743	0.147707	0.000566803	0.0101529	0	0.218783	0.000652675	0.00942586	0.00235119	0.251577	0	1.84646	0.00166105	0	0.000539501	0.00448471	0	0	0.0234219	0.0197937	0.168959	0.27559	0.000219427	0	0	0.00179393	0	0.0657349	0.470047	7.45189e-05	0	0	0.0018704	0.00203822	0	0.374467	0.00903683	0.00504729
ERR2017689	Atherosclerosis	0	0.0923933	0.320195	0.0699435	0	0.0889126	0.00173957	0.0106361	0	0.617297	0.00264544	0.0185899	0.002057	0.234242	0	1.61418	0.00334577	0.000138079	0.00183098	0.0031417	0	0	0.0244099	0.0219265	0.245688	0.128331	0.00328763	0	0	0.0062025	0.00138762	0.44311	0.530817	0	0	0	0	0.00210841	0	0.920792	0.0105504	0.026062
ERR2017690	Atherosclerosis	0	0.0524611	0.306231	0.0160532	0.000184474	0.0749556	0.00516504	0.00583296	0	0.488781	0.0107673	0.0117681	0.00642683	0.160001	0	1.38789	0.00167786	0	0.00215038	0.00467686	0	0	0.017857	0.0205943	0.280506	0.305752	0.00143319	0	0	0.0014051	0.00102106	0.198441	0.386577	7.5273e-05	0	0	0	0.00156801	0	0.633192	0.00832334	0.00600224
ERR2017691	Atherosclerosis	0	0.0417003	0.326883	0.0252255	0.000177184	0.0894637	0.000132133	0.0102188	0	0.487172	0.000912501	0.00271787	0.00531658	0.172178	0	1.47772	0.000361126	0	0.00106002	0.00382933	0.0001047	0	0.0220237	0.00527083	0.172312	0.119831	0.000517574	0	0	0.00450344	0.000249479	0.141506	0.298102	0	0	0	0	0.000482865	0	0.848869	0.00859055	0.0181047
ERR2017692	Atherosclerosis	0.000213508	0.0477589	0.348859	0.0572139	0.000398819	0.0852797	0.013924	0.00727131	0	0.400584	0.0212629	0.00516276	0.00101358	0.194725	0	1.48909	0.000747674	0	0.00108085	0.00388974	0	0	0.0246699	0.0353613	0.23304	0.170085	0.00140479	0	0	0.0022951	0.000779747	0.145119	0.416562	0	0	0.000352715	0.000594804	0.00167268	0	0.524364	0.0104179	0.0291508
ERR2017693	Atherosclerosis	0	0.0507651	0.475142	0.156547	0	0.177172	0.0465135	0.0213085	0	0.684522	0.0779287	0.00851796	0.00129129	0.347613	0	1.78794	0.000789214	0.000265696	0.000692576	0.00251477	0	0	0.0747161	0.127749	0.395915	0.143602	0.000829815	0	0	0.000682646	0	0.146285	0.654611	0	0	0	0.00264405	0.00657709	0	0.739061	0.00683907	0.0277637
ERR2017694	Atherosclerosis	0	0.0485362	0.228004	0.0262081	0	0.0409415	0.00357658	0.00560879	0	0.489076	0.00459217	0.00847947	0.00339028	0.151203	0	1.39924	0.00204632	0	0.000398367	0.00164484	0	0	0.0121781	0.011502	0.1205	0.109073	8.33214e-05	0	0	0.000991645	0.000705183	0.193676	0.395814	6.39813e-05	0	0.00171244	0.0025092	0.00253217	0	0.677649	0.00296639	0.011156
ERR2017695	Atherosclerosis	0.000856633	0.0298375	0.351014	0.00707121	0	0.0263275	0.000759148	0.00351821	0	0.445629	0	0.00112929	0.00311266	0.104497	0	1.14209	0.000361309	0	0	0.0032839	0	0	0.00260258	0.00156116	0.19317	0.12187	0.00204809	0	0	0.000255836	0	0.188114	0.251406	0	0	0	0.00146233	0.00250613	0	0.548551	0.0130434	0.00286214
ERR2017696	Atherosclerosis	0.000258336	0.014387	0.566172	0.0672547	0	0.0264109	0.105273	0.00578139	0	0.926806	0.152149	0.000944911	0.00187225	0.321383	0	1.29876	0.00218289	0	0.00215558	0.00269793	0	0	0.133156	0.248726	0.715964	0.147223	0.000778913	0	0	0.00380996	0	0.448517	0.370195	0	0	0	0.000246594	0.00304872	0	1.01825	0.00884328	0.0310692
ERR2017697	Atherosclerosis	0	0.00986523	0.386235	0.0522116	0	0.0564665	0.0137924	0.00761085	0	0.732643	0.0232192	0.00970156	0.0038055	0.21213	0	1.4751	0.006885	0	0.00276882	0.00241436	0	0	0.0508607	0.0525665	0.341245	0.144265	0.00216759	0	0.000360464	0.0161105	0	0.379955	0.479482	0	0	0	0	0.00584856	0	0.976166	0.0103347	0.0346396
ERR2017698	Atherosclerosis	0	0.0296566	0.27831	0.00825174	0.00017161	0.0300038	0.00895152	0.00353438	0	0.446464	0.0104007	0.020885	0.00490125	0.14024	0	1.23537	0.00208178	0	0.000808825	0.00181399	0	0	0.0141358	0.0199141	0.171675	0.127355	0.000295712	0	0	0.00115139	0.000315779	0.0844565	0.233291	0	0	0	0.000533449	0.00115597	0	0.59135	0.00810359	0.0161121
ERR2017699	Atherosclerosis	0	0.00998929	0.528745	0.0560073	0	0.173053	0.0332431	0.00685509	0	0.671942	0.0607764	0.0219306	0.00483363	0.302359	0	2.04748	0.00384046	0	0.000267391	0.00202058	0	0	0.0816069	0.109588	0.572947	0.159245	0.00531259	0	0	0.00390349	0.000164109	0.329665	0.63401	0	0	0.001146	0.00175699	0.00663378	0	0.748137	0.00963905	0.0684966
ERR2017700	Atherosclerosis	0	0.0358648	0.712451	0.0113657	0.000487499	0.0565158	0.122069	0.00707574	0	0.704218	0.182443	0.00230847	0.000724245	0.335606	0	1.14363	0.00099489	0	9.73782e-05	0.00313783	0	0	0.144134	0.282698	0.655534	0.194659	0.0140899	0	0	0.0398939	0.000632605	0.209141	0.3027	0	0	0	0	0.00239776	0	0.6868	0.00480278	0.00506935
ERR2017701	Atherosclerosis	0	0.0320247	0.416161	0.0246995	0	0.0393914	0.0759087	0.00675009	0	0.566847	0.135496	0.000619439	0.00167239	0.237473	0	1.04404	0.000196869	0	0.000112942	0.00341517	0	0	0.110468	0.245753	0.425745	0.191189	0	0	0	0.000734561	0	0.194991	0.253689	0	0	0	0.00067131	0.000995692	0	0.571769	0.00604562	0.00314619
ERR2017702	Atherosclerosis	0	0.0337167	0.44696	0.0524208	0	0.0816294	0.0299973	0.00387208	0	0.490871	0.0453545	0.00294485	0.00339639	0.243148	0	1.21828	0.0010921	0	0.00031415	0.00688352	0	0	0.0169466	0.0736381	0.155336	0.130541	0.0039479	0	0	0.0128438	9.97359e-05	0.232692	0.403773	0	0	0.000341057	0.000182532	0.00486718	0	0.581625	0.00711496	0.0124885
ERR2017703	Atherosclerosis	0	0.0136142	0.211371	0.0161022	0.000193321	0.0298058	0.00155564	0.00350983	0	0.54719	0.00250165	0.00121648	0.00193957	0.110951	0	0.855055	0.000589793	0	0.000228441	0.00121418	0	0	0.0133393	0.00895031	0.0966231	0.129634	0.000256337	0	0	0.000368191	0	0.100734	0.165823	0	0	0.000123725	0	0.000455392	0	0.839353	0.00821813	0.0126891
ERR2017704	Atherosclerosis	0	0.0320456	0.420346	0.0293334	0.000170748	0.0787577	0.0155239	0.00726529	0	0.320525	0.020906	0.00520714	0.00109335	0.190215	0	1.41065	0.00137608	0	0.000506509	0.00312823	0	0	0.0394962	0.0406228	0.216441	0.155735	0.0222359	0	0	0.0335476	0.00012726	0.096753	0.222494	0	0	0	0	0.00172967	0	0.524739	0.0101593	0.0066853
ERR2017705	Atherosclerosis	0	0.0341634	0.322578	0.00463735	0	0.0210791	0.0360305	0.00251665	0	0.362738	0.0520014	0.000882242	0.00379953	0.141942	0	0.899956	0.000657414	0	0.000284064	0.00152503	0	0	0.0295212	0.0639081	0.2157	0.145938	0.000391632	0	0	0.00202946	0.000180475	0.0938474	0.163668	0	0	0.000103514	0.00035718	0.000897247	0	0.487298	0.00943465	0.00320995
ERR2017706	Atherosclerosis	0	0.0288488	0.447547	0.0458698	0.000447021	0.10273	0.029601	0.00689281	0	0.657471	0.0458446	0.00750244	0.003105	0.248702	0	1.7933	0.00213979	0	0.00153071	0.0033087	0	0	0.0294648	0.0774505	0.273473	0.152353	0.000465553	0	0	0.00583538	0.000130279	0.332963	0.470191	0	0	0.000299616	0.000253223	0.00714553	0	0.885065	0.0106517	0.0250561
ERR2017707	Atherosclerosis	0	0.0139092	0.508206	0.0778496	0	0.0940497	0.104278	0.0101274	0	1.04783	0.184519	0.00596645	0.00422004	0.343044	0	1.51246	0.00301905	0	0.00265245	0.00242697	0	0	0.145478	0.2716	0.667381	0.252838	0	0	0	0.0184783	0	0.46229	0.514869	0	0	0	0.000296133	0.00258699	0	1.17613	0.0272988	0.0200743
ERR2017708	Atherosclerosis	0	0.0508355	0.411406	0.0985066	0	0.159832	0.000159351	0.0135011	0	0.455541	0.000326797	0.00082664	0.00378443	0.248563	0	1.78182	0.00436099	0	0.00137923	0.00496763	0	0	0.0132606	0.0150491	0.128594	0.154757	0.00409911	0	0	0.0162845	0	0.338492	0.556083	0	0	0	0.00115293	0.00499499	0	0.717514	0.00811452	0.00102728
ERR2017709	Atherosclerosis	0	0.0147479	0.514746	0.0447967	0.000389651	0.0511837	0.00702591	0.00445669	0	0.472406	0.0128035	0.00747206	0.0031162	0.199749	0	1.53798	0.00125493	0	0.00109924	0.00185684	0	0	0.0891026	0.0372424	0.272028	0.142738	0.0332135	0	0	0.0562671	0	0.31117	0.30304	0	0	0	0	0.00223338	0	0.680223	0.0132162	0.0254954
ERR2017710	Atherosclerosis	0.000232598	0.0266765	0.57264	0.050384	0	0.0821022	0.0224239	0.0119859	0	0.484499	0.0264968	0.0194125	0.00249647	0.216497	0	1.62144	0.00106735	0.000142858	0.0012423	0.0033758	0	0	0.0452983	0.0567262	0.379261	0.236485	0.00432754	0	0	0.00487307	0.000116568	0.108847	0.524179	0	0	0	0.000464539	0.00342016	0	0.588489	0.0133272	0.0361713
ERR2017711	Atherosclerosis	0	0.0429973	0.478276	0.026305	0	0.0578374	0.0496094	0.00747248	0	0.639177	0.0807463	0.0038806	0.00515473	0.237433	0	1.3119	0.00123124	0.000274676	0.0011918	0.00245451	0	0	0.0763103	0.121045	0.387211	0.131724	0.00040677	0	0	0.00277756	0	0.257843	0.43896	0	0	0	0	0.00150638	0	0.791011	0.0128288	0.0143749
ERR2017712	Atherosclerosis	0.000209884	0.0568215	0.245352	0.046547	0	0.0935253	0.00156084	0.00596044	0	0.478276	0.00282348	0.00593802	0.00827556	0.180336	0	1.12889	0.000354847	0	0.000935275	0.00246565	0	0	0.0246848	0.0163866	0.210962	0.169753	0.0106056	0	0	0.0152688	0	0.0971008	0.31295	0	0	0.000111659	0.000188612	0.00178451	0	0.715834	0.015586	0.0170781
ERR2017713	Atherosclerosis	0	0.0124156	0.652057	0.0385929	0	0.0238405	0.064462	0.00629018	0	0.865588	0.0980448	0.0135463	0.00393354	0.242979	0	1.12558	0.00254473	0	0.00123977	0.00278076	0	0	0.0964683	0.165595	0.618431	0.135896	0.000200185	0	0	0.00213569	0	0.249461	0.462703	0	0	0.000266913	0.000249607	0.00125555	0	0.953162	0.00997498	0.0240329
ERR2017714	Atherosclerosis	0	0.022001	0.301155	0.0273996	0.000367609	0.0429012	0.00920062	0.00431643	0	0.446799	0.0168281	0.0101748	0.00261179	0.157066	0	1.13011	0.000554531	0	0.00107467	0.0027807	0	0	0.0154859	0.0239305	0.18166	0.167544	0.000439835	0	0	0.00142158	0	0.140119	0.276804	0	0	0	0	0.00305524	0	0.619677	0.00936547	0.0216542
ERR2017716	Atherosclerosis	0.000384591	0.0103848	0.462904	0.0387998	0	0.0831677	0.00110031	0.00404064	0	0.343154	0.000827042	0.00172837	0.00526729	0.117299	0	1.37585	0.0016259	0	0.000752855	0.00194472	0	0	0.00266844	0.00264345	0.204179	0.0973726	0.000155316	0	0	0.0014798	0	0.159304	0.312954	0	0	0	0.000183555	0.0029248	0	0.456007	0.0129406	0.0167756
ERR2017717	Atherosclerosis	0	0.0335466	0.285117	0.026879	0	0.047206	0.000758116	0.00612082	0	0.421217	0.000377754	0.00485119	0.00304348	0.142548	0	1.41236	0.00304539	0	0.00117784	0.0032153	0	0	0.013479	0.00394435	0.116793	0.185093	0	0	0	0.00348032	0.00515007	0.161317	0.345329	0	0	0.000127933	0.000239276	0.0037526	0	0.649615	0.00861637	0.0211897
ERR2017718	Atherosclerosis	0	0.047483	0.408937	0.0202683	0	0.0530298	0.000413527	0.0100776	0	0.310488	0.00026403	0.00573515	0.00135266	0.131982	0	1.33033	0.00105799	0	0.000411636	0.00265059	0	0	0.00829364	0.00619242	0.0940803	0.207457	0.000988957	0	0	0.0032738	0	0.0970589	0.280616	0	0	0.000221785	0.00041481	0.00101799	0	0.499008	0.011773	0.0196532
ERR2017719	Atherosclerosis	0	0.0499183	0.342016	0.0185058	0.000283548	0.0933002	0.00113397	0.00592894	0	0.197865	0.00246964	0.00132177	0.000154448	0.132377	0	1.07264	0.000296776	0	0.000433303	0.00303451	0	0	0.0209204	0.0446178	0.127768	0.12023	0.0119853	0	0	0.0380934	0.000242197	0.0390182	0.231761	0	0	9.32865e-05	0.000297407	0.00166147	0	0.333405	0.00613656	0.00795206
ERR2017720	Atherosclerosis	0	0.00715339	0.425403	0.0310258	0	0.0310665	0.0900636	0.00318657	0	0.968835	0.148887	0.00581601	0.00200302	0.333725	0	1.30943	0.00371852	0	0.00205895	0.00438151	0	0	0.0113376	0.190204	0.290274	0.144231	0.000642201	0	0	0.00259754	0	0.1595	0.503289	0	0	0	0.000206633	0.00453236	0	1.17884	0.0142804	0.0294588
ERR2017722	Atherosclerosis	0	0.0438066	0.254082	0.010038	0	0.0522309	0.0212939	0.00405898	0	0.422308	0.0411276	0.011608	0.00090239	0.186442	0	0.968197	0.000666095	0	0.000293139	0.0034108	0	0	0.0143365	0.0556069	0.143038	0.136877	0.00459901	0	0	0.00872196	0	0.0360674	0.285439	6.48463e-05	0	0.000313923	0.000196318	0.00240995	0	0.566705	0.0063883	0.00974762
ERR2017725	Atherosclerosis	0	0.0404159	0.699713	0.169079	0	0.0421079	0.0795772	0.0200567	0	0.848511	0.116127	0.0105934	0.00321908	0.418382	0.00256417	2.21415	0.000466378	0	0.000547007	0.00296365	0.00545545	0	0.113928	0.191443	0.503659	0.162987	0.000337695	0	0	0.00198482	0	0.405774	0.857491	0	0	0	0	0.00557017	0	0.832905	0.0104924	0.0519837
ERR2017726	Atherosclerosis	0.000262958	0.0107354	0.656444	0.0862513	0	0.192038	0.124534	0.0198067	0	1.19606	0.191298	0.00499389	0.0100318	0.468995	0	1.95006	0.00482165	0	0.00126284	0.00204705	0	0	0.201223	0.307349	0.998712	0.16324	0.00183536	0	0	0.00204095	0	0.48816	0.84899	0	0	0.000151464	0.00240213	0.00282905	0	1.19829	0.0142766	0.147946
ERR2017727	Atherosclerosis	0.00154277	0.0158085	0.232491	0.0119595	0.000973548	0.334245	0.0212864	0.00532025	0	0.547634	0.0298577	0.00122458	0.00770286	0.277058	0	1.05235	0	0	0	0.0039704	0	0	0.0650384	0.532377	0.757721	0.251576	0.00155889	0	0	0.0194373	0.00154687	0.527255	0.237188	0	0	0.00218189	0.00159003	0.000141901	0	0.842261	0.00263629	0.00808651
ERR2017728	Atherosclerosis	0	0.00773834	0.381638	0.146227	0.000213903	0.115913	0.000190985	0.0138296	0	0.587227	0.00105123	0.00372274	0.00374549	0.234499	0	1.91776	0.00236789	0	0.00224331	0.00249323	0	0	0.0211466	0.0113518	0.197087	0.166727	0.00329229	0	0	0.00782525	0.00015512	0.357323	0.583812	0	0	0	0.00244347	0.00385385	0	0.84357	0.014987	0.0380895
ERR2017729	Atherosclerosis	0.000160582	0.209789	0.300786	0.00598331	0.000146045	0.104611	0.00822183	0.0137731	0	0.157913	0.0124436	0.0183525	0.00129458	0.164956	0.0107042	1.29332	0.000439059	9.89605e-05	8.62828e-05	0.00181443	0.0157967	0	0.00653023	0.016491	0.161953	0.132888	0.000543795	0	0	0.000369798	0.000182608	0.0283519	0.396962	0	0	0.000182705	0.000172996	0.000979664	0	0.231531	0.00170043	0.00580546
ERR2017730	Atherosclerosis	0	0.033808	0.406724	0.0540749	0	0.0461955	0.104609	0.00698256	0	0.87247	0.148801	0.00477022	0.00439914	0.515144	0	1.50589	0.00281137	0	0.00150572	0.00643609	0	0	0.0254655	0.222534	0.293881	0.241655	0	0	0	0.00347396	0	0.230781	0.382167	0	0	0	0.000899688	0.00650428	0	0.983921	0.00882015	0.00795809
ERR2017731	Atherosclerosis	0.000227137	0.0183961	0.531315	0.034272	0	0.0558904	0.0440302	0.00508916	0	0.604988	0.0729632	0.00372816	0.00197689	0.275386	0	1.46541	0.000397911	0	0.0012803	0.00436815	0	0	0.0147467	0.0948257	0.183192	0.127071	0.00320273	0	0	0.00705439	0.000469001	0.159556	0.485982	0	0	0	0.000467867	0.00508815	0	0.702832	0.00663859	0.0354509
ERR2017732	Atherosclerosis	0	0.144097	0.52319	0.212095	0	0.462274	0.00111721	0.0189966	0	0.159687	0.000332221	0.0111643	0.000372557	0.456637	0	2.43778	0.000714365	0	0.000104955	0.00875554	0	0	0.0289878	0.0229632	0.186007	0.337203	0.000989758	0	0	0.00178628	0	0.0566411	0.859863	0	0	0	0.00176841	0.00309946	0	0.330451	0.00697452	0.00862439
ERR2017733	Atherosclerosis	0.000179861	0.0583148	0.389968	0.0223608	0	0.0628829	0.0260161	0.00809113	0	0.334304	0.0393501	0.00965163	0.000504839	0.243815	0	1.50925	0	0	0.000277173	0.00200496	0	0	0.0438688	0.0670439	0.184761	0.145691	0.000737535	0	0	0.0022541	0.000257544	0.0666071	0.554328	0	0	0.000990432	0.00242849	0.00209046	0	0.414482	0.00825329	0.0132373
ERR2017734	Atherosclerosis	0.000190793	0.125681	0.280129	0.00771937	0	0.0700416	0.01185	0.0122577	0	0.336958	0.0161212	0.0182157	0.00144425	0.180385	0.00748225	1.43055	0.00083331	0.000223539	0.000967286	0.00341422	0.0108815	0	0.0178534	0.0258249	0.17761	0.149741	0.00170554	0	0	0.00163423	0	0.104406	0.338388	0	0	0	0.000728374	0.00129093	0	0.461004	0.00635726	0.0173192
ERR2017735	Atherosclerosis	0	0.030726	0.258809	0.0304149	0	0.0577877	0.0105397	0.00568653	0	0.492115	0.00987337	0.00291203	0.00108176	0.126346	0	1.49144	0.00141199	0	0.000471223	0.00249028	0	0	0.0134732	0.0207125	0.159614	0.147337	0.000109184	0	0	0.00133026	0	0.210204	0.313167	0	0	0	0.000232784	0.0011987	0	0.728587	0.00657045	0.0202131
ERR2017736	Atherosclerosis	0	0.170098	0.437656	0.0617375	0.000223015	0.186059	0.055892	0.0118211	0	0.366921	0.0959102	0.00609593	0.00268084	0.375153	0	1.47672	0.00019008	0	0.000336187	0.00625511	0	0	0.019747	0.126714	0.14186	0.255006	0.0034317	0	0	0.00152693	0	0.0409574	0.429712	0	0	0	0.000588498	0.00376434	0	0.42698	0.0149513	0.0111776
ERR2017737	Atherosclerosis	0	0.075384	0.279397	0.0265752	0.000167807	0.103193	0.000643651	0.00841041	0	0.177423	0.000614596	0.0053985	0.00258249	0.19303	0	1.45132	0.000508753	0	0.000396997	0.00307525	0	0	0.0161134	0.00907985	0.064369	0.170593	0.000251466	0	0	0.000319536	0	0.0644074	0.482306	0	0	0	0.000399221	0.00223311	0	0.325604	0.00489829	0.0110241
ERR2017738	Atherosclerosis	0	0.0835393	0.36881	0.0573145	0.000366911	0.199721	0.00395928	0.00560396	0	0.402001	0.00466871	0.00709877	0.0013984	0.23403	0	1.59757	0.000185941	0	0.000871017	0.00530715	0	0	0.0623213	0.0315981	0.228507	0.179515	0.0286822	0	0	0.041443	0.000317374	0.161972	0.374038	0	0	0.000117019	0	0.00203161	0	0.676606	0.0121724	0.00715923
ERR2017739	Atherosclerosis	0	0.0340058	0.249308	0.0562776	0.000995336	0.0653873	0.0362266	0.00762444	0	0.677376	0.0233858	0.00988252	0.00510154	0.205611	0	1.41961	0.00354341	0	0.00151103	0.00194346	0.000159756	0	0.041404	0.0455084	0.309694	0.163499	0.000349914	0	0	0.00233855	0.000639855	0.32309	0.462505	0	0	0	0.000439031	0.00351847	0	0.840896	0.0123634	0.022056
ERR2017740	Atherosclerosis	0.000177896	0.150633	0.438068	0.0739598	0	0.331879	0.000264612	0.0108713	0	0.121424	0	0.00159862	0.00337242	0.305079	0	1.63803	0	0	0	0.00718777	0	0	0.00503555	0.00506347	0.13866	0.120826	0.000539376	0	0	0.000283325	0	0.0244905	0.546779	0	0	0	0.000159866	0.00125896	0	0.231533	0.00862224	0.00437036
ERR2017741	Atherosclerosis	0	0.0624062	0.373494	0.106276	0	0.15318	0.000271568	0.0115851	0	0.4447	0.000680963	0.00333577	0.0013903	0.131799	0	1.42077	0.00167773	0	0.000547188	0.00288026	0	0	0.0111302	0.0108307	0.134989	0.236212	0.000562324	0	0	0.00278889	0.000133924	0.252095	0.345426	0	0	0	0	0.00524125	0	0.517795	0.0117205	0.0884733
ERR2017742	Atherosclerosis	0	0.091671	0.288958	0.0184585	0.000334643	0.09678	0.0265795	0.00618536	0	0.550581	0.0331672	0.00653415	0.00131538	0.179514	0	1.06566	0.000674955	0	9.70093e-05	0.00273558	0	0	0.0471409	0.178586	0.213554	0.138124	0	0	0	0.00274114	0.12664	0.111912	0.311509	0	0	0	0.000191915	0.00306657	0	0.643243	0.00755387	0.00388192
ERR2017745	Atherosclerosis	0.00040485	0.00827728	0.407874	0.0182149	0.000550011	0.163145	0.00205215	0.00916373	0	0.675397	0.00260599	0.00252285	0.0098976	0.214653	0	0.744858	0	0	0.000133943	0.00105607	0	0	0.0801571	0.130914	0.769848	0.0466706	0.0591908	0	0	0.151466	0.000303282	0.0854239	0.13999	0	0	0	0	0	0	0.478481	0.00344733	0.0036159
ERR2017746	Atherosclerosis	0	0.084681	0.308331	0.0592234	0.000286927	0.136373	0.00368782	0.00810197	0	0.20867	0.00929528	0.000498935	0.000172221	0.261834	0	1.48356	0.000972025	0	9.51069e-05	0.00312941	0	0	0.00925328	0.0181429	0.158224	0.1856	0.000487966	0	0	0.0069924	0	0.143959	0.352007	0	0	0.000507254	0.00114119	0.00287852	0	0.422645	0.006714	0.028798
ERR2017747	Atherosclerosis	0	0.0830928	0.337533	0.109687	0.000166925	0.147487	0.00405597	0.00829395	0	0.284044	0.00606445	0.00545002	0.000179822	0.290893	0	1.73138	0.000518484	0	0.000405271	0.00332979	0.000147839	0	0.0171823	0.0239977	0.128585	0.206672	0.000295598	0	0	0.000487781	0	0.152505	0.539972	0.000100196	0	0	0.000183467	0.00283451	0	0.560116	0.00614945	0.01396
ERR2017748	Atherosclerosis	0	0.119968	0.374656	0.0535877	0.000150061	0.113576	0.00330518	0.00634587	0	0.0867873	0.0033034	0.0163265	0.0008149	0.204211	0	1.32493	0.00124607	0	8.99268e-05	0.00344088	0	0	0.0131411	0.0123237	0.0656198	0.181135	0.00150649	0	0	0.00506099	0	0.0289763	0.329325	0	0	0.000391327	0.000155105	0.00112509	0	0.183514	0.00856975	0.00536059
ERR2017749	Atherosclerosis	0.000169306	0.113677	0.247439	0.0327718	0.00104512	0.148553	0.000809252	0.00687991	0	0.229384	0.000487789	0.00468317	0.0025236	0.155919	0	1.16755	0.000464548	0	0.000180057	0.00340791	0.000132741	0	0.0270694	0.0488941	0.158701	0.201367	0.0207303	0	0	0.0478213	0.000934082	0.0672774	0.224846	0	0	0	0.000182394	0.00166398	0	0.363324	0.00835276	0.0150801
ERR2017750	Atherosclerosis	0	0.081072	0.6998	0.0230568	0.000216357	0.120283	0.0866182	0.012634	0	0.755784	0.139086	0.0120636	0.000786472	0.490553	0.000260014	1.09388	0.00408342	0	0.000108986	0.0052269	0	0	0.0162014	0.198302	0.429749	0.238586	0.000490895	0	0	0.0199986	0.000137558	0.216498	0.45459	0	0	0.000350343	0.000923961	0.00183787	0	0.861222	0.0121871	0.0801277
ERR260161	Type2 diabetes	0	0.229329	0.356047	0.0113519	0	0.234182	0.000439505	0.00811548	0	0.0439153	0	0.00321194	0.000900724	0.241866	0	1.63376	0.000509679	0	0	0.00643415	0.000145739	0	0.0045884	0.0033476	0.0521271	0.329343	0.000172852	0	0	0	0	0.0174356	0.481449	0	0	0.000531854	0.00111371	0.00184812	0	0.225924	0.00636221	0.0034255
ERR260166	Type2 diabetes	0.000705786	0.177866	0.232358	0.00626032	0.000163573	0.114765	0.000117631	0.0111412	0	0.176692	0.000257517	0.0124665	0.00246711	0.194835	0.0294043	1.21934	0.000804741	0	0.000281756	0.00255376	0.0422901	0	0.00531818	0.00283524	0.246243	0.144477	0.0014884	0	0	0.000705808	0.000619409	0.0355502	0.452406	0	0	0.000203266	0.000190087	0.00119352	0	0.367809	0.00426368	0.00969693
ERR260167	Type2 diabetes	0	0.138958	0.396162	0.0300754	0	0.175198	0.00190144	0.00979414	0	0.32805	0.000379153	0.00518972	0.00377262	0.267159	0	1.70948	0.00265204	0	0.00165463	0.00472138	0	0	0.00353211	0.00398751	0.113614	0.160303	0.00019261	0	0	0.00170023	0.000111593	0.09083	0.564191	0	0	0.00127711	0.00275057	0.00178699	0	0.506508	0.0118606	0.0196776
ERR260171	Healthy	0	0.187753	0.347142	0.0288655	0	0.143655	0.00069063	0.0108515	0	0.244121	0.00027765	0.0073427	0.00419863	0.26012	0	1.55092	0.000174708	0	0.000816271	0.00458456	0	0	0.012417	0.0138274	0.119502	0.20776	0.00118302	0	0	0.000411487	0	0.0854085	0.511024	6.79259e-05	0	0	0.000404345	0.000795891	0	0.418456	0.00565411	0.0114183
ERR260173	Type2 diabetes	0.000588575	0.1352	0.22992	0.00799223	0	0.115767	0.000231902	0.00815361	0	0.0687416	0.00021844	0.0116064	0.00143927	0.24077	0.0347067	1.59004	0.000403171	0	7.90623e-05	0.00192294	0.0872288	0	0.0106363	0.00524311	0.310462	0.188657	7.38282e-05	0.000110742	0	0.000269478	0	0.0143508	0.557771	0	0	0	0	0.00207055	0	0.230321	0.00390972	0.00719377
ERR260176	Type2 diabetes	0	0.0714763	0.14624	0.00633187	0	0.0688322	0.000906636	0.00519072	0	0.644665	0	0.00492622	0.00153437	0.154381	0.00394399	0.781269	0	0.000105336	8.99393e-05	0.00265431	0.00500972	0	0.00250654	0.0694455	0.136457	0.154441	0.0033497	0	0	0.00397935	0.000599237	0.00204617	0.206248	0	0	9.84536e-05	0.000339267	0.000316194	0	0.802999	0.00490121	0.00195783
ERR260178	Type2 diabetes	0	0.0987766	0.267268	0.0176584	0	0.0954862	0.0032819	0.00926947	0	0.213526	0.00723101	0.0132215	0.00162648	0.21993	0	1.58531	0.00132813	0	0.000961003	0.00288508	0.000142289	0	0.0181487	0.0170796	0.128953	0.209758	0.00157712	0	0	0.00188177	0	0.0348156	0.447538	0	0	0.000627208	0.000725007	0.00151266	0	0.376105	0.00674422	0.00640377
ERR260179	Type2 diabetes	0	0.100352	0.32925	0.0193225	0.000972653	0.109637	0.000108241	0.00642386	0	0.122153	0	0.00597967	0.00228321	0.172361	0	1.28947	0.00103896	0	0.000427161	0.00602109	0	0	0.00903199	0.00754248	0.15471	0.258177	0.000678048	0	0	0.000890736	0	0.0124578	0.295127	5.57108e-05	0	0	0	0.0033261	0	0.291459	0.00661351	0.00476602
ERR260181	Type2 diabetes	0	0.114269	0.379238	0.0347655	0.000494267	0.127727	0.000445024	0.0101082	0	0.261064	0	0.00625448	0.00252253	0.184576	0	1.59253	0.000355947	0	0.000311282	0.00453272	0	0	0.00430054	0.00597993	0.11993	0.213191	0	0	0	0.00356435	0	0.068331	0.405646	0	0	0.000784032	0.000884262	0.00197499	0	0.457652	0.0116751	0.0039674
ERR260182	Type2 diabetes	0	0.113378	0.299386	0.0433031	0	0.149014	0.00154292	0.00573387	0	0.291789	0.00242356	0.00451487	0.00392704	0.196393	0	1.30712	0.000525078	0	0.000100755	0.00430708	0.000147019	0	0.00574064	0.00718942	0.213625	0.225022	0.000728638	0	0	0.00214921	0	0.0514521	0.388597	0	0	0	0.000177259	0.0018573	0	0.455397	0.00928416	0.00796461
ERR260185	Type2 diabetes	0	0.21237	0.430904	0.0251091	0	0.239129	0	0.0114586	0	0.143915	0.000846073	0.0199831	0.00171801	0.26995	0	1.70958	0.000488334	0	0.000431358	0.00421508	0.000373792	0	0.0100769	0.00806519	0.211057	0.334391	0.00245022	0	0	0.000445661	0	0.0496489	0.497308	0	0	0.000102586	0.000896255	0.00156983	0	0.302733	0.0123355	0.0137287
ERR260186	Type2 diabetes	0	0.168587	0.243551	0.0155424	0	0.139154	0	0.00661575	0	0.185721	0	0.00495834	0.00166165	0.160616	0.0178943	1.23475	0.000615073	0	0.000178305	0.00267408	0.0166859	0	0.00553716	0.00387284	0.149313	0.179221	0.000382069	0	0	0.00243984	8.41892e-05	0.0197569	0.30836	0	0	0	0.000543556	0.00139403	0	0.330504	0.0052265	0.00582095
ERR260188	Type2 diabetes	0.000174865	0.0685416	0.28022	0.0054017	0	0.0778736	0	0.00375457	0	0.188599	0	0.00425863	0.00105271	0.163305	0.00156911	1.09468	0.000160045	0	9.20115e-05	0.00345748	0.00105249	0	0.00370072	0.00751733	0.0804303	0.209029	0.00105912	0	0	0.00529283	0	0.0081824	0.218323	0	0	0	0.000734466	0.00212981	0	0.334264	0.00226492	0.00278232
ERR260190	Type2 diabetes	0	0.165153	0.445079	0.0847126	0	0.215856	0.00807312	0.0119577	0	0.125234	0.0160434	0.0024544	0.00260876	0.260694	0.00460569	1.65194	0.000518488	0	0.000400108	0.00434313	0.00455266	0	0.0192561	0.0231943	0.2414	0.259236	0.000652332	0	0	0.00187029	0	0.0432261	0.601995	0	0	0.00010892	0.00293222	0.002282	0	0.263272	0.00645529	0.00708473
ERR260191	Type2 diabetes	0	0.169961	0.251937	0.0128455	0.000136051	0.195511	0.00143223	0.00681024	0	0.0559624	0.000831967	0.00548243	0.00119433	0.211408	0	1.51425	0.000625894	0	0.000274257	0.0040527	0	0	0.00413781	0.00480621	0.151767	0.260211	0.000374644	0	0	7.3864e-05	0	0.0144838	0.371073	0	0	0.000394729	0.000875883	0.000729003	0	0.189427	0.00757693	0.0045825
ERR260194	Type2 diabetes	0.000174331	0.197432	0.357648	0.0202072	0.000406665	0.219371	0.00527641	0.0107454	0	0.0968267	0.00748589	0.00597571	0.00195636	0.308195	0.0102845	1.57689	0.000779187	0.000105195	0	0.00728885	0.0138696	0	0.0148943	0.0167451	0.328271	0.320979	0.000526438	0	0	0.000259487	0	0.0227904	0.516525	0	0	0	0.00036779	0.00335871	0	0.263072	0.00789229	0.00715369
ERR260198	Type2 diabetes	0	0.171095	0.410113	0.041247	0.000156857	0.182938	0.00137326	0.00689897	0	0.0912887	0.00184512	0.00524749	0.00116905	0.225135	0	1.52368	0.00126358	0	0.000364534	0.00446487	0	0	0.00925073	0.00760386	0.101027	0.272232	0.000760953	0	0	0.000249773	0.000726183	0.0651921	0.40404	0	0	0	0.00111411	0.00136064	0	0.251036	0.00645197	0.00314537
ERR260201	Type2 diabetes	0	0.402832	0.505727	0.18198	0	0.326495	0.00107322	0.0141074	0	0.18899	0.00145111	0.0059414	0.00279741	0.366868	0.000492719	1.77866	0.000877999	0	0.000406636	0.00799905	0.000602709	0	0.00946969	0.0077566	0.160491	0.167333	0.00491518	0	0	0.000684791	0	0.0437735	0.700498	0	0	0	0.00380234	0.00128241	0	0.386643	0.0115731	0.00420714
ERR260263	Healthy	0	0.153816	0.276922	0.0139772	0.000432184	0.140297	0.000265007	0.0080244	0	0.157636	0	0.0034444	0.00087535	0.189617	0.00377653	1.46951	0.00157551	0	0.000275488	0.00250772	0.00371655	0	0.00723486	0.00545192	0.150886	0.170857	0.00108029	0	0	0.00135148	0	0.02193	0.418428	0	0	9.98188e-05	0.00033572	0.00199989	0	0.311024	0.00315855	0.00629897
ERR260264	Healthy	0.000179411	0.245042	0.213189	0.0198575	0	0.196575	0.000119607	0.0110562	0	0.236478	0	0.00356778	0.00145828	0.212776	0.0213888	1.48845	0.00147036	0	0.000284612	0.00209132	0.0200088	0	0.00918616	0.0106169	0.216335	0.140583	0.000751057	0	0	0.00152248	0.00601493	0.0523333	0.582428	0	0	0	0.00374622	0.00166025	0	0.378926	0.0062401	0.01497
ERR260265	Healthy	0	0.105196	0.435737	0.0093519	0.0123781	0.0800916	0.125073	0.00783773	0	0.615931	0.176538	0.00295486	0.0011817	0.34992	0	1.19677	0.0018476	0	0.000270961	0.00403365	0	0	0.158117	0.293191	0.727155	0.114569	0.000646127	0.000106254	0	0.00076022	0.000281311	0.201996	0.467476	0	0	9.79175e-05	0.000497967	0.00144876	0	0.534497	0.0046288	0.0169213
ERR2619707	Healthy	0.0001949	0.137564	0.252156	0.0259552	0.000689432	0.107808	0.00445214	0.00399662	0	0.157805	0.000952863	0.00166899	0.000780196	0.156556	0.000249842	0.918519	0.00017763	0	0	0.00137661	0.00132479	0	0.00530822	0.00523203	0.0849289	0.144236	0.00017148	0	0	0.000789602	9.7563e-05	0.00584094	0.300821	0	0	0	0.000389875	0.00116773	0	0.400028	0.00412764	0.00348537
ERR2619711	Healthy	0	0.0676858	0.177392	0.00790407	0.000257268	0.0415729	0.000703007	0.00975863	0	0.150786	0	0.0164325	0.00582938	0.161807	0.00303049	1.17454	0.000718195	0	8.29292e-05	0.00150334	0.00642946	0	0.0208766	0.00345552	0.104906	0.102096	0.000302067	0	0	8.76253e-05	0.000315574	0.0145248	0.332755	0	0	0	0.000836306	0.000167697	0	0.389661	0.00682566	0.00343491
ERR2619712	Healthy	0	0.0181293	0.237766	0.00971533	0.000149836	0.0497989	0.00103325	0.0030688	0	0.272032	0.00131009	0.00287524	0.00202333	0.134935	0.000433948	0.612386	0.000154262	0	0	0.000239738	0.000132704	0	0.00540151	0.00207217	0.0760428	0.114948	0.000160176	0	0	0.000686115	8.46298e-05	0.0056479	0.0970081	0	0	0	0.000182345	0.000207139	0	0.816318	0.00478352	0.00127722
ERR2619715	Healthy	0	0.0488699	0.242612	0.00353583	0.0137397	0.0737098	0.0237913	0.00384923	0	0.231288	0.0346819	0.00160265	0.000495459	0.130626	0.00146138	0.545971	0.001039	0	0	0.000920204	0.00417817	0	0.0362056	0.0424875	0.145593	0.0842827	7.70594e-05	0	0	0.000184479	0.000107413	0.0401315	0.184972	0.000288341	0	0	0.000341548	0.000199307	0	0.837897	0.00522445	0.00524059
ERR2619716	Healthy	0	0.103323	0.188029	0.00930731	0.000872872	0.0604375	0.00122497	0.00427581	0	0.212831	0.0040357	0.00139406	0.00165082	0.107982	0.000421956	0.815561	0.000460857	0	0	0.00174579	0.000216383	0	0.0111744	0.00843966	0.0842957	0.107098	0.00223019	0	0	0.00770025	0.0034554	0.0118117	0.189983	0	0	0	0	0.000201415	0	0.617178	0.00501888	0.0148844
ERR2619717	Healthy	0.000210836	0.0642894	0.361231	0.0355599	0.000552914	0.0952529	0.0107456	0.00353279	0	0.177612	0.0142996	0.0106244	0.000844564	0.179724	0.0545945	0.607853	0.000576462	0	0	0.00134041	0.0982273	0	0.0169686	0.0368508	0.281512	0.122755	0.00175722	0	0	0.0158681	0.00101677	0.0200342	0.186301	0	0	0	0	0.00113867	0	0.477244	0.0028797	0.00585694
ERR2619718	Healthy	0	0.00638449	0.182315	0.00375007	0.00329371	0.00550523	0.00132628	0.00140953	0	0.328688	0.000293156	0.000772716	0.00202116	0.0513941	0	0.108239	0	0	0	0.000195304	0.000144184	0	0.00367303	0.00178938	0.0625918	0.0840066	0.000854051	0	0	0.000731581	0	0.00326059	0.0335853	0	0	0	0	0	0	1.09838	0.00154354	0.00108478
ERR2619720	Healthy	0	0.0310106	0.0915352	0.00269704	0	0.17528	0.00122845	0.00172121	0	0.337544	0.00144896	0.000621177	0.00502893	0.0602466	0	0.337033	0.000163694	0	9.60991e-05	0.000630833	0.00140681	0	0.00685912	0.00303624	0.0535327	0.0582737	0.000583856	0	0	0.00103599	0.000207385	0.00790159	0.111457	0	0	0	0.000358859	0	0	1.04568	0.0043332	0.00477886
ERR2619721	Healthy	0	0.157317	0.17969	0.0107892	0.000158872	0.0881641	0.0194013	0.00876365	0	0.181039	0.0265289	0.00470682	0.000175129	0.18674	0.00446916	1.11335	0.000317744	0	0	0.00104501	0.0296585	0	0.0234485	0.0333574	0.211783	0.138505	0.000207453	0	0	0	0	0.0294196	0.370577	0	0	0.000100407	0.00431773	0.00378575	0	0.461339	0.00449798	0.00855696
ERR2619724	Healthy	0.000154685	0.065208	0.204244	0.00516974	0.000169603	0.0456531	0.0196486	0.00572434	0	0.120165	0.0344152	0.00166248	0.000158726	0.135725	0.00356922	1.06971	0.000140978	0	8.13931e-05	0.00426031	0.00789135	0	0.0237075	0.037404	0.163694	0.126925	0.000788975	0	0	8.94561e-05	0	0.027249	0.250086	0	0	8.90983e-05	0.00113939	0.000897055	0	0.272437	0.00305801	0.00905444
ERR2619725	Healthy	0	0.0295436	0.234512	0.00647131	0.000126271	0.0239938	0.0120104	0.002968	0	0.151778	0.0100675	0.00315639	0.000435697	0.119838	0.00147778	0.879141	0	0	0	0.00158047	0.00279961	0	0.0139884	0.0213501	0.0849784	0.103827	0.00306588	0	0	0.00574555	0.000215245	0.0157868	0.13159	0	0	0	0.000450687	0.000411633	0	0.39514	0.00393698	0.00253017
ERR2619726	Healthy	0	0.0433036	0.220981	0.0028658	0.0636313	0.0286404	0.0282937	0.00722904	0	0.190417	0.0388521	0.0100305	0	0.202167	0.00729955	1.05522	0.000682864	0.000277042	0	0.00158749	0.0255639	0	0.0903999	0.0565368	0.307567	0.11281	0.000163062	0	0	0.00191119	7.49253e-05	0.0805254	0.512044	0	0	8.6314e-05	0.00215755	0.00177208	0	0.412532	0.0073916	0.00861909
ERR2619728	Healthy	0	0.0140465	0.108253	0.00606447	0.000816547	0.0224038	0.00679826	0.00371163	0	0.528862	0.0113353	0.00123453	0.00862097	0.105034	0	0.395809	0.000173813	0	0	0.00168314	0	0	0.0245465	0.01583	0.111678	0.0806329	0.000989996	0	0	0.0047245	0	0.0219599	0.0951583	0	0	0	0	7.69257e-05	0	0.940166	0.00320538	0.00473372
ERR2619730	Healthy	0	0.143935	0.271334	0.00404861	0.000139165	0.0777398	0.00192689	0.0101528	0	0.21484	0.00257509	0.00903992	0.000696361	0.187486	0.00312192	0.933209	0.000630254	0	0	0.00214963	0.00500642	0	0.00440777	0.00458064	0.0647375	0.11434	0	0	0	0.000100871	0.000435394	0.0104997	0.332888	0	0	0	0.000181082	0.00102163	0	0.570987	0.00424344	0.0126629
ERR2619731	Healthy	0.000180571	0.0327722	0.210182	0.00578362	0	0.0264069	0.00047113	0.00430233	0	0.219023	0.00112387	0.00317393	0.000318093	0.128587	0.00128275	0.878226	0	0	8.90581e-05	0.00117972	0.0027077	0	0.00368351	0.00267615	0.0839651	0.172807	0.000728239	0	0	0.00125592	0.000219659	0.00467354	0.196883	0	0	0	0.000341941	0.000608538	0	0.521193	0.00319091	0.00279093
ERR2619732	Healthy	0	0.0429808	0.116894	0.00902818	0.000396639	0.0202482	0.000216615	0.00291358	0	0.245999	0.00079628	0.00382266	0.000769559	0.131034	0.000202613	0.786877	0.000433376	0	0.000254778	0.00134099	0.000914874	0	0.00655607	0.000740875	0.052865	0.0904589	0.00117974	0	0	0.000640459	0.000261308	0.00481668	0.197437	0	0	0	0.000163351	0.000528519	0	0.535854	0.00562495	0.0116425
ERR2619733	Healthy	0	0.0103443	0.138302	0.00578999	0.0207739	0.0143573	0.0219717	0.00256382	0	0.553366	0.0407029	0.000811194	0.00270034	0.147366	0	0.404104	0.000309777	0	0	0.00113916	0	0	0.0234023	0.0272345	0.119953	0.102636	0.000854652	0	0	0.00177028	8.54683e-05	0.0190577	0.0842138	0	0	0	0	0.000411301	0	1.04094	0.00350198	0.0047718
ERR2619734	Healthy	0	0.0514857	0.236062	0.00639907	0.00293792	0.0310421	0.0049568	0.00612205	0	0.195847	0.00571682	0.00754886	0.00452407	0.137504	0.00145209	0.892664	0.000587547	0	0	0.00148586	0.00109859	0	0.0100736	0.00592003	0.0857368	0.0867515	0.000246068	0.000101758	0	0.00111625	0.00186109	0.0170034	0.235202	0	7.21442e-05	0	0.000174333	0.00137402	0	0.612411	0.00381965	0.00262679
ERR2619735	Healthy	0	0.136721	0.291783	0.0103017	0	0.0817065	0.0110814	0.0146337	0	0.226126	0.0234051	0.00896106	0.000876276	0.229414	0.00654363	1.38898	0.000966291	0	9.45789e-05	0.00186215	0.0103109	0	0.0156063	0.0243217	0.164252	0.105237	0.000461824	0	0	0.000659476	0.00290758	0.0600345	0.606789	0	0	0	0.000536801	0.0019367	0	0.374182	0.00469315	0.00707866
ERR2619736	Healthy	0	0.0368579	0.298985	0.00632195	0	0.0315331	0.0357401	0.00440234	0	0.380497	0.0617238	0.0128935	0.00207361	0.213504	0.00371724	0.766458	0.000933429	0	0	0.00162663	0.00826321	0.000111145	0.0316231	0.0655261	0.190428	0.0945293	0.000305909	0	0	7.35418e-05	0.00110847	0.0360075	0.191244	0	0	0	0.000183763	0.00093556	0	0.653786	0.00769272	0.00403377
ERR2619737	Healthy	0	0.0901638	0.204647	0.00867235	0.000265685	0.048176	0.00671433	0.0103039	0	0.276559	0.0066101	0.014453	0.00881138	0.203638	0.00271519	1.31095	0	0	0	0.00160333	0.0112831	0	0.0423695	0.00997566	0.147185	0.12102	6.76589e-05	0	0	0.000327947	0.000101174	0.0390133	0.402045	0	0	8.70286e-05	0	0.000464967	0	0.548665	0.00542041	0.010665
ERR2619738	Healthy	0	0.120189	0.21591	0.012682	0.0259048	0.115471	0.0116827	0.0101221	0	0.202651	0.0181979	0.0157471	0.00050474	0.203677	0.00148408	1.24126	0.000614489	0	0	0.00257295	0.0130658	0	0.029361	0.0193496	0.144078	0.155488	0.000980857	0	0	0.00527149	0.000828583	0.02945	0.348989	0	0	0	0.00138692	0.00169272	0	0.42252	0.00666737	0.00971701
ERR2619741	Healthy	0	0.0704184	0.24127	0.0138931	0.0106895	0.0707349	0.00708568	0.00674145	0	0.145969	0.0104261	0.0113244	0.00727334	0.168962	0.0041185	0.870185	0.000666049	0	0	0.00216779	0.00744852	0	0.0212376	0.00997008	0.138344	0.119759	0.00340848	0	0	0.00458729	0	0.0220584	0.222911	0	0	0	0	0.00168361	0	0.28171	0.0039889	0.00657463
ERR2619743	Healthy	0	0.0884595	0.158555	0.00352672	0	0.0735228	0.00139515	0.00589907	0	0.0441747	0.000724906	0.000471854	0.000859649	0.130243	0.00540486	1.07234	0.000265014	0	0	0.0018492	0.009327	0	0.00262933	0.00242607	0.078667	0.0851634	6.50189e-05	0	0	0.000997788	7.28634e-05	0.00326088	0.362629	0	0	0	0.000466823	0.00110374	0	0.268097	0.0056867	0.00549775
ERR2619746	Healthy	0	0.0377044	0.290977	0.0372608	0.000626344	0.0314405	0.0848778	0.00515154	0	0.749851	0.140399	0.00164855	0.00257144	0.201349	0.000218076	0.545706	0.000155046	0	0	0.00144196	0.00120041	0	0.0955338	0.165507	0.482652	0.0837456	0.00148523	0	0	0.00373406	8.52572e-05	0.107425	0.116084	0	0	0.000195847	0	0.00117539	0	0.702691	0.00387473	0.000332523
ERR2619747	Healthy	0.00014756	0.0778301	0.17342	0.00573327	0.000531908	0.0507257	0.0119597	0.00565368	0	0.174822	0.0200863	0.00601877	0.000733884	0.15802	0.0107749	0.936137	0.00201728	0	0	0.0021376	0.0243932	0	0.0206573	0.0245912	0.190961	0.12121	0.00257363	0	0	0.00527028	0.000171273	0.0284732	0.272051	0	0	0	0.000466177	0.00088151	0	0.482189	0.00415814	0.00392908
ERR2619748	Healthy	0	0.00479133	0.0915606	0.00657461	0.00206039	0.0333323	0.0107725	0.00225496	0	0.713338	0.02179	0	0.00353155	0.095633	0	0.300507	0	0	0	0.000659346	0	0	0.0230204	0.0450366	0.142382	0.0758119	0.00670491	0	0	0.0369526	0.000998845	0.0187274	0.042098	0	0	0	0.000188369	0.000250632	0	1.38779	0.00555088	0.00527875
ERR2619749	Healthy	0	0.0142868	1.37411	0.187131	0.00228323	0.0194834	0.476549	0.00402263	0	1.80279	0.84608	0.00609111	0.00147004	0.98278	0.00497188	0.223419	0.00101067	0	0	0.00750227	0.0113517	0.000120342	0.258898	0.74722	1.36358	0.0649772	0.00246016	0.000116138	0	0.00244171	0.000309661	0.285989	0.315891	0	0	0.000103754	0	0.00421987	0	1.16091	0.0134246	0.00954973
ERR2619750	Healthy	0	0.0625286	0.230635	0.055379	0	0.109728	0.0206521	0.00713934	0	0.284739	0.0307214	0.00503254	0.00226692	0.226758	0.00196142	0.840469	0.00052368	0	0	0.00148713	0.0032067	0	0.0230647	0.0331055	0.233457	0.180811	0.000680533	0	0	0.00154046	0	0.0240616	0.261919	0	0	0	0	0.00293941	0	0.701407	0.00612971	0.00624853
ERR2619751	Healthy	0	0.0511193	0.176547	0.00530548	0.000140036	0.0409286	0.00305855	0.00657251	0	0.059826	0.00389763	0.00685247	0.000413389	0.1342	0.00603278	0.822224	0.000378452	0	0	0.00166123	0.013407	0	0.00397856	0.00767097	0.0905135	0.0849236	0.000603568	0	0	0.000316361	0	0.00412714	0.301826	0	0	7.95152e-05	0.000697881	0.00611837	0	0.266445	0.00337309	0.00595632
ERR2619754	Healthy	0	0.0237029	0.114332	0.00517766	0.00116719	0.0202746	0.00533096	0.00280846	0	0.151099	0.0119602	0.00226083	0.00162939	0.12371	0.00420786	0.779373	0	0	0	0.00152842	0.0138211	0	0.0124424	0.0120842	0.0923349	0.11842	0.00110761	0	0	0.00362779	0.00183776	0.0136322	0.171721	0	0	0	0.000314943	0.00132335	0	0.44763	0.00247198	0.0037436
ERR2619756	Healthy	0	0.00881095	0.0706185	0.00371098	0	0.0146897	0.00773663	0.00237463	0	0.498692	0.0127671	0.000424132	0.00330951	0.088998	0	0.288751	0	0	0	0.000408541	0	0	0.0272146	0.0187587	0.132747	0.0893786	0.0113362	0	0	0.0212295	0.00280039	0.0204924	0.0700417	0	0	0	0	0	0	1.28956	0.00412415	0.000644396
ERR2619758	Healthy	0	0.00516861	0.474059	0.00121783	0.00122013	0.0135284	0.120496	0.00219387	0	0.909228	0.221134	0.000813512	0.00332225	0.276196	0	0.301266	0	0	0	0.00381629	0	0	0.0455043	0.179783	0.316206	0.077973	0.00137717	0	0	0.00581559	0	0.0540531	0.133132	0	0	0	0	0.0014785	0	1.34358	0.00679136	0.00211064
ERR2619759	Healthy	0	0.00804828	0.259459	0.0118877	0.000387637	0.00912868	0.0928736	0.00186425	0	0.91049	0.151533	0.000198097	0.0028129	0.241101	0	0.187151	0	0	0	0.00240794	0	0.000124202	0.0188611	0.133857	0.21187	0.0659477	0.00115957	0	0	0.00394752	0.000226782	0.0182336	0.0929042	0	0	0	0	0.001992	0	1.43435	0.00549325	0.00701591
ERR2619760	Healthy	0	0.0753005	0.16722	0.00461725	0	0.0394065	0.0125378	0.00495681	0	0.344718	0.0140611	0.0013953	0.00102052	0.122979	0	0.846529	0.000776317	0.000104808	0	0.00198408	0.00593101	0	0.0152934	0.0198089	0.104103	0.0754094	0.000387462	0	0	0.000586593	0	0.0196485	0.22211	0	0	0	0.00105066	0.000842309	0	0.73898	0.00401962	0.00842528
ERR2619762	Healthy	0	0.00373921	0.261985	0.00119015	0.000148853	0.165991	0.010779	0.0072623	0	0.625033	0.0221921	0	0.00470823	0.125395	0	0.972997	0	0	9.9976e-05	0.00144658	0	0	0.0313082	0.216509	0.336589	0.191027	0.00441574	0	0	0.0818771	0.0122752	0.0345784	0.104801	0	0	0	0	0.00273249	0	0.868441	0.00722779	0.000960473
ERR2726407	Healthy	0	0.0699193	0.380188	0.0322219	0	0.0805412	0.000672924	0.00488194	0	0.148738	0.00022185	0.00423329	0.00232922	0.153938	0.000653699	1.24905	0.0014025	0	0.000916999	0.0102665	0	0	0.0160683	0.011748	0.0708568	0.3013	0.000906103	0	0	0.00431962	0.00379129	0.0634249	0.16978	0	0	9.79096e-05	0	0.00244785	0	0.417725	0.00996606	0.00938269
ERR2726411	Colorectal cancer	0	0.0313523	0.402171	0.120855	0.00820172	0.0603692	0.00507058	0.00436965	0	0.520119	0.00694082	0.00677463	0.0149074	0.251409	0	1.21603	0.00193585	0	0.000763413	0.00429734	0.000138215	0	0.0597047	0.0285029	0.215937	0.15102	0.00141104	0	0	0.00897046	0.00114325	0.431213	0.313513	0	0	0.000102914	0.000189917	0.00477939	0	0.831214	0.0111658	0.0119214
ERR2726415	Colorectal cancer	0.000156047	0.161206	0.205042	0.0104512	0.00102352	0.0636085	0.0027779	0.0121109	0	0.181677	0.00115047	0.00306339	0.00123552	0.238692	0.00700129	1.78457	0.000853924	0	8.38462e-05	0.00391245	0.041106	0	0.00454904	0.00457088	0.149033	0.164059	0.000998009	0	0	0.000734783	0.00111725	0.0601259	0.708886	0	0	0.000179766	0.00475783	0.00264232	0	0.374812	0.0055473	0.00879728
ERR2726419	Healthy	0.000252253	0.215924	0.353825	0.0204567	0	0.120537	0.00821107	0.0438929	0	0.390818	0	0.0204395	0.00688038	0.531318	0	3.05014	0.000442381	0	0.000673872	0.0112453	0	0	0.0488535	0.03297	0.253828	0.252994	0.00255246	0	0	0.000269424	0	0.0600703	1.07794	0	0	0	0.00051084	0.0145125	0	0.78014	0.0183216	0.0160057
ERR2726423	Colorectal cancer	0.000453649	0.250975	0.190744	0.014369	0.000263436	0.143567	0.00100781	0.0130142	0	0.243895	0.00206085	0.00530002	0.00360788	0.204982	0.00723275	1.39093	0.00251247	0	0.000930721	0.00296376	0.0142446	0	0.013411	0.00795769	0.185892	0.150867	0.00111329	0	0	0.00335508	0.000167983	0.0493839	0.56093	0	0	0	0.00121029	0.0028155	0	0.398078	0.00505619	0.0182831
ERR2726437	Colorectal cancer	0.000440724	0.134181	0.256741	0.0135725	0	0.101211	0.00135652	0.0112702	0	0.170905	0.000241309	0.00508479	0.00336064	0.226659	0.00772117	1.50582	0.00120615	0	0.000154602	0.00420274	0.019912	0	0.00665375	0.00418939	0.182711	0.165709	0.00754854	0	0	0.000780717	0.000963038	0.0318377	0.559766	0	0	0.000169238	0.00126668	0.000505044	0	0.33478	0.00332486	0.010625
ERR2726445	Healthy	0	0.0679193	0.140919	0.00807335	0.0077012	0.0620605	0.000886133	0.00540524	0	0.219086	0.00230741	0.0053197	0.00419112	0.159122	0.00130457	0.793684	0.000132502	0	0	0.0043606	0.00186348	0	0.0172643	0.00758787	0.146064	0.248819	0.000748791	0	0	0.00176203	0.000193563	0.00964901	0.173718	0	0	8.37412e-05	0.000156623	0.00361372	0	0.43574	0.00499019	0.0102847
ERR2726448	Colorectal cancer	0	0.0227019	0.774716	0.0481793	0.000285494	0.768787	0.00288859	0.0241791	0	0.123245	0.00585223	0.000942218	0.00114123	0.303946	0	1.7139	0.000438099	0	0.000349006	0.00299957	0	0	0.0219999	0.0297094	0.136427	0.259584	0.00676121	0	0	0.0254183	0	0.0882983	0.803033	0	0	0	0	0.00339495	0	0.30173	0.00450228	0.00346499
ERR2726451	Healthy	0.000500822	0.0743934	0.304291	0.0169942	0.000682624	0.0600978	0.00393785	0.0080766	0	0.352089	0.00369809	0.0046633	0.0117272	0.24154	0.00759921	1.54162	0.00679525	0	0.00208715	0.00755707	0.0258353	0	0.0117029	0.0124302	0.198124	0.251072	0.000288004	0	0	0.00170282	0.000906544	0.0954032	0.443591	0	0	0	0.00124272	0.00597609	0	0.57986	0.0118295	0.027163
ERR2726452	Healthy	0.000548658	0.10155	0.466338	0.0364874	0.000437829	0.121957	0.0139472	0.00963122	0	0.482128	0.0155078	0.0143921	0.00613125	0.455356	0	2.11487	0.00132186	0	0.00127101	0.0167556	0	0	0.0631433	0.0642896	0.53573	0.421527	0.00293244	0.000409993	0	0.00268917	0.000600253	0.081322	0.615555	0	0	0.000103849	0	0.0171467	0	0.811003	0.0142867	0.0237732
ERR2726453	Colorectal cancer	0	0.0401727	0.129678	0.0136752	0	0.0341374	0	0.00356534	0.000168146	0.522946	0	0.00780478	0.00438193	0.146378	0	0.738286	0.00096376	0.00010698	0.000369238	0.00214548	0	0	0.00693665	0.00705919	0.142592	0.152879	0.000377436	0	0	0.000449062	0.000174201	0.0259138	0.174904	0	0	0	0.000157549	0.000349896	0	0.920233	0.00538629	0.00914438
ERR2726463	Colorectal cancer	0	0.0382055	0.184943	0.00887094	0.000410011	0.0350311	0.00274713	0.00420979	0	0.384346	0.00455248	0.00271267	0.00715997	0.14706	0	1.30385	0.00513683	0	0.00266787	0.00566469	0.000157155	0	0.0224723	0.0217395	0.110145	0.203548	0.00233218	0.000152451	0	0.00347173	0	0.180842	0.337187	0	0	0	0.000610842	0.00305789	0	0.678378	0.0118607	0.0145217
ERR2726467	Colorectal cancer	0.000176917	0.0975745	0.21166	0.020929	0.000153179	0.0710014	0.000812569	0.00903459	0	0.270207	0.000797632	0.00329567	0.00463705	0.204005	0	1.68218	0.00263196	0	0.00100252	0.00346628	0.003049	0	0.00754073	0.00658771	0.109642	0.250347	0.000698273	0	0	0.00286902	0.00245679	0.0707428	0.501393	0	0	0.000681565	0.00176222	0.000693984	0	0.454864	0.00744596	0.0170399
ERR2726476	Colorectal cancer	0.00030251	0.0455511	0.163366	0.00838644	0	0.0350745	0.000362967	0.00639962	0	0.175137	0.000485249	0.0014791	0.00162048	0.169546	0	1.37048	0	0	0.000431361	0.00415938	0	0	0.013678	0.0112617	0.15435	0.191399	0.00106704	0	0	0.00287923	0.000646514	0.127009	0.125502	0	0	0	0	0.00193338	0.000196755	0.491414	0.00700764	0.00362679
ERR2726480	Colorectal cancer	0	0.178243	0.353197	0.0100891	0	0.108374	0.000652729	0.0152022	0	0.236836	0	0.00806382	0.00299842	0.212966	0	1.69554	0.00100645	0	0.000334234	0.00422012	0	0	0.0071094	0.00388922	0.167095	0.179871	0.00211826	0	0	0.000158624	0	0.0511575	0.66194	0	0	0.00054283	0.000582551	0.00377258	0	0.439198	0.00560845	0.0119818
ERR2726489	Colorectal cancer	0	0.044338	0.274977	0.0363811	0.000624511	0.0697887	0	0.00673898	0	0.500577	0	0.00324088	0.00493496	0.171392	0	1.14579	0.000808472	0	0.000758113	0.00472823	0	0	0.00819056	0.00552797	0.0860037	0.177769	0	0	0	0.00245207	0	0.0615426	0.312749	0	0	0	0	0.00303193	0	0.690254	0.00792864	0.030488
ERR2726494	Colorectal cancer	0	0.24166	0.20238	0.00729479	0	0.129153	0.000208999	0.0202669	0	0.205395	0.000212614	0.0244833	0.00245548	0.27755	0.00501566	2.19781	0.000849397	0	0.000248175	0.00237389	0.0128826	0	0.00201251	0.00166314	0.112842	0.169253	0.000207692	0	0	0.000134952	0	0.0293075	0.732645	0	0	0	0.0018635	0.0012121	0	0.397086	0.00560451	0.00682397
ERR2726499	Healthy	0	0.035495	0.257644	0.00840073	0.000270096	0.030615	0.00121917	0.00259825	0	0.104134	0	0.0042309	0.00184158	0.145425	0	1.24502	0.000763621	0	0.00109074	0.00961554	0	0	0.00699106	0.00849126	0.0307873	0.325773	0.00201162	0	0	0.00296364	0.00033397	0.0516651	0.131103	0	0	9.61542e-05	0	0.00227685	0	0.419111	0.0137329	0.00301732
ERR2726506	Healthy	0	0.0673005	0.244097	0.00697838	0	0.0909195	0	0.00662081	0	0.0968216	0	0.00336966	0.00537856	0.162649	0	1.29939	0.00172686	0	0.000860281	0.00789386	0	0	0.00600022	0.00590376	0.0637465	0.420893	0.00234421	0	0	0.00333058	0	0.0535868	0.245357	0	0	9.8942e-05	0.000157551	0.000202198	0	0.416397	0.010463	0.0151231
ERR2726507	Colorectal cancer	0	0.135155	0.153997	0.00944475	0	0.0752692	0.000495955	0.0132241	0	0.736455	0	0.0108913	0.00381907	0.295691	0.000569754	1.89309	0.000811872	0	0.000235604	0.00251145	0.000174235	0	0.0278522	0.0175728	0.222314	0.228382	0.00145457	0	0	0.000489592	0	0.0557569	0.455975	0	0	0	0.000469084	0.00446174	0	0.958182	0.0136747	0.0126672
ERR2726513	Colorectal cancer	0	0.00591652	0.477642	0.0865469	0	0.0868657	0.0294822	0.0049686	0	1.07762	0.037039	0.00650451	0.00272668	0.407493	0	1.74984	0.0046419	0.000130183	0.00302924	0.00805936	0	0	0.097246	0.0837615	0.659874	0.290447	0.0305853	0	0	0.00172633	0	0.209809	0.622078	0	0	0	0.00176155	0.00504856	0.000262992	1.57338	0.0126344	0.052979
ERR2726518	Colorectal cancer	0	0.389926	0.205088	0.0160629	0.000552494	0.197431	0.00162714	0.0301086	0	0.308689	0.000969924	0.0214088	0.00485984	0.445412	0	2.89524	0.00191929	0	0.000894497	0.00668697	0.000329773	0	0.036089	0.016229	0.296641	0.217121	0.00258466	0	0	0.000272013	0	0.10328	0.9034	0	0	0	0.000899703	0.00797994	0	0.617801	0.00748177	0.00894586
ERR2726522	Colorectal cancer	0.000186461	0.223349	0.331286	0.0145216	0.000362957	0.147502	0.0064376	0.0160912	0	0.462067	0.00538674	0.00973519	0.00301892	0.271359	0.000228512	2.03058	0.00228346	0	0.00114247	0.00509214	0.000979091	0	0.0247253	0.026169	0.206366	0.187583	0.000282288	0	0	0.000940736	0.000116856	0.159218	0.628247	0	0	0.000102678	0.000185562	0.00538467	0	0.705635	0.00786741	0.0166177
ERR2726527	Colorectal cancer	0.000157242	0.0697752	0.177134	0.00641352	0.000269615	0.0476012	0.00131878	0.00390314	0	0.376817	0.000258284	0.0012202	0.00358882	0.146493	0.00282196	1.01798	0.0034534	0	0.000910128	0.00427461	0.00477219	0	0.0116694	0.00343838	0.124627	0.156844	0.000956405	0	0	0.00129907	0	0.0737201	0.343914	0	0	0	0	0.0039383	0	0.598719	0.00897421	0.00907533
ERR2726531	Healthy	0	0.0396122	0.186827	0.0917698	0.00027943	0.0452579	0.0008552	0.00402563	0	0.242868	0.000483	0.00478391	0.00818062	0.220032	0	1.49979	0.00209954	0	0.00142011	0.00649173	0	0	0.0491699	0.00603877	0.157605	0.271772	0.00130602	0	0	0.00439859	0.000493545	0.0582123	0.20207	0	0	0	0	0.000609366	0	0.555239	0.00840264	0.0196313
ERR2726532	Healthy	0	0.0563428	0.262401	0.00879209	0.00032999	0.0515621	0.00091646	0.00440186	0	0.279887	0	0.00466155	0.00430508	0.229359	0	1.63013	0.0035006	0	0.00400074	0.00963758	0	0	0.017463	0.0148462	0.0884302	0.398692	0.000241219	0	0	0.00248776	0	0.106421	0.323067	0	0	0	0.000936592	0.00698898	0	0.66383	0.0075779	0.0221871
ERR2855788	Schizophrenia	0.000217385	0.0238451	0.232846	0.0146382	0.000373713	0.0485561	0.00666211	0.00352885	0	0.55843	0.00656899	0.0117132	0.00558442	0.211986	0	1.22259	0.00249357	0	0.00374335	0.00399228	0	0	0.0918419	0.0918387	0.262093	0.352489	0.000754439	0	0	0.0093771	0.00523768	0.250534	0.17941	0	0	0.00277326	0.00171164	0.00328069	0	1.08666	0.0178517	0.0209202
ERR2855789	Healthy	0.00493781	0.0217482	0.240083	0.0206125	0.000434614	0.0260046	0.00320472	0.00104052	0	0.836975	0.00295562	0.00347261	0.020407	0.224866	0	1.57958	0.00285347	0	0.0050586	0.00819064	0	0	0.0305479	0.00544124	0.248561	0.299093	0	0	0	0.00976803	0	0.382231	0.345565	0	0	0	0	0.00454228	0	1.37064	0.02193	0.0374614
ERR2855790	Healthy	0.000176301	0.0302878	0.35004	0.0137831	0.000365197	0.037045	0.0146425	0.00284634	0	0.69848	0.014847	0.0114409	0.014844	0.204849	0	1.38314	0.00922484	0	0.00532344	0.0129398	0	0	0.0300251	0.0270263	0.148983	0.295068	0.00141121	0.000156044	0	0.00825951	0	0.212835	0.349695	0	0	0	0.000216749	0.0160857	0	1.08904	0.0222521	0.0201244
ERR2855791	Schizophrenia	0	0.0148505	0.36973	0.0194978	0.000142847	0.337056	0.0206232	0.0187465	0	0.547554	0.0295172	0.00167297	0.00142482	0.34298	0	1.76094	0.00215392	0	0.000674247	0.0072243	0	9.1858e-05	0.122894	0.342131	0.424044	0.345006	0.000679333	0	0	0.192036	0.000362625	0.230379	0.220016	0	0	0.000543659	0.00170907	0.0015305	0	0.899531	0.0172103	0.0769642
ERR2855793	Schizophrenia	0	0.00449737	0.0887652	0.000559264	0	0.0044872	0.00142425	0.000470711	0	1.0656	0.002783	0.00194303	0.0290551	0.15349	0	0.589929	0.000995821	0	0.00245485	0.00406314	0	0	0.0292107	0.00809822	0.0837388	0.224698	0.00270712	0	0	0.00551151	0.000653835	0.128287	0.162678	0	0	0.00212628	0.00217406	0.00110557	0	1.46063	0.00327359	0.00595577
ERR2855795	Schizophrenia	0.00160107	0.0125242	0.173009	0.0305486	0	0.0453978	0.0441192	0.00238667	0	0.820197	0.029975	0.00065303	0.00425311	0.189657	0	1.06274	0.00314033	0	0.0017886	0.0145122	0.000141283	0	0.0336295	0.0820757	0.166352	0.219138	0.0016493	0	0	0.0206564	0.00606393	0.522337	0.0950901	0	0	0.000103796	0	0.00258912	0	1.21921	0.012068	0.00825863
ERR2855796	Schizophrenia	0.000789185	0.0045356	0.130376	0.0124311	0	0.00462742	0.0302636	0.000660765	0	0.979169	0.0378682	0.00353933	0.0123127	0.186941	0	0.333795	0.00033238	0	0.000296917	0.00745473	0	0	0.0380668	0.0676435	0.345834	0.306111	0	0	0	0.00134347	0.000119337	0.0514972	0.109241	0	0	0.00367439	0.00347443	0.00128774	0	1.44761	0.00304517	0.00840145
ERR2855797	Schizophrenia	0	0.000322382	0.256492	0.00302982	0.000238253	0.031618	0.0150823	0.000142833	0	0.997651	0.0190244	0	0.0120311	0.239079	0	1.84067	0.0140385	0	0.00528041	0.0107171	0	0	0.0166703	0.0625173	0.418753	0.262201	0.000392027	0.000409779	0	0.00649205	0	0.918057	0.542161	0	0	0.00655752	0.0055342	0.00438049	0	1.61313	0.0263711	0.330409
ERR2855798	Healthy	0.000811074	0.0526286	0.251391	0.00887571	0.000308488	0.0657601	0.0293498	0.00309127	0	0.603522	0.0251943	0.00234861	0.00503288	0.197008	0	1.10773	0.00122413	0	0.00268413	0.00868778	0	0	0.0154115	0.0331847	0.149041	0.306715	0.00103736	0	0	0.00719145	0.00085723	0.255488	0.174859	0	0	0.000109822	0	0.00286491	0	0.988945	0.01638	0.0116994
ERR2855799	Schizophrenia	0.00374586	0.0346803	0.174682	0.0240989	0.000533669	0.0503387	0.0114237	0.0019843	0	0.537989	0.00593724	0.00273709	0.0109004	0.110247	0	0.990327	0.00470798	0	0.00559301	0.00951302	0	0	0.0122294	0.0211049	0.0792274	0.348677	0.000748085	0	0	0.0153767	0.000144844	0.205959	0.148694	0	0	0.000246428	0.000988395	0.00203321	0.000301995	0.959009	0.021164	0.00647697
ERR2855800	Schizophrenia	0	0.00866779	0.265839	0.0196578	0	0.0213258	0.0070016	0.0017128	0	0.95015	0.00535074	0.0126286	0.0258232	0.231081	0	1.13464	0.00414019	0	0.00342712	0.00637276	0	0	0.0875894	0.05398	0.216678	0.317458	0	0	0	0.0034088	0.0241965	0.27685	0.266674	0	0	0.00169021	0.00185154	0.00452125	0	1.39579	0.0409997	0.0151549
ERR2855801	Schizophrenia	0	0.0113665	0.201562	0.00695115	0.000158916	0.0226479	0.0105431	0.00338326	0	0.617512	0.00783026	0.00170154	0.0061994	0.194579	0	1.36537	0.00594531	0	0.00355507	0.00540809	0	0	0.0174534	0.00949176	0.0929172	0.228001	0.000169722	0	0	0.00397494	0	0.311043	0.236005	0	0	0	0	0.00743445	0	1.09136	0.0146082	0.00391465
ERR2855802	Healthy	0	0.0132588	0.16589	0.011995	0.000901159	0.0393065	0.00274748	0.00160949	0	0.217923	0.00529121	0.00443371	0.00451164	0.154645	0	0.70171	0.00219726	0	0.00108146	0.010502	0	0	0.0227698	0.0248033	0.0937212	0.300003	0.0121917	0	0.000105192	0.0131917	0	0.096188	0.16734	0	0	0.00011501	0.000545554	0.00180848	0	1.23953	0.00922287	0.0110019
ERR2855803	Healthy	0	0.062216	0.235007	0.0262763	0	0.0881761	0.0035535	0.00420478	0	0.360589	0.00269531	0.00598212	0.00509174	0.189193	0	1.70619	0.00347388	0	0.00332141	0.011177	0	0	0.0248972	0.0205823	0.0924546	0.370859	0.00504082	0	0	0.00946179	0	0.145068	0.236669	0	0	0.00010908	0.00017187	0.00755795	0	0.744161	0.0119532	0.0107057
ERR2855804	Healthy	0	0.0471861	0.343906	0.100192	0.000227376	0.0821814	0.00878566	0.00822102	0	0.309106	0.00247946	0.00232547	0.0170317	0.238622	0	1.60634	0.0034763	0	0.00301834	0.0126005	0.000156399	0	0.0239141	0.00688956	0.0481091	0.312422	0.000262131	0	0	0.00286387	0	0.0724899	0.428522	0	0	0.000229802	0.000194089	0.00101394	0	0.766052	0.0120984	0.0136277
ERR2855805	Schizophrenia	0	0.0548719	0.132156	0.00508334	0.000188581	0.0368564	0.0048503	0.00394701	0	0.518208	0.00199284	0.00930956	0.00729535	0.148422	0.0025422	1.08604	0.0102515	0	0.00358446	0.00623575	0.00457347	0	0.0175479	0.0936309	0.0983686	0.211464	0.000703898	0	0	0.00204719	0.0703656	0.179287	0.212869	0	0	0	0	0.00776701	0	0.961228	0.0170803	0.0100317
ERR2855806	Schizophrenia	0.00263889	0.00286215	0.0447044	0.0798791	0	0.00883513	0.00673524	0.00148495	0	0.780133	0.00493746	0.000365797	0.00207308	0.194127	0	0.569271	0.000148659	0	8.70878e-05	0.00223174	8.60179e-05	0	0.00838707	0.00868618	0.390575	0.563479	8.05738e-05	0	0	0.0018947	0.000590644	0.0103192	0.0475391	0	0	0	0	0.000978952	0	0.985975	0.00197703	0.00703847
ERR2855807	Healthy	0	0.00536707	0.0948879	0.016155	0	0.0159067	0.00853461	0.00220386	0	0.886695	0.0106175	0.00288615	0.00404831	0.214241	0	1.53675	0.00450896	0	0.00853903	0.00264597	0	0	0.0542389	0.0690757	0.192297	0.259512	0	0	0	0.013456	0.0318711	0.241929	0.210024	0	0	0.000149083	0	0.00101124	0	1.87402	0.036224	0.0264561
ERR2855808	Schizophrenia	0	0.0206771	0.237252	0.0154086	0.00213862	0.0463796	0.0147215	0.00388072	0	0.532168	0.0112201	0.00138305	0.0197512	0.149923	0	0.979616	0.000171909	0	0.00443518	0.00800556	0	0	0.0234983	0.0412858	0.0914258	0.278076	0.000992943	0.000141307	0	0.0169195	0.0140185	0.12335	0.119229	0	0	0.00226713	0.00221577	0.00142684	0	0.954731	0.0272508	0.0148478
ERR2855809	Schizophrenia	0.000548781	0.0314972	0.301428	0.0101619	0.000153273	0.0213164	0.00231856	0.00340529	0	0.561718	0.00352888	0.00564213	0.00810196	0.229185	0	1.35475	0.00200849	0	0.00285942	0.00778599	0	0	0.0179519	0.0121754	0.136211	0.240801	0.00371047	0	0	0.00824977	0.000168921	0.101158	0.378002	0	0.000193888	9.70732e-05	0	0.00400021	0	0.935603	0.0128793	0.0384613
ERR2855810	Schizophrenia	0.000211868	0.00178384	0.0105637	0.000248011	0	0.00270748	0.000793203	0.000104232	0	1.08865	0.00029381	0.00019296	0.000382894	0.0646127	0	0.0625509	0.000179031	0	0.00020976	0.00261834	0	0	0.00421742	0.0030163	0.0560997	0.173487	0	0	0	0.000507869	0	0.00868077	0.0760664	0	0	0	0	0	0	1.65553	0.000291925	0.00247161
ERR2855811	Schizophrenia	0	0.00318705	0.0474506	0.00406792	0	0.00997651	0.00414479	0.000915668	0	0.939421	0.0011466	0.00094894	0.024615	0.0963685	0	0.265878	0.000171252	0	0.00020467	0.00316347	0	0	0.0157839	0.00460663	0.0586619	0.245243	0.000244424	0	0	0.000913257	0.00183195	0.0242185	0.0860526	0	0	0	0	0	0	1.58818	0.00100113	0.00667285
ERR2855812	Healthy	0	0.00840733	0.13885	0.00660844	0	0.00885763	0.0237694	0.000502001	0	0.813019	0.0288355	0.000473223	0.00162539	0.188378	0	1.21134	0.00257555	0	0.00785604	0.00396924	0	0	0.0423277	0.0448673	0.152131	0.236368	0	0	0	0.0120754	0.000233196	0.0956282	0.133445	0	0	0	0	0.00108461	0	1.50407	0.0175378	0.00673732
ERR2855813	Schizophrenia	0	0.0756928	0.538621	0.0348419	0.0010288	0.125848	0.0848214	0.00485796	0	0.44335	0.115293	0.00480814	0.00393407	0.382031	0	1.26361	0.00193594	0	0.000535848	0.0111093	0	0	0.0882903	0.158427	0.35557	0.357332	0.00135821	0	0	0.000698346	0.000182321	0.121623	0.316413	0	0	0.00112627	0.00180758	0.00214041	0	0.572112	0.0106631	0.00726781
ERR2855814	Healthy	0.000180482	0.0894156	0.261461	0.043608	0.000470774	0.141921	0.0128816	0.00745003	0	0.169978	0.0142483	0.00149022	0.00531987	0.242578	0	1.54837	0.000316515	0	0.00130167	0.0138378	0	0	0.0160269	0.0190226	0.052252	0.331129	0.00261892	0	0	0.0119752	0.00020631	0.0207725	0.198722	0	0	9.93857e-05	0.000153689	0.00349927	0	0.474488	0.00997859	0.00576977
ERR2855815	Schizophrenia	0.000368289	0.0137145	0.386181	0.0377924	0.000397613	0.0239068	0.0269285	0.00311436	0	0.754473	0.0262465	0.0184402	0.00472799	0.288931	0	1.41289	0.0022393	0	0.00349566	0.0102844	0	0	0.0771348	0.0728247	0.353717	0.309044	0.00848411	0	0	0.0169873	0.00061036	0.171678	0.351804	0	0	0	0	0.0108079	0	1.11818	0.00807849	0.0651654
ERR2855816	Healthy	0.000236755	0.00756953	0.0495665	0.000831792	0	0.00648271	0.0108572	0.0016396	0	1.21993	0.0028647	0.0033694	0.0242287	0.121699	0	0.413423	0.0014	0	0.0010877	0.00416099	0	0	0.0192916	0.00857675	0.132296	0.205656	0.0035825	0	0	0.00321025	0.000109695	0.070909	0.0967917	0	0	0	0	0.000987083	0	1.85292	0.00678742	0.0118839
ERR2855817	Schizophrenia	0	0.0409157	0.526571	0.0112038	0.000484449	0.0435174	0.0533573	0.004759	0	0.379236	0.055285	0.00291004	0.00528727	0.333748	0	1.32166	0.00307334	0	0.00116275	0.00711801	0	0	0.0216412	0.104253	0.165734	0.284358	0.00108756	0	0	0.017312	0.000118408	0.104298	0.399411	0	0	0.000310327	0.00130229	0.00181109	0	0.59889	0.0116082	0.0056543
ERR2855818	Schizophrenia	0	0.0230223	0.318878	0.0217733	0.00102998	0.0952287	0.0322593	0.0070665	0	0.635384	0.0313468	0.00681385	0.00423722	0.262058	0	1.71919	0.0025008	0	0.00502951	0.00441286	0	0	0.0410748	0.120935	0.253462	0.325769	0.00537186	0	0	0.0594749	0.000569855	0.199881	0.296567	0	0	0	0.000269898	0.0013893	0	1.11582	0.0167768	0.0256686
ERR2855819	Schizophrenia	0	0.0427659	0.173674	0.0106201	0.000148025	0.0643445	0.00716396	0.00172379	0	0.71245	0.00609211	0.00338372	0.00167749	0.204935	0	0.874397	0.00069173	0	0.000710137	0.00601139	0	0	0.0243048	0.0303201	0.0938465	0.242906	0.000225718	0	0	0.00481529	0.000222044	0.0895979	0.202826	0	0	0.000108946	0	0.00322775	0	1.09494	0.00679406	0.0113296
ERR2855820	Schizophrenia	0.000914851	0.00649075	0.194617	0.00105774	0.0102715	0.0246819	0.0411494	0.00103898	0	1.11064	0.0479957	0.00685628	0.0442764	0.232203	0	0.453002	0.000390756	0	0.000228913	0.00917227	0	0	0.0424731	0.102268	0.166977	0.193258	9.5262e-05	0.000266547	0	0.00179894	0.00106498	0.102102	0.12606	0	0	0	0	0.00355949	0	1.57853	0.00567217	0.00856093
ERR2855821	Healthy	0	0.00438475	0.161037	0.0158099	0	0.0268523	0.0186557	0.000731977	0	0.626957	0.0229379	0.0015169	0.00018425	0.161677	0	1.28414	0.000380171	0	0.00553849	0.00281848	0	0	0.0506318	0.0588591	0.130011	0.13735	0.000481387	0	0	0.0181781	0.000194486	0.060971	0.12908	0	0	0.000448095	0.000176508	0.000391746	0	1.30891	0.0129501	0.000874229
ERR2855822	Schizophrenia	0	0.0611803	0.244718	0.00862061	0.00032361	0.0392698	0.00542314	0.0076504	0	0.583681	0.00105311	0.0111233	0.0083309	0.237294	0	1.5732	0.00520518	0	0.00360389	0.00782881	0	0	0.038298	0.0379406	0.13772	0.25135	0.000619101	0	0	0.00206444	0.000472899	0.181855	0.438068	0	0	0.000102152	0	0.0139169	0	0.959563	0.014287	0.0208547
ERR2855823	Schizophrenia	0	0.095599	0.28516	0.0129752	0.000149749	0.0946401	0.00155877	0.00553523	0	0.373944	0.0014431	0.00881153	0.00572241	0.230081	0	1.44097	0.00392623	0	0.00306315	0.00936234	0.000129094	0	0.0273718	0.0281371	0.177774	0.255019	0.000284524	0	0	0.000918313	0.000659483	0.109923	0.322688	0	0	0	0.000177384	0.00570757	0	0.819478	0.014401	0.0151773
ERR2855824	Schizophrenia	0.000688829	0.0481755	0.297363	0.0150179	0.000142878	0.101193	0.00899056	0.00618878	0	0.322792	0.00870166	0.0104639	0.00647584	0.25433	0	1.31465	0.001598	0	0.000951987	0.00756228	0	0	0.0190444	0.0195057	0.173665	0.341899	0.00100705	0	0	0.000720867	0.000477646	0.0465924	0.370698	0	0	0.000460826	0.00115243	0.00591589	0	0.57333	0.00653848	0.0138034
ERR2855825	Healthy	0	0.00786321	0.181836	0.00264311	0.000802843	0.0110337	0.0298073	0.000908497	0	1.01512	0.0354205	0.00326992	0.0242277	0.21268	0	0.464048	0.000341939	0	0.000200951	0.00759119	0	0	0.0318924	0.0568315	0.146869	0.207314	0.0171623	0	0	0.0163131	0.00046371	0.0320243	0.117002	0	0	0.00269786	0.00375416	0.00128739	0	1.51432	0.0042145	0.00474644
ERR2855826	Healthy	0	0.016627	0.122639	0.00462051	0.000491837	0.020508	0.0143749	0.00113351	0	0.871552	0.0226498	0.00460165	0.00286824	0.15471	0.000244924	0.419478	0.000350485	0	0.000422994	0.00492113	0.000149799	0	0.0150918	0.0420523	0.0724222	0.195267	0.00279441	0	0	0.00655355	9.56423e-05	0.0251689	0.180308	0	0	0	0	0.00347597	0	1.26157	0.00307	0.00346556
ERR2855827	Healthy	0.000182171	0.036574	0.193771	0.00872014	0.000521208	0.0477061	0.00297852	0.00285979	0	0.482976	0.00195038	0.00534807	0.0077537	0.200564	0	1.46683	0.00418577	0	0.00337445	0.00832181	0	0	0.0208892	0.00626858	0.0945216	0.307461	0.000847143	0	0	0.0039878	0.000182804	0.176489	0.348069	0	0.000210066	0.000420693	0.000666376	0.00594229	0	0.961155	0.0102364	0.0167016
ERR2855828	Schizophrenia	0	0.0476588	0.183608	0.0536155	0	0.0568832	0.00330526	0.0045534	0	0.237928	0.00387677	0.00114434	0.00435774	0.22458	0	1.40255	0.000152617	0	0.00134109	0.0116314	0	0	0.029657	0.0361426	0.0586226	0.402222	0.00126545	0	0	0.00667883	0.00285743	0.0531691	0.132739	0	0	0.000479217	0.000605658	0.000203633	0	0.650861	0.0104665	0.0202212
ERR2855829	Healthy	0	0.0191112	0.186101	0.0109255	0.000191132	0.0223518	0.0186672	0.00157559	0	0.70504	0.0218551	0.00352511	0.00802212	0.144375	0	1.06378	0.00408153	0	0.00453686	0.00433774	0	0	0.0224184	0.0376224	0.10874	0.215531	0.00316526	0	0	0.00798916	0.000248521	0.429592	0.148201	0	0	0	0	0.00348573	0	1.17164	0.012564	0.0109651
ERR2855830	Schizophrenia	0.000938977	0.0222423	0.266293	0.0193605	0.000591912	0.0655179	0.0403443	0.00498408	0	0.630651	0.0551245	0.00212614	0.00189336	0.223807	0	1.23688	0.000321067	0	0.000946215	0.00507721	0	0	0.0532039	0.087722	0.266125	0.215423	0.0020112	0	0	0.0078257	0.00107939	0.285849	0.132585	0	0	0.00405076	0.00654954	0.00139082	0	0.915867	0.00736456	0.0114729
ERR2855831	Schizophrenia	0	0.00979222	0.025666	0.00312281	0	0.0125651	0.00193995	0.0012137	0	0.863423	0	0.000474548	0.0165175	0.0765186	0	0.180979	0	0	0.00010034	0.00296609	0	0	0.0252782	0.00192433	0.048199	0.173012	0.000517913	0	0	0.00043242	0.0149781	0.0185495	0.0559796	0	0	0.00323714	0.00357531	0.000219818	0	1.43537	0.00171369	0.000894599
ERR2855832	Healthy	0.00145491	0.00449913	0.101968	0.00251548	0	0.0138243	0.00966995	0.00151448	0	0.805586	0.00412106	0.00161339	0.00136688	0.123442	0	1.00465	0.00292351	0	0.00322623	0.00211218	0	0	0.0245427	0.00892803	0.128008	0.131905	0	0	0	0.00214865	0.000615937	0.468867	0.0911493	0	0	0	0	8.04087e-05	0.00028143	1.29743	0.00888352	0.0663176
ERR2855833	Schizophrenia	0.000549203	0.00855968	0.48952	0.0130044	0	0.0136156	0.109939	0.000443183	0	1.00974	0.0736288	0.000893154	0.0315473	0.294186	0	1.66094	0.00176034	0	0.00667657	0.00660767	0	0	0.0936511	0.123433	0.31785	0.253707	0	0	0	0.00829043	0.000378036	0.611916	0.449678	0	0	0	0	0.0109818	0	1.74589	0.0305976	0.0043451
ERR2855834	Schizophrenia	0.000954103	0.00479338	0.0994404	0.00239539	0.000169637	0.00456422	0.0473659	0.000301179	0	0.782644	0.000318569	0.00147793	0.0230972	0.081652	0	0.339465	0.00154088	0	0.00131643	0.0129301	0	0	0.00837232	0.00789027	0.054197	0.167584	0.000566634	0	0	0.00175157	0.000411269	0.072982	0.149024	0	0	0	0	0.00440287	0	1.26563	0.00525189	0.0141133
ERR2855835	Schizophrenia	0	0.0450001	0.26728	0.0143115	0.000555616	0.0407966	0.00747389	0.00273861	0	0.383018	0.00242556	0.0090737	0.00336049	0.172066	0	1.29718	0.00182694	0	0.00100491	0.00644719	0	0	0.0097242	0.0140629	0.101382	0.261982	0.00320615	0	0	0.0075614	0.000328406	0.0582061	0.209147	0	0	0.000799267	0.000139193	0.00823518	0	0.51243	0.0102592	0.0162148
ERR2855836	Schizophrenia	0	0.0077713	0.162623	0.0168878	0.000199112	0.0260013	0.00619177	0.00324408	0	0.781684	0.0052274	0.00201318	0.00698926	0.151734	0	1.22761	0.00483829	0	0.0028908	0.00201958	0	0	0.0135016	0.0207167	0.103203	0.270216	0.000907659	0	0	0.00402265	0	0.532478	0.21062	0	0	0	0.000228859	0.00277499	0	1.28282	0.0207804	0.0188613
ERR2855838	Healthy	0.00019411	0.0179968	0.237777	0.00474767	0.000169286	0.0155221	0.0105088	0.00221613	0	0.599541	0.00312894	0.014783	0.00665711	0.188962	0	1.25428	0.00668446	0	0.00429076	0.00825035	0	0	0.0389358	0.0386631	0.167662	0.305438	0.001017	0	0	0.00554411	0.00205993	0.190145	0.326598	0	0	0	0	0.0122823	0	1.06399	0.0184984	0.0207635
ERR2855839	Healthy	0	0.0577611	0.220972	0.00940782	0.000486505	0.0454697	0.00519705	0.00297253	0	0.597069	0.00367708	0.00888868	0.00495439	0.188171	0	1.32103	0.000985404	0	0.00244045	0.00821891	0	0	0.0327345	0.0346211	0.115793	0.24138	0.00253301	0	0	0.00291043	0.000984981	0.275694	0.242298	0	0	0	0.000771613	0.00727059	0	0.937228	0.0141332	0.0132295
ERR2855840	Schizophrenia	0.000204531	0.00347514	0.344513	0.029802	0	0.242581	0.016805	0.016278	0	0.629831	0.0137553	0.00543965	0.00402462	0.202747	0	1.41836	0.00180303	0	0.00223509	0.00543187	0	0	0.0217975	0.22321	0.294155	0.177689	0.000842324	0	0	0.137364	0.00443432	0.24562	0.220723	0	0	0	0.000178749	0.00103303	0	0.989634	0.0107325	0.0500194
ERR2855841	Schizophrenia	0	0.0103359	0.268126	0.0260577	0	0.0360561	0.00241869	0.0025268	0	0.46728	0.00123656	0.000257815	0.0127951	0.206509	0	1.66252	0.0138617	0	0.00247776	0.00662131	0	0	0.00313168	0.00801997	0.301524	0.316732	0.000400421	0	0	0.00131474	0.000130399	0.712942	0.679753	0	0	0.00030044	0.000473382	0.00352229	0	0.937671	0.0171909	0.200014
ERR2855842	Schizophrenia	0	0.00949471	0.068814	0.00702854	0.000173236	0.0128339	0.00372263	0.00123102	0	0.928315	0.00447821	0.000241512	0.0173494	0.0954375	0	0.368237	0	0	0.000106228	0.00355774	0	0	0.0119332	0.0140802	0.0974256	0.235839	0	0	0	0.00148292	9.38445e-05	0.0649775	0.100312	0	0	0.000109485	0	0.000990386	0	1.51906	0.00217235	0.0044864
ERR2855843	Schizophrenia	0.000218698	0.0218365	0.0933629	0.0082111	0.000710657	0.0379081	0.00896486	0.00291547	0	0.867488	0.00639866	0.000393327	0.0147032	0.125612	0	0.545758	0.00147567	0	0.000108261	0.00469107	0	0	0.0186407	0.0190257	0.0813594	0.200129	0.00493079	0	0	0.0082243	0.000224968	0.081388	0.116568	0	0	0	0.000812078	0.0008767	0	1.22024	0.00228572	0.00719568
ERR2855845	Schizophrenia	0.00240351	0.0571744	0.238912	0.00794557	0.000500987	0.0452586	0.0119615	0.00299171	0	0.434574	0.011629	0.0103258	0.00774021	0.168106	0	1.01345	0.00085075	0	0.00253591	0.0081875	0	0	0.0142699	0.0205381	0.225637	0.267296	0.000493274	0	0	0.00563275	0.0036475	0.0709504	0.25751	0	0	0	0	0.00240954	0	1.01195	0.0158003	0.00892433
ERR2855846	Schizophrenia	0.00252243	0.00950685	0.0926314	0.00305962	0.000164729	0.0148542	0.0310463	0.000503044	0	0.761077	0.00615639	0.000785425	0.00400386	0.101166	0	0.371913	0.00034029	0	0.00120536	0.00852021	0	0	0.0134819	0.0168826	0.157219	0.174058	0	0	0	0.00123122	0	0.0355711	0.112329	0	0	0	0	0.00125619	0	1.21549	0.0117407	0.0117927
ERR2855847	Schizophrenia	0	0.0124664	0.143736	0.0111641	0	0.0135315	0.0114615	0.00167011	0	0.996657	0.00859687	0.00103972	0.00303809	0.15447	0	0.705517	0.00131345	0	0.00220724	0.00491166	0	0	0.0256659	0.028071	0.125369	0.235659	0.00173827	0	0	0.0098915	0.00143571	0.0555321	0.109488	0	0	0.000353506	0	0.000607797	0	1.66012	0.00465894	0.0248418
ERR2855848	Schizophrenia	0.00657248	0.0279722	0.320144	0.0115361	0	0.0341859	0.0281296	0.00417445	0	0.833122	0.0340755	0.00576247	0.00822631	0.318459	0	1.47405	0.000924983	0	0.00218353	0.00973781	0	0	0.0176503	0.0482697	0.551775	0.267024	0.000430828	0	0	0.0016403	0	0.0876883	0.397846	0	7.07521e-05	0	0.000153946	0.0123292	0.00095295	0.858426	0.00714691	0.0318224
ERR2855849	Schizophrenia	0	0.00963436	0.41531	0.0679241	0	0.0344114	0.00416168	0.00391535	0	0.811144	0.00677548	0.0121985	0.00548746	0.239232	0	1.86568	0	0	0.00432056	0.00436686	0	0	0.0105976	0.0105244	0.107189	0.301626	0.00147316	0	0	0.0146592	0.000335935	0.387659	0.492665	0	0	0	0.000260634	0.00651279	0	1.29734	0.0303498	0.00508352
ERR2855850	Schizophrenia	0	0.00710316	0.26346	0.0226105	0	0.0153586	0.00607793	0.00327556	0	0.701666	0.00106304	0.000749342	0.0249632	0.160711	0	1.20352	0.00162498	0	0.00734803	0.00375926	0	0	0.0335119	0.0304081	0.126443	0.388913	0.00082673	0	0	0.0119044	0	0.347832	0.348934	0	0	0	0	0.00914109	0	1.23429	0.0203033	0.0592165
ERR2855853	Schizophrenia	0	0.01529	0.321686	0.0181413	0	0.0178988	0.0133665	0.00286515	0	0.691196	0.0114875	0.00103186	0.0109109	0.16941	0	1.28291	0.00980308	0	0.00672722	0.00467271	0	0	0.0213475	0.0270973	0.0634304	0.244158	0.000304181	0	0	0.00440789	0	0.355866	0.226383	0	0	0.000264372	0.000212669	0.0035275	0	1.11773	0.0342145	0.0140491
ERR2855854	Schizophrenia	0	0.0165586	0.109228	0.0117822	0	0.0401222	0.00850618	0.00203987	0	0.699422	0.00628284	0.00260207	0.0014873	0.162636	0	1.09131	0.00137398	0	0.00111945	0.00331127	0	0	0.0323117	0.0431228	0.172404	0.177545	0.00175389	0	0	0.00366832	0	0.46979	0.109722	0	0	0	0	0.00081886	0	1.23014	0.0127025	0.0234402
ERR2855855	Schizophrenia	0	0.0582566	0.18647	0.00573497	0	0.0383455	0.00278577	0.00442541	0	0.595061	0.00287899	0.000629581	0.00649214	0.182897	0.000467683	1.22916	0.00086596	0	0.00359329	0.00934251	0.000296218	0	0.00910045	0.0111408	0.0729944	0.284367	0.0010656	0	0	0.00425817	0.000189127	0.101353	0.332406	0	0	0.00382388	0.00360936	0.0108468	0	1.03984	0.0185502	0.0171179
ERR2855856	Healthy	0.000249039	0.0151052	0.158483	0.0205567	0	0.0235003	0.00200973	0.0027236	0	0.790995	0.000657389	0.00758324	0.0159141	0.197359	0	1.39321	0.0185187	0	0.00794806	0.00574739	0	0	0.0279181	0.0321683	0.149906	0.351192	0.000300356	0	0	0.00527668	0	0.463993	0.275081	0	0	0	0.00020823	0.00221922	0	1.32879	0.0335663	0.0145663
ERR2855857	Healthy	0	0.00252706	0.0460122	0.00152071	0	0.00689905	0.00366375	0.000617117	0	0.9896	0.00099533	0.000394203	0.022786	0.068387	0	0.065761	0	0	0.000106024	0.00222899	0	0	0.0198739	0.0167529	0.0642411	0.14994	0.00429439	0	0	0.00695941	0.000197437	0.0181467	0.0526631	0	0	0	0	0	0	1.71818	0.000586311	0.00135881
ERR2855858	Healthy	0	0.0116772	0.116696	0.00509594	0.000872393	0.0101788	0.0037939	0.000304901	0	0.893336	0.00240931	0.00251304	0.00131329	0.105533	0	0.431435	0.000347903	0	0.000615535	0.00435474	0	0	0.0118989	0.00674267	0.051577	0.173126	0.00245844	0	0	0.00213772	0.000695229	0.0291506	0.129315	0	0	0	0	0.00262528	0	1.42429	0.00377777	0.00496564
ERR2855859	Schizophrenia	0.000358587	0.0170133	0.821714	0.0123917	0.000635587	0.0728646	0.146453	0.00419338	0	0.840454	0.179679	0.00315024	0.00177164	0.468843	0	0.823726	0	0	0.00017751	0.0146356	0	0	0.149433	0.285769	0.805507	0.325547	0.0220486	0.000253721	0	0.00331221	0	0.162443	0.363682	0	0	0.000285436	0	0.00360558	0	1.06133	0.00592057	0.00952957
ERR2855860	Schizophrenia	0	0.0531915	0.331369	0.0119652	0.00102523	0.0496602	0.0202206	0.00592433	0	0.545624	0.021409	0.00758721	0.006421	0.277019	0	1.53843	0.00645076	0	0.00528381	0.00753297	0.000162242	0	0.0386376	0.0647471	0.145928	0.355019	0.000697302	0	0	0.00945077	0.0118889	0.180585	0.3187	0	0	0	0.00305778	0.00752067	0	0.95687	0.0204049	0.0456433
ERR2855861	Schizophrenia	0.00103498	0.0192184	0.381501	0.00984463	0	0.0337709	0.00683384	0.00172098	0	0.395842	0.00303265	0.0104255	0.00564362	0.182336	0	1.49309	0.00120363	0	0.00131148	0.0059618	0	0	0.011141	0.0155431	0.0908146	0.282995	0.000224061	0	0	0.00607648	0.00871804	0.0961329	0.23432	0	0	0.00270851	0.00359283	0.00131476	0	0.788881	0.0205441	0.0228635
ERR2855862	Schizophrenia	0	0.0253487	0.202981	0.00394819	0.000478809	0.0178596	0.0248967	0.00317648	0	0.673502	0.0289033	0.00711044	0.00310997	0.200967	0	1.0505	0.00232456	0	0.00277942	0.00645252	0	0	0.0143613	0.0552591	0.0905809	0.213358	0.000505515	0	0	0.00228637	0	0.231443	0.264444	0	0	0	0.000364747	0.0106785	0	1.02593	0.017509	0.0133206
ERR2855864	Healthy	0	0.00484982	0.510265	0.00446946	0	0.00630175	0.253144	0.000527233	0	1.58881	0.31346	0.000382859	0.000570331	0.51706	0	0.201102	0.000354908	0	0.0006299	0.00445746	0	0	0.291564	0.505995	1.21163	0.204375	0.000211199	0	0	0.000167358	9.70441e-05	0.285567	0.176385	0	0	0.000111795	0.000176147	0.0003941	0	1.68594	0.0305675	0.00461606
ERR2855865	Schizophrenia	0.00158278	0.00777705	0.135182	0.00374249	0.000194909	0.0125803	0.0146886	0.00245908	0	0.750925	0.018155	0.00195449	0.00198482	0.140242	0	1.29475	0.00150429	0	0.000591564	0.00566822	0	0	0.0223434	0.0319757	0.155229	0.232704	0.00172968	0	0	0.00183852	0.0013517	0.228657	0.123213	0	0	0.000524955	0	0.00302228	0	1.19151	0.0146147	0.0109679
ERR2855866	Healthy	0	0.0418998	0.275206	0.0353099	0.000489053	0.0358635	0.0156352	0.00261895	0	0.637417	0.0188752	0.0119706	0.0062565	0.243548	0	1.31847	0.00517404	0	0.00241819	0.00624108	0	0	0.0309788	0.0424738	0.158112	0.213037	0.000396192	0	0	0.00149329	0.00146855	0.251792	0.336866	0	0	0	0.000581744	0.00415346	0	0.940667	0.0144091	0.0133046
ERR2855868	Healthy	0.00048824	0.030399	0.123625	0.0127079	0	0.0535239	0.0306397	0.00593269	0	0.240091	0.000277773	0.000780953	0.00281062	0.155437	0	1.32555	0	0	0.00281677	0.0083554	0	0	0.0127865	0.0137959	0.0263881	0.260842	0.000206953	0	0	0.00593047	0.000504439	0.021215	0.13455	0	0	0	0	0.0013513	0	0.774673	0.0122294	0.00318836
ERR2855869	Schizophrenia	0.00122684	0.00702692	0.263755	0.0458376	0	0.0389213	0.0124739	0.00375684	0	0.879252	0.00897358	0.0239711	0.0266121	0.275884	0	1.70951	0.00660758	0	0.00650639	0.00407275	0	0	0.0907872	0.0403397	0.395573	0.335675	0.000120128	0	0	0.00807949	0.000441912	0.521206	0.467665	0	0	0.0616989	0.0718105	0.00536627	0	1.32459	0.0275026	0.0777483
ERR2855873	Healthy	0.000191993	0.0470775	0.265041	0.00757126	0.00066563	0.0534163	0.00193551	0.00239607	0	0.454367	0.00124871	0.0053006	0.0066437	0.202674	0	1.27692	0.00572142	0	0.00410091	0.00589558	0	0	0.0319016	0.00774908	0.0768593	0.257185	0.000681275	0	0	0.00346015	0	0.128045	0.241124	0	0	0.000216468	0	0.00461335	0	0.899793	0.0156367	0.0234372
ERR2855874	Schizophrenia	0.000715362	0.0125538	0.0754048	0.0045065	0.000348887	0.0149428	0.0429474	0.00186868	0	0.809545	0.0058302	0.00118233	0.000347657	0.102431	0	0.677676	0.000166127	0	0	0.00257147	0	0	0.0238435	0.025923	0.0616733	0.208269	0.000333827	0	0	0.000527494	0.00286288	0.0591342	0.0523182	0	0	0	0.000161361	0.000640573	0	1.37006	0.0034617	0.00184385
ERR2855875	Healthy	0	0.0258759	0.435784	0.0109687	0	0.0876768	0.00825044	0.00815289	0	0.32367	0.0033506	0.00145113	0.0143433	0.150496	0	1.29925	0.000177878	0	0.00438076	0.00603864	0	0	0.0168687	0.0776878	0.097877	0.262169	0.000320126	0	0	0.0590529	9.6968e-05	0.114195	0.10837	0	0	0	0	0.00120379	0	0.711539	0.00732581	0.01914
ERR2855876	Schizophrenia	0.000220818	0.0239297	0.315921	0.0228779	0.00127638	0.0489853	0.0189683	0.00488962	0	0.677529	0.0167667	0.00326826	0.00839393	0.211974	0	1.3443	0.00298431	0	0.00321383	0.00998407	0	0	0.0293675	0.0456656	0.131122	0.22932	0.0143893	0	0	0.0298737	0.00672296	0.171654	0.299281	0	0	0	0	0.00685233	0	1.11492	0.0224864	0.0256137
ERR2855878	Schizophrenia	0	0.0203546	0.443809	0.0137988	0	0.0413847	0.0046327	0.00447957	0	0.650339	0.00470628	0.00637654	0.00684649	0.23091	0	1.78121	0.00311987	0	0.00219832	0.0111912	0	0	0.0189473	0.0204342	0.131407	0.299627	0.00151162	0	0	0.00351901	0.00184696	0.274549	0.4601	0	0	0	0.000193046	0.0109131	0	1.08101	0.0275197	0.0145442
ERR2855879	Schizophrenia	0.00159829	0.106787	0.256098	0.0282493	0.000577746	0.0873061	0.0227919	0.00758305	0	0.509355	0.0240317	0.0371854	0.0084542	0.314756	0.00354308	1.46424	0.00534171	0	0.00262384	0.00580113	0.00382116	0	0.0348547	0.0598536	0.241117	0.258953	0.000708839	0	0	0.000576518	0	0.121422	0.47645	0	0	0.000176891	0.000310257	0.00636434	0	0.708302	0.00699713	0.0294629
ERR2855880	Healthy	0	0.00457487	0.265419	0.00551973	0.000438584	0.00817225	0.0590734	0.000522189	0	0.873121	0.0783603	0.00119404	0.0136379	0.259257	0	1.24722	0.00465985	0	0.00500108	0.00248041	0	0	0.0935862	0.126615	0.390293	0.246336	0.00034681	0	0	0.0113168	0.00593846	0.375071	0.248685	0	0	0.00306821	0.00110151	0.00247599	0	1.42801	0.0137631	0.0503536
ERR2855881	Schizophrenia	0	0.0278697	0.166786	0.200962	0	0.0292782	0.0200095	0.00368181	0	0.328506	0.0214228	0.00774062	0.00268206	0.194771	0	1.23086	0.00378561	0	0.00181604	0.0107254	0	0	0.0426458	0.0672376	0.168005	0.353472	0.000713677	0	0	0.00154666	0	0.0889402	0.223661	0	0	0.000182963	0.000721929	0.0238607	0	0.684925	0.00835354	0.0237524
ERR2855883	Schizophrenia	0	0.0100677	0.36932	0.0110349	0	0.0196628	0.00225054	0.00361655	0	0.844872	0.00246052	0.0064743	0.0218497	0.249673	0	1.68039	0.0151522	0	0.00822574	0.00751453	0	0	0.0248904	0.0245677	0.185603	0.294686	0.00243323	0	0	0.00312523	0.000113817	0.454007	0.550837	0	0	0.00234645	0.00309401	0.0183037	0	1.22772	0.0236003	0.0461356
ERR2855885	Schizophrenia	0	0.0369297	0.186699	0.0153216	0.000156723	0.0546977	0.00716572	0.00201736	0	0.402863	0.00621917	0.00262643	0.0048046	0.183511	0.000230667	1.37898	0.0019805	0	0.00236309	0.00571952	0	0	0.0331385	0.0403312	0.0932359	0.274488	0	0	0	0.00209936	0.0186116	0.228484	0.223349	0	0	0.000310939	0.000501694	0.00367098	0	0.833535	0.0106359	0.0169685
ERR2855886	Healthy	0.000200719	0.0307393	0.199362	0.0149092	0.000365175	0.026019	0.00652587	0.00294755	0	0.721009	0.00554006	0.00433992	0.00388992	0.158693	0	0.769747	0.00221041	0	0.00119695	0.00724459	0	0	0.0203088	0.0234015	0.0796204	0.197343	0.000677927	0	0	0.00118697	0.00154472	0.0681326	0.249446	0	0	0	0.000216736	0.00774963	0.000342171	1.07598	0.00442704	0.0139636
ERR2855887	Healthy	0.008194	0.0108352	0.168861	0.00244379	0.000474761	0.0146148	0.0234966	0.0021987	0	0.914254	0.0321384	0	0.0121	0.2649	0	1.11787	0.000432445	0	0.000936331	0.00499534	0	0	0.0703869	0.0520722	0.570886	0.141495	0.00824221	0	0	0.00938532	0.000708096	0.313804	0.120939	0	0	0.000181178	0	0.00123131	0	1.21596	0.00673361	0.028465
ERR2855889	Healthy	0.00021413	0.00481049	0.0640355	0.00911509	0.000178666	0.0116241	0.00117923	0.000957125	0	0.985736	0.000242803	0.00486437	0.0230748	0.0986634	0	0.530536	0.000361884	0	0.00202849	0.00306288	0	0	0.00705979	0.00774565	0.0879043	0.182365	0	0	0	0.000879877	0.00147655	0.0900331	0.150731	0	0	0.000113632	0	0.00363456	0	1.48208	0.00269902	0.00967819
ERR2855890	Schizophrenia	0	0.0203317	0.0663842	0.00623046	0	0.0254003	0.00379588	0.00125047	0	0.750014	0.00180998	0.000375759	0.00106706	0.0839696	0	0.35641	0	0	0.000582273	0.00304331	0	0	0.00955302	0.0114531	0.112816	0.255505	0.000470695	0	0	0.00120167	0.00062868	0.032615	0.104226	0	0	0	0	0.000268907	0	1.47576	0.00341627	0.010907
ERR2855891	Healthy	0	0.0702236	0.595854	0.0215262	0.0263711	0.103025	0.0835297	0.00471291	0	0.670767	0.0732977	0.00082384	0.02696	0.341803	0	1.30153	0	0	0.00255486	0.0113744	0	0.000281655	0.0845204	0.107281	0.179064	0.304154	0.00864789	0.00135513	0	0.034856	0.000108191	0.377835	0.155391	0	0	0.000124491	0	0.0110583	0	1.05275	0.00741661	0.0249628
ERR2855892	Schizophrenia	0	0.115012	0.313323	0.00559917	0.000198942	0.0751004	0.0249613	0.00750266	0	0.748848	0.0282508	0.00324635	0.00737047	0.305255	0	1.83736	0.0110056	0	0.00766626	0.00971287	0	0	0.0407808	0.0591169	0.218315	0.284643	0.000559391	0	0	0.00442318	0.00322459	0.23166	0.573631	0	0	0.000377194	0.0128377	0.0171197	0	1.13263	0.0173602	0.0298365
ERR2855893	Schizophrenia	0.00161409	0.00634325	0.0723418	0.00191501	0.000871168	0.0259034	0.00324484	0.00120717	0	0.782391	0.00228269	0.000831611	0.00244442	0.0953037	0	0.291305	0.000150588	0	0	0.00192596	0	0	0.0360867	0.0274748	0.154254	0.140505	0.0199614	0	0	0.0338943	0.00077171	0.0368356	0.037196	0	0	0.00247446	0.00255879	0	0	1.36157	0.000498592	0.00267066
ERR2855894	Schizophrenia	0.00107353	0.0261494	0.139604	0.0139063	0.000179901	0.0743206	0.00490156	0.00158237	0	0.845234	0.00437465	0.00314388	0.0154524	0.196102	0	0.712325	0.00163094	0	0.000331642	0.00600484	0	0	0.0282105	0.0736528	0.200183	0.276963	0.00311211	0	0	0.00614616	0	0.220299	0.161032	0	0	0	0	0.00212181	0	1.28914	0.00643953	0.00573421
ERR2855895	Schizophrenia	0.00115613	0.00168796	0.0185323	0.00217324	0	0.00388992	0.00072683	0.000460089	0	1.24541	0.000983293	0.000541342	0.00905757	0.0692213	0	0.163301	0	0	0.000343389	0.00308357	0	0	0.00704097	0.00637268	0.071235	0.180335	0.000278873	0	0	9.18445e-05	0	0.0243278	0.0537517	0	0	0	0.000221755	0.00022667	0	1.67252	0.000493894	0.00334176
ERR2855896	Healthy	0.000381245	0.0454593	0.184093	0.00987761	0.000657883	0.0586514	0.00598774	0.00262674	0	0.524592	0.00485913	0.0120884	0.00608903	0.205539	0	1.31688	0.00251475	0	0.00130538	0.00452173	0.00014349	0	0.0292048	0.0169461	0.124916	0.241344	0.000487771	0	0	0.00065832	0.000183229	0.169503	0.269939	0	0	0	0	0.00370194	0	0.879842	0.0135721	0.0200866
ERR2855897	Healthy	0	0.0243704	0.0882888	0.00220048	0.000369293	0.0210072	0.00505176	0.00126096	0	1.0571	0.00544063	0.00321264	0.0155262	0.11379	0	0.484443	0.000781236	0	0.00114331	0.0115583	0	0	0.0165068	0.0164586	0.0774626	0.227828	0.00790281	0	0	0.00683496	0	0.0294802	0.128906	0	9.49335e-05	0	0.000221664	0.0030065	0	1.41965	0.00291505	0.00655189
ERR2855898	Healthy	0	0.0412968	0.206259	0.00815891	0.0001984	0.0449039	0.00582229	0.00297104	0	0.700488	0	0.00691682	0.00483447	0.168966	0	0.900613	0.00310535	0	0.00139634	0.00508414	0	0	0.0272524	0.0261146	0.113336	0.331966	0.00184307	0	0	0.0035387	0.00732501	0.120127	0.256998	0	0	0.00012195	0.000384295	0.00129039	0	1.13788	0.0104812	0.0677516
ERR2855899	Healthy	0.000278273	0.125387	0.209869	0.0518714	0.000406172	0.16414	0.0221895	0.00320768	0	0.0916535	0.00770976	0.00390853	0.00217161	0.252903	0	1.75683	0.00157599	0	0.000698382	0.0171491	0	0	0.00702059	0.0146987	0.0396795	0.29645	0.00231578	0	0	0.00270723	0.000105604	0.0520569	0.200827	0	6.57071e-05	0.00162382	0.00142338	0.00385558	0	0.362579	0.00580052	0.0041398
ERR2855900	Schizophrenia	0.00172724	0.00183192	0.159668	0.00225345	0.000147173	0.0170453	0.0390643	0.000526876	0	0.953101	0.0374732	0.000224654	0.00493425	0.194716	0	0.224307	0	0	0.000190006	0.00580235	0	0	0.0257331	0.0672274	0.225286	0.179159	0.0132362	0	0	0.0205753	0.000177428	0.0258535	0.085046	0	0	0	0	0.00235352	0	1.5912	0.00378579	0.00572332
ERR2855901	Healthy	0.0019489	0.0051005	0.034052	0.0015483	0	0.00428183	0.00334813	0.00128554	0	1.05621	0.00143127	0.00265649	0.0121407	0.0827345	0	0.187277	0.000182982	0	0.000325883	0.00274856	0	0	0.0120366	0.0115091	0.0798325	0.174922	0	0	0	0.000316916	0.000697236	0.0235624	0.0764576	0	0	0.000116466	0.00036212	0.000543165	0	1.57851	0.00196732	0.00574241
ERR2855902	Schizophrenia	0	0.08827	0.338564	0.0140651	0.000339638	0.0768437	0.00928716	0.00936469	0	0.228783	0.00563924	0.014296	0.00739386	0.205652	0	1.59485	0.00223616	0	0.00293999	0.00812351	0	0	0.0196238	0.0207804	0.0787987	0.32096	0.000454049	0.000109572	0	0.00501395	0	0.0857716	0.299539	0	0	0.00110634	0.000978438	0.00592014	0	0.524622	0.013124	0.0106745
ERR2855903	Healthy	0	0.00492546	0.11995	0.0066166	0	0.0146389	0.00278029	0.00100745	0	0.943871	0.00227748	0.00610319	0.0196516	0.127955	0	0.85115	0.0153919	0	0.00295647	0.00760193	0	0	0.028221	0.0129023	0.103417	0.258194	0	0	0	0.00392143	0.000622759	0.184439	0.219521	0	0	0	0	0.00607445	0	1.40237	0.0490988	0.00920932
ERR2855904	Healthy	0	0.00950356	0.121344	0.0012864	0	0.022881	0.022004	0.00172787	0	1.0522	0.0151358	0.00282388	0.0135747	0.150114	0	0.613254	0.000182207	0	0.000760559	0.00275245	0	0	0.0441916	0.0341066	0.148696	0.205316	0.00935094	0	0	0.00843577	0.000200157	0.164639	0.116707	0	0	0	0	0.000391907	0	1.5504	0.00336623	0.00207883
ERR2855907	Healthy	0.00345282	0.0420013	0.392068	0.0206718	0	0.0417494	0.0241284	0.00195745	0	0.830545	0.0316238	0.00827665	0.0123919	0.257986	0	1.4771	0.00116666	0	0.0034276	0.00576779	0	0	0.0602379	0.0756451	0.409858	0.307794	0	0	0	0.00737536	0.000141163	0.363619	0.279476	0	0	0	0.000220759	0.0069555	0	1.21362	0.0186718	0.0153897
ERR2855909	Schizophrenia	0	0.0124983	0.209924	0.0140949	0	0.0187601	0.0201081	0.00281187	0	0.857058	0.011651	0.000215805	0.00325592	0.201243	0	1.19408	0.00180162	0	0.00259465	0.00555121	0	0	0.0532736	0.0709404	0.170598	0.289731	0.00584402	0	0	0.0087791	0.0159641	0.207794	0.236645	0	0	0	0	0.00310477	0	1.34739	0.0142104	0.0454534
ERR2855910	Schizophrenia	0	0.00892446	0.078348	0.00760253	0.000874252	0.0201112	0.0100949	0.00102822	0	0.683779	0.00833327	0.000377214	0.020488	0.0915348	0	0.235641	0	0	0.000176685	0.00354095	0	0	0.0277832	0.0365383	0.091571	0.158357	0.000552629	0	0	0.00745344	0.000164796	0.0274759	0.0499133	0	0	0	0	0.000174944	0	1.23023	0.00176529	0.00192164
ERR2855911	Schizophrenia	0.00064941	0.0104489	0.0375188	0.00178194	0	0.00918128	0.00490078	0.00129543	0	0.511211	0.00209171	0.00248907	0.0100407	0.119631	0.000255653	0.388292	0.000365839	0	0.000320812	0.00902492	0	0	0.0269864	0.00765034	0.139259	0.17448	0.00117132	0	0	0.000950885	0	0.0905354	0.0759949	0	0	0.00287729	0.00418329	0.000700335	0	1.75152	0.006857	0.00500522
ERR2855912	Healthy	0	0.0141762	0.0924849	0.00457156	0.000319316	0.0215986	0.00695064	0.00170865	0	0.833819	0.00747816	0.00433515	0.00138017	0.156186	0	1.15345	0.00164094	0	0.00171144	0.013551	0	0	0.0392202	0.0429453	0.113191	0.190075	9.94166e-05	0	0	0.00300242	0.0105799	0.0729435	0.126297	0	0	0.000343584	0.000752172	0.00723331	0	1.43195	0.0147992	0.0201823
ERR2855913	Healthy	0	0.015251	0.222271	0.0065557	0.000194142	0.0366208	0.0490103	0.00253303	0	0.83837	0.0566159	0	0.00280261	0.282768	0	1.25909	0.000395703	0	0.00615229	0.00746891	0	0	0.0934846	0.146987	0.283966	0.259071	0.0221874	0	0	0.0407357	0.00014982	0.142501	0.110042	0	0	0	0	0.0030596	0	1.4773	0.016707	0.00484011
ERR2855914	Healthy	0	0.0444397	0.192712	0.0155133	0.000999366	0.0507872	0.00337875	0.00294684	0	0.455713	0.00124127	0.00417212	0.00555661	0.19838	0	1.44495	0.00552831	0	0.00301336	0.00611488	0	0	0.0306036	0.0241893	0.0832016	0.243766	0.00456279	0.000142162	0	0.0143726	0.0111891	0.0976982	0.173649	0	0	0	0.000165457	0.00475625	0	0.919988	0.0116407	0.0108226
ERR2855915	Schizophrenia	0.000463938	0.00794325	0.273858	0.0302531	0	0.0301388	0.0100519	0.00403944	0	0.593254	0.010382	0.00390835	0.00961942	0.18624	0	1.40867	0.00646688	0	0.00406512	0.00611624	0	0	0.0142987	0.0214364	0.126016	0.307049	0.000691769	0	0	0.00511944	0.000321443	0.191791	0.374914	0	0	0	0	0.00856691	0	1.02873	0.0280401	0.0547758
ERR2855916	Schizophrenia	0.000224914	0.00442218	0.20805	0.0136672	0.000375343	0.0144721	0.0193424	0.00167642	0	0.924042	0.0276264	0.00741636	0.00741888	0.244125	0	1.44735	0.00684076	0	0.00238275	0.00490031	0	0	0.0413545	0.0596742	0.239717	0.257017	0.000278715	0	0	0.00194051	0.0119882	0.464343	0.429398	0	0	0	0.000189652	0.00907405	0	1.28823	0.016147	0.0313276
ERR2855917	Schizophrenia	0.000646822	0.022869	0.235722	0.0162974	0	0.0209367	0.00689522	0.0044012	0	0.778558	0.00194389	0.00855435	0.00611417	0.192123	0	1.37205	0.00437103	0	0.00324902	0.00687623	0	0	0.0158515	0.0122279	0.120118	0.270257	0.0022235	0	0	0.00339933	0.000595245	0.220315	0.312677	0	0	0	0	0.00899264	0	1.17124	0.0128273	0.0151472
ERR2855918	Schizophrenia	0.00045046	0.00581507	0.134638	0.00305825	0	0.00396296	0.00324325	0.000908572	0	1.1863	0.000610955	0.0023858	0.00326921	0.154121	0	0.853598	0.00119358	0	0.000829779	0.00428519	0	0	0.0117876	0.011763	0.0855676	0.265412	0.000236009	0	0	0.00133553	0	0.0862801	0.287907	0	0	0	0.00019684	0.00478455	0	1.63191	0.00640891	0.00705819
ERR2855919	Schizophrenia	0.0012052	0.0650498	0.160667	0.00455297	0	0.0453197	0.0058633	0.00665607	0	0.609455	0.0119198	0.00523183	0.020032	0.200962	0.00841628	1.15201	0.0015452	0	0.00142663	0.00676633	0.0221973	0	0.0108009	0.0152916	0.162769	0.220647	0.000367833	0	0	0.000379591	0.000845783	0.0594561	0.342619	0	0	0.000108049	0	0.00331263	0	0.905006	0.0101178	0.0157208
ERR2855922	Schizophrenia	0	0.00369869	0.33654	0.0183316	0	0.0267917	0.0866355	0.00228191	0	1.2325	0.112072	0.00464816	0.00574487	0.296513	0	0.941102	0.000896867	0	0.00170236	0.00248336	0	0	0.105341	0.190305	0.50698	0.130695	0.000304643	0	0	0.0100182	0	0.60458	0.160438	0	0	0	0	0.000789191	0	1.67553	0.012212	0.0105039
ERR2855923	Schizophrenia	0	0.0889643	0.238047	0.00407244	0.00191542	0.0495887	0.0174218	0.00870165	0	0.26664	0.0251314	0.0116731	0.0102296	0.262089	0	1.41954	0.00144436	0	7.97905e-05	0.00383247	0	0	0.0228684	0.0328997	0.221642	0.267597	0.000591169	0	0	0.000555086	0.000929188	0.0345132	0.473781	0	0	8.22374e-05	0	0.00144363	0	0.584835	0.00475464	0.0102575
ERR2855925	Schizophrenia	0.00063653	0.0132565	0.263468	0.0045	0	0.0177125	0.044806	0.00243309	0	0.873812	0.00485219	0.00715482	0.00327181	0.189767	0	1.00888	0.00169406	0	0.000891201	0.00817508	0	0	0.0252389	0.0313874	0.142979	0.294244	0	0	0	0.000769056	0	0.0888499	0.295545	0	0	0	0.000182839	0.00392523	0	1.1484	0.00795624	0.0427855
ERR2855926	Healthy	0	0.0209547	0.140164	0.00934598	0.00127871	0.0224142	0.00183351	0.0020199	0	0.604183	0.00141047	0.00246536	0.0014083	0.127284	0	0.706949	0.0017992	0	0.000674608	0.00642635	0	0	0.0141335	0.0110593	0.0872676	0.192937	0.00675473	0	0	0.00981891	8.94233e-05	0.0413167	0.196961	0	0	0.000616663	0.000811066	0.00438799	0	1.01315	0.00476358	0.00644589
ERR2855927	Schizophrenia	0	0.0739398	0.297593	0.00612712	0	0.0558845	0.00406951	0.00810876	0	0.391946	0.00222085	0.0129805	0.0060989	0.296501	0	1.80889	0.00179779	0	0.00210324	0.00708764	0	0	0.0130382	0.00987528	0.15389	0.317362	0.00286392	0	0	0.00173607	0.000223424	0.0677875	0.67528	0	0	0	0.000154809	0.00870464	0	0.675403	0.0106304	0.0454376
ERR2855928	Schizophrenia	0.000185238	0.0136486	0.377745	0.00642884	0.000384514	0.0289186	0.0122598	0.00363639	0	0.836202	0.0130871	0.00921486	0.0121276	0.198823	0	1.40748	0.00658979	0	0.00561576	0.0145595	0	0	0.0226011	0.0266808	0.177514	0.258898	0.000438888	0	0	0.00729608	0	0.197662	0.43261	0	0	0	0	0.0257787	0	1.18569	0.0160255	0.0497561
ERR2855930	Schizophrenia	0.00141568	0.0349917	0.222801	0.00557433	0.00205026	0.0287772	0.0227122	0.00384705	0	0.545347	0.00506968	0.0236263	0.0196449	0.218343	0.00298532	1.43794	0.00377489	0	0.00568926	0.00543842	0.00585358	0	0.0184959	0.0181438	0.193915	0.208035	0.00024067	0	0	0.00348635	0.00743965	0.186314	0.501365	0	0	0.000525725	0	0.0050229	0	0.84135	0.00542939	0.0418044
ERR2855931	Schizophrenia	0.00102126	0.0289082	0.225651	0.0139461	0.000538736	0.0518431	0.0059031	0.00295941	0.000182269	0.645952	0.00433266	0.00167366	0.00959728	0.136437	0	0.861928	0.00138003	0	0.000833206	0.00378764	0	0	0.00697537	0.0105492	0.213207	0.251383	0	0.000417597	0	0.00220301	0	0.123224	0.15179	0	0	0.00119214	0.000684575	0.000728907	0	1.03086	0.00926924	0.00936504
ERR2855932	Healthy	0	0.0438222	0.142114	0.0020755	0	0.029627	0.00253198	0.00270878	0	0.829181	0.0026211	0.0101155	0.00161992	0.132874	0	0.668388	0.0008199	0	0.00058893	0.00904856	0	0	0.015439	0.0154962	0.113777	0.259373	0.000232173	0	0	0.000258128	8.84174e-05	0.049593	0.227136	0	0	0	0	0.00552235	0	1.28327	0.00313981	0.0159323
ERR2855934	Healthy	0.00409804	0.00835839	0.261889	0.00736978	0	0.0158715	0.053254	0.00202453	0	1.06636	0.0956186	0.000980393	0.0161522	0.231658	0	0.59616	0	0	0.00021354	0.0037867	0	0	0.0680392	0.118475	0.51633	0.140072	0.000333524	0	0	0.00360833	9.81065e-05	0.232594	0.116675	0	0	0	0	0.000173421	0	1.54346	0.00333733	0.00638824
ERR2855935	Healthy	0.000206784	0.0129734	0.330679	0.00383692	0	0.0203241	0.0444546	0.00140285	0	0.580726	0.0366934	0.047085	0.0215691	0.351919	0	1.6925	0.00327938	0	0.00215233	0.00766546	0	0	0.0422536	0.0729028	0.249216	0.199334	0.000187005	0	0	0.00266136	0.000898878	0.0983162	0.692435	0	0	0	0	0.00752638	0	0.859016	0.00832796	0.0209452
ERR2855936	Healthy	0	0.0098961	0.0729135	0.00789332	0	0.0111817	0.00393078	0.000556012	0	0.964065	0.0014762	0.00275417	0.0228394	0.107277	0	0.425803	0.000942693	0	0.000782339	0.00777577	0	0	0.0302428	0.00589835	0.091553	0.18731	0.00438915	0	0	0.00597227	0.000308708	0.0367893	0.131862	0	0	0	0.000214071	0.002641	0	1.69319	0.00234231	0.0101491
ERR2855937	Schizophrenia	0.000711516	0.0957608	0.124623	0.011064	0.00615293	0.0651652	0.0383485	0.00318645	0	0.646079	0.0102612	0.0122503	0.0311855	0.164908	0.000444375	0.871946	0.000497449	0	0.00102181	0.00825996	0.000407187	0	0.0180878	0.0233417	0.0901079	0.233212	0.000149754	0.000434867	0	0.00162874	0.0038174	0.0515531	0.198668	0	0	9.98362e-05	0.000337732	0.00215109	0	1.03748	0.0115672	0.00918461
ERR2855938	Schizophrenia	0	0.0211782	0.321716	0.0124802	0	0.0244823	0.0050639	0.00180745	0	0.521022	0.00123624	0.0019519	0.0124156	0.174926	0	1.56157	0.011413	0	0.00355362	0.0117181	0	0	0.00984067	0.00899622	0.0873469	0.434635	0.000403798	0	0	0.00580794	0.000125862	0.0983685	0.239382	0	0	0.000227559	0	0.00515386	0	0.960115	0.0215849	0.0210819
ERR2855939	Healthy	0	0.0114241	0.164729	0.0143689	0.000380588	0.0270717	0.0345342	0.00136225	0	0.833583	0.0404752	0.00186888	0.00799734	0.144754	0	0.945669	0.00399737	0	0.00715916	0.00193746	0	0	0.0378875	0.0546569	0.209444	0.329741	0	0	0	0.0122596	0	0.0890385	0.133331	0	0	0	0	0.00114707	0	1.30424	0.034277	0.0319352
ERR2855940	Healthy	0.00123831	0.00166969	0.0162701	0.00203519	0	0.00427272	0.00311699	0.000249702	0	1.28365	0.00111116	0.00045009	0.0203124	0.0821101	0	0.24823	0.000417669	0	0.000735595	0.00579875	0	0	0.00437983	0.0064801	0.0947965	0.248218	0	0	0	0.00196746	0	0.0268015	0.100411	0	0	0	0.000222004	0.000411437	0	1.73661	0.00453197	0.011077
ERR2855941	Healthy	0.000181895	0.0117174	0.0302491	0.00163567	0	0.0158099	0.0119167	0.00049549	0	0.802191	0.000308648	0.00123816	0.00144683	0.0714435	0	0.151803	0	0	0.00058896	0.00179581	0	0	0.00781476	0.00789427	0.0357077	0.207485	0.000197473	0	0	7.82401e-05	0.00605139	0.0146409	0.0617127	0	0	0	0	0.00170111	0	1.37499	0.00569356	0.0011482
ERR2855942	Healthy	0	0.0321125	0.12697	0.00674341	0.000472171	0.0495042	0.00312441	0.00372808	0	0.587208	0.00505522	0.00231473	0.00141152	0.137951	0	1.15308	0	0	0.00078487	0.00507275	0	0	0.0152573	0.0165953	0.0993736	0.23856	0.000840344	0	0	0.00307855	0	0.442829	0.109264	0	0	0.000104648	0.000331171	0.00022234	0	1.16638	0.0124788	0.00565648
ERR2855944	Healthy	0.000222314	0.048546	0.281956	0.0477234	0	0.0750062	0.00529665	0.00277309	0	0.533188	0.00239021	0.00456694	0.0121135	0.229355	0	1.6321	0.00844323	0	0.00508922	0.0101232	0	0	0.061501	0.0141717	0.133459	0.353387	0.000698862	0	0	0.00513302	0.000319775	0.332304	0.36271	0	0	0	0	0.00458766	0	1.00442	0.0236692	0.0143959
ERR2855945	Healthy	0.0003679	0.00790152	0.142184	0.00685914	0.000163125	0.0109381	0.0125389	0.00124359	0	0.963387	0.00644689	0.00818783	0.0109888	0.126666	0	0.768579	0.00165169	0	0.00127754	0.00241711	0	0	0.0187085	0.0109891	0.091097	0.182414	0	0	0	0.00274945	0	0.0877096	0.106188	0	0	0	0	0.0025246	0	1.40346	0.017156	0.0152099
ERR2855946	Healthy	0	0.0234956	0.201201	0.035258	0.000172612	0.025481	0.0275568	0.00382745	0	0.473867	0.0196411	0.00101034	0.0139938	0.286543	0	1.33868	0.00439664	0	0.00293917	0.00515024	0	0	0.0549549	0.0497519	0.159595	0.423223	0.0060602	0	0	0.0134227	0.000190808	0.156144	0.103187	0	0	0.000110471	0.000373709	0.0013591	0	0.992016	0.0204726	0.0056967
ERR2855947	Schizophrenia	0.000380707	0.033796	0.408006	0.0173823	0	0.0339074	0.012339	0.0030029	0	0.788977	0.011322	0.00281315	0.0128786	0.241025	0.00392222	1.07986	0.00912062	0	0.00523671	0.0100595	0.00415449	0	0.0237996	0.0315226	0.309287	0.26751	0.0127563	0	0	0.000883637	0.00220183	0.196573	0.402608	0	0	0	0	0.00408289	0	1.19853	0.0277007	0.00483341
ERR2855948	Healthy	0.00020416	0.00779179	0.0840712	0.00611069	0	0.0114493	0.0100266	0.0012953	0	0.918112	0.0103511	0.00124029	0.0101618	0.118589	0	0.452485	0.000183354	0	0.00140498	0.00494058	0	0	0.0251842	0.0178551	0.0945361	0.203003	0.000870125	0	0	0.00388845	0.000300556	0.0546262	0.123757	0	0	0	0.000364783	0.00439689	0	1.47511	0.00423607	0.0147398
ERR2855949	Schizophrenia	0.000189302	0.0707894	0.123537	0.0193203	0.0101672	0.0579142	0.00789823	0.00233889	0	0.605455	0.00742922	0.0104165	0.0288794	0.160655	0.000894271	0.876483	0.00175317	0	0.000943451	0.00634101	0.00141551	0	0.0185249	0.0256337	0.0975742	0.258216	0.000397907	0.000655799	0	0.0016677	0.00183118	0.0453581	0.187123	0	0	0.000100456	0.000181548	0.00351809	0	1.05247	0.0111735	0.00463228
ERR2855950	Schizophrenia	0	0.0144343	0.327488	0.01003	0	0.0217966	0.00173309	0.00206572	0	0.682701	0.00124313	0.00280446	0.00631939	0.152643	0	1.36211	0.00368262	0	0.00221406	0.00560413	0	0	0.00784978	0.00982232	0.0724775	0.298408	0.000847835	0	0	0.00254537	0.000602742	0.425216	0.197484	0	0	0	0.000209022	0.00744947	0	1.11035	0.0147616	0.00675947
ERR2855951	Healthy	0.000178168	0.0120256	0.305972	0.00738068	0	0.0216047	0.0888461	0.000968151	0	0.86078	0.0639185	0.00385473	0.00192366	0.257594	0	0.999679	0.00148095	0	0.00221713	0.00348519	0	0	0.100958	0.101664	0.292507	0.147232	0	0	0	0.00195484	0	0.449426	0.176651	0	0	0	0	0.000433971	0	1.33649	0.00422684	0.014021
ERR2855952	Schizophrenia	0.000191017	0.0319359	0.200477	0.00747975	0	0.0224611	0.00429893	0.00484361	0	0.579014	0.00342494	0.00755974	0.00743716	0.18515	0	1.34033	0.00549449	0	0.00212083	0.00509732	0	0	0.0239087	0.0312214	0.154685	0.230012	0.000191498	0	0	0.00202742	0.00132193	0.150714	0.258094	0	0	0.00345114	0.00385319	0.00358091	0	1.06783	0.012217	0.0199332
ERR2855953	Healthy	0	0.0142194	0.222573	0.0220355	0	0.0256861	0.00646267	0.00156186	0	0.867407	0.008472	0.000252221	0.00271989	0.142424	0	0.908216	0.000666894	0	0.00313729	0.00368537	0	0	0.0215102	0.01157	0.158383	0.290375	0	0	0	0.00764414	0.000122146	0.270007	0.212038	0	0	0.000139898	0.000220428	0.00508703	0	1.38114	0.0158837	0.0181917
ERR2855954	Schizophrenia	0.000180429	0.0086865	0.0380594	0.000667845	0.00049753	0.0200123	0.00610704	0.00121852	0.000336585	0.991451	0.005123	0.000973795	0.0095862	0.10033	0	0.270121	0	0	0	0.00459999	0	0	0.03181	0.00710262	0.0640451	0.214908	0.000550339	0	0	0.000914164	0.000306986	0.0240919	0.11481	0	0	0	0	0.000330654	0	1.78338	0.00661513	0.00585445
ERR2855955	Healthy	0	0.0111668	0.265427	0.00742767	0.000756608	0.0125616	0.0104844	0.001017	0	0.860603	0.0110483	0.00583372	0.0137264	0.160919	0	0.972619	0.00439274	0	0.00410048	0.00507337	0	0	0.0285108	0.0355584	0.15833	0.248991	0.000906689	0	0	0.0063897	0	0.155954	0.224123	0	0	0	0	0.00545813	0	1.23333	0.0467414	0.0457202
ERR2855956	Schizophrenia	0.00170406	0.0902248	0.321448	0.0266556	0	0.173437	0.0306219	0.00613277	0	0.466918	0.0119468	0.00686411	0.00707057	0.280182	0	1.60469	0.00456527	0	0.00311101	0.00562028	0	0	0.0534256	0.0650365	0.181041	0.367085	0.000539455	0	0	0.00769401	0.00105499	0.21224	0.350436	0	0	0.000770808	0.00157182	0.00366211	0	0.92573	0.0206574	0.0765612
ERR321493	Healthy	0	0.0576876	0.191676	0.00838896	0.000147979	0.0458878	0.000282884	0.00218542	0	0.123253	0	0.00052623	0.000333049	0.0824191	0	0.687875	0	0	0	0.00126723	0	0	0.00286588	0.00406688	0.24598	0.284778	0.000177426	0	0	0.00171982	0.000273362	0.0229614	0.166136	0	0	0.00131159	0.000893219	0.000545221	0	0.221178	0.00260194	0.00570288
ERR321549	Healthy	0	0.0632521	0.129567	0.00564479	0	0.0432132	0.000398865	0.00598015	0	0.286756	0.000302183	0.004114	0.000348571	0.102647	0.00542406	1.37937	0.000336755	0	0.000395394	0.00123489	0.0046666	0	0.0124132	0.010806	0.125584	0.112446	0	0	0	0.00145504	0.00784786	0.0819127	0.273492	0	0	0.000211931	0.00192256	0.000370518	0	0.411225	0.00333762	0.000825373
ERR321553	Healthy	0	0.0709137	0.212675	0.00352711	0	0.0497643	0.00129886	0.00548603	0	0.108282	0	0.00151935	0.000579759	0.115901	0.00750074	0.94168	0.00013332	0	0	0.000774645	0.0091854	0	0.00227279	0.00219929	0.0973528	0.0863192	0.000601598	0	0	0.000421465	0	0.00930668	0.323803	0	0	0.000421292	0.000872746	0.00108641	0	0.190675	0.00143297	0.00199378
ERR321556	Healthy	0	0.0878971	0.180289	0.00630507	0	0.0647605	0	0.00305407	0	0.167168	0	0.00565424	0.000282239	0.147547	0.00253375	1.07028	0.000257891	0	0	0.000897051	0.00468821	0	0.00311788	0.00129	0.071296	0.0910235	0	0	0	0.000121739	0	0.0154139	0.347814	0	0	8.13214e-05	0.000550202	0.000514508	0	0.241495	0.000851339	0.0041063
ERR321557	Healthy	0	0.0636116	0.213192	0.0164601	0	0.0586012	0	0.00463964	0	0.222674	0	0.00862932	0.0015268	0.117437	0.0086062	1.23696	0.000630229	0.000106086	9.24955e-05	0.0035244	0.0127034	0	0.00791286	0.00254174	0.186674	0.123257	0.000233353	0	0	0.00141014	8.60722e-05	0.0928261	0.339346	0	0	0	0.00198444	0.000754743	0	0.331943	0.00274229	0.0150293
ERR321560	Healthy	0	0.0602246	0.225701	0.00953525	0	0.0419324	0.000939539	0.00295934	0	0.170343	0.00306304	0.00669426	0.000441012	0.094963	0	1.12037	0.000538239	0	0.000158073	0.00160967	0	0	0.00666798	0.00310022	0.0949818	0.0803659	0.000287155	0	0	0.00113928	0.000882764	0.064276	0.313145	0	0	8.47273e-05	0.000153122	0.0010964	0	0.251522	0.0036688	0.012581
ERR321562	Healthy	0	0.0375357	0.203502	0.0121239	0	0.0402208	0	0.00345707	0	0.324831	0	0.00551833	0.000635686	0.0650621	0	1.14488	0.000393205	0	0	0.0016686	0	0	0.00579104	0.00162382	0.0893261	0.0844082	0.000467488	0	0	0.0013919	0	0.175287	0.192085	0	0	0.000123728	0	0.00118023	0	0.466145	0.00570132	0.0107915
ERR321565	Healthy	0	0.0637946	0.111943	0.0038399	0.00031704	0.0324568	0.00141979	0.00426875	0	0.220226	0.000889431	0.00239066	0.000525507	0.0843155	0.00293847	1.03088	0.000160705	0	9.27821e-05	0.000498384	0.00465836	0	0.00779186	0.00442819	0.0668415	0.0580769	0.00268624	0	0	0.00392823	0.00114666	0.0194981	0.302905	0	0	0	0.000504694	0.000426799	0	0.395294	0.00145393	0.0044343
ERR321575	Healthy	0	0.0635511	0.178076	0.00550555	0.000168538	0.0501046	0.00703447	0.00361247	0	0.336543	0.0123898	0.00380371	0.000189159	0.187478	0	1.35727	0.000170323	0	0.000495813	0.000592091	0	0	0.0105827	0.0133951	0.0863736	0.0871977	0	0.000140057	0	0.000724024	0	0.0547315	0.34726	0	0	0.000214095	0.000362129	0.00165881	0	0.522242	0.00689261	0.00671601
ERR321576	Healthy	0	0.0641166	0.140692	0.00266149	0	0.0398208	0.000241891	0.00451568	0	0.203022	0.000268347	0.00340575	0.000305804	0.101799	0	1.37894	0.000722341	0	0.00042037	0.00206049	0	0	0.00217183	0.00168542	0.106103	0.127684	0	0	0	0.00166632	0.00274123	0.0946632	0.392844	0	0	0.0002718	0.00114588	0.000650009	0	0.335884	0.0035565	0.0110042
ERR321577	Healthy	0	0.0464708	0.211878	0.0108395	0.000170596	0.0391531	0.000693889	0.00181577	0	0.22736	0	0.00110629	0.00020894	0.0683956	0	1.15529	0.000579013	0	0.00011096	0.00163812	0	0	0.00485466	0.00300856	0.0624002	0.109077	0.00041496	0	0	0.00300117	0	0.0480062	0.209529	0	0	0.00121132	0.000604356	0.00101407	0	0.376864	0.00624149	0.00056974
ERR321581	Healthy	0	0.0856272	0.249238	0.0146197	0	0.0556897	0.000127249	0.0036912	0	0.265838	0	0.0104296	0	0.20072	0.000244681	0.986918	0.000174698	0	0	0.0014828	0	0	0.00928631	0.00160715	0.0810752	0.12435	0.000164915	0	0	0.0011521	9.59925e-05	0.0604792	0.249859	0	0	0	0.000759188	0.00081296	0	0.486448	0.00376563	0.0225108
ERR321583	Healthy	0	0.0496484	0.182395	0.00436234	0	0.0370413	0.00122246	0.00161382	0	0.345484	0.00031642	0.00434478	0.000774526	0.106576	0	1.20842	0.000920698	0	0.000424408	0.000911032	0	0	0.0149315	0.0119413	0.139838	0.115252	0.000215995	0	0	0.00222505	0.0107357	0.200457	0.231861	0	0	0.000338321	0.00117521	0.000870833	0	0.575016	0.00812615	0.00487855
ERR321587	Healthy	0	0.117291	0.117294	0.00791359	0	0.0773182	0.000766269	0.00367101	0	0.145437	0	0.00852265	0.00180511	0.116379	0	0.945596	0.000150171	0.000101114	0	0.000870016	0	0	0.00269196	0.00163882	0.0874771	0.0866445	8.15659e-05	0	0	0.000900146	0.000409254	0.0163924	0.237127	0	0	0.000189015	0.000524317	0.000372005	0	0.537916	0.00175748	0.0096768
ERR321589	Healthy	0	0.0616936	0.14497	0.00501193	0	0.0574109	0.000107469	0.0024458	0	0.208453	0	0.000350434	0	0.086284	0.000206646	0.981885	0.000146919	0	8.66166e-05	0.00102319	0.000505552	0	0.0089363	0.00936939	0.0529791	0.076144	0.00543787	0	0	0.0140512	0.00258003	0.0216304	0.17034	0	0	0	0.000677842	0.000500297	0	0.39776	0.00379913	0.0020081
ERR321591	Healthy	0	0.0695827	0.217346	0.00502904	0	0.0574039	0.000138339	0.00422022	0	0.152107	0	0.000219653	0.000203115	0.109471	0	1.38671	0.000182889	0	0.000214736	0.00183443	0	0	0.00881682	0.00171075	0.0798005	0.201326	0.00195696	0	0	0.00394943	0	0.162547	0.211243	0	0	0.00069013	0.000547139	0.00110883	0	0.330352	0.00581702	0.0291883
ERR321592	Healthy	0	0.0190035	0.120927	0.00815424	0.000325927	0.0281455	0.00111209	0.00108952	0	0.517384	0.00195623	0.00167423	0	0.0597155	0	0.835345	0.000183592	0	0.000216474	0.000569007	0.000157935	0	0.00189994	0.00423546	0.104417	0.0582596	0.000263704	0	0	0.0015445	0	0.327603	0.225473	0	0	0.00011603	0.000425201	0.0020109	0	0.761255	0.0088621	0.0256728
ERR321594	Healthy	0.000165585	0.0482762	0.185899	0.00220262	0	0.0401306	0	0.00281046	0	0.208012	0.000235006	0.00573218	0.000789836	0.0844855	0	0.882666	0.000432827	0	0.000168355	0.00150986	0	0	0.0025492	0.000343406	0.0634711	0.0828607	0	0	0	0.000501049	0	0.0222458	0.234079	0	0	9.11822e-05	0.000840012	0.00030092	0	0.475777	0.00300725	0.00928098
ERR321599	Healthy	0	0.041815	0.106791	0.00262485	0	0.0244887	0	0.00233276	0	0.461965	0	0.00284199	0.00128243	0.0998444	0	0.65276	0.000344142	0	0.00029855	0.000928627	0.000294488	0	0.0081508	0.00107741	0.109791	0.0455229	0	0	0	0.000242909	0.00357168	0.0505586	0.172943	0	0	0	0.000600143	0.000425804	0	0.92365	0.00270839	0.0132901
ERR321602	Healthy	0	0.0230187	0.117716	0.00224376	0	0.0174276	0	0.00136345	0	0.336043	0	0.0153783	0.000969511	0.0732612	0	0.714152	0.000177588	0	0.000104697	0.00110086	0	0	0.00471031	0.000981991	0.0878661	0.106822	0	0	0	0.000617041	0.00331479	0.0564012	0.140507	0	0	0.000224471	0.00059257	0.000645916	0	0.719542	0.00369951	0.0109155
ERR321603	Healthy	0	0.034702	0.11416	0.00228171	0	0.0284665	0.000153681	0.00151317	0	0.273316	0.000718752	0.00479688	0.00106241	0.0658405	0	0.720435	0	0.000109177	9.51902e-05	0.00124942	0.00278675	0	0.0048679	0.0010636	0.0638337	0.0672392	0.000192778	0	0	0.000844003	0	0.0266922	0.187851	0	0	0	0.000714417	0.000658829	0	0.632108	0.00453949	0.00633753
ERR321606	Healthy	0	0.0527979	0.265914	0.0047678	0.000298734	0.0472458	0.00161952	0.00139886	0	0.2071	0.00198341	0.00205333	0.000543571	0.157884	0.00331356	1.18648	0.00395691	0	9.71523e-05	0.000979026	0.00236736	0	0.00417902	0.00591147	0.0718956	0.0949786	0.000481666	0	0	0.00223289	0.00214554	0.084065	0.296431	0	0	0.000106349	0.000167567	0.00117281	0	0.343232	0.00390544	0.0290168
ERR321607	Healthy	0.000311605	0.0261332	0.190222	0.00680791	0	0.0187385	0.000116655	0.00131477	0	0.115105	0	0.00285044	0.000312557	0.0840148	0.00175709	1.03893	0	0.000281973	8.18325e-05	0.00113013	0.00731491	0	0.00332262	0.00108278	0.0506237	0.0837672	0	0	0	0.000987341	0.000458315	0.0240222	0.19954	0	0	0	0.000941858	0.000623327	0	0.180374	0.000921945	0.00549551
ERR321613	Healthy	0	0.0619801	0.156133	0.00926628	0.000279114	0.0503298	0.00220093	0.00472107	0	0.153589	0.00307982	0.00229408	0.000295914	0.0973617	0.002963	1.17146	0.000282071	0	0.000163368	0.00147026	0.00824027	0	0.00457329	0.00420705	0.0868708	0.0873072	0.000266275	0	0	0.000547145	0.000926541	0.0361852	0.358984	0	0	0.000266275	0.000280886	0.00125073	0	0.262812	0.00233102	0.00540216
ERR321617	Healthy	0	0.0312083	0.159763	0.0170947	0.000157539	0.0720426	0.000150263	0.00493746	0	0.272533	0.000218166	0.00266975	0.000869896	0.120794	0	1.48594	0.000475621	0.000106749	0.000186147	0.00171163	0.00013581	0	0.0115198	0.00778475	0.154348	0.0940923	0	0	0	0.00211946	0	0.156225	0.459497	0	7.72251e-05	9.97748e-05	0	0.00136074	0	0.337612	0.00299932	0.0577492
ERR321618	Healthy	0	0.0738898	0.225512	0.0116034	0.00015562	0.0609191	0.0011355	0.00650666	0	0.0334013	0.00026097	0.00176926	0.000348359	0.114479	0	1.50845	0.000160216	0	9.44556e-05	0.00217471	0	0	0.00116578	0.000756689	0.0182062	0.108475	0.000469972	0	0	0.000889097	0	0.0245148	0.112743	0	0	0.00130848	0.00112051	0	0	0.173401	0.00402239	0.00136139
ERR321622	Healthy	0	0.0208818	0.258153	0.00624009	0	0.0247076	0.00360094	0.0023261	0	0.312138	0.0065049	0.00131905	0.000574425	0.121755	0	1.12995	0.000533976	0.000241231	0.000418853	0.000756045	0	0	0.0184846	0.00824415	0.137555	0.118525	0.000386369	0	0	0.000955397	0.000128338	0.144533	0.259019	0	0	0.000112253	0	0	0	0.441196	0.00428987	0.0109346
ERR321623	Healthy	0	0.0382506	0.195982	0.00633717	0	0.0514958	0.00457685	0.00246579	0	0.393967	0.00892024	0.00259687	0.000195857	0.0877028	0	1.08066	0.000180919	0	0.000422644	0.00125642	0	0	0.0171539	0.0213458	0.122098	0.107014	0.01097	0	0	0.0276485	9.90644e-05	0.112147	0.207732	0	0	0	0.000179398	0.00035433	0	0.540679	0.00492186	0.00231267
ERR321630	Healthy	0	0.0298812	0.157031	0.0133694	0	0.0221266	0.000493768	0.00158305	0	0.397688	0	0.000387323	0.00196917	0.0923518	0	1.02375	0.000539133	0	0.000314322	0.00104178	0	0	0.0168816	0.0100546	0.150688	0.129139	0	0	0	0.000875746	0	0.185728	0.217002	0	0	0.000452393	0.000537623	0.000122933	0	0.597536	0.012725	0.07632
ERR321632	Healthy	0.000168373	0.0481555	0.158914	0.00281674	0	0.0355118	0.000978264	0.00263607	0	0.17968	0.000470791	0.00219463	0.000500418	0.0809479	0.00151086	0.999825	0.000153454	0	0.000269534	0.000832455	0.00220032	0	0.00380924	0.00167273	0.0524711	0.0773689	0.000258515	0	0	0.00203331	8.43819e-05	0.0863052	0.227926	0	0	9.6983e-05	0.00067002	0.000608719	0	0.328339	0.00429025	0.0132677
ERR321635	Healthy	0	0.104667	0.115987	0.00534605	0	0.0687497	0	0.00347749	0	0.084325	0	0.00522268	0.000138525	0.107631	0	1.19996	0.000382259	0	0.000150241	0.00133354	0	0	0.0057636	0.00210688	0.0667396	0.0800877	0.000543033	0	0	0.000542487	0.00125877	0.00956659	0.439863	0	0	0.000805184	0.000781302	0.000751828	0	0.143206	0.00201658	0.00165454
ERR321636	Healthy	0	0.0722913	0.151647	0.00220197	0.000299619	0.0610101	0.000386555	0.00307822	0	0.307697	0.000217121	0.00382583	0.000339298	0.0827142	0.00618762	0.967323	0.000315896	0	0.000184682	0.00231137	0.00545783	0	0.0054157	0.00218368	0.0836001	0.0766498	0.000375176	0	0	0.00149378	0.00171867	0.0595548	0.228527	0	0	0.000198461	0.000713605	0.000160848	0	0.499284	0.00650376	0.0125529
ERR321637	Healthy	0	0.0387375	0.188768	0.00842487	0	0.0298122	0.000135051	0.00241085	0	0.324644	0	0.00647836	0.00205281	0.0682856	0.000889651	0.815542	0.000158129	0	0	0.00171617	0.00199651	0	0.00767136	0.00185007	0.0968924	0.0563322	0.000921654	0	0	0.00162943	0	0.039978	0.173699	0	0	0	0.000316939	0.000572535	0	0.451696	0.00634558	0.00899489
ERR321643	Healthy	0	0.0530436	0.143268	0.00568806	0.000249607	0.0357519	0	0.0020704	0	0.141689	0	0.00115257	0.000149764	0.114003	0	1.15431	0.000141197	0	0.000571662	0.00158013	0	0	0.00613457	0.00373551	0.0695725	0.0930303	0.00184943	0	0	0.00272753	0	0.0397309	0.456731	0	0	0	0	0.000998948	0	0.20675	0.00173813	0.00344727
ERR321645	Healthy	0.000150861	0.0764251	0.152892	0.00534526	0.000125616	0.060729	0.00123567	0.00296437	0	0.142624	0	0.00307607	0.000285805	0.0941818	0.0011093	1.08791	0.000262893	0	0.000153384	0.000916094	0.00109424	0	0.00809988	0.0147316	0.066901	0.0606636	0.00196117	0	0	0.00447661	0.000721971	0.0468981	0.335741	0	0	8.3074e-05	0.000709014	0.000917263	0	0.252758	0.00186356	0.00618187
ERR321646	Healthy	0	0.0856539	0.127251	0.00876581	0	0.0653061	0.00131886	0.00568858	0	0.14223	0.00222506	0.00159589	0.000277331	0.109619	0.00484383	1.1438	0.000127549	0	0	0.000493983	0.0188081	0	0.00470064	0.00748473	0.104111	0.0663733	0.000877786	0	0	0.000443068	7.90304e-05	0.0304671	0.381431	0	0	0	0.0018611	0.00056345	0	0.217374	0.0020082	0.00628469
ERR321651	Healthy	0	0.0755849	0.201221	0.00640773	0	0.0526714	9.56099e-05	0.00491743	0	0.115481	0	0.00249275	0	0.119365	0.00257778	1.2952	0.00118206	0	0	0.00162287	0.00297129	0	0.00801294	0.00127526	0.0834422	0.08805	0.000372305	0	0	0.000764486	0	0.0177332	0.463839	0	0	0	0.000901941	0.00134514	0	0.180368	0.00403558	0.00964034
ERR321654	Healthy	0	0.0665574	0.173393	0.0052069	0.000136712	0.0655912	0	0.00307762	0	0.185937	0	0.00892217	0.0010401	0.106529	0.00116103	1.00446	0.000275154	9.30263e-05	0	0.000958305	0.00114527	0	0.00712651	0.00950391	0.0941898	0.0704363	0.00088405	0	0	0.00114857	0	0.0502456	0.284731	0	0	0	0.000455217	0.00149458	0	0.28969	0.00274545	0.0150699
ERR3957758	Healthy	0.000364698	0.129146	0.308755	0.0427688	0.000457248	0.12549	0.0018156	0.00689815	0	0.350889	0.00191908	0.00821576	0.0106988	0.217206	0.00157567	1.26359	0.00532507	0	0.00134165	0.00725836	0.000505957	0	0.0151197	0.0126585	0.0888666	0.338389	0.000465072	0	0	0.00115658	0	0.0905538	0.316928	0	0.000101008	0	0	0.00337511	0	0.706499	0.0138583	0.0159464
ERR4330034	Healthy	0.000171205	0.173052	0.267945	0.0206633	0	0.119861	0.006501	0.00598541	0	0.236118	0.0126505	0.00243246	0.0051062	0.205918	0.00301665	1.39304	0.00347116	0	0.00121874	0.0046227	0.00788245	0	0.0153938	0.0207316	0.148825	0.247695	0.00415873	0	0	0.00193182	0.00144758	0.111277	0.418088	0	0	0	0.000323392	0.00332183	0	0.458159	0.00834444	0.0174281
ERR4330038	Healthy	0	0.270208	0.517982	0.0169805	0.000453365	0.265568	0.00287028	0.00709932	0	0.233803	0.00331331	0.0109152	0.00882813	0.332954	0	1.73053	0.00223154	0	0.00154368	0.0152942	0	0	0.0261252	0.0149092	0.177338	0.397761	8.87278e-05	0	0	0.0012127	0	0.112424	0.487332	0	0	0	0	0.00532674	0	0.616525	0.0129962	0.0501974
ERR4330051	Healthy	0.00105777	0.0555325	0.255868	0.00619922	0	0.0438393	0.000211572	0.00731274	0	0.165882	0	0.00676465	0.00996189	0.192733	0.0115013	1.26444	0.0010781	0	0.00056425	0.0059224	0.0132497	0	0.00569911	0.00678476	0.163461	0.230103	0.0013736	0	0	0.000629972	0	0.0464629	0.413856	0	6.55728e-05	0	0.000311562	0.0021898	0	0.388387	0.007681	0.0139946
ERR4330066	Healthy	0.000185135	0.263074	0.311497	0.0168461	0.000147089	0.17157	0.00179014	0.00778887	0	0.293811	0.00182104	0.00460844	0.0044539	0.221018	0	1.48041	0.00152962	0	0.000909347	0.00498008	0	0	0.0207553	0.0101029	0.148987	0.244119	0.000649105	0	0	0.00164735	0	0.142451	0.43149	0	0	0	0	0.0060217	0	0.683532	0.0125035	0.0197286
ERR4330068	Healthy	0	0.119504	0.319511	0.0139369	0.000155384	0.103294	0.00182695	0.00620501	0	0.269597	0.000475161	0.0191361	0.00682122	0.219726	0	1.38093	0.00298725	0	0.00102324	0.00660333	0	0	0.0125521	0.00422394	0.0919166	0.280825	0.000518902	0	0	0.0020688	0.000113158	0.056949	0.35129	0	0	0	0.000166933	0.00736169	0	0.590814	0.00888418	0.0303515
ERR4330074	Healthy	0.000415337	0.0902969	0.289584	0.0229166	0	0.0903008	0.000982226	0.0071913	0	0.478201	0.00138175	0.00597661	0.0126361	0.203987	0	1.42689	0.00954449	0	0.00114084	0.00976622	0	0	0.00296713	0.0042611	0.0727224	0.382651	0.000203875	0	0	0.00284589	0.000416781	0.126362	0.346059	0	0	0	0.00038264	0.0108727	0	0.856322	0.015023	0.0252968
ERR4333874	Healthy	0	0.344578	0.349789	0.0135583	0.000781449	0.204895	0.00099244	0.0110701	0	0.349009	0.000290789	0.00351928	0.00246028	0.216495	0	1.42702	0.000487118	0	0.000573955	0.00868661	0	0	0.00454613	0.00590994	0.185632	0.293495	0.00314338	0	0	0.0045295	0	0.0890282	0.449926	0	0.000407337	0.000103348	0.000591537	0.0073907	0	0.632091	0.00904677	0.0210447
ERR4333882	Healthy	0.000615706	0.11172	0.245971	0.0299912	0	0.102456	0.00229369	0.00592063	0	0.489316	0.00545575	0.00741971	0.013876	0.168843	0	1.27362	0.00792444	0	0.00602215	0.00697731	0	0	0.00717002	0.0114676	0.095009	0.309353	0	0	0	0.00203986	0.000271349	0.218965	0.30221	0	0	0	0.00097656	0.0104274	0	0.780362	0.0166781	0.0242081
ERR4333887	Healthy	0.000212381	0.1982	0.329694	0.0171353	0.000313388	0.200147	0.000152853	0.00751537	0	0.262519	0	0.00737033	0.00255649	0.274325	0	1.70614	0.00125511	0	0.00105912	0.0105789	0	0	0.0229015	0.014012	0.0658338	0.578515	0.00150174	0	0	0.0111017	0	0.122191	0.379428	0	0	0	0.000179084	0.00589777	0	0.657996	0.0135288	0.0163058
ERR4333894	Healthy	0	0.123575	0.393117	0.0143088	0.000612858	0.0929253	0.00092119	0.0139807	0	0.359888	0.000809989	0.0164304	0.0055911	0.252575	0	1.39003	0.00254093	0	0.000523732	0.007172	0	0	0.0124487	0.00907268	0.219551	0.265355	0.0122649	0	0	0.0013613	0.000406041	0.0531421	0.505484	0	0	0	0.000350026	0.00396996	0	0.582455	0.0101448	0.0150311
ERR4333902	Healthy	0	0.116672	0.315252	0.0163237	0.000307754	0.123277	0.00154245	0.00764501	0	0.273166	0.00126138	0.00846133	0.00509439	0.247497	0	1.39546	0.00532575	0	0.00261	0.00939903	0	0	0.0197281	0.00920028	0.107759	0.293145	0.000551273	0	0	0.00262778	0.000447842	0.0832722	0.382706	0	0	0	0.000202698	0.00534658	0	0.667449	0.0115356	0.0231022
ERR4333905	Healthy	0	0.166969	0.316931	0.0172305	0.000262122	0.101406	0.000512483	0.00841171	0	0.233443	0	0.0108985	0.00516932	0.285519	0	1.54083	0.00147275	0	0.000801876	0.00752726	0	0	0.0163541	0.0150229	0.161545	0.224853	0.00195116	0	0	0.00193266	0.000667261	0.0569473	0.770281	0	0	0	0.000313611	0.0077549	0	0.431401	0.00484658	0.013019
ERR4333906	Healthy	0.000372366	0.159325	0.279188	0.0232063	0	0.11898	0.000487448	0.0112053	0	0.271268	0	0.00748953	0.00731585	0.248133	0.00439767	1.44834	0.00344872	0	0.00269447	0.00660176	0.0186023	0	0.0141727	0.00721813	0.153866	0.251434	0	0	0	0.0108991	8.46866e-05	0.070188	0.413168	0	0	0	0.0035791	0.00479188	0	0.589627	0.0127465	0.0398181
ERR4333917	Healthy	0	0.0988598	0.189949	0.0209391	0.000140913	0.102686	0.000783108	0.010066	0	0.215911	0	0.00306176	0.00942821	0.228812	0	1.45862	0.00299687	0	0.00110855	0.00488946	0.0013029	0	0.0107387	0.011677	0.112949	0.280979	0.00213063	0	0	0.00819661	0.000777539	0.0723951	0.487004	0	0	8.96206e-05	0.000167619	0.00426071	0.000219658	0.458826	0.0071995	0.0166891
ERR4333925	Healthy	0	0.223612	0.29267	0.0317356	0	0.187352	0.000954187	0.00531325	0	0.304157	0	0.00674888	0.0101122	0.234686	0	1.07602	0.000957171	0	0.000376924	0.0103286	0	0	0.00849249	0.00675983	0.108893	0.379137	0.000947106	0	0	0.00138582	0.000220578	0.0246992	0.323289	0	0	0	0	0.00143262	0	0.744762	0.0122392	0.0143561
ERR4333931	Healthy	0	0.154488	0.287874	0.0500769	0.00017006	0.140265	0.000383371	0.00621668	0	0.381533	0.000318025	0.0106082	0.0132868	0.217745	0	1.23575	0.0120027	0	0.00187294	0.0121486	0	0	0.0159639	0.00516813	0.0824053	0.302086	0.000535323	0	0	0.00305891	0	0.121386	0.330076	0	0	0.000220524	0	0.0054321	0	0.76281	0.0150975	0.0087192
ERR4333933	Healthy	0.000300058	0.079999	0.268738	0.0257779	0	0.04709	0.000526438	0.00603792	0	0.328156	0.000473392	0.0177993	0.00566532	0.222039	0.0111547	1.39147	0.00178714	0	0.000499342	0.0078359	0.0119751	0	0.00531049	0.00790289	0.240497	0.244735	0.0107515	0.00185737	0	0.00148771	0	0.0614679	0.49245	0	0	0	0	0.0110825	0	0.576223	0.00496134	0.0122647
ERR4333965	Healthy	0	0.152378	0.313869	0.023104	0.000158252	0.150162	0.000568961	0.00694079	0	0.305482	0.000517525	0.00859383	0.00563776	0.217258	0	1.12835	0.00146484	0	0.000864568	0.00856969	0.00761312	0	0.0117718	0.0082074	0.0795163	0.349093	0	0	0	0.000692233	0.000178919	0.0199439	0.302399	0	0	0	0.00166337	0.00408368	0	0.632275	0.00889998	0.0140689
ERR4333988	Healthy	0	0.28766	0.447271	0.0374228	0	0.254224	0.000157949	0.00988793	0	0.195169	0	0.0153608	0.00620669	0.268031	0	1.62853	0.00402821	0	0.00187444	0.0103724	0	0	0.0106556	0.00811076	0.0700797	0.545014	0.000349151	0	0	0.00120495	0	0.121879	0.483317	0	0	0	0	0.00518947	0	0.634	0.0162513	0.0232815
ERR4333989	Healthy	0	0.117676	0.297376	0.0182688	0.000167532	0.112431	0.000580373	0.00834085	0	0.318967	0.000216285	0.0119256	0.00872805	0.257407	0.00169819	1.44411	0.00555232	0	0.00228737	0.00687856	0.00326456	0	0.00993209	0.00438676	0.10167	0.346479	0.000332505	0	0	0.00151404	0	0.173653	0.397741	0	0	0.000109007	0	0.00320558	0	0.786535	0.0145259	0.0410209
ERR4334024	Healthy	0.00016132	0.128327	0.286893	0.0186825	0.00012694	0.103469	0.00121606	0.00977835	0	0.266716	0.00104716	0.0067364	0.00917452	0.232781	0.0049631	1.53456	0.00192288	0	0.00140078	0.00569286	0.00776389	0	0.0136091	0.0068705	0.181484	0.307503	0.00275734	0	0	0.00176445	0.0068292	0.0828073	0.578385	0	0	9.29203e-05	0.000335857	0.0060399	0	0.548753	0.00796516	0.0271226
ERR4334028	Healthy	0	0.149064	0.273781	0.0319107	0	0.136594	0.000234395	0.00623863	0	0.165837	0.000786741	0.00929688	0.00428741	0.193329	0	1.20509	0.00198126	0	0.00144984	0.00859702	0	0	0.0131888	0.0113077	0.03852	0.356553	0.000139502	0	0	0.00168276	0.00132523	0.0552844	0.301976	0	0	0	0.000168028	0.00296159	0	0.479584	0.0115002	0.0205521
ERR4334033	Healthy	0.000171725	0.0684687	0.212286	0.0108482	0	0.0701615	0.000133018	0.00492474	0	0.398004	0	0.00344755	0.00354009	0.175486	0	1.02526	0.000631146	0	0.000462418	0.00449888	0	0	0.0124883	0.00376228	0.0821226	0.256612	0.0032011	0	0	0.00395641	0	0.0486966	0.320056	0	0	0	0	0.00272995	0	0.77673	0.00785758	0.0100818
ERR4334039	Healthy	0	0.0979912	0.381531	0.0185889	0.000295376	0.096405	0.00498373	0.00915277	0	0.375256	0.00700933	0.00859284	0.00787673	0.227704	0	1.45855	0.00324621	0	0.00264305	0.00861948	0	0	0.0224632	0.0211888	0.146742	0.338906	0.000643801	0	0	0.00419933	0.000236572	0.151538	0.452105	0	0	0	0	0.00673363	0	0.693771	0.0109001	0.0173228
ERR4334050	Healthy	0	0.203771	0.424295	0.036185	0.000138538	0.163539	0.00116101	0.0113954	0	0.190596	0	0.00881828	0.00530251	0.26285	0	1.35727	0.000480912	0	0.0010443	0.0117328	0	0	0.0120944	0.0140541	0.152121	0.351109	0.000314009	0	0	0.00188175	0	0.0336574	0.473052	0	0	0	0	0.00644608	0	0.539419	0.0118348	0.0229811
ERR4334067	Healthy	0	0.162595	0.426272	0.0247292	0.000177687	0.208	0.000271656	0.00690223	0	0.244776	0	0.00436649	0.00899775	0.299374	0	1.31964	0.00161614	0	0.00308251	0.010121	0	0	0.00516435	0.00375324	0.0757572	0.361816	0.00145358	0	0	0.0048818	0.000129796	0.0965609	0.364692	0	0	0	0	0.00281299	0	0.55166	0.00861559	0.0187507
ERR4334090	Healthy	0	0.163514	0.336412	0.0250352	0	0.165745	0.000248289	0.00733886	0	0.292288	0	0.00893966	0.00542307	0.260029	0	1.58019	0.00334914	0	0.00281725	0.00754206	0	0	0.0154909	0.010326	0.112982	0.283561	0.000693344	0	0	0.00242068	0.000456442	0.137258	0.429158	0	0	0	0.000216682	0.00383343	0	0.603268	0.0131648	0.0134218
ERR4334097	Healthy	0.000824394	0.191676	0.194963	0.00735521	0	0.133431	0.000121885	0.00366698	0	0.181185	0.000222981	0.00657689	0.00610446	0.230833	0.00415459	1.26871	0.00169504	0	0.000841522	0.00763125	0.00707287	0	0.00794152	0.0047002	0.123771	0.308635	0	0	0	0.000222328	0.000231676	0.0303547	0.408134	0	0	0	0	0.00238197	0	0.479029	0.0109724	0.017217
ERR4334108	Healthy	0	0.140621	0.370391	0.0210334	0	0.101396	0.000127916	0.00663105	0	0.350589	0.00085481	0.00739339	0.00324282	0.224888	0	1.37205	0.00158213	0	0.00176995	0.00593186	0	0	0.00946533	0.00898843	0.150204	0.270169	0.00240758	0	0	0.00396359	0	0.0397266	0.384184	0	0	0	0.000178467	0.00739619	0	0.621524	0.0146521	0.021591
ERR4334122	Healthy	0.000340362	0.215364	0.360954	0.0140987	0	0.134126	0.0142748	0.00751123	0	0.233583	0.0167845	0.00999206	0.00790038	0.267377	0.00376593	1.59276	0.00223797	0	0.000978711	0.00887877	0.0096948	0	0.0159165	0.0252063	0.154151	0.266057	7.90433e-05	0	0	0.000562927	8.16049e-05	0.0634516	0.517591	0	0	9.40089e-05	0.000515618	0.00541465	0	0.430499	0.0124779	0.0166113
ERR4334126	Healthy	0.000530825	0.157902	0.517409	0.024383	0.000156637	0.118464	0.00398776	0.00793504	0	0.278198	0.00433576	0.0148044	0.0118707	0.206028	0.00340232	1.41152	0.00405623	0	0.00232173	0.00943594	0.00476581	0	0.0134383	0.0342204	0.0993231	0.288799	0.000851609	0	0	0.00183353	0	0.121301	0.374325	0	0	0.000101918	0.000400617	0.00550422	0	0.543893	0.0129904	0.0170128
ERR4334142	Healthy	0.000583638	0.0843119	0.17913	0.0126173	0.000473209	0.0821044	0.00041964	0.00403581	0	0.182917	0	0.0132478	0.003936	0.174253	0	1.24084	0.00133369	0	0.00140683	0.00822114	0	0	0.0112102	0.00588277	0.0750508	0.284975	0.00210886	0	0	0.00382273	0	0.0431096	0.184705	0	0	0	0	0.00273226	0	0.797625	0.0122519	0.0122082
ERR4334144	Healthy	0	0.137683	0.274291	0.0187026	0.00107127	0.119555	0.000755539	0.00614043	0	0.311418	0.000211862	0.00528433	0.00849471	0.210183	0	1.36838	0.00251635	0	0.00209894	0.00859511	0	0	0.00610145	0.00441928	0.0833647	0.291635	0.000653185	0	0	0.00331967	0.000641523	0.127679	0.360118	0	0	0	0.000177983	0.0043919	0	0.637904	0.0141298	0.0149971
ERR4334154	Healthy	0	0.355821	0.603798	0.0674151	0	0.523949	0.000425876	0.014175	0	0.0706005	0	0.0140774	0.00587072	0.459172	0	1.7156	0	0	0.000514491	0.0190598	0	0	0.00880186	0.00820852	0.0476114	0.478009	9.44441e-05	0	0	0.00102349	0	0.0596155	0.659285	0	0	0	0	0.00258794	0	0.504866	0.0189557	0.0173853
ERR4334155	Healthy	0	0.205299	0.324046	0.0270119	0	0.162107	0.00350806	0.00847909	0	0.215517	0.00149123	0.00694637	0.00407845	0.232509	0	1.46433	0.000638045	0	0.000752498	0.00836843	0	0	0.00982977	0.0127139	0.121036	0.347591	0.000336334	0	0	0.00132849	0.004909	0.0381863	0.330546	0	0	0	0.000187653	0.00470414	0	0.552394	0.0126262	0.0124195
ERR4334177	Healthy	0	0.141814	0.438359	0.0351158	0.00031262	0.131356	0.00095197	0.00755574	0	0.318448	0.000923462	0.00659791	0.00986953	0.259665	0	1.65956	0.00144062	0	0.0014701	0.00996516	0	0	0.0162435	0.00600596	0.088368	0.386084	0.000840786	0	0	0.00244668	0.000323749	0.136497	0.478176	0	0	0.000111293	0.000208153	0.00552434	0	0.666329	0.0140496	0.0188128
ERR4334181	Healthy	0.000337335	0.0896977	0.382779	0.0144477	0.00361906	0.0874259	0.00182603	0.00561487	0	0.274942	0.00114876	0.0238381	0.00535168	0.222521	0.00228723	1.27695	0.00267175	0	0.00141733	0.00745756	0.00174533	0	0.0113697	0.00580613	0.128128	0.281279	0.0012639	0.000105831	0	0.00111605	8.12103e-05	0.0457337	0.409404	0	0	9.35543e-05	0.000169074	0.00300082	0	0.544257	0.00873673	0.0158273
ERR4334200	Healthy	0	0.141866	0.256138	0.0111579	0.00139747	0.117334	0.000419233	0.00727979	0	0.338461	0.000307147	0.00566313	0.0132056	0.224042	0	1.36576	0.00105997	0	0.00353996	0.00789658	0	0	0.0121222	0.00484569	0.0725275	0.325516	0.000419329	0	0	0.00367985	0	0.103377	0.404769	0	8.58997e-05	0	0.000395043	0.0107545	0	0.708878	0.0105037	0.00573584
ERR4334205	Healthy	0.000334307	0.145474	0.341145	0.0164995	0.000272294	0.126411	0.00138844	0.00881899	0	0.216865	0.00071271	0.0124158	0.0048913	0.23854	0.00536652	1.49492	0.00103159	0	0.0015885	0.00812727	0.00362429	0	0.00942127	0.00598699	0.132724	0.242468	0.00052545	0	0	0.014902	0.000161015	0.0392696	0.534623	0	0	0	0.000840057	0.00750377	0	0.478413	0.0101258	0.0236967
ERR4334232	Healthy	0	0.0578906	0.283147	0.0152796	0.000167909	0.0718539	0.000657669	0.00601161	0	0.545044	0.000306757	0.00875275	0.0165269	0.234338	0	1.59219	0.0130374	0	0.00386906	0.00834511	0	0	0.0162647	0.0158123	0.16396	0.251442	0.000319027	0	0	0.00281337	0	0.135174	0.52515	0	0	0	0.00211586	0.0138282	0	0.862968	0.0113224	0.02486
ERR4334235	Healthy	0.000464247	0.111445	0.246386	0.0161475	0	0.0920951	0.000398094	0.00544807	0	0.135845	0.001367	0.00443073	0.00574469	0.154233	0.0027414	1.14712	0.00104501	0	0.000622054	0.00564028	0.0032089	0	0.00743004	0.00637005	0.0690363	0.23556	0.000346413	0	0	0.000553205	0.00142515	0.0421785	0.294311	0	0	0	0	0.00194433	0	0.375254	0.00859924	0.0177568
ERR4334236	Healthy	0	0.223251	0.293932	0.0228615	0	0.196134	0.00391549	0.0123659	0	0.159409	0.00369072	0.00892017	0.00404768	0.252278	0	1.44249	0.00108768	0	0.00148687	0.00934489	0.000536503	0	0.0166925	0.0126551	0.0804456	0.290661	0.00106099	0.000129004	0	0.00112214	0.00118579	0.0475863	0.502038	0	7.56182e-05	0	0	0.00425471	0	0.4469	0.0150796	0.0116733
ERR4335036	Healthy	0.000239593	0.131847	0.33423	0.0209591	0.000357145	0.145244	0.0134495	0.00846011	0	0.406261	0.0157299	0.00482111	0.00790876	0.31189	0	1.67331	0.00263067	0	0.00281827	0.0116979	0	0	0.0251325	0.0251645	0.136022	0.352089	0	0	0	0.00270033	0	0.259836	0.493746	0	0	0	0	0.00588035	0	0.775699	0.0139272	0.0401804
ERR4335041	Healthy	0	0.139658	0.399646	0.0312212	0	0.157367	0.00014641	0.00589198	0	0.190872	0.00151873	0.0052389	0.00548515	0.272769	0	1.56587	0.00154673	0	0	0.0092655	0	0	0.0139787	0.00336456	0.100751	0.420185	0.000203942	0	0	0.0010707	0	0.126472	0.312479	0	0	0.000221032	0	0.00214062	0	0.602097	0.0132738	0.0160422
ERR4335042	Healthy	0	0.109451	0.316914	0.0233466	0	0.111601	0.00114083	0.00803092	0	0.389195	0.00033805	0.010333	0.00450435	0.230269	0	1.35416	0.00150851	0	0.00180034	0.00719874	0	0	0.0129307	0.0135483	0.177118	0.388438	0.000557446	0	0	0.00352168	0	0.10224	0.38866	0	0	0	0	0.00797708	0	0.749671	0.0101873	0.0136182
ERR4335052	Healthy	0.000951301	0.210757	0.309423	0.0228261	0.000432099	0.128303	0.00261636	0.0100865	0	0.201072	0.000540974	0.00386679	0.00771671	0.274014	0.0156979	1.75031	0.00131157	0	0.00113653	0.00505546	0.0255118	0	0.0112645	0.0109726	0.206021	0.258896	0.00236758	0	0	0.00131976	7.97027e-05	0.0886031	0.597795	0	0	0	0.000339311	0.0089173	0	0.410929	0.00686944	0.0302851
ERR4335069	Healthy	0	0.1851	0.238141	0.0169508	0	0.13043	0.00336247	0.0130936	0	0.205113	0.00442033	0.0110949	0.00505797	0.237467	0.00555067	1.51965	0.00113172	0	0.00075944	0.00485817	0.00853884	0	0.00763969	0.0113705	0.14646	0.239039	0.00140739	0	0	0.000949944	9.85343e-05	0.0867461	0.497793	0	0	8.9075e-05	0.000528046	0.00454244	0	0.416743	0.0103978	0.0211002
ERR4335070	Healthy	0.000166052	0.137058	0.409802	0.0215883	0.00015137	0.116278	0.000790538	0.00657504	0	0.187639	0.000741579	0.00816388	0.00424658	0.193239	0	1.33712	0.000608689	0	0.00211783	0.00664581	0	0	0.0106325	0.0110208	0.0710648	0.282007	0.000436651	0	0	0.00431199	0.00124888	0.0622366	0.298592	0	0	9.58676e-05	0.000173255	0.00637357	0	0.430603	0.0130228	0.0167874
ERR4335081	Healthy	0	0.117286	0.262909	0.0300973	0.000153541	0.0993103	0.000465308	0.00879419	0	0.35904	0.00158964	0.0127267	0.0118283	0.195119	0	1.2563	0.000931997	0	0.00136949	0.00880546	0	0	0.0082141	0.00409814	0.041864	0.289713	0.000340516	0	0	0.00144395	8.47674e-05	0.0398841	0.346647	0	0	0	0.000182641	0.00733318	0	0.718113	0.0079833	0.0227863
ERR4335085	Healthy	0.000201469	0.143272	0.3585	0.0191624	0.000169166	0.129844	0.000580124	0.00784928	0	0.362696	0	0.00677557	0.00600038	0.233703	0	1.47262	0.0011917	0	0.00133251	0.0101008	0	0	0.0127314	0.0104442	0.0996406	0.306862	0.00065006	0	0.000586716	0.0808001	0	0.110201	0.47966	0	0	0	0.000399923	0.00762174	0	0.664873	0.00842893	0.0225017
ERR4335097	Healthy	0	0.403364	0.519831	0.0631923	0	0.314253	0.000833859	0.013161	0	0.0918006	0	0.0102731	0.00371462	0.361954	0	1.68284	0.000345675	0	0	0.0143408	0	0	0.00427124	0.00905664	0.0417656	0.587551	9.38771e-05	0	0	0.0004301	0	0.0650858	0.529032	0	0	0	0.000370845	0.00117596	0	0.514322	0.0224438	0.027748
ERR4335111	Healthy	0.000195082	0.178075	0.342193	0.032285	0.000452856	0.186269	0.00295352	0.00865646	0	0.229079	0.00241564	0.00432147	0.00872253	0.227531	0	1.55135	0.0025838	0	0.00214399	0.0125417	0	0	0.022499	0.0104343	0.07022	0.347703	0.000840579	0	0	0.00406696	0.000283097	0.0584493	0.388959	0	0	0	0	0.00586468	0	0.642977	0.0149741	0.0267207
ERR4335113	Healthy	0.000317679	0.146025	0.263675	0.0385452	0.000252972	0.12513	0.00273539	0.00807343	0	0.231886	0.00268677	0.0057956	0.00356969	0.267824	0.00388653	1.53958	0.000439075	0	0.000524754	0.00800067	0.00300736	0	0.0171058	0.0129553	0.113864	0.277218	0.00211224	0	0	0.00396792	0.00039856	0.0267667	0.452461	0	7.11402e-05	0.000183826	0.00158429	0.00715463	0	0.549251	0.00837788	0.0154388
ERR4335115	Healthy	0.002378	0.113903	0.374159	0.0163373	0.000497433	0.0954814	0.000500696	0.00791013	0	0.307716	0	0.00667357	0.00595026	0.218891	0	1.25234	0.0035144	0	0.00130674	0.00779324	0	0	0.00887064	0.00705381	0.0463526	0.316176	0.000247517	0	0	0.0114287	0	0.0619994	0.302625	0	0	0	0.000355743	0.00468156	0	0.607552	0.0103439	0.00934568
ERR4335119	Healthy	0.000196975	0.188003	0.364084	0.0453371	0.000360847	0.113766	0.00930032	0.00976961	0	0.586429	0.0102688	0.00314215	0.00895038	0.25827	0	1.46257	0.00310261	0	0.00120926	0.0083491	0	0	0.0269422	0.0254713	0.213275	0.251102	0.000927492	0	0	0.00394977	0.000199377	0.18136	0.58354	0	8.86286e-05	0	0	0.0183034	0	0.863399	0.0103924	0.0474836
ERR4335132	Healthy	0	0.226183	0.479	0.019232	0	0.198868	0.000365173	0.00792585	0	0.0752322	0.000296268	0.0100836	0.0106413	0.243304	0	1.48358	0.000661728	0	0.000492341	0.0113449	0	0	0.00598353	0.00383787	0.0811178	0.408408	0.00181715	0	0	0.00205714	0	0.0301257	0.317958	0	7.587e-05	0.000103891	0	0.00361019	0	0.383811	0.00920422	0.0126727
ERR4335136	Healthy	0.000495513	0.139932	0.334248	0.0118949	0	0.086729	0.00424757	0.00718164	0	0.207928	0	0.00610581	0.012449	0.283163	0.018108	1.70181	0.000913595	0	0.00100015	0.00792066	0.0250549	0	0.0125099	0.00443376	0.17457	0.258798	0.000361492	0	0	0.0019439	0.000166091	0.0841768	0.633539	0	0	0	0.000518985	0.00576424	0	0.48535	0.0127031	0.012163
ERR4335164	Healthy	0	0.123993	0.244383	0.0134592	0	0.148104	0.000234516	0.00416633	0	0.214107	0	0.00438656	0.00579142	0.162619	0	1.24639	0.00403929	0	0.00214688	0.00391793	0	0	0.010105	0.00297535	0.0748227	0.301292	0.000152201	0	0	0.00174681	0	0.116609	0.262885	0	0	0.000202934	0.000159875	0.00303031	0	0.540987	0.0117364	0.0125158
ERR4335177	Healthy	0	0.155279	0.31801	0.0181732	0	0.118915	0.000756855	0.00927737	0	0.20239	0	0.0102668	0.00677813	0.281061	0	1.31789	0.0010897	0	0.000555097	0.00654917	0	0	0.0170092	0.00630229	0.104966	0.311877	0.000482335	0	0	0.00093055	0.000255621	0.0314634	0.397522	0	0	9.79685e-05	0.000522467	0.00248431	0	0.585959	0.0081424	0.0175455
ERR4335180	Healthy	0.000165722	0.0887344	0.402962	0.0338122	0.00055426	0.0982573	0.000987159	0.00986644	0	0.229529	0.000450283	0.00811854	0.0071099	0.271198	0	1.53932	0.00290475	0	0.000692918	0.0114766	0	0	0.0178694	0.00997643	0.141125	0.342246	0.00150359	0	0	0.00177597	0	0.0432557	0.505068	0	0	0	0	0.0116589	0	0.558724	0.00903555	0.0193181
ERR4335192	Healthy	0.000890535	0.155909	0.362344	0.0207778	0.000280715	0.110076	0.000584782	0.00921837	0	0.233669	0	0.0152204	0.0050621	0.267611	0	1.56946	0.0009093	0	0.000358812	0.00712011	0	0	0.0153954	0.00456278	0.097702	0.288832	0	0	0	0.00109352	0.000360784	0.0560867	0.503039	0	0	0	0	0.00344956	0	0.515468	0.00979896	0.0121207
ERR4335216	Healthy	0.000483815	0.148099	0.295805	0.0156908	0.000146813	0.0981512	0.00158087	0.00754697	0	0.183709	0.00027513	0.0144103	0.00714027	0.252366	0.00870947	1.53834	0.000439597	0	0.00133114	0.00525391	0.00850583	0	0.00919784	0.00819363	0.122913	0.231226	0.00138163	0	0	0.000627692	0	0.0623805	0.560027	0	0	0	0.000167184	0.00291417	0	0.435942	0.0123572	0.0194474
ERR4335228	Healthy	0	0.208021	0.378424	0.0619034	0.000329198	0.166301	0.000168485	0.00653156	0	0.224712	0	0.0110404	0.00560484	0.262772	0	1.42521	0.00083348	0	0.00187832	0.008284	0	0	0.0097941	0.00355022	0.0750149	0.291791	0.000197768	0	0	0.00206432	0.000573984	0.0626189	0.324207	0	0	0	0	0.00244883	0	0.59583	0.0110984	0.0179372
ERR4335239	Healthy	0.000935106	0.081636	0.175894	0.0180445	0	0.0873647	0.00246798	0.00604232	0	0.448169	0.00108604	0.00953408	0.0081776	0.178741	0	0.80741	0.000157035	0	0	0.0052951	0	0	0.00632329	0.0335281	0.0933091	0.251782	0.000619724	0	0	0.000781277	0	0.0346912	0.232412	0	0	0	0.00035872	0.00164603	0	0.867917	0.00641789	0.00515715
ERR4335244	Healthy	0.000808287	0.211137	0.282076	0.0216328	0.000272663	0.1302	0.00286637	0.00735557	0	0.219607	0.000706542	0.0115638	0.00649698	0.221156	0.00918547	1.43393	0.00238452	0	0.00116507	0.00604222	0.0134651	0	0.0065341	0.00654727	0.157501	0.293164	8.09578e-05	0	0	0.000796552	0	0.044817	0.441323	0	0	0	0.000782444	0.00365294	0	0.487334	0.00874492	0.0264372
ERR4335247	Healthy	0.000146368	0.252204	0.21445	0.0159139	0.000265677	0.183196	0.000408997	0.016511	0	0.164298	0.000433422	0.0217741	0.00287807	0.253951	0.00600412	1.61663	0.00119881	0	0.000647601	0.00728497	0.00855022	0	0.00657994	0.00461115	0.18561	0.246953	0	0	0	0.000126209	0.000219299	0.0437293	0.548313	0	0	0	0.00046241	0.00460385	0	0.349872	0.00656963	0.0263836
ERR4335249	Healthy	0.000186181	0.132168	0.294236	0.0133742	0.000316927	0.118734	0.00187938	0.00605099	0	0.33952	0.00279313	0.00544733	0.0132631	0.234038	0.00526279	1.40573	0.0025674	0	0.00337724	0.0104079	0.00678675	0	0.0104269	0.00889016	0.159671	0.298436	0.00117574	0	0	0.00261061	0	0.137184	0.403836	0	0	0	0.000394842	0.008145	0	0.705056	0.0114461	0.0238911
ERR4335250	Healthy	0	0.139732	0.303378	0.0421386	0	0.131625	0.000394695	0.00824071	0	0.335855	0	0.00733977	0.00594596	0.204886	0	1.60412	0.00313635	0	0.00396618	0.00831399	0	0	0.0121437	0.00770181	0.0930481	0.375648	0.00160467	0	0	0.00733027	0	0.102819	0.365458	0	0	0	0	0.00461361	0	0.696466	0.0112525	0.0223819
ERR4335269	Healthy	0	0.110885	0.377264	0.0320639	0	0.134484	0.000392155	0.00844588	0	0.29182	0.000243831	0.00598707	0.00416909	0.218163	0	1.43889	0.00214455	0	0.000727801	0.00674632	0	0	0.0147765	0.01033	0.101626	0.261077	0.000532396	0	0	0.00200166	0.0013438	0.0494139	0.399583	0	0.00144643	9.65572e-05	0.000154081	0.00835758	0	0.55042	0.00967096	0.0214879
ERR4335288	Healthy	0.00106412	0.115519	0.319704	0.028812	0.000156537	0.0957212	0.00210508	0.00848426	0	0.381235	0.00115497	0.0101804	0.00752251	0.234628	0.00521355	1.63108	0.00469237	0	0.00182232	0.00930158	0.00555431	0	0.0177449	0.0165961	0.193759	0.209806	0.00368102	0	0	0.0033508	0.00353999	0.14354	0.529375	0	0	0	0	0.010098	0	0.67861	0.010463	0.0267211
ERR4335310	Healthy	0	0.245683	0.354483	0.0129084	0.000153155	0.157653	0.00158259	0.013932	0	0.304335	0.00102993	0.0114465	0.00545872	0.258494	0	1.4295	0.00139202	0	0.000734202	0.00824251	0	0	0.0196721	0.00702463	0.140026	0.243863	0.0014265	0	0	0.000510364	0.000424148	0.0433197	0.479481	0	0	0.000974065	0.000153477	0.00781828	0	0.602455	0.00656221	0.0195568
ERR4335317	Healthy	0	0.135141	0.305186	0.0136677	0	0.102828	0.00419875	0.00871273	0	0.507346	0.00216479	0.0159107	0.00372056	0.30314	0	1.55064	0.00121433	0	0.000950847	0.00820568	0	0	0.0222036	0.00895186	0.106679	0.304867	0.00165663	0.000137695	0	0.00280636	0	0.0542265	0.490201	0	0	0	0.000230265	0.00698094	0	0.947256	0.0169312	0.0222292
ERR4341669	Healthy	0.000373954	0.152975	0.373401	0.0424372	0.000339067	0.124814	0.000768554	0.00823061	0	0.263559	0.00142248	0.00819678	0.00968984	0.24936	0	1.45138	0.00342878	0	0.00219637	0.00813401	0	0	0.0127496	0.0121291	0.0786396	0.361266	0.00118318	0	0	0.00284976	0.00365371	0.07373	0.38627	0	0	0.000107823	0.000201664	0.00300424	0	0.56786	0.0146547	0.0205364
ERR4341685	Healthy	0	0.140042	0.480731	0.024208	0.000476636	0.110401	0.00758691	0.00808389	0	0.331939	0.010587	0.00299559	0.0147989	0.282513	0	1.58986	0.00256656	0	0.00191385	0.00673672	0	0	0.0213991	0.0162718	0.133629	0.346377	0.00112648	0	0	0.00269889	0	0.0552333	0.44326	0	0	0.000100764	0	0.00615796	0	0.566193	0.00953946	0.0174926
ERR4341686	Healthy	0.000374368	0.160713	0.303185	0.0295592	0	0.136421	0.000261578	0.00923857	0	0.330932	0	0.00998915	0.00590381	0.2747	0.0036326	1.60009	0.00363364	0	0.00278339	0.00747843	0.00508837	0	0.0188324	0.0100545	0.126479	0.342777	0.00153991	0	0	0.00222303	0.000944832	0.0795469	0.517648	0	0	0	0.000400178	0.00259067	0	0.651917	0.0173639	0.0145579
ERR4341687	Healthy	0	0.411339	0.407018	0.136108	0.000490062	0.300771	0.000150123	0.0118057	0	0.221603	0	0.0120532	0.00591268	0.359396	0	1.75197	0.0024212	0	0.00145929	0.0134208	0	0	0.0163833	0.00800337	0.0785147	0.425777	0.00079418	0	0	0.00187355	0.00233743	0.0885226	0.50727	0	0	0	0.000197797	0.00160857	0	0.708307	0.0208869	0.0308756
ERR4341737	Healthy	0.000146172	0.141915	0.191883	0.0136223	0	0.0848935	0.000716092	0.00969787	0	0.155784	0.000470338	0.010855	0.00548285	0.247423	0.00737538	1.57042	0.00189062	8.9134e-05	0.000735657	0.00390655	0.0136151	0	0.00538326	0.0104285	0.125486	0.188535	0.00165948	0	0	0.000425389	0	0.0442112	0.614106	0	0.000169723	0	0.000655102	0.0064339	0	0.364078	0.00544828	0.0217993
ERR4341769	Healthy	0	0.145861	0.327451	0.0328575	0.000469737	0.0990632	0.000133996	0.00500872	0	0.355555	0	0.0135735	0.00710918	0.246497	0	1.40084	0.00479124	0	0.00256682	0.0084789	0	0	0.0136445	0.00477609	0.087548	0.320887	0.000210613	0	0	0.00275619	0.000290552	0.145295	0.369691	0	0	0.000111484	0	0.00674522	0	0.757155	0.0152488	0.008617
ERR4341772	Healthy	0	0.145042	0.349026	0.0484804	0.000379609	0.163172	0.00178442	0.00632591	0	0.364385	0.00325289	0.00737063	0.00821481	0.273567	0	1.51607	0.00535926	0	0.00265108	0.00729091	0	0	0.0178011	0.0161114	0.0872523	0.281409	0.000786	0	0	0.00565102	0	0.241434	0.438128	0	0	0.000480838	0.000380417	0.00219925	0	0.701031	0.022934	0.00636415
ERR4341784	Healthy	0	0.144369	0.519191	0.0739513	0.000342696	0.134541	0.00351742	0.00823767	0	0.337409	0.0036503	0.0184256	0.0104848	0.298783	0	1.64899	0.00362194	0	0.00236683	0.00977659	0	0	0.0257549	0.0235902	0.174343	0.375595	0.000246638	0	0	0.00411773	0	0.105383	0.515854	0	0	0	0.000602059	0.00846645	0	0.661573	0.0114811	0.0477864
ERR4341798	Healthy	0	0.166789	0.295138	0.0170394	0.000164171	0.130217	0.00024974	0.00418936	0	0.327935	0.000563531	0.0219291	0.00810116	0.216403	0	1.34343	0.00413634	0	0.00228527	0.00930516	0	0	0.0211299	0.00796891	0.104614	0.349411	0.000277153	0	0	0.00250285	0.000661644	0.0856853	0.3702	0	0	0	0	0.00329263	0	0.680936	0.018256	0.019782
ERR4341802	Healthy	0	0.160522	0.334615	0.0229574	0.00029396	0.0952436	0.000236852	0.00854185	0	0.363556	0	0.00484236	0.0199482	0.239245	0	1.18982	0.000156896	0	0.000558281	0.00573737	0	0	0.0226994	0.0049051	0.112173	0.280294	0.0007496	0	0	0.00112146	0.0141421	0.0265995	0.379609	0	0	0	0.000178067	0.00360502	0	0.689507	0.00674765	0.00933369
ERR4341809	Healthy	0	0.169887	0.24261	0.0168308	0	0.114425	0.000487717	0.00765365	0	0.265345	0	0.00668391	0.00726242	0.234354	0	1.34344	0.00326523	0	0.000887845	0.00726391	0	0	0.0139958	0.0116181	0.115001	0.289338	0.00111284	0	0	0.00125712	0.000485704	0.0596082	0.527206	0	0	0.000373224	0.000462657	0.00880727	0	0.493067	0.00550856	0.0138923
ERR4341811	Healthy	0.000195611	0.171865	0.291185	0.0146345	0.000163901	0.137589	0.000734169	0.00481096	0	0.2803	0.0010649	0.00906077	0.00772751	0.223672	0	1.453	0.00197933	0	0.00108069	0.00668476	0	0	0.0121063	0.00617608	0.0803483	0.354236	0.00016752	0	0	0.00155395	0.00011886	0.0508611	0.418447	0	0	0	0.000388294	0.00663408	0	0.612809	0.0133824	0.0209967
ERR4341819	Healthy	0	0.143631	0.516384	0.02517	0	0.110065	0.0076826	0.00981067	0	0.582419	0.00996593	0.00209868	0.00638765	0.227657	0	1.37162	0.00490332	0	0.00103909	0.012011	0	0	0.0190516	0.022582	0.241162	0.258377	0.00630213	0	0	0.00165395	0	0.149948	0.529572	0	0	0	0	0.0212712	0	0.811249	0.00800008	0.0336851
ERR4341822	Healthy	0	0.14437	0.321103	0.0442392	0.000167445	0.143053	0.00052443	0.00557264	0	0.205456	0	0.00673479	0.00713286	0.263469	0	1.3535	0.00101224	0	0.00202669	0.00861665	0	0	0.0136811	0.00504674	0.0742212	0.343432	0.00186852	0	0	0.00325494	0	0.0650217	0.416347	0	0	0	0	0.00373053	0	0.559079	0.01763	0.0184101
ERR4341828	Healthy	0.000474087	0.143587	0.268175	0.0136678	0	0.102077	0.000942856	0.00838757	0	0.199327	0	0.00678953	0.0060707	0.192973	0.00691409	1.29711	0.00189089	0	0.00147296	0.00711691	0.00814099	0	0.0131699	0.00603794	0.126056	0.2966	0.00103288	0	0	0.00389991	0.000237603	0.0542928	0.358824	0	0	0	0.000638966	0.0055015	0	0.55378	0.00984679	0.0218663
ERR4341833	Healthy	0.000461587	0.134725	0.284403	0.0158736	0.000139774	0.115601	0.00065059	0.00498329	0	0.199277	0.000246023	0.00569218	0.0039747	0.189823	0.0043525	1.38932	0.00226308	0	0.00109799	0.00631819	0.00468044	0	0.015621	0.00812609	0.0968902	0.271542	0.00117558	0	0	0.00302756	0.00247811	0.0561471	0.344948	0	0	0	0.000482693	0.00744909	0	0.451996	0.00607591	0.0213083
ERR4341861	Healthy	0.00254106	0.0754282	0.241158	0.032157	0.00016378	0.0912761	0.000124672	0.00548223	0	0.662176	0	0.0111217	0.00935334	0.244513	0	1.08235	0.00247513	0	0.00177274	0.0102317	0	0	0.0125563	0.00446833	0.290696	0.339591	0	0	0	0.00131989	0.000360793	0.0715656	0.273786	0	0	0	0	0.00708264	0	1.00206	0.00770713	0.0270081
ERR4341881	Healthy	0	0.142562	0.324127	0.0416102	0	0.131382	0.000273543	0.00816228	0	0.262284	0.000218235	0.00700867	0.00832635	0.225043	0	1.44377	0.00388833	0.000111406	0.00131372	0.00853625	0	0	0.0272963	0.00982051	0.11754	0.352729	0.000731374	0	0	0.00143343	0.00129361	0.128707	0.349288	0	0	0	0	0.00711477	0	0.614402	0.0127455	0.0180482
ERR4341893	Healthy	0	0.143646	0.353582	0.0425545	0.000187543	0.116914	0.000142761	0.00527414	0	0.259126	0.000295957	0.005946	0.013177	0.207512	0	1.50105	0.00566689	0	0.00269904	0.00822685	0	0	0.0104796	0.00831999	0.0810679	0.346471	0.00292162	0	0	0.0028804	0.000136005	0.0906459	0.339991	0	0	0	0	0.00274462	0	0.626226	0.0124883	0.0341099
ERR4341903	Healthy	0.000328268	0.274992	0.237574	0.013135	0.000416606	0.159979	0.00162822	0.00970836	0	0.222002	0.000448035	0.0158937	0.0103465	0.245802	0.0082531	1.49442	0.00151157	0	0.00152558	0.00693705	0.0164113	0	0.0122119	0.00726403	0.180782	0.28963	0.000916491	0	0	0.00269728	0.000604297	0.0531837	0.466911	0	0.000949604	9.5087e-05	0	0.00713507	0.000233056	0.473993	0.0122227	0.0154435
ERR4341917	Healthy	0.000151065	0.173643	0.237464	0.0281372	0.000414388	0.108413	0.000671774	0.0130826	0	0.198445	0	0.00746465	0.00760717	0.268073	0.00684051	1.69923	0.000977987	0	0.00238833	0.00500686	0.00614619	0	0.00993628	0.00944583	0.119141	0.219771	0.000673095	0	0	0.00107098	0.000152464	0.0463921	0.66068	0	0	0	0.0003285	0.00565375	0	0.402667	0.00658237	0.0199877
ERR4341918	Healthy	0.000181901	0.193821	0.282407	0.0211497	0	0.123076	0.000125932	0.00965544	0	0.282545	0.000289968	0.00978747	0.00851595	0.22798	0.00676219	1.51995	0.00350256	0	0.00121205	0.0057829	0.0086932	0	0.0089908	0.0076747	0.116368	0.325099	0	0	0	0.00188219	0.00154902	0.110647	0.464903	0	0	0	0	0.00534435	0	0.606053	0.0113041	0.0206777
ERR4341922	Healthy	0.000984512	0.161899	0.303991	0.0177852	0	0.112716	0.000257915	0.0157926	0	0.224766	0.000659836	0.0186537	0.00612189	0.240356	0.00634176	1.50952	0.00286802	0	0.000542295	0.00617078	0.0110933	0	0.00815776	0.00493093	0.155355	0.263439	0.00103933	0	0	0.00147035	0.00071272	0.0496684	0.457019	0	0	0	0	0.00290073	0	0.475022	0.0072626	0.0145269
ERR4341924	Healthy	0.000363444	0.162885	0.379519	0.041172	0.000609109	0.120671	0.00188871	0.0129072	0	0.339378	0.000576705	0.0168517	0.0144795	0.274932	0.0086689	1.7447	0.00234033	0	0.00404802	0.00878137	0.0106726	0	0.00900337	0.00699769	0.219799	0.30385	0.00403682	0	0	0.00112707	0.000182455	0.0477915	0.634913	0	0.000162966	0	0.000216915	0.0056898	0	0.632862	0.0130548	0.0323008
ERR4341942	Healthy	0	0.0717847	0.263831	0.0266175	0.000314214	0.0841496	0.00205238	0.00559602	0	0.210893	0.00232029	0.00697502	0.00578942	0.232787	0.00810616	1.59555	0.00237947	0	0.0014113	0.0112207	0.0115291	0	0.01144	0.00564069	0.119847	0.261938	0.000918169	0	0	0.00193531	0.000161123	0.0669106	0.521185	0	0	0	0.000336357	0.005155	0	0.492813	0.0110644	0.0272787
ERR526291	Healthy	0	0.0159599	0.25279	0.0220229	0	0.0425184	0.00145223	0.00388009	0	0.543503	0.00112349	0.00412829	0.00339946	0.147667	0	1.19344	0.0040306	0	0.00200149	0.0035771	0	0	0.0245502	0.0287597	0.139816	0.165071	0.00154354	0	0	0.0067218	0	0.104964	0.25092	0	0	0	0	0.000414049	0	0.801084	0.0103918	0.0215438
ERR527047	Healthy	0	0.0309322	0.260308	0.00651988	0	0.0283893	0.00105054	0.00353642	0	0.429442	0.000683502	0.00595076	0.00203169	0.149137	0	1.57846	0.00224951	0	0.00064663	0.00427128	0	0	0.0110029	0.00558216	0.17435	0.173978	0.00191056	0	0	0.000410704	0.000205054	0.42727	0.439191	0	0	0.000117817	0.000586549	0.00222574	0	0.700955	0.00777035	0.0441885
ERR527063	Healthy	0	0.0187469	0.322931	0.0239759	0	0.0320932	0.0319205	0.00581902	0	0.428295	0.0502784	0.000420416	0.00156953	0.164047	0	1.22935	0.00074097	0	0.000976492	0.0051478	0	0	0.0231836	0.0659458	0.14607	0.100661	0.000660714	0	0	0.00396007	0	0.149393	0.153555	0	0	0.000466317	0.000743728	0.00257569	0	0.65438	0.00895637	0.0157213
ERR527064	Healthy	0.000608114	0.0136895	0.235926	0.111629	0	0.0280946	0.00214068	0.00841017	0	0.606731	0.000248095	0.00131119	0.0177105	0.137041	0	1.17723	0.000171354	0	0.00110656	0.00316862	0	0	0.0198496	0.00669904	0.292265	0.0763443	0	0	0	0.00375198	0	0.0828969	0.327792	0	0	0	0	0	0	0.756248	0.0083763	0.0239974
ERR527066	Healthy	0	0.0156817	0.175081	0.00598142	0	0.019055	0.0010285	0.00474243	0	0.637725	0.000621335	0.00149449	0.00601394	0.108794	0	0.817187	0.000584883	0	0.000114374	0.00165418	0	0	0.0096688	0.00349182	0.103173	0.114073	0.000599454	0	0	0.00168578	0	0.105757	0.181379	0	0	0.000122609	0.000207109	0.00234341	0	0.904439	0.00633092	0.00828783
ERR527072	Healthy	0	0.0273737	0.191246	0.00697753	0	0.0295962	0.000924493	0.00616428	0	0.450047	0	0.000534071	0.0010267	0.12369	0	1.36988	0.00096178	0	0.000896388	0.00244639	0	0	0.0114558	0.00181439	0.100522	0.118819	0	0	0	0.000878013	0	0.165643	0.257975	0	0	0	0	0.00093577	0	0.766458	0.00784743	0.00536408
ERR527073	Healthy	0	0.0362246	0.129054	0.0112711	0.00017567	0.0317153	0.0410955	0.00885178	0	0.637285	0.00352046	0.0128101	0.00528775	0.127388	0	1.0937	0.00173846	0	0.000893349	0.00208761	0.000330936	0	0.0165809	0.0106254	0.157078	0.139809	9.43817e-05	0	0	0.00109189	0.00200548	0.104501	0.2226	0	0	0.00716348	0.00691877	0.00107884	0	1.02804	0.00754187	0.0084495
ERR527076	Healthy	0.000370869	0.00948	0.147766	0.00250272	0	0.0155815	0.0426138	0.00795349	0	0.551774	0.0149478	0.0026483	0.000560089	0.118716	0	0.868955	0.000177979	0	0.000618255	0.00219923	0	0	0.00933002	0.0234498	0.102959	0.104462	0.00155884	0	0	0.00233152	0.00350192	0.101127	0.0833821	0	0	0.00615243	0.00552427	0.000694223	0	0.801575	0.00325716	0.00515851
ERR527077	Healthy	0.000520463	0.0214874	0.244659	0.0319043	0	0.0316469	0.0465029	0.00811483	0	0.658164	0.00208259	0.000840183	0.0019837	0.122746	0	1.37271	0.00639194	0	0.00093539	0.00309258	0	0	0.0148875	0.0150805	0.149825	0.122534	0.000620847	0	0	0.0117611	0	0.440071	0.371566	0	0	0.00762673	0.00683654	0.0066346	0	0.852798	0.0115462	0.00292785
ERR527079	Healthy	0	0.0534352	0.205237	0.00487086	0.00135368	0.0421597	0.00382347	0.00477654	0	0.384005	0.00414115	0.00661485	0.00318462	0.119874	0.00218387	1.13897	0.00017325	0	0.000200558	0.00193971	0.00853576	0	0.0103972	0.00967302	0.130334	0.128458	9.41012e-05	0	0	0.00100748	0.00173757	0.0877254	0.297649	0	0	0.000109032	0.00040785	0.000381283	0	0.557012	0.00491109	0.016761
ERR527081	Healthy	0.000413014	0.0781508	0.195182	0.0063185	0.000276221	0.0560874	0.0375291	0.00947388	0	0.319891	0.0174649	0.0223086	0.00464229	0.200557	0.00257572	1.40481	0.00169517	0	0.000413212	0.00169333	0.00359237	0	0.0249517	0.0304778	0.168701	0.121037	0.000184449	9.71917e-05	0	0.00196858	0.000464676	0.0678329	0.480914	0	0	0.00560604	0.00698178	0.00192637	0	0.432909	0.00458446	0.0110592
ERR527088	Healthy	0	0.0226089	0.246853	0.00562044	0	0.0284957	0.000286626	0.00310901	0	0.397746	0.00101785	0.000621252	0.000211252	0.142308	0	1.31137	0.00113861	0	0.000330535	0.00424564	0	0	0.0268856	0.0036826	0.119838	0.139366	0.00241585	0	0	0.00655591	0	0.225099	0.20571	0	0	0	0	0.00135905	0	0.814365	0.0079184	0.00274396
ERR527089	Healthy	0	0.0560173	0.418563	0.00535735	0.000292591	0.047109	0.00123382	0.00419073	0	0.231264	0.00240089	0.0102988	0.000529661	0.105645	0	1.14225	0.00115754	0	0.000383441	0.00140473	0	0	0.0067312	0.00412684	0.0873787	0.122365	8.69953e-05	0	0	0.00200796	0	0.100343	0.251398	0	0	0	0.000188245	0.000763852	0	0.363563	0.00519045	0.00826512
ERR527090	Healthy	0	0.0222615	0.156912	0.00608467	0.00177516	0.0199229	0.00177443	0.00193165	0	0.498897	0.00472197	0.00272569	0.0080773	0.0919811	0	0.787367	0.00126279	0	0.000420502	0.00195446	0	0	0.013602	0.00345246	0.0682213	0.100427	0.012463	0	0	0.0107716	0.000430034	0.0584156	0.178796	0	0	0.000113874	0	0.00118325	0	0.709443	0.00587588	0.00579626
ERR527101	Healthy	0	0.0085474	0.0594538	0.00212521	0.000180072	0.013311	0.00197548	0.000995476	0	0.474145	0.003306	0.00122197	0.00481028	0.0496958	0	0.209443	0	0	0.000110865	0.000437061	0	0	0.00560549	0.0051181	0.0577319	0.0529329	0.000224523	0	0	0.0016398	0.000103286	0.0241098	0.0480965	0	0	0.000118531	0.00041073	0.000644989	0	0.978058	0.000625282	0.0043042
ERR527107	Healthy	0	0.0269842	0.283743	0.0178183	0	0.031555	0.000796208	0.00567633	0	0.397193	0.00145708	0.0103153	0.00108367	0.115797	0	1.01643	0.00165837	0	0.000847218	0.00192263	0	0	0.0130118	0.0124883	0.126503	0.142025	0	0	0	0.0022229	0.00640279	0.15012	0.279054	0	0	0	0	0.000600783	0	0.535502	0.0127464	0.036106
ERR527108	Healthy	0	0.0332653	0.212453	0.0112824	0	0.0346347	0.000132365	0.00321735	0	0.357062	0.000639233	0.0029021	0.00207711	0.0965307	0	1.03056	0.00192343	0	0.000404543	0.00209488	0.000148554	0	0.0199136	0.00676044	0.101243	0.0989949	0.0090398	0	0	0.0207884	9.58189e-05	0.101608	0.159839	0	0	0.000110128	0.000197598	0.00131483	0	0.518085	0.00582371	0.00706012
ERR527116	Healthy	0	0.0457045	0.248672	0.0178507	0	0.0492632	0.00142858	0.00686322	0	0.438007	0.0010805	0.00169985	0.00230614	0.13407	0	1.48337	0.000989787	0	0.00104111	0.00297934	0	0	0.00204148	0.00274661	0.0979425	0.139619	0	0	0	0.00280007	0	0.167421	0.233778	0	0	0.000747321	0.000629342	0.00224699	0	0.656446	0.00775994	0.0107044
ERR527121	Healthy	0	0.0613055	0.1559	0.00623401	0	0.0470418	0.000574119	0.00364764	0	0.324944	0	0.0040128	0.000759629	0.114466	0	0.940121	0.000706747	0.000118967	0.000408463	0.00224871	0	0	0.0129613	0.0120693	0.0737739	0.136668	0.000420132	0	0	0.000772598	0.00532682	0.0768543	0.242541	0	0	0	0.00221785	0.00207432	0	0.639821	0.00500267	0.00783106
ERR527123	Healthy	0	0.052443	0.276475	0.0116175	0.000341187	0.0417834	0.00126441	0.00351175	0	0.474816	0.000892979	0.00409944	0.00159171	0.12888	0	0.920128	0.000551291	0.000124081	0.000534207	0.00135119	0	0	0.0111798	0.0044876	0.0913645	0.112795	0.000657288	0	0	0.0016599	0.000101259	0.0356114	0.257726	0	0	0	0	0.00080385	0	0.7849	0.00319712	0.00502047
ERR527124	Healthy	0	0.0482025	0.214397	0.0133169	0	0.0546105	0.000453919	0.00538289	0	0.515414	0.000346241	0.0133292	0.00618075	0.189231	0	1.29512	0.0022359	0	0.00161585	0.00201354	0	0	0.0223903	0.0049083	0.125748	0.124257	0	0	0	0.00164113	0.000101788	0.218189	0.288089	0	0	0	0	0.00222849	0	0.703367	0.006945	0.0229373
ERR527126	Healthy	0	0.029099	0.189374	0.0259676	0	0.0463973	0.0035037	0.0052421	0	0.33833	0.00524477	0.00568597	0.00283994	0.138845	0	1.24633	0.00152092	0.000125436	0.000662372	0.00351738	0	0	0.0139226	0.00922883	0.0942027	0.104442	0.000451821	0	0	0.00328953	0.000829611	0.130797	0.207468	0	0	0.000956337	0.000793304	0.000869126	0	0.525294	0.00789828	0.030838
ERR527127	Healthy	0	0.0276463	0.221491	0.0100698	0.000185361	0.0272206	0.00471695	0.00374149	0	0.429783	0.00641344	0.000519901	0.00129061	0.11027	0.000570935	1.16309	0.00162969	0	0.00130877	0.00338257	0.00203874	0	0.0165517	0.0131439	0.129401	0.129236	0.00082656	0	0	0.00404042	0.00189444	0.132374	0.272583	0	0	0.00102599	0.00081443	0.00110731	0	0.617699	0.00844173	0.0182253
ERR527128	Healthy	0.000210079	0.066002	0.251925	0.00801934	0.000364937	0.0565734	0.000271406	0.00619472	0	0.291526	0	0.0206959	0.00161121	0.136726	0	1.37344	0.000916771	0	0.000750262	0.00226862	0	0	0.00633817	0.00428357	0.11221	0.195673	0.000170123	0	0	0.00135584	0.000836506	0.0954996	0.382846	0	0	0	0.00106573	0.000591695	0	0.469221	0.0053445	0.0073417
ERR527129	Healthy	0.000272428	0.0548369	0.322817	0.0330498	0	0.0545099	0.000624656	0.0039434	0	0.556341	0.000672596	0.0064495	0.00717593	0.135562	0	1.28729	0.000914541	0	0.00133238	0.00328585	0	0	0.0200807	0.00759791	0.183108	0.104435	0.000235766	0	0	0.00361732	0.000165952	0.303453	0.339419	0	0	0	0	0.00391255	0	0.764012	0.00628161	0.0220968
ERR527130	Healthy	0	0.0288283	0.158145	0.0347053	0	0.0430323	0	0.00361346	0	0.556695	0.000240771	0.00529037	0.00544622	0.100171	0	0.995568	0.0013069	0.000125709	0.00108016	0.00179808	0	0	0.0120662	0.00421885	0.148982	0.101368	0	0	0	0.000764247	0	0.203017	0.281697	0	0	0	0	0.0019115	0	0.827441	0.0132817	0.0156708
ERR527132	Healthy	0	0.0324111	0.225744	0.00539295	0.000202595	0.0331216	0.00146418	0.00359578	0	0.40995	0.00189852	0.00268833	0.00324559	0.137825	0	1.20028	0.000611647	0	0.00131166	0.00196388	0	0	0.0125259	0.00990013	0.0913404	0.115506	0.00131162	0	0	0.00571123	0.00523449	0.128442	0.273798	0	0	0.00051324	0.000611669	0.000394062	0	0.671154	0.00778361	0.0119359
ERR527135	Healthy	0	0.038523	0.194926	0.0125314	0.000171737	0.0563925	0.000941388	0.00396789	0	0.408113	0.0013268	0.00368773	0.0027007	0.131127	0	1.35728	0.00374001	0	0.0015939	0.00280603	0	0	0.0281903	0.0187627	0.181209	0.138199	0.00023403	0	0	0.00347671	0	0.207859	0.311471	0	0	0.000247759	0	0.00229001	0	0.628808	0.012268	0.0259745
ERR527136	Healthy	0	0.0268509	0.236858	0.0358425	0.000192087	0.0424113	0.0022826	0.00450195	0	0.521606	0.00368044	0.00357958	0.00245599	0.130657	0	1.18375	0.00557094	0	0.00146131	0.00599975	0	0	0.0385252	0.030178	0.171258	0.113749	0.000456751	0	0	0.00449019	0	0.200076	0.288315	0	0	0.000120726	0	0.0016229	0	0.839731	0.0131785	0.0217645
ERR527142	Liver cirrhosis	0	0.00645626	0.529894	0.0118022	0	0.0169366	0.0488578	0.00348511	0	0.757873	0.0830429	0.00326757	0.00189504	0.180786	0	0.861426	0.000404598	0	0.00094418	0.00233919	0	0	0.0724482	0.130068	0.389283	0.127387	0.000961046	0	0	0.00552811	0.00673428	0.119009	0.173804	0	0	0.000254357	0.000438251	0.000651727	0	0.898437	0.0182897	0.0148696
ERR527146	Liver cirrhosis	0	0.0099802	0.108926	0.0065547	0.000195	0.0156103	0.000179441	0.00204193	0	1.10907	0.000989314	0.00161796	0.0113779	0.102488	0	0.822636	0.000672357	0	0.000251753	0.00181945	0	0	0.0191482	0.00757604	0.164806	0.11751	0.000877197	0	0	0.00267836	0	0.12085	0.220473	0	0	0.000539759	0	0.00194127	0	1.46617	0.00639471	0.0120426
ERR527148	Liver cirrhosis	0	0.0222881	0.11366	0.00976756	0.00265673	0.0248152	0.00451911	0.00297838	0	0.741398	0.00999835	0.00219902	0.00626668	0.0974749	0.00050191	0.616185	0.000357599	0	0.000206021	0.000552027	0.000153488	0	0.0142715	0.0112137	0.124376	0.136239	0.000213027	0.000123103	0	0.000706073	9.7884e-05	0.0287678	0.162974	0	0	0	0	0.000422781	0	1.13126	0.00477447	0.00689867
ERR527150	Liver cirrhosis	0	0.00466655	0.242106	0.00320864	0.000365935	0.087789	0.0168183	0.00389573	0	0.813109	0.0263289	0.00215524	0.00469902	0.123924	0.00100749	0.959152	0	0	0.000947976	0.00117847	0.00118318	0	0.0267829	0.0835979	0.214728	0.0681785	0.000896377	0	0	0.0323889	9.82421e-05	0.166707	0.195716	0	0	0	0.000203065	0.000652375	0	1.05906	0.00270595	0.0109371
ERR527152	Liver cirrhosis	0	0.00156331	1.61949	0.0125296	0.0193969	0.00942109	0.522976	0.00737261	0	2.55518	0.909648	0	0.000236592	1.07559	0	0.201273	0	0	0.000250716	0.00815259	0	0	0.417702	1.17218	1.97334	0.0158826	0.00257174	0.000146282	0	0.00597726	0.000116653	0.473074	0.35543	0	0	0	0	0.0107503	0	1.49931	0.00964028	0.0149902
ERR527159	Liver cirrhosis	0	0.0192602	0.250985	0.0129771	0.000537754	0.0408974	0.0101165	0.0045799	0	0.666039	0.0158509	0.0131426	0.00409835	0.162028	0	1.13162	0.00125916	0	0.000731995	0.00256761	0	0	0.0291104	0.0378573	0.246238	0.129493	0.00264782	0	0	0.0115758	0	0.237208	0.392387	0	0	0	0.000416315	0.00392992	0	0.789309	0.00446028	0.0556122
ERR527160	Liver cirrhosis	0.000650423	0.00340981	0.540379	0.0644001	0.000166679	0.161606	0.17579	0.00528184	0	1.26524	0.265902	0.00140437	0.00962585	0.588269	0	1.07499	0	0	0.000107595	0.00876119	0	0	0.0522486	0.367073	0.78327	0.0572131	0.0155291	0	0	0.0227542	0.000100706	0.239725	0.32448	0	0	0	0.000369685	0.00890204	0	1.17412	0.0105693	0.0298456
ERR527164	Liver cirrhosis	0.000429828	0.0213979	0.128529	0.012391	0.000180528	0.0602497	0.00775228	0.00374634	0	0.578509	0.0109215	0.00372157	0.00569976	0.15467	0.00407124	1.07565	0.0012725	0	0.000842197	0.00252484	0.0108585	0	0.0343381	0.0747619	0.261495	0.147722	0.00423354	0	0	0.0221057	0.00628951	0.131944	0.254686	0	0	0	0.00041029	0.00113898	0	0.872754	0.016116	0.0168351
ERR527165	Liver cirrhosis	0	0.0272212	0.249254	0.0206082	0.00033795	0.0765318	0.00647782	0.00514648	0	0.430352	0.0124014	0.000610299	0.00149328	0.1377	0	0.925237	0.000169733	0	0	0.00236134	0	0	0.0555643	0.031702	0.149284	0.0909794	0.0298734	0	0	0.0511833	0	0.0861094	0.135269	0	0	0	0.000507796	7.48028e-05	0	0.645967	0.00393786	0.00510519
ERR527168	Liver cirrhosis	0	0.0191267	0.178398	0.00745549	0.000393469	0.0544264	0.0117996	0.00478965	0	0.598195	0.0129626	0.000446082	0.000646228	0.112297	0	1.19892	0	0	0.000849581	0.00183689	0	0	0.0172295	0.0476937	0.18729	0.104158	0.000835061	0	0	0.0241287	0.000339213	0.172144	0.189666	0	0	0.000260041	0.001097	0.00130848	0	1.01045	0.0160218	0.0117438
ERR527172	Liver cirrhosis	0	0.0201256	0.251987	0.00976496	0.000208517	0.0539102	0.000533755	0.0045057	0	0.692012	0.00151082	0.000472797	0.00278601	0.130145	0	1.41378	0.00131472	0	0.00266942	0.00126773	0	0	0.0112311	0.0357105	0.153969	0.0965134	0.00427015	0	0	0.0129442	0.00159685	0.418377	0.263732	0	0	0	0.000232938	0.000960706	0	0.961782	0.0129751	0.0164181
ERR527175	Liver cirrhosis	0	0.0192696	0.306632	0.00806124	0.00018033	0.0753237	0.00223293	0.00591891	0	0.600754	0.00159398	0.00269543	0.00533323	0.104815	0	1.02729	0.00309924	0	0.00126612	0.00204054	0	0	0.0186206	0.0685699	0.187287	0.096655	0.00460763	0	0	0.0580546	0.00039869	0.150045	0.178614	0	0	0.000114385	0	0.00149962	0	0.756405	0.011308	0.00908414
ERR527182	Liver cirrhosis	0	0.125729	0.327566	0.024774	0	0.124247	0.00350892	0.00749618	0	0.380014	0.00637316	0.0135102	0.0104783	0.180966	0.00099116	1.32603	0.000706925	0	0.000309436	0.00484635	0.00258515	0	0.0457306	0.0165286	0.157435	0.124978	9.66496e-05	0	0	0.00250277	0	0.217312	0.287911	0	0	0.000222681	0.000968993	0.00195506	0	0.571764	0.00511026	0.00755832
ERR527183	Liver cirrhosis	0	0.02577	0.466928	0.0366494	0	0.0423588	0.00297709	0.00628126	0	0.489119	0.0033552	0.00539284	0.00108624	0.166392	0	1.32508	0.00205804	0.000231247	0.000796426	0.00304307	0	0	0.0181654	0.0179921	0.313527	0.175487	0.00370923	0	0	0.00325933	0.00618378	0.127237	0.496897	0	0	0	0.000766783	0.00386954	0	0.63107	0.0068266	0.0446538
ERR527186	Liver cirrhosis	0	0.0115357	0.180908	0.0539042	0.000397917	0.0872593	0.00277292	0.0123499	0	0.558075	0.00224373	0.00128451	0.00548367	0.144336	0	1.22298	0.00125192	0	0.000977408	0.00200911	0	0	0.024403	0.0433671	0.139294	0.104966	0.0111632	0	0	0.0511252	0.000761462	0.339068	0.231842	0	0	0	0.000934818	0.000281787	0	0.865134	0.00662619	0.000960069
ERR527188	Liver cirrhosis	0	0.0133523	0.291136	0.0100694	0.0026763	0.05503	0.0127225	0.0074113	0	0.397554	0.0243848	0.00418039	0.00225434	0.146383	0	1.27003	0.00034631	0	0.000507728	0.00247267	0	0	0.0203544	0.0682822	0.136261	0.0792997	0.00729404	0	0	0.0546132	0.00397531	0.128977	0.139087	0	0	0.000108857	0	0.00167185	0	0.50447	0.00864013	0.0284818
ERR527189	Liver cirrhosis	0	0.00980744	0.273672	0.0156312	0.000198256	0.0502459	0.000518445	0.00580981	0	0.492405	0	0.00278735	0.00253115	0.113015	0	1.27848	0.000606109	0	0.00130224	0.00249103	0	0	0.000915114	0.0368724	0.17238	0.0956662	0.00395208	0	0	0.0320215	0.00014559	0.235804	0.234977	0	0	0	0.000237808	0.00122279	0	0.726412	0.00540222	0.0139807
ERR527194	Liver cirrhosis	0	0.0267835	0.125213	0.0535075	0	0.0454124	0.000506012	0.00236445	0	0.646351	0.000378189	0.00226895	0.00418664	0.0902001	0	0.974245	0.00210728	0	0.00135058	0.00129972	0	0	0.014573	0.00857584	0.158871	0.117401	0.00382457	0	0	0.0117808	0.000115387	0.136673	0.181329	0	0	0	0	0.000446526	0	1.04428	0.0132936	0.0127443
ERR527195	Liver cirrhosis	0	0.0140476	0.112435	0.0105618	0	0.0365281	0.000430771	0.00224172	0	0.62282	0.000901673	0.000894786	0.00147721	0.0828123	0	0.812277	0.00309808	0	0.00289997	0.00179265	0	0	0.0099782	0.0210712	0.147761	0.096125	0.00469881	0	0	0.0244753	0.000211804	0.141318	0.135418	0	0	0	0	0.0011185	0	0.910635	0.0115105	0.00526426
ERR527196	Liver cirrhosis	0	0.0227196	0.349225	0.0177092	0.00414527	0.174539	0.00173875	0.00880311	0	0.65347	0.00131416	0.00334523	0.00104832	0.118065	0	0.982046	0	0	0.000110721	0.00109182	0	0	0.0308716	0.157956	0.282639	0.117785	0.0159876	0.000134268	0	0.151607	0.00453543	0.129096	0.222202	0	0	0.000237385	0	0.00117701	0	0.804686	0.00596144	0.0167724
ERR527197	Liver cirrhosis	0.00018601	0.0166767	0.503643	0.0238338	0.00641545	0.323574	0.00368449	0.0104207	0	0.710879	0.00479052	0.00151528	0.000710618	0.133827	0	1.13377	0.000813794	0	0.000947585	0.00119389	0	0	0.0720032	0.324655	0.476278	0.0904764	0.0514365	0	0	0.336672	0.00946991	0.150145	0.120795	0	0	0	0.000173023	0.000943031	0	0.710088	0.00565574	0.0147011
ERR527201	Liver cirrhosis	0	0.0217455	0.317314	0.0205787	0	0.0567276	0.00295282	0.00603027	0	0.396684	0.00331246	0.0011913	0.000819709	0.115399	0	1.0446	0.000933692	0	0.00043397	0.0023037	0	0	0.0153295	0.0470554	0.158749	0.132491	0.00568096	0	0	0.047861	0	0.145617	0.212053	0	0	0.000117521	0	0.00116201	0	0.708564	0.00836823	0.0117998
ERR527203	Liver cirrhosis	0	0.0171868	0.210831	0.00732635	0.000938772	0.0409852	0.00181764	0.00250762	0	0.682279	0	0.000203428	0.0016418	0.120597	0	0.467348	0.000185757	0	0.000213587	0.00143493	0	0	0.0551124	0.0238761	0.204129	0.0815492	0.0436272	0	0	0.0706486	0.00538288	0.111219	0.107803	0	0	0.000233806	0.000925684	0.000158262	0	1.00092	0.00306442	0.026284
ERR527205	Liver cirrhosis	0	0.00171667	0.235222	0.0181224	0.00020738	0.097146	0.000735354	0.00389089	0	0.880607	0.000843043	0.00265528	0.00256428	0.0976893	0	1.32342	0.00304435	0.00015768	0.00272681	0.00153837	0	0	0.00517602	0.0789629	0.203085	0.129885	0	0	0	0.0764754	0	0.379648	0.348223	0	0	0	0	0.00309788	0	1.16517	0.0149508	0.0207103
ERR527207	Liver cirrhosis	0	0.013715	0.471702	0.0110177	0.00108859	0.0405961	0.157382	0.00395731	0	1.10163	0.261802	0.00143398	0.00314546	0.453769	0	0.606158	0.00154159	0	0.000113127	0.00742932	0	0.000274371	0.0549717	0.375293	0.397586	0.0633649	0.00370999	0	0	0.0306124	0.00185227	0.123775	0.174941	0	0	0.000242544	0	0.00665189	0	1.06429	0.0165657	0.00876866
ERR527208	Liver cirrhosis	0	0.00873047	0.458408	0.0449162	0.00548352	0.133324	0.0309043	0.00499335	0	0.699021	0.0673857	0.00117431	0.00307809	0.165798	0	0.807999	0.000181787	0	0.000797432	0.00177545	0	0	0.0808002	0.169541	0.360245	0.0588686	0.0365501	0	0	0.150092	0.00328504	0.256189	0.114018	0	0	0.00085579	0.000339397	0.00102335	0	0.832538	0.00736453	0.00651789
ERR527209	Liver cirrhosis	0	0.0285396	0.273116	0.0228206	0.0001568	0.0560932	0.0355935	0.00445501	0	0.403132	0.0788994	0.00320909	0.00106408	0.192051	0.00184252	0.875474	0.000327494	0	0.000667169	0.00342365	0.00601546	0	0.0580161	0.0644916	0.213841	0.0791395	0.0309646	0	0	0.0448186	0.00477335	0.111614	0.235574	0	0	0.000310327	0.000351468	0.00167096	0	0.569216	0.00490866	0.0118786
ERR527216	Liver cirrhosis	0	9.37807e-05	0.696986	0.0106053	0.00234323	0.571268	0.124414	0.024614	0	0.793627	0.0234781	0.00166157	0.00105667	0.13563	0	1.09593	0	0	0	0.00125647	0	0	0.0506287	0.617609	0.653177	0.0489306	0.0336859	0	0	0.597935	0.0201221	0.182309	0.0108229	0	0	0.122534	0.120269	0.000311289	0	0.699753	0.00414584	0
ERR527218	Liver cirrhosis	0	0.0161388	0.0733941	0.00720317	0	0.0166707	0.00454889	0.00259002	0	0.55166	0.00978309	0.0020801	0.00129567	0.0766538	0	0.438403	0.000198827	0	0	0.00130356	0	0	0.0120022	0.0101598	0.0725429	0.0621448	0.00378222	0	0	0.006721	0.000138416	0.0613052	0.0823748	0	0	0	0	0.000713873	0	0.809744	0.00214928	0.00616059
ERR528330	Healthy	0	0.0185094	0.15705	0.00932064	0	0.0357305	0.00219589	0.00369752	0	0.479466	0.00107936	0.0021056	0.00247607	0.141808	0	1.3111	0.000195848	0	0.00126473	0.00203988	0	0	0.0216023	0.0041511	0.120788	0.143672	0.00325986	0	0	0.00659698	0	0.0575531	0.290426	0	0	0.000122926	0.000194203	0	0	0.770462	0.0102621	0.00972198
ERR528331	Healthy	0.000219724	0.0161914	0.211306	0.0171435	0	0.0411948	0.0115721	0.00517037	0	0.533503	0.0144283	0.00505119	0.00457822	0.135274	0.000260148	1.23237	0.000371482	0.000125064	0.000436168	0.00250856	0.00015911	0	0.0254016	0.035332	0.240133	0.0933892	0.000883322	0	0	0.00488087	0.000274414	0.11103	0.20267	0	0	0.000228847	0.000369921	0.000177111	0	0.69782	0.00850768	0.0184171
ERR528334	Healthy	0.000431215	0.0523219	0.235737	0.0178503	0	0.053532	0.00126831	0.00472217	0	0.375868	0.000350574	0.00976433	0.00311393	0.156258	0	1.23139	0.00112571	0	0.00120682	0.00262216	0	0	0.0113812	0.00511977	0.108123	0.137863	0.000448594	0	0	0.00160407	0	0.0901062	0.336737	0	0	0.000356184	0.00022206	0.000828541	0	0.529865	0.00768074	0.0163954
ERR528336	Healthy	0	0.0645963	0.247012	0.025295	0.000162883	0.0812866	0.00134118	0.00326237	0	0.408374	0.00154444	0.00242301	0.00421644	0.0945481	0	0.918909	0	0.000112693	9.62218e-05	0.0027131	0	0	0.0111597	0.00387442	0.0822417	0.129961	0.00079595	0	0	0.001004	0.00155617	0.234084	0.115074	0	0	0	0.000178325	0.000436666	0	0.693232	0.00652186	0.00527403
ERR528337	Healthy	0	0.0248821	0.166387	0.00501868	0	0.0207356	0.00227672	0.00261466	0	0.526565	0.00141867	0.00329274	0.0035813	0.12082	0	0.933205	0.00238241	0	0	0.0012527	0	0	0.0186153	0.0184676	0.080538	0.0875905	0.000483823	0	0	0.00102347	0.0109277	0.0435868	0.302175	0	0	0	0.00020109	0.00120717	0	0.796701	0.00398996	0.00628863
ERR528723	Liver cirrhosis	0	0.0125818	0.181219	0.00922282	0.00132432	0.052965	0.00888792	0.00349413	0	0.585945	0.0198034	0.00100967	0.00420151	0.0973513	0.000242947	0.447209	0.00017346	0	0.000203665	0.00113686	0	0	0.0243886	0.0528127	0.129487	0.0699519	0.0119807	0	0	0.0489944	0.002288	0.0654261	0.0757571	0	0	0.00163602	0.00155424	0.00046931	0	0.889744	0.00289402	0.00554948
ERR528724	Liver cirrhosis	0	0.00319555	0.367117	0.05235	0.00318341	0.157769	0.00914768	0.00697074	0	0.473441	0.0151406	0	0	0.103552	0	1.02821	0.00129358	0	0.000755378	0.00128641	0	0	0.0199286	0.11837	0.225308	0.0811308	0.00413381	0	0	0.0977193	0.00273256	0.0897912	0.271108	0	0	0	0	0.000802788	0	0.739909	0.00493911	0.0219753
ERR528732	Liver cirrhosis	0	0.00306749	0.438276	0.0685414	0.00354944	0.163606	0.00174149	0.00630915	0	0.644813	0.00249942	0.000217907	0.00161445	0.167877	0	1.01678	0	0	0.000540701	0.00121024	0.000157794	0	0.129998	0.165628	0.437435	0.0613942	0.0806752	0	0	0.24238	0.00272088	0.355569	0.158088	0	0	0.000115926	0	0.0022834	0	0.717964	0.00472213	0.0322496
ERR528735	Liver cirrhosis	0	0.0450031	0.260413	0.0155924	0.00128755	0.0668923	0.00971485	0.00660796	0	0.300656	0.0245483	0.00263862	0.00139793	0.147285	0	1.20556	0.00114868	0	0.000672494	0.00236398	0	0	0.025658	0.0467331	0.120252	0.105592	0.00106821	0	0	0.0171623	0.00116197	0.142602	0.141421	0	0	0.000120568	0	0.000548038	0	0.544534	0.00668049	0.00229555
ERR528736	Liver cirrhosis	0	0.0185004	0.204861	0.0624618	0.000201914	0.0878384	0.0131883	0.00498931	0	0.641141	0.0290085	0.000473553	0.0010923	0.0899487	0	0.72353	0.000823055	0	0.00180445	0.00309093	0	0	0.0199825	0.0706341	0.231993	0.0978258	0.00294002	0	0	0.0467217	0.000263113	0.10559	0.132186	0	0	0.000129494	0.000612104	0.000673648	0	0.937169	0.0141505	0.0146751
ERR528737	Liver cirrhosis	0	0.00996207	0.0512052	0.00161893	0	0.0128874	0	0.00335139	0	1.07191	0.000315276	0.000652376	0.00676082	0.0936183	0	0.491192	0	0	0	0.00165069	0	0	0.00945489	0.00193731	0.179071	0.0851888	0.000693289	0	0	0.00239337	0	0.0158575	0.0963926	0	0	0	0	0.000201196	0	1.24396	0.0019475	0.00465308
ERR528741	Liver cirrhosis	0	0.0168328	0.408338	0.0601312	0.00330171	0.0699542	0.0443069	0.00338501	0	0.80679	0.0677588	0	0.00541818	0.258041	0	1.00517	0	0	0.00115937	0.00251399	0	0	0.166891	0.121763	0.442529	0.104767	0.0593887	0	0	0.127892	0.0022279	0.194265	0.208105	0	0	0	0.000392064	0.00159561	0	1.08543	0.011827	0.00224257
ERR528743	Liver cirrhosis	0	0.023787	0.205195	0.0162818	0.000527657	0.0292887	0.0103722	0.00494466	0	0.359639	0.0119521	0.00236969	0.000215248	0.122513	0	1.1254	0.00152782	0	0.000667712	0.0028741	0	0	0.0159129	0.0255927	0.103189	0.121935	0.00113588	0	0	0.00424804	0.000137693	0.169566	0.207257	0	0	0.000480687	0.000189472	0.000630809	0	0.525744	0.00681872	0.00763042
ERR528744	Liver cirrhosis	0	0.0248625	0.348206	0.0152508	0.000329925	0.0709966	0.0564893	0.00586645	0	0.523016	0.102834	0.00433547	0.000367541	0.211332	0	1.16357	0.000173	0	0.000101562	0.00454111	0	0	0.0480916	0.151973	0.277922	0.115311	0	0	0	0.0218229	0.0104032	0.140348	0.225924	0	0	0	0	0.0021323	0	0.599446	0.00375449	0.00653534
ERR528746	Liver cirrhosis	0	0.0393483	0.228794	0.0141555	0.00195874	0.0648159	0.000581667	0.00415515	0	0.547099	0	0.000699542	0.0038526	0.110244	0	0.345543	0	0	0	0.00168722	0	0	0.0674094	0.0230149	0.157238	0.106563	0.0366742	0	0	0.0626822	0.00163064	0.0677228	0.0947444	0	0	0.00401552	0.0055156	0.000389077	0	0.941682	0.00304889	0.00172551
ERR528747	Liver cirrhosis	0	0.0229451	0.371147	0.0366175	0.000949817	0.182056	0.00449856	0.0121424	0	0.426453	0.00541775	0.00023225	0.00321685	0.214092	0	1.33206	0.00150087	0	0.000482941	0.0029079	0	0	0.110623	0.117441	0.342487	0.0637549	0.0890444	0	0	0.18861	0.000549003	0.210258	0.26042	0	0	0	0.000717646	0.000159525	0	0.639206	0.00622702	0.00210719
ERR528748	Liver cirrhosis	0	0.0200794	0.242926	0.00730118	0.00369855	0.160569	0.00199115	0.00635018	0	0.460138	0.00203044	0.00124665	0.001076	0.120016	0	1.1849	0.000337462	0	0.000294804	0.0017577	0	0	0.0251265	0.15751	0.226325	0.143206	0.0143081	0	0	0.166566	0.00751773	0.156463	0.0995002	0	0	0.000318226	0.000860643	0.00146248	0	0.550873	0.0056055	0.00545748
ERR528749	Liver cirrhosis	0	0.0109639	0.480688	0.0132278	0.00108932	0.267905	0.0144057	0.00946866	0	0.610714	0.0233837	0.001051	0.000532856	0.132462	0	1.21169	0.000161582	0	0.000375507	0.00168358	0	0	0.0286141	0.293722	0.359728	0.161041	0.00323705	0	0	0.146378	0.0266373	0.17551	0.132237	0	0	0.000203377	0	0.00136874	0	0.581949	0.00442345	0.00591511
ERR532380	Liver cirrhosis	0	0.0122772	0.341119	0.0308924	0.000902959	0.0332956	0.0133425	0.00498592	0	0.67228	0.0229613	0.0085606	0.00498532	0.141463	0	1.20979	0.00250417	0.000153283	0.00119679	0.00228305	0	0	0.0376245	0.0436944	0.249614	0.141387	0.00327656	0	0	0.0117389	0.000248875	0.407907	0.349053	0	0	0	0	0.00184286	0	0.873872	0.0114589	0.0323244
ERR532381	Liver cirrhosis	0	0.0299858	0.2635	0.020689	0.00362469	0.0579252	0.020083	0.00496788	0	0.277178	0.0373767	0.0017773	0.000366088	0.157346	0	1.09412	0.000338712	0	0.000397309	0.00243139	0	0	0.0368284	0.0678034	0.172779	0.168623	0.0124175	0	0	0.0455163	0.00451757	0.068399	0.158502	0	0	0.000427989	0.000510594	0.00138922	0	0.405825	0.00409835	0.0105459
ERR532382	Liver cirrhosis	0	0.0149016	0.259012	0.017404	0.00121002	0.0702296	0.00125105	0.00365997	0	0.576609	0.0019656	0.00067453	0.010325	0.0978219	0	0.907805	0.00348052	0	0.00156508	0.00158582	0.000763194	0	0.0321021	0.0074341	0.114937	0.111958	0.00141865	0	0	0.00831447	0.000112469	0.158084	0.193279	0	0	0.000129265	0	0.00106786	0	0.769992	0.00683143	0.0109234
ERR532383	Liver cirrhosis	0	0.0125997	0.596345	0.0303021	0	0.0408975	0.0072861	0.000679402	0	0.623847	0.00974126	0.00331117	0.0109573	0.163769	0	1.33589	0.000956914	0.000126286	0.00155136	0.00258294	0	0	0.0437899	0.022376	0.232712	0.161176	0.00311115	0	0	0.00469563	0	0.222808	0.479252	0	0	0	0	0.00507962	0	0.796655	0.0108382	0.0338446
ERR532384	Liver cirrhosis	0	0.00576673	0.140361	0.00915694	0.000996505	0.0403665	0.00376397	0.00558661	0	0.511311	0.00728275	0.00476868	0.00152563	0.122368	0	0.829046	0	0	0	0.00334189	0	0	0.0353646	0.0473951	0.138974	0.0690177	0.0194981	0	0	0.0512164	0.000759135	0.0591854	0.0877526	0	0	0.000218188	0	0.000675077	0	0.811759	0.00257735	0.00538239
ERR532385	Liver cirrhosis	0	0.0259402	0.470745	0.00771927	0.00124904	0.217003	0.0205767	0.0116209	0	0.688846	0.0382807	0.00848358	0.00134978	0.152541	0.00220467	1.11924	0.000699969	0	0	0.00141713	0.00304947	0	0.0175358	0.224669	0.296395	0.105699	0.00725132	0	0	0.18106	0.00215605	0.0930592	0.220606	0	0	0.00011007	0.000198922	0.00237144	0	0.679981	0.00524014	0.0132488
ERR532388	Liver cirrhosis	0	0.0278188	0.66419	0.0282884	0.000887788	0.095146	0.186136	0.0056006	0	1.02024	0.294732	0.00214938	0.000554838	0.592154	0	0.7537	0.00173987	0	0.000102185	0.00698862	0	0	0.0788646	0.381433	0.373615	0.0986731	0.0500407	0	0	0.0938413	0.000811909	0.212837	0.205659	0	0	0.000109542	0	0.00184104	0	0.848907	0.00316982	0.00178818
ERR532389	Liver cirrhosis	0	0.0331112	0.458578	0.0893727	0.000379106	0.125712	0.041448	0.00687599	0	0.667777	0.080632	0.0130201	0.00107428	0.28558	0	1.18352	0.000396077	0	0.000346377	0.00160498	0	0	0.0677665	0.129586	0.367114	0.172135	0.00212383	0	0	0.00267709	0.0176159	0.250459	0.425353	0	0	0	0.000461646	0.00521114	0	0.86677	0.0141044	0.0121032
ERR532393	Liver cirrhosis	0	0.0258909	0.414755	0.0292447	0.00279341	0.0751462	0.0109353	0.00348478	0	0.438902	0.0192999	0.00106097	0	0.123203	0	0.881974	0.00228888	0.00012843	0	0.00301955	0	0	0.0437469	0.0883393	0.121665	0.0931833	0.0142686	0	0	0.046535	0.0882672	0.340632	0.18189	7.41591e-05	0	0.000600194	0.000569412	0.00117532	0	0.631437	0.00889138	0.00169208
ERR532394	Liver cirrhosis	0	0.0142581	0.393783	0.0494479	0	0.0218985	0.0124882	0.00375132	0	0.429572	0.0181028	0.00485913	0.000840413	0.120181	0	1.0707	0.000770783	0	0.000337745	0.00186053	0	0	0.016483	0.0235221	0.141632	0.100356	0.00124942	0	0	0.00386376	0.00369592	0.245328	0.247494	0	0	0	0	0.00279924	0	0.63229	0.00562278	0.0144671
ERR532619	Liver cirrhosis	0	0.00698656	0.179379	0.0119519	0.000186799	0.0343609	0.000178865	0.00437851	0	0.602354	0.000627243	0.00190381	0.00259647	0.081841	0	0.949687	0.000785188	0	0.000228092	0.00106093	0	0	0.0157869	0.013919	0.141574	0.151546	0.000233381	0	0	0.00920691	0.000107485	0.178395	0.209462	0	0	0	0	0.000439634	0	0.832791	0.00700464	0.0146188
ERR532621	Liver cirrhosis	0.000201938	0.0272725	0.197624	0.00518755	0	0.0191199	0	0.00529291	0	0.40858	0	0.00258247	0.000375678	0.14002	0	1.16315	0.000527852	0	0.000516512	0.00156819	0	0	0.0187018	0.0129302	0.0745217	0.0917785	0.000840308	0	0	0.00124802	0.0115905	0.045828	0.212284	0	0	0.000111201	0	0.000433177	0	0.583765	0.00263818	0.0107691
ERR589448	Rheumatoid arthritis	0	0.227073	0.537306	0.0580962	0.0001375	0.381922	0.0121838	0.010252	0	0.171495	0.00874902	0.00413531	0.00208508	0.474595	0	1.66087	0	0	0	0.00693887	0.000138748	0	0.0741865	0.0490283	0.210156	0.251929	0.00421692	0	0	0.0015617	0.000436462	0.0911101	0.502643	0	0	0.00387065	0.00306934	0.00337355	0	0.270118	0.0081893	0.00412998
ERR589452	Rheumatoid arthritis	0	0.0716465	0.655153	0.0515915	0.000387395	0.11877	0.00303488	0.00843407	0	0.217653	0.00334083	0.00201567	0.000216124	0.194102	0	1.42031	0.00269651	0	0	0.00384351	0	0	0.00756978	0.0145794	0.123412	0.189297	0.0020654	0	0	0.00500491	0.000143554	0.208159	0.289424	0	0	0.00208248	0.00148479	0.00277455	0	0.406613	0.0192341	0.0118617
ERR589527	Rheumatoid arthritis	0	0.133054	0.341071	0.0518788	0	0.0950288	0.00112046	0.00475118	0	0.0719616	0.00201684	0.00545915	0.000337091	0.157632	0	0.949499	0.000316665	0	9.3148e-05	0.00336602	0.000271837	0	0.00795147	0.0103099	0.0528638	0.183195	0.0013145	0	0	0.00186835	0	0.0196685	0.269834	0	0	0.000198786	0.00115889	0.00110912	0	0.173334	0.00553945	0.00318464
ERR589528	Rheumatoid arthritis	0	0.0366322	0.28765	0.0248591	0.000183356	0.0600339	0.00150017	0.00358998	0	0.471325	0.000665101	0.00270278	0.000822678	0.139316	0	1.04026	0.00277948	0	0.00150493	0.00342963	0	0	0.0209173	0.0147903	0.203884	0.195344	0.000398392	0	0	0.00334667	0	0.0942103	0.246863	0	0	0.000233229	0.000736522	0.00275834	0	0.696659	0.0133785	0.0116385
ERR589530	Rheumatoid arthritis	0	0.225674	0.434045	0.0628677	0.000337453	0.170632	0.0306668	0.00706367	0	0.359687	0.0520824	0.00196715	0.00111014	0.302333	0	1.45217	0.00119537	0	9.82349e-05	0.00368982	0	0	0.0196555	0.0718139	0.153712	0.182126	0.000930128	0.000133307	0	0.00463481	0	0.0819705	0.62141	0	0	0.000537672	0.000338869	0.00587904	0	0.445707	0.00778699	0.0074736
ERR589531	Rheumatoid arthritis	0	0.0423026	0.420744	0.0261379	0	0.0444457	0.00534955	0.00301104	0	0.0687903	0.000874134	0.00752961	0.00069879	0.102986	0	0.925931	0	0	9.36569e-05	0.00251043	0	0	0.0060058	0.00656762	0.0355034	0.176281	0.000412184	0	0	0.000581701	0	0.0134505	0.0926839	0	0	0.00143437	0.00113591	0.000892284	0	0.136984	0.00308704	0.00163398
ERR589532	Rheumatoid arthritis	0	0.115635	0.294313	0.0489334	0.000758055	0.0841487	0.0139385	0.0106074	0	0.145849	0.0195124	0.00296311	0.00351578	0.242736	0	1.21884	0.000358306	0	0.000208171	0.0035267	0	0	0.00476338	0.0265503	0.205967	0.15557	0.000150731	0	0	0.00117126	0	0.0332252	0.545788	0	0	0.00146571	0.000718898	0.00129487	0	0.229283	0.0057464	0.00431062
ERR589533	Rheumatoid arthritis	0	0.0785398	0.456215	0.104053	0	0.202315	0.0100524	0.00950858	0	0.405527	0.0179925	0.00042133	0.000204079	0.232483	0	1.69854	0.000578441	0	0.00022357	0.00415869	0	0	0.0162363	0.0239297	0.124805	0.139725	0.000183836	0	0	0.00120661	0.00371546	0.21579	0.332729	0	0	0.000241852	0	0.00129842	0	0.689391	0.00813745	0.0296646
ERR589534	Rheumatoid arthritis	0	0.211829	0.495265	0.0454148	0.000140338	0.199925	0.0286341	0.0119114	0	0.222084	0.0371149	0.0079173	0.00138708	0.270458	0.000198639	1.19309	0.000141825	0	8.15364e-05	0.00487055	0.000364472	0	0.0555866	0.0658492	0.298793	0.189681	0.00230901	0	0	0.00131044	0	0.0690104	0.383296	5.79579e-05	0	0.00142552	0.00553164	0.00803841	0	0.306006	0.010363	0.00640507
ERR589535	Rheumatoid arthritis	0	0.0397359	0.387562	0.0236831	0	0.0462418	0.0066098	0.00462458	0	0.326592	0.00823049	0.0192251	0.00162074	0.184219	0	1.09002	0.000165903	0	0.000288154	0.00365062	0	0	0.0181672	0.020117	0.224523	0.166378	0.00762229	0	0	0.00152595	0	0.0702038	0.436943	0	0	0.000208816	0.000164509	0.00271892	0	0.482782	0.00301752	0.0266165
ERR589536	Rheumatoid arthritis	0	0.15333	0.453244	0.0672217	0	0.143613	0.00450635	0.0103397	0	0.164522	0.00594172	0.0041913	0.00229735	0.212532	0	1.50436	0.00176118	0	0.000456862	0.00499242	0	0	0.0100457	0.0140959	0.0813054	0.322423	0.00119884	0	0	0.00136711	0	0.0464576	0.456074	0	0	0.000616339	0.000622319	0.00160167	0	0.381993	0.0147608	0.0145574
ERR589537	Rheumatoid arthritis	0	0.10441	0.38246	0.0385454	0.000179086	0.183366	0.0121647	0.00655893	0	0.331389	0.0205129	0.00184718	0.000766721	0.207577	0.000244069	1.53046	0.00180983	0	0.000834592	0.003424	0	0	0.0422613	0.0423327	0.198343	0.252895	0.00553659	0	0	0.00623096	0.000396631	0.193266	0.428279	0	0	0	0.000192397	0.00140933	0	0.503539	0.0157616	0.00675582
ERR589538	Rheumatoid arthritis	0	0.307883	0.437478	0.0842445	0	0.241395	0.00974572	0.0134711	0	0.243468	0.0150868	0.00469931	0.000550471	0.258744	0	1.44056	0.00123124	0	0.00133329	0.00685967	0	0	0.0354536	0.0299362	0.235033	0.319801	0.0130231	0	0	0.0165428	0.000254978	0.0743739	0.434777	0	0	0.000775649	0.000526102	0.00294934	0	0.372354	0.00844025	0.00507731
ERR589539	Healthy	0	0.060191	0.321933	0.0113265	0	0.0484499	0.00408099	0.00469344	0	0.33706	0.00351802	0.00658697	0.00223022	0.117579	0.00020973	1.03611	0.00264187	0.00020943	0.000536458	0.00144242	0	0	0.00639823	0.00955841	0.161342	0.121324	0.00215893	0.000127884	0	0.00345968	0	0.124155	0.274237	0	0	9.78738e-05	0	0.000660512	0	0.522249	0.00514178	0.00586242
ERR589540	Rheumatoid arthritis	0	0.0934279	0.59103	0.0477708	0	0.0929869	0.0157944	0.00475968	0	0.112809	0.0184859	0.00219961	0.00176443	0.166552	0	1.13026	0.000288298	0	8.27846e-05	0.00372297	0	0	0.0124592	0.0319429	0.0628235	0.146364	0.00379266	0	0	0.00229702	7.8847e-05	0.0194544	0.21959	0	0	0.000724972	0.00072154	0.00318784	0	0.207793	0.00522973	0.00204311
ERR589543	Rheumatoid arthritis	0.000185596	0.302686	0.267677	0.0203428	0	0.169883	0.0114136	0.0146258	0	0.265655	0.0148662	0.0031174	0.00187129	0.225003	0.0397319	1.45151	0.00118836	0.000114376	0.00058595	0.00249073	0.0786972	0	0.0193244	0.0242123	0.299706	0.124008	0	0	0	0.000720157	0	0.100435	0.401042	0	0	0.000855226	0.00108603	0.000704471	0	0.429576	0.00687157	0.0108363
ERR589544	Rheumatoid arthritis	0	0.0973112	0.325274	0.0418635	0.000354371	0.0930349	0.00864838	0.00259854	0	0.286271	0.0101543	0.00162936	0.00455846	0.190796	0	1.44	0.00280559	0	0.000463421	0.00254769	0	0	0.0167954	0.0190723	0.138915	0.142729	9.79472e-05	0	0	0.00118119	0	0.203696	0.405881	0	0	0.000126156	0.000235952	0.00319602	0	0.374124	0.00577514	0.0107088
ERR589545	Healthy	0	0.0262711	0.519705	0.012278	0	0.050954	0.0356902	0.00602525	0	0.202196	0.0547742	0.000628994	0.00200647	0.17646	0	1.5891	0	0	0.000309061	0.00818967	0	0	0.0500674	0.0670828	0.233819	0.135111	0.00156828	0	0	0.00360053	0.000126455	0.0927467	0.164976	0	0	0	0	0.000898369	0	0.302215	0.0309333	0.00513928
ERR589546	Rheumatoid arthritis	0	0.0728694	0.340657	0.00756645	0	0.075409	0.00171173	0.00515749	0	0.431369	0.00144364	0.0239518	0.00125026	0.154327	0.000221481	1.3544	0.00147638	0	0.000192832	0.00266276	0	0	0.00838667	0.00957849	0.22116	0.124104	0.00144941	0.00013505	0	0.00473127	0.000118349	0.123061	0.573095	0	0	0.000206441	0.000337445	0.00162005	0	0.559881	0.00816262	0.0235898
ERR589547	Rheumatoid arthritis	0	0.1203	0.358827	0.0520539	0	0.109889	0.00209812	0.00829727	0	0.0889928	0	0.00607083	0.00209766	0.21795	0	1.17972	0.000455279	0	0	0.00392176	0	0	0.0218687	0.0207814	0.127699	0.224652	0.0010715	0	0	0.000454433	0	0.0218487	0.296988	0	0	0.00267357	0.00287616	0.00336153	0	0.264591	0.00564344	0.00507751
ERR589548	Rheumatoid arthritis	0	0.132386	0.202038	0.0183749	0.000163216	0.0917765	0	0.00361281	0	0.164649	0	0.00262435	0.000538235	0.178038	0	0.935219	0.00131991	0	0.000476146	0.0012092	0.000141296	0	0.00701415	0.00716137	0.0511235	0.1292	0.000392211	0	0	0.0005191	0	0.0848609	0.199099	0	0	0	0	0.00165787	0	0.32238	0.00900828	0.0120265
ERR589550	Rheumatoid arthritis	0	0.0348671	0.210992	0.0172587	0.000760371	0.0509793	0.000960383	0.00573295	0	0.482691	0	0.00284058	0.00104384	0.148301	0	1.2913	0.00131977	0	0.000553087	0.00261746	0	0	0.00934361	0.0085108	0.137682	0.178748	0	0.000296251	0	0.00334536	0	0.160219	0.248388	0	0	0.000118582	0.000560524	0.00138782	0	0.747842	0.0103629	0.00921833
ERR589552	Healthy	0	0.0195607	0.127948	0.0141296	0	0.0206121	0.00201939	0.0052162	0	0.452403	0.00167366	0.000475633	0.00604486	0.134032	0	1.50833	0.00178762	0	0.00115157	0.00528506	0	0	0.0260088	0.0270293	0.14331	0.169943	0.000759119	0	0	0.00430986	0.0102173	0.235106	0.189902	0	0	0.000500004	0.00019947	0.00132389	0	0.833481	0.00673315	0.0215529
ERR589553	Rheumatoid arthritis	0	0.111605	0.256132	0.0214643	0	0.0673595	0.00246861	0.00827489	0	0.401345	0.0012639	0.0200881	0.00319384	0.174957	0	1.24863	0.00103283	0	0.000200726	0.0025348	0	0	0.00833965	0.00500508	0.164081	0.138147	0.000162099	0	0	0.000678764	0.000312251	0.0553855	0.390924	0	0	0.000108715	0.000171294	0.00103699	0	0.562022	0.00359628	0.00965225
ERR589554	Rheumatoid arthritis	0	0.0372514	0.399012	0.0589544	0.00018901	0.105947	0.0125241	0.00988092	0	0.375669	0.0166742	0.00492708	0.00143149	0.212461	0	1.77372	0.0013379	0.000128613	0.00122654	0.00353737	0	0	0.0167437	0.0381523	0.159642	0.173647	0.000264361	0	0	0.00294163	0.000209306	0.12769	0.499418	0	0	0.000119891	0.000617298	0.00355985	0	0.546008	0.0119059	0.0357147
ERR589555	Rheumatoid arthritis	0	0.0372746	0.345975	0.0207522	0.000167615	0.0581862	0.00384472	0.00739199	0	0.251472	0.00368377	0.00302365	0.00253398	0.153779	0	1.42596	0.000528415	0	0.000609722	0.0025151	0	0	0.0261635	0.0341095	0.111914	0.149372	0.00190942	0	0	0.0105059	0	0.0996285	0.249633	0	0	0.000443399	0.00198996	0.00238519	0	0.426253	0.00988918	0.00984546
ERR589556	Rheumatoid arthritis	0	0.095804	0.177994	0.0130164	0	0.0607594	0.00784405	0.00697571	0	0.453798	0.0144492	0.00538615	0.00135228	0.190973	0.000475278	1.41787	0.00156552	0.000117122	0.000606363	0.00174479	0.00118886	0	0.0147118	0.0252388	0.13382	0.168728	0.00115564	0	0	0.00166795	0.00495461	0.0373377	0.496276	0	0	0.00010947	0.000204745	0.00281335	0	0.588935	0.00880477	0.0103152
ERR589557	Rheumatoid arthritis	0	0.0759297	0.164419	0.00820871	0.000176195	0.0472165	0.00361481	0.00587068	0	0.569711	0.00424607	0.00788465	0.000407465	0.157376	0	1.19072	0.00165373	0	0.00117263	0.00177089	0	0	0.00947639	0.0167843	0.136201	0.195543	0.000314571	0	0	0.000927391	0.00652345	0.0751654	0.386647	0	0	0.000462336	0.00173743	0.00219964	0	0.851579	0.00746709	0.0300529
ERR589558	Rheumatoid arthritis	0	0.0323273	0.209464	0.0269869	0	0.0465259	0.000118651	0.00729035	0	0.196736	0	0.00238493	0.00175003	0.136207	0	1.36485	0.000161888	0	0.000283148	0.00224644	0.000138677	0	0.021795	0.00969253	0.0965258	0.115264	0.0168116	0	0	0.0221967	0.000470926	0.0305302	0.139518	0	0	0	0	0.000855432	0	0.387813	0.0092959	0.00326401
ERR589559	Rheumatoid arthritis	0	0.132584	0.146249	0.0077795	0	0.0778274	0.00015076	0.00487307	0	0.380664	0.000295585	0.00532817	0.00169185	0.152565	0.00267342	1.34512	0.000954726	0	0.000367724	0.00245647	0.00654829	0	0.00932482	0.0027043	0.127903	0.122224	0.000268761	0	0	0.00162827	0.00043519	0.11464	0.305344	0	0	0	0.000337342	0.00187369	0	0.583648	0.00543356	0.00811956
ERR589560	Rheumatoid arthritis	0.000177744	0.0779617	0.320775	0.043451	0.00268418	0.106754	0.032017	0.00684375	0	0.413326	0.0456694	0.0038933	0.00109005	0.253979	0	1.36138	0.00130145	0	0.000841741	0.00251125	0	0	0.0428231	0.094869	0.261164	0.136689	0.0057518	0.000519271	0	0.0220379	0.00234893	0.0760287	0.431849	0	0	0.000204761	0	0.00366685	0	0.515952	0.0100587	0.00618231
ERR589561	Rheumatoid arthritis	0	0.0129153	0.356699	0.0329352	0.000357671	0.0359767	0.0166293	0.00318289	0	0.587559	0.0263563	0.0010724	0.00379319	0.160012	0.0046614	1.21538	0.00277465	0	0.00149493	0.00256904	0.00529228	0	0.0288858	0.0510431	0.256364	0.180852	0.00296374	0	0	0.00705116	0.000404158	0.203761	0.368285	0	0	0.000930744	0.00101421	0.00412659	0	0.757403	0.00888429	0.0473075
ERR589562	Rheumatoid arthritis	0	0.0601516	0.218485	0.028997	0	0.0840456	0.00281625	0.0109433	0	0.260222	0.00497111	0.00636682	0.00135221	0.196214	0	1.64365	0.000893203	0	0.000832474	0.00324055	0	0	0.0126826	0.0161575	0.114049	0.199054	0.000849555	0	0	0.00241465	0	0.0860635	0.316662	0	0	0.000112424	0.000180167	0.00146288	0	0.470477	0.00754482	0.0048332
ERR589563	Rheumatoid arthritis	0	0.0372584	0.244207	0.0116939	0.000195232	0.032443	0.00311762	0.00487234	0	0.531475	0.00282461	0.00382757	0.00283975	0.111038	0	1.26229	0.0027622	0	0.00147698	0.00281634	0	0	0.0183442	0.0205247	0.207226	0.20066	0.00231306	0	0	0.00255274	0.000282628	0.17787	0.253371	0	0	0.000620508	0.0011751	0.0038938	0	0.845939	0.0104508	0.0169116
ERR589565	Rheumatoid arthritis	0	0.138339	0.360252	0.0189402	0	0.10722	0.00241299	0.0141027	0	0.214872	0	0.00627072	0.00494408	0.223171	0	1.54919	0.00029744	0	0	0.00218867	0	0	0.00592747	0.00627313	0.17997	0.138117	0.00412156	0	0	0.000604525	0	0.0169401	0.546085	0	0.000218246	0.0423106	0.0560594	0.000675618	0	0.345992	0.00710707	0.00704966
ERR589566	Healthy	0	0.0776818	0.250367	0.00839149	0	0.0655162	0.00168726	0.00852324	0	0.275258	0.00285844	0.00522722	0.00245033	0.179761	0	1.34689	0.000162037	0	0.000758299	0.00163355	0	0	0.00979838	0.0100405	0.166239	0.120387	0.000159017	0	0	0.00186578	0	0.0424764	0.484199	0	0	0	0.000191535	0.00165146	0	0.400054	0.00606445	0.00840267
ERR589567	Rheumatoid arthritis	0	0.0767855	0.279742	0.0241648	0	0.146673	0.00795495	0.00989195	0	0.130892	0.0110628	0.000965156	0.000335796	0.193015	0	1.53584	0.000158058	0	0.000183659	0.0049364	0	0	0.0365229	0.0430709	0.0987256	0.400705	0.00151696	0	0	0.00329526	0	0.0351697	0.317463	0	0	0.000298414	0.000157724	0.000523355	0	0.290106	0.00670347	0.00212586
ERR589569	Rheumatoid arthritis	0	0.0548582	0.174173	0.0091531	0	0.0403621	0.000304702	0.0061211	0	0.541626	0.000689418	0.00770479	0.0026099	0.137442	0	1.27973	0.000943647	0	0.000768692	0.00160107	0	0	0.0179173	0.0178729	0.228845	0.134377	0.000713249	0	0	0.000830791	0.0106322	0.208181	0.254547	0	0	0.000237548	0.000411678	0.00274026	0	0.800075	0.00938592	0.0287673
ERR589571	Rheumatoid arthritis	0.000251184	0.00988668	0.142647	0.0141295	0.000574804	0.0187638	0.00140054	0.00416854	0	0.628753	0.000381073	0.0151547	0.00274491	0.134071	0	1.38347	0.000424671	0	0.00135829	0.00163756	0	0	0.0250195	0.0155224	0.25332	0.189284	0.000316159	0.000178968	0	0.00273023	0.00225383	0.191271	0.331402	0	0	0.00013363	0.000210551	0.00360309	0	0.893293	0.0110949	0.0379622
ERR589572	Rheumatoid arthritis	0	0.190644	0.341077	0.160772	0	0.342971	0.000906894	0.0138386	0	0.259729	0.000580731	0.00685818	0.00146241	0.311833	0	1.71662	0.000674159	0.000113909	0.000684048	0.00727702	0	0	0.016545	0.00987854	0.205025	0.19587	0.00263825	0	0	0.00134389	0	0.0833742	0.621402	0	0	0	0.00036531	0.0055329	0	0.464661	0.00571756	0.00515199
ERR589574	Rheumatoid arthritis	0	0.148854	0.326969	0.0125142	0.00145758	0.118826	0.0138539	0.0141723	0	0.446132	0.0222855	0.0042057	0.00448469	0.243416	0	1.64097	0.00186393	0	0.000498786	0.00196727	0	0	0.030349	0.0451641	0.283111	0.134983	0.00163228	0	0	0.00304864	0.000214536	0.0928387	0.600904	0	0	0.000962315	0.00123971	0.00114397	0	0.507602	0.00618789	0.0316639
ERR589576	Rheumatoid arthritis	0.000413008	0.0365506	0.258699	0.00789217	0.000172295	0.041038	0.00495573	0.00385056	0	0.279214	0.00366965	0.0012454	0.00359828	0.108733	0	1.38773	0.000180691	0	0.000528191	0.00230152	0	0	0.00844927	0.0221888	0.0958745	0.221107	0.00429708	0	0	0.010861	0.00867311	0.0793759	0.249421	0	0	0.000113715	0	0.00224321	0	0.491604	0.00631446	0.0010139
ERR589577	Rheumatoid arthritis	0	0.0350128	0.296277	0.0488408	0	0.0864529	0.00343206	0.00700307	0	0.485987	0.0040296	0.000215497	0.00356345	0.150239	0	1.27284	0.000570596	0	0.00133801	0.00293241	0	0	0.0268177	0.0266827	0.19087	0.110298	0.00632442	0	0	0.00916571	0	0.206449	0.264616	0	0	0	0.000223558	0.00206366	0	0.82199	0.00884928	0.047429
ERR589579	Healthy	0	0.0164375	0.234949	0.00452859	0	0.0168184	0.000284256	0.0036809	0	0.599866	0.000905594	0.00294751	0.00144448	0.194384	0	1.28693	0.00246985	0	0.000771512	0.00285282	0	0	0.0112872	0.0106254	0.163582	0.136552	0	0	0	0.00117005	0.00158244	0.292191	0.213274	0	0	0.000119566	0	0.00111474	0	0.955785	0.00901953	0.0131594
ERR589580	Rheumatoid arthritis	0.000448463	0.0688575	0.246266	0.00999492	0	0.0663295	0.00113756	0.00522508	0	0.38984	0.00165306	0.00762525	0.00522214	0.186587	0	1.77793	0.00194088	0	0.00111322	0.00267754	0	0	0.0108857	0.00705504	0.159625	0.175795	0.00129168	0	0	0.00108995	0	0.243497	0.538664	0	0	0	0	0.000858454	0	0.594191	0.0108665	0.0186505
ERR589581	Rheumatoid arthritis	0.000190719	0.0646849	0.264351	0.015406	0	0.0426391	0.00746439	0.00691448	0	0.347572	0.0100012	0.00175183	0.00182534	0.154094	0	1.20515	0.000333055	0	0.000387819	0.00315491	0	0	0.00685276	0.0184869	0.0972577	0.183189	0.0017855	0	0	0.00260433	0.000392586	0.0252212	0.337505	0	0	0.000209906	0.00016759	0.00178499	0	0.553898	0.00610647	0.0144314
ERR589582	Healthy	0	0.082697	0.255085	0.034109	0	0.109465	0.000527827	0.00449331	0	0.368242	0.000643175	0.00164929	0.000728575	0.19471	0	1.34976	0.00103762	0	0.00100334	0.00367213	0	0	0.00818695	0.00708831	0.101873	0.164873	0.00225671	0	0	0.00432975	0.000567468	0.0760078	0.298489	0	0	0.000326588	0.000375302	0.00112765	0	0.650227	0.0125374	0.00503914
ERR589583	Rheumatoid arthritis	0	0.0354367	0.173244	0.0353408	0	0.027918	0.00134922	0.00709696	0	0.156422	0.000768709	0.00218727	0.000635271	0.185129	0.00143473	1.55862	0.000145721	0	8.59103e-05	0.0029392	0.003429	0	0.00810066	0.00605198	0.0685691	0.316823	0.000348119	0	8.4234e-05	0.00189599	7.99443e-05	0.0799983	0.403046	0	0	0.00027316	0.000316469	0.00188442	0	0.316393	0.00402233	0.00684694
ERR589585	Rheumatoid arthritis	0	0.0359991	0.174363	0.0285813	0	0.0500092	0.00210449	0.00547392	0	0.429758	0.00163992	0.0111335	0.000182409	0.200073	0	1.37025	0.000874592	0	0.000513876	0.00216113	0	0	0.0408962	0.0344295	0.188467	0.187119	0.000147293	0	0	0.00123699	0	0.135161	0.354568	0	0	0.0004407	0.000379658	0.0014869	0	0.667242	0.0155083	0.0187883
ERR589586	Rheumatoid arthritis	0	0.0343146	0.181695	0.0202313	0	0.0402976	0.0059887	0.00302455	0	0.534275	0.00716531	0	0.00356184	0.126949	0	1.34315	0.00147875	0	0.00158501	0.00342113	0	0	0.0183519	0.0213197	0.147462	0.161377	0.000677574	0	0	0.00394987	0.0129521	0.200785	0.1978	0	0	0.00238707	0.00255568	0.00199127	0	1.03221	0.0154151	0.0152409
ERR589587	Rheumatoid arthritis	0	0.128226	0.263466	0.0153386	0	0.0766872	0.00666514	0.00852698	0	0.397292	0.011925	0.00509596	0	0.159638	0.000223917	1.34382	0.000830202	0	0.000574767	0.00371515	0	0	0.0177509	0.0206824	0.166094	0.15076	0.000162259	0	0	0.00132723	0.00108768	0.0772155	0.372976	0	0	0.000104217	0.000827413	0.00341295	0	0.566159	0.00757742	0.0188138
ERR589589	Rheumatoid arthritis	0	0.0159183	0.214599	0.0135204	0.00116334	0.0702535	0.0110116	0.00637295	0	0.46636	0.0188708	0.00436243	0.00150538	0.114913	0	1.06044	0.000308653	0.000103912	0.000800389	0.00238141	0	0	0.0413454	0.0784186	0.22932	0.120103	0.00969491	0.000129382	0	0.048574	0.000927158	0.142564	0.118767	0	0	0.0070789	0.00829775	0.000299227	0	0.734002	0.00781844	0.0097244
ERR589590	Rheumatoid arthritis	0.000202405	0.02198	0.134373	0.0083946	0.000311212	0.0309011	0.00449407	0.0025229	0	0.687205	0.00422862	0.0152033	0.00262745	0.118657	0	0.671212	0.000341843	0.000345619	0	0.00145178	0	0	0.0124298	0.0125104	0.167488	0.105365	0.000238133	0.000144471	0	0.000331217	0	0.0313858	0.208264	0	0	0.000215359	0	0.000415125	0	0.940393	0.00311563	0.00640414
ERR589591	Rheumatoid arthritis	0	0.179449	0.328762	0.0451052	0	0.189663	0.00231784	0.00977764	0	0.197286	0.00207169	0.00183879	0.00276873	0.228325	0	1.59944	0	0	0.000969744	0.00421505	0	0	0.020062	0.00885771	0.110812	0.193732	0.00713694	0	0	0.00790591	0	0.0564215	0.403272	0	0	0.000218206	0.000540986	0.00194219	0	0.398235	0.0115422	0.0176276
ERR589592	Rheumatoid arthritis	0	0.0384165	0.236848	0.0576211	0.00017532	0.0389776	0.0055563	0.00248114	0	0.286797	0.00668116	0.00222596	0.00122501	0.178019	0	1.57891	0.000320988	0	0.000940286	0.00521117	0	0	0.0572444	0.0192403	0.187135	0.134955	0.0317507	0	0	0.0372987	0.00707045	0.102546	0.23746	0	0	0.000202166	0	0.00237518	0	0.456994	0.00707931	0.00822306
ERR589593	Healthy	0	0.0171525	0.171073	0.0187055	0.00118092	0.0411662	0.000655278	0.00708732	0	0.447933	0.00217176	0.000190161	0.00147808	0.178035	0	1.57335	0.000176463	0	0.000619425	0.00258929	0	0	0.0412936	0.0321056	0.155941	0.138039	0.0107506	0	0	0.015893	0.00881572	0.0682116	0.274611	0	0	0.000333162	0	0.000992291	0	0.825597	0.0111377	0.00740202
ERR589594	Rheumatoid arthritis	0	0.0144145	0.160511	0.00851464	0	0.0196665	0.0144546	0.00443543	0	0.762195	0.0165707	0.000583578	0.00139571	0.16555	0	0.945033	0.000361027	0	0.000105973	0.00187999	0	0	0.0320293	0.0426448	0.172125	0.154124	0	0	0	0.00104598	0	0.135632	0.268914	0	0	0.000113603	0.000191897	0.00113901	0.000335442	1.05291	0.00346414	0.00734117
ERR589595	Rheumatoid arthritis	0.000208218	0.153905	0.43042	0.0147507	0.00129065	0.120532	0.102232	0.0078453	0	0.765607	0.171326	0.00229283	0.00103811	0.36252	0	1.2777	0.00324013	0	0	0.00485066	0	0	0.0156667	0.196864	0.246038	0.136902	0.000859993	0	0	0.00101844	0.000136495	0.172283	0.4462	0	0	0	0.00189308	0.00642393	0	0.768235	0.0109254	0.020056
ERR589732	Rheumatoid arthritis	0	0.0217516	0.17579	0.0162346	0.00015552	0.039175	0.0119201	0.00411102	0	0.140038	0.0137063	0.00139733	0	0.105532	0	1.20445	0	0	0	0.0026701	0	0	0.0249582	0.0362595	0.0920043	0.12118	0.00427619	0	0	0.00689558	0.00369099	0.0333821	0.0983657	0	0	0	0.000178755	0.00147368	0	0.287817	0.00365431	0.00352676
ERR589734	Rheumatoid arthritis	0	0.0282892	0.387832	0.00583258	0	0.0330981	0.04876	0.00623961	0	0.439819	0.066311	0.000906457	0.00256355	0.191601	0	1.25174	0.00134524	0	0.00077748	0.00246537	0	0	0.0675908	0.116632	0.341047	0.143658	0.000264426	0	0	0.00188756	0	0.138778	0.274769	0	0	0.00169293	0.00154287	0.000164667	0	0.518888	0.00489142	0.00870983
ERR589735	Rheumatoid arthritis	0	0.0459528	0.178878	0.00563375	0	0.0329038	0	0.00578868	0	0.478847	0	0.00430739	0.00101267	0.138047	0.000500157	1.00481	0	0	0	0.00133218	0.000155846	0	0.00144266	0.00965605	0.0860894	0.147472	0	0	0	0.00155425	0.00198849	0.0147921	0.238166	0	0	0	0.000428285	0.000486522	0	0.699474	0.00485458	0.00432772
ERR589736	Rheumatoid arthritis	0	0.0913757	0.495293	0.0077356	0.000305049	0.0595429	0.0196849	0.0124674	0	0.226035	0.0282879	0.00824889	0.00183568	0.327292	0	1.55217	0.000461433	0	0.000178921	0.00292158	0	0	0.0297569	0.0475231	0.140395	0.12624	0.000402435	0	0	0.000554396	0.00109835	0.0447703	0.530758	0	0	0	0.000174417	0.00231345	0	0.255903	0.00332197	0.00500068
ERR589737	Rheumatoid arthritis	0	0.0409007	0.208622	0.00914517	0	0.030249	0.00120961	0.00631342	0	0.542454	0.00283104	0.00328517	0.00130135	0.124012	0	1.01659	0.00141223	0	0.000819012	0.00233623	0	0	0.0128964	0.0131703	0.178897	0.138186	0.000591967	0	0	0.00126768	0.000235365	0.0801327	0.32064	0	0	0	0	0.00196341	0	0.794785	0.0170559	0.0211017
ERR589738	Rheumatoid arthritis	0	0.155303	0.218173	0.0168354	0	0.0893944	0.00084578	0.00780027	0	0.297628	0.0011784	0.00853467	0.00122483	0.142343	0	1.27626	0.000496425	0	0.000669954	0.00178948	0.00014175	0	0.00927151	0.00988551	0.10661	0.14335	0.000776729	0	0	0.00114088	0	0.08687	0.306542	0	0	0	0.00111642	0.00193476	0	0.458626	0.00627652	0.00623458
ERR589740	Rheumatoid arthritis	0	0.0706183	0.261465	0.05385	0	0.0911503	0.00844554	0.0157648	0	0.37805	0.017459	0.040636	0.00241351	0.236123	0.00705086	1.77776	0.00138655	0	0.000509551	0.00301138	0.00620665	0	0.0164817	0.0324138	0.19612	0.131267	0	0	0	0.000654178	0.00521571	0.096933	0.560487	0	0	0.000218496	0.00174647	0.00303457	0	0.519835	0.00830384	0.0177301
ERR589741	Rheumatoid arthritis	0	0.0389255	0.340849	0.00897521	0	0.0351596	0.0130793	0.00356985	0	0.664942	0.0133969	0.0753332	0.00192222	0.177374	0.000274246	1.29443	0.00175648	0	0.00102909	0.00287022	0	0	0.0180752	0.0282884	0.247857	0.148263	0.000106969	0	0	0.00116151	0	0.152528	0.406862	0	0	0	0.000222701	0.00192228	0	0.824629	0.00489953	0.0383346
ERR589742	Rheumatoid arthritis	0	0.0326585	0.274913	0.0060352	0.000160739	0.0277283	0.000565246	0.00426643	0	0.42995	0	0.00705683	0.00237703	0.109577	0.00127351	1.35251	0.0032676	0.000122446	0.00137042	0.00203528	0.00140202	0	0.00804329	0.00524065	0.122485	0.12296	0	0.000149538	0	0.00174282	0.000695996	0.0745682	0.252327	0	0	0.000114446	0.000396291	0.00121633	0	0.683176	0.0137596	0.0228166
ERR589744	Rheumatoid arthritis	0	0.0207596	0.198513	0.00713926	0.000377401	0.0219483	0.00520962	0.00338446	0	0.642915	0.00519512	0.0021677	0.00211996	0.114684	0	1.06206	0.000190299	0	0.000109404	0.00124884	0	0	0.0123045	0.00990422	0.137929	0.116313	0.000226249	0	0	0.000896417	0.000843858	0.292264	0.23629	0	0	0	0	0.000799188	0	0.91256	0.00648635	0.0191233
ERR589745	Rheumatoid arthritis	0	0.0408857	0.158548	0.0887535	0	0.0471044	0.00245739	0.00625895	0	0.144895	0.00179823	0.000378926	0.00290526	0.206794	0	1.71712	0.000515887	0	0.000302859	0.00238953	0	0	0.0248447	0.0241873	0.0828072	0.226758	0.000530489	0	0	0.00232707	0.0150405	0.0486178	0.183643	0	0	0.00485869	0.00634645	0.000327945	0	0.317861	0.0031526	0.00063531
ERR589747	Rheumatoid arthritis	0	0.0335163	0.451317	0.0181361	0.000191613	0.042799	0.0971325	0.00578395	0	0.905858	0.138389	0.00131552	0.00172996	0.32057	0	1.13172	0	0	0.000114634	0.0034666	0	0	0.0909351	0.194308	0.541292	0.162719	0.000103325	0	0	0.00124358	0	0.131935	0.30234	0	0	0.000122724	0.00022984	0.00290124	0	0.932663	0.00603974	0.00395543
ERR589748	Rheumatoid arthritis	0	0.0868758	0.285452	0.0104567	0	0.0589143	0.000368602	0.00761249	0	0.156356	0.000289116	0.00170831	0.000491498	0.148354	0	1.26213	0.00310347	0	0	0.00228194	0	0	0.00286409	0.00314742	0.0390432	0.132989	7.60203e-05	0	0	0.000391727	0	0.0348048	0.367233	0	0	0.000195828	0.000366262	0.00216861	0	0.255852	0.00410617	0.00473456
ERR589749	Healthy	0	0.0896538	0.282932	0.0143149	0	0.0932832	0.0381106	0.00638828	0	0.423178	0.0515614	0.00399745	0.00258606	0.209044	0.000228175	1.12402	0.00203073	0	0.000976477	0.00228528	0	0	0.0447233	0.0875592	0.36469	0.169884	0.000332092	0	0	0.00230983	0.000121926	0.190245	0.256888	0	0	0.00010634	0.00397816	0.00288184	0	0.532381	0.00559014	0.0149616
ERR589754	Healthy	0.000881603	0.0539671	0.279511	0.0275604	0	0.108308	0.00588184	0.011663	0	0.360305	0.00623552	0.00420566	0.00463781	0.19966	0.000208759	1.26341	0.000149051	0.000100359	0	0.00350762	0.00089169	0	0.0108904	0.0283186	0.328775	0.192886	0.00592243	0	0	0.007486	0.000106756	0.0321298	0.332703	0	0	9.38026e-05	0.000596217	0.000814529	0	0.380565	0.00694615	0.00289603
ERR589755	Rheumatoid arthritis	0	0.0416414	0.217063	0.0109848	0	0.0363024	0.0196134	0.00404198	0	0.255595	0.0312249	0.00384573	0.00125964	0.141404	0	1.36946	0.00114067	0	0.000567771	0.00233355	0	0	0.0307577	0.0559576	0.195274	0.181514	0.000724879	0	0	0.000642498	0.00188825	0.098701	0.232866	0	0	0	0	0.000944268	0	0.402899	0.00395134	0.00423222
ERR589756	Rheumatoid arthritis	0	0.0189283	0.472965	0.077561	0.000144725	0.156505	0.0473405	0.0075965	0	0.290368	0.0765549	0.00145486	0.00183054	0.248843	0	1.26012	0	0	0	0.00372438	0	0	0.0085104	0.136476	0.0931912	0.283417	7.72157e-05	0	0	0.0402709	0	0.0162796	0.114168	0	0	0.000514257	0.000325832	0.00150051	0	0.318777	0.00246996	0.00269186
ERR589759	Rheumatoid arthritis	0	0.0343865	0.233491	0.0179234	0	0.0481682	0.0102614	0.00725827	0	0.258133	0.0180802	0.00294757	0.00148598	0.157933	0	1.52314	0.000523121	0	0.000909879	0.00552577	0	0	0.0129851	0.0295312	0.0931935	0.187821	0.000398731	0	0	0.0047985	0	0.0723408	0.318428	0	0	0	0.000987873	0.00205854	0	0.413231	0.00636588	0.00611496
ERR589761	Healthy	0	0.0578915	0.22941	0.0360238	0.000606325	0.0638678	0.00248276	0.00502825	0	0.17018	0.00362543	0.00188656	0.000164521	0.149899	0	1.39087	0.000315796	0	0.000274251	0.0024375	0	0	0.017138	0.0155392	0.100888	0.148196	0.00231253	0	0	0.00391524	0.00207333	0.0376735	0.184612	0	0	0.000297847	0	0.00122494	0	0.325518	0.00684084	0.00459764
ERR589763	Rheumatoid arthritis	0	0.0334564	0.300061	0.0113073	0	0.0297522	0.0239354	0.0036128	0	0.271502	0.0416878	0.00276923	0.000696376	0.172754	0	1.23196	0.00354434	0	0.000565732	0.00305668	0	0	0.0123726	0.044701	0.0932768	0.140888	0.00084814	0	0	0.00203238	0.000265052	0.0392281	0.206231	0	0	0.000406849	0.000563343	0.00143363	0	0.372656	0.0062941	0.00649866
ERR589764	Rheumatoid arthritis	0	0.0431366	0.21674	0.00869763	0.000951475	0.0337231	0.0191506	0.00422461	0	0.368507	0.0255218	0.00326624	0.000703535	0.173228	0	1.1805	0.000158179	0	0.0003676	0.0028079	0.0001355	0	0.0110096	0.0355468	0.105725	0.142953	0.00108974	0.000243997	0	0.00187167	0.00186257	0.137854	0.228746	0	0	0.00039819	0.000788239	0.000923056	0	0.53014	0.0039392	0.00528077
ERR589766	Healthy	0	0.0530922	0.234545	0.00920647	0	0.039936	0.0106896	0.00622428	0	0.2211	0.0191706	0.00146727	0.00205295	0.137867	0.00543714	1.32879	0.000310892	0	8.92724e-05	0.00269548	0.00754719	0	0.0109273	0.0205528	0.088867	0.155335	0.00474605	0	0	0.00483235	0.000113632	0.0466068	0.270101	0	0	0.000195447	0	0.000708906	0	0.355573	0.00491761	0.00385028
ERR589767	Rheumatoid arthritis	0	0.024375	0.420245	0.05786	0.000404788	0.185783	0.0164679	0.00662025	0	0.456788	0.0322464	0.00379314	0	0.221128	0	1.79738	0.000837464	0	0.000491385	0.00218136	0	0	0.0340399	0.0566968	0.230589	0.223576	0.000111982	0	0	0.00250172	0	0.228549	0.513638	0	0	0	0.000443784	0.00249375	0	0.596317	0.00955286	0.0213832
ERR589769	Rheumatoid arthritis	0	0.148244	0.221788	0.00722295	0	0.133313	0.0272028	0.0123722	0	0.372042	0.0361432	0.00370079	0.000181874	0.218268	0.0139886	1.61226	0.000664439	0.000224164	0.00029317	0.00128409	0.0255111	0	0.03615	0.0624767	0.300744	0.125356	0.000562354	0.000134078	0	0.000619037	0.00127251	0.0534639	0.452413	0	0	0	0.000951932	0.00156199	0	0.5109	0.00939495	0.00901252
ERR589770	Rheumatoid arthritis	0	0.0475038	0.183965	0.0215911	0	0.113174	0.000494643	0.00803243	0	0.507599	0.000807492	0.00342998	0.00219265	0.152891	0	1.48485	0.00198854	0	0.001406	0.00298581	0	0	0.0131262	0.00982212	0.138356	0.155028	0.000262813	0	0	0.00172865	0.000152986	0.261805	0.382705	0	0	0.000139116	0.000217822	0.00122616	0	0.803708	0.0104599	0.0143904
ERR589771	Rheumatoid arthritis	0	0.121565	0.276781	0.0125297	0.000147074	0.0829108	0.00061084	0.00739196	0	0.397645	0.000309204	0.00516725	0.0014122	0.1626	0	1.5855	0.00166042	0	0.000968143	0.00269683	0	0	0.0205094	0.0122238	0.107134	0.12244	7.86163e-05	0	0	0.00387011	0	0.121774	0.510954	0	0	0.000209434	0.000164995	0.00193027	0	0.55133	0.00480686	0.018843
ERR589772	Rheumatoid arthritis	0	0.0390564	0.305814	0.0122022	0.000823423	0.050235	0.00853095	0.00419059	0	0.359177	0.0138999	0.00644312	0.00139313	0.15468	0	1.45647	0.0011179	0	0.00141062	0.00366865	0	0	0.0149276	0.0239194	0.183025	0.305075	0.000253932	0	0	0.00328068	0	0.109077	0.304324	0	0	0	0.000184751	0.000725014	0	0.6018	0.00653773	0.00598004
ERR589773	Rheumatoid arthritis	0	0.0268418	0.165734	0.0144376	0	0.0376952	0.0025593	0.00371775	0	0.501591	0.00167321	0.0043451	0.00249727	0.133747	0	1.27345	0.00230615	0	0.000893228	0.00303888	0	0	0.0172188	0.0691548	0.138614	0.148951	0.000102844	0	0	0.00261966	0.0294297	0.246731	0.268745	0.000149437	0	0	0	0.00175947	0	0.757444	0.00955667	0.00441486
ERR589774	Rheumatoid arthritis	0	0.026323	0.204458	0.00344329	0	0.0170471	0.00930066	0.00190311	0	0.769988	0.00868335	0.00417178	0.00600529	0.13297	0	0.72845	0.000568055	0.000127495	0.000221636	0.00116835	0	0	0.0125009	0.0166283	0.128129	0.0734436	0.00105917	0	0	0.00173553	0.000239742	0.026327	0.153701	0	0	0.000714992	0.000565275	0.00134752	0	1.10381	0.00364281	0.0045785
ERR589775	Rheumatoid arthritis	0.000168387	0.0768431	0.223862	0.0206196	0.000301246	0.0450024	0.0018351	0.00574763	0	0.212578	0.00263705	0.00328489	0.000827689	0.145185	0.011872	1.1038	0.000924052	0.00030928	0.000450595	0.00327396	0.0124638	0	0.0082123	0.00654435	0.0915169	0.133172	0.00097886	0	0	0.00202746	0.000110384	0.0294468	0.38096	0	0	9.6991e-05	0	0.00141525	0	0.344034	0.00358872	0.0135185
ERR589776	Rheumatoid arthritis	0	0.0558925	0.197514	0.00902931	0	0.051121	0.011162	0.00626572	0	0.431979	0.0138247	0.00403587	0.000817789	0.139293	0	1.24699	0.000925953	0.000125229	0.000862997	0.00250043	0	0	0.00891602	0.0261619	0.122912	0.134242	0	0	0	0.00384414	0	0.120311	0.217892	0	0	0.000116547	0.000401614	0.0027777	0	0.643961	0.00815679	0.00877893
ERR589777	Rheumatoid arthritis	0	0.0230738	0.300184	0.0346447	0.000808282	0.0297895	0.0124123	0.0036366	0	0.631449	0.0193483	0.00287385	0.000682367	0.173412	0	1.34669	0.000205288	0	0	0.00388608	0	0	0.0156871	0.0360003	0.127289	0.228588	0.00292884	0	0	0.00547563	0.00115721	0.235051	0.441836	0	0	0.000258045	0.000833681	0.00770741	0	0.849301	0.0120763	0.0199719
ERR589778	Rheumatoid arthritis	0	0.0945084	0.205533	0.0204541	0.000617707	0.092021	0.00605501	0.00416047	0	0.442799	0.00757974	0.00906229	0.00240259	0.157625	0	0.982948	0.00033376	0	0.000295154	0.00200535	0	0	0.0154604	0.0178941	0.149325	0.127569	0.000632908	0	0	0.000552711	9.16584e-05	0.0372828	0.249113	0	0	0.000843606	0.00150338	0.00114375	0	0.684114	0.00181794	0.00591627
ERR589779	Rheumatoid arthritis	0	0.0679937	0.172826	0.0103771	0.0001667	0.0464216	0.00505183	0.00558214	0	0.352759	0.00394981	0.00371411	0.00536056	0.149261	0.000454377	1.28604	0.00101008	0	0.00048631	0.00220963	0	0	0.0180581	0.0147992	0.134344	0.157714	0	0	0	0.00153325	0.00012177	0.17033	0.27755	0	0	0.000318064	0	0.00129377	0	0.534453	0.00614764	0.00833882
ERR589780	Rheumatoid arthritis	0	0.0541284	0.229126	0.00776574	0	0.0374967	0.00643328	0.00463789	0	0.455247	0.0102364	0.00872682	0.00140927	0.134846	0	1.31066	0.00353921	0.000125423	0.00184092	0.00251594	0	0	0.0202879	0.0243373	0.196712	0.132485	0.000635505	0	0	0.00175492	0.00291654	0.155673	0.288997	0	0	0	0.000184709	0.00245233	0	0.718824	0.0087972	0.0188547
ERR589782	Rheumatoid arthritis	0	0.0195908	0.162877	0.00787478	0.000179447	0.0238176	0.00575137	0.00415248	0	0.509323	0.00583008	0.00466113	0.00913472	0.12615	0	1.20812	0.0012603	0	0.00031805	0.00181169	0	0	0.0370781	0.0204284	0.145199	0.142694	0	0	0	0.00312096	0.000420507	0.1006	0.217033	0	0	0.000681899	0.000538346	0.00103334	0	0.753356	0.00526905	0.00744268
ERR589784	Healthy	0	0.0206959	0.336525	0.121847	0.000748763	0.0958511	0.00290567	0.00652941	0	0.436238	0	0.000330806	0.0045041	0.254612	0	1.85746	0.00471818	0	0.00193159	0.00374627	0	0	0.0412601	0.0432254	0.157576	0.25186	0.000152148	0	0	0.00151957	0.000648423	0.296251	0.682361	0	0	0.00209584	0.00134952	0.0043418	0	0.627787	0.0128981	0.0117674
ERR589785	Healthy	0	0.0601522	0.312616	0.0104315	0.00422019	0.0528484	0.0215779	0.00568636	0	0.368384	0.0393746	0.00230647	0.00821976	0.170286	0.000500098	1.0604	0.00110938	0.000124846	0.000979669	0.00207389	0	0	0.0209524	0.0442777	0.201728	0.196708	0.00121616	0.000152469	0	0.00289121	0.000778113	0.0944101	0.281453	0	0	0.00140451	0.0021109	0.00211894	0	0.52661	0.00693955	0.00208806
ERR589786	Rheumatoid arthritis	0	0.0410304	0.357759	0.0405077	0.00018432	0.134321	0.00221838	0.00596204	0	0.351308	0.00385145	0.00627058	0.00205822	0.243018	0	1.43222	0.000642526	0	0.000246957	0.00364108	0	0	0.0251007	0.0231008	0.124166	0.218118	0.00063396	0	0	0.000910563	0.000115858	0.244217	0.497174	0	0	0.000135168	0.000694533	0.00501638	0	0.594001	0.00959362	0.00827138
ERR589788	Healthy	0	0.1418	0.35754	0.00871707	0.000166438	0.101013	0.0328802	0.00339404	0	0.340081	0.0509889	0.000974657	0.00301448	0.212169	0	1.18996	0.000509194	0	0.000298718	0.00288107	0	0	0.0330121	0.0722048	0.176634	0.206677	0	0	0	0.000854669	0	0.115883	0.408042	0	0	0.000320226	0.00283507	0.00236811	0	0.411997	0.00813175	0.00953497
ERR589790	Healthy	0.000337319	0.100181	0.210549	0.0126396	0.000799961	0.0700423	0.00411452	0.00951645	0	0.0509462	0.00794717	0.000928783	0.00235615	0.232545	0.0153505	1.67488	0.000461145	0	9.06231e-05	0.00315631	0.013691	0	0.00630251	0.012401	0.133877	0.221212	0.000466211	0	0	0.000679081	0.000197488	0.00920944	0.561035	0	0	9.71479e-05	0.000472516	0.000380031	0	0.140022	0.00669505	0.00395646
ERR589792	Healthy	0	0.202945	0.273328	0.00528534	0.000339654	0.11478	0.00128411	0.00914513	0	0.0672268	0.00161508	0.00499842	0.00183826	0.191198	0	1.65885	0.000454231	0.000101948	0	0.00210009	0	0	0.00555749	0.00663647	0.068974	0.132424	0.000569751	0	0	0	0.000109275	0.0138875	0.636935	0	0	0.000285862	0.000330273	0.00167576	0	0.120766	0.0036149	0.00297111
ERR589793	Healthy	0	0.0866839	0.356859	0.0217161	0.000150852	0.0959874	0.00101151	0.00741122	0	0.109536	0.00110705	0.00305612	0.00217779	0.181847	0	1.26717	0.000453511	0.000102657	0	0.00322066	0.000129809	0	0.00627277	0.00673331	0.18733	0.282019	0.000145936	0	0	0.000402112	0	0.0173477	0.417294	0	0	0	0	0.00183173	0	0.226314	0.00440334	0.0052687
ERR589794	Healthy	0	0.0306317	0.264548	0.0489586	0.000129506	0.0452952	0.00448831	0.00801841	0	0.215834	0.00801153	0.0719182	0.000471647	0.173474	0	0.984957	0.000146243	0.00108316	0	0.00327323	0	0	0.0105929	0.0183356	0.267326	0.183037	0.00252227	0	0	0.000483883	8.00772e-05	0.0843602	0.257916	0	0	0.00128728	0.00102342	0.0012549	0	0.324185	0.00218119	0.00372953
ERR589795	Healthy	0	0.0174647	0.416514	0.0165419	0.000479091	0.0378237	0.0115774	0.00318462	0	0.38603	0.0227744	0.00418902	0.00219356	0.16159	0.000302543	1.36611	0.00179522	0	0.000260681	0.00372178	0	0	0.0135583	0.0317052	0.174348	0.236479	0	0	0	0.00134474	0.000122558	0.188527	0.460017	0	0	0.00155249	0.0024622	0.00179376	0	0.5399	0.00609129	0.0125032
ERR589796	Healthy	0.000181176	0.0311982	0.249697	0.0321204	0	0.0330134	0.00127617	0.00733744	0	0.189805	0.00112056	0.00137214	0.00673004	0.118062	0	1.43387	0	0	0	0.0026025	0	0	0.00971568	0.0116067	0.202093	0.216991	0.000961207	0	0	0.00168863	0.000586357	0.0178403	0.138284	0	0	0.00019039	0.000917007	0.00156449	0	0.274248	0.00216569	0.000900564
ERR589797	Healthy	0.000608393	0.0507132	0.27607	0.00817864	0	0.0377488	0.00498867	0.00416946	0	0.389477	0.006169	0.000442323	0.00628971	0.117715	0	1.1826	0.00188504	0	0.000889108	0.00244504	0	0	0.00513707	0.0115016	0.270043	0.159989	0.003666	0	0	0.000646038	0.00206181	0.118344	0.294507	0	0	0.000323665	0.00106617	0.000528346	0	0.47787	0.00537676	0.00683837
ERR589798	Healthy	0	0.0245161	0.175334	0.0146858	0	0.0322669	0.0115076	0.00290116	0	0.341496	0.0197803	0.00486225	0.00113279	0.134731	0	0.977822	0.000507438	0	0	0.00190162	0	0	0.0122611	0.034424	0.19238	0.178246	0.00742458	0	0	0.00745861	0	0.0220481	0.214253	0	0	0	0	0.00102279	0	0.498308	0.00722753	0.0022753
ERR589801	Healthy	0	0.0245257	0.296131	0.0256645	0	0.0263345	0.0170207	0.00443452	0	0.365978	0.0367514	0.00664606	0.000799672	0.168609	0	1.3144	0.00164978	0	0.000421741	0.00339129	0	0	0.0103105	0.0476564	0.142857	0.162868	0.000212684	0	0	0.001779	0	0.125967	0.296389	0	0	0	0	0.00317797	0	0.549443	0.00917923	0.00565909
ERR589804	Rheumatoid arthritis	0	0.102905	0.29067	0.00997413	0.000174545	0.0765255	0.0108696	0.011592	0	0.303675	0.0115886	0.0116289	0.00215677	0.16547	0.000243366	1.17118	0.000180462	0	0.000103749	0.00271641	0.000104641	0	0.0157813	0.0272407	0.20968	0.1406	0.00350496	0	0	0.00115807	9.85858e-05	0.0455159	0.400376	0	0	0.000113571	0.000573722	0.00203889	0	0.395347	0.00420231	0.00433715
ERR589805	Healthy	0.0016048	0.038694	0.174667	0.0166767	0.000149154	0.0610446	0.0100524	0.00374037	0	0.73554	0.0167999	0.000627762	0.0118025	0.210208	0	1.21264	0	0	0	0.00255879	0	0	0.0530476	0.0329283	0.582329	0.134003	0.0244267	0	0	0.0379001	0	0.0729195	0.259772	0	0	9.48618e-05	0.000459174	0.00271337	0	0.662621	0.00540668	0.00368953
ERR589808	Healthy	0.000387691	0.0426111	0.3872	0.0103338	0.000830744	0.046552	0.11026	0.00426255	0	0.567358	0.203592	0.00264231	0.00499469	0.385962	0	1.02168	0.000653386	0	0	0.00587377	0	0	0.0210977	0.238387	0.280499	0.193165	0.00818252	0.000111447	0	0.00868673	0.00020799	0.0354128	0.305617	0	0	0.00030924	0.000679324	0.00433793	0	0.487974	0.0094374	0.00524154
ERR589810	Healthy	0	0.0545504	0.316828	0.0115942	0	0.0468563	0.0104288	0.00397867	0	0.35294	0.0227334	0.00190412	0.00090721	0.131497	0	1.01839	0.000504745	0	0.00038868	0.00337394	0	0	0.0182865	0.0309047	0.149653	0.192458	0.0024614	0	0	0.00393077	0.000212163	0.0535866	0.314186	0	0	0	0.000197898	0.00361136	0	0.460769	0.00542903	0.0111559
ERR589811	Healthy	0	0.0905017	0.382599	0.0170252	0.000178184	0.0762446	0.00099942	0.0094402	0	0.260718	0.00230972	0.00152813	0.00135236	0.197306	0	1.54785	0.000716511	0	0.000311452	0.00193442	0	0	0.00584521	0.00419904	0.0982913	0.136208	0.00475984	0	0	0.000300381	0	0.0780069	0.509312	0	0	0.00011285	0	0.00273523	0	0.419486	0.00761026	0.00500612
ERR589813	Healthy	0.000326523	0.0681444	0.294535	0.0112608	0.000148482	0.0528988	0.00245285	0.0116603	0	0.230208	0.0029212	0.0113925	0.0014632	0.207225	0.0182078	1.31795	0.00104441	0.000301836	0.000261351	0.00265137	0.0230265	0	0.00710299	0.00764723	0.207882	0.139623	0.00183375	0.000245745	0	0.000305834	0.000327663	0.0449849	0.630155	0	0	9.40386e-05	0.000351765	0.00157582	0	0.304277	0.0054571	0.00844285
ERR589818	Healthy	0.000232077	0.032677	0.273529	0.0358475	0.00019641	0.104583	0.00813462	0.00608493	0	0.540576	0.00942725	0.00181422	0.00286048	0.148273	0	1.16607	0.00507669	0	0.00211129	0.00321388	0	0	0.0187307	0.0270642	0.16278	0.180867	0	0	0	0.0015571	0.001882	0.312459	0.273938	0	0	0.000511019	0.000202638	0.00222027	0	0.695407	0.0117888	0.0150724
ERR589820	Healthy	0.000178872	0.0176473	0.252957	0.0105431	0	0.0498722	0.034252	0.00463175	0	0.265008	0.0540868	0.00232322	0.00260544	0.175555	0.000203403	1.03208	0.000300385	0	0.000265639	0.00337727	0	0	0.0084476	0.0881385	0.136576	0.150076	0.00257902	0	0	0.0184756	0	0.0152439	0.191627	0	0	0.00293721	0.00199481	0.00160609	0	0.253046	0.00250797	0.00424497
ERR589825	Healthy	0	0.0644754	0.286046	0.0105487	0.000146861	0.0761801	0.0102879	0.00918587	0	0.201419	0.00927581	0.0208165	0	0.217966	0	1.42919	0.000292482	0	0	0.00209686	0	0	0.0092878	0.0264418	0.176593	0.192182	0.00259103	0	0	0.00770439	0.000105991	0.0296415	0.356697	0	0	0.000739272	0.000611284	0.00330538	0	0.28733	0.00685687	0.00744315
ERR589826	Healthy	0.000561652	0.0857991	0.253805	0.00820143	0.000307665	0.0533978	0.0256417	0.00826376	0	0.25817	0.039485	0.0138632	0.00390606	0.265613	0.0113726	1.79345	0.000161712	0.000218692	0.000190675	0.00244245	0.0225583	0	0.00975064	0.043221	0.233137	0.165376	0.000537795	0	0	7.64985e-05	0.000266254	0.0350293	0.679334	0	0	0.00173609	0.00279367	0.00208922	0	0.290403	0.0045884	0.0116355
ERR589827	Healthy	0	0.0141885	0.697833	0.00633518	0	0.0469187	0.07948	0.00306963	0	0.514298	0.136796	0.000447764	0.00545707	0.239575	0	0.859536	0.000520625	0	0.00020376	0.00347999	0	0	0.00794675	0.137615	0.169244	0.123372	0.00243393	0	0	0.00350815	0	0.0842924	0.148384	0	0	0.00207408	0.0024567	0.00390625	0	0.550507	0.00810404	0.00615466
ERR589828	Rheumatoid arthritis	0	0.0338032	0.251428	0.0181423	0.000153247	0.0389355	0.00101998	0.00708617	0	0.38323	0.00218656	0.00568178	0.00433977	0.14605	0	1.06809	0.00398437	0.00011724	0.000800991	0.00327785	0	0	0.00799887	0.00978911	0.19612	0.188304	0.00449838	0	0	0.000622428	0	0.197972	0.301078	0	0	0.000981713	0.000689873	0.00446494	0	0.590211	0.00631273	0.00932332
ERR589829	Healthy	0	0.0185277	0.167095	0.0223934	0	0.0361617	0.003654	0.00193039	0	0.487068	0.006314	0.00111317	0.00649039	0.120906	0	1.08523	0.00389294	0	0.00225353	0.00221674	0	0	0.0134368	0.010566	0.190045	0.195122	0	0	0	0.00261929	0	0.347817	0.230353	0	0	0	0.000203215	0.00308851	0	0.761684	0.00795893	0.00932755
ERR589831	Rheumatoid arthritis	0	0.0612507	0.312176	0.00593496	0.000167138	0.0575011	0.0133121	0.00664073	0	0.44062	0.0136366	0.00115989	0.00129628	0.154745	0	1.17845	0.000509929	0	0.000690845	0.00242239	0	0	0.0151846	0.0244538	0.119207	0.146648	0.000145297	0	0	0.00106625	9.25536e-05	0.0462351	0.315709	0	0	0.000319952	0.000562538	0.00050892	0	0.657471	0.00707258	0.0132254
ERR589833	Rheumatoid arthritis	0	0.0348139	0.122847	0.0036336	0.000591821	0.0288385	0.00172672	0.00309983	0	0.699853	0.0039678	0.000683279	0.00746048	0.108328	0	0.708687	0.000562352	0.000125676	0.000218119	0.00152291	0	0	0.0109459	0.0058411	0.103029	0.110273	0.000531608	0	0	0.000383094	0.000820051	0.0229198	0.186621	0	0	0.000118135	0.000398102	0.000250995	0	1.03837	0.0032965	0.0048095
ERR589836	Healthy	0	0.0992744	0.20611	0.00877831	0.000160401	0.0571069	0.0208425	0.00647592	0	0.316498	0.0324007	0.0185858	0.000346312	0.185146	0	0.998559	0.000483247	0.000867677	9.26068e-05	0.00297719	0	0	0.00977473	0.0381028	0.112651	0.10032	0.00032361	0.000132457	0	0.00131373	0.000351602	0.0540546	0.382273	0	0	0.000202747	0.000855038	0.00230162	0	0.394941	0.00413612	0.00957394
ERR589838	Healthy	0	0.0439559	0.276955	0.0131819	0.000145039	0.0487017	0.000574452	0.00669999	0	0.162412	0.000274129	0.00383544	0.00260625	0.115025	0	1.28845	0.000338014	0	0.000392764	0.00241434	0	0	0.00738313	0.00675457	0.0687535	0.23127	0	0	0	0.00146604	0.00175672	0.0471604	0.241831	0	0	0.000106362	0.000198931	0.000995979	0	0.313363	0.00634101	0.0029011
ERR589839	Healthy	0	0.0735165	0.225662	0.0242909	0	0.080696	0.00146786	0.00622487	0	0.226351	0.00147521	0.00354152	0.00238715	0.14891	0	1.25747	0.00136557	0	0.00109015	0.00447998	0	0	0.0118466	0.0120068	0.0739912	0.150891	0.00198208	0	0	0.00109391	0.00040488	0.160766	0.312282	0	0	0	0	0.000889993	0	0.398825	0.00751209	0.0133248
ERR589842	Rheumatoid arthritis	0.000235703	0.0276012	0.252983	0.0171132	0	0.0608004	0.036467	0.00663993	0	0.583063	0.0507871	0.00407375	0.00108453	0.222127	0	1.50977	0.00123744	0	0.00120826	0.00461573	0	0	0.0594829	0.105432	0.357403	0.140914	0.00481674	0	0	0.0108636	0.00349243	0.253109	0.313051	0	0	0	0	0.000891799	0	0.892593	0.01199	0.0164324
ERR589843	Rheumatoid arthritis	0.000409669	0.0305872	0.220212	0.0103722	0.000898205	0.0356697	0.0227774	0.00604426	0	0.570918	0.0443524	0.00224481	0.00100651	0.180595	0.0102669	1.38912	0.00109956	0.000122693	0.00063883	0.00198122	0.0118439	0	0.0427616	0.0655151	0.317105	0.171413	0.00117199	0.000304573	0	0.00123834	0.00540419	0.193711	0.310579	0	0	0.000230357	0	0.00112157	0	0.752289	0.00852926	0.0169145
ERR589845	Healthy	0	0.0080464	0.329351	0.0158072	0	0.0695213	0.0348663	0.00627031	0	0.469272	0.0598626	0.0005085	0.001346	0.223501	0	1.29358	0.000364747	0	0.00118271	0.00437924	0	0	0.00402739	0.0810993	0.0997492	0.0889535	0	0	0	0.00385805	0	0.0226557	0.182237	0	0	0.00011526	0	0.000489773	0	0.560318	0.00472693	0.00820877
[truncated: 529 more rows]

## Sheet: FuncGenes abund. across disease
Gene	Diagnosis	Copies per genome - mean	Copies per genome - standard deviation
[truncated: 408 more rows]

[truncated: 2 more sheets: Hyd-sbgr abund., Hyd-sbgr abund. across diseases]
