# Supplementary material for: A widespread hydrogenase supports fermentative growth of gut bacteria in healthy people
Source: Nat Microbiol. 2025 Oct 23;10(11):2686–701. doi: 10.1038/s41564-025-02154-w (PMC12578642; doi:10.1038/s41564-025-02154-w)
Supplement: Supplementary file 10 — Table S1 (Sheet 1): Taxonomy and encoded hydrogenase genes of the 19 gut isolates from Australian Microbiome Culture Collection (AusMiCC) used for growth, H2 production and transcriptome analyses. Table S2 (Sheet 2): Features and activities of the [FeFe]-hydrogenases heterologously expressed and semisynthetically matured in E. coli. Table S3 (Sheet 3): Previously reported g-values for [FeFe]-hydrogenases matured with [2Fe]pdt, that is, Hox-[2Fe]pdt state. [file 41564_2025_2154_MOESM10_ESM.xlsx]

## Sheet: Supplementary Table 1
Table S1. Taxonomy and encoded hydrogenase genes of the 19 gut isolates from Australian Microbiome Culture Collection (AusMiCC) used for growth, H₂ production, and transcriptome analyses.
Species	Isolate ID	Encoded hydrogenase genes
Clostridium perfringens	CC01445	Group B [FeFe]-hydrogenase
		Group B [FeFe]-hydrogenase
		Group A1 [FeFe]-hydrogenase
		Group A1 [FeFe]-hydrogenase
Clostridium baratii	CC01452	Group B [FeFe]-hydrogenase
		Group A1 [FeFe]-hydrogenase
Fusobacterium varium	CC01421	Group A1 [FeFe]-hydrogenase
		Group A1 [FeFe]-hydrogenase
		Group A3 [FeFe]-hydrogenase
Necropsobacter rosorum	CC01403	Group 1c [NiFe]-hydrogenase
		Group 4a [NiFe]-hydrogenase
Bacteroides caccae	CC01389	Group B [FeFe]-hydrogenase
		Group A3 [FeFe]-hydrogenase
Bacteroides thetaiotaomicron	CC00765	Group B [FeFe]-hydrogenase
		Group A3 [FeFe]-hydrogenase
Bacteroides dorei	CC01440	Group B [FeFe]-hydrogenase
Bacteroides faecis	CC01412	Group B [FeFe]-hydrogenase
		Group A3 [FeFe]-hydrogenase
Bacteroides vulgatus	CC01422	Group B [FeFe]-hydrogenase
Bacteroides fragilis	CC01400	Group B [FeFe]-hydrogenase
Bacteroides plebius	CC01397	Group B [FeFe]-hydrogenase
Gemmiger formicilis	CC00311	Group B [FeFe]-hydrogenase
		Group A1 [FeFe]-hydrogenase
		Group A2 [FeFe]-hydrogenase
Dorea longicatena	CC00515	Group B [FeFe]-hydrogenase
		Group A2 [FeFe]-hydrogenase
Anaerostipus hadrus	CC00501	Group B [FeFe]-hydrogenase
		Group B [FeFe]-hydrogenase
		Group A2 [FeFe]-hydrogenase
Olsenella umbonata	CC00540	Group B [FeFe]-hydrogenase
		Group A2 [FeFe]-hydrogenase
Collinsella aerofaciens	CC00529	Group 4a [NiFe]-hydrogenase
		Group 4e [NiFe]-hydrogenase
		Group A2 [FeFe]-hydrogenase
Bifidobacterium longum	CC00565	None
Catenibacterium mitsuokai	CC00599	None
Bacteroides stercoris	CC00654	None

## Sheet: Supplementary Table 2
Table S2. Features and activities of the [FeFe]-hydrogenases heterologously expressed and semisynthetically matured in E. coli.
Group	Subclass	Species	[FeS] Architecture	Size (kDa)	% Activity*
B	M3a	Bacteroides fragilis (Bf)	3 x [4Fe-4S], 1 x [2Fe-2S]	55	34 ± 6
B	M3a	Bacteroides vulgatus (Bv)	3 x [4Fe-4S], 1 x [2Fe-2S]	65	1.9 ± 0.3
B	M3a	Bacteroides thetaiotaomicron (Bt)	3 x [4Fe-4S], 1 x [2Fe-2S]	55	7.6 ± 1.3
A3	M3	Bacteroides thetaiotaomicron (Bt)	3 x [4Fe-4S], 1 x [2Fe-2S]	65	0.22 ± 0.04
* with respect to the H2 evolution rates of the Chlamydomonas reinhardtii group A1 [FeFe]-hydrogenase (CrHydA1).

## Sheet: Supplementary Table 3
Table S3. Previously reported g-values for [FeFe]-hydrogenases matured with [2Fe]pdt, i.e. Hox-[2Fe]pdt state.
Group	Subclass	Species	g1	g2	g3
A1	M1	Chlamydomonas reinhardtii (CrHydA1)14	2.094	2.039	1.998
A1	M3	Clostridium pasteurianum (CpI)15	2.092	2.039	2
A1	M2	Solobacterium moorei (SmHydA)4	2.1	2.04	2.01
A1	M2	Desulfovibrio desulfuricans (DdH)16	2.095	2.041	1.998
B	M3a	Bacteroides fragilis (BfHydM, this study)	2.101	2.053	Not detected
C	M2f	Thermotoga maritima (TmHydS)17	2.108	2.043	2
D	M2e	Thermoanaerobacter mathranii (TamHydS)4	2.106	2.051	2.01
