# Supplementary material for: A widespread hydrogenase supports fermentative growth of gut bacteria in healthy people
Source: Nat Microbiol. 2025 Oct 23;10(11):2686–701. doi: 10.1038/s41564-025-02154-w (PMC12578642; doi:10.1038/s41564-025-02154-w)
Supplement: Supplementary file 11 — Metagenome gene abundance source data. [file 41564_2025_2154_MOESM11_ESM.xlsx]

## Sheet: Fig1a - Biopsy MetaG cpg
sample	gene	total.RPKM	cpg	diagnosis	region
104CN	AcsB	0.268247	0.00105456	CT	C
104CN	ArsC	199.514	0.784351	CT	C
104CN	AsrA	2.61225	0.0102695	CT	C
104CN	AtpA	243.576	0.957569	CT	C
104CN	CooS	8.41369	0.0330768	CT	C
104CN	CoxA	23.6625	0.0930246	CT	C
104CN	CoxL	0.656916	0.00258254	CT	C
104CN	CydA	185.874	0.730726	CT	C
104CN	CyoA	28.217	0.11093	CT	C
104CN	FCC	4.16636	0.0163792	CT	C
104CN	FdhA	107.554	0.422828	CT	C
104CN	FeFe	180.229	0.708535	CT	C
104CN	HbsC	0.706391	0.00277704	CT	C
104CN	HzsA	0.96958	0.00381171	CT	C
104CN	Mcr	4.35032	0.0171024	CT	C
104CN	NapA	7.00014	0.0275197	CT	C
104CN	NarG	52.2379	0.205363	CT	C
104CN	NiFe	51.3756	0.201973	CT	C
104CN	NifH	34.8721	0.137093	CT	C
104CN	NirK	0.626956	0.00246475	CT	C
104CN	NorB	0.711528	0.00279723	CT	C
104CN	NosZ	0.0550116	0.000216267	CT	C
104CN	NrfA	63.0049	0.247691	CT	C
104CN	NuoF	83.4372	0.328017	CT	C
104CN	RdhA	5.2191	0.0205179	CT	C
104CN	SdhA-FrdA	281.314	1.10593	CT	C
104CN	SoxB	5.76883	0.022679	CT	C
104CN	Sqr	7.55159	0.0296876	CT	C
104CN	YgfK	13.1349	0.0516372	CT	C
104RN	AcsB	0.0569231	0.000206226	CT	R
104RN	ArsC	187.777	0.680295	CT	R
104RN	AsrA	7.46234	0.0270352	CT	R
104RN	AtpA	242.869	0.879887	CT	R
104RN	CcoN	0.811912	0.00294146	CT	R
104RN	CooS	0.578491	0.00209581	CT	R
104RN	CoxA	12.0895	0.0437988	CT	R
104RN	CoxL	0.250337	0.000906943	CT	R
104RN	CydA	140.475	0.508926	CT	R
104RN	CyoA	16.6478	0.0603132	CT	R
104RN	FCC	4.35795	0.0157883	CT	R
104RN	FdhA	65.8809	0.238679	CT	R
104RN	FeFe	177.968	0.644757	CT	R
104RN	HbsC	0.513396	0.00185997	CT	R
104RN	HzsA	1.03067	0.003734	CT	R
104RN	Mcr	3.79077	0.0137335	CT	R
104RN	MtrB	0.607867	0.00220223	CT	R
104RN	NapA	3.85349	0.0139607	CT	R
104RN	NarG	23.4811	0.0850692	CT	R
104RN	NiFe	25.4009	0.0920243	CT	R
104RN	NifH	26.5017	0.0960125	CT	R
104RN	NirK	0.209359	0.000758482	CT	R
104RN	NorB	0.442432	0.00160288	CT	R
104RN	NrfA	70.2333	0.254447	CT	R
104RN	NuoF	69.0389	0.25012	CT	R
104RN	RdhA	3.04366	0.0110268	CT	R
104RN	SdhA-FrdA	241.341	0.874349	CT	R
104RN	SoxB	3.8645	0.0140006	CT	R
104RN	Sqr	4.91638	0.0178115	CT	R
104RN	YgfK	2.81231	0.0101887	CT	R
104TN	AcsB	0.16719	0.000945203	CT	T
104TN	ArsC	99.3959	0.56193	CT	T
104TN	AsrA	4.02591	0.0227603	CT	T
104TN	AtpA	167.15	0.944975	CT	T
104TN	CooS	0.755267	0.00426987	CT	T
104TN	CoxA	3.96006	0.022388	CT	T
104TN	CydA	147.581	0.834341	CT	T
104TN	CyoA	4.28075	0.024201	CT	T
104TN	DsrA	0.0949376	0.000536725	CT	T
104TN	FCC	6.95594	0.0393251	CT	T
104TN	FdhA	38.2613	0.216309	CT	T
104TN	FeFe	246.68	1.3946	CT	T
104TN	HbsC	0.838515	0.00474051	CT	T
104TN	HzsA	1.86479	0.0105425	CT	T
104TN	Mcr	1.58181	0.00894266	CT	T
104TN	NapA	1.31163	0.00741527	CT	T
104TN	NarG	6.76895	0.0382679	CT	T
104TN	NiFe	14.3941	0.0813764	CT	T
104TN	NifH	37.3116	0.21094	CT	T
104TN	NirK	0.102582	0.000579942	CT	T
104TN	NorB	0.630643	0.00356531	CT	T
104TN	NrfA	93.243	0.527145	CT	T
104TN	NuoF	89.0983	0.503713	CT	T
104TN	RdhA	4.58135	0.0259005	CT	T
104TN	SdhA-FrdA	267.03	1.50964	CT	T
104TN	SoxB	4.54904	0.0257178	CT	T
104TN	Sqr	4.0766	0.0230469	CT	T
104TN	YgfK	1.99363	0.0112709	CT	T
BACanmRAAAAAAAHXY30	AcsB	1.94812	0.00870721	CT	R
BACanmRAAAAAAAHXY30	ArsC	94.0955	0.420565	CT	R
BACanmRAAAAAAAHXY30	AsrA	0.163931	0.000732696	CT	R
BACanmRAAAAAAAHXY30	AtpA	254.52	1.13759	CT	R
BACanmRAAAAAAAHXY30	CooS	5.66041	0.0252995	CT	R
BACanmRAAAAAAAHXY30	CoxA	0.132139	0.0005906	CT	R
BACanmRAAAAAAAHXY30	CoxL	0.286694	0.00128139	CT	R
BACanmRAAAAAAAHXY30	CydA	199.282	0.890703	CT	R
BACanmRAAAAAAAHXY30	CyoA	0.202146	0.0009035	CT	R
BACanmRAAAAAAAHXY30	FCC	8.75414	0.0391271	CT	R
BACanmRAAAAAAAHXY30	FdhA	29.1633	0.130347	CT	R
BACanmRAAAAAAAHXY30	FeFe	160.914	0.719215	CT	R
BACanmRAAAAAAAHXY30	HbsC	0.0597374	0.000266999	CT	R
BACanmRAAAAAAAHXY30	HzsA	0.0701394	0.000313492	CT	R
BACanmRAAAAAAAHXY30	Mcr	0.299639	0.00133925	CT	R
BACanmRAAAAAAAHXY30	NapA	11.1181	0.0496928	CT	R
BACanmRAAAAAAAHXY30	NarG	1.35101	0.00603839	CT	R
BACanmRAAAAAAAHXY30	NiFe	26.0425	0.116398	CT	R
BACanmRAAAAAAAHXY30	NifH	49.3564	0.220601	CT	R
BACanmRAAAAAAAHXY30	NorB	0.759774	0.00339585	CT	R
BACanmRAAAAAAAHXY30	NrfA	96.2163	0.430044	CT	R
BACanmRAAAAAAAHXY30	NuoF	27.9462	0.124907	CT	R
BACanmRAAAAAAAHXY30	SdhA-FrdA	328.733	1.46929	CT	R
BACanmRAAAAAAAHXY30	SoxB	13.2663	0.0592942	CT	R
BACanmRAAAAAAAHXY30	Sqr	4.54061	0.0202945	CT	R
BACanmRAAAAAAAHXY30	YgfK	7.44933	0.0332952	CT	R
BACanmRAAAHAAAHXY46	AcsB	0.112166	0.00038781	CT	C
BACanmRAAAHAAAHXY46	ArsC	195.977	0.677584	CT	C
BACanmRAAAHAAAHXY46	AsrA	150.152	0.519148	CT	C
BACanmRAAAHAAAHXY46	AtpA	285.337	0.986544	CT	C
BACanmRAAAHAAAHXY46	CcoN	0.0495714	0.000171392	CT	C
BACanmRAAAHAAAHXY46	CooS	0.168875	0.00058388	CT	C
BACanmRAAAHAAAHXY46	CoxA	0.297039	0.001027	CT	C
BACanmRAAAHAAAHXY46	CoxL	10.5065	0.0363259	CT	C
BACanmRAAAHAAAHXY46	CydA	73.9315	0.255616	CT	C
BACanmRAAAHAAAHXY46	CyoA	0.678318	0.00234526	CT	C
BACanmRAAAHAAAHXY46	FCC	9.5962	0.0331786	CT	C
BACanmRAAAHAAAHXY46	FdhA	89.6804	0.310067	CT	C
BACanmRAAAHAAAHXY46	FeFe	633.078	2.18885	CT	C
BACanmRAAAHAAAHXY46	HzsA	0.0987728	0.000341504	CT	C
BACanmRAAAHAAAHXY46	Mcr	2.78026	0.00961266	CT	C
BACanmRAAAHAAAHXY46	NapA	7.22201	0.0249699	CT	C
BACanmRAAAHAAAHXY46	NarG	0.388805	0.00134428	CT	C
BACanmRAAAHAAAHXY46	NiFe	6.2284	0.0215345	CT	C
BACanmRAAAHAAAHXY46	NifH	26.4386	0.0914108	CT	C
BACanmRAAAHAAAHXY46	NorB	1.13599	0.00392764	CT	C
BACanmRAAAHAAAHXY46	NrfA	54.9904	0.190128	CT	C
BACanmRAAAHAAAHXY46	NuoF	207.431	0.717187	CT	C
BACanmRAAAHAAAHXY46	RdhA	1.76505	0.00610262	CT	C
BACanmRAAAHAAAHXY46	SdhA-FrdA	274.826	0.950203	CT	C
BACanmRAAAHAAAHXY46	SoxB	1.59706	0.00552177	CT	C
BACanmRAAAHAAAHXY46	Sqr	4.553	0.0157419	CT	C
BACanmRAAAHAAAHXY46	YgfK	14.7984	0.0511649	CT	C
BACanmRAAAIAAAHXY50	AcsB	2.14852	0.00869633	CT	R
BACanmRAAAIAAAHXY50	ArsC	123.032	0.497983	CT	R
BACanmRAAAIAAAHXY50	AsrA	77.6947	0.314476	CT	R
BACanmRAAAIAAAHXY50	AtpA	280.296	1.13452	CT	R
BACanmRAAAIAAAHXY50	CooS	13.5498	0.0548441	CT	R
BACanmRAAAIAAAHXY50	CoxA	2.28691	0.00925648	CT	R
BACanmRAAAIAAAHXY50	CoxL	5.50239	0.0222714	CT	R
BACanmRAAAIAAAHXY50	CydA	105.497	0.42701	CT	R
BACanmRAAAIAAAHXY50	CyoA	2.35396	0.00952784	CT	R
BACanmRAAAIAAAHXY50	DsrA	0.0771751	0.000312373	CT	R
BACanmRAAAIAAAHXY50	FCC	5.26264	0.021301	CT	R
BACanmRAAAIAAAHXY50	FdhA	62.9479	0.254787	CT	R
BACanmRAAAIAAAHXY50	FeFe	465.105	1.88255	CT	R
BACanmRAAAIAAAHXY50	HbsC	0.167131	0.000676476	CT	R
BACanmRAAAIAAAHXY50	HzsA	0.358999	0.00145308	CT	R
BACanmRAAAIAAAHXY50	Mcr	1.98964	0.00805322	CT	R
BACanmRAAAIAAAHXY50	NapA	6.06811	0.0245612	CT	R
BACanmRAAAIAAAHXY50	NarG	4.26262	0.0172533	CT	R
BACanmRAAAIAAAHXY50	NiFe	17.4212	0.0705136	CT	R
BACanmRAAAIAAAHXY50	NifH	43.9174	0.177759	CT	R
BACanmRAAAIAAAHXY50	NorB	2.44425	0.00989331	CT	R
BACanmRAAAIAAAHXY50	NrfA	32.7361	0.132502	CT	R
BACanmRAAAIAAAHXY50	NuoF	117.784	0.47674	CT	R
BACanmRAAAIAAAHXY50	RbcL	0.0654352	0.000264855	CT	R
BACanmRAAAIAAAHXY50	RdhA	0.185452	0.000750632	CT	R
BACanmRAAAIAAAHXY50	SdhA-FrdA	273.194	1.10578	CT	R
BACanmRAAAIAAAHXY50	SoxB	4.00949	0.0162287	CT	R
BACanmRAAAIAAAHXY50	Sqr	5.33085	0.0215771	CT	R
BACanmRAAAIAAAHXY50	YgfK	23.2702	0.0941879	CT	R
BACanmRAAAJAAAHXY53	AcsB	0.606678	0.00263901	CT	C
BACanmRAAAJAAAHXY53	ArsC	194.531	0.846197	CT	C
BACanmRAAAJAAAHXY53	AsrA	23.0655	0.100334	CT	C
BACanmRAAAJAAAHXY53	AtpA	272.352	1.18472	CT	C
BACanmRAAAJAAAHXY53	CooS	7.79829	0.0339221	CT	C
BACanmRAAAJAAAHXY53	CoxA	16.3017	0.0709115	CT	C
BACanmRAAAJAAAHXY53	CoxL	1.75936	0.00765311	CT	C
BACanmRAAAJAAAHXY53	CydA	164.004	0.713409	CT	C
BACanmRAAAJAAAHXY53	CyoA	23.6027	0.10267	CT	C
BACanmRAAAJAAAHXY53	FCC	2.35385	0.0102391	CT	C
BACanmRAAAJAAAHXY53	FdhA	72.6773	0.316142	CT	C
BACanmRAAAJAAAHXY53	FeFe	318.98	1.38754	CT	C
BACanmRAAAJAAAHXY53	HbsC	0.253449	0.00110249	CT	C
BACanmRAAAJAAAHXY53	HzsA	0.210337	0.000914954	CT	C
BACanmRAAAJAAAHXY53	Mcr	2.04677	0.00890331	CT	C
BACanmRAAAJAAAHXY53	NapA	23.9507	0.104184	CT	C
BACanmRAAAJAAAHXY53	NarG	36.48	0.158686	CT	C
BACanmRAAAJAAAHXY53	NiFe	75.214	0.327176	CT	C
BACanmRAAAJAAAHXY53	NifH	36.1812	0.157386	CT	C
BACanmRAAAJAAAHXY53	NorB	1.38257	0.00601409	CT	C
BACanmRAAAJAAAHXY53	NrfA	88.9161	0.38678	CT	C
BACanmRAAAJAAAHXY53	NuoF	115.051	0.500463	CT	C
BACanmRAAAJAAAHXY53	RbcL	0.0571413	0.000248561	CT	C
BACanmRAAAJAAAHXY53	RdhA	0.378669	0.00164719	CT	C
BACanmRAAAJAAAHXY53	SdhA-FrdA	245.774	1.0691	CT	C
BACanmRAAAJAAAHXY53	SoxB	8.26217	0.0359399	CT	C
BACanmRAAAJAAAHXY53	Sqr	9.46054	0.0411528	CT	C
BACanmRAAAJAAAHXY53	YgfK	32.0949	0.139611	CT	C
BACanmRAAALAAAHXY61	AcsB	0.836908	0.00433729	CT	T
BACanmRAAALAAAHXY61	ArsC	74.9817	0.388594	CT	T
BACanmRAAALAAAHXY61	AsrA	7.27593	0.0377077	CT	T
BACanmRAAALAAAHXY61	AtpA	189.146	0.980253	CT	T
BACanmRAAALAAAHXY61	CcoN	0.0504367	0.000261389	CT	T
BACanmRAAALAAAHXY61	CooS	4.55044	0.0235828	CT	T
BACanmRAAALAAAHXY61	CoxA	1.36129	0.00705491	CT	T
BACanmRAAALAAAHXY61	CoxL	0.479936	0.00248728	CT	T
BACanmRAAALAAAHXY61	CydA	147.708	0.765499	CT	T
BACanmRAAALAAAHXY61	CyoA	0.785944	0.00407317	CT	T
BACanmRAAALAAAHXY61	FCC	2.52342	0.0130777	CT	T
BACanmRAAALAAAHXY61	FdhA	29.1372	0.151004	CT	T
BACanmRAAALAAAHXY61	FeFe	274.358	1.42187	CT	T
BACanmRAAALAAAHXY61	HbsC	0.22837	0.00118353	CT	T
BACanmRAAALAAAHXY61	HzsA	1.07331	0.00556246	CT	T
BACanmRAAALAAAHXY61	Mcr	0.330085	0.00171067	CT	T
BACanmRAAALAAAHXY61	NapA	1.80211	0.00933946	CT	T
BACanmRAAALAAAHXY61	NarG	2.03082	0.0105248	CT	T
BACanmRAAALAAAHXY61	NiFe	17.2001	0.0891398	CT	T
BACanmRAAALAAAHXY61	NifH	69.4013	0.359674	CT	T
BACanmRAAALAAAHXY61	NorB	2.89426	0.0149996	CT	T
BACanmRAAALAAAHXY61	NrfA	42.4874	0.220192	CT	T
BACanmRAAALAAAHXY61	NuoF	71.6668	0.371415	CT	T
BACanmRAAALAAAHXY61	RdhA	0.0762981	0.000395416	CT	T
BACanmRAAALAAAHXY61	SdhA-FrdA	280.606	1.45424	CT	T
BACanmRAAALAAAHXY61	SoxB	5.67417	0.0294065	CT	T
BACanmRAAALAAAHXY61	Sqr	7.48604	0.0387966	CT	T
BACanmRAAALAAAHXY61	YgfK	4.84603	0.0251147	CT	T
BACanmRAAAPAAAHXY72	AcsB	1.33372	0.00604357	CT	C
BACanmRAAAPAAAHXY72	ArsC	88.7878	0.402329	CT	C
BACanmRAAAPAAAHXY72	AsrA	0.238322	0.00107992	CT	C
BACanmRAAAPAAAHXY72	AtpA	239.515	1.08533	CT	C
BACanmRAAAPAAAHXY72	CooS	4.91253	0.0222604	CT	C
BACanmRAAAPAAAHXY72	CoxA	0.0416559	0.000188758	CT	C
BACanmRAAAPAAAHXY72	CoxL	0.338608	0.00153436	CT	C
BACanmRAAAPAAAHXY72	CydA	203.077	0.920215	CT	C
BACanmRAAAPAAAHXY72	DsrA	0.0795138	0.000360306	CT	C
BACanmRAAAPAAAHXY72	FCC	11.4417	0.0518465	CT	C
BACanmRAAAPAAAHXY72	FdhA	25.8045	0.116929	CT	C
BACanmRAAAPAAAHXY72	FeFe	161.048	0.729765	CT	C
BACanmRAAAPAAAHXY72	HbsC	0.286628	0.00129881	CT	C
BACanmRAAAPAAAHXY72	HzsA	0.201751	0.000914208	CT	C
BACanmRAAAPAAAHXY72	Mcr	0.287551	0.001303	CT	C
BACanmRAAAPAAAHXY72	NapA	8.25289	0.0373968	CT	C
BACanmRAAAPAAAHXY72	NarG	1.17786	0.00533731	CT	C
BACanmRAAAPAAAHXY72	NiFe	21.1948	0.0960412	CT	C
BACanmRAAAPAAAHXY72	NifH	49.4407	0.224033	CT	C
BACanmRAAAPAAAHXY72	NorB	0.269807	0.00122259	CT	C
BACanmRAAAPAAAHXY72	NrfA	96.4449	0.437027	CT	C
BACanmRAAAPAAAHXY72	NuoF	20.594	0.093319	CT	C
BACanmRAAAPAAAHXY72	SdhA-FrdA	340.07	1.54098	CT	C
BACanmRAAAPAAAHXY72	SoxB	14.8806	0.0674292	CT	C
BACanmRAAAPAAAHXY72	Sqr	4.3853	0.0198714	CT	C
BACanmRAAAPAAAHXY72	YgfK	7.68192	0.0348096	CT	C
BACanmRAAARAAAHXY85	AcsB	0.109645	0.000421552	CT	T
BACanmRAAARAAAHXY85	ArsC	241.944	0.930201	CT	T
BACanmRAAARAAAHXY85	AsrA	40.8622	0.157103	CT	T
BACanmRAAARAAAHXY85	AtpA	309.746	1.19088	CT	T
BACanmRAAARAAAHXY85	CooS	1.46199	0.0056209	CT	T
BACanmRAAARAAAHXY85	CoxA	22.399	0.0861174	CT	T
BACanmRAAARAAAHXY85	CoxL	0.322635	0.00124043	CT	T
BACanmRAAARAAAHXY85	CydA	162.644	0.625315	CT	T
BACanmRAAARAAAHXY85	CyoA	31.1492	0.119759	CT	T
BACanmRAAARAAAHXY85	FCC	1.39773	0.00537383	CT	T
BACanmRAAARAAAHXY85	FdhA	87.9836	0.33827	CT	T
BACanmRAAARAAAHXY85	FeFe	316.981	1.21869	CT	T
BACanmRAAARAAAHXY85	HbsC	0.383925	0.00147608	CT	T
BACanmRAAARAAAHXY85	HzsA	0.419489	0.00161281	CT	T
BACanmRAAARAAAHXY85	Mcr	2.15195	0.0082736	CT	T
BACanmRAAARAAAHXY85	NapA	30.3644	0.116742	CT	T
BACanmRAAARAAAHXY85	NarG	47.4445	0.18241	CT	T
BACanmRAAARAAAHXY85	NiFe	116.163	0.446611	CT	T
BACanmRAAARAAAHXY85	NifH	25.265	0.0971362	CT	T
BACanmRAAARAAAHXY85	NorB	0.671122	0.00258026	CT	T
BACanmRAAARAAAHXY85	NrfA	106.506	0.409482	CT	T
BACanmRAAARAAAHXY85	NuoF	109.927	0.422635	CT	T
BACanmRAAARAAAHXY85	RdhA	0.405969	0.00156083	CT	T
BACanmRAAARAAAHXY85	SdhA-FrdA	214.947	0.826406	CT	T
BACanmRAAARAAAHXY85	SoxB	6.85428	0.0263526	CT	T
BACanmRAAARAAAHXY85	Sqr	25.3246	0.0973655	CT	T
BACanmRAAARAAAHXY85	YgfK	32.2582	0.124023	CT	T
BACanmRAAAUAAAHXY91	AcsB	15.8553	0.0860681	CT	R
BACanmRAAAUAAAHXY91	ArsC	105.916	0.574949	CT	R
BACanmRAAAUAAAHXY91	AsrA	23.4103	0.127079	CT	R
BACanmRAAAUAAAHXY91	AtpA	253.277	1.37488	CT	R
BACanmRAAAUAAAHXY91	CcoN	0.0470537	0.000255424	CT	R
BACanmRAAAUAAAHXY91	CooS	26.3483	0.143028	CT	R
BACanmRAAAUAAAHXY91	CoxA	0.158378	0.000859731	CT	R
BACanmRAAAUAAAHXY91	CoxL	2.02649	0.0110005	CT	R
BACanmRAAAUAAAHXY91	CydA	112.985	0.613323	CT	R
BACanmRAAAUAAAHXY91	CyoA	0.374603	0.00203348	CT	R
BACanmRAAAUAAAHXY91	DsrA	0.79942	0.00433953	CT	R
BACanmRAAAUAAAHXY91	FCC	2.66462	0.0144645	CT	R
BACanmRAAAUAAAHXY91	FdhA	58.3755	0.316883	CT	R
BACanmRAAAUAAAHXY91	FeFe	370.221	2.00969	CT	R
BACanmRAAAUAAAHXY91	HbsC	0.42678	0.00231671	CT	R
BACanmRAAAUAAAHXY91	HzsA	0.973828	0.00528628	CT	R
BACanmRAAAUAAAHXY91	Mcr	1.76664	0.00958997	CT	R
BACanmRAAAUAAAHXY91	NapA	3.65515	0.0198414	CT	R
BACanmRAAAUAAAHXY91	NarG	1.58281	0.00859206	CT	R
BACanmRAAAUAAAHXY91	NiFe	17.8733	0.0970228	CT	R
BACanmRAAAUAAAHXY91	NifH	76.8756	0.417308	CT	R
BACanmRAAAUAAAHXY91	NorB	1.52967	0.00830357	CT	R
BACanmRAAAUAAAHXY91	NrfA	26.5464	0.144103	CT	R
BACanmRAAAUAAAHXY91	NuoF	103.732	0.563093	CT	R
BACanmRAAAUAAAHXY91	RbcL	0.185432	0.00100659	CT	R
BACanmRAAAUAAAHXY91	RdhA	0.0871764	0.000473224	CT	R
BACanmRAAAUAAAHXY91	SdhA-FrdA	246.444	1.33779	CT	R
BACanmRAAAUAAAHXY91	SoxB	4.63616	0.0251667	CT	R
BACanmRAAAUAAAHXY91	Sqr	9.00581	0.0488867	CT	R
BACanmRAAAUAAAHXY91	YgfK	19.0864	0.103608	CT	R
BACanmRAAAVAAAHXY92	AcsB	2.11307	0.00871935	CT	T
BACanmRAAAVAAAHXY92	ArsC	96.206	0.396983	CT	T
BACanmRAAAVAAAHXY92	AsrA	23.7021	0.0978039	CT	T
BACanmRAAAVAAAHXY92	AtpA	359.271	1.48249	CT	T
BACanmRAAAVAAAHXY92	CooS	46.0412	0.189984	CT	T
BACanmRAAAVAAAHXY92	CoxA	2.40132	0.00990879	CT	T
BACanmRAAAVAAAHXY92	CoxL	4.41283	0.018209	CT	T
BACanmRAAAVAAAHXY92	CydA	122.426	0.505175	CT	T
BACanmRAAAVAAAHXY92	CyoA	3.79404	0.0156557	CT	T
BACanmRAAAVAAAHXY92	FCC	3.76984	0.0155558	CT	T
BACanmRAAAVAAAHXY92	FdhA	57.5472	0.237462	CT	T
BACanmRAAAVAAAHXY92	FeFe	394.018	1.62587	CT	T
BACanmRAAAVAAAHXY92	HbsC	0.148828	0.000614121	CT	T
BACanmRAAAVAAAHXY92	HzsA	0.116413	0.000480365	CT	T
BACanmRAAAVAAAHXY92	Mcr	2.18261	0.00900631	CT	T
BACanmRAAAVAAAHXY92	NapA	7.66833	0.0316425	CT	T
BACanmRAAAVAAAHXY92	NarG	5.40985	0.0223231	CT	T
BACanmRAAAVAAAHXY92	NiFe	21.9128	0.0904206	CT	T
BACanmRAAAVAAAHXY92	NifH	106.101	0.437814	CT	T
BACanmRAAAVAAAHXY92	NirK	0.0641069	0.00026453	CT	T
BACanmRAAAVAAAHXY92	NorB	0.280228	0.00115633	CT	T
BACanmRAAAVAAAHXY92	NrfA	47.8566	0.197475	CT	T
BACanmRAAAVAAAHXY92	NuoF	104.814	0.432504	CT	T
BACanmRAAAVAAAHXY92	RbcL	0.064283	0.000265257	CT	T
BACanmRAAAVAAAHXY92	RdhA	0.457033	0.00188589	CT	T
BACanmRAAAVAAAHXY92	SdhA-FrdA	254.098	1.0485	CT	T
BACanmRAAAVAAAHXY92	SoxB	11.4054	0.0470631	CT	T
BACanmRAAAVAAAHXY92	Sqr	9.26578	0.0382342	CT	T
BACanmRAAAVAAAHXY92	YgfK	58.586	0.241748	CT	T
BACanmRAAAWAAAHXY97	AcsB	0.262919	0.00153095	CT	T
BACanmRAAAWAAAHXY97	ArsC	118.468	0.689825	CT	T
BACanmRAAAWAAAHXY97	AsrA	3.23949	0.0188632	CT	T
BACanmRAAAWAAAHXY97	AtpA	184.043	1.07166	CT	T
BACanmRAAAWAAAHXY97	CooS	5.50379	0.0320479	CT	T
BACanmRAAAWAAAHXY97	CoxA	0.249437	0.00145244	CT	T
BACanmRAAAWAAAHXY97	CoxL	0.299636	0.00174475	CT	T
BACanmRAAAWAAAHXY97	CydA	157.62	0.917804	CT	T
BACanmRAAAWAAAHXY97	CyoA	0.189114	0.00110119	CT	T
BACanmRAAAWAAAHXY97	FCC	1.05495	0.00614283	CT	T
BACanmRAAAWAAAHXY97	FdhA	33.3483	0.194183	CT	T
BACanmRAAAWAAAHXY97	FeFe	300.997	1.75267	CT	T
BACanmRAAAWAAAHXY97	HzsA	0.330751	0.00192592	CT	T
BACanmRAAAWAAAHXY97	Mcr	3.64729	0.0212378	CT	T
BACanmRAAAWAAAHXY97	NapA	0.420251	0.00244707	CT	T
BACanmRAAAWAAAHXY97	NarG	0.596686	0.00347443	CT	T
BACanmRAAAWAAAHXY97	NiFe	7.70039	0.0448385	CT	T
BACanmRAAAWAAAHXY97	NifH	43.5557	0.25362	CT	T
BACanmRAAAWAAAHXY97	NorB	1.65454	0.00963421	CT	T
BACanmRAAAWAAAHXY97	NrfA	123.799	0.720869	CT	T
BACanmRAAAWAAAHXY97	NuoF	130.262	0.758502	CT	T
BACanmRAAAWAAAHXY97	RdhA	0.0583166	0.000339571	CT	T
BACanmRAAAWAAAHXY97	SdhA-FrdA	255.064	1.48521	CT	T
BACanmRAAAWAAAHXY97	SoxB	7.87508	0.0458557	CT	T
BACanmRAAAWAAAHXY97	Sqr	0.320934	0.00186877	CT	T
BACanmRAAAWAAAHXY97	YgfK	7.74997	0.0451272	CT	T
BACanmRAAAXAAAHXY98	AcsB	0.0338012	0.00013897	CT	C
BACanmRAAAXAAAHXY98	ArsC	218.881	0.899904	CT	C
BACanmRAAAXAAAHXY98	AsrA	0.348106	0.0014312	CT	C
BACanmRAAAXAAAHXY98	AtpA	251.462	1.03386	CT	C
BACanmRAAAXAAAHXY98	CooS	0.114322	0.00047002	CT	C
BACanmRAAAXAAAHXY98	CoxA	27.1404	0.111584	CT	C
BACanmRAAAXAAAHXY98	CoxL	0.271003	0.0011142	CT	C
BACanmRAAAXAAAHXY98	CydA	322.497	1.32591	CT	C
BACanmRAAAXAAAHXY98	CyoA	44.2271	0.181835	CT	C
BACanmRAAAXAAAHXY98	FCC	0.833038	0.00342494	CT	C
BACanmRAAAXAAAHXY98	FdhA	156.478	0.643339	CT	C
BACanmRAAAXAAAHXY98	FeFe	193.913	0.79725	CT	C
BACanmRAAAXAAAHXY98	HbsC	0.406368	0.00167073	CT	C
BACanmRAAAXAAAHXY98	HzsA	0.211321	0.000868822	CT	C
BACanmRAAAXAAAHXY98	Mcr	0.683083	0.00280841	CT	C
BACanmRAAAXAAAHXY98	NapA	114.386	0.470284	CT	C
BACanmRAAAXAAAHXY98	NarG	112.363	0.461969	CT	C
BACanmRAAAXAAAHXY98	NiFe	254.247	1.04531	CT	C
BACanmRAAAXAAAHXY98	NifH	31.4441	0.129279	CT	C
BACanmRAAAXAAAHXY98	NirK	49.3049	0.202711	CT	C
BACanmRAAAXAAAHXY98	NorB	54.7532	0.225111	CT	C
BACanmRAAAXAAAHXY98	NrfA	238.541	0.980733	CT	C
BACanmRAAAXAAAHXY98	NuoF	76.1631	0.313136	CT	C
BACanmRAAAXAAAHXY98	NxrA	0.020846	8.57059e-05	CT	C
BACanmRAAAXAAAHXY98	RdhA	1.45708	0.00599063	CT	C
BACanmRAAAXAAAHXY98	SdhA-FrdA	362.463	1.49022	CT	C
BACanmRAAAXAAAHXY98	SoxB	4.39384	0.0180648	CT	C
BACanmRAAAXAAAHXY98	Sqr	1.42179	0.00584554	CT	C
BACanmRAAAXAAAHXY98	YgfK	37.7843	0.155346	CT	C
BACanmRAAAZAAAHXY106	AcsB	5.02401	0.0237293	CT	T
BACanmRAAAZAAAHXY106	ArsC	140.08	0.661622	CT	T
BACanmRAAAZAAAHXY106	AsrA	0.645937	0.00305088	CT	T
BACanmRAAAZAAAHXY106	AtpA	324.296	1.53171	CT	T
BACanmRAAAZAAAHXY106	CooS	9.69618	0.0457968	CT	T
BACanmRAAAZAAAHXY106	CoxA	0.0422776	0.000199685	CT	T
BACanmRAAAZAAAHXY106	CoxL	4.2429	0.02004	CT	T
BACanmRAAAZAAAHXY106	CydA	112.675	0.532185	CT	T
BACanmRAAAZAAAHXY106	CyoA	0.316191	0.00149343	CT	T
BACanmRAAAZAAAHXY106	DsrA	0.322304	0.0015223	CT	T
BACanmRAAAZAAAHXY106	FCC	1.56349	0.00738462	CT	T
BACanmRAAAZAAAHXY106	FdhA	53.9151	0.254651	CT	T
BACanmRAAAZAAAHXY106	FeFe	414.403	1.9573	CT	T
BACanmRAAAZAAAHXY106	HbsC	1.25785	0.00594104	CT	T
BACanmRAAAZAAAHXY106	HzsA	0.451167	0.00213094	CT	T
BACanmRAAAZAAAHXY106	Mcr	1.18923	0.00561696	CT	T
BACanmRAAAZAAAHXY106	NapA	0.980041	0.00462891	CT	T
BACanmRAAAZAAAHXY106	NarG	0.777066	0.00367022	CT	T
BACanmRAAAZAAAHXY106	NiFe	14.7908	0.0698595	CT	T
BACanmRAAAZAAAHXY106	NifH	131.016	0.618813	CT	T
BACanmRAAAZAAAHXY106	NirK	0.103417	0.000488458	CT	T
BACanmRAAAZAAAHXY106	NorB	0.628847	0.00297016	CT	T
BACanmRAAAZAAAHXY106	NrfA	121.206	0.572477	CT	T
BACanmRAAAZAAAHXY106	NuoF	156.43	0.738848	CT	T
BACanmRAAAZAAAHXY106	RdhA	0.940868	0.00444389	CT	T
BACanmRAAAZAAAHXY106	SdhA-FrdA	220.329	1.04065	CT	T
BACanmRAAAZAAAHXY106	SoxB	10.6968	0.0505229	CT	T
BACanmRAAAZAAAHXY106	Sqr	9.30559	0.043952	CT	T
BACanmRAAAZAAAHXY106	YgfK	64.205	0.303252	CT	T
BACanmRAABFAAAHXY172	AcsB	0.314821	0.00171394	CT	T
BACanmRAABFAAAHXY172	ArsC	51.5364	0.280574	CT	T
BACanmRAABFAAAHXY172	AsrA	0.719368	0.00391637	CT	T
BACanmRAABFAAAHXY172	AtpA	209.348	1.13973	CT	T
BACanmRAABFAAAHXY172	CcoN	0.083563	0.000454932	CT	T
BACanmRAABFAAAHXY172	CooS	0.889267	0.00484133	CT	T
BACanmRAABFAAAHXY172	CoxA	0.179021	0.000974625	CT	T
BACanmRAABFAAAHXY172	CoxL	0.364158	0.00198254	CT	T
BACanmRAABFAAAHXY172	CydA	162.779	0.886196	CT	T
BACanmRAABFAAAHXY172	CyoA	0.403664	0.00219762	CT	T
BACanmRAABFAAAHXY172	FCC	5.604	0.0305092	CT	T
BACanmRAABFAAAHXY172	FdhA	23.8402	0.12979	CT	T
BACanmRAABFAAAHXY172	FeFe	150.967	0.82189	CT	T
BACanmRAABFAAAHXY172	HbsC	0.236851	0.00128946	CT	T
BACanmRAABFAAAHXY172	HzsA	0.196479	0.00106966	CT	T
BACanmRAABFAAAHXY172	Mcr	0.676027	0.00368041	CT	T
BACanmRAABFAAAHXY172	NapA	2.41836	0.013166	CT	T
BACanmRAABFAAAHXY172	NarG	0.899809	0.00489872	CT	T
BACanmRAABFAAAHXY172	NiFe	13.1732	0.0717172	CT	T
BACanmRAABFAAAHXY172	NifH	44.4879	0.2422	CT	T
BACanmRAABFAAAHXY172	NirK	0.0611269	0.000332786	CT	T
BACanmRAABFAAAHXY172	NorB	0.423069	0.00230326	CT	T
BACanmRAABFAAAHXY172	NrfA	48.6729	0.264984	CT	T
BACanmRAABFAAAHXY172	NuoF	62.6721	0.341198	CT	T
BACanmRAABFAAAHXY172	RdhA	0.27044	0.00147233	CT	T
BACanmRAABFAAAHXY172	SdhA-FrdA	300.159	1.63412	CT	T
BACanmRAABFAAAHXY172	SoxB	14.987	0.0815921	CT	T
BACanmRAABFAAAHXY172	Sqr	0.700766	0.0038151	CT	T
BACanmRAABFAAAHXY172	YgfK	6.22699	0.0339009	CT	T
BACanmRBAAAAAAHXY13	AcsB	1.2174	0.00720912	CT	C
BACanmRBAAAAAAHXY13	ArsC	133.59	0.791086	CT	C
BACanmRBAAAAAAHXY13	AsrA	0.751773	0.00445181	CT	C
BACanmRBAAAAAAHXY13	AtpA	188.808	1.11807	CT	C
BACanmRBAAAAAAHXY13	CooS	2.88915	0.0171088	CT	C
BACanmRBAAAAAAHXY13	CoxA	0.0501901	0.000297213	CT	C
BACanmRBAAAAAAHXY13	CoxL	0.482035	0.00285449	CT	C
BACanmRBAAAAAAHXY13	CydA	129.84	0.768879	CT	C
BACanmRBAAAAAAHXY13	CyoA	0.121563	0.000719866	CT	C
BACanmRBAAAAAAHXY13	FCC	1.40952	0.00834685	CT	C
BACanmRBAAAAAAHXY13	FdhA	32.712	0.193712	CT	C
BACanmRBAAAAAAHXY13	FeFe	263.821	1.56228	CT	C
BACanmRBAAAAAAHXY13	HbsC	1.20478	0.00713438	CT	C
BACanmRBAAAAAAHXY13	HzsA	0.0795301	0.000470957	CT	C
BACanmRBAAAAAAHXY13	Mcr	0.732651	0.00433857	CT	C
BACanmRBAAAAAAHXY13	NapA	0.26692	0.00158063	CT	C
BACanmRBAAAAAAHXY13	NarG	0.400304	0.0023705	CT	C
BACanmRBAAAAAAHXY13	NiFe	10.7564	0.0636967	CT	C
BACanmRBAAAAAAHXY13	NifH	64.7694	0.383548	CT	C
BACanmRBAAAAAAHXY13	NorB	0.478609	0.0028342	CT	C
BACanmRBAAAAAAHXY13	NrfA	146.888	0.869835	CT	C
BACanmRBAAAAAAHXY13	NuoF	112.221	0.664544	CT	C
BACanmRBAAAAAAHXY13	RdhA	1.74388	0.0103268	CT	C
BACanmRBAAAAAAHXY13	SdhA-FrdA	214.168	1.26825	CT	C
BACanmRBAAAAAAHXY13	SoxB	4.58386	0.0271445	CT	C
BACanmRBAAAAAAHXY13	Sqr	7.87432	0.0466297	CT	C
BACanmRBAAAAAAHXY13	YgfK	13.4023	0.0793648	CT	C
BACanmRBAADAAAHXY24	AcsB	2.09868	0.0125146	CT	R
BACanmRBAADAAAHXY24	ArsC	129.394	0.771585	CT	R
BACanmRBAADAAAHXY24	AsrA	0.514215	0.00306631	CT	R
BACanmRBAADAAAHXY24	AtpA	221.86	1.32297	CT	R
BACanmRBAADAAAHXY24	CooS	7.36827	0.0439375	CT	R
BACanmRBAADAAAHXY24	CoxL	1.13708	0.00678049	CT	R
BACanmRBAADAAAHXY24	CydA	118.253	0.70515	CT	R
BACanmRBAADAAAHXY24	CyoA	0.0981962	0.000585551	CT	R
BACanmRBAADAAAHXY24	DsrA	0.343109	0.00204599	CT	R
BACanmRBAADAAAHXY24	FCC	0.720146	0.00429428	CT	R
BACanmRBAADAAAHXY24	FdhA	39.7506	0.237036	CT	R
BACanmRBAADAAAHXY24	FeFe	294.358	1.75528	CT	R
BACanmRBAADAAAHXY24	HbsC	1.03669	0.00618188	CT	R
BACanmRBAADAAAHXY24	HzsA	0.110277	0.000657588	CT	R
BACanmRBAADAAAHXY24	Mcr	0.764165	0.00455677	CT	R
BACanmRBAADAAAHXY24	NapA	0.374693	0.00223432	CT	R
BACanmRBAADAAAHXY24	NarG	0.431434	0.00257267	CT	R
BACanmRBAADAAAHXY24	NiFe	16.6926	0.0995395	CT	R
BACanmRBAADAAAHXY24	NifH	78.8779	0.470355	CT	R
BACanmRBAADAAAHXY24	NorB	0.349273	0.00208274	CT	R
BACanmRBAADAAAHXY24	NrfA	141.025	0.840941	CT	R
BACanmRBAADAAAHXY24	NuoF	134.253	0.800559	CT	R
BACanmRBAADAAAHXY24	RdhA	2.13219	0.0127144	CT	R
BACanmRBAADAAAHXY24	SdhA-FrdA	217.925	1.2995	CT	R
BACanmRBAADAAAHXY24	SoxB	5.76569	0.0343813	CT	R
BACanmRBAADAAAHXY24	Sqr	10.7967	0.0643817	CT	R
BACanmRBAADAAAHXY24	YgfK	23.8443	0.142185	CT	R
BACanmRBAAEAAAHXY27	AclB	0.0833544	0.000494258	CT	T
BACanmRBAAEAAAHXY27	AcsB	0.101526	0.000602007	CT	T
BACanmRBAAEAAAHXY27	ArsC	51.0764	0.302862	CT	T
BACanmRBAAEAAAHXY27	AsrA	2.21899	0.0131577	CT	T
BACanmRBAAEAAAHXY27	AtpA	173.327	1.02776	CT	T
BACanmRBAAEAAAHXY27	CooS	5.17359	0.0306773	CT	T
BACanmRBAAEAAAHXY27	CoxL	0.307879	0.0018256	CT	T
BACanmRBAAEAAAHXY27	CydA	134.232	0.795941	CT	T
BACanmRBAAEAAAHXY27	FCC	2.29158	0.0135881	CT	T
BACanmRBAAEAAAHXY27	FdhA	23.7364	0.140748	CT	T
BACanmRBAAEAAAHXY27	FeFe	242.034	1.43517	CT	T
BACanmRBAAEAAAHXY27	HbsC	1.68585	0.00999639	CT	T
BACanmRBAAEAAAHXY27	HzsA	0.866403	0.00513742	CT	T
BACanmRBAAEAAAHXY27	Mcr	0.325085	0.00192762	CT	T
BACanmRBAAEAAAHXY27	NapA	0.0789769	0.000468301	CT	T
BACanmRBAAEAAAHXY27	NarG	0.0577023	0.000342152	CT	T
BACanmRBAAEAAAHXY27	NiFe	6.84239	0.0405726	CT	T
BACanmRBAAEAAAHXY27	NifH	50.3374	0.29848	CT	T
BACanmRBAAEAAAHXY27	NorB	2.52143	0.0149511	CT	T
BACanmRBAAEAAAHXY27	NrfA	70.4354	0.417654	CT	T
BACanmRBAAEAAAHXY27	NuoF	72.2433	0.428374	CT	T
BACanmRBAAEAAAHXY27	RdhA	0.265288	0.00157305	CT	T
BACanmRBAAEAAAHXY27	SdhA-FrdA	247.419	1.4671	CT	T
BACanmRBAAEAAAHXY27	SoxB	5.01327	0.0297267	CT	T
BACanmRBAAEAAAHXY27	Sqr	2.75305	0.0163245	CT	T
BACanmRBAAEAAAHXY27	YgfK	6.79953	0.0403185	CT	T
BACanmRBAAFAAAHXY28	AcsB	14.6799	0.076566	CT	C
BACanmRBAAFAAAHXY28	ArsC	107.7	0.561733	CT	C
BACanmRBAAFAAAHXY28	AsrA	14.212	0.0741256	CT	C
BACanmRBAAFAAAHXY28	AtpA	243.202	1.26847	CT	C
BACanmRBAAFAAAHXY28	CooS	19.9254	0.103925	CT	C
BACanmRBAAFAAAHXY28	CoxL	1.336	0.0069682	CT	C
BACanmRBAAFAAAHXY28	CydA	112.164	0.585013	CT	C
BACanmRBAAFAAAHXY28	CyoA	0.112206	0.000585235	CT	C
BACanmRBAAFAAAHXY28	DsrA	1.06026	0.00553003	CT	C
BACanmRBAAFAAAHXY28	FCC	3.39717	0.0177186	CT	C
BACanmRBAAFAAAHXY28	FdhA	48.4281	0.252587	CT	C
BACanmRBAAFAAAHXY28	FeFe	344.842	1.79859	CT	C
BACanmRBAAFAAAHXY28	HbsC	0.282569	0.0014738	CT	C
BACanmRBAAFAAAHXY28	HzsA	0.828987	0.00432375	CT	C
BACanmRBAAFAAAHXY28	Mcr	1.82689	0.00952852	CT	C
BACanmRBAAFAAAHXY28	NapA	1.21802	0.00635285	CT	C
BACanmRBAAFAAAHXY28	NarG	0.803603	0.00419136	CT	C
BACanmRBAAFAAAHXY28	NiFe	15.264	0.0796126	CT	C
BACanmRBAAFAAAHXY28	NifH	72.816	0.379787	CT	C
BACanmRBAAFAAAHXY28	NorB	1.89575	0.00988767	CT	C
BACanmRBAAFAAAHXY28	NrfA	36.7835	0.191852	CT	C
BACanmRBAAFAAAHXY28	NuoF	94.7387	0.494129	CT	C
BACanmRBAAFAAAHXY28	RdhA	0.0673238	0.000351141	CT	C
BACanmRBAAFAAAHXY28	SdhA-FrdA	251.127	1.3098	CT	C
BACanmRBAAFAAAHXY28	SoxB	5.69349	0.0296956	CT	C
BACanmRBAAFAAAHXY28	Sqr	9.77425	0.0509796	CT	C
BACanmRBAAFAAAHXY28	YgfK	15.7162	0.0819713	CT	C
BACanmRBAAKAAAHXY40	AcsB	8.75556	0.0505551	CT	T
BACanmRBAAKAAAHXY40	ArsC	111.135	0.6417	CT	T
BACanmRBAAKAAAHXY40	AsrA	21.9233	0.126586	CT	T
BACanmRBAAKAAAHXY40	AtpA	205.857	1.18863	CT	T
BACanmRBAAKAAAHXY40	CooS	11.8373	0.0683493	CT	T
BACanmRBAAKAAAHXY40	CoxA	0.0466161	0.000269164	CT	T
BACanmRBAAKAAAHXY40	CoxL	0.460367	0.00265819	CT	T
BACanmRBAAKAAAHXY40	CydA	120.848	0.697782	CT	T
BACanmRBAAKAAAHXY40	CyoA	0.111638	0.000644603	CT	T
BACanmRBAAKAAAHXY40	DsrA	0.533892	0.00308272	CT	T
BACanmRBAAKAAAHXY40	FCC	4.20922	0.0243043	CT	T
BACanmRBAAKAAAHXY40	FdhA	44.6414	0.257762	CT	T
BACanmRBAAKAAAHXY40	FeFe	309.223	1.78547	CT	T
BACanmRBAAKAAAHXY40	HzsA	0.639696	0.00369364	CT	T
BACanmRBAAKAAAHXY40	Mcr	1.36112	0.00785916	CT	T
BACanmRBAAKAAAHXY40	NapA	2.11415	0.0122072	CT	T
BACanmRBAAKAAAHXY40	NarG	0.287357	0.00165921	CT	T
BACanmRBAAKAAAHXY40	NiFe	20.8826	0.120577	CT	T
BACanmRBAAKAAAHXY40	NifH	46.2265	0.266914	CT	T
BACanmRBAAKAAAHXY40	NorB	1.32851	0.00767091	CT	T
BACanmRBAAKAAAHXY40	NrfA	78.4894	0.453202	CT	T
BACanmRBAAKAAAHXY40	NuoF	117.551	0.678748	CT	T
BACanmRBAAKAAAHXY40	RdhA	0.122238	0.000705808	CT	T
BACanmRBAAKAAAHXY40	SdhA-FrdA	259.458	1.49813	CT	T
BACanmRBAAKAAAHXY40	SoxB	9.11129	0.0526091	CT	T
BACanmRBAAKAAAHXY40	Sqr	1.12081	0.00647161	CT	T
BACanmRBAAKAAAHXY40	YgfK	12.8184	0.0740142	CT	T
BACanmRBAALAAAHXY41	AcsB	19.9364	0.102065	CT	R
BACanmRBAALAAAHXY41	ArsC	164.784	0.84362	CT	R
BACanmRBAALAAAHXY41	AsrA	12.9791	0.0664471	CT	R
BACanmRBAALAAAHXY41	AtpA	287.407	1.4714	CT	R
BACanmRBAALAAAHXY41	CooS	25.1248	0.128628	CT	R
BACanmRBAALAAAHXY41	CoxA	0.0445877	0.000228269	CT	R
BACanmRBAALAAAHXY41	CoxL	1.4986	0.00767215	CT	R
BACanmRBAALAAAHXY41	CydA	109.458	0.560375	CT	R
BACanmRBAALAAAHXY41	DsrA	1.87242	0.00958596	CT	R
BACanmRBAALAAAHXY41	FCC	5.61235	0.0287328	CT	R
BACanmRBAALAAAHXY41	FdhA	68.7391	0.351914	CT	R
BACanmRBAALAAAHXY41	FeFe	347.498	1.77903	CT	R
BACanmRBAALAAAHXY41	HbsC	0.0614382	0.000314536	CT	R
BACanmRBAALAAAHXY41	HzsA	0.431901	0.00221114	CT	R
BACanmRBAALAAAHXY41	Mcr	3.14746	0.0161136	CT	R
BACanmRBAALAAAHXY41	NapA	3.7549	0.0192234	CT	R
BACanmRBAALAAAHXY41	NarG	0.727876	0.0037264	CT	R
BACanmRBAALAAAHXY41	NiFe	12.7593	0.0653217	CT	R
BACanmRBAALAAAHXY41	NifH	73.3819	0.375683	CT	R
BACanmRBAALAAAHXY41	NorB	0.490954	0.00251347	CT	R
BACanmRBAALAAAHXY41	NrfA	89.8493	0.459988	CT	R
BACanmRBAALAAAHXY41	NuoF	158.253	0.810184	CT	R
BACanmRBAALAAAHXY41	SdhA-FrdA	228.843	1.17157	CT	R
BACanmRBAALAAAHXY41	SoxB	9.01997	0.0461782	CT	R
BACanmRBAALAAAHXY41	Sqr	2.57337	0.0131745	CT	R
BACanmRBAALAAAHXY41	YgfK	21.6996	0.111092	CT	R
BACanmRBAAMAAAHXY43	AcsB	0.133741	0.000691183	CT	C
BACanmRBAAMAAAHXY43	ArsC	154.257	0.797211	CT	C
BACanmRBAAMAAAHXY43	AsrA	1.46654	0.00757918	CT	C
BACanmRBAAMAAAHXY43	AtpA	211.925	1.09524	CT	C
BACanmRBAAMAAAHXY43	CooS	16.4436	0.0849813	CT	C
BACanmRBAAMAAAHXY43	CoxA	0.196296	0.00101447	CT	C
BACanmRBAAMAAAHXY43	CoxL	0.356769	0.0018438	CT	C
BACanmRBAAMAAAHXY43	CydA	155.25	0.80234	CT	C
BACanmRBAAMAAAHXY43	CyoA	0.549385	0.00283925	CT	C
BACanmRBAAMAAAHXY43	FCC	0.376823	0.00194744	CT	C
BACanmRBAAMAAAHXY43	FdhA	26.5324	0.137121	CT	C
BACanmRBAAMAAAHXY43	FeFe	268.299	1.38659	CT	C
BACanmRBAAMAAAHXY43	HbsC	0.133804	0.000691508	CT	C
BACanmRBAAMAAAHXY43	HzsA	0.157103	0.00081192	CT	C
BACanmRBAAMAAAHXY43	Mcr	0.928138	0.00479667	CT	C
BACanmRBAAMAAAHXY43	NapA	0.524635	0.00271134	CT	C
BACanmRBAAMAAAHXY43	NarG	0.748819	0.00386994	CT	C
BACanmRBAAMAAAHXY43	NiFe	11.1671	0.057712	CT	C
BACanmRBAAMAAAHXY43	NifH	34.3889	0.177724	CT	C
BACanmRBAAMAAAHXY43	NorB	1.67028	0.00863212	CT	C
BACanmRBAAMAAAHXY43	NrfA	170.722	0.882303	CT	C
BACanmRBAAMAAAHXY43	NuoF	58.3037	0.301317	CT	C
BACanmRBAAMAAAHXY43	SdhA-FrdA	245.726	1.26992	CT	C
BACanmRBAAMAAAHXY43	SoxB	1.97074	0.0101849	CT	C
BACanmRBAAMAAAHXY43	Sqr	0.12736	0.000658202	CT	C
BACanmRBAAMAAAHXY43	YgfK	12.1631	0.0628593	CT	C
BACanmRBAAPAAAHXY50	AcsB	0.0453614	0.000248896	CT	R
BACanmRBAAPAAAHXY50	ArsC	119.594	0.656207	CT	R
BACanmRBAAPAAAHXY50	AsrA	9.13703	0.0501344	CT	R
BACanmRBAAPAAAHXY50	AtpA	202.512	1.11117	CT	R
BACanmRBAAPAAAHXY50	CooS	12.8042	0.0702562	CT	R
BACanmRBAAPAAAHXY50	CoxA	0.723743	0.00397114	CT	R
BACanmRBAAPAAAHXY50	CoxL	0.560328	0.00307449	CT	R
BACanmRBAAPAAAHXY50	CydA	148.282	0.813618	CT	R
BACanmRBAAPAAAHXY50	CyoA	0.696692	0.00382271	CT	R
BACanmRBAAPAAAHXY50	FCC	0.511189	0.00280487	CT	R
BACanmRBAAPAAAHXY50	FdhA	28.9823	0.159024	CT	R
BACanmRBAAPAAAHXY50	FeFe	312.242	1.71326	CT	R
BACanmRBAAPAAAHXY50	HbsC	0.135942	0.000745905	CT	R
BACanmRBAAPAAAHXY50	HzsA	0.0798903	0.000438354	CT	R
BACanmRBAAPAAAHXY50	Mcr	2.49157	0.0136711	CT	R
BACanmRBAAPAAAHXY50	NapA	0.507691	0.00278567	CT	R
BACanmRBAAPAAAHXY50	NarG	1.24968	0.00685695	CT	R
BACanmRBAAPAAAHXY50	NiFe	8.58614	0.0471117	CT	R
BACanmRBAAPAAAHXY50	NifH	41.3994	0.227156	CT	R
BACanmRBAAPAAAHXY50	NorB	1.63464	0.00896919	CT	R
BACanmRBAAPAAAHXY50	NrfA	117.229	0.64323	CT	R
BACanmRBAAPAAAHXY50	NuoF	111.479	0.611679	CT	R
BACanmRBAAPAAAHXY50	RdhA	0.372641	0.00204466	CT	R
BACanmRBAAPAAAHXY50	SdhA-FrdA	241.364	1.32435	CT	R
BACanmRBAAPAAAHXY50	SoxB	5.09791	0.0279719	CT	R
BACanmRBAAPAAAHXY50	Sqr	0.244141	0.00133959	CT	R
BACanmRBAAPAAAHXY50	YgfK	11.8524	0.0650333	CT	R
BACanmRBAARAAAHXY58	AcsB	0.0468711	0.000284806	CT	C
BACanmRBAARAAAHXY58	ArsC	73.7627	0.448209	CT	C
BACanmRBAARAAAHXY58	AsrA	1.759	0.0106884	CT	C
BACanmRBAARAAAHXY58	AtpA	165.642	1.0065	CT	C
BACanmRBAARAAAHXY58	CooS	2.27532	0.0138257	CT	C
BACanmRBAARAAAHXY58	CoxA	0.105082	0.000638519	CT	C
BACanmRBAARAAAHXY58	CoxL	0.0420592	0.000255567	CT	C
BACanmRBAARAAAHXY58	CydA	141.517	0.859912	CT	C
BACanmRBAARAAAHXY58	FCC	1.71119	0.0103978	CT	C
BACanmRBAARAAAHXY58	FdhA	28.0011	0.170145	CT	C
BACanmRBAARAAAHXY58	FeFe	250.681	1.52323	CT	C
BACanmRBAARAAAHXY58	HbsC	0.986382	0.00599362	CT	C
BACanmRBAARAAAHXY58	HzsA	0.799113	0.00485571	CT	C
BACanmRBAARAAAHXY58	Mcr	0.407475	0.00247597	CT	C
BACanmRBAARAAAHXY58	NapA	0.0726143	0.000441231	CT	C
BACanmRBAARAAAHXY58	NarG	0.0537012	0.000326308	CT	C
BACanmRBAARAAAHXY58	NiFe	6.58632	0.0400209	CT	C
BACanmRBAARAAAHXY58	NifH	43.2985	0.263098	CT	C
BACanmRBAARAAAHXY58	NorB	2.48389	0.015093	CT	C
BACanmRBAARAAAHXY58	NrfA	76.535	0.465055	CT	C
BACanmRBAARAAAHXY58	NuoF	82.6891	0.502449	CT	C
BACanmRBAARAAAHXY58	RdhA	0.335199	0.00203679	CT	C
BACanmRBAARAAAHXY58	SdhA-FrdA	246.801	1.49965	CT	C
BACanmRBAARAAAHXY58	SoxB	4.50187	0.027355	CT	C
BACanmRBAARAAAHXY58	Sqr	1.39065	0.00845008	CT	C
BACanmRBAARAAAHXY58	YgfK	3.16937	0.0192583	CT	C
BACanmRBAATAAAHXY62	AcsB	0.717594	0.00384421	CT	C
BACanmRBAATAAAHXY62	ArsC	52.1269	0.279248	CT	C
BACanmRBAATAAAHXY62	AsrA	0.948409	0.0050807	CT	C
BACanmRBAATAAAHXY62	AtpA	216.504	1.15983	CT	C
BACanmRBAATAAAHXY62	CcoN	0.0595789	0.000319169	CT	C
BACanmRBAATAAAHXY62	CooS	1.62205	0.00868943	CT	C
BACanmRBAATAAAHXY62	CoxA	0.0490217	0.000262613	CT	C
BACanmRBAATAAAHXY62	CoxL	0.519512	0.00278306	CT	C
BACanmRBAATAAAHXY62	CydA	173.639	0.9302	CT	C
BACanmRBAATAAAHXY62	CyoA	0.24137	0.00129304	CT	C
BACanmRBAATAAAHXY62	FCC	5.50464	0.0294888	CT	C
BACanmRBAATAAAHXY62	FdhA	25.5749	0.137007	CT	C
BACanmRBAATAAAHXY62	FeFe	175.55	0.940437	CT	C
BACanmRBAATAAAHXY62	HbsC	0.134669	0.000721429	CT	C
BACanmRBAATAAAHXY62	HzsA	0.199442	0.00106843	CT	C
BACanmRBAATAAAHXY62	Mcr	0.416885	0.00223328	CT	C
BACanmRBAATAAAHXY62	NapA	4.00678	0.0214646	CT	C
BACanmRBAATAAAHXY62	NarG	0.784978	0.00420518	CT	C
BACanmRBAATAAAHXY62	NiFe	13.6323	0.0730295	CT	C
BACanmRBAATAAAHXY62	NifH	56.5486	0.302935	CT	C
BACanmRBAATAAAHXY62	NorB	0.952548	0.00510287	CT	C
BACanmRBAATAAAHXY62	NrfA	50.119	0.268492	CT	C
BACanmRBAATAAAHXY62	NuoF	67.4372	0.361266	CT	C
BACanmRBAATAAAHXY62	RdhA	0.321365	0.00172158	CT	C
BACanmRBAATAAAHXY62	SdhA-FrdA	294.774	1.57912	CT	C
BACanmRBAATAAAHXY62	SoxB	14.5936	0.0781789	CT	C
BACanmRBAATAAAHXY62	Sqr	0.556542	0.00298144	CT	C
BACanmRBAATAAAHXY62	YgfK	8.78787	0.0470773	CT	C
BACanmRBAAUAAAHXY63	ArsC	68.6821	0.444921	CT	R
BACanmRBAAUAAAHXY63	AsrA	3.72378	0.0241225	CT	R
BACanmRBAAUAAAHXY63	AtpA	143.523	0.929739	CT	R
BACanmRBAAUAAAHXY63	CooS	1.4683	0.00951164	CT	R
BACanmRBAAUAAAHXY63	CoxA	0.105565	0.00068385	CT	R
BACanmRBAAUAAAHXY63	CoxL	0.0432707	0.000280306	CT	R
BACanmRBAAUAAAHXY63	CydA	126.498	0.819451	CT	R
BACanmRBAAUAAAHXY63	CyoA	0.523184	0.00338917	CT	R
BACanmRBAAUAAAHXY63	FCC	2.07049	0.0134126	CT	R
BACanmRBAAUAAAHXY63	FdhA	23.9447	0.155113	CT	R
BACanmRBAAUAAAHXY63	FeFe	230.859	1.4955	CT	R
BACanmRBAAUAAAHXY63	HbsC	1.95447	0.012661	CT	R
BACanmRBAAUAAAHXY63	HzsA	0.522521	0.00338488	CT	R
BACanmRBAAUAAAHXY63	Mcr	0.334381	0.00216611	CT	R
BACanmRBAAUAAAHXY63	NapA	0.138607	0.000897892	CT	R
BACanmRBAAUAAAHXY63	NarG	0.251018	0.00162609	CT	R
BACanmRBAAUAAAHXY63	NiFe	7.81545	0.0506283	CT	R
BACanmRBAAUAAAHXY63	NifH	44.2964	0.286951	CT	R
BACanmRBAAUAAAHXY63	NorB	2.38205	0.0154308	CT	R
BACanmRBAAUAAAHXY63	NrfA	79.4043	0.514379	CT	R
BACanmRBAAUAAAHXY63	NuoF	86.8884	0.562861	CT	R
BACanmRBAAUAAAHXY63	RdhA	0.0688834	0.000446225	CT	R
BACanmRBAAUAAAHXY63	SdhA-FrdA	263.801	1.70889	CT	R
BACanmRBAAUAAAHXY63	SoxB	5.01735	0.0325023	CT	R
BACanmRBAAUAAAHXY63	Sqr	0.547914	0.00354937	CT	R
BACanmRBAAUAAAHXY63	YgfK	2.54737	0.0165018	CT	R
BACanmRBAAVAAAHXY70	AcsB	0.0427256	0.000263097	CT	T
BACanmRBAAVAAAHXY70	ArsC	140.3	0.86394	CT	T
BACanmRBAAVAAAHXY70	AsrA	0.440498	0.00271251	CT	T
BACanmRBAAVAAAHXY70	AtpA	168.142	1.03539	CT	T
BACanmRBAAVAAAHXY70	CcoN	0.226589	0.0013953	CT	T
BACanmRBAAVAAAHXY70	CooS	0.675202	0.00415778	CT	T
BACanmRBAAVAAAHXY70	CoxL	0.762723	0.00469672	CT	T
BACanmRBAAVAAAHXY70	CydA	129.966	0.800306	CT	T
BACanmRBAAVAAAHXY70	FCC	2.01961	0.0124364	CT	T
BACanmRBAAVAAAHXY70	FdhA	27.2624	0.167877	CT	T
BACanmRBAAVAAAHXY70	FeFe	274.06	1.68761	CT	T
BACanmRBAAVAAAHXY70	HbsC	0.256626	0.00158026	CT	T
BACanmRBAAVAAAHXY70	HzsA	0.11589	0.000713629	CT	T
BACanmRBAAVAAAHXY70	Mcr	0.198196	0.00122046	CT	T
BACanmRBAAVAAAHXY70	NapA	0.102474	0.000631016	CT	T
BACanmRBAAVAAAHXY70	NiFe	10.0309	0.0617684	CT	T
BACanmRBAAVAAAHXY70	NifH	60.7357	0.374	CT	T
BACanmRBAAVAAAHXY70	NorB	0.573597	0.00353211	CT	T
BACanmRBAAVAAAHXY70	NosZ	0.0700224	0.000431186	CT	T
BACanmRBAAVAAAHXY70	NrfA	148.8	0.916283	CT	T
BACanmRBAAVAAAHXY70	NuoF	97.4195	0.599893	CT	T
BACanmRBAAVAAAHXY70	RdhA	0.183331	0.00112892	CT	T
BACanmRBAAVAAAHXY70	SdhA-FrdA	253.13	1.55873	CT	T
BACanmRBAAVAAAHXY70	SoxB	6.88067	0.04237	CT	T
BACanmRBAAVAAAHXY70	Sqr	3.65396	0.0225005	CT	T
BACanmRBAAVAAAHXY70	YgfK	13.4224	0.0826531	CT	T
BACanmRBAAWAAAHXY72	ArsC	185.59	0.986006	CT	R
BACanmRBAAWAAAHXY72	AsrA	1.0822	0.00574951	CT	R
BACanmRBAAWAAAHXY72	AtpA	190.191	1.01045	CT	R
BACanmRBAAWAAAHXY72	CcoN	0.0577655	0.000306898	CT	R
BACanmRBAAWAAAHXY72	CooS	0.590369	0.00313653	CT	R
BACanmRBAAWAAAHXY72	CoxA	27.8895	0.148172	CT	R
BACanmRBAAWAAAHXY72	CydA	218.003	1.15821	CT	R
BACanmRBAAWAAAHXY72	CyoA	37.0721	0.196958	CT	R
BACanmRBAAWAAAHXY72	FCC	2.71289	0.0144131	CT	R
BACanmRBAAWAAAHXY72	FdhA	86.2468	0.458214	CT	R
BACanmRBAAWAAAHXY72	FeFe	225.974	1.20056	CT	R
BACanmRBAAWAAAHXY72	HzsA	0.233277	0.00123936	CT	R
BACanmRBAAWAAAHXY72	Mcr	1.26184	0.00670394	CT	R
BACanmRBAAWAAAHXY72	NapA	29.2231	0.155257	CT	R
BACanmRBAAWAAAHXY72	NarG	52.1271	0.276942	CT	R
BACanmRBAAWAAAHXY72	NiFe	112.015	0.595116	CT	R
BACanmRBAAWAAAHXY72	NifH	43.0185	0.22855	CT	R
BACanmRBAAWAAAHXY72	NorB	0.338637	0.00179912	CT	R
BACanmRBAAWAAAHXY72	NrfA	128.755	0.684052	CT	R
BACanmRBAAWAAAHXY72	NuoF	120.165	0.638417	CT	R
BACanmRBAAWAAAHXY72	RdhA	0.0623168	0.000331078	CT	R
BACanmRBAAWAAAHXY72	SdhA-FrdA	306.501	1.62839	CT	R
BACanmRBAAWAAAHXY72	SoxB	14.5908	0.0775184	CT	R
BACanmRBAAWAAAHXY72	Sqr	1.55246	0.00824797	CT	R
BACanmRBAAWAAAHXY72	YgfK	32.7663	0.174082	CT	R
BACanmRBAAXAAAHXY83	AcsB	0.0386314	0.000206944	CT	C
BACanmRBAAXAAAHXY83	ArsC	161.794	0.866714	CT	C
BACanmRBAAXAAAHXY83	AsrA	3.28017	0.0175715	CT	C
BACanmRBAAXAAAHXY83	AtpA	181.71	0.9734	CT	C
BACanmRBAAXAAAHXY83	CooS	1.96264	0.0105137	CT	C
BACanmRBAAXAAAHXY83	CoxA	20.923	0.112082	CT	C
BACanmRBAAXAAAHXY83	CoxL	0.171821	0.000920427	CT	C
BACanmRBAAXAAAHXY83	CydA	200.442	1.07375	CT	C
BACanmRBAAXAAAHXY83	CyoA	29.1209	0.155997	CT	C
BACanmRBAAXAAAHXY83	FCC	2.00481	0.0107396	CT	C
BACanmRBAAXAAAHXY83	FdhA	74.4508	0.398825	CT	C
BACanmRBAAXAAAHXY83	FeFe	226.303	1.21228	CT	C
BACanmRBAAXAAAHXY83	HbsC	0.464438	0.00248794	CT	C
BACanmRBAAXAAAHXY83	HzsA	0.342915	0.00183696	CT	C
BACanmRBAAXAAAHXY83	Mcr	1.16319	0.00623106	CT	C
BACanmRBAAXAAAHXY83	NapA	23.4278	0.1255	CT	C
BACanmRBAAXAAAHXY83	NarG	41.6116	0.222909	CT	C
BACanmRBAAXAAAHXY83	NiFe	88.7512	0.475431	CT	C
BACanmRBAAXAAAHXY83	NifH	39.0443	0.209156	CT	C
BACanmRBAAXAAAHXY83	NorB	0.846189	0.00453295	CT	C
BACanmRBAAXAAAHXY83	NrfA	110.074	0.589656	CT	C
BACanmRBAAXAAAHXY83	NuoF	115.361	0.617975	CT	C
BACanmRBAAXAAAHXY83	RdhA	0.386782	0.00207195	CT	C
BACanmRBAAXAAAHXY83	SdhA-FrdA	289.674	1.55176	CT	C
BACanmRBAAXAAAHXY83	SoxB	11.6368	0.0623371	CT	C
BACanmRBAAXAAAHXY83	Sqr	2.27962	0.0122117	CT	C
BACanmRBAAXAAAHXY83	YgfK	27.1311	0.145338	CT	C
BACanmRBAAZAAAHXY87	AcsB	0.0843406	0.000437764	CT	R
BACanmRBAAZAAAHXY87	ArsC	155.602	0.807641	CT	R
BACanmRBAAZAAAHXY87	AsrA	2.45382	0.0127364	CT	R
BACanmRBAAZAAAHXY87	AtpA	184.358	0.956899	CT	R
BACanmRBAAZAAAHXY87	CooS	0.0947828	0.000491964	CT	R
BACanmRBAAZAAAHXY87	CydA	169.557	0.880075	CT	R
BACanmRBAAZAAAHXY87	CyoA	0.117546	0.000610113	CT	R
BACanmRBAAZAAAHXY87	FCC	1.62738	0.00844681	CT	R
BACanmRBAAZAAAHXY87	FdhA	33.2459	0.172561	CT	R
BACanmRBAAZAAAHXY87	FeFe	295.298	1.53273	CT	R
BACanmRBAAZAAAHXY87	HbsC	0.190169	0.000987061	CT	R
BACanmRBAAZAAAHXY87	HzsA	0.337194	0.00175018	CT	R
BACanmRBAAZAAAHXY87	Mcr	1.17105	0.00607826	CT	R
BACanmRBAAZAAAHXY87	NapA	4.88738	0.0253676	CT	R
BACanmRBAAZAAAHXY87	NarG	0.457872	0.00237656	CT	R
BACanmRBAAZAAAHXY87	NiFe	10.8225	0.0561733	CT	R
BACanmRBAAZAAAHXY87	NifH	48.747	0.253018	CT	R
BACanmRBAAZAAAHXY87	NorB	0.119188	0.000618637	CT	R
BACanmRBAAZAAAHXY87	NrfA	163.307	0.847633	CT	R
BACanmRBAAZAAAHXY87	NuoF	97.4717	0.50592	CT	R
BACanmRBAAZAAAHXY87	RdhA	1.72632	0.00896035	CT	R
BACanmRBAAZAAAHXY87	SdhA-FrdA	317.229	1.64656	CT	R
BACanmRBAAZAAAHXY87	SoxB	3.72898	0.019355	CT	R
BACanmRBAAZAAAHXY87	Sqr	2.35194	0.0122076	CT	R
BACanmRBAAZAAAHXY87	YgfK	1.4365	0.00745604	CT	R
BACanmRBABAAAAHXY89	AcsB	0.953562	0.00545073	CT	R
BACanmRBABAAAAHXY89	ArsC	84.5826	0.483489	CT	R
BACanmRBABAAAAHXY89	AsrA	1.7369	0.00992841	CT	R
BACanmRBABAAAAHXY89	AtpA	170.377	0.973906	CT	R
BACanmRBABAAAAHXY89	CcoN	0.172622	0.000986738	CT	R
BACanmRBABAAAAHXY89	CooS	1.27252	0.00727395	CT	R
BACanmRBABAAAAHXY89	CoxA	0.288804	0.00165086	CT	R
BACanmRBABAAAAHXY89	CoxL	0.115381	0.000659537	CT	R
BACanmRBABAAAAHXY89	CydA	149.311	0.853488	CT	R
BACanmRBABAAAAHXY89	CyoA	0.120971	0.000691494	CT	R
BACanmRBABAAAAHXY89	FCC	2.44219	0.01396	CT	R
BACanmRBABAAAAHXY89	FdhA	28.2902	0.161712	CT	R
BACanmRBABAAAAHXY89	FeFe	212.162	1.21276	CT	R
BACanmRBABAAAAHXY89	HbsC	0.260672	0.00149005	CT	R
BACanmRBABAAAAHXY89	HzsA	0.0764346	0.000436914	CT	R
BACanmRBABAAAAHXY89	Mcr	1.10731	0.00632959	CT	R
BACanmRBABAAAAHXY89	NapA	1.65855	0.00948054	CT	R
BACanmRBABAAAAHXY89	NarG	0.764954	0.00437261	CT	R
BACanmRBABAAAAHXY89	NiFe	8.77332	0.0501498	CT	R
BACanmRBABAAAAHXY89	NifH	37.6136	0.215006	CT	R
BACanmRBABAAAAHXY89	NorB	0.551977	0.0031552	CT	R
BACanmRBABAAAAHXY89	NrfA	78.2163	0.447098	CT	R
BACanmRBABAAAAHXY89	NuoF	96.4907	0.551558	CT	R
BACanmRBABAAAAHXY89	RdhA	0.496593	0.00283862	CT	R
BACanmRBABAAAAHXY89	SdhA-FrdA	257.889	1.47414	CT	R
BACanmRBABAAAAHXY89	SoxB	10.6404	0.0608225	CT	R
BACanmRBABAAAAHXY89	Sqr	0.897166	0.00512836	CT	R
BACanmRBABAAAAHXY89	YgfK	4.09319	0.0233974	CT	R
BACanmRBABDAAAHXY97	AcsB	8.96583	0.0386678	CT	C
BACanmRBABDAAAHXY97	ArsC	180.178	0.777072	CT	C
BACanmRBABDAAAHXY97	AsrA	4.28639	0.0184863	CT	C
BACanmRBABDAAAHXY97	AtpA	358.817	1.5475	CT	C
BACanmRBABDAAAHXY97	CooS	21.4203	0.0923815	CT	C
BACanmRBABDAAAHXY97	CoxA	0.76801	0.00331227	CT	C
BACanmRBABDAAAHXY97	CoxL	1.94483	0.00838767	CT	C
BACanmRBABDAAAHXY97	CydA	116.999	0.504592	CT	C
BACanmRBABDAAAHXY97	CyoA	0.898917	0.00387685	CT	C
BACanmRBABDAAAHXY97	DsrA	0.609579	0.00262899	CT	C
BACanmRBABDAAAHXY97	FCC	6.12956	0.0264355	CT	C
BACanmRBABDAAAHXY97	FdhA	62.5448	0.269743	CT	C
BACanmRBABDAAAHXY97	FeFe	390.641	1.68475	CT	C
BACanmRBABDAAAHXY97	HbsC	0.258188	0.00111351	CT	C
BACanmRBABDAAAHXY97	HzsA	0.67985	0.00293205	CT	C
BACanmRBABDAAAHXY97	Mcr	3.70743	0.0159894	CT	C
BACanmRBABDAAAHXY97	NapA	13.9981	0.0603709	CT	C
BACanmRBABDAAAHXY97	NarG	3.1201	0.0134564	CT	C
BACanmRBABDAAAHXY97	NiFe	23.4612	0.101183	CT	C
BACanmRBABDAAAHXY97	NifH	87.8965	0.37908	CT	C
BACanmRBABDAAAHXY97	NorB	0.758523	0.00327135	CT	C
BACanmRBABDAAAHXY97	NrfA	78.247	0.337463	CT	C
BACanmRBABDAAAHXY97	NuoF	118.066	0.509195	CT	C
BACanmRBABDAAAHXY97	SdhA-FrdA	237.972	1.02632	CT	C
BACanmRBABDAAAHXY97	SoxB	7.25679	0.0312971	CT	C
BACanmRBABDAAAHXY97	Sqr	2.8631	0.012348	CT	C
BACanmRBABDAAAHXY97	YgfK	24.2391	0.104538	CT	C
BACanmRBABEAAAHXY98	AcsB	0.11217	0.000547931	CT	T
BACanmRBABEAAAHXY98	ArsC	125.353	0.612332	CT	T
BACanmRBABEAAAHXY98	AsrA	1.24848	0.00609865	CT	T
BACanmRBABEAAAHXY98	AtpA	223.282	1.0907	CT	T
BACanmRBABEAAAHXY98	CoxA	2.38332	0.0116422	CT	T
BACanmRBABEAAAHXY98	CoxL	0.0334665	0.000163479	CT	T
BACanmRBABEAAAHXY98	CydA	166.432	0.812993	CT	T
BACanmRBABEAAAHXY98	CyoA	4.24833	0.0207524	CT	T
BACanmRBABEAAAHXY98	DsrA	0.389294	0.00190164	CT	T
BACanmRBABEAAAHXY98	FCC	1.81174	0.00885005	CT	T
BACanmRBABEAAAHXY98	FdhA	25.4756	0.124444	CT	T
BACanmRBABEAAAHXY98	FeFe	243.788	1.19087	CT	T
BACanmRBABEAAAHXY98	HbsC	0.337223	0.00164728	CT	T
BACanmRBABEAAAHXY98	HzsA	0.330574	0.00161481	CT	T
BACanmRBABEAAAHXY98	Mcr	1.31829	0.00643964	CT	T
BACanmRBABEAAAHXY98	NapA	4.2446	0.0207342	CT	T
BACanmRBABEAAAHXY98	NarG	7.26916	0.0355087	CT	T
BACanmRBABEAAAHXY98	NiFe	21.4233	0.10465	CT	T
BACanmRBABEAAAHXY98	NifH	66.5837	0.325251	CT	T
BACanmRBABEAAAHXY98	NorB	0.132096	0.000645268	CT	T
BACanmRBABEAAAHXY98	NrfA	112.414	0.549125	CT	T
BACanmRBABEAAAHXY98	NuoF	33.3952	0.16313	CT	T
BACanmRBABEAAAHXY98	RdhA	4.54158	0.0221849	CT	T
BACanmRBABEAAAHXY98	SdhA-FrdA	263.841	1.28882	CT	T
BACanmRBABEAAAHXY98	SoxB	2.03256	0.00992872	CT	T
BACanmRBABEAAAHXY98	Sqr	2.43593	0.0118991	CT	T
BACanmRBABEAAAHXY98	YgfK	5.40837	0.0264191	CT	T
BACidnRAAADAAAPEI24	ArsC	413.705	1.87418	CT	T
BACidnRAAADAAAPEI24	AsrA	0.847116	0.00383763	CT	T
BACidnRAAADAAAPEI24	AtpA	268.113	1.21461	CT	T
BACidnRAAADAAAPEI24	CooS	0.23051	0.00104426	CT	T
BACidnRAAADAAAPEI24	CoxA	143.681	0.650908	CT	T
BACidnRAAADAAAPEI24	CoxL	0.72737	0.00329516	CT	T
BACidnRAAADAAAPEI24	CydA	594.603	2.69369	CT	T
BACidnRAAADAAAPEI24	CyoA	207.549	0.940243	CT	T
BACidnRAAADAAAPEI24	FCC	0.320402	0.00145149	CT	T
BACidnRAAADAAAPEI24	FdhA	326.724	1.48013	CT	T
BACidnRAAADAAAPEI24	FeFe	11.4915	0.0520593	CT	T
BACidnRAAADAAAPEI24	HbsC	0.102286	0.000463378	CT	T
BACidnRAAADAAAPEI24	HzsA	0.273249	0.00123788	CT	T
BACidnRAAADAAAPEI24	Mcr	0.882075	0.00399601	CT	T
BACidnRAAADAAAPEI24	NapA	175.034	0.792946	CT	T
BACidnRAAADAAAPEI24	NarG	320.879	1.45365	CT	T
BACidnRAAADAAAPEI24	NiFe	779.071	3.52937	CT	T
BACidnRAAADAAAPEI24	NifH	1.60129	0.00725422	CT	T
BACidnRAAADAAAPEI24	NorB	0.0240402	0.000108908	CT	T
BACidnRAAADAAAPEI24	NrfA	208.131	0.942882	CT	T
BACidnRAAADAAAPEI24	NuoF	83.3136	0.37743	CT	T
BACidnRAAADAAAPEI24	SdhA-FrdA	449.555	2.03659	CT	T
BACidnRAAADAAAPEI24	SoxB	6.87687	0.0311538	CT	T
BACidnRAAADAAAPEI24	Sqr	0.0606758	0.000274875	CT	T
BACidnRAAADAAAPEI24	YgfK	177.224	0.802867	CT	T
BACidnRAAAEAAAPEI27	AcsB	0.383528	0.00172745	CT	C
BACidnRAAAEAAAPEI27	ArsC	420.43	1.89365	CT	C
BACidnRAAAEAAAPEI27	AsrA	2.60971	0.0117544	CT	C
BACidnRAAAEAAAPEI27	AtpA	271.579	1.22322	CT	C
BACidnRAAAEAAAPEI27	CooS	0.598346	0.002695	CT	C
BACidnRAAAEAAAPEI27	CoxA	143.422	0.645987	CT	C
BACidnRAAAEAAAPEI27	CoxL	0.51206	0.00230636	CT	C
BACidnRAAAEAAAPEI27	CydA	588.272	2.64963	CT	C
BACidnRAAAEAAAPEI27	CyoA	200.508	0.903105	CT	C
BACidnRAAAEAAAPEI27	FCC	0.611883	0.00275598	CT	C
BACidnRAAAEAAAPEI27	FdhA	325.951	1.46811	CT	C
BACidnRAAAEAAAPEI27	FeFe	21.6865	0.097678	CT	C
BACidnRAAAEAAAPEI27	HbsC	0.0576514	0.000259667	CT	C
BACidnRAAAEAAAPEI27	HzsA	0.140511	0.000632875	CT	C
BACidnRAAAEAAAPEI27	Mcr	0.883841	0.0039809	CT	C
BACidnRAAAEAAAPEI27	NapA	172.487	0.776896	CT	C
BACidnRAAAEAAAPEI27	NarG	308.811	1.39091	CT	C
BACidnRAAAEAAAPEI27	NiFe	761.347	3.42918	CT	C
BACidnRAAAEAAAPEI27	NifH	2.6068	0.0117413	CT	C
BACidnRAAAEAAAPEI27	NorB	0.0812988	0.000366177	CT	C
BACidnRAAAEAAAPEI27	NrfA	209.247	0.942469	CT	C
BACidnRAAAEAAAPEI27	NuoF	90.5366	0.407785	CT	C
BACidnRAAAEAAAPEI27	RdhA	0.27062	0.0012189	CT	C
BACidnRAAAEAAAPEI27	SdhA-FrdA	446.147	2.00949	CT	C
BACidnRAAAEAAAPEI27	SoxB	8.4699	0.0381492	CT	C
BACidnRAAAEAAAPEI27	YgfK	180.422	0.812639	CT	C
BACidnRAAAGAAAPEI29	AcsB	0.0427043	7.16173e-05	CT	C
BACidnRAAAGAAAPEI29	ArsC	355.747	0.596606	CT	C
BACidnRAAAGAAAPEI29	AsrA	5.36627	0.00899951	CT	C
BACidnRAAAGAAAPEI29	AtpA	472.422	0.792275	CT	C
BACidnRAAAGAAAPEI29	CooS	1.44633	0.00242557	CT	C
BACidnRAAAGAAAPEI29	CoxA	0.391045	0.000655803	CT	C
BACidnRAAAGAAAPEI29	CydA	18.1463	0.0304323	CT	C
BACidnRAAAGAAAPEI29	CyoA	0.795882	0.00133473	CT	C
BACidnRAAAGAAAPEI29	FdhA	21.6008	0.0362257	CT	C
BACidnRAAAGAAAPEI29	FeFe	71.2997	0.119573	CT	C
BACidnRAAAGAAAPEI29	HzsA	0.0376053	6.3066e-05	CT	C
BACidnRAAAGAAAPEI29	Mcr	5.94168	0.0099645	CT	C
BACidnRAAAGAAAPEI29	NapA	4.22303	0.00708223	CT	C
BACidnRAAAGAAAPEI29	NarG	1.36907	0.002296	CT	C
BACidnRAAAGAAAPEI29	NiFe	5.39934	0.00905496	CT	C
BACidnRAAAGAAAPEI29	NifH	7.96804	0.0133628	CT	C
BACidnRAAAGAAAPEI29	NorB	0.241395	0.000404831	CT	C
BACidnRAAAGAAAPEI29	NrfA	3.49157	0.00585554	CT	C
BACidnRAAAGAAAPEI29	NuoF	9.41735	0.0157934	CT	C
BACidnRAAAGAAAPEI29	SdhA-FrdA	141.69	0.237622	CT	C
BACidnRAAAGAAAPEI29	SoxB	0.375824	0.000630276	CT	C
BACidnRAAAGAAAPEI29	Sqr	0.208476	0.000349625	CT	C
BACidnRAAAGAAAPEI29	YgfK	2.65274	0.00444878	CT	C
BACidnRAAAHAAAPEI30	AcsB	0.180757	0.000292464	CT	R
BACidnRAAAHAAAPEI30	ArsC	379.913	0.614698	CT	R
BACidnRAAAHAAAPEI30	AsrA	5.12678	0.0082951	CT	R
BACidnRAAAHAAAPEI30	AtpA	480.072	0.776755	CT	R
BACidnRAAAHAAAPEI30	CooS	0.357568	0.000578543	CT	R
BACidnRAAAHAAAPEI30	CoxA	0.724725	0.0011726	CT	R
BACidnRAAAHAAAPEI30	CoxL	0.121075	0.000195899	CT	R
BACidnRAAAHAAAPEI30	CydA	8.32524	0.0134702	CT	R
BACidnRAAAHAAAPEI30	CyoA	0.734988	0.00118921	CT	R
BACidnRAAAHAAAPEI30	FdhA	20.4469	0.033083	CT	R
BACidnRAAAHAAAPEI30	FeFe	80.9698	0.131009	CT	R
BACidnRAAAHAAAPEI30	Mcr	7.29281	0.0117997	CT	R
BACidnRAAAHAAAPEI30	NapA	2.1007	0.00339892	CT	R
BACidnRAAAHAAAPEI30	NarG	1.29966	0.00210285	CT	R
BACidnRAAAHAAAPEI30	NiFe	3.82809	0.00619384	CT	R
BACidnRAAAHAAAPEI30	NifH	6.69358	0.0108302	CT	R
BACidnRAAAHAAAPEI30	NorB	0.0639278	0.000103435	CT	R
BACidnRAAAHAAAPEI30	NrfA	2.51284	0.00406576	CT	R
BACidnRAAAHAAAPEI30	NuoF	7.44833	0.0120514	CT	R
BACidnRAAAHAAAPEI30	SdhA-FrdA	131.604	0.212934	CT	R
BACidnRAAAHAAAPEI30	SoxB	0.0568878	9.20443e-05	CT	R
BACidnRAAAHAAAPEI30	Sqr	0.39423	0.000637862	CT	R
BACidnRAAAHAAAPEI30	YgfK	1.85893	0.00300774	CT	R
BACidnRAAAPAAAPEI50	AcsB	0.530229	0.00106884	CT	T
BACidnRAAAPAAAPEI50	ArsC	263.227	0.530615	CT	T
BACidnRAAAPAAAPEI50	AsrA	9.04647	0.0182359	CT	T
BACidnRAAAPAAAPEI50	AtpA	437.779	0.882479	CT	T
BACidnRAAAPAAAPEI50	CooS	8.77962	0.017698	CT	T
BACidnRAAAPAAAPEI50	CoxA	0.756063	0.00152408	CT	T
BACidnRAAAPAAAPEI50	CoxL	0.538902	0.00108632	CT	T
BACidnRAAAPAAAPEI50	CydA	56.0186	0.112923	CT	T
BACidnRAAAPAAAPEI50	CyoA	1.204	0.00242704	CT	T
BACidnRAAAPAAAPEI50	FCC	0.119471	0.00024083	CT	T
BACidnRAAAPAAAPEI50	FdhA	42.4357	0.0855421	CT	T
BACidnRAAAPAAAPEI50	FeFe	156.759	0.315995	CT	T
BACidnRAAAPAAAPEI50	HbsC	0.371871	0.000749619	CT	T
BACidnRAAAPAAAPEI50	HzsA	0.0311308	6.27536e-05	CT	T
BACidnRAAAPAAAPEI50	Mcr	4.63111	0.00933542	CT	T
BACidnRAAAPAAAPEI50	NapA	14.0804	0.0283834	CT	T
BACidnRAAAPAAAPEI50	NarG	2.06579	0.00416424	CT	T
BACidnRAAAPAAAPEI50	NiFe	15.5233	0.031292	CT	T
BACidnRAAAPAAAPEI50	NifH	31.9838	0.0644732	CT	T
BACidnRAAAPAAAPEI50	NorB	0.974188	0.00196378	CT	T
BACidnRAAAPAAAPEI50	NrfA	15.7819	0.0318132	CT	T
BACidnRAAAPAAAPEI50	NuoF	20.4177	0.0411582	CT	T
BACidnRAAAPAAAPEI50	RdhA	0.0505639	0.000101927	CT	T
BACidnRAAAPAAAPEI50	SdhA-FrdA	199.546	0.402247	CT	T
BACidnRAAAPAAAPEI50	SoxB	1.76905	0.00356607	CT	T
BACidnRAAAPAAAPEI50	Sqr	0.975266	0.00196595	CT	T
BACidnRAAAPAAAPEI50	YgfK	12.0422	0.0242747	CT	T
BACidnRAAASAAAPEI61	ArsC	429.108	1.79399	CT	T
BACidnRAAASAAAPEI61	AsrA	1.33356	0.00557527	CT	T
BACidnRAAASAAAPEI61	AtpA	289.041	1.2084	CT	T
BACidnRAAASAAAPEI61	CoxA	150.723	0.630135	CT	T
BACidnRAAASAAAPEI61	CoxL	0.800869	0.00334822	CT	T
BACidnRAAASAAAPEI61	CydA	624.923	2.61264	CT	T
BACidnRAAASAAAPEI61	CyoA	219.573	0.917976	CT	T
BACidnRAAASAAAPEI61	FdhA	345.757	1.44552	CT	T
BACidnRAAASAAAPEI61	FeFe	18.5819	0.0776859	CT	T
BACidnRAAASAAAPEI61	Mcr	0.0623449	0.000260648	CT	T
BACidnRAAASAAAPEI61	NapA	178.135	0.744736	CT	T
BACidnRAAASAAAPEI61	NarG	314.588	1.31521	CT	T
BACidnRAAASAAAPEI61	NiFe	613.703	2.56573	CT	T
BACidnRAAASAAAPEI61	NifH	3.33132	0.0139274	CT	T
BACidnRAAASAAAPEI61	NorB	0.177555	0.000742313	CT	T
BACidnRAAASAAAPEI61	NrfA	220.396	0.921416	CT	T
BACidnRAAASAAAPEI61	NuoF	99.3525	0.415367	CT	T
BACidnRAAASAAAPEI61	RdhA	0.126421	0.000528533	CT	T
BACidnRAAASAAAPEI61	SdhA-FrdA	497.229	2.07878	CT	T
BACidnRAAASAAAPEI61	SoxB	21.74	0.0908894	CT	T
BACidnRAAASAAAPEI61	Sqr	0.57241	0.00239309	CT	T
BACidnRAAASAAAPEI61	YgfK	191.456	0.800429	CT	T
BACidnRAAATAAAPEI62	ArsC	371.366	1.5821	CT	C
BACidnRAAATAAAPEI62	AsrA	8.01257	0.0341353	CT	C
BACidnRAAATAAAPEI62	AtpA	274.277	1.16848	CT	C
BACidnRAAATAAAPEI62	CooS	0.0877353	0.000373772	CT	C
BACidnRAAATAAAPEI62	CoxA	118.944	0.506726	CT	C
BACidnRAAATAAAPEI62	CoxL	1.0047	0.00428024	CT	C
BACidnRAAATAAAPEI62	CydA	545.703	2.32482	CT	C
BACidnRAAATAAAPEI62	CyoA	177.323	0.755434	CT	C
BACidnRAAATAAAPEI62	FCC	0.131289	0.00055932	CT	C
BACidnRAAATAAAPEI62	FdhA	278.95	1.18839	CT	C
BACidnRAAATAAAPEI62	FeFe	69.3709	0.295536	CT	C
BACidnRAAATAAAPEI62	HzsA	0.0342102	0.000145743	CT	C
BACidnRAAATAAAPEI62	Mcr	0.224825	0.000957805	CT	C
BACidnRAAATAAAPEI62	NapA	141.499	0.602819	CT	C
BACidnRAAATAAAPEI62	NarG	257.494	1.09698	CT	C
BACidnRAAATAAAPEI62	NiFe	500.571	2.13254	CT	C
BACidnRAAATAAAPEI62	NifH	9.37096	0.0399224	CT	C
BACidnRAAATAAAPEI62	NorB	0.411752	0.00175416	CT	C
BACidnRAAATAAAPEI62	NrfA	193.221	0.823166	CT	C
BACidnRAAATAAAPEI62	NuoF	94.2565	0.401554	CT	C
BACidnRAAATAAAPEI62	RdhA	0.166697	0.000710167	CT	C
BACidnRAAATAAAPEI62	SdhA-FrdA	459.159	1.95612	CT	C
BACidnRAAATAAAPEI62	SoxB	18.8643	0.0803662	CT	C
BACidnRAAATAAAPEI62	Sqr	2.46763	0.0105126	CT	C
BACidnRAAATAAAPEI62	YgfK	151.689	0.646231	CT	C
BACidnRAAAXAAAPEI85	ArsC	280.731	1.24068	CT	R
BACidnRAAAXAAAPEI85	AsrA	7.3752	0.0325945	CT	R
BACidnRAAAXAAAPEI85	AtpA	248.904	1.10002	CT	R
BACidnRAAAXAAAPEI85	CooS	0.136415	0.000602882	CT	R
BACidnRAAAXAAAPEI85	CoxA	87.1953	0.385358	CT	R
BACidnRAAAXAAAPEI85	CoxL	0.609812	0.00269505	CT	R
BACidnRAAAXAAAPEI85	CydA	449.966	1.98861	CT	R
BACidnRAAAXAAAPEI85	CyoA	127.745	0.564565	CT	R
BACidnRAAAXAAAPEI85	FCC	0.675742	0.00298643	CT	R
BACidnRAAAXAAAPEI85	FdhA	207.74	0.918105	CT	R
BACidnRAAAXAAAPEI85	FeFe	114.448	0.505801	CT	R
BACidnRAAAXAAAPEI85	HbsC	0.121064	0.000535042	CT	R
BACidnRAAAXAAAPEI85	HzsA	0.0709221	0.000313439	CT	R
BACidnRAAAXAAAPEI85	Mcr	0.303401	0.00134088	CT	R
BACidnRAAAXAAAPEI85	NapA	107.024	0.472992	CT	R
BACidnRAAAXAAAPEI85	NarG	187.005	0.826463	CT	R
BACidnRAAAXAAAPEI85	NiFe	370.443	1.63717	CT	R
BACidnRAAAXAAAPEI85	NifH	18.4873	0.0817044	CT	R
BACidnRAAAXAAAPEI85	NorB	1.08124	0.00477853	CT	R
BACidnRAAAXAAAPEI85	NrfA	155.259	0.686166	CT	R
BACidnRAAAXAAAPEI85	NuoF	78.3342	0.346196	CT	R
BACidnRAAAXAAAPEI85	RdhA	0.487399	0.00215405	CT	R
BACidnRAAAXAAAPEI85	SdhA-FrdA	423.307	1.8708	CT	R
BACidnRAAAXAAAPEI85	SoxB	15.978	0.0706146	CT	R
BACidnRAAAXAAAPEI85	Sqr	3.58932	0.0158629	CT	R
BACidnRAAAXAAAPEI85	YgfK	112.187	0.49581	CT	R
BACidnRAABAAAAPEI91	ArsC	45.6381	0.224481	CT	T
BACidnRAABAAAAPEI91	AsrA	18.3612	0.0903135	CT	T
BACidnRAABAAAAPEI91	AtpA	195.78	0.962986	CT	T
BACidnRAABAAAAPEI91	CoxA	0.843753	0.00415018	CT	T
BACidnRAABAAAAPEI91	CoxL	1.41103	0.00694047	CT	T
BACidnRAABAAAAPEI91	CydA	127.849	0.628853	CT	T
BACidnRAABAAAAPEI91	CyoA	1.54227	0.007586	CT	T
BACidnRAABAAAAPEI91	FCC	1.33069	0.00654529	CT	T
BACidnRAABAAAAPEI91	FdhA	27.1773	0.133677	CT	T
BACidnRAABAAAAPEI91	FeFe	262.962	1.29344	CT	T
BACidnRAABAAAAPEI91	HbsC	0.180005	0.000885396	CT	T
BACidnRAABAAAAPEI91	HzsA	0.250281	0.00123106	CT	T
BACidnRAABAAAAPEI91	Mcr	1.35908	0.00668493	CT	T
BACidnRAABAAAAPEI91	NapA	2.04708	0.010069	CT	T
BACidnRAABAAAAPEI91	NarG	1.71027	0.00841232	CT	T
BACidnRAABAAAAPEI91	NiFe	13.19	0.0648777	CT	T
BACidnRAABAAAAPEI91	NifH	24.5182	0.120598	CT	T
BACidnRAABAAAAPEI91	NorB	3.61017	0.0177574	CT	T
BACidnRAABAAAAPEI91	NrfA	42.4525	0.208812	CT	T
BACidnRAABAAAAPEI91	NuoF	55.1605	0.271319	CT	T
BACidnRAABAAAAPEI91	RbcL	0.0776397	0.000381888	CT	T
BACidnRAABAAAAPEI91	SdhA-FrdA	313.645	1.54273	CT	T
BACidnRAABAAAAPEI91	SoxB	3.6708	0.0180556	CT	T
BACidnRAABAAAAPEI91	Sqr	1.23631	0.00608104	CT	T
BACidnRAABAAAAPEI91	YgfK	4.88773	0.0240414	CT	T
BACidnRAABBAAAPEI92	ArsC	316.846	1.17849	CT	R
BACidnRAABBAAAPEI92	AsrA	9.37239	0.0348602	CT	R
BACidnRAABBAAAPEI92	AtpA	301.896	1.12289	CT	R
BACidnRAABBAAAPEI92	CooS	0.178175	0.000662714	CT	R
BACidnRAABBAAAPEI92	CoxA	43.0161	0.159996	CT	R
BACidnRAABBAAAPEI92	CoxL	0.252771	0.00094017	CT	R
BACidnRAABBAAAPEI92	CydA	217.741	0.809879	CT	R
BACidnRAABBAAAPEI92	CyoA	62.0918	0.230948	CT	R
BACidnRAABBAAAPEI92	FCC	0.771333	0.00286894	CT	R
BACidnRAABBAAAPEI92	FdhA	125.834	0.468035	CT	R
BACidnRAABBAAAPEI92	FeFe	235.251	0.875006	CT	R
BACidnRAABBAAAPEI92	HbsC	0.427049	0.00158839	CT	R
BACidnRAABBAAAPEI92	HzsA	0.111372	0.000414243	CT	R
BACidnRAABBAAAPEI92	Mcr	2.30051	0.00855664	CT	R
BACidnRAABBAAAPEI92	NapA	51.0169	0.189755	CT	R
BACidnRAABBAAAPEI92	NarG	90.0773	0.335039	CT	R
BACidnRAABBAAAPEI92	NiFe	179.805	0.668776	CT	R
BACidnRAABBAAAPEI92	NifH	16.434	0.0611256	CT	R
BACidnRAABBAAAPEI92	NorB	0.491504	0.00182813	CT	R
BACidnRAABBAAAPEI92	NrfA	107.679	0.400508	CT	R
BACidnRAABBAAAPEI92	NuoF	88.392	0.32877	CT	R
BACidnRAABBAAAPEI92	RdhA	0.492646	0.00183237	CT	R
BACidnRAABBAAAPEI92	SdhA-FrdA	249.847	0.929295	CT	R
BACidnRAABBAAAPEI92	SoxB	12.3055	0.0457697	CT	R
BACidnRAABBAAAPEI92	Sqr	7.66375	0.028505	CT	R
BACidnRAABBAAAPEI92	YgfK	56.366	0.209651	CT	R
BACidnRAABEAAAPEI102	ArsC	250.392	1.21514	CT	T
BACidnRAABEAAAPEI102	AsrA	0.898714	0.00436141	CT	T
BACidnRAABEAAAPEI102	AtpA	234.447	1.13776	CT	T
BACidnRAABEAAAPEI102	CooS	0.398334	0.0019331	CT	T
BACidnRAABEAAAPEI102	CoxA	72.2012	0.350389	CT	T
BACidnRAABEAAAPEI102	CoxL	0.839219	0.00407268	CT	T
BACidnRAABEAAAPEI102	CydA	335.494	1.62814	CT	T
BACidnRAABEAAAPEI102	CyoA	89.7043	0.43533	CT	T
BACidnRAABEAAAPEI102	FCC	2.10447	0.0102129	CT	T
BACidnRAABEAAAPEI102	FdhA	179.717	0.872158	CT	T
BACidnRAABEAAAPEI102	FeFe	149.41	0.725078	CT	T
BACidnRAABEAAAPEI102	HbsC	0.117837	0.000571857	CT	T
BACidnRAABEAAAPEI102	HzsA	0.0345157	0.000167503	CT	T
BACidnRAABEAAAPEI102	Mcr	0.431828	0.00209564	CT	T
BACidnRAABEAAAPEI102	NapA	78.4502	0.380715	CT	T
BACidnRAABEAAAPEI102	NarG	140.567	0.682165	CT	T
BACidnRAABEAAAPEI102	NiFe	278.309	1.35062	CT	T
BACidnRAABEAAAPEI102	NifH	30.2581	0.146841	CT	T
BACidnRAABEAAAPEI102	NorB	0.775467	0.0037633	CT	T
BACidnRAABEAAAPEI102	NrfA	153.406	0.744474	CT	T
BACidnRAABEAAAPEI102	NuoF	106.72	0.517907	CT	T
BACidnRAABEAAAPEI102	RdhA	0.224248	0.00108826	CT	T
BACidnRAABEAAAPEI102	SdhA-FrdA	375.749	1.82349	CT	T
BACidnRAABEAAAPEI102	SoxB	15.0845	0.0732041	CT	T
BACidnRAABEAAAPEI102	Sqr	0.974293	0.00472819	CT	T
BACidnRAABEAAAPEI102	YgfK	82.0176	0.398027	CT	T
BACidnRBAAAAAAPEI107	AcsB	0.363468	0.00222172	CT	C
BACidnRBAAAAAAPEI107	ArsC	118.349	0.723415	CT	C
BACidnRBAAAAAAPEI107	AsrA	2.66659	0.0162997	CT	C
BACidnRBAAAAAAPEI107	AtpA	159.301	0.973737	CT	C
BACidnRBAAAAAAPEI107	CooS	0.489034	0.00298925	CT	C
BACidnRBAAAAAAPEI107	CoxA	1.09783	0.00671055	CT	C
BACidnRBAAAAAAPEI107	CoxL	0.0635828	0.000388654	CT	C
BACidnRBAAAAAAPEI107	CydA	136.557	0.834716	CT	C
BACidnRBAAAAAAPEI107	CyoA	1.67832	0.0102588	CT	C
BACidnRBAAAAAAPEI107	DsrA	0.195374	0.00119424	CT	C
BACidnRBAAAAAAPEI107	FCC	2.6586	0.0162509	CT	C
BACidnRBAAAAAAPEI107	FdhA	29.5828	0.180827	CT	C
BACidnRBAAAAAAPEI107	FeFe	252.887	1.54579	CT	C
BACidnRBAAAAAAPEI107	HbsC	0.426014	0.00260404	CT	C
BACidnRBAAAAAAPEI107	HzsA	0.185468	0.00113368	CT	C
BACidnRBAAAAAAPEI107	Mcr	0.539986	0.0033007	CT	C
BACidnRBAAAAAAPEI107	NapA	1.46611	0.0089617	CT	C
BACidnRBAAAAAAPEI107	NarG	2.19607	0.0134236	CT	C
BACidnRBAAAAAAPEI107	NiFe	12.9842	0.0793667	CT	C
BACidnRBAAAAAAPEI107	NifH	60.4117	0.36927	CT	C
BACidnRBAAAAAAPEI107	NorB	1.40319	0.00857708	CT	C
BACidnRBAAAAAAPEI107	NrfA	125.153	0.765008	CT	C
BACidnRBAAAAAAPEI107	NuoF	108.954	0.665991	CT	C
BACidnRBAAAAAAPEI107	RdhA	0.583241	0.0035651	CT	C
BACidnRBAAAAAAPEI107	SdhA-FrdA	266.626	1.62977	CT	C
BACidnRBAAAAAAPEI107	SoxB	6.7432	0.0412183	CT	C
BACidnRBAAAAAAPEI107	Sqr	0.34216	0.00209148	CT	C
BACidnRBAAAAAAPEI107	YgfK	2.73721	0.0167314	CT	C
BACidnRBAABAAAPEI108	AcsB	0.448136	0.00220653	CT	T
BACidnRBAABAAAPEI108	ArsC	175.169	0.862494	CT	T
BACidnRBAABAAAPEI108	AsrA	0.33757	0.00166212	CT	T
BACidnRBAABAAAPEI108	AtpA	193.822	0.954337	CT	T
BACidnRBAABAAAPEI108	CooS	0.490309	0.00241418	CT	T
BACidnRBAABAAAPEI108	CoxA	14.904	0.0733841	CT	T
BACidnRBAABAAAPEI108	CoxL	0.17961	0.000884362	CT	T
BACidnRBAABAAAPEI108	CydA	206.946	1.01896	CT	T
BACidnRBAABAAAPEI108	CyoA	19.706	0.097028	CT	T
BACidnRBAABAAAPEI108	FCC	1.19635	0.00589057	CT	T
BACidnRBAABAAAPEI108	FdhA	58.7327	0.289187	CT	T
BACidnRBAABAAAPEI108	FeFe	257.168	1.26624	CT	T
BACidnRBAABAAAPEI108	HbsC	0.183706	0.000904528	CT	T
BACidnRBAABAAAPEI108	HzsA	0.326422	0.00160723	CT	T
BACidnRBAABAAAPEI108	Mcr	1.13349	0.00558104	CT	T
BACidnRBAABAAAPEI108	NapA	17.6734	0.08702	CT	T
BACidnRBAABAAAPEI108	NarG	26.3921	0.129949	CT	T
BACidnRBAABAAAPEI108	NiFe	66.7128	0.328479	CT	T
BACidnRBAABAAAPEI108	NifH	38.5791	0.189955	CT	T
BACidnRBAABAAAPEI108	NorB	0.240711	0.00118521	CT	T
BACidnRBAABAAAPEI108	NrfA	182.619	0.899175	CT	T
BACidnRBAABAAAPEI108	NuoF	79.3851	0.390875	CT	T
BACidnRBAABAAAPEI108	PsaA	0.0385371	0.000189748	CT	T
BACidnRBAABAAAPEI108	RdhA	3.10099	0.0152686	CT	T
BACidnRBAABAAAPEI108	SdhA-FrdA	330.408	1.62686	CT	T
BACidnRBAABAAAPEI108	SoxB	3.68413	0.0181398	CT	T
BACidnRBAABAAAPEI108	Sqr	0.82218	0.00404824	CT	T
BACidnRBAABAAAPEI108	YgfK	19.601	0.096511	CT	T
BACidnRBAACAAAPEI128	AcsB	0.156282	0.00104465	CT	C
BACidnRBAACAAAPEI128	ArsC	157.657	1.05384	CT	C
BACidnRBAACAAAPEI128	AsrA	0.109873	0.000734431	CT	C
BACidnRBAACAAAPEI128	AtpA	162.678	1.0874	CT	C
BACidnRBAACAAAPEI128	CcoN	0.138267	0.000924228	CT	C
BACidnRBAACAAAPEI128	CooS	0.466097	0.00311556	CT	C
BACidnRBAACAAAPEI128	CoxA	0.285122	0.00190586	CT	C
BACidnRBAACAAAPEI128	CydA	136.365	0.91151	CT	C
BACidnRBAACAAAPEI128	CyoA	0.414988	0.00277393	CT	C
BACidnRBAACAAAPEI128	FCC	2.90757	0.0194352	CT	C
BACidnRBAACAAAPEI128	FdhA	29.0457	0.194152	CT	C
BACidnRBAACAAAPEI128	FeFe	278.232	1.85981	CT	C
BACidnRBAACAAAPEI128	HbsC	0.235142	0.00157178	CT	C
BACidnRBAACAAAPEI128	HzsA	0.143275	0.000957705	CT	C
BACidnRBAACAAAPEI128	Mcr	0.271699	0.00181613	CT	C
BACidnRBAACAAAPEI128	NapA	0.316466	0.00211537	CT	C
BACidnRBAACAAAPEI128	NarG	0.561815	0.00375538	CT	C
BACidnRBAACAAAPEI128	NiFe	9.00992	0.0602256	CT	C
BACidnRBAACAAAPEI128	NifH	46.725	0.312327	CT	C
BACidnRBAACAAAPEI128	NorB	0.749516	0.00501004	CT	C
BACidnRBAACAAAPEI128	NrfA	161.171	1.07733	CT	C
BACidnRBAACAAAPEI128	NuoF	107.605	0.719271	CT	C
BACidnRBAACAAAPEI128	SdhA-FrdA	257.23	1.71942	CT	C
BACidnRBAACAAAPEI128	SoxB	7.58202	0.050681	CT	C
BACidnRBAACAAAPEI128	Sqr	1.85798	0.0124194	CT	C
BACidnRBAACAAAPEI128	YgfK	3.54261	0.0236801	CT	C
BACidnRBAADAAAPEI141	AcsB	0.0756023	0.000499516	CT	R
BACidnRBAADAAAPEI141	ArsC	149.531	0.987971	CT	R
BACidnRBAADAAAPEI141	AsrA	0.317682	0.00209898	CT	R
BACidnRBAADAAAPEI141	AtpA	165.796	1.09544	CT	R
BACidnRBAADAAAPEI141	CcoN	0.0501892	0.000331608	CT	R
BACidnRBAADAAAPEI141	CooS	0.412888	0.00272801	CT	R
BACidnRBAADAAAPEI141	CoxA	0.17058	0.00112705	CT	R
BACidnRBAADAAAPEI141	CoxL	0.0340114	0.000224719	CT	R
BACidnRBAADAAAPEI141	CydA	140.959	0.931334	CT	R
BACidnRBAADAAAPEI141	CyoA	0.207421	0.00137046	CT	R
BACidnRBAADAAAPEI141	FCC	4.21684	0.0278613	CT	R
BACidnRBAADAAAPEI141	FdhA	31.9477	0.211084	CT	R
BACidnRBAADAAAPEI141	FeFe	280.302	1.852	CT	R
BACidnRBAADAAAPEI141	HbsC	0.0569024	0.000375963	CT	R
BACidnRBAADAAAPEI141	HzsA	0.205355	0.00135681	CT	R
BACidnRBAADAAAPEI141	Mcr	0.109607	0.000724193	CT	R
BACidnRBAADAAAPEI141	NapA	0.255901	0.00169078	CT	R
BACidnRBAADAAAPEI141	NarG	0.727574	0.00480719	CT	R
BACidnRBAADAAAPEI141	NiFe	10.2449	0.0676898	CT	R
BACidnRBAADAAAPEI141	NifH	48.7383	0.322022	CT	R
BACidnRBAADAAAPEI141	NorB	0.347718	0.00229742	CT	R
BACidnRBAADAAAPEI141	NrfA	154.785	1.02269	CT	R
BACidnRBAADAAAPEI141	NuoF	123.336	0.814897	CT	R
BACidnRBAADAAAPEI141	RdhA	0.16243	0.0010732	CT	R
BACidnRBAADAAAPEI141	SdhA-FrdA	256.137	1.69233	CT	R
BACidnRBAADAAAPEI141	SoxB	6.40972	0.04235	CT	R
BACidnRBAADAAAPEI141	Sqr	0.998286	0.00659583	CT	R
BACidnRBAADAAAPEI141	YgfK	2.99187	0.0197678	CT	R
BACidnRBAAEAAAPEI171	AcsB	0.0743007	0.000465721	CT	T
BACidnRBAAEAAAPEI171	ArsC	111.334	0.697848	CT	T
BACidnRBAAEAAAPEI171	AsrA	1.15122	0.00721589	CT	T
BACidnRBAAEAAAPEI171	AtpA	161.08	1.00966	CT	T
BACidnRBAAEAAAPEI171	CooS	0.0836326	0.000524214	CT	T
BACidnRBAAEAAAPEI171	CoxA	0.36668	0.00229837	CT	T
BACidnRBAAEAAAPEI171	CoxL	0.0981433	0.000615167	CT	T
BACidnRBAAEAAAPEI171	CydA	129.525	0.81187	CT	T
BACidnRBAAEAAAPEI171	CyoA	1.19461	0.00748785	CT	T
BACidnRBAAEAAAPEI171	FCC	1.37058	0.00859086	CT	T
BACidnRBAAEAAAPEI171	FdhA	22.9546	0.14388	CT	T
BACidnRBAAEAAAPEI171	FeFe	239.373	1.5004	CT	T
BACidnRBAAEAAAPEI171	HbsC	0.334944	0.00209945	CT	T
BACidnRBAAEAAAPEI171	HzsA	0.370354	0.0023214	CT	T
BACidnRBAAEAAAPEI171	Mcr	0.409012	0.00256371	CT	T
BACidnRBAAEAAAPEI171	NapA	0.64602	0.00404929	CT	T
BACidnRBAAEAAAPEI171	NarG	1.05847	0.00663454	CT	T
BACidnRBAAEAAAPEI171	NiFe	11.5994	0.0727058	CT	T
BACidnRBAAEAAAPEI171	NifH	65.5763	0.411036	CT	T
BACidnRBAAEAAAPEI171	NorB	1.68886	0.0105859	CT	T
BACidnRBAAEAAAPEI171	NrfA	129.47	0.811525	CT	T
BACidnRBAAEAAAPEI171	NuoF	64.9209	0.406928	CT	T
BACidnRBAAEAAAPEI171	RdhA	0.69077	0.00432978	CT	T
BACidnRBAAEAAAPEI171	SdhA-FrdA	268.055	1.68018	CT	T
BACidnRBAAEAAAPEI171	SoxB	5.32621	0.033385	CT	T
BACidnRBAAEAAAPEI171	Sqr	0.256313	0.00160658	CT	T
BACidnRBAAEAAAPEI171	YgfK	1.84716	0.0115781	CT	T
BACidnRBAAHAAAPEI17	AcsB	0.207646	0.00132231	CT	R
BACidnRBAAHAAAPEI17	ArsC	130.072	0.828312	CT	R
BACidnRBAAHAAAPEI17	AsrA	1.11617	0.00710788	CT	R
BACidnRBAAHAAAPEI17	AtpA	158.965	1.01231	CT	R
BACidnRBAAHAAAPEI17	CooS	0.280886	0.00178871	CT	R
BACidnRBAAHAAAPEI17	CoxA	0.603901	0.0038457	CT	R
BACidnRBAAHAAAPEI17	CoxL	0.073721	0.000469463	CT	R
BACidnRBAAHAAAPEI17	CydA	131.331	0.836331	CT	R
BACidnRBAAHAAAPEI17	CyoA	0.855922	0.00545059	CT	R
BACidnRBAAHAAAPEI17	DsrA	0.0674349	0.000429432	CT	R
BACidnRBAAHAAAPEI17	FCC	3.34954	0.0213302	CT	R
BACidnRBAAHAAAPEI17	FdhA	29.3081	0.186637	CT	R
BACidnRBAAHAAAPEI17	Fe	0.0874453	0.00055686	CT	R
BACidnRBAAHAAAPEI17	FeFe	252.015	1.60486	CT	R
BACidnRBAAHAAAPEI17	HbsC	0.56297	0.00358505	CT	R
BACidnRBAAHAAAPEI17	HzsA	0.225798	0.0014379	CT	R
BACidnRBAAHAAAPEI17	Mcr	0.675785	0.00430346	CT	R
BACidnRBAAHAAAPEI17	McrA	0.0535801	0.000341203	CT	R
BACidnRBAAHAAAPEI17	NapA	0.796399	0.00507155	CT	R
BACidnRBAAHAAAPEI17	NarG	1.561	0.00994058	CT	R
BACidnRBAAHAAAPEI17	NiFe	10.524	0.0670177	CT	R
BACidnRBAAHAAAPEI17	NifH	68.0728	0.433494	CT	R
BACidnRBAAHAAAPEI17	NorB	0.911717	0.0058059	CT	R
BACidnRBAAHAAAPEI17	NrfA	139.056	0.885522	CT	R
BACidnRBAAHAAAPEI17	NuoF	104.912	0.668091	CT	R
BACidnRBAAHAAAPEI17	RdhA	0.714401	0.00454938	CT	R
BACidnRBAAHAAAPEI17	SdhA-FrdA	254.059	1.61787	CT	R
BACidnRBAAHAAAPEI17	SoxB	6.76547	0.0430832	CT	R
BACidnRBAAHAAAPEI17	Sqr	0.342475	0.00218091	CT	R
BACidnRBAAHAAAPEI17	YgfK	1.82694	0.0116341	CT	R
BACidnRBAAIAAAPEI18	AcsB	2.70849	0.0115536	CT	R
BACidnRBAAIAAAPEI18	ArsC	94.2498	0.402042	CT	R
BACidnRBAAIAAAPEI18	AsrA	1.00577	0.00429032	CT	R
BACidnRBAAIAAAPEI18	AtpA	281.854	1.2023	CT	R
BACidnRBAAIAAAPEI18	CooS	1.96501	0.00838214	CT	R
BACidnRBAAIAAAPEI18	CoxA	2.42896	0.0103612	CT	R
BACidnRBAAIAAAPEI18	CoxL	0.234131	0.000998731	CT	R
BACidnRBAAIAAAPEI18	CydA	182.729	0.779466	CT	R
BACidnRBAAIAAAPEI18	CyoA	2.98347	0.0127266	CT	R
BACidnRBAAIAAAPEI18	DsrA	0.273078	0.00116487	CT	R
BACidnRBAAIAAAPEI18	FCC	1.58405	0.00675707	CT	R
BACidnRBAAIAAAPEI18	FdhA	38.2987	0.163371	CT	R
BACidnRBAAIAAAPEI18	Fe	0.0918365	0.000391747	CT	R
BACidnRBAAIAAAPEI18	FeFe	316.674	1.35084	CT	R
BACidnRBAAIAAAPEI18	HbsC	0.131139	0.000559401	CT	R
BACidnRBAAIAAAPEI18	HzsA	0.0384936	0.000164202	CT	R
BACidnRBAAIAAAPEI18	Mcr	0.960488	0.00409716	CT	R
BACidnRBAAIAAAPEI18	NapA	3.13202	0.0133603	CT	R
BACidnRBAAIAAAPEI18	NarG	4.10854	0.0175258	CT	R
BACidnRBAAIAAAPEI18	NiFe	25.0546	0.106876	CT	R
BACidnRBAAIAAAPEI18	NifH	72.3479	0.308615	CT	R
BACidnRBAAIAAAPEI18	NorB	0.21621	0.000922287	CT	R
BACidnRBAAIAAAPEI18	NrfA	79.0667	0.337275	CT	R
BACidnRBAAIAAAPEI18	NuoF	70.1752	0.299346	CT	R
BACidnRBAAIAAAPEI18	RdhA	1.48214	0.00632236	CT	R
BACidnRBAAIAAAPEI18	SdhA-FrdA	286.178	1.22075	CT	R
BACidnRBAAIAAAPEI18	SoxB	2.56399	0.0109372	CT	R
BACidnRBAAIAAAPEI18	Sqr	9.90472	0.0422506	CT	R
BACidnRBAAIAAAPEI18	YgfK	6.432	0.027437	CT	R
BACidnRBAAJAAAPEI24	AcsB	1.79586	0.00720428	CT	C
BACidnRBAAJAAAPEI24	ArsC	123.669	0.496112	CT	C
BACidnRBAAJAAAPEI24	AsrA	0.681628	0.00273443	CT	C
BACidnRBAAJAAAPEI24	AtpA	360.106	1.44461	CT	C
BACidnRBAAJAAAPEI24	CooS	1.52706	0.00612596	CT	C
BACidnRBAAJAAAPEI24	CoxA	1.84412	0.0073979	CT	C
BACidnRBAAJAAAPEI24	CoxL	0.254187	0.0010197	CT	C
BACidnRBAAJAAAPEI24	CydA	149.108	0.598164	CT	C
BACidnRBAAJAAAPEI24	CyoA	1.90519	0.00764288	CT	C
BACidnRBAAJAAAPEI24	DsrA	0.42419	0.00170168	CT	C
BACidnRBAAJAAAPEI24	FCC	1.06052	0.0042544	CT	C
BACidnRBAAJAAAPEI24	FdhA	48.0494	0.192756	CT	C
BACidnRBAAJAAAPEI24	Fe	0.151243	0.000606729	CT	C
BACidnRBAAJAAAPEI24	FeFe	417.343	1.67422	CT	C
BACidnRBAAJAAAPEI24	HbsC	0.161864	0.000649337	CT	C
BACidnRBAAJAAAPEI24	HzsA	0.158485	0.000635782	CT	C
BACidnRBAAJAAAPEI24	Mcr	1.06317	0.00426503	CT	C
BACidnRBAAJAAAPEI24	NapA	2.17689	0.00873283	CT	C
BACidnRBAAJAAAPEI24	NarG	4.7151	0.0189151	CT	C
BACidnRBAAJAAAPEI24	NiFe	22.5108	0.0903046	CT	C
BACidnRBAAJAAAPEI24	NifH	112.674	0.452003	CT	C
BACidnRBAAJAAAPEI24	NirK	0.101938	0.000408935	CT	C
BACidnRBAAJAAAPEI24	NorB	0.442783	0.00177627	CT	C
BACidnRBAAJAAAPEI24	NosZ	0.0294959	0.000118326	CT	C
BACidnRBAAJAAAPEI24	NrfA	53.4757	0.214524	CT	C
BACidnRBAAJAAAPEI24	NuoF	113.689	0.456076	CT	C
BACidnRBAAJAAAPEI24	RdhA	0.67531	0.00270908	CT	C
BACidnRBAAJAAAPEI24	SdhA-FrdA	238.161	0.955411	CT	C
BACidnRBAAJAAAPEI24	SoxB	1.83339	0.00735484	CT	C
BACidnRBAAJAAAPEI24	Sqr	10.4132	0.0417735	CT	C
BACidnRBAAJAAAPEI24	YgfK	6.67047	0.0267593	CT	C
BACidnRBABBAAAPEI92	AcsB	0.256887	0.00122206	CT	R
BACidnRBABBAAAPEI92	ArsC	420.092	1.99846	CT	R
BACidnRBABBAAAPEI92	AsrA	0.606867	0.00288698	CT	R
BACidnRBABBAAAPEI92	AtpA	260.918	1.24124	CT	R
BACidnRBABBAAAPEI92	CooS	0.497768	0.00236798	CT	R
BACidnRBABBAAAPEI92	CoxA	148.701	0.707398	CT	R
BACidnRBABBAAAPEI92	CoxL	0.78733	0.00374548	CT	R
BACidnRBABBAAAPEI92	CydA	598.211	2.8458	CT	R
BACidnRBABBAAAPEI92	CyoA	197.974	0.941801	CT	R
BACidnRBABBAAAPEI92	FCC	0.177944	0.000846514	CT	R
BACidnRBABBAAAPEI92	FdhA	330.409	1.57182	CT	R
BACidnRBABBAAAPEI92	FeFe	14.5579	0.0692547	CT	R
BACidnRBABBAAAPEI92	HbsC	0.165659	0.000788069	CT	R
BACidnRBABBAAAPEI92	HzsA	0.329974	0.00156975	CT	R
BACidnRBABBAAAPEI92	Mcr	0.868173	0.00413006	CT	R
BACidnRBABBAAAPEI92	NapA	183.125	0.871161	CT	R
BACidnRBABBAAAPEI92	NarG	326.582	1.55361	CT	R
BACidnRBABBAAAPEI92	NiFe	791.064	3.76324	CT	R
BACidnRBABBAAAPEI92	NifH	2.0106	0.0095648	CT	R
BACidnRBABBAAAPEI92	NorB	0.129782	0.000617399	CT	R
BACidnRBABBAAAPEI92	NrfA	202.141	0.961624	CT	R
BACidnRBABBAAAPEI92	NuoF	92.2984	0.439081	CT	R
BACidnRBABBAAAPEI92	SdhA-FrdA	465.168	2.21289	CT	R
BACidnRBABBAAAPEI92	SoxB	7.47429	0.0355566	CT	R
BACidnRBABBAAAPEI92	Sqr	0.113947	0.000542068	CT	R
BACidnRBABBAAAPEI92	YgfK	183.072	0.870907	CT	R
SP2007010385	ArsC	58.3314	0.393029	CT	C
SP2007010385	AsrA	0.0155708	0.000104914	CT	C
SP2007010385	AtpA	167.024	1.12539	CT	C
SP2007010385	CcoN	0.0538071	0.000362545	CT	C
SP2007010385	CoxA	0.558978	0.00376632	CT	C
SP2007010385	CoxL	0.0335469	0.000226035	CT	C
SP2007010385	CydA	129.462	0.872294	CT	C
SP2007010385	CyoA	0.84867	0.00571822	CT	C
SP2007010385	FCC	0.0381705	0.000257187	CT	C
SP2007010385	FdhA	17.9609	0.121018	CT	C
SP2007010385	FeFe	224.437	1.51223	CT	C
SP2007010385	HbsC	0.272478	0.00183592	CT	C
SP2007010385	HzsA	0.239423	0.0016132	CT	C
SP2007010385	Mcr	0.157412	0.00106062	CT	C
SP2007010385	NapA	1.08588	0.00731652	CT	C
SP2007010385	NarG	1.59376	0.0107385	CT	C
SP2007010385	NiFe	33.3885	0.224967	CT	C
SP2007010385	NifH	9.44609	0.0636465	CT	C
SP2007010385	NirK	0.00573485	3.86406e-05	CT	C
SP2007010385	NirS	0.00949707	6.399e-05	CT	C
SP2007010385	NorB	0.532461	0.00358765	CT	C
SP2007010385	NosZ	0.00830441	5.5954e-05	CT	C
SP2007010385	NrfA	103.737	0.698966	CT	C
SP2007010385	NuoF	102.628	0.691493	CT	C
SP2007010385	RdhA	0.264842	0.00178447	CT	C
SP2007010385	SdhA-FrdA	233.763	1.57506	CT	C
SP2007010385	SoxB	2.19363	0.0147804	CT	C
SP2007010385	Sqr	21.2716	0.143325	CT	C
SP2007010385	YgfK	1.82246	0.0122795	CT	C
SP2007010386	ArsC	55.4418	0.365767	CT	R
SP2007010386	AtpA	152.392	1.00538	CT	R
SP2007010386	CoxA	1.52521	0.0100623	CT	R
SP2007010386	CoxL	0.0207564	0.000136937	CT	R
SP2007010386	CydA	137.053	0.904181	CT	R
SP2007010386	CyoA	2.32641	0.0153481	CT	R
SP2007010386	FCC	0.0515615	0.000340168	CT	R
SP2007010386	FdhA	15.7971	0.104219	CT	R
SP2007010386	FeFe	219.439	1.44771	CT	R
SP2007010386	HbsC	0.358406	0.00236452	CT	R
SP2007010386	HzsA	0.230426	0.00152019	CT	R
SP2007010386	Mcr	0.187148	0.00123467	CT	R
SP2007010386	McrA	0.0099072	6.53609e-05	CT	R
SP2007010386	NapA	2.12095	0.0139926	CT	R
SP2007010386	NarG	3.93675	0.025972	CT	R
SP2007010386	NiFe	35.4485	0.233865	CT	R
SP2007010386	NifH	8.64031	0.0570029	CT	R
SP2007010386	NorB	0.381358	0.00251594	CT	R
SP2007010386	NrfA	102.273	0.674726	CT	R
SP2007010386	NuoF	84.9691	0.560568	CT	R
SP2007010386	RdhA	0.543894	0.00358824	CT	R
SP2007010386	SdhA-FrdA	249.012	1.64281	CT	R
SP2007010386	SoxB	2.17398	0.0143425	CT	R
SP2007010386	Sqr	17.054	0.112511	CT	R
SP2007010386	YgfK	3.13585	0.0206882	CT	R
SP2007010387	AcsB	0.0230884	0.000144251	CT	T
SP2007010387	ArsC	39.4459	0.246448	CT	T
SP2007010387	AsrA	0.0791986	0.000494813	CT	T
SP2007010387	AtpA	189.57	1.18439	CT	T
SP2007010387	CcoN	0.0102039	6.37512e-05	CT	T
SP2007010387	CooS	0.025947	0.00016211	CT	T
SP2007010387	CoxA	0.0275864	0.000172353	CT	T
SP2007010387	CoxL	0.041245	0.000257689	CT	T
SP2007010387	CydA	149.431	0.933605	CT	T
SP2007010387	FCC	0.0645728	0.000403434	CT	T
SP2007010387	FdhA	13.1999	0.0824699	CT	T
SP2007010387	FeFe	224.7	1.40387	CT	T
SP2007010387	HbsC	0.404048	0.00252439	CT	T
SP2007010387	HzsA	0.439774	0.0027476	CT	T
SP2007010387	Mcr	0.0933517	0.000583238	CT	T
SP2007010387	NapA	0.185461	0.00115871	CT	T
SP2007010387	NarG	0.0112004	6.9977e-05	CT	T
SP2007010387	NiFe	27.1099	0.169376	CT	T
SP2007010387	NifH	14.2705	0.0891583	CT	T
SP2007010387	NorB	0.690624	0.00431485	CT	T
SP2007010387	NrfA	60.8438	0.380137	CT	T
SP2007010387	NuoF	60.838	0.380101	CT	T
SP2007010387	RdhA	0.317618	0.0019844	CT	T
SP2007010387	SdhA-FrdA	228.316	1.42646	CT	T
SP2007010387	SoxB	1.9986	0.0124867	CT	T
SP2007010387	Sqr	16.6521	0.104038	CT	T
SP2007010387	YgfK	1.72838	0.0107985	CT	T
SP2007010388	AcsB	8.00256	0.0582393	CT	C
SP2007010388	ArsC	43.5985	0.317292	CT	C
SP2007010388	AsrA	0.511505	0.00372252	CT	C
SP2007010388	AtpA	231.681	1.68608	CT	C
SP2007010388	CooS	10.6216	0.0772995	CT	C
SP2007010388	CoxA	0.139913	0.00101823	CT	C
SP2007010388	CoxL	0.760571	0.00553512	CT	C
SP2007010388	CydA	119.848	0.872208	CT	C
SP2007010388	CyoA	0.14597	0.00106231	CT	C
SP2007010388	DsrA	0.0759193	0.00055251	CT	C
SP2007010388	FCC	0.311901	0.00226989	CT	C
SP2007010388	FdhA	21.5308	0.156692	CT	C
SP2007010388	FeFe	250.348	1.82193	CT	C
SP2007010388	HbsC	0.243011	0.00176853	CT	C
SP2007010388	HzsA	0.407268	0.00296393	CT	C
SP2007010388	Mcr	0.241065	0.00175437	CT	C
SP2007010388	NapA	0.883334	0.00642854	CT	C
SP2007010388	NarG	0.223201	0.00162437	CT	C
SP2007010388	NiFe	25.2206	0.183545	CT	C
SP2007010388	NifH	28.5923	0.208083	CT	C
SP2007010388	NorB	0.703326	0.00511851	CT	C
SP2007010388	NrfA	46.5039	0.338437	CT	C
SP2007010388	NuoF	79.0044	0.574962	CT	C
SP2007010388	RbcL	0.0267875	0.000194948	CT	C
SP2007010388	RdhA	0.0520632	0.000378895	CT	C
SP2007010388	SdhA-FrdA	200.835	1.46159	CT	C
SP2007010388	SoxB	1.91214	0.0139158	CT	C
SP2007010388	Sqr	6.88404	0.0500992	CT	C
SP2007010388	YgfK	15.4193	0.112216	CT	C
SP2007010389	AcsB	3.57892	0.0244142	CT	R
SP2007010389	ArsC	43.3382	0.295639	CT	R
SP2007010389	AsrA	0.080074	0.000546238	CT	R
SP2007010389	AtpA	257.202	1.75455	CT	R
SP2007010389	CooS	3.84779	0.0262483	CT	R
SP2007010389	CoxA	0.0181705	0.000123953	CT	R
SP2007010389	CoxL	0.232613	0.00158681	CT	R
SP2007010389	CydA	122.643	0.836629	CT	R
SP2007010389	DsrA	0.0128528	8.76775e-05	CT	R
SP2007010389	FCC	0.444927	0.00303514	CT	R
SP2007010389	FdhA	19.7924	0.135017	CT	R
SP2007010389	FeFe	239.774	1.63566	CT	R
SP2007010389	HbsC	0.172321	0.00117552	CT	R
SP2007010389	HzsA	0.382951	0.00261236	CT	R
SP2007010389	Mcr	0.15943	0.00108758	CT	R
SP2007010389	NapA	0.534606	0.0036469	CT	R
SP2007010389	NarG	0.0242941	0.000165726	CT	R
SP2007010389	NiFe	28.6088	0.19516	CT	R
SP2007010389	NifH	24.7005	0.168499	CT	R
SP2007010389	NorB	0.855263	0.00583432	CT	R
SP2007010389	NrfA	48.9639	0.334015	CT	R
SP2007010389	NuoF	59.1382	0.403421	CT	R
SP2007010389	RbcL	0.0130696	8.91564e-05	CT	R
SP2007010389	RdhA	0.326364	0.00222634	CT	R
SP2007010389	SdhA-FrdA	203.329	1.38704	CT	R
SP2007010389	SoxB	1.1334	0.00773165	CT	R
SP2007010389	Sqr	5.86768	0.0400273	CT	R
SP2007010389	YgfK	5.06021	0.034519	CT	R
SP2007010390	AcsB	4.31782	0.0338139	CT	T
SP2007010390	ArsC	36.3044	0.284309	CT	T
SP2007010390	AsrA	0.68673	0.00537795	CT	T
SP2007010390	AtpA	199.858	1.56514	CT	T
SP2007010390	CooS	4.02843	0.0315477	CT	T
SP2007010390	CoxL	0.350624	0.00274582	CT	T
SP2007010390	CydA	129.445	1.01372	CT	T
SP2007010390	DsrA	0.0727678	0.000569863	CT	T
SP2007010390	FCC	0.438168	0.00343141	CT	T
SP2007010390	FdhA	17.6136	0.137937	CT	T
SP2007010390	FeFe	223.289	1.74864	CT	T
SP2007010390	HbsC	0.138442	0.00108417	CT	T
SP2007010390	HzsA	0.392682	0.00307519	CT	T
SP2007010390	Mcr	0.222578	0.00174306	CT	T
SP2007010390	NapA	0.208783	0.00163503	CT	T
SP2007010390	NarG	0.0381788	0.000298988	CT	T
SP2007010390	NiFe	26.812	0.209972	CT	T
SP2007010390	NifH	24.2951	0.190261	CT	T
SP2007010390	NorB	0.913641	0.00715496	CT	T
SP2007010390	NrfA	52.8962	0.414244	CT	T
SP2007010390	NuoF	70.4637	0.551819	CT	T
SP2007010390	RdhA	0.231179	0.00181042	CT	T
SP2007010390	SdhA-FrdA	220.291	1.72515	CT	T
SP2007010390	SoxB	1.40188	0.0109785	CT	T
SP2007010390	Sqr	6.89593	0.0540038	CT	T
SP2007010390	YgfK	5.95393	0.0466267	CT	T
SP2007010398	AcsB	0.795159	0.00565491	CT	C
SP2007010398	ArsC	15.9174	0.113199	CT	C
SP2007010398	AtpA	170.234	1.21065	CT	C
SP2007010398	CooS	2.98211	0.0212078	CT	C
SP2007010398	CoxA	0.919809	0.00654138	CT	C
SP2007010398	CoxL	0.18175	0.00129255	CT	C
SP2007010398	CydA	135.929	0.966679	CT	C
SP2007010398	CyoA	1.80056	0.012805	CT	C
SP2007010398	DsrA	0.0312781	0.000222439	CT	C
SP2007010398	FCC	0.0352137	0.000250428	CT	C
SP2007010398	FdhA	12.7471	0.0906529	CT	C
SP2007010398	FeFe	172.085	1.22381	CT	C
SP2007010398	HbsC	0.123634	0.000879246	CT	C
SP2007010398	HzsA	0.787009	0.00559695	CT	C
SP2007010398	Mcr	0.178165	0.00126705	CT	C
SP2007010398	NapA	1.50078	0.010673	CT	C
SP2007010398	NarG	2.3097	0.0164258	CT	C
SP2007010398	NiFe	29.9664	0.213111	CT	C
SP2007010398	NifH	12.0188	0.085474	CT	C
SP2007010398	NorB	1.44872	0.0103028	CT	C
SP2007010398	NrfA	18.9415	0.134705	CT	C
SP2007010398	NuoF	20.1229	0.143108	CT	C
SP2007010398	RdhA	0.14221	0.00101135	CT	C
SP2007010398	SdhA-FrdA	235.168	1.67244	CT	C
SP2007010398	SoxB	1.54621	0.0109962	CT	C
SP2007010398	YgfK	6.75154	0.0480147	CT	C
SP2007010399	AcsB	0.539996	0.00408057	CT	R
SP2007010399	ArsC	7.57563	0.0572465	CT	R
SP2007010399	AsrA	0.0329209	0.000248772	CT	R
SP2007010399	AtpA	164.332	1.2418	CT	R
SP2007010399	CcoN	0.0111985	8.46232e-05	CT	R
SP2007010399	CooS	2.04074	0.0154212	CT	R
SP2007010399	CoxA	0.177842	0.00134389	CT	R
SP2007010399	CoxL	0.123933	0.000936517	CT	R
SP2007010399	CydA	130.658	0.987341	CT	R
SP2007010399	CyoA	0.221182	0.0016714	CT	R
SP2007010399	DsrA	0.029023	0.000219317	CT	R
SP2007010399	FCC	0.0120637	9.11614e-05	CT	R
SP2007010399	FdhA	10.1699	0.0768506	CT	R
SP2007010399	FeFe	167.008	1.26203	CT	R
SP2007010399	HbsC	0.0693221	0.000523843	CT	R
SP2007010399	HzsA	0.598144	0.00451997	CT	R
SP2007010399	Mcr	0.0491345	0.000371293	CT	R
SP2007010399	NapA	0.369554	0.00279259	CT	R
SP2007010399	NarG	0.421825	0.00318759	CT	R
SP2007010399	NiFe	28.9905	0.219072	CT	R
SP2007010399	NifH	10.7374	0.0811385	CT	R
SP2007010399	NorB	1.46166	0.0110453	CT	R
SP2007010399	NrfA	9.96951	0.0753362	CT	R
SP2007010399	NuoF	14.7705	0.111615	CT	R
SP2007010399	RdhA	0.0469028	0.000354429	CT	R
SP2007010399	SdhA-FrdA	239.478	1.80966	CT	R
SP2007010399	SoxB	1.38682	0.0104797	CT	R
SP2007010399	Sqr	0.0127684	9.64862e-05	CT	R
SP2007010399	YgfK	4.01486	0.0303389	CT	R
SP2007010400	AcsB	2.77725	0.0206477	CT	T
SP2007010400	ArsC	15.4139	0.114596	CT	T
SP2007010400	AsrA	1.12007	0.00832722	CT	T
SP2007010400	AtpA	184.315	1.3703	CT	T
SP2007010400	CooS	5.77405	0.0429276	CT	T
SP2007010400	CoxA	0.397027	0.00295172	CT	T
SP2007010400	CoxL	0.281644	0.0020939	CT	T
SP2007010400	CydA	133.76	0.994448	CT	T
SP2007010400	CyoA	0.548202	0.00407565	CT	T
SP2007010400	DsrA	0.0804445	0.00059807	CT	T
SP2007010400	FCC	0.0377574	0.00028071	CT	T
SP2007010400	FdhA	14.3692	0.106829	CT	T
SP2007010400	FeFe	176.567	1.3127	CT	T
SP2007010400	HbsC	0.173548	0.00129026	CT	T
SP2007010400	HzsA	0.666769	0.00495714	CT	T
SP2007010400	Mcr	0.205687	0.0015292	CT	T
SP2007010400	NapA	1.29367	0.00961785	CT	T
SP2007010400	NarG	0.861482	0.00640475	CT	T
SP2007010400	NiFe	30.1353	0.224043	CT	T
SP2007010400	NifH	13.1639	0.0978681	CT	T
SP2007010400	NorB	1.4085	0.0104716	CT	T
SP2007010400	NrfA	15.3845	0.114377	CT	T
SP2007010400	NuoF	19.4658	0.14472	CT	T
SP2007010400	RdhA	0.171321	0.0012737	CT	T
SP2007010400	SdhA-FrdA	230.333	1.71242	CT	T
SP2007010400	SoxB	1.48299	0.0110254	CT	T
SP2007010400	Sqr	0.0140262	0.000104279	CT	T
SP2007010400	YgfK	7.09837	0.0527733	CT	T
SP2007010404	AcsB	0.378342	0.0026386	CT	C
SP2007010404	ArsC	72.9526	0.50878	CT	C
SP2007010404	AsrA	0.887555	0.00618991	CT	C
SP2007010404	AtpA	146.708	1.02316	CT	C
SP2007010404	CooS	0.950929	0.00663189	CT	C
SP2007010404	CoxA	0.648396	0.00452199	CT	C
SP2007010404	CoxL	0.17273	0.00120464	CT	C
SP2007010404	CydA	123.344	0.860212	CT	C
SP2007010404	CyoA	1.06074	0.00739773	CT	C
SP2007010404	FCC	0.103138	0.000719296	CT	C
SP2007010404	FdhA	13.7709	0.0960401	CT	C
SP2007010404	FeFe	206.552	1.44052	CT	C
SP2007010404	HbsC	0.731088	0.0050987	CT	C
SP2007010404	HzsA	0.0668568	0.000466267	CT	C
SP2007010404	Mcr	0.0538315	0.000375428	CT	C
SP2007010404	NapA	0.903704	0.00630254	CT	C
SP2007010404	NarG	1.60906	0.0112218	CT	C
SP2007010404	NiFe	25.8149	0.180036	CT	C
SP2007010404	NifH	13.6274	0.0950393	CT	C
SP2007010404	NorB	0.322519	0.00224929	CT	C
SP2007010404	NrfA	148.777	1.03759	CT	C
SP2007010404	NuoF	58.0366	0.404754	CT	C
SP2007010404	RdhA	0.165981	0.00115757	CT	C
SP2007010404	SdhA-FrdA	214.309	1.49462	CT	C
SP2007010404	SoxB	2.19965	0.0153406	CT	C
SP2007010404	Sqr	0.834272	0.00581831	CT	C
SP2007010404	YgfK	4.96027	0.0345935	CT	C
SP2007010405	AcsB	0.0612149	0.000430663	CT	R
SP2007010405	ArsC	66.5311	0.468064	CT	R
SP2007010405	AsrA	0.0473457	0.00033309	CT	R
SP2007010405	AtpA	133.604	0.939943	CT	R
SP2007010405	CooS	0.856849	0.00602816	CT	R
SP2007010405	CoxA	2.52197	0.0177427	CT	R
SP2007010405	CoxL	0.0687759	0.000483857	CT	R
SP2007010405	CydA	121.707	0.856239	CT	R
SP2007010405	CyoA	4.08686	0.0287522	CT	R
SP2007010405	FCC	0.140012	0.000985022	CT	R
SP2007010405	FdhA	14.527	0.102202	CT	R
SP2007010405	FeFe	186.829	1.31439	CT	R
SP2007010405	HbsC	0.759136	0.00534072	CT	R
SP2007010405	HzsA	0.112555	0.000791852	CT	R
SP2007010405	Mcr	0.0755876	0.000531779	CT	R
SP2007010405	NapA	3.04393	0.0214149	CT	R
SP2007010405	NarG	5.87169	0.0413089	CT	R
SP2007010405	NiFe	31.426	0.22109	CT	R
SP2007010405	NifH	11.2655	0.0792557	CT	R
SP2007010405	NorB	0.303415	0.00213461	CT	R
SP2007010405	NrfA	152.016	1.06947	CT	R
SP2007010405	NuoF	46.5927	0.327793	CT	R
SP2007010405	RdhA	0.263223	0.00185184	CT	R
SP2007010405	SdhA-FrdA	222.624	1.56622	CT	R
SP2007010405	SoxB	2.30628	0.0162253	CT	R
SP2007010405	Sqr	0.892764	0.00628084	CT	R
SP2007010405	YgfK	5.57801	0.0392428	CT	R
SP2007010406	AcsB	1.42871	0.0101167	CT	T
SP2007010406	ArsC	64.8378	0.459119	CT	T
SP2007010406	AsrA	0.190799	0.00135105	CT	T
SP2007010406	AtpA	140.793	0.996959	CT	T
SP2007010406	CooS	1.67987	0.0118952	CT	T
SP2007010406	CoxA	0.477036	0.00337791	CT	T
SP2007010406	CoxL	0.0689841	0.000488479	CT	T
SP2007010406	CydA	119.04	0.842929	CT	T
SP2007010406	CyoA	0.639416	0.00452772	CT	T
SP2007010406	FCC	0.102938	0.000728905	CT	T
SP2007010406	FdhA	13.554	0.095976	CT	T
SP2007010406	FeFe	199.823	1.41496	CT	T
SP2007010406	HbsC	0.727311	0.00515011	CT	T
SP2007010406	HzsA	0.0862823	0.000610968	CT	T
SP2007010406	Mcr	0.0535134	0.00037893	CT	T
SP2007010406	NapA	0.712478	0.00504508	CT	T
SP2007010406	NarG	1.30519	0.00924209	CT	T
SP2007010406	NiFe	25.4182	0.179987	CT	T
SP2007010406	NifH	10.8273	0.0766682	CT	T
SP2007010406	NorB	0.261033	0.00184838	CT	T
SP2007010406	NrfA	152.062	1.07676	CT	T
SP2007010406	NuoF	60.6578	0.42952	CT	T
SP2007010406	RdhA	0.374279	0.00265028	CT	T
SP2007010406	SdhA-FrdA	220.641	1.56237	CT	T
SP2007010406	SoxB	2.17018	0.0153671	CT	T
SP2007010406	Sqr	0.611169	0.0043277	CT	T
SP2007010406	YgfK	2.99091	0.0211787	CT	T
SP2007010415	AcsB	17.9731	0.0931474	CT	C
SP2007010415	ArsC	98.3466	0.509692	CT	C
SP2007010415	AsrA	3.73069	0.0193347	CT	C
SP2007010415	AtpA	368.568	1.91014	CT	C
SP2007010415	CcoN	0.0115567	5.9894e-05	CT	C
SP2007010415	CooS	27.8587	0.144381	CT	C
SP2007010415	CoxA	0.00886787	4.59587e-05	CT	C
SP2007010415	CoxL	2.02176	0.010478	CT	C
SP2007010415	CydA	78.3094	0.405847	CT	C
SP2007010415	DsrA	0.433607	0.00224721	CT	C
SP2007010415	FCC	0.45225	0.00234384	CT	C
SP2007010415	FdhA	42.1995	0.218703	CT	C
SP2007010415	FeFe	279.156	1.44676	CT	C
SP2007010415	HbsC	0.328894	0.00170453	CT	C
SP2007010415	HzsA	0.400514	0.00207571	CT	C
SP2007010415	Mcr	1.66672	0.00863797	CT	C
SP2007010415	NapA	0.162561	0.000842489	CT	C
SP2007010415	NarG	0.278712	0.00144446	CT	C
SP2007010415	NiFe	17.8877	0.0927049	CT	C
SP2007010415	NifH	59.6368	0.309074	CT	C
SP2007010415	NorB	0.505451	0.00261956	CT	C
SP2007010415	NrfA	29.3389	0.152052	CT	C
SP2007010415	NuoF	88.0557	0.456358	CT	C
SP2007010415	RbcL	0.0703713	0.000364707	CT	C
SP2007010415	RdhA	0.329477	0.00170755	CT	C
SP2007010415	SdhA-FrdA	139.817	0.724618	CT	C
SP2007010415	SoxB	2.915	0.0151073	CT	C
SP2007010415	Sqr	1.22993	0.00637427	CT	C
SP2007010415	YgfK	32.3199	0.167501	CT	C
SP2007010416	AcsB	9.97753	0.0544571	CT	R
SP2007010416	ArsC	51.8843	0.283183	CT	R
SP2007010416	AsrA	2.43153	0.0132712	CT	R
SP2007010416	AtpA	299.577	1.63508	CT	R
SP2007010416	CooS	16.3319	0.0891392	CT	R
SP2007010416	CoxA	0.0168194	9.17998e-05	CT	R
SP2007010416	CoxL	1.1438	0.00624284	CT	R
SP2007010416	CydA	117.025	0.63872	CT	R
SP2007010416	DsrA	0.548931	0.00299605	CT	R
SP2007010416	FCC	0.386856	0.00211145	CT	R
SP2007010416	FdhA	35.0087	0.191076	CT	R
SP2007010416	FeFe	293.913	1.60417	CT	R
SP2007010416	HbsC	0.728442	0.00397581	CT	R
SP2007010416	HzsA	0.412829	0.00225321	CT	R
SP2007010416	Mcr	0.628991	0.00343301	CT	R
SP2007010416	NapA	0.294614	0.00160799	CT	R
SP2007010416	NarG	0.311823	0.00170192	CT	R
SP2007010416	NiFe	22.0288	0.120233	CT	R
SP2007010416	NifH	51.3987	0.280533	CT	R
SP2007010416	NorB	0.604617	0.00329998	CT	R
SP2007010416	NosZ	0.0084097	4.58999e-05	CT	R
SP2007010416	NrfA	36.6729	0.20016	CT	R
SP2007010416	NuoF	72.2216	0.394183	CT	R
SP2007010416	RbcL	0.0544429	0.000297147	CT	R
SP2007010416	RdhA	0.341222	0.00186238	CT	R
SP2007010416	SdhA-FrdA	181.375	0.989941	CT	R
SP2007010416	SoxB	3.31104	0.0180716	CT	R
SP2007010416	Sqr	1.75946	0.0096031	CT	R
SP2007010416	YgfK	20.8396	0.113742	CT	R
SP2007010417	AcsB	21.4664	0.123812	CT	T
SP2007010417	ArsC	49.9408	0.288045	CT	T
SP2007010417	AsrA	9.26859	0.0534587	CT	T
SP2007010417	AtpA	328.043	1.89206	CT	T
SP2007010417	CooS	22.4807	0.129662	CT	T
SP2007010417	CoxL	1.31695	0.00759582	CT	T
SP2007010417	CydA	99.8817	0.57609	CT	T
SP2007010417	DsrA	0.395517	0.00228123	CT	T
SP2007010417	FCC	0.257014	0.00148239	CT	T
SP2007010417	FdhA	50.5303	0.291445	CT	T
SP2007010417	FeFe	301.261	1.73759	CT	T
SP2007010417	HbsC	0.354919	0.00204707	CT	T
SP2007010417	HzsA	0.517811	0.00298659	CT	T
SP2007010417	Mcr	0.551707	0.00318209	CT	T
SP2007010417	NapA	0.162309	0.000936151	CT	T
SP2007010417	NarG	0.306694	0.00176893	CT	T
SP2007010417	NiFe	25.4624	0.14686	CT	T
SP2007010417	NifH	59.1444	0.341128	CT	T
SP2007010417	NorB	0.843622	0.00486578	CT	T
SP2007010417	NrfA	20.6795	0.119274	CT	T
SP2007010417	NuoF	98.0493	0.565521	CT	T
SP2007010417	RbcL	0.0269736	0.000155576	CT	T
SP2007010417	RdhA	0.177425	0.00102334	CT	T
SP2007010417	SdhA-FrdA	192.9	1.11259	CT	T
SP2007010417	SoxB	2.78509	0.0160636	CT	T
SP2007010417	Sqr	3.40987	0.0196672	CT	T
SP2007010417	YgfK	23.0308	0.132835	CT	T
SP2007010418	AcsB	0.48632	0.00323674	CT	C
SP2007010418	ArsC	58.6109	0.390089	CT	C
SP2007010418	AsrA	0.032513	0.000216393	CT	C
SP2007010418	AtpA	205.318	1.36651	CT	C
SP2007010418	CcoN	0.0100663	6.69972e-05	CT	C
SP2007010418	CooS	0.661525	0.00440284	CT	C
SP2007010418	CoxA	0.0266674	0.000177487	CT	C
SP2007010418	CoxL	1.37165	0.00912915	CT	C
SP2007010418	CydA	123.015	0.818734	CT	C
SP2007010418	FCC	0.0390237	0.000259725	CT	C
SP2007010418	FdhA	21.6868	0.144338	CT	C
SP2007010418	FeFe	267.372	1.77952	CT	C
SP2007010418	HbsC	0.0231058	0.000153783	CT	C
SP2007010418	HzsA	0.217953	0.00145061	CT	C
SP2007010418	Mcr	0.233204	0.00155211	CT	C
SP2007010418	NapA	0.0388637	0.000258661	CT	C
SP2007010418	NarG	0.0402375	0.000267804	CT	C
SP2007010418	NiFe	23.3283	0.155263	CT	C
SP2007010418	NifH	23.3964	0.155717	CT	C
SP2007010418	NorB	0.546514	0.00363737	CT	C
SP2007010418	NrfA	92.992	0.618916	CT	C
SP2007010418	NuoF	128.774	0.857068	CT	C
SP2007010418	RdhA	0.0774394	0.000515405	CT	C
SP2007010418	SdhA-FrdA	203.953	1.35743	CT	C
SP2007010418	SoxB	4.48136	0.029826	CT	C
SP2007010418	Sqr	0.75616	0.00503269	CT	C
SP2007010418	YgfK	17.039	0.113405	CT	C
SP2007010419	AcsB	0.934865	0.00665001	CT	R
SP2007010419	ArsC	64.7138	0.460331	CT	R
SP2007010419	AsrA	0.179015	0.00127339	CT	R
SP2007010419	AtpA	184.481	1.31227	CT	R
SP2007010419	CooS	1.4445	0.0102752	CT	R
SP2007010419	CoxL	0.48116	0.00342265	CT	R
SP2007010419	CydA	130.463	0.928024	CT	R
SP2007010419	CyoA	0.0175417	0.00012478	CT	R
SP2007010419	FCC	0.0131877	9.38081e-05	CT	R
SP2007010419	FdhA	21.0179	0.149508	CT	R
SP2007010419	FeFe	262.684	1.86856	CT	R
SP2007010419	HbsC	0.0233149	0.000165846	CT	R
SP2007010419	HzsA	0.213053	0.00151551	CT	R
SP2007010419	Mcr	0.140279	0.000997852	CT	R
SP2007010419	NapA	0.0931468	0.000662584	CT	R
SP2007010419	NarG	0.0367177	0.000261185	CT	R
SP2007010419	NiFe	22.9103	0.162968	CT	R
SP2007010419	NifH	14.1825	0.100885	CT	R
SP2007010419	NorB	0.391536	0.00278513	CT	R
SP2007010419	NrfA	106.744	0.759303	CT	R
SP2007010419	NuoF	136.408	0.970318	CT	R
SP2007010419	RdhA	0.0111629	7.94053e-05	CT	R
SP2007010419	SdhA-FrdA	191.311	1.36086	CT	R
SP2007010419	SoxB	4.11945	0.029303	CT	R
SP2007010419	Sqr	0.595577	0.00423654	CT	R
SP2007010419	YgfK	5.96086	0.0424016	CT	R
SP2007010420	AcsB	0.413684	0.00285983	CT	T
SP2007010420	ArsC	48.5455	0.335599	CT	T
SP2007010420	AsrA	0.0156293	0.000108046	CT	T
SP2007010420	AtpA	175.397	1.21253	CT	T
SP2007010420	CooS	0.747473	0.00516734	CT	T
SP2007010420	CoxA	0.00870238	6.01602e-05	CT	T
SP2007010420	CoxL	0.364383	0.00251901	CT	T
SP2007010420	CydA	135.333	0.935568	CT	T
SP2007010420	FCC	0.0245388	0.000169639	CT	T
SP2007010420	FdhA	16.0777	0.111147	CT	T
SP2007010420	FeFe	232.64	1.60826	CT	T
SP2007010420	HbsC	0.0458986	0.000317301	CT	T
SP2007010420	HzsA	0.466779	0.00322688	CT	T
SP2007010420	Mcr	0.0846326	0.000585071	CT	T
SP2007010420	NapA	0.0242937	0.000167944	CT	T
SP2007010420	NarG	0.0132082	9.13091e-05	CT	T
SP2007010420	NiFe	24.3589	0.168395	CT	T
SP2007010420	NifH	12.4981	0.0864003	CT	T
SP2007010420	NorB	0.808792	0.00559124	CT	T
SP2007010420	NrfA	73.304	0.506756	CT	T
SP2007010420	NuoF	98.9178	0.683826	CT	T
SP2007010420	RdhA	0.0549393	0.000379799	CT	T
SP2007010420	SdhA-FrdA	226.034	1.56259	CT	T
SP2007010420	SoxB	2.96776	0.0205163	CT	T
SP2007010420	Sqr	0.4424	0.00305835	CT	T
SP2007010420	YgfK	5.34032	0.036918	CT	T
wHAXPI103525127	ArsC	65.1831	0.346302	CT	T
wHAXPI103525127	AsrA	4.52594	0.0240452	CT	T
wHAXPI103525127	AtpA	175.406	0.931888	CT	T
wHAXPI103525127	CooS	0.141707	0.000752854	CT	T
wHAXPI103525127	CoxA	5.54444	0.0294562	CT	T
wHAXPI103525127	CydA	162.071	0.861045	CT	T
wHAXPI103525127	CyoA	8.2483	0.0438212	CT	T
wHAXPI103525127	FCC	4.24102	0.0225315	CT	T
wHAXPI103525127	FdhA	42.8974	0.227903	CT	T
wHAXPI103525127	FeFe	252.916	1.34368	CT	T
wHAXPI103525127	HbsC	2.20082	0.0116924	CT	T
wHAXPI103525127	HzsA	2.1322	0.0113278	CT	T
wHAXPI103525127	Mcr	0.509221	0.00270537	CT	T
wHAXPI103525127	NapA	8.18662	0.0434935	CT	T
wHAXPI103525127	NarG	11.3717	0.0604152	CT	T
wHAXPI103525127	NiFe	31.2781	0.166173	CT	T
wHAXPI103525127	NifH	34.0657	0.180983	CT	T
wHAXPI103525127	NorB	1.86213	0.00989304	CT	T
wHAXPI103525127	NrfA	85.0354	0.451772	CT	T
wHAXPI103525127	NuoF	98.0959	0.521159	CT	T
wHAXPI103525127	RdhA	0.299159	0.00158936	CT	T
wHAXPI103525127	SdhA-FrdA	291.905	1.55082	CT	T
wHAXPI103525127	SoxB	6.63654	0.0352583	CT	T
wHAXPI103525127	Sqr	3.16323	0.0168054	CT	T
wHAXPI103525127	YgfK	7.93497	0.0421565	CT	T
wHAXPI10352723	AcsB	0.612918	0.00186127	CT	T
wHAXPI10352723	ArsC	344.021	1.0447	CT	T
wHAXPI10352723	AsrA	142.635	0.433145	CT	T
wHAXPI10352723	AtpA	702.926	2.1346	CT	T
wHAXPI10352723	CooS	169.653	0.515191	CT	T
wHAXPI10352723	CoxA	27.7408	0.0842415	CT	T
wHAXPI10352723	CoxL	1.73254	0.00526125	CT	T
wHAXPI10352723	CydA	116.856	0.354861	CT	T
wHAXPI10352723	CyoA	38.0263	0.115476	CT	T
wHAXPI10352723	DsrA	0.0631402	0.00019174	CT	T
wHAXPI10352723	FCC	0.382243	0.00116077	CT	T
wHAXPI10352723	FdhA	193.974	0.589048	CT	T
wHAXPI10352723	FeFe	1188.41	3.60888	CT	T
wHAXPI10352723	Mcr	0.753145	0.0022871	CT	T
wHAXPI10352723	NapA	41.0399	0.124627	CT	T
wHAXPI10352723	NarG	61.8505	0.187824	CT	T
wHAXPI10352723	NiFe	169.202	0.513821	CT	T
wHAXPI10352723	NifH	42.166	0.128047	CT	T
wHAXPI10352723	NrfA	37.5843	0.114133	CT	T
wHAXPI10352723	NuoF	230.85	0.70103	CT	T
wHAXPI10352723	RdhA	0.0253504	7.69824e-05	CT	T
wHAXPI10352723	SdhA-FrdA	147.484	0.447871	CT	T
wHAXPI10352723	SoxB	1.58653	0.00481787	CT	T
wHAXPI10352723	Sqr	1.46778	0.00445724	CT	T
wHAXPI10352723	YgfK	54.8495	0.166563	CT	T
wHAXPI10354236	ArsC	79.5662	0.393292	CT	C
wHAXPI10354236	AsrA	4.98373	0.0246343	CT	C
[truncated: 742 more rows]

## Sheet: Fig 1a - Stool MetaG cpg
sample	gene	cpg
SRR5947807	AcsB	0.0149245
SRR5947807	ArsC	0.196995
SRR5947807	AsrA	0.00358903
SRR5947807	AtpA	1.39641
SRR5947807	CcoN	0.000231259
SRR5947807	CooS	0.00858693
SRR5947807	CoxA	0.00219784
SRR5947807	CoxL	0.00249272
SRR5947807	CydA	0.74094
SRR5947807	DsrA	0.00531615
SRR5947807	FCC	0.000752073
SRR5947807	FdhA	0.212307
SRR5947807	FeFe	1.34083
SRR5947807	HbsC	0.000233709
SRR5947807	HzsA	0.000820372
SRR5947807	Mcr	0.00126365
SRR5947807	NapA	0.0198308
SRR5947807	NarG	0.0138573
SRR5947807	NiFe	0.242882
SRR5947807	NifH	0.0861872
SRR5947807	NirK	0.000661863
SRR5947807	NorB	0.00135906
SRR5947807	NosZ	0.000894767
SRR5947807	NrfA	0.118054
SRR5947807	NuoF	0.612429
SRR5947807	RbcL	0.000275089
SRR5947807	RdhA	0.000613068
SRR5947807	SdhA-FrdA	1.14614
SRR5947807	SoxB	0.0108938
SRR5947807	Sqr	0.0328749
SRR5947807	YgfK	0.0270704
SRR5947808	AcsB	0.00734527
SRR5947808	ArsC	0.179006
SRR5947808	AsrA	0.00224414
SRR5947808	AtpA	1.54691
SRR5947808	CooS	0.0107447
SRR5947808	CoxA	0.000463712
SRR5947808	CoxL	0.00175193
SRR5947808	CydA	0.828425
SRR5947808	DsrA	0.000594845
SRR5947808	FCC	0.00711944
SRR5947808	FdhA	0.0960341
SRR5947808	FeFe	1.49958
SRR5947808	HbsC	0.00457673
SRR5947808	HzsA	0.00232819
SRR5947808	Mcr	0.00093529
SRR5947808	NapA	0.000431524
SRR5947808	NarG	0.00222207
SRR5947808	NiFe	0.178798
SRR5947808	NifH	0.0787574
SRR5947808	NorB	0.00228715
SRR5947808	NrfA	0.58348
SRR5947808	NuoF	0.329959
SRR5947808	RdhA	0.0018865
SRR5947808	SdhA-FrdA	1.38596
SRR5947808	SoxB	0.0158455
SRR5947808	Sqr	0.023671
SRR5947808	YgfK	0.0302311
SRR5947809	AcsB	0.0690215
SRR5947809	ArsC	0.408253
SRR5947809	AsrA	0.124804
SRR5947809	AtpA	2.22193
SRR5947809	CooS	0.102876
SRR5947809	CoxA	0.0171681
SRR5947809	CoxL	0.00966209
SRR5947809	CydA	0.126056
SRR5947809	CyoA	0.0220694
SRR5947809	DsrA	0.00277479
SRR5947809	FCC	0.00137293
SRR5947809	FdhA	0.19866
SRR5947809	FeFe	2.42804
SRR5947809	Mcr	0.00409158
SRR5947809	NapA	0.0128133
SRR5947809	NarG	0.0330172
SRR5947809	NiFe	0.146383
SRR5947809	NifH	0.255764
SRR5947809	NirK	0.00210005
SRR5947809	NorB	0.0128903
SRR5947809	NosZ	0.000138171
SRR5947809	NrfA	0.0280678
SRR5947809	NuoF	0.39089
SRR5947809	PsaA	0.000158804
SRR5947809	RbcL	0.000253411
SRR5947809	RdhA	0.00822884
SRR5947809	SdhA-FrdA	0.194381
SRR5947809	SoxB	0.00587133
SRR5947809	Sqr	0.00300057
SRR5947809	YgfK	0.176314
SRR5947810	AcsB	0.00540301
SRR5947810	ArsC	0.116043
SRR5947810	AsrA	0.00544445
SRR5947810	AtpA	1.86087
SRR5947810	CooS	0.0154832
SRR5947810	CoxA	0.00494665
SRR5947810	CoxL	0.00470222
SRR5947810	CydA	0.377083
SRR5947810	CyoA	0.00846289
SRR5947810	DsrA	0.00453184
SRR5947810	FCC	0.00124609
SRR5947810	FdhA	0.105735
SRR5947810	FeFe	1.37776
SRR5947810	HbsC	0.00232176
SRR5947810	HzsA	0.0014726
SRR5947810	Mcr	0.00367824
SRR5947810	NapA	0.0292977
SRR5947810	NarG	0.0302884
SRR5947810	NiFe	0.16042
SRR5947810	NifH	0.280687
SRR5947810	NirK	0.00745144
SRR5947810	NorB	0.0175239
SRR5947810	NosZ	0.0128366
SRR5947810	NrfA	0.136442
SRR5947810	NuoF	0.301034
SRR5947810	RdhA	0.00104986
SRR5947810	SdhA-FrdA	0.592106
SRR5947810	SoxB	0.0121503
SRR5947810	Sqr	0.0237121
SRR5947810	YgfK	0.0414109
SRR5947811	AcsB	0.036755
SRR5947811	ArsC	0.0440825
SRR5947811	AsrA	0.0024341
SRR5947811	AtpA	1.23181
SRR5947811	CooS	0.0177936
SRR5947811	CoxA	0.00467412
SRR5947811	CoxL	0.00347686
SRR5947811	CydA	0.72598
SRR5947811	CyoA	0.00878814
SRR5947811	DsrA	0.00223282
SRR5947811	FCC	0.00389489
SRR5947811	FdhA	0.0721276
SRR5947811	FeFe	0.354553
SRR5947811	HbsC	0.000350029
SRR5947811	HzsA	0.000201235
SRR5947811	Mcr	0.000809761
SRR5947811	NapA	0.01519
SRR5947811	NarG	0.0102972
SRR5947811	NiFe	0.126751
SRR5947811	NifH	0.0566225
SRR5947811	NirK	0.000832311
SRR5947811	NorB	0.00165679
SRR5947811	NosZ	0.000190778
SRR5947811	NrfA	0.0578039
SRR5947811	NuoF	0.128886
SRR5947811	SdhA-FrdA	1.46122
SRR5947811	SoxB	0.00291532
SRR5947811	Sqr	0.0261957
SRR5947811	YgfK	0.0563018
SRR5947812	AcsB	0.0630425
SRR5947812	ArsC	0.434464
SRR5947812	AsrA	0.126402
SRR5947812	AtpA	2.24879
SRR5947812	CooS	0.127703
SRR5947812	CoxA	0.00747212
SRR5947812	CoxL	0.0099782
SRR5947812	CydA	0.251289
SRR5947812	CyoA	0.00676998
SRR5947812	DsrA	0.00220546
SRR5947812	FCC	0.000374254
SRR5947812	FdhA	0.159495
SRR5947812	FeFe	1.79263
SRR5947812	HbsC	0.000344251
SRR5947812	Mcr	0.00267117
SRR5947812	NapA	0.0123534
SRR5947812	NarG	0.0244601
SRR5947812	NiFe	0.222107
SRR5947812	NifH	0.195252
SRR5947812	NirK	0.00199101
SRR5947812	NorB	0.0155512
SRR5947812	NosZ	0.00378157
SRR5947812	NrfA	0.145885
SRR5947812	NuoF	0.372209
SRR5947812	RbcL	0.00073608
SRR5947812	RdhA	0.000715679
SRR5947812	SdhA-FrdA	0.369486
SRR5947812	SoxB	0.00427277
SRR5947812	Sqr	0.00327701
SRR5947812	YgfK	0.129733
SRR5947813	AcsB	0.0310472
SRR5947813	ArsC	0.143427
SRR5947813	AsrA	0.0202701
SRR5947813	AtpA	1.54792
SRR5947813	CooS	0.0245141
SRR5947813	CoxA	0.000401037
SRR5947813	CoxL	0.00392572
SRR5947813	CydA	0.637829
SRR5947813	DsrA	0.0271695
SRR5947813	FCC	0.000858027
SRR5947813	FdhA	0.141186
SRR5947813	FeFe	1.44712
SRR5947813	HbsC	0.00185341
SRR5947813	HzsA	0.00183851
SRR5947813	Mcr	0.00245508
SRR5947813	NapA	0.0380774
SRR5947813	NarG	0.010613
SRR5947813	NiFe	0.242946
SRR5947813	NifH	0.119832
SRR5947813	NorB	0.00162772
SRR5947813	NrfA	0.290669
SRR5947813	NuoF	0.344888
SRR5947813	PsaA	0.000166831
SRR5947813	RbcL	0.000312029
SRR5947813	RdhA	0.000662643
SRR5947813	SdhA-FrdA	0.976903
SRR5947813	SoxB	0.00905329
SRR5947813	Sqr	0.0411177
SRR5947813	YgfK	0.0478094
SRR5947814	AclB	0.000749985
SRR5947814	AcsB	0.022946
SRR5947814	ArsC	0.162402
SRR5947814	AsrA	0.00658156
SRR5947814	AtpA	1.69181
SRR5947814	CcoN	0.00447477
SRR5947814	CooS	0.044298
SRR5947814	CoxA	0.0434122
SRR5947814	CoxL	0.00419928
SRR5947814	CydA	0.687802
SRR5947814	FdhA	0.111223
SRR5947814	FeFe	1.29167
SRR5947814	Mcr	0.000302819
SRR5947814	NapA	0.0146152
SRR5947814	NarG	0.0264765
SRR5947814	NiFe	0.245994
SRR5947814	NifH	0.10549
SRR5947814	NirK	0.00690215
SRR5947814	NorB	0.0243954
SRR5947814	NosZ	0.0104745
SRR5947814	NrfA	0.40302
SRR5947814	NuoF	0.361637
SRR5947814	PsbA	0.00107172
SRR5947814	RbcL	0.000783353
SRR5947814	RdhA	0.00298782
SRR5947814	SdhA-FrdA	1.13427
SRR5947814	SoxB	0.0111416
SRR5947814	Sqr	0.0664295
SRR5947814	YgfK	0.0327375
SRR5947815	AcsB	0.00785964
SRR5947815	ArsC	0.110183
SRR5947815	AsrA	0.00916323
SRR5947815	AtpA	1.71505
SRR5947815	CooS	0.00890111
SRR5947815	CoxA	0.00337527
SRR5947815	CoxL	0.00940747
SRR5947815	CydA	0.455218
SRR5947815	DsrA	0.00189475
SRR5947815	FCC	0.00101074
SRR5947815	FdhA	0.0763197
SRR5947815	FeFe	1.00872
SRR5947815	HbsC	0.000605724
SRR5947815	HzsA	0.000174118
SRR5947815	Mcr	0.00175282
SRR5947815	NapA	0.0107423
SRR5947815	NarG	0.00209925
SRR5947815	NiFe	0.135464
SRR5947815	NifH	0.100889
SRR5947815	NorB	0.000952885
SRR5947815	NrfA	0.1981
SRR5947815	NuoF	0.256541
SRR5947815	PsbA	0.000406111
SRR5947815	RdhA	0.000991791
SRR5947815	SdhA-FrdA	0.701058
SRR5947815	SoxB	0.0115496
SRR5947815	Sqr	0.0595429
SRR5947815	YgfK	0.0269021
SRR5947816	AcsB	0.00844502
SRR5947816	ArsC	0.178633
SRR5947816	AsrA	0.00967001
SRR5947816	AtpA	1.36734
SRR5947816	CooS	0.00634332
SRR5947816	CoxA	0.003624
SRR5947816	CoxL	0.00158015
SRR5947816	CydA	0.64136
SRR5947816	DsrA	0.000462112
SRR5947816	FCC	0.000409032
SRR5947816	FdhA	0.119036
SRR5947816	FeFe	1.40535
SRR5947816	HbsC	0.00115512
SRR5947816	HzsA	0.00156715
SRR5947816	Mcr	0.00148764
SRR5947816	NapA	0.023319
SRR5947816	NarG	0.00119819
SRR5947816	NiFe	0.199137
SRR5947816	NifH	0.0485863
SRR5947816	NorB	0.00199372
SRR5947816	NrfA	0.458689
SRR5947816	NuoF	0.400361
SRR5947816	RdhA	0.00135659
SRR5947816	SdhA-FrdA	1.04336
SRR5947816	SoxB	0.00966702
SRR5947816	Sqr	0.0509669
SRR5947816	YgfK	0.0210528
SRR5947817	AcsB	0.026171
SRR5947817	ArsC	0.164731
SRR5947817	AsrA	0.00769835
SRR5947817	AtpA	1.67095
SRR5947817	CcoN	0.00052329
SRR5947817	CooS	0.0344214
SRR5947817	CoxA	0.000695675
SRR5947817	CoxL	0.00410672
SRR5947817	CydA	0.648804
SRR5947817	DsrA	0.000974277
SRR5947817	FCC	0.000286481
SRR5947817	FdhA	0.0990403
SRR5947817	FeFe	1.39526
SRR5947817	HbsC	0.000549898
SRR5947817	HzsA	0.00112989
SRR5947817	Mcr	0.00169608
SRR5947817	NapA	0.0118
SRR5947817	NarG	0.0156624
SRR5947817	NiFe	0.214184
SRR5947817	NifH	0.121521
SRR5947817	NirK	0.00451282
SRR5947817	NorB	0.0172054
SRR5947817	NosZ	0.00602913
SRR5947817	NrfA	0.332417
SRR5947817	NuoF	0.279214
SRR5947817	RbcL	0.000272638
SRR5947817	RdhA	0.00131087
SRR5947817	SdhA-FrdA	1.07269
SRR5947817	SoxB	0.0149273
SRR5947817	Sqr	0.0311925
SRR5947817	YgfK	0.0298744
SRR5947818	ArsC	0.157139
SRR5947818	AsrA	0.0235832
SRR5947818	AtpA	0.838845
SRR5947818	CooS	0.0603456
SRR5947818	CoxA	0.0822364
SRR5947818	CoxL	0.0150488
SRR5947818	CydA	0.547106
SRR5947818	FdhA	0.0998833
SRR5947818	FeFe	0.685879
SRR5947818	NapA	0.0152055
SRR5947818	NarG	0.029466
SRR5947818	NiFe	0.242966
SRR5947818	NifH	0.0871394
SRR5947818	NorB	0.016285
SRR5947818	NrfA	0.263965
SRR5947818	NuoF	0.203139
SRR5947818	SdhA-FrdA	1.38312
SRR5947818	SoxB	0.0072281
SRR5947818	Sqr	0.0622218
SRR5947818	YgfK	0.0566647
SRR5947819	AcsB	0.0635319
SRR5947819	AtpA	3.9096
SRR5947819	CooS	0.286958
SRR5947819	CoxA	6.09619
SRR5947819	CydA	0.701516
SRR5947819	FdhA	0.151632
SRR5947819	FeFe	1.57912
SRR5947819	NarG	0.0354737
SRR5947819	NiFe	0.204625
SRR5947819	NifH	0.16537
SRR5947819	NrfA	0.0912385
SRR5947819	NuoF	0.727308
SRR5947819	SdhA-FrdA	1.60738
SRR5947819	Sqr	0.0999569
SRR5947819	YgfK	0.315812
SRR5947820	AcsB	0.0269293
SRR5947820	ArsC	0.153607
SRR5947820	AsrA	0.00378066
SRR5947820	AtpA	1.52805
SRR5947820	CooS	0.0159916
SRR5947820	CoxA	0.00154625
SRR5947820	CoxL	0.00372174
SRR5947820	CydA	0.468943
SRR5947820	CyoA	0.000206685
SRR5947820	DsrA	0.000900814
SRR5947820	FCC	0.000515927
SRR5947820	FdhA	0.091573
SRR5947820	FeFe	1.19888
SRR5947820	HbsC	0.00112562
SRR5947820	HzsA	0.00140345
SRR5947820	Mcr	0.000806292
SRR5947820	NapA	0.00815498
SRR5947820	NarG	0.00446392
SRR5947820	NiFe	0.119584
SRR5947820	NifH	0.139232
SRR5947820	NorB	0.00176698
SRR5947820	NrfA	0.204465
SRR5947820	NuoF	0.316642
SRR5947820	RdhA	0.00197836
SRR5947820	SdhA-FrdA	0.793908
SRR5947820	SoxB	0.0104104
SRR5947820	Sqr	0.0226465
SRR5947820	YgfK	0.0358981
SRR5947821	AcsB	0.0312518
SRR5947821	ArsC	0.21627
SRR5947821	AsrA	0.00595151
SRR5947821	AtpA	1.58436
SRR5947821	CooS	0.0244714
SRR5947821	CoxA	0.00136349
SRR5947821	CoxL	0.00270563
SRR5947821	CydA	0.27669
SRR5947821	DsrA	0.0060085
SRR5947821	FCC	0.000517131
SRR5947821	FdhA	0.140106
SRR5947821	FeFe	1.51178
SRR5947821	HbsC	0.00071595
SRR5947821	HzsA	0.000137105
SRR5947821	Mcr	0.00331738
SRR5947821	NapA	0.0386596
SRR5947821	NarG	0.0287441
SRR5947821	NiFe	0.150292
SRR5947821	NifH	0.305074
SRR5947821	NirK	0.00263962
SRR5947821	NorB	0.00429303
SRR5947821	NosZ	0.00104423
SRR5947821	NrfA	0.0893639
SRR5947821	NuoF	0.343794
SRR5947821	PsaA	0.000150084
SRR5947821	RdhA	0.00106822
SRR5947821	SdhA-FrdA	0.43352
SRR5947821	SoxB	0.00559525
SRR5947821	Sqr	0.0226839
SRR5947821	YgfK	0.0382936
SRR5947822	AcsB	0.0107212
SRR5947822	ArsC	0.210736
SRR5947822	AsrA	0.00524257
SRR5947822	AtpA	1.3197
SRR5947822	CooS	0.0108224
SRR5947822	CoxA	0.00106878
SRR5947822	CoxL	0.00248149
SRR5947822	CydA	0.735725
SRR5947822	CyoA	0.00140733
SRR5947822	DsrA	0.00192982
SRR5947822	FCC	0.000662951
SRR5947822	FdhA	0.0963634
SRR5947822	FeFe	1.16476
SRR5947822	HbsC	0.0027857
SRR5947822	HzsA	0.00148713
SRR5947822	Mcr	0.00191959
SRR5947822	NapA	0.00471285
SRR5947822	NarG	0.00507364
SRR5947822	NiFe	0.221682
SRR5947822	NifH	0.115261
SRR5947822	NirK	0.0020636
SRR5947822	NorB	0.000281192
SRR5947822	NosZ	0.000144267
SRR5947822	NrfA	0.480539
SRR5947822	NuoF	0.412408
SRR5947822	OmcB	9.69226468693174e-05
SRR5947822	RdhA	0.00364823
SRR5947822	SdhA-FrdA	1.19872
SRR5947822	SoxB	0.0105633
SRR5947822	Sqr	0.013827
SRR5947822	YgfK	0.0262955
SRR5947823	AcsB	0.0242257
SRR5947823	ArsC	0.280457
SRR5947823	AsrA	0.0152868
SRR5947823	AtpA	1.65768
SRR5947823	CooS	0.0277088
SRR5947823	CoxA	0.000667293
SRR5947823	CoxL	0.0057121
SRR5947823	CydA	0.65179
SRR5947823	DsrA	0.00326974
SRR5947823	FCC	0.00501649
SRR5947823	FdhA	0.115112
SRR5947823	FeFe	1.60967
SRR5947823	HbsC	0.00236057
SRR5947823	HzsA	0.00181012
SRR5947823	Mcr	0.00227431
SRR5947823	NapA	0.00146487
SRR5947823	NarG	0.00257082
SRR5947823	NiFe	0.163317
SRR5947823	NifH	0.112215
SRR5947823	NirK	9.61510126567725e-05
SRR5947823	NorB	0.000834268
SRR5947823	NrfA	0.573191
SRR5947823	NuoF	0.50414
SRR5947823	RdhA	0.00292553
SRR5947823	SdhA-FrdA	0.979506
SRR5947823	SoxB	0.0138409
SRR5947823	Sqr	0.0159669
SRR5947823	YgfK	0.0559116
SRR5947824	AclB	0.000800379
SRR5947824	AcsB	0.0221574
SRR5947824	ArsC	0.0817028
SRR5947824	AsrA	0.021181
SRR5947824	AtpA	1.54421
SRR5947824	CooS	0.0586256
SRR5947824	CoxA	0.0227828
SRR5947824	CoxL	0.00347815
SRR5947824	CydA	0.771779
SRR5947824	DsrA	0.000856546
SRR5947824	FCC	0.00161981
SRR5947824	FdhA	0.0705638
SRR5947824	FeFe	1.15145
SRR5947824	HbsC	0.00216916
SRR5947824	HzsA	0.00209018
SRR5947824	Mcr	0.000279217
SRR5947824	NapA	0.00567799
SRR5947824	NarG	0.0433627
SRR5947824	NiFe	0.239175
SRR5947824	NifH	0.0873996
SRR5947824	NirK	0.00516517
SRR5947824	NorB	0.0564676
SRR5947824	NrfA	0.27023
SRR5947824	NuoF	0.121192
SRR5947824	RdhA	0.00330899
SRR5947824	SdhA-FrdA	1.32099
SRR5947824	SoxB	0.0145221
SRR5947824	Sqr	0.000798509
SRR5947824	YgfK	0.0301402
SRR5947825	AcsB	0.00888944
SRR5947825	ArsC	0.15548
SRR5947825	AtpA	1.30948
SRR5947825	CoxA	0.0110379
SRR5947825	CydA	0.393737
SRR5947825	FdhA	0.122317
SRR5947825	FeFe	1.03985
SRR5947825	NapA	0.0410594
SRR5947825	NarG	0.0101425
SRR5947825	NiFe	0.226441
SRR5947825	NifH	0.0460888
SRR5947825	NosZ	0.0145725
SRR5947825	NrfA	0.11373
SRR5947825	NuoF	0.371231
SRR5947825	SdhA-FrdA	0.635656
SRR5947825	SoxB	0.0210459
SRR5947825	Sqr	0.0275826
SRR5947825	YgfK	0.0383796
SRR5947826	AcsB	0.0047636
SRR5947826	ArsC	0.372493
SRR5947826	AsrA	0.0237483
SRR5947826	AtpA	1.56301
SRR5947826	CooS	0.00470899
SRR5947826	CoxA	0.000727727
SRR5947826	CoxL	0.00150018
SRR5947826	CydA	0.745996
SRR5947826	FCC	0.00189132
SRR5947826	FdhA	0.113348
SRR5947826	FeFe	1.42908
SRR5947826	HbsC	0.00421224
SRR5947826	HzsA	0.00194757
SRR5947826	Mcr	0.001952
SRR5947826	NarG	0.000596555
SRR5947826	NiFe	0.228601
SRR5947826	NifH	0.113333
SRR5947826	NirK	0.00198818
SRR5947826	NorB	0.00185424
SRR5947826	NrfA	0.742561
SRR5947826	NuoF	0.491554
SRR5947826	RdhA	0.000724146
SRR5947826	SdhA-FrdA	1.25536
SRR5947826	SoxB	0.0312129
SRR5947826	YgfK	0.0435454
SRR5947827	AcsB	0.00731211
SRR5947827	ArsC	0.0855908
SRR5947827	AsrA	0.0160203
SRR5947827	AtpA	1.85315
SRR5947827	CooS	0.00937461
SRR5947827	CoxA	0.000423908
SRR5947827	CoxL	0.0023099
SRR5947827	CydA	0.59322
SRR5947827	CyoA	0.000806056
SRR5947827	DsrA	0.00248826
SRR5947827	FCC	0.00184205
SRR5947827	FdhA	0.0887489
SRR5947827	FeFe	1.21946
SRR5947827	HbsC	0.00195307
SRR5947827	HzsA	0.00140652
SRR5947827	Mcr	0.000376959
SRR5947827	NapA	0.0489634
SRR5947827	NarG	0.00562885
SRR5947827	NiFe	0.180727
SRR5947827	NifH	0.0831607
SRR5947827	NirK	0.00464408
SRR5947827	NorB	0.0307312
SRR5947827	NosZ	0.000352389
SRR5947827	NrfA	0.155504
SRR5947827	NuoF	0.0728499
SRR5947827	RbcL	0.00028736
SRR5947827	RdhA	0.00106207
SRR5947827	SdhA-FrdA	0.932463
SRR5947827	SoxB	0.0152796
SRR5947827	Sqr	0.00026798
SRR5947827	YgfK	0.043347
SRR5947828	AcsB	0.0725488
SRR5947828	ArsC	0.119956
SRR5947828	AsrA	0.00314453
SRR5947828	AtpA	1.79799
SRR5947828	CooS	0.0555865
SRR5947828	CoxA	0.0906953
SRR5947828	CoxL	0.00862326
SRR5947828	CydA	0.436108
SRR5947828	CyoA	0.00411631
SRR5947828	FCC	0.00127948
SRR5947828	FdhA	0.105011
SRR5947828	FeFe	1.19131
SRR5947828	HbsC	0.00454322
SRR5947828	HzsA	0.000666791
SRR5947828	Mcr	0.00175341
SRR5947828	NapA	0.0605305
SRR5947828	NarG	0.0178147
SRR5947828	NiFe	0.169213
SRR5947828	NifH	0.179201
SRR5947828	NirK	0.0135038
SRR5947828	NorB	0.0294415
SRR5947828	NosZ	0.00434846
SRR5947828	NrfA	0.168494
SRR5947828	NuoF	0.110907
SRR5947828	SdhA-FrdA	0.805982
SRR5947828	SoxB	0.00661259
SRR5947828	Sqr	0.00238267
SRR5947828	YgfK	0.0308392
SRR5947829	AcsB	0.0265862
SRR5947829	ArsC	0.150801
SRR5947829	AsrA	0.00231388
SRR5947829	AtpA	1.24973
SRR5947829	CooS	0.0192792
SRR5947829	CoxA	0.00172531
SRR5947829	CoxL	0.00291611
SRR5947829	CydA	0.75424
SRR5947829	DsrA	0.00189559
SRR5947829	FCC	0.000730048
SRR5947829	FdhA	0.12371
SRR5947829	FeFe	1.31154
SRR5947829	HbsC	0.00066166
SRR5947829	HzsA	0.000970063
SRR5947829	Mcr	0.00102255
SRR5947829	NapA	0.0144932
SRR5947829	NarG	0.0151485
SRR5947829	NiFe	0.22823
SRR5947829	NifH	0.136306
SRR5947829	NirK	0.000623944
SRR5947829	NorB	0.00192387
SRR5947829	NosZ	0.000723838
SRR5947829	NrfA	0.115915
SRR5947829	NuoF	0.539338
SRR5947829	RdhA	0.00116518
SRR5947829	SdhA-FrdA	1.10289
SRR5947829	SoxB	0.0118668
SRR5947829	Sqr	0.0285618
SRR5947829	YgfK	0.0460208
SRR5947830	AcsB	0.0308711
SRR5947830	ArsC	0.218541
SRR5947830	AsrA	0.0654748
SRR5947830	AtpA	1.63374
SRR5947830	CcoN	0.000607388
SRR5947830	CooS	0.102437
SRR5947830	CoxA	0.0228537
SRR5947830	CoxL	0.00411686
SRR5947830	CydA	0.908233
SRR5947830	CyoA	0.0259976
SRR5947830	FCC	0.00637102
SRR5947830	FdhA	0.126873
SRR5947830	FeFe	1.3608
SRR5947830	HbsC	0.0114426
SRR5947830	HzsA	0.00804031
SRR5947830	Mcr	0.000736422
SRR5947830	NapA	0.0274245
SRR5947830	NarG	0.0514486
SRR5947830	NiFe	0.3013
SRR5947830	NifH	0.128199
SRR5947830	NorB	0.0128816
SRR5947830	NosZ	0.00243378
SRR5947830	NrfA	0.904447
SRR5947830	NuoF	0.219598
SRR5947830	RbcL	0.00139361
SRR5947830	RdhA	0.000428643
SRR5947830	SdhA-FrdA	1.18731
SRR5947830	SoxB	0.0252582
SRR5947830	YgfK	0.103565
SRR5947831	AcsB	0.0115283
SRR5947831	ArsC	0.276279
SRR5947831	AsrA	0.0683958
SRR5947831	AtpA	1.6585
SRR5947831	CcoN	0.0011175
SRR5947831	CooS	0.0795277
SRR5947831	CoxA	0.0292933
SRR5947831	CoxL	0.0101766
SRR5947831	CydA	0.626109
SRR5947831	CyoA	0.0385468
SRR5947831	FCC	0.0012668
SRR5947831	FdhA	0.156407
SRR5947831	FeFe	1.40641
SRR5947831	HbsC	0.000770188
SRR5947831	HzsA	0.000442788
SRR5947831	Mcr	0.00104206
SRR5947831	NapA	0.0690836
SRR5947831	NarG	0.121646
SRR5947831	NiFe	0.300997
SRR5947831	NifH	0.149113
SRR5947831	NirK	0.00732552
SRR5947831	NorB	0.0672712
SRR5947831	NosZ	0.0284546
SRR5947831	NrfA	0.276071
SRR5947831	NuoF	0.147746
SRR5947831	RdhA	0.00063913
SRR5947831	SdhA-FrdA	0.924719
SRR5947831	SoxB	0.0118843
SRR5947831	Sqr	0.00204994
SRR5947831	YgfK	0.09115
SRR5947832	AcsB	0.00262385
SRR5947832	ArsC	0.289696
SRR5947832	AsrA	0.0870933
SRR5947832	AtpA	1.26566
SRR5947832	CooS	0.0432744
SRR5947832	CoxA	0.00295768
SRR5947832	CoxL	0.0108207
SRR5947832	CydA	0.814323
SRR5947832	FdhA	0.154769
SRR5947832	FeFe	1.46951
SRR5947832	HbsC	0.000602231
SRR5947832	HzsA	0.00132431
SRR5947832	Mcr	0.000436014
SRR5947832	NapA	0.0328896
SRR5947832	NarG	0.00372273
SRR5947832	NiFe	0.243242
SRR5947832	NifH	0.114825
SRR5947832	NorB	0.0029222
SRR5947832	NrfA	0.413468
SRR5947832	NuoF	0.342669
SRR5947832	RbcL	0.00127362
SRR5947832	RdhA	0.0010755
SRR5947832	SdhA-FrdA	1.18725
SRR5947832	SoxB	0.0117554
SRR5947832	Sqr	0.00123808
SRR5947832	YgfK	0.0653938
SRR5947833	AcsB	0.0162146
SRR5947833	ArsC	0.095109
SRR5947833	AtpA	1.17545
SRR5947833	CooS	0.00304392
SRR5947833	CydA	0.616083
SRR5947833	CyoA	0.00251663
SRR5947833	DsrA	0.00584435
SRR5947833	FdhA	0.0967064
SRR5947833	FeFe	1.00785
SRR5947833	HbsC	0.00270857
SRR5947833	HzsA	0.000778591
SRR5947833	Mcr	0.000520117
SRR5947833	NapA	0.018883
SRR5947833	NarG	0.00112361
SRR5947833	NiFe	0.159575
SRR5947833	NifH	0.0591893
SRR5947833	NorB	0.000637947
SRR5947833	NrfA	0.18693
SRR5947833	NuoF	0.233692
SRR5947833	RdhA	0.00348351
SRR5947833	SdhA-FrdA	0.943986
SRR5947833	SoxB	0.0102025
SRR5947833	Sqr	0.0363672
SRR5947833	YgfK	0.0166539
SRR5947834	AcsB	0.0156515
SRR5947834	ArsC	0.133854
SRR5947834	AsrA	0.0120235
SRR5947834	AtpA	1.16569
SRR5947834	CcoN	0.000856825
SRR5947834	CooS	0.0244754
SRR5947834	CoxA	0.0269273
SRR5947834	CoxL	0.00359046
SRR5947834	CydA	0.673294
SRR5947834	CyoA	0.00159409
SRR5947834	DsrA	0.0187797
SRR5947834	FCC	0.00289257
SRR5947834	FdhA	0.127393
SRR5947834	FeFe	1.24813
SRR5947834	HbsC	0.00174269
SRR5947834	HzsA	0.00150284
SRR5947834	Mcr	0.00235675
SRR5947834	NapA	0.0274062
SRR5947834	NarG	0.039645
SRR5947834	NiFe	0.304194
SRR5947834	NifH	0.116067
SRR5947834	NirK	0.000809598
SRR5947834	NorB	0.00330053
SRR5947834	NosZ	0.00523683
SRR5947834	NrfA	0.31822
SRR5947834	NuoF	0.420436
SRR5947834	RbcL	0.00188965
SRR5947834	RdhA	0.00303898
SRR5947834	SdhA-FrdA	0.958472
SRR5947834	SoxB	0.0129588
SRR5947834	Sqr	0.0108699
SRR5947834	YgfK	0.0770973
SRR5947835	AcsB	0.0327508
SRR5947835	ArsC	0.15638
SRR5947835	AsrA	0.00487228
SRR5947835	AtpA	1.88224
SRR5947835	CooS	0.0284714
SRR5947835	CoxA	0.0020195
SRR5947835	CoxL	0.00430834
SRR5947835	CydA	0.470101
SRR5947835	CyoA	0.00307205
SRR5947835	DsrA	0.00170928
SRR5947835	FCC	0.000531227
SRR5947835	FdhA	0.0872518
SRR5947835	FeFe	1.28497
SRR5947835	HbsC	0.00101861
SRR5947835	HzsA	0.000149655
SRR5947835	Mcr	0.00147584
SRR5947835	NapA	0.0197591
SRR5947835	NarG	0.0169566
SRR5947835	NiFe	0.170048
SRR5947835	NifH	0.131525
SRR5947835	NirK	0.000909241
SRR5947835	NirS	0.000211836
SRR5947835	NorB	0.00523138
SRR5947835	NosZ	0.0136882
SRR5947835	NrfA	0.208654
SRR5947835	NuoF	0.225508
SRR5947835	RdhA	0.00207775
SRR5947835	SdhA-FrdA	0.907951
SRR5947835	SoxB	0.00935565
SRR5947835	Sqr	0.0138873
SRR5947835	YgfK	0.0253805
SRR5947836	AcsB	0.00622295
SRR5947836	ArsC	0.0218569
SRR5947836	AsrA	0.000620818
SRR5947836	AtpA	1.3613
SRR5947836	CooS	0.00364887
SRR5947836	CoxA	0.000393384
SRR5947836	CoxL	0.00132142
SRR5947836	CydA	0.649162
SRR5947836	DsrA	0.00173273
SRR5947836	FCC	0.00737007
SRR5947836	FdhA	0.044399
SRR5947836	FeFe	0.198842
SRR5947836	HbsC	0.000222942
SRR5947836	Mcr	0.000257843
SRR5947836	NapA	0.00882747
SRR5947836	NarG	0.00103431
SRR5947836	NiFe	0.10868
SRR5947836	NifH	0.0507701
SRR5947836	NorB	0.000210037
SRR5947836	NosZ	0.000365377
SRR5947836	NrfA	0.030972
SRR5947836	NuoF	0.067221
SRR5947836	SdhA-FrdA	1.79499
SRR5947836	SoxB	0.000739048
SRR5947836	Sqr	0.0310652
SRR5947836	YgfK	0.0223818
SRR5947837	AcsB	0.0151573
SRR5947837	ArsC	0.234405
SRR5947837	AsrA	0.0106913
SRR5947837	AtpA	1.54527
SRR5947837	CooS	0.0822703
SRR5947837	CoxA	0.301024
SRR5947837	CydA	0.708992
SRR5947837	FdhA	0.104592
SRR5947837	FeFe	1.40896
SRR5947837	NapA	0.00473915
SRR5947837	NarG	0.0437098
SRR5947837	NiFe	0.308949
SRR5947837	NifH	0.113957
SRR5947837	NorB	0.0626453
SRR5947837	NosZ	0.00833474
SRR5947837	NrfA	0.458702
SRR5947837	NuoF	0.49255
SRR5947837	RdhA	0.0174335
SRR5947837	SdhA-FrdA	1.17084
SRR5947837	SoxB	0.00638059
SRR5947837	YgfK	0.0504746
SRR5947838	AcsB	0.0275845
SRR5947838	ArsC	0.248999
SRR5947838	AsrA	0.0215035
SRR5947838	AtpA	1.28488
SRR5947838	CcoN	0.000409012
SRR5947838	CooS	0.0320407
SRR5947838	CoxA	0.00651261
SRR5947838	CoxL	0.00816749
SRR5947838	CydA	0.563249
SRR5947838	CyoA	0.0024299
SRR5947838	DsrA	0.0161217
SRR5947838	FCC	0.00107378
SRR5947838	FdhA	0.0923244
SRR5947838	FeFe	1.34932
SRR5947838	HbsC	0.00429348
SRR5947838	HzsA	0.00275741
SRR5947838	Mcr	0.00128788
SRR5947838	NapA	0.0159182
SRR5947838	NarG	0.0121179
SRR5947838	NiFe	0.159225
SRR5947838	NifH	0.168302
SRR5947838	NorB	0.00261345
SRR5947838	NrfA	0.312323
SRR5947838	NuoF	0.298518
SRR5947838	PsaA	0.0020988
SRR5947838	RbcL	0.000951229
SRR5947838	RdhA	0.00202188
SRR5947838	SdhA-FrdA	0.839731
SRR5947838	SoxB	0.0134677
SRR5947838	Sqr	0.0266659
SRR5947838	YgfK	0.0710838
SRR5947839	AcsB	0.000666581
SRR5947839	ArsC	0.0355578
SRR5947839	AtpA	1.20797
SRR5947839	CooS	0.00513451
SRR5947839	CoxA	0.0332236
SRR5947839	CoxL	0.00122307
SRR5947839	CydA	0.792684
SRR5947839	CyoA	0.00359561
SRR5947839	FdhA	0.0629379
SRR5947839	FeFe	0.196114
SRR5947839	HzsA	0.000577271
SRR5947839	NapA	0.00397781
SRR5947839	NarG	0.0125289
SRR5947839	NiFe	0.134483
SRR5947839	NifH	0.214177
SRR5947839	NirK	0.0011938
SRR5947839	NrfA	0.0495353
SRR5947839	NuoF	0.0833805
SRR5947839	SdhA-FrdA	1.83633
SRR5947839	SoxB	0.00421207
SRR5947839	Sqr	0.0248896
SRR5947839	YgfK	0.0341527
SRR5947840	AcsB	0.00228711
SRR5947840	ArsC	0.0884968
SRR5947840	AsrA	0.0124457
SRR5947840	AtpA	1.59221
SRR5947840	CooS	0.00535278
SRR5947840	CoxA	0.00118311
SRR5947840	CoxL	0.00553052
SRR5947840	CydA	0.524197
SRR5947840	DsrA	0.00217915
SRR5947840	FCC	0.00677731
SRR5947840	FdhA	0.0615304
SRR5947840	FeFe	1.02682
SRR5947840	HbsC	0.00384126
SRR5947840	HzsA	0.00140214
SRR5947840	Mcr	0.000312549
SRR5947840	NapA	0.0156921
SRR5947840	NarG	0.00184121
SRR5947840	NiFe	0.153557
SRR5947840	NifH	0.0629848
SRR5947840	NirK	0.000579514
SRR5947840	NorB	0.00965578
SRR5947840	NosZ	0.000149804
SRR5947840	NrfA	0.252134
SRR5947840	NuoF	0.0472346
SRR5947840	RdhA	0.001209
SRR5947840	SdhA-FrdA	0.819043
SRR5947840	SoxB	0.012095
SRR5947840	YgfK	0.0336775
SRR5947841	AcsB	0.0142517
SRR5947841	ArsC	0.025965
SRR5947841	AsrA	0.003983
SRR5947841	AtpA	1.185
SRR5947841	CooS	0.00686763
SRR5947841	CoxA	0.000496234
SRR5947841	CoxL	0.0015714
SRR5947841	CydA	0.703073
SRR5947841	DsrA	0.00240415
SRR5947841	FCC	0.00673358
SRR5947841	FdhA	0.0513045
SRR5947841	Fe	0.000285874
SRR5947841	FeFe	0.213595
SRR5947841	HbsC	0.00142876
SRR5947841	HbsT	0.000137432
SRR5947841	Mcr	0.000473413
SRR5947841	McrA	0.000642888
SRR5947841	NapA	0.00852679
SRR5947841	NarG	0.00140724
SRR5947841	NiFe	0.103986
SRR5947841	NifH	0.0454889
SRR5947841	NirK	0.000970676
SRR5947841	NorB	0.000897903
SRR5947841	NosZ	0.000669803
SRR5947841	NrfA	0.0351916
SRR5947841	NuoF	0.083514
SRR5947841	SdhA-FrdA	1.49687
SRR5947841	SoxB	0.00119184
SRR5947841	Sqr	0.0238291
SRR5947841	YgfK	0.0263659
SRR5947842	AcsB	0.00635474
SRR5947842	ArsC	0.247261
SRR5947842	AsrA	0.00563481
SRR5947842	AtpA	1.62747
SRR5947842	CcoN	0.0897368
SRR5947842	CooS	0.0362648
SRR5947842	CoxA	0.00106083
SRR5947842	CoxL	0.00563371
SRR5947842	CydA	0.661759
SRR5947842	FCC	0.00541189
SRR5947842	FdhA	0.142254
SRR5947842	FeFe	1.35939
SRR5947842	HbsC	0.00590638
SRR5947842	Mcr	0.00157768
SRR5947842	NapA	0.101774
SRR5947842	NarG	0.0325736
SRR5947842	NiFe	0.560007
SRR5947842	NifH	0.100428
SRR5947842	NirK	0.0243648
SRR5947842	NorB	0.0687858
SRR5947842	NosZ	0.000746335
SRR5947842	NrfA	0.679385
SRR5947842	NuoF	0.232778
SRR5947842	SdhA-FrdA	0.7643
SRR5947842	SoxB	0.00265889
SRR5947842	Sqr	0.243152
SRR5947842	YgfK	0.0280551
SRR5947843	ArsC	0.355651
SRR5947843	AsrA	0.0808601
SRR5947843	AtpA	1.55234
SRR5947843	CooS	0.15508
SRR5947843	CoxA	0.13393
SRR5947843	CoxL	0.00325119
SRR5947843	CydA	0.771611
SRR5947843	CyoA	0.154876
SRR5947843	FdhA	0.221317
SRR5947843	FeFe	0.977703
SRR5947843	Mcr	0.000720408
SRR5947843	NapA	0.119263
SRR5947843	NarG	0.277706
SRR5947843	NiFe	0.641232
SRR5947843	NifH	0.121877
SRR5947843	NirK	0.0221203
SRR5947843	NorB	0.138676
SRR5947843	NosZ	0.00101641
SRR5947843	NrfA	0.205344
SRR5947843	NuoF	0.318725
SRR5947843	SdhA-FrdA	1.0551
SRR5947843	SoxB	0.0200786
SRR5947843	YgfK	0.186644
SRR5947844	AcsB	0.00948148
SRR5947844	ArsC	0.154054
SRR5947844	AsrA	0.00217131
SRR5947844	AtpA	1.60788
SRR5947844	CooS	0.00645302
SRR5947844	CoxA	0.00829917
SRR5947844	CoxL	0.0018928
SRR5947844	CydA	0.67326
SRR5947844	DsrA	0.00341064
SRR5947844	FdhA	0.0889241
SRR5947844	FeFe	1.49431
SRR5947844	NapA	0.0126214
SRR5947844	NarG	0.0207381
SRR5947844	NiFe	0.238374
SRR5947844	NifH	0.184502
SRR5947844	NorB	0.0107346
SRR5947844	NosZ	0.00780262
SRR5947844	NrfA	0.321447
SRR5947844	NuoF	0.249862
SRR5947844	RbcL	0.00186267
SRR5947844	SdhA-FrdA	1.08859
SRR5947844	SoxB	0.011945
SRR5947844	Sqr	0.0375917
SRR5947844	YgfK	0.0235251
SRR5947845	AcsB	0.013264
SRR5947845	ArsC	0.0718222
SRR5947845	AsrA	0.00618196
SRR5947845	AtpA	1.35349
SRR5947845	CooS	0.0135858
SRR5947845	CoxA	0.000733217
SRR5947845	CoxL	0.00190669
SRR5947845	CydA	0.80542
SRR5947845	DsrA	0.00419704
SRR5947845	FCC	0.000450611
SRR5947845	FdhA	0.0773648
SRR5947845	FeFe	0.511614
SRR5947845	HbsC	0.000406696
SRR5947845	Mcr	0.000941885
SRR5947845	NapA	0.0102215
SRR5947845	NarG	0.00733729
SRR5947845	NiFe	0.190206
SRR5947845	NifH	0.102488
SRR5947845	NorB	0.00340628
SRR5947845	NrfA	0.0884177
SRR5947845	NuoF	0.148005
SRR5947845	RdhA	0.00253809
SRR5947845	SdhA-FrdA	1.34754
SRR5947845	SoxB	0.00440763
SRR5947845	Sqr	0.0105459
SRR5947845	YgfK	0.032551
SRR5947846	AcsB	0.0113486
SRR5947846	ArsC	0.160431
SRR5947846	AsrA	0.0170658
SRR5947846	AtpA	1.72854
SRR5947846	CooS	0.0185261
SRR5947846	CoxA	0.00873604
SRR5947846	CoxL	0.00509321
SRR5947846	CydA	0.482837
SRR5947846	CyoA	0.01231
SRR5947846	DsrA	0.00191645
SRR5947846	FCC	0.00456784
SRR5947846	FdhA	0.123489
SRR5947846	FeFe	1.30458
SRR5947846	HbsC	0.00106731
SRR5947846	HzsA	0.000821884
SRR5947846	Mcr	0.00109722
SRR5947846	NapA	0.051084
SRR5947846	NarG	0.0527219
SRR5947846	NiFe	0.154548
SRR5947846	NifH	0.123991
SRR5947846	NirK	0.00126805
SRR5947846	NorB	0.0100659
SRR5947846	NrfA	0.309053
SRR5947846	NuoF	0.35517
SRR5947846	RdhA	0.00145132
SRR5947846	SdhA-FrdA	0.747662
SRR5947846	SoxB	0.0129436
SRR5947846	Sqr	0.0705
SRR5947846	YgfK	0.0428051
SRR5947847	AcsB	0.00688854
SRR5947847	ArsC	0.209008
SRR5947847	AsrA	0.0230141
SRR5947847	AtpA	1.96898
SRR5947847	CooS	0.0353147
SRR5947847	CoxA	0.00642566
SRR5947847	CoxL	0.00980009
SRR5947847	CydA	0.318427
SRR5947847	CyoA	0.00392821
SRR5947847	DsrA	0.00083795
SRR5947847	FCC	0.00429784
SRR5947847	FdhA	0.108635
SRR5947847	FeFe	1.20848
SRR5947847	HbsC	0.00226538
SRR5947847	Mcr	0.00437689
SRR5947847	NapA	0.0149511
SRR5947847	NarG	0.0238658
SRR5947847	NiFe	0.235467
SRR5947847	NifH	0.211269
SRR5947847	NirK	0.00282035
SRR5947847	NorB	0.0106564
SRR5947847	NosZ	0.00058762
SRR5947847	NrfA	0.225347
SRR5947847	NuoF	0.209628
SRR5947847	RdhA	0.00645462
SRR5947847	SdhA-FrdA	0.508263
SRR5947847	SoxB	0.00270454
SRR5947847	Sqr	0.0854071
SRR5947847	YgfK	0.0337606
SRR5947848	AcsB	0.00446636
SRR5947848	ArsC	0.361916
SRR5947848	AsrA	0.00739952
SRR5947848	AtpA	1.31854
SRR5947848	CcoN	0.000662128
SRR5947848	CooS	0.0106403
SRR5947848	CoxA	0.0573979
SRR5947848	CoxL	0.00563311
SRR5947848	CydA	0.837919
SRR5947848	CyoA	0.112722
SRR5947848	DsrA	0.0110394
SRR5947848	FCC	0.00200303
SRR5947848	FdhA	0.202142
SRR5947848	Fe	0.000375757
SRR5947848	FeFe	1.16241
SRR5947848	HbsC	0.000537707
SRR5947848	HzsA	0.00156195
SRR5947848	Mcr	0.000413149
SRR5947848	NapA	0.0959119
SRR5947848	NarG	0.144888
SRR5947848	NiFe	0.416429
SRR5947848	NifH	0.0877013
SRR5947848	NirS	0.00044588
SRR5947848	NorB	0.00155146
SRR5947848	NrfA	0.322963
SRR5947848	NuoF	0.405819
SRR5947848	RdhA	0.000574614
SRR5947848	SdhA-FrdA	1.07281
SRR5947848	SoxB	0.018312
SRR5947848	Sqr	0.0766336
SRR5947848	YgfK	0.139355
SRR5947849	AcsB	0.0521723
SRR5947849	ARO	0.000198615
SRR5947849	ArsC	0.237994
SRR5947849	AsrA	0.0290932
SRR5947849	AtpA	1.49006
SRR5947849	CooS	0.0521814
SRR5947849	CoxA	0.000643381
SRR5947849	CoxL	0.0068135
SRR5947849	CydA	0.635677
SRR5947849	DsrA	0.00119059
SRR5947849	FCC	0.00601488
SRR5947849	FdhA	0.114459
SRR5947849	FeFe	1.6728
SRR5947849	HbsC	0.00448131
SRR5947849	HzsA	0.000648282
SRR5947849	Mcr	0.00259266
SRR5947849	NapA	0.0015176
SRR5947849	NarG	0.00074485
SRR5947849	NiFe	0.159327
SRR5947849	NifH	0.119714
SRR5947849	NorB	0.00164114
SRR5947849	NrfA	0.444481
SRR5947849	NuoF	0.437001
SRR5947849	RdhA	0.00217093
SRR5947849	SdhA-FrdA	1.01512
SRR5947849	SoxB	0.0126923
SRR5947849	Sqr	0.0224912
SRR5947849	YgfK	0.0788952
SRR5947850	AcsB	0.0168906
SRR5947850	ArsC	0.154354
SRR5947850	AsrA	0.0112783
SRR5947850	AtpA	1.53255
SRR5947850	CooS	0.0287749
SRR5947850	CoxA	0.00691888
SRR5947850	CoxL	0.0072798
SRR5947850	CydA	0.538381
SRR5947850	CyoA	0.00503585
SRR5947850	DsrA	0.00256578
SRR5947850	FdhA	0.101534
SRR5947850	FeFe	0.939381
SRR5947850	HbsC	0.000512682
SRR5947850	Mcr	0.00187874
SRR5947850	NapA	0.0115455
SRR5947850	NarG	0.0166345
SRR5947850	NiFe	0.216897
SRR5947850	NifH	0.158139
SRR5947850	NirK	0.000609536
SRR5947850	NorB	0.00234662
SRR5947850	NrfA	0.192613
SRR5947850	NuoF	0.29013
SRR5947850	RdhA	0.0015534
SRR5947850	SdhA-FrdA	0.974291
SRR5947850	SoxB	0.0075078
SRR5947850	Sqr	0.00791906
SRR5947850	YgfK	0.0437917
SRR5947851	AcsB	0.0109335
SRR5947851	ArsC	0.132473
SRR5947851	AsrA	0.0796909
SRR5947851	AtpA	1.59007
SRR5947851	CcoN	0.000345844
SRR5947851	CooS	0.0401346
SRR5947851	CoxA	0.00303472
SRR5947851	CoxL	0.0111762
SRR5947851	CydA	0.764144
SRR5947851	FCC	0.0106638
SRR5947851	FdhA	0.160927
SRR5947851	FeFe	1.57167
SRR5947851	HbsC	0.000349507
SRR5947851	HzsA	0.000820734
SRR5947851	Mcr	0.000405106
SRR5947851	NapA	0.0108455
SRR5947851	NarG	0.00254812
SRR5947851	NiFe	0.17656
SRR5947851	NifH	0.186098
SRR5947851	NorB	0.00340635
SRR5947851	NrfA	0.0224731
SRR5947851	NuoF	0.275768
SRR5947851	RbcL	0.00113776
SRR5947851	RdhA	0.00512282
SRR5947851	SdhA-FrdA	1.15771
SRR5947851	SoxB	0.01605
SRR5947851	Sqr	0.000807726
SRR5947851	YgfK	0.110523
SRR5947852	AcsB	0.00763669
SRR5947852	ArsC	0.217645
SRR5947852	AsrA	0.0542698
SRR5947852	AtpA	1.57007
SRR5947852	CooS	0.0355752
SRR5947852	CoxA	0.0078285
SRR5947852	CoxL	0.00861637
SRR5947852	CydA	0.977155
SRR5947852	CyoA	0.0104248
SRR5947852	FCC	0.00282749
SRR5947852	FdhA	0.138212
SRR5947852	FeFe	1.60079
SRR5947852	HbsC	0.00643462
SRR5947852	HzsA	0.002416
SRR5947852	Mcr	0.00172958
SRR5947852	NapA	0.00913265
SRR5947852	NarG	0.013818
SRR5947852	NiFe	0.227458
SRR5947852	NifH	0.117704
SRR5947852	NorB	0.00250393
SRR5947852	NrfA	0.753383
SRR5947852	NuoF	0.364078
SRR5947852	RbcL	0.000924118
SRR5947852	RdhA	0.00154233
SRR5947852	SdhA-FrdA	1.51495
SRR5947852	SoxB	0.022404
SRR5947852	YgfK	0.0843002
SRR5947853	ArsC	0.0763344
SRR5947853	AsrA	0.0121291
SRR5947853	AtpA	1.18045
SRR5947853	CooS	0.0128555
SRR5947853	CoxA	0.00486206
SRR5947853	CoxL	0.00318156
SRR5947853	CydA	0.834632
SRR5947853	CyoA	0.00058249
SRR5947853	DsrA	0.00220015
SRR5947853	FdhA	0.0887427
SRR5947853	FeFe	0.690528
SRR5947853	HbsC	0.00269538
SRR5947853	HzsA	0.00039291
SRR5947853	NapA	0.0197778
SRR5947853	NarG	0.0188296
SRR5947853	NiFe	0.205186
SRR5947853	NifH	0.236243
SRR5947853	NirK	0.000402021
SRR5947853	NorB	0.00233929
SRR5947853	NosZ	0.000184725
SRR5947853	NrfA	0.233573
SRR5947853	NuoF	0.184372
SRR5947853	RdhA	0.000757313
SRR5947853	SdhA-FrdA	1.62851
SRR5947853	SoxB	0.00590297
SRR5947853	Sqr	0.0502905
SRR5947853	YgfK	0.0388838
SRR5947854	AcsB	0.0012875
SRR5947854	ArsC	0.358091
SRR5947854	AsrA	0.0764898
SRR5947854	AtpA	1.47955
SRR5947854	CcoN	0.00031895
SRR5947854	CooS	0.0535062
SRR5947854	CoxA	0.0121606
SRR5947854	CoxL	0.0143215
SRR5947854	CydA	1.05144
SRR5947854	CyoA	0.0126914
SRR5947854	DsrA	0.0003794
SRR5947854	FdhA	0.213718
SRR5947854	FeFe	1.67349
SRR5947854	HbsC	0.00128932
SRR5947854	HzsA	0.000567684
SRR5947854	Mcr	0.000373196
SRR5947854	NapA	0.0641826
SRR5947854	NarG	0.0167648
SRR5947854	NiFe	0.283882
SRR5947854	NifH	0.122987
SRR5947854	NorB	0.00242937
SRR5947854	NrfA	0.576173
SRR5947854	NuoF	0.313776
SRR5947854	RbcL	0.00328894
SRR5947854	RdhA	0.000614704
SRR5947854	SdhA-FrdA	1.49377
SRR5947854	SoxB	0.0157795
SRR5947854	Sqr	0.00139952
SRR5947854	YgfK	0.0793719
SRR5947855	AcsB	0.0151731
SRR5947855	ArsC	0.028906
SRR5947855	AsrA	0.00166656
SRR5947855	AtpA	1.2542
SRR5947855	CooS	0.00901358
SRR5947855	CoxA	0.000965943
SRR5947855	CoxL	0.00113472
SRR5947855	CydA	0.703747
SRR5947855	CyoA	0.000537405
SRR5947855	DsrA	0.00207065
SRR5947855	FCC	0.00529833
SRR5947855	FdhA	0.0525948
SRR5947855	FeFe	0.288276
SRR5947855	HbsC	0.000597123
SRR5947855	Mcr	0.000634637
SRR5947855	McrA	0.000342316
SRR5947855	NapA	0.00910226
SRR5947855	NarG	0.00213301
SRR5947855	NiFe	0.0970635
SRR5947855	NifH	0.0515249
SRR5947855	NirK	0.00150745
SRR5947855	NorB	0.00246175
SRR5947855	NosZ	0.000353866
SRR5947855	NrfA	0.0390442
SRR5947855	NuoF	0.107302
SRR5947855	RdhA	6.57894129707678e-05
SRR5947855	SdhA-FrdA	1.47864
SRR5947855	SoxB	0.00186453
SRR5947855	Sqr	0.0244804
SRR5947855	YgfK	0.0329858
SRR5947856	AcsB	0.0164296
SRR5947856	ArsC	0.293132
SRR5947856	AsrA	0.00765121
SRR5947856	AtpA	1.48347
SRR5947856	CooS	0.0175666
SRR5947856	CoxL	0.00476428
SRR5947856	CydA	0.566809
SRR5947856	DsrA	0.00886637
SRR5947856	FCC	0.00285759
SRR5947856	FdhA	0.103016
SRR5947856	FeFe	1.33649
SRR5947856	HbsC	0.00274256
SRR5947856	HzsA	0.00161006
SRR5947856	NapA	0.0410956
SRR5947856	NarG	0.0272996
SRR5947856	NiFe	0.227124
SRR5947856	NifH	0.203123
SRR5947856	NirK	0.00326068
SRR5947856	NorB	0.0133949
SRR5947856	NosZ	0.0269901
SRR5947856	NrfA	0.240275
SRR5947856	NuoF	0.225614
SRR5947856	SdhA-FrdA	0.902565
SRR5947856	SoxB	0.0207303
SRR5947856	Sqr	0.0335468
SRR5947856	YgfK	0.0224425
SRR5947857	AcsB	0.0190295
SRR5947857	ArsC	0.272439
SRR5947857	AsrA	0.0200595
SRR5947857	AtpA	1.30371
SRR5947857	CcoN	0.156222
SRR5947857	CooS	0.0201364
SRR5947857	CoxA	0.0730831
SRR5947857	CoxL	0.00809288
SRR5947857	CydA	0.712865
SRR5947857	CyoA	0.0442981
SRR5947857	DsrA	0.0125976
SRR5947857	FCC	0.00231376
SRR5947857	FdhA	0.170685
SRR5947857	Fe	0.00577857
SRR5947857	FeFe	1.31805
SRR5947857	HbsC	0.0012145
SRR5947857	HzsA	0.00140412
SRR5947857	Mcr	0.00168352
SRR5947857	McrA	0.00312485
SRR5947857	NapA	0.0460006
SRR5947857	NarG	0.0479238
SRR5947857	NiFe	0.222531
SRR5947857	NifH	0.101225
SRR5947857	NirK	0.00369138
SRR5947857	NirS	0.0294443
SRR5947857	NorB	0.0330507
SRR5947857	NosZ	0.0270085
SRR5947857	NrfA	0.191976
SRR5947857	NuoF	0.445179
SRR5947857	RbcL	0.000552057
SRR5947857	RdhA	0.00238691
SRR5947857	SdhA-FrdA	0.951045
SRR5947857	SoxB	0.0129649
SRR5947857	Sqr	0.0841698
SRR5947857	YgfK	0.121118
SRR5947858	AcsB	0.00686849
SRR5947858	ArsC	0.241305
SRR5947858	AsrA	0.022536
SRR5947858	AtpA	1.29247
SRR5947858	CooS	0.00607922
SRR5947858	CoxA	0.0131971
SRR5947858	CoxL	0.00343296
SRR5947858	CydA	0.794426
SRR5947858	CyoA	0.00167362
SRR5947858	FCC	0.0050405
SRR5947858	FdhA	0.0951835
SRR5947858	FeFe	1.06428
SRR5947858	HbsC	0.00243069
SRR5947858	HzsA	0.000705726
SRR5947858	Mcr	0.000585428
SRR5947858	NapA	0.00935741
SRR5947858	NarG	0.00538871
SRR5947858	NiFe	0.200958
SRR5947858	NifH	0.0567449
SRR5947858	NorB	0.00114439
SRR5947858	NrfA	0.361507
SRR5947858	NuoF	0.432787
SRR5947858	RdhA	0.00372337
SRR5947858	SdhA-FrdA	1.12713
SRR5947858	SoxB	0.0158984
SRR5947858	Sqr	0.0784107
SRR5947858	YgfK	0.0428133
SRR5947859	AcsB	0.00889431
SRR5947859	ArsC	0.440185
SRR5947859	AsrA	0.0116354
SRR5947859	AtpA	1.4431
SRR5947859	CcoN	0.000300739
SRR5947859	CooS	0.0537418
SRR5947859	CoxA	0.0510359
SRR5947859	CoxL	0.00520575
SRR5947859	CydA	0.891648
SRR5947859	CyoA	0.0878079
SRR5947859	DsrA	0.00556778
SRR5947859	FCC	0.0110334
SRR5947859	FdhA	0.210712
SRR5947859	FeFe	1.32066
SRR5947859	HbsC	0.000607849
SRR5947859	HzsA	0.00053527
SRR5947859	Mcr	0.0019902
SRR5947859	NapA	0.0390903
SRR5947859	NarG	0.111204
SRR5947859	NiFe	0.243546
SRR5947859	NifH	0.0951668
SRR5947859	NirK	0.00861911
SRR5947859	NorB	0.0433962
SRR5947859	NosZ	0.000166033
SRR5947859	NrfA	0.4762
SRR5947859	NuoF	0.4185
SRR5947859	RbcL	0.000708476
SRR5947859	RdhA	0.00501106
SRR5947859	SdhA-FrdA	1.17542
SRR5947859	SoxB	0.0103707
SRR5947859	Sqr	0.0200404
SRR5947859	YgfK	0.0646376
SRR5947860	AcsB	0.00433008
SRR5947860	ArsC	0.0956175
SRR5947860	AsrA	0.0119975
SRR5947860	AtpA	1.72654
SRR5947860	CooS	0.00853625
SRR5947860	CoxA	0.00122748
SRR5947860	CoxL	0.00495384
SRR5947860	CydA	0.626094
SRR5947860	FCC	0.00200765
SRR5947860	FdhA	0.106657
SRR5947860	FeFe	1.50233
SRR5947860	HbsC	0.00325545
SRR5947860	HzsA	0.00230068
SRR5947860	Mcr	0.00139543
SRR5947860	NapA	0.0188742
SRR5947860	NarG	0.00564802
SRR5947860	NiFe	0.216648
SRR5947860	NifH	0.185247
SRR5947860	NirK	0.000860102
SRR5947860	NorB	0.00548323
SRR5947860	NosZ	0.00256504
SRR5947860	NrfA	0.306462
SRR5947860	NuoF	0.387456
SRR5947860	RdhA	0.000616354
SRR5947860	SdhA-FrdA	1.01853
SRR5947860	SoxB	0.0108667
SRR5947860	Sqr	0.122479
SRR5947860	YgfK	0.0276878
SRR5947861	AcsB	0.0339682
SRR5947861	ArsC	0.102286
SRR5947861	AsrA	0.0378094
SRR5947861	AtpA	1.39285
SRR5947861	CooS	0.0436709
SRR5947861	CoxA	0.0592545
SRR5947861	CoxL	0.00396134
SRR5947861	CydA	0.690419
SRR5947861	CyoA	0.00519843
SRR5947861	DsrA	0.00366738
SRR5947861	FCC	0.00377956
SRR5947861	FdhA	0.0893265
SRR5947861	FeFe	1.07018
SRR5947861	Mcr	0.00131235
SRR5947861	NapA	0.0135704
SRR5947861	NarG	0.00784453
SRR5947861	NiFe	0.198004
SRR5947861	NifH	0.0957568
SRR5947861	NorB	0.0274276
SRR5947861	NosZ	0.00185916
SRR5947861	NrfA	0.677495
SRR5947861	NuoF	0.186152
SRR5947861	SdhA-FrdA	1.4593
SRR5947861	SoxB	0.0222755
SRR5947861	Sqr	0.00351491
SRR5947861	YgfK	0.0365471
SRR5947862	AcsB	0.0167891
SRR5947862	ArsC	0.0705669
SRR5947862	AsrA	0.00601069
SRR5947862	AtpA	1.38436
SRR5947862	CooS	0.0203183
SRR5947862	CoxA	0.00635821
SRR5947862	CoxL	0.00274456
SRR5947862	CydA	0.466967
SRR5947862	CyoA	0.0115401
SRR5947862	DsrA	0.00116784
SRR5947862	FCC	0.00944946
SRR5947862	FdhA	0.0765207
SRR5947862	FeFe	0.436319
SRR5947862	HbsC	0.000694359
SRR5947862	HzsA	0.000133064
SRR5947862	Mcr	0.00268031
SRR5947862	NapA	0.0297881
SRR5947862	NarG	0.010554
SRR5947862	NiFe	0.105502
SRR5947862	NifH	0.0695656
SRR5947862	NirK	0.00522839
SRR5947862	NorB	0.00487534
SRR5947862	NosZ	0.00140128
SRR5947862	NrfA	0.0777374
SRR5947862	NuoF	0.127246
SRR5947862	RdhA	0.000632181
SRR5947862	SdhA-FrdA	1.10521
SRR5947862	SoxB	0.00309782
SRR5947862	Sqr	0.0483205
SRR5947862	YgfK	0.0391433
SRR5947863	AcsB	0.00210725
SRR5947863	ArsC	0.119742
SRR5947863	AsrA	0.0106435
SRR5947863	AtpA	1.20916
SRR5947863	CooS	0.00750898
SRR5947863	CoxA	0.0153992
SRR5947863	CoxL	0.00396045
SRR5947863	CydA	0.812656
SRR5947863	CyoA	0.0273652
SRR5947863	DsrA	0.000759199
SRR5947863	FdhA	0.0958334
SRR5947863	FeFe	0.573891
SRR5947863	HbsC	0.000704511
SRR5947863	HzsA	0.00102542
SRR5947863	Mcr	0.000950983
SRR5947863	NapA	0.0220087
SRR5947863	NarG	0.0240406
SRR5947863	NiFe	0.247052
SRR5947863	NifH	0.198115
SRR5947863	NorB	0.00111008
SRR5947863	NrfA	0.29451
SRR5947863	NuoF	0.228349
SRR5947863	RdhA	0.00247035
SRR5947863	SdhA-FrdA	1.67232
SRR5947863	SoxB	0.00613292
SRR5947863	Sqr	0.0989583
SRR5947863	YgfK	0.0646181
SRR5947864	AcsB	0.00790063
SRR5947864	ArsC	0.109031
SRR5947864	AsrA	0.0317821
SRR5947864	AtpA	2.07252
SRR5947864	CooS	0.0267351
SRR5947864	CoxA	0.0148858
SRR5947864	CoxL	0.00827615
SRR5947864	CydA	0.442132
SRR5947864	CyoA	0.00519353
SRR5947864	FCC	0.00115638
SRR5947864	FdhA	0.0941667
SRR5947864	FeFe	1.48051
SRR5947864	HbsC	0.00361431
SRR5947864	HzsA	0.0012062
SRR5947864	Mcr	0.000997495
SRR5947864	NapA	0.0298648
SRR5947864	NarG	0.0121983
SRR5947864	NiFe	0.136746
SRR5947864	NifH	0.222685
SRR5947864	NirK	0.00245549
SRR5947864	NorB	0.00856647
SRR5947864	NosZ	0.00597154
SRR5947864	NrfA	0.213024
SRR5947864	NuoF	0.0976635
SRR5947864	RbcL	0.00060775
SRR5947864	RdhA	0.00109745
SRR5947864	SdhA-FrdA	0.738283
SRR5947864	SoxB	0.00902974
SRR5947864	YgfK	0.0511413
SRR5947865	AcsB	0.033428
SRR5947865	ArsC	0.178212
SRR5947865	AsrA	0.0405993
SRR5947865	AtpA	2.08358
SRR5947865	CooS	0.0441317
SRR5947865	CoxA	0.00399292
SRR5947865	CoxL	0.00675092
SRR5947865	CydA	0.359803
SRR5947865	CyoA	0.00292549
SRR5947865	DsrA	0.00106679
SRR5947865	FCC	0.00138739
SRR5947865	FdhA	0.112972
SRR5947865	FeFe	1.54138
SRR5947865	HzsA	0.000250948
SRR5947865	Mcr	0.00189814
SRR5947865	NapA	0.0062779
SRR5947865	NarG	0.00464497
SRR5947865	NiFe	0.142504
SRR5947865	NifH	0.104659
SRR5947865	NirK	0.00158384
SRR5947865	NorB	0.00467783
SRR5947865	NrfA	0.0125985
SRR5947865	NuoF	0.186859
SRR5947865	RbcL	0.000211935
SRR5947865	RdhA	0.00384054
SRR5947865	SdhA-FrdA	0.628892
SRR5947865	SoxB	0.00732794
SRR5947865	Sqr	0.000731409
SRR5947865	YgfK	0.0903336
SRR5947866	AcsB	0.00702635
SRR5947866	ArsC	0.402646
SRR5947866	AsrA	0.00541748
SRR5947866	AtpA	1.37392
SRR5947866	CcoN	0.0197132
SRR5947866	CooS	0.00555393
SRR5947866	CoxA	0.0745837
SRR5947866	CoxL	0.00632999
SRR5947866	CydA	0.957642
SRR5947866	CyoA	0.118718
SRR5947866	DsrA	0.00692193
SRR5947866	FCC	0.00330743
SRR5947866	FdhA	0.196781
SRR5947866	FeFe	1.17226
SRR5947866	HbsC	0.00124286
SRR5947866	HzsA	0.000955222
SRR5947866	Mcr	0.00104084
SRR5947866	NapA	0.111775
SRR5947866	NarG	0.159786
SRR5947866	NiFe	0.464689
SRR5947866	NifH	0.0762433
SRR5947866	NirS	0.00206559
SRR5947866	NorB	0.00612026
SRR5947866	NosZ	0.00261314
SRR5947866	NrfA	0.365153
SRR5947866	NuoF	0.406501
SRR5947866	RdhA	0.000697117
SRR5947866	SdhA-FrdA	1.22495
SRR5947866	SoxB	0.022942
SRR5947866	Sqr	0.0687356
SRR5947866	YgfK	0.137677
SRR5947867	AcsB	0.00777876
SRR5947867	ArsC	0.320307
SRR5947867	AsrA	0.0198542
SRR5947867	AtpA	1.23942
SRR5947867	CooS	0.0111776
SRR5947867	CoxA	0.00211489
SRR5947867	CoxL	0.00108884
SRR5947867	CydA	0.764464
SRR5947867	CyoA	0.00055217
SRR5947867	DsrA	0.00663336
SRR5947867	FCC	0.00138146
SRR5947867	FdhA	0.133468
SRR5947867	FeFe	1.33634
SRR5947867	HbsC	0.0043074
SRR5947867	HzsA	0.00266335
SRR5947867	Mcr	0.00189773
SRR5947867	NapA	0.0273505
SRR5947867	NarG	0.0199567
SRR5947867	NiFe	0.417989
SRR5947867	NifH	0.317777
SRR5947867	NirK	0.00437889
SRR5947867	NorB	0.000570181
SRR5947867	NosZ	0.0190248
SRR5947867	NrfA	0.328725
SRR5947867	NuoF	0.399624
SRR5947867	PsbA	0.00041139
SRR5947867	RdhA	0.00225841
SRR5947867	SdhA-FrdA	1.10511
SRR5947867	SoxB	0.0148146
SRR5947867	Sqr	0.0127108
SRR5947867	YgfK	0.0487394
SRR5947868	AcsB	0.026985
SRR5947868	ArsC	0.202983
SRR5947868	AsrA	0.0254292
SRR5947868	AtpA	1.27467
SRR5947868	CooS	0.0216373
SRR5947868	CoxA	0.000698936
SRR5947868	CoxL	0.00268495
SRR5947868	CydA	0.701798
SRR5947868	DsrA	0.000576386
SRR5947868	FCC	0.000561664
SRR5947868	FdhA	0.110349
SRR5947868	FeFe	1.5386
SRR5947868	HbsC	0.00426917
SRR5947868	HzsA	0.000460196
SRR5947868	Mcr	0.00113292
SRR5947868	NapA	0.000466458
SRR5947868	NarG	0.000383206
SRR5947868	NiFe	0.219132
SRR5947868	NifH	0.0482125
SRR5947868	NorB	0.00213671
SRR5947868	NrfA	0.390262
SRR5947868	NuoF	0.449251
SRR5947868	RdhA	0.00189147
SRR5947868	SdhA-FrdA	1.14382
SRR5947868	SoxB	0.0128887
SRR5947868	Sqr	0.0564941
SRR5947868	YgfK	0.0485168
SRR5947869	AcsB	0.0275793
SRR5947869	ArsC	0.218469
SRR5947869	AsrA	0.00739413
SRR5947869	AtpA	1.56268
SRR5947869	CooS	0.0188677
SRR5947869	CoxA	0.00180398
SRR5947869	CoxL	0.00359089
SRR5947869	CydA	0.623411
SRR5947869	CyoA	0.00036562
SRR5947869	DsrA	0.00238343
SRR5947869	FCC	0.00399166
SRR5947869	FdhA	0.115483
SRR5947869	FeFe	1.22152
SRR5947869	HbsC	0.00122003
SRR5947869	HzsA	0.000143247
SRR5947869	Mcr	0.00320105
SRR5947869	NapA	0.0118176
SRR5947869	NarG	0.00572965
SRR5947869	NiFe	0.181868
SRR5947869	NifH	0.107163
SRR5947869	NirK	0.00145051
SRR5947869	NorB	0.0049183
SRR5947869	NosZ	0.00120016
SRR5947869	NrfA	0.114538
SRR5947869	NuoF	0.254079
SRR5947869	RdhA	0.000313816
SRR5947869	SdhA-FrdA	1.15736
SRR5947869	SoxB	0.0144575
SRR5947869	Sqr	0.0123935
SRR5947869	YgfK	0.0456479
SRR5947870	AcsB	0.0101396
SRR5947870	ArsC	0.154714
SRR5947870	AsrA	0.00893749
SRR5947870	AtpA	1.67398
SRR5947870	CooS	0.0175914
SRR5947870	CoxA	0.00322862
SRR5947870	CoxL	0.00387797
SRR5947870	CydA	0.669764
SRR5947870	CyoA	0.00477355
SRR5947870	DsrA	0.00388782
SRR5947870	FdhA	0.0967651
SRR5947870	FeFe	1.49463
SRR5947870	Mcr	0.00117605
SRR5947870	NapA	0.0127287
SRR5947870	NarG	0.0133127
SRR5947870	NiFe	0.242448
SRR5947870	NifH	0.129854
SRR5947870	NirK	0.0046564
SRR5947870	NorB	0.00824117
SRR5947870	NosZ	0.00594881
SRR5947870	NrfA	0.282538
SRR5947870	NuoF	0.258385
SRR5947870	RdhA	0.000414948
SRR5947870	SdhA-FrdA	1.10789
SRR5947870	SoxB	0.0163867
SRR5947870	Sqr	0.0476418
SRR5947870	YgfK	0.0307644
SRR5947871	AcsB	0.0228806
SRR5947871	ArsC	0.0838686
SRR5947871	AsrA	0.0132158
SRR5947871	AtpA	1.76235
SRR5947871	CcoN	0.000425261
SRR5947871	CooS	0.0254477
SRR5947871	CoxA	0.00233766
SRR5947871	CoxL	0.00584972
SRR5947871	CydA	0.611198
SRR5947871	CyoA	0.00117541
SRR5947871	DsrA	0.000343336
SRR5947871	FCC	0.00277029
SRR5947871	FdhA	0.0884465
SRR5947871	FeFe	1.22117
SRR5947871	HbsC	0.0019775
SRR5947871	HzsA	0.00185743
SRR5947871	Mcr	0.000955743
SRR5947871	NapA	0.035191
SRR5947871	NarG	0.0051739
SRR5947871	NiFe	0.149667
SRR5947871	NifH	0.136785
SRR5947871	NirK	0.000294041
SRR5947871	NorB	0.00330545
SRR5947871	NosZ	0.00257289
SRR5947871	NrfA	0.198536
SRR5947871	NuoF	0.10063
SRR5947871	RdhA	0.000243704
SRR5947871	SdhA-FrdA	1.01364
SRR5947871	SoxB	0.00991748
SRR5947871	YgfK	0.0352298
SRR5947872	AcsB	0.0144433
SRR5947872	ArsC	0.303934
SRR5947872	AsrA	0.0137612
SRR5947872	AtpA	1.51185
SRR5947872	CooS	0.118129
SRR5947872	CoxA	0.0274552
SRR5947872	CoxL	0.00454609
SRR5947872	CydA	0.521839
SRR5947872	CyoA	0.0136179
SRR5947872	DsrA	0.00634599
SRR5947872	FCC	0.000817162
SRR5947872	FdhA	0.135412
SRR5947872	FeFe	1.60289
SRR5947872	HbsC	0.00407183
SRR5947872	HzsA	0.00127798
SRR5947872	Mcr	0.0024149
SRR5947872	NapA	0.0277881
SRR5947872	NarG	0.0321741
SRR5947872	NiFe	0.223069
SRR5947872	NifH	0.136542
SRR5947872	NirK	0.00349918
SRR5947872	NorB	0.0145997
SRR5947872	NosZ	0.00804392
SRR5947872	NrfA	0.256106
SRR5947872	NuoF	0.448341
SRR5947872	RdhA	0.000855404
SRR5947872	SdhA-FrdA	0.761343
SRR5947872	SoxB	0.0100891
SRR5947872	Sqr	0.0571139
SRR5947872	YgfK	0.077837
SRR5947873	AcsB	0.0252191
SRR5947873	ArsC	0.140891
SRR5947873	AsrA	0.00357998
SRR5947873	AtpA	1.03782
SRR5947873	CcoN	0.000258837
SRR5947873	CooS	0.0176478
SRR5947873	CoxA	0.000900904
SRR5947873	CoxL	0.00123683
SRR5947873	CydA	0.791615
SRR5947873	DsrA	0.00293193
SRR5947873	FCC	0.00115166
SRR5947873	FdhA	0.118524
SRR5947873	FeFe	1.25099
SRR5947873	HbsC	0.00209263
SRR5947873	HzsA	0.00197089
SRR5947873	Mcr	0.00191929
SRR5947873	NapA	0.00927211
SRR5947873	NarG	0.00606443
SRR5947873	NiFe	0.244934
SRR5947873	NifH	0.07992
SRR5947873	NirK	0.000493862
SRR5947873	NorB	0.00172507
SRR5947873	NrfA	0.203668
SRR5947873	NuoF	0.586248
SRR5947873	OmcB	0.000127415
SRR5947873	RbcL	0.000911159
SRR5947873	RdhA	0.000694289
SRR5947873	SdhA-FrdA	1.20782
SRR5947873	SoxB	0.0109223
SRR5947873	Sqr	0.0290147
SRR5947873	YgfK	0.0371434
SRR5947874	AcsB	0.118037
SRR5947874	ArsC	0.247332
SRR5947874	AsrA	0.0139868
SRR5947874	AtpA	1.45259
SRR5947874	CooS	0.0697413
SRR5947874	CoxA	0.00267332
SRR5947874	CoxL	0.00889985
SRR5947874	CydA	0.206368
SRR5947874	CyoA	0.00175758
SRR5947874	DsrA	0.00920659
SRR5947874	FCC	0.004356
SRR5947874	FdhA	0.113952
SRR5947874	Fe	0.0020057
SRR5947874	FeFe	1.24701
SRR5947874	HbsC	0.000358769
SRR5947874	Mcr	0.00234684
SRR5947874	McrA	0.00184008
SRR5947874	NapA	0.0157166
SRR5947874	NarG	0.011947
SRR5947874	NiFe	0.106567
SRR5947874	NifH	0.10297
SRR5947874	NirK	0.00460629
SRR5947874	NorB	0.0136007
SRR5947874	NrfA	0.0642879
SRR5947874	NuoF	0.275084
SRR5947874	RdhA	0.000831008
SRR5947874	SdhA-FrdA	0.397268
SRR5947874	SoxB	0.0107152
SRR5947874	Sqr	0.0254864
SRR5947874	YgfK	0.105756
SRR5947875	AcsB	0.00391364
SRR5947875	ArsC	0.44034
SRR5947875	AsrA	0.0312892
SRR5947875	AtpA	1.6355
SRR5947875	CcoN	0.00115435
SRR5947875	CooS	0.0678078
SRR5947875	CoxA	0.154709
SRR5947875	CoxL	0.0100737
SRR5947875	CydA	1.1705
SRR5947875	CyoA	0.238003
SRR5947875	FCC	0.00552572
SRR5947875	FdhA	0.282442
SRR5947875	FeFe	1.59913
SRR5947875	HbsC	0.0013503
SRR5947875	NapA	0.165037
SRR5947875	NarG	0.240419
SRR5947875	NiFe	0.708929
SRR5947875	NifH	0.165618
SRR5947875	NorB	0.00153798
SRR5947875	NrfA	0.368141
SRR5947875	NuoF	0.399877
SRR5947875	RdhA	0.00359476
SRR5947875	SdhA-FrdA	1.59571
SRR5947875	SoxB	0.0343041
SRR5947875	Sqr	0.000674422
SRR5947875	YgfK	0.262929
SRR5947876	AcsB	0.0400631
SRR5947876	ArsC	0.300084
SRR5947876	AsrA	0.0549425
SRR5947876	AtpA	1.40488
SRR5947876	CcoN	0.000695196
SRR5947876	CooS	0.118826
SRR5947876	CoxA	0.0385464
SRR5947876	CoxL	0.00571041
SRR5947876	CydA	0.770651
SRR5947876	CyoA	0.0595566
SRR5947876	FCC	0.00576009
SRR5947876	FdhA	0.183625
SRR5947876	FeFe	1.63695
SRR5947876	HbsC	0.0027528
SRR5947876	HzsA	0.00159695
SRR5947876	Mcr	0.00212469
SRR5947876	NapA	0.0441822
SRR5947876	NarG	0.0523364
SRR5947876	NiFe	0.26491
SRR5947876	NifH	0.130094
SRR5947876	NorB	0.00259346
SRR5947876	NrfA	0.325325
SRR5947876	NuoF	0.430432
SRR5947876	RbcL	0.00128018
SRR5947876	RdhA	0.000663488
SRR5947876	SdhA-FrdA	1.12631
SRR5947876	SoxB	0.0220147
SRR5947876	YgfK	0.167212
SRR5947877	AcsB	0.00533587
SRR5947877	ArsC	0.157935
SRR5947877	AsrA	0.00497534
SRR5947877	AtpA	1.48004
SRR5947877	CooS	0.00799426
SRR5947877	CoxA	0.00616986
SRR5947877	CoxL	0.00449684
SRR5947877	CydA	0.744827
SRR5947877	DsrA	0.00134561
SRR5947877	FCC	0.00218619
SRR5947877	FdhA	0.078034
SRR5947877	FeFe	0.760498
SRR5947877	HbsC	0.000801848
SRR5947877	HzsA	0.000235368
SRR5947877	Mcr	0.000774168
SRR5947877	NapA	0.00946663
SRR5947877	NarG	0.000790259
SRR5947877	NiFe	0.175589
SRR5947877	NifH	0.0636433
SRR5947877	NorB	0.000377717
SRR5947877	NrfA	0.213946
SRR5947877	NuoF	0.2974
SRR5947877	RdhA	0.0048257
SRR5947877	SdhA-FrdA	0.975919
SRR5947877	SoxB	0.0246078
SRR5947877	Sqr	0.0646035
SRR5947877	YgfK	0.0329312
SRR5947878	AcsB	0.0243544
SRR5947878	ArsC	0.368493
SRR5947878	AsrA	0.0636973
SRR5947878	AtpA	1.50755
SRR5947878	CooS	0.0595024
SRR5947878	CoxA	0.00333717
SRR5947878	CoxL	0.00648542
SRR5947878	CydA	0.606611
SRR5947878	DsrA	0.0347057
SRR5947878	FCC	0.00130755
SRR5947878	FdhA	0.251636
SRR5947878	FeFe	1.82088
SRR5947878	HbsC	0.000893278
SRR5947878	HzsA	0.00205492
[truncated: 6,467 more rows]

## Sheet: Fig 1a- Stool MetaT RPKM
sample	gene	total.RPKM
SRR5947895	AcsB	18.8042
SRR5947895	ArsC	1.17578
SRR5947895	AsrA	0.280718
SRR5947895	AtpA	669.829
SRR5947895	CooS	14.1545
SRR5947895	CoxA	1.96225
SRR5947895	CoxL	0.103235
SRR5947895	CydA	68.6167
SRR5947895	CyoA	0.769212
SRR5947895	DsrA	1.32881
SRR5947895	FCC	0.80749
SRR5947895	FdhA	7.61993
SRR5947895	FeFe	50.4303
SRR5947895	McrA	0.0506559
SRR5947895	NapA	1.3637
SRR5947895	NarG	0.550273
SRR5947895	NiFe	33.1395
SRR5947895	NifH	2.01944
SRR5947895	NosZ	0.0968959
SRR5947895	NrfA	3.14363
SRR5947895	NuoF	13.5005
SRR5947895	PsbA	0.197673
SRR5947895	SdhA-FrdA	351.875
SRR5947895	Sqr	5.60644
SRR5947895	YgfK	3.50968
SRR5947896	AcsB	8.10806
SRR5947896	ArsC	6.3317
SRR5947896	AtpA	632.525
SRR5947896	CooS	9.71209
SRR5947896	CoxA	1.3684
SRR5947896	CydA	133.301
SRR5947896	DsrA	8.0382
SRR5947896	FdhA	13.0927
SRR5947896	FeFe	150.321
SRR5947896	Mcr	0.192188
SRR5947896	NapA	3.18103
SRR5947896	NarG	8.99779
SRR5947896	NiFe	17.0369
SRR5947896	NifH	7.78451
SRR5947896	NosZ	1.08919
SRR5947896	NrfA	4.97369
SRR5947896	NuoF	21.6128
SRR5947896	PsbA	0.110794
SRR5947896	RdhA	0.711096
SRR5947896	SdhA-FrdA	218.244
SRR5947896	SoxB	0.613228
SRR5947896	Sqr	10.8687
SRR5947896	YgfK	5.14875
SRR5947897	AcsB	35.1879
SRR5947897	AsrA	1.13223
SRR5947897	AtpA	593.87
SRR5947897	CooS	8.31847
SRR5947897	CoxA	4.13141
SRR5947897	CydA	166.776
SRR5947897	CyoA	0.177168
SRR5947897	FdhA	15.6436
SRR5947897	FeFe	123.579
SRR5947897	NapA	7.15238
SRR5947897	NarG	1.34402
SRR5947897	NiFe	81.727
SRR5947897	NifH	3.2905
SRR5947897	NorB	0.221371
SRR5947897	NrfA	16.089
SRR5947897	NuoF	14.8099
SRR5947897	PsbA	0.942551
SRR5947897	SdhA-FrdA	561.998
SRR5947897	Sqr	0.121342
SRR5947897	YgfK	4.02075
SRR5947898	AcsB	28.7222
SRR5947898	ArsC	14.0257
SRR5947898	AsrA	4.80045
SRR5947898	AtpA	405.263
SRR5947898	CcoN	3.92037
SRR5947898	CooS	17.6342
SRR5947898	CoxA	26.8412
SRR5947898	CoxL	2.65835
SRR5947898	CydA	121.528
SRR5947898	DsrA	0.613757
SRR5947898	FdhA	25.4272
SRR5947898	FeFe	218.464
SRR5947898	NapA	13.8534
SRR5947898	NarG	2.63142
SRR5947898	NiFe	44.7549
SRR5947898	NifH	1.96223
SRR5947898	NrfA	80.4514
SRR5947898	NuoF	27.1844
SRR5947898	SdhA-FrdA	276.053
SRR5947898	Sqr	0.593434
SRR5947898	YgfK	60.9884
SRR5947899	AcsB	2.10103
SRR5947899	ArsC	8.55176
SRR5947899	AsrA	0.0645211
SRR5947899	AtpA	193.214
SRR5947899	CooS	2.91524
SRR5947899	CoxA	50.4403
SRR5947899	CoxL	0.404012
SRR5947899	CydA	109.525
SRR5947899	DsrA	12.5497
SRR5947899	FdhA	4.31337
SRR5947899	FeFe	89.2353
SRR5947899	Mcr	0.260548
SRR5947899	NapA	9.2808
SRR5947899	NarG	1.02954
SRR5947899	NiFe	19.8029
SRR5947899	NifH	2.17072
SRR5947899	NosZ	0.098574
SRR5947899	NrfA	9.97889
SRR5947899	NuoF	50.3519
SRR5947899	PsbA	2.18832
SRR5947899	RbcL	0.94394
SRR5947899	SdhA-FrdA	85.4527
SRR5947899	Sqr	0.465908
SRR5947899	YgfK	3.00172
SRR5947900	AcsB	9.18665
SRR5947900	ArsC	28.0937
SRR5947900	AsrA	1.6158
SRR5947900	AtpA	254.921
SRR5947900	CooS	8.87848
SRR5947900	CoxA	24.2792
SRR5947900	CoxL	2.11192
SRR5947900	CydA	106.986
SRR5947900	CyoA	0.807198
SRR5947900	FdhA	5.50155
SRR5947900	FeFe	78.7319
SRR5947900	NiFe	7.75786
SRR5947900	NifH	1.4235
SRR5947900	NrfA	18.1397
SRR5947900	NuoF	26.8959
SRR5947900	PsaA	0.741115
SRR5947900	PsbA	18.28
SRR5947900	RbcL	2.55496
SRR5947900	SdhA-FrdA	208.568
SRR5947900	SoxB	0.718019
SRR5947900	YgfK	3.52197
SRR5947901	AcsB	10.0182
SRR5947901	ArsC	57.3139
SRR5947901	AtpA	96.5597
SRR5947901	CooS	6.73642
SRR5947901	CoxA	6.51346
SRR5947901	CydA	47.2897
SRR5947901	FeFe	43.6107
SRR5947901	NiFe	4.8291
SRR5947901	NrfA	4.3247
SRR5947901	NuoF	49.4593
SRR5947901	PsbA	4.07899
SRR5947901	SdhA-FrdA	92.0332
SRR5947901	Sqr	17.1064
SRR5947902	AcsB	641.528
SRR5947902	ArsC	108.617
SRR5947902	AsrA	7.04642
SRR5947902	AtpA	1658.88
SRR5947902	CooS	391.293
SRR5947902	CoxA	6.74894
SRR5947902	CoxL	0.240019
SRR5947902	CydA	39.4767
SRR5947902	FdhA	25.2365
SRR5947902	FeFe	268.91
SRR5947902	Mcr	0.108772
SRR5947902	NapA	8.08355
SRR5947902	NarG	3.79202
SRR5947902	NiFe	27.6614
SRR5947902	NifH	2.23653
SRR5947902	NorB	0.711907
SRR5947902	NrfA	2.35958
SRR5947902	NuoF	31.764
SRR5947902	SdhA-FrdA	117.418
SRR5947902	Sqr	0.911289
SRR5947902	YgfK	17.0429
SRR5947903	AcsB	26.6011
SRR5947903	ArsC	5.87326
SRR5947903	AsrA	7.96963
SRR5947903	AtpA	507.59
SRR5947903	CcoN	0.413571
SRR5947903	CooS	8.6203
SRR5947903	CoxA	17.7568
SRR5947903	CoxL	0.704774
SRR5947903	CydA	162.521
SRR5947903	DsrA	1.26999
SRR5947903	FdhA	13.2349
SRR5947903	FeFe	149.84
SRR5947903	HzsA	0.736156
SRR5947903	NapA	2.87642
SRR5947903	NarG	0.602863
SRR5947903	NiFe	11.973
SRR5947903	NifH	2.37738
SRR5947903	NirK	2.70878
SRR5947903	NorB	1.39855
SRR5947903	NosZ	0.103962
SRR5947903	NrfA	14.1483
SRR5947903	NuoF	22.003
SRR5947903	SdhA-FrdA	182.187
SRR5947903	Sqr	7.96582
SRR5947903	YgfK	77.866
SRR5947904	AcsB	17.3702
SRR5947904	ArsC	16.024
SRR5947904	AsrA	3.83892
SRR5947904	AtpA	170.914
SRR5947904	CooS	14.2513
SRR5947904	CoxA	64.9453
SRR5947904	CoxL	0.196746
SRR5947904	CydA	182.22
SRR5947904	CyoA	3.25994
SRR5947904	DsrA	5.05298
SRR5947904	FdhA	5.87112
SRR5947904	FeFe	86.0432
SRR5947904	NapA	0.940012
SRR5947904	NarG	0.126077
SRR5947904	NiFe	4.00231
SRR5947904	NifH	0.55062
SRR5947904	NrfA	1.87589
SRR5947904	NuoF	49.4776
SRR5947904	PsaA	0.421824
SRR5947904	PsbA	8.4812
SRR5947904	RdhA	0.922138
SRR5947904	SdhA-FrdA	61.6324
SRR5947904	Sqr	8.07649
SRR5947904	YgfK	18.2764
SRR5947905	AcsB	29.8822
SRR5947905	ArsC	6.23913
SRR5947905	AsrA	1.22414
SRR5947905	AtpA	641.526
SRR5947905	CcoN	0.323593
SRR5947905	CooS	21.4269
SRR5947905	CoxA	16.8272
SRR5947905	CoxL	0.936893
SRR5947905	CydA	51.9564
SRR5947905	CyoA	5.30749
SRR5947905	DsrA	3.32602
SRR5947905	FdhA	6.80957
SRR5947905	FeFe	141.17
SRR5947905	NapA	2.99766
SRR5947905	NarG	1.23491
SRR5947905	NiFe	12.721
SRR5947905	NifH	3.33748
SRR5947905	NosZ	0.568843
SRR5947905	NrfA	3.10931
SRR5947905	NuoF	20.0106
SRR5947905	PsbA	2.54948
SRR5947905	RbcL	0.393799
SRR5947905	RdhA	0.106339
SRR5947905	SdhA-FrdA	154.422
SRR5947905	SoxB	0.0939962
SRR5947905	Sqr	1.99648
SRR5947905	YgfK	4.00106
SRR5947906	AcsB	12.6651
SRR5947906	ArsC	1.89603
SRR5947906	AsrA	0.216308
SRR5947906	AtpA	634.133
SRR5947906	CooS	14.8569
SRR5947906	CoxA	27.7717
SRR5947906	CoxL	0.222845
SRR5947906	CydA	44.8829
SRR5947906	DsrA	1.1478
SRR5947906	FCC	0.174672
SRR5947906	FdhA	7.03987
SRR5947906	FeFe	61.4568
SRR5947906	Mcr	0.106387
SRR5947906	NapA	1.68887
SRR5947906	NarG	0.23869
SRR5947906	NiFe	29.0027
SRR5947906	NifH	4.9078
SRR5947906	NrfA	5.00091
SRR5947906	NuoF	13.6836
SRR5947906	SdhA-FrdA	357.731
SRR5947906	SoxB	0.0658497
SRR5947906	Sqr	8.08305
SRR5947906	YgfK	3.75361
SRR5947907	AcsB	27.4359
SRR5947907	ArsC	8.00171
SRR5947907	AtpA	175.252
SRR5947907	CooS	15.2328
SRR5947907	CoxA	8.34221
SRR5947907	CoxL	0.0996424
SRR5947907	CydA	272.447
SRR5947907	DsrA	6.36486
SRR5947907	FdhA	17.1721
SRR5947907	FeFe	107.579
SRR5947907	HzsA	0.930244
SRR5947907	NapA	7.67986
SRR5947907	NarG	0.0432371
SRR5947907	NiFe	110.088
SRR5947907	NrfA	3.111
SRR5947907	NuoF	64.2384
SRR5947907	SdhA-FrdA	263.221
SRR5947907	Sqr	2.1821
SRR5947907	YgfK	4.83305
SRR5947908	AcsB	2.58772
SRR5947908	ArsC	19.0698
SRR5947908	AtpA	218.788
SRR5947908	CcoN	2.93926
SRR5947908	CooS	5.77567
SRR5947908	CoxA	33.5108
SRR5947908	CoxL	1.25808
SRR5947908	CydA	227.22
SRR5947908	CyoA	4.44361
SRR5947908	DsrA	56.7291
SRR5947908	FdhA	14.0982
SRR5947908	FeFe	67.122
SRR5947908	NapA	3.20137
SRR5947908	NarG	6.48004
SRR5947908	NiFe	22.216
SRR5947908	NrfA	25.6734
SRR5947908	NuoF	35.3318
SRR5947908	PsbA	42.926
SRR5947908	SdhA-FrdA	220.989
SRR5947908	Sqr	11.1139
SRR5947908	YgfK	13.657
SRR5947909	AcsB	27.3452
SRR5947909	ArsC	14.9245
SRR5947909	AsrA	11.3911
SRR5947909	AtpA	526.757
SRR5947909	CooS	22.0152
SRR5947909	CoxA	39.8532
SRR5947909	CydA	248.306
SRR5947909	CyoA	8.18611
SRR5947909	DsrA	1.73176
SRR5947909	FdhA	46.7729
SRR5947909	FeFe	211.402
SRR5947909	NapA	78.1842
SRR5947909	NarG	28.5827
SRR5947909	NiFe	49.5865
SRR5947909	NifH	1.62912
SRR5947909	NosZ	4.74235
SRR5947909	NrfA	145.055
SRR5947909	NuoF	42.2641
SRR5947909	SdhA-FrdA	421.905
SRR5947909	SoxB	1.07781
SRR5947909	YgfK	40.2528
SRR5947910	AcsB	10.8395
SRR5947910	ArsC	2.03586
SRR5947910	AsrA	1.3454
SRR5947910	AtpA	536.354
SRR5947910	CooS	7.90029
SRR5947910	CoxA	17.8575
SRR5947910	CoxL	0.0522016
SRR5947910	CydA	138.118
SRR5947910	FdhA	14.9903
SRR5947910	FeFe	119.767
SRR5947910	HbsT	0.529609
SRR5947910	NapA	30.1461
SRR5947910	NarG	2.49599
SRR5947910	NiFe	88.5031
SRR5947910	NrfA	39.8321
SRR5947910	NuoF	11.0834
SRR5947910	PsbA	1.07577
SRR5947910	SdhA-FrdA	319.739
SRR5947910	YgfK	2.22234
SRR5947911	AclB	0.178147
SRR5947911	AcsB	37.7748
SRR5947911	ArsC	18.5626
SRR5947911	AsrA	0.949904
SRR5947911	AtpA	212.664
SRR5947911	CooS	24.1813
SRR5947911	CoxA	5.68144
SRR5947911	CoxL	0.710893
SRR5947911	CydA	126.917
SRR5947911	DsrA	13.289
SRR5947911	FdhA	13.7908
SRR5947911	FeFe	177.411
SRR5947911	Mcr	0.0309089
SRR5947911	NapA	11.1258
SRR5947911	NarG	1.00211
SRR5947911	NiFe	27.4715
SRR5947911	NifH	0.607197
SRR5947911	NirK	0.075356
SRR5947911	NrfA	5.93255
SRR5947911	NuoF	107.735
SRR5947911	PsaA	0.452036
SRR5947911	PsbA	6.47579
SRR5947911	RbcL	2.97695
SRR5947911	RdhA	0.0837289
SRR5947911	SdhA-FrdA	153
SRR5947911	YgfK	12.6181
SRR5947912	AcsB	3.49997
SRR5947912	ArsC	7.34392
SRR5947912	AsrA	5.33605
SRR5947912	AtpA	627.283
SRR5947912	CooS	3.49024
SRR5947912	CoxA	2.97491
SRR5947912	CoxL	0.109872
SRR5947912	CydA	341.94
SRR5947912	CyoA	0.351468
SRR5947912	FdhA	3.41226
SRR5947912	FeFe	57.2399
SRR5947912	HbsC	0.279685
SRR5947912	HzsA	0.133994
SRR5947912	Mcr	0.143803
SRR5947912	NapA	0.620888
SRR5947912	NarG	0.134705
SRR5947912	NiFe	2.52421
SRR5947912	NifH	0.458338
SRR5947912	NosZ	1.07122
SRR5947912	NrfA	6.73554
SRR5947912	NuoF	9.60203
SRR5947912	SdhA-FrdA	61.752
SRR5947912	SoxB	0.114146
SRR5947912	YgfK	3.45341
SRR5947913	AcsB	14.3562
SRR5947913	ArsC	2.91864
SRR5947913	AsrA	3.82994
SRR5947913	AtpA	317.124
SRR5947913	CooS	11.7759
SRR5947913	CoxA	6.34002
SRR5947913	CoxL	0.601908
SRR5947913	CydA	109.909
SRR5947913	DsrA	83.3007
SRR5947913	FdhA	21.412
SRR5947913	FeFe	107.322
SRR5947913	NapA	4.05619
SRR5947913	NarG	3.10901
SRR5947913	NiFe	69.0879
SRR5947913	NifH	2.36663
SRR5947913	NorB	13.0389
SRR5947913	NrfA	2.44737
SRR5947913	NuoF	24.9422
SRR5947913	PsbA	0.590984
SRR5947913	SdhA-FrdA	798.194
SRR5947913	YgfK	22.3198
SRR5947914	AcsB	810.88
SRR5947914	ArsC	6.47653
SRR5947914	AsrA	0.323882
SRR5947914	AtpA	1806.87
SRR5947914	CooS	405.051
SRR5947914	CoxA	4.25583
SRR5947914	CoxL	0.569881
SRR5947914	CydA	79.8983
SRR5947914	FdhA	58.0233
SRR5947914	FeFe	318.196
SRR5947914	NapA	43.9177
SRR5947914	NarG	4.61325
SRR5947914	NiFe	40.6697
SRR5947914	NifH	6.34614
SRR5947914	NosZ	4.75547
SRR5947914	NrfA	23.2328
SRR5947914	NuoF	53.0419
SRR5947914	PsbA	1.18506
SRR5947914	SdhA-FrdA	341.357
SRR5947914	Sqr	0.669455
SRR5947914	YgfK	64.7253
SRR5947915	AclB	0.243106
SRR5947915	AcsB	12.0345
SRR5947915	ArsC	2.29819
SRR5947915	AtpA	227.027
SRR5947915	CcoN	0.288212
SRR5947915	CooS	9.66758
SRR5947915	CoxA	1.64574
SRR5947915	CoxL	0.0992333
SRR5947915	CydA	33.2165
SRR5947915	DsrA	1.04395
SRR5947915	FdhA	6.89824
SRR5947915	Fe	0.847626
SRR5947915	FeFe	32.7162
SRR5947915	Mcr	0.131011
SRR5947915	McrA	0.331044
SRR5947915	NapA	1.23304
SRR5947915	NarG	0.0467232
SRR5947915	NiFe	15.2089
SRR5947915	NifH	1.68703
SRR5947915	NorB	0.167805
SRR5947915	NosZ	0.0926179
SRR5947915	NrfA	4.01635
SRR5947915	NuoF	18.9623
SRR5947915	SdhA-FrdA	106.475
SRR5947915	Sqr	2.55022
SRR5947915	YgfK	2.02295
SRR5947916	AcsB	42.6784
SRR5947916	ArsC	19.2995
SRR5947916	AtpA	287.69
SRR5947916	CcoN	28.828
SRR5947916	CooS	25.4188
SRR5947916	CoxA	26.3298
SRR5947916	CoxL	1.19429
SRR5947916	CydA	201.47
SRR5947916	DsrA	14.7275
SRR5947916	FdhA	16.8916
SRR5947916	FeFe	293.657
SRR5947916	McrA	1.07871
SRR5947916	NapA	4.16452
SRR5947916	NarG	6.81265
SRR5947916	NiFe	9.97596
SRR5947916	NifH	0.724565
SRR5947916	NirS	17.1427
SRR5947916	NorB	1.57274
SRR5947916	NosZ	2.46392
SRR5947916	NrfA	14.9495
SRR5947916	NuoF	116.452
SRR5947916	PsbA	2.96599
SRR5947916	SdhA-FrdA	278.257
SRR5947916	Sqr	37.8567
SRR5947916	YgfK	11.7998
SRR5947917	AcsB	4.03707
SRR5947917	ArsC	22.1034
SRR5947917	AsrA	0.219878
SRR5947917	AtpA	108.779
SRR5947917	CooS	3.05794
SRR5947917	CoxA	25.0398
SRR5947917	CoxL	0.333867
SRR5947917	CydA	104.241
SRR5947917	CyoA	0.0782102
SRR5947917	DsrA	9.13543
SRR5947917	FdhA	3.47028
SRR5947917	FeFe	64.15
SRR5947917	NapA	0.257984
SRR5947917	NiFe	3.36238
SRR5947917	NifH	1.00259
SRR5947917	NrfA	8.58499
SRR5947917	NuoF	31.2708
SRR5947917	PsbA	9.34549
SRR5947917	RbcL	1.69428
SRR5947917	RdhA	0.327254
SRR5947917	SdhA-FrdA	37.1812
SRR5947917	SoxB	0.518091
SRR5947917	Sqr	1.71507
SRR5947917	YgfK	3.2567
SRR5947918	AcsB	106.459
SRR5947918	ArsC	10.6455
SRR5947918	AsrA	6.69542
SRR5947918	AtpA	617.831
SRR5947918	CooS	57.3085
SRR5947918	CoxA	10.165
SRR5947918	CoxL	0.0780956
SRR5947918	CydA	130.147
SRR5947918	FdhA	16.1025
SRR5947918	FeFe	172.874
SRR5947918	HzsA	0.342816
SRR5947918	Mcr	0.0254895
SRR5947918	NapA	1.13388
SRR5947918	NarG	0.254687
SRR5947918	NiFe	13.1915
SRR5947918	NifH	3.24728
SRR5947918	NorB	0.813871
SRR5947918	NosZ	0.61471
SRR5947918	NrfA	6.96461
SRR5947918	NuoF	31.812
SRR5947918	SdhA-FrdA	282.528
SRR5947918	SoxB	1.54331
SRR5947918	Sqr	1.16058
SRR5947918	YgfK	8.42785
SRR5947919	AcsB	7.77943
SRR5947919	AtpA	880.307
SRR5947919	CooS	9.1506
SRR5947919	CoxA	7.87625
SRR5947919	CydA	350.694
SRR5947919	CyoA	39.8622
SRR5947919	DsrA	5.63126
SRR5947919	FdhA	16.3231
SRR5947919	FeFe	421.585
SRR5947919	NapA	29.8081
SRR5947919	NarG	18.8613
SRR5947919	NiFe	125.856
SRR5947919	NifH	14.1442
SRR5947919	NrfA	21.6741
SRR5947919	NuoF	21.9998
SRR5947919	SdhA-FrdA	401.296
SRR5947919	SoxB	0.207879
SRR5947919	Sqr	9.50924
SRR5947919	YgfK	11.3947
SRR5947920	AcsB	4.42472
SRR5947920	ArsC	56.115
SRR5947920	AsrA	2.48627
SRR5947920	AtpA	337.134
SRR5947920	CooS	8.14828
SRR5947920	CoxA	91.1917
SRR5947920	CoxL	3.84872
SRR5947920	CydA	386.699
SRR5947920	DsrA	9.55417
SRR5947920	FdhA	11.5107
SRR5947920	FeFe	307.486
SRR5947920	HbsC	0.241837
SRR5947920	HzsA	0.141974
SRR5947920	NapA	7.2637
SRR5947920	NarG	1.88578
SRR5947920	NiFe	18.058
SRR5947920	NifH	1.55172
SRR5947920	NorB	0.457198
SRR5947920	NrfA	10.5564
SRR5947920	NuoF	51.1757
SRR5947920	PsaA	0.684883
SRR5947920	PsbA	20.0052
SRR5947920	RbcL	2.41563
SRR5947920	SdhA-FrdA	117.088
SRR5947920	SoxB	4.22937
SRR5947920	Sqr	3.24707
SRR5947920	YgfK	109.34
SRR5947921	AcsB	10.6372
SRR5947921	ArsC	54.3417
SRR5947921	AsrA	3.90539
SRR5947921	AtpA	390.134
SRR5947921	CooS	23.9345
SRR5947921	CoxA	17.6248
SRR5947921	CoxL	4.78096
SRR5947921	CydA	160.227
SRR5947921	DsrA	12.6712
SRR5947921	FCC	1.51182
SRR5947921	FdhA	19.2099
SRR5947921	FeFe	346.717
SRR5947921	Mcr	1.19304
SRR5947921	NapA	16.8504
SRR5947921	NarG	3.63347
SRR5947921	NiFe	27.9003
SRR5947921	NifH	4.39264
SRR5947921	NosZ	0.405632
SRR5947921	NrfA	9.27236
SRR5947921	NuoF	82.8937
SRR5947921	PsbA	12.6341
SRR5947921	RbcL	1.10441
SRR5947921	SdhA-FrdA	168.093
SRR5947921	SoxB	3.40692
SRR5947921	Sqr	0.766885
SRR5947921	YgfK	198.379
SRR5947922	AcsB	32.7628
SRR5947922	ArsC	4.11556
SRR5947922	AsrA	1.26447
SRR5947922	AtpA	402.557
SRR5947922	CooS	23.0368
SRR5947922	CoxA	5.31287
SRR5947922	CoxL	0.295235
SRR5947922	CydA	134.823
SRR5947922	DsrA	0.652523
SRR5947922	FdhA	16.6758
SRR5947922	FeFe	85.9191
SRR5947922	HzsA	0.0294069
SRR5947922	Mcr	0.308117
SRR5947922	NapA	0.982796
SRR5947922	NiFe	24.3806
SRR5947922	NifH	2.79891
SRR5947922	NorB	0.0946987
SRR5947922	NrfA	2.18246
SRR5947922	NuoF	18.6966
SRR5947922	PsaA	0.441338
SRR5947922	PsbA	10.7789
SRR5947922	RbcL	1.29564
SRR5947922	SdhA-FrdA	246.221
SRR5947922	SoxB	0.291975
SRR5947922	Sqr	7.41658
SRR5947922	YgfK	30.338
SRR5947923	AcsB	13.6187
SRR5947923	ArsC	6.19521
SRR5947923	AsrA	0.97738
SRR5947923	AtpA	114.601
SRR5947923	CcoN	1.95777
SRR5947923	CooS	5.53132
SRR5947923	CoxA	10.6562
SRR5947923	CoxL	2.76228
SRR5947923	CydA	209.533
SRR5947923	DsrA	3.20861
SRR5947923	FCC	0.132234
SRR5947923	FdhA	7.77234
SRR5947923	FeFe	77.8788
SRR5947923	NapA	8.36195
SRR5947923	NarG	1.79195
SRR5947923	NiFe	7.9699
SRR5947923	NifH	1.93125
SRR5947923	NrfA	0.631454
SRR5947923	NuoF	29.31
SRR5947923	SdhA-FrdA	59.1581
SRR5947923	SoxB	0.48869
SRR5947923	Sqr	9.59202
SRR5947923	YgfK	43.2864
SRR5947924	AclB	22.3633
SRR5947924	AcsB	22.7192
SRR5947924	ArsC	19.092
SRR5947924	AsrA	7.15916
SRR5947924	AtpA	294.571
SRR5947924	CooS	13.7041
SRR5947924	CoxA	359.237
SRR5947924	CoxL	2.9859
SRR5947924	CydA	92.1243
SRR5947924	FCC	2.24342
SRR5947924	FdhA	5.75574
SRR5947924	FeFe	53.9128
SRR5947924	NapA	1.5252
SRR5947924	NarG	0.156999
SRR5947924	NiFe	26.8919
SRR5947924	NifH	0.715916
SRR5947924	NrfA	9.212
SRR5947924	NuoF	28.3705
SRR5947924	PsaA	20.4398
SRR5947924	PsbA	1463.39
SRR5947924	RbcL	14.939
SRR5947924	SdhA-FrdA	84.8441
SRR5947924	SoxB	3.15283
SRR5947924	YgfK	22.4841
SRR5947925	AcsB	19.8017
SRR5947925	ArsC	24.436
SRR5947925	AsrA	12.788
SRR5947925	AtpA	1114.77
SRR5947925	CooS	3.96477
SRR5947925	CoxA	1.04691
SRR5947925	CydA	279.615
SRR5947925	DsrA	82.2337
SRR5947925	FdhA	30.6457
SRR5947925	FeFe	239.472
SRR5947925	NapA	36.6034
SRR5947925	NarG	24.0068
SRR5947925	NiFe	134.142
SRR5947925	NifH	2.7409
SRR5947925	NorB	1.25517
SRR5947925	NrfA	123.517
SRR5947925	NuoF	54.2633
SRR5947925	SdhA-FrdA	1467.22
SRR5947925	SoxB	2.02363
SRR5947925	Sqr	54.0673
SRR5947925	YgfK	79.0255
SRR5947926	AcsB	5.84071
SRR5947926	ArsC	15.8945
SRR5947926	AtpA	155.008
SRR5947926	CooS	3.29183
SRR5947926	CoxA	4.16811
SRR5947926	CydA	241.749
SRR5947926	CyoA	0.28162
SRR5947926	DsrA	2.53651
SRR5947926	FdhA	6.76758
SRR5947926	FeFe	119.5
SRR5947926	NapA	35.8041
SRR5947926	NarG	13.2879
SRR5947926	NiFe	12.0415
SRR5947926	NirK	1.34666
SRR5947926	NrfA	13.604
SRR5947926	NuoF	27.4266
SRR5947926	PsaA	0.790039
SRR5947926	PsbA	5.06227
SRR5947926	RdhA	0.149629
SRR5947926	SdhA-FrdA	138.002
SRR5947926	Sqr	2.10691
SRR5947926	YgfK	0.445363
SRR5947927	AcsB	21.5355
SRR5947927	ArsC	32.4308
SRR5947927	AsrA	0.873137
SRR5947927	AtpA	1463.87
SRR5947927	CcoN	0.163535
SRR5947927	CooS	15.3477
SRR5947927	CoxA	2.221
SRR5947927	CoxL	0.593732
SRR5947927	CydA	128.611
SRR5947927	DsrA	2.7808
SRR5947927	FCC	0.0425235
SRR5947927	FdhA	12.2837
SRR5947927	FeFe	126.61
SRR5947927	HzsA	0.0349037
SRR5947927	Mcr	0.0840405
SRR5947927	NapA	4.27605
SRR5947927	NarG	1.64865
SRR5947927	NiFe	18.9055
SRR5947927	NifH	3.81109
SRR5947927	NirS	0.181155
SRR5947927	NorB	0.0745889
SRR5947927	NrfA	4.22714
SRR5947927	NuoF	36.1118
SRR5947927	PsbA	0.424664
SRR5947927	SdhA-FrdA	315.759
SRR5947927	SoxB	0.631604
SRR5947927	Sqr	11.8718
SRR5947927	YgfK	7.13461
SRR5947928	AcsB	32.2403
SRR5947928	ArsC	21.2304
SRR5947928	AsrA	4.3419
SRR5947928	AtpA	567.334
SRR5947928	CooS	20.1695
SRR5947928	CoxA	26.0269
SRR5947928	CydA	224.042
SRR5947928	CyoA	1.72269
SRR5947928	DsrA	15.392
SRR5947928	FdhA	19.4619
SRR5947928	FeFe	195.331
SRR5947928	NapA	15.4703
SRR5947928	NarG	1.66729
SRR5947928	NiFe	28.2167
SRR5947928	NorB	0.400245
SRR5947928	NrfA	26.6907
SRR5947928	NuoF	99.7412
SRR5947928	PsaA	2.39186
SRR5947928	PsbA	4.72331
SRR5947928	SdhA-FrdA	339.924
SRR5947928	SoxB	1.06211
SRR5947928	Sqr	9.89353
SRR5947928	YgfK	14.906
SRR5947929	AcsB	4.27368
SRR5947929	ArsC	13.3585
SRR5947929	AsrA	0.345258
SRR5947929	AtpA	275.094
SRR5947929	CooS	6.23236
SRR5947929	CoxA	28.3951
SRR5947929	CoxL	2.03053
SRR5947929	CydA	264.493
SRR5947929	DsrA	9.35693
SRR5947929	FdhA	4.18103
SRR5947929	FeFe	170.201
SRR5947929	HzsA	0.073314
SRR5947929	NapA	6.69005
SRR5947929	NarG	2.10003
SRR5947929	NiFe	5.39849
SRR5947929	NifH	3.99277
SRR5947929	NosZ	0.274928
SRR5947929	NrfA	10.4989
SRR5947929	NuoF	24.711
SRR5947929	PsaA	0.316717
SRR5947929	PsbA	6.59257
SRR5947929	SdhA-FrdA	101.011
SRR5947929	SoxB	3.04003
SRR5947929	Sqr	4.15821
SRR5947929	YgfK	51.8533
SRR5947930	AcsB	78.7832
SRR5947930	ArsC	21.165
SRR5947930	AsrA	3.13715
SRR5947930	AtpA	871.29
SRR5947930	CooS	61.125
SRR5947930	CoxA	3.75997
SRR5947930	CoxL	0.7869
SRR5947930	CydA	196.466
SRR5947930	FdhA	42.9444
SRR5947930	FeFe	193.597
SRR5947930	NapA	26.9002
SRR5947930	NarG	2.14212
SRR5947930	NiFe	203.461
SRR5947930	NifH	0.562892
SRR5947930	NrfA	24.8851
SRR5947930	NuoF	11.9083
SRR5947930	SdhA-FrdA	379.906
SRR5947930	SoxB	1.82369
SRR5947930	YgfK	39.1804
SRR5947931	AcsB	49.1992
SRR5947931	ArsC	4.37331
SRR5947931	AsrA	1.55437
SRR5947931	AtpA	719.788
SRR5947931	CooS	26.875
SRR5947931	CoxA	14.6825
SRR5947931	CoxL	0.467384
SRR5947931	CydA	131.033
SRR5947931	CyoA	0.625516
SRR5947931	FdhA	11.6497
SRR5947931	FeFe	74.6198
SRR5947931	NapA	4.12596
SRR5947931	NarG	0.790568
SRR5947931	NiFe	10.1503
SRR5947931	NifH	2.0926
SRR5947931	NrfA	10.1435
SRR5947931	NuoF	36.5337
SRR5947931	PsaA	0.623692
SRR5947931	PsbA	57.9851
SRR5947931	RbcL	6.40086
SRR5947931	RdhA	0.473875
SRR5947931	SdhA-FrdA	576.149
SRR5947931	Sqr	4.4142
SRR5947931	YgfK	12.8259
SRR5947932	AcsB	0.447954
SRR5947932	ArsC	2.6689
SRR5947932	AtpA	422.697
SRR5947932	CooS	0.504126
SRR5947932	CoxA	15.3775
SRR5947932	CydA	364.824
SRR5947932	CyoA	16.4169
SRR5947932	DsrA	35.5504
SRR5947932	FdhA	11.6996
SRR5947932	FeFe	136.924
SRR5947932	NapA	17.9735
SRR5947932	NarG	1.76059
SRR5947932	NiFe	27.2019
SRR5947932	NifH	1.16764
SRR5947932	NrfA	12.7137
SRR5947932	NuoF	7.22931
SRR5947932	PsbA	5.98376
SRR5947932	SdhA-FrdA	119.933
SRR5947932	SoxB	3.3104
SRR5947932	Sqr	5.21224
SRR5947932	YgfK	10.1118
SRR5947933	AcsB	5.2539
SRR5947933	ArsC	19.6549
SRR5947933	AsrA	1.21797
SRR5947933	AtpA	995.974
SRR5947933	CcoN	0.29096
SRR5947933	CooS	12.8269
SRR5947933	CoxA	3.1863
SRR5947933	CoxL	0.352734
SRR5947933	CydA	100.776
SRR5947933	CyoA	0.948955
SRR5947933	DsrA	13.288
SRR5947933	FdhA	21.8265
SRR5947933	FeFe	295.705
SRR5947933	HzsA	0.23161
SRR5947933	NapA	25.0901
SRR5947933	NarG	5.35228
SRR5947933	NiFe	34.6389
SRR5947933	NrfA	34.0684
SRR5947933	NuoF	65.93
SRR5947933	PsbA	0.132255
SRR5947933	RdhA	1.59881
SRR5947933	SdhA-FrdA	324.386
SRR5947933	YgfK	24.17
SRR5947934	AcsB	1.69537
SRR5947934	ArsC	0.474716
SRR5947934	AsrA	0.32803
SRR5947934	AtpA	282.515
SRR5947934	CooS	0.559983
SRR5947934	CoxA	1.9185
SRR5947934	CydA	113.918
SRR5947934	CyoA	2.23876
SRR5947934	DsrA	5.19713
SRR5947934	FdhA	4.65393
SRR5947934	FeFe	75.2168
SRR5947934	Mcr	0.0921915
SRR5947934	NapA	10.1786
SRR5947934	NarG	1.24428
SRR5947934	NiFe	27.9076
SRR5947934	NifH	1.98983
SRR5947934	NorB	0.521705
SRR5947934	NrfA	8.1023
SRR5947934	NuoF	12.3407
SRR5947934	PsbA	0.320575
SRR5947934	RdhA	0.151976
SRR5947934	SdhA-FrdA	100.806
SRR5947934	SoxB	0.327948
SRR5947934	Sqr	5.59519
SRR5947934	YgfK	1.11547
SRR5947935	AcsB	21.8029
SRR5947935	ArsC	7.12365
SRR5947935	AsrA	2.27334
SRR5947935	AtpA	1236.55
SRR5947935	CooS	19.0374
SRR5947935	CoxA	8.94017
SRR5947935	CoxL	0.201834
SRR5947935	CydA	73.6272
SRR5947935	DsrA	0.404103
SRR5947935	FdhA	10.6551
SRR5947935	FeFe	427.356
SRR5947935	HbsC	0.0829824
SRR5947935	HzsA	0.194864
SRR5947935	NapA	0.66231
SRR5947935	NarG	0.108818
SRR5947935	NiFe	13.5689
SRR5947935	NifH	0.790411
SRR5947935	NirK	0.295978
SRR5947935	NorB	0.637408
SRR5947935	NrfA	0.8342
SRR5947935	NuoF	21.2171
SRR5947935	PsbA	5.39052
SRR5947935	RHO	0.553216
SRR5947935	SdhA-FrdA	391.331
SRR5947935	SoxB	0.450602
SRR5947935	YgfK	5.63945
SRR5947936	AcsB	9.66864
SRR5947936	ArsC	12.4791
SRR5947936	AsrA	0.33088
SRR5947936	AtpA	144.766
SRR5947936	CooS	3.43592
SRR5947936	CoxA	1.38815
SRR5947936	CoxL	1.94425
SRR5947936	CydA	317.041
SRR5947936	DsrA	2.49039
SRR5947936	FdhA	23.0491
SRR5947936	FeFe	105.701
SRR5947936	HzsA	0.235951
SRR5947936	McrA	1.45026
SRR5947936	NapA	5.38627
SRR5947936	NiFe	9.9168
SRR5947936	NifH	1.68339
SRR5947936	NirK	0.955692
SRR5947936	NorB	2.3988
SRR5947936	NrfA	6.66638
SRR5947936	NuoF	46.994
SRR5947936	SdhA-FrdA	53.3674
SRR5947936	SoxB	0.0671521
SRR5947936	Sqr	26.2349
SRR5947936	YgfK	13.4705
SRR5947937	AcsB	9.55256
SRR5947937	ArsC	32.4977
SRR5947937	AsrA	13.4787
SRR5947937	AtpA	1146.92
SRR5947937	CooS	9.39752
SRR5947937	CoxA	8.86751
SRR5947937	CoxL	2.02601
SRR5947937	CydA	141.12
SRR5947937	CyoA	5.64967
SRR5947937	DsrA	0.131808
SRR5947937	FCC	0.253211
SRR5947937	FdhA	58.1508
SRR5947937	FeFe	351.557
SRR5947937	HzsA	0.0718061
SRR5947937	Mcr	0.201281
SRR5947937	NapA	20.5082
SRR5947937	NarG	1.61881
SRR5947937	NiFe	71.2851
SRR5947937	NifH	2.99281
SRR5947937	NrfA	10.5911
SRR5947937	NuoF	111.83
SRR5947937	RdhA	0.340694
SRR5947937	SdhA-FrdA	482.399
SRR5947937	SoxB	0.56399
SRR5947937	Sqr	0.0379816
SRR5947937	YgfK	82.5769
SRR5947938	AcsB	25.0449
SRR5947938	ArsC	12.8294
SRR5947938	AtpA	195.902
SRR5947938	CooS	13.6388
SRR5947938	CoxA	19.7628
SRR5947938	CoxL	2.28442
SRR5947938	CydA	36.6096
SRR5947938	FdhA	3.11511
SRR5947938	FeFe	113.497
SRR5947938	NapA	1.99918
SRR5947938	NiFe	7.2479
SRR5947938	NifH	1.12408
SRR5947938	NrfA	0.558968
SRR5947938	NuoF	17.0286
SRR5947938	PsbA	0.86933
SRR5947938	RdhA	8.36168
SRR5947938	SdhA-FrdA	184.164
SRR5947938	YgfK	20.7125
SRR5947939	AcsB	53.4009
SRR5947939	ArsC	23.3575
SRR5947939	AsrA	6.09145
SRR5947939	AtpA	537.828
SRR5947939	CooS	32.9219
SRR5947939	CoxA	7.34232
SRR5947939	CoxL	0.858268
SRR5947939	CydA	253.746
SRR5947939	CyoA	6.65051
SRR5947939	FdhA	15.7486
SRR5947939	FeFe	195.242
SRR5947939	HzsA	0.41152
SRR5947939	Mcr	0.271421
SRR5947939	NapA	1.4529
SRR5947939	NarG	0.352638
SRR5947939	NiFe	14.606
SRR5947939	NifH	5.80877
SRR5947939	NirK	1.28907
SRR5947939	NorB	0.809854
SRR5947939	NrfA	8.98876
SRR5947939	NuoF	36.2657
SRR5947939	PsbA	16.7469
SRR5947939	SdhA-FrdA	294.009
SRR5947939	Sqr	61.5389
SRR5947939	YgfK	12.292
SRR5947940	AcsB	30.265
SRR5947940	ArsC	20.0709
SRR5947940	AsrA	9.50422
SRR5947940	AtpA	596.276
SRR5947940	CooS	23.8569
SRR5947940	CoxA	1.09553
SRR5947940	CoxL	0.507795
SRR5947940	CydA	181.04
SRR5947940	DsrA	39.4901
SRR5947940	FdhA	24.7416
SRR5947940	FeFe	309.1
SRR5947940	NapA	5.68916
SRR5947940	NarG	4.99742
SRR5947940	NiFe	68.9637
SRR5947940	NorB	1.64099
SRR5947940	NrfA	98.7922
SRR5947940	NuoF	86.7938
SRR5947940	SdhA-FrdA	611.708
SRR5947940	Sqr	10.0753
SRR5947940	YgfK	28.8371
SRR5947941	AcsB	3.05738
SRR5947941	ArsC	25.0057
SRR5947941	AsrA	1.39983
SRR5947941	AtpA	289.96
SRR5947941	CooS	3.97462
SRR5947941	CoxA	55.0669
SRR5947941	CoxL	0.310671
SRR5947941	CydA	236.716
SRR5947941	DsrA	10.0544
SRR5947941	FdhA	13.9363
SRR5947941	FeFe	131.337
SRR5947941	HzsA	0.0586529
SRR5947941	Mcr	0.078683
SRR5947941	NapA	9.30818
SRR5947941	NarG	5.48552
SRR5947941	NiFe	39.249
SRR5947941	NifH	3.40403
SRR5947941	NrfA	23.0805
SRR5947941	NuoF	47.0325
SRR5947941	PsaA	0.642053
SRR5947941	PsbA	11.0845
SRR5947941	RHO	1.08823
SRR5947941	SdhA-FrdA	107.619
SRR5947941	SoxB	0.852283
SRR5947941	Sqr	2.63424
SRR5947941	YgfK	4.13984
SRR5947942	AcsB	6.01461
SRR5947942	ArsC	31.9796
SRR5947942	AtpA	116.052
SRR5947942	CooS	1.95517
SRR5947942	CoxA	16.4222
SRR5947942	CydA	137.902
SRR5947942	DsrA	22.0659
SRR5947942	FdhA	13.2121
SRR5947942	FeFe	152.702
SRR5947942	HbsC	0.23675
SRR5947942	NapA	6.80945
SRR5947942	NiFe	24.4982
SRR5947942	NifH	4.06593
SRR5947942	NosZ	1.04043
SRR5947942	NrfA	2.45289
SRR5947942	NuoF	129.117
SRR5947942	PsbA	2.22532
SRR5947942	SdhA-FrdA	111.248
SRR5947942	Sqr	2.45557
SRR5947942	YgfK	3.26183
SRR5947943	AcsB	36.5293
SRR5947943	AtpA	295.503
SRR5947943	CooS	20.9868
SRR5947943	CoxA	4.67207
SRR5947943	CoxL	1.16799
SRR5947943	CydA	155.102
SRR5947943	DsrA	4.00643
SRR5947943	FdhA	8.8998
SRR5947943	FeFe	240.772
SRR5947943	NapA	1.95965
SRR5947943	NarG	0.107816
SRR5947943	NiFe	17.7254
SRR5947943	NifH	1.83095
SRR5947943	NrfA	8.70194
SRR5947943	NuoF	87.607
SRR5947943	PsaA	0.898707
SRR5947943	PsbA	100.805
SRR5947943	RbcL	12.8144
SRR5947943	SdhA-FrdA	251.089
SRR5947943	YgfK	24.1791
SRR5947944	AtpA	3447.9
SRR5947944	CooS	35.8913
SRR5947944	CoxA	78.2554
SRR5947944	CydA	1266.02
SRR5947944	CyoA	153.798
SRR5947944	FdhA	89.109
SRR5947944	FeFe	273.143
SRR5947944	NapA	106.897
SRR5947944	NarG	98.9782
SRR5947944	NiFe	328.091
SRR5947944	NrfA	262.719
SRR5947944	NuoF	110.267
SRR5947944	SdhA-FrdA	930.601
SRR5947944	Sqr	4.19085
SRR5947944	YgfK	35.6244
SRR5947945	AcsB	10.8517
SRR5947945	AsrA	2.35199
SRR5947945	AtpA	363.429
SRR5947945	CooS	7.08398
SRR5947945	CoxA	18.9861
SRR5947945	CydA	82.2437
SRR5947945	CyoA	1.29623
SRR5947945	FdhA	2.17805
SRR5947945	FeFe	153.151
SRR5947945	NapA	22.7293
SRR5947945	NiFe	209.588
SRR5947945	NrfA	28.2669
SRR5947945	NuoF	6.75579
SRR5947945	SdhA-FrdA	536.9
SRR5947945	YgfK	10.9874
SRR5947946	AclB	1.9535
SRR5947946	AcsB	1.22819
SRR5947946	ArsC	8.87304
SRR5947946	AsrA	0.114274
SRR5947946	AtpA	240.929
SRR5947946	CooS	1.75427
SRR5947946	CoxA	12.9452
SRR5947946	CydA	125.203
SRR5947946	FdhA	7.29524
SRR5947946	FeFe	203.028
SRR5947946	NapA	1.78488
SRR5947946	NarG	0.0621972
SRR5947946	NiFe	30.3115
SRR5947946	NifH	5.06394
SRR5947946	NrfA	5.40857
SRR5947946	NuoF	13.256
SRR5947946	PsbA	4.38684
SRR5947946	RbcL	0.71801
SRR5947946	RdhA	0.0792047
SRR5947946	SdhA-FrdA	171.824
SRR5947946	Sqr	2.8226
SRR5947946	YgfK	7.11911
SRR5947947	AcsB	264.335
SRR5947947	ArsC	43.8621
SRR5947947	AsrA	5.42363
SRR5947947	AtpA	758.84
SRR5947947	CooS	160.387
SRR5947947	CoxA	5.59058
SRR5947947	CoxL	0.443679
SRR5947947	CydA	36.3869
SRR5947947	DsrA	0.254161
SRR5947947	FdhA	20.6938
SRR5947947	FeFe	375.216
SRR5947947	NapA	1.94234
SRR5947947	NiFe	4.96483
SRR5947947	NifH	2.84857
SRR5947947	NrfA	5.37576
SRR5947947	NuoF	29.6073
SRR5947947	PsbA	1.5548
SRR5947947	SdhA-FrdA	63.9857
SRR5947947	SoxB	0.635178
SRR5947947	Sqr	3.57605
SRR5947947	YgfK	12.9866
SRR5947948	AcsB	2.16154
SRR5947948	ArsC	17.4994
SRR5947948	AsrA	3.49621
SRR5947948	AtpA	353.299
SRR5947948	CooS	2.00301
SRR5947948	CoxA	3.98612
SRR5947948	CoxL	0.681183
SRR5947948	CydA	201.806
SRR5947948	DsrA	28.0369
SRR5947948	FdhA	9.52318
SRR5947948	FeFe	142.453
SRR5947948	Mcr	0.027978
SRR5947948	NapA	7.99464
SRR5947948	NarG	0.327672
SRR5947948	NiFe	33.4723
SRR5947948	NifH	8.57925
SRR5947948	NosZ	0.0394736
SRR5947948	NrfA	37.3404
SRR5947948	NuoF	65.0794
SRR5947948	PsbA	1.28427
SRR5947948	RdhA	0.0929298
SRR5947948	SdhA-FrdA	399.111
SRR5947948	SoxB	4.22886
SRR5947948	Sqr	12.8361
SRR5947948	YgfK	43.3544
SRR5947949	AcsB	2.33154
SRR5947949	ArsC	10.0161
SRR5947949	AtpA	138.915
SRR5947949	CooS	0.932732
SRR5947949	CoxA	11.9044
SRR5947949	CydA	79.4396
SRR5947949	DsrA	1.58568
SRR5947949	FCC	0.369103
SRR5947949	FdhA	5.9962
SRR5947949	FeFe	79.4419
SRR5947949	NapA	2.84192
SRR5947949	NiFe	7.21023
SRR5947949	NifH	6.48528
SRR5947949	NrfA	2.27451
SRR5947949	NuoF	10.2759
SRR5947949	PsbA	1.97204
SRR5947949	SdhA-FrdA	86.0695
SRR5947949	Sqr	2.59052
SRR5947949	YgfK	7.92438
SRR5947950	AcsB	21.0985
SRR5947950	ArsC	18.1964
SRR5947950	AsrA	5.84644
SRR5947950	AtpA	1597.13
SRR5947950	CooS	19.1037
SRR5947950	CoxA	1.49015
SRR5947950	CoxL	1.26406
SRR5947950	CydA	98.9596
SRR5947950	FdhA	35.6395
SRR5947950	FeFe	572.486
SRR5947950	NapA	56.189
SRR5947950	NarG	3.68571
SRR5947950	NiFe	56.0851
SRR5947950	NifH	6.40362
SRR5947950	NorB	3.31873
SRR5947950	NosZ	2.65835
SRR5947950	NrfA	44.3648
SRR5947950	NuoF	38.3175
SRR5947950	RbcL	0.19301
SRR5947950	SdhA-FrdA	593.593
SRR5947950	YgfK	22.9569
SRR5947951	AcsB	50.5042
SRR5947951	ArsC	0.686765
SRR5947951	AsrA	6.80316
SRR5947951	AtpA	176.153
SRR5947951	CooS	43.1839
SRR5947951	CoxA	12.8339
SRR5947951	CoxL	0.198644
SRR5947951	CydA	35.8578
SRR5947951	FdhA	13.3185
SRR5947951	FeFe	259.353
SRR5947951	Mcr	0.722113
SRR5947951	NapA	1.415
SRR5947951	NiFe	3.1177
SRR5947951	NifH	2.14987
SRR5947951	NuoF	15.9757
SRR5947951	PsbA	9.10499
SRR5947951	SdhA-FrdA	41.3757
SRR5947951	SoxB	0.426645
SRR5947951	YgfK	15.9328
SRR5947952	AcsB	27.1373
SRR5947952	ArsC	6.71473
SRR5947952	AsrA	0.0772792
SRR5947952	AtpA	734.078
SRR5947952	CooS	22.4543
SRR5947952	CoxA	0.961284
SRR5947952	CoxL	0.100099
SRR5947952	CydA	27.6719
SRR5947952	DsrA	0.2456
SRR5947952	FCC	0.317136
SRR5947952	FdhA	8.26573
SRR5947952	FeFe	93.0185
SRR5947952	Mcr	0.264306
SRR5947952	NapA	4.4297
SRR5947952	NarG	0.734672
SRR5947952	NiFe	29.1589
SRR5947952	NifH	6.99761
SRR5947952	NosZ	0.187409
SRR5947952	NrfA	8.33397
SRR5947952	NuoF	15.7494
SRR5947952	SdhA-FrdA	432.331
SRR5947952	Sqr	8.76822
SRR5947952	YgfK	7.4288
SRR5947953	AcsB	39.1337
SRR5947953	ArsC	16.8172
SRR5947953	AsrA	3.55605
SRR5947953	AtpA	2113.76
SRR5947953	CooS	24.3933
SRR5947953	CoxA	0.300119
SRR5947953	CoxL	0.207754
SRR5947953	CydA	71.3519
SRR5947953	DsrA	6.32244
SRR5947953	FdhA	19.8355
SRR5947953	FeFe	287.501
SRR5947953	NapA	4.34276
SRR5947953	NarG	5.53021
SRR5947953	NiFe	58.7665
SRR5947953	NifH	7.81766
SRR5947953	NrfA	9.63888
SRR5947953	NuoF	50.3456
SRR5947953	RdhA	0.33286
SRR5947953	SdhA-FrdA	782.113
SRR5947953	Sqr	24.1468
SRR5947953	YgfK	24.3204
SRR5947954	AcsB	19.1817
SRR5947954	ArsC	2.75413
SRR5947954	AtpA	129.37
SRR5947954	CooS	15.7238
SRR5947954	CoxA	15.7711
SRR5947954	CoxL	0.179591
SRR5947954	CydA	165.896
SRR5947954	DsrA	1.6071
SRR5947954	FdhA	4.02201
SRR5947954	FeFe	90.8388
SRR5947954	NapA	0.426632
SRR5947954	NiFe	11.3987
SRR5947954	NrfA	10.2881
SRR5947954	NuoF	40.6131
SRR5947954	PsbA	5.61869
SRR5947954	SdhA-FrdA	42.7753
SRR5947954	Sqr	5.12256
SRR5947954	YgfK	5.15511
SRR5947955	AcsB	42.6011
SRR5947955	ArsC	7.20672
SRR5947955	AsrA	0.0799705
SRR5947955	AtpA	405.373
SRR5947955	CooS	25.8095
SRR5947955	CoxA	4.00298
SRR5947955	CoxL	0.438586
SRR5947955	CydA	352.829
SRR5947955	DsrA	2.22422
SRR5947955	FdhA	13.5379
SRR5947955	FeFe	109.031
SRR5947955	HzsA	0.369814
SRR5947955	Mcr	0.175948
SRR5947955	NapA	3.33745
SRR5947955	NarG	1.18669
SRR5947955	NiFe	13.5464
SRR5947955	NifH	6.43569
SRR5947955	NorB	0.0724666
SRR5947955	NosZ	1.53463
SRR5947955	NrfA	6.22306
SRR5947955	NuoF	32.9662
SRR5947955	PsbA	2.54388
SRR5947955	RbcL	0.0575107
SRR5947955	SdhA-FrdA	234.02
SRR5947955	SoxB	0.528374
SRR5947955	Sqr	1.53873
SRR5947955	YgfK	5.76038
SRR5947956	AcsB	76.8688
SRR5947956	ArsC	8.85822
SRR5947956	AsrA	7.98823
SRR5947956	AtpA	1365.21
SRR5947956	CooS	45.348
SRR5947956	CoxA	69.1048
SRR5947956	CydA	177.978
SRR5947956	FCC	2.77571
SRR5947956	FdhA	62.7141
SRR5947956	FeFe	240.797
SRR5947956	NapA	27.9798
SRR5947956	NarG	4.1315
SRR5947956	NiFe	1104.18
SRR5947956	NrfA	32.4657
SRR5947956	NuoF	56.0502
SRR5947956	PsbA	16.9687
SRR5947956	RbcL	3.84867
SRR5947956	SdhA-FrdA	1188.66
SRR5947956	SoxB	4.55409
SRR5947956	YgfK	21.564
SRR5947957	AcsB	6.18506
SRR5947957	ArsC	23.1076
SRR5947957	AsrA	8.60289
SRR5947957	AtpA	255.55
SRR5947957	CooS	5.79315
SRR5947957	CoxA	18.5656
SRR5947957	CoxL	2.20304
SRR5947957	CydA	148.277
SRR5947957	DsrA	2.75462
SRR5947957	FdhA	7.38239
SRR5947957	FeFe	108.068
SRR5947957	HzsA	0.886747
SRR5947957	NapA	4.97041
SRR5947957	NiFe	13.5579
SRR5947957	NifH	2.66157
SRR5947957	NrfA	3.07226
SRR5947957	NuoF	117.045
SRR5947957	PsbA	1.08752
SRR5947957	RdhA	0.135412
SRR5947957	SdhA-FrdA	62.1577
SRR5947957	Sqr	6.72023
SRR5947957	YgfK	18.0006
SRR5947958	ArsC	7.04855
SRR5947958	AsrA	0.968348
SRR5947958	AtpA	127.04
SRR5947958	CcoN	2.03762
SRR5947958	CooS	1.85062
SRR5947958	CoxA	6.35353
SRR5947958	CoxL	0.26107
SRR5947958	CydA	50.4966
SRR5947958	FCC	1.5539
SRR5947958	FdhA	47.9392
SRR5947958	FeFe	112.392
SRR5947958	Mcr	0.238716
SRR5947958	NapA	14.2498
SRR5947958	NarG	0.159842
SRR5947958	NiFe	172.185
SRR5947958	NifH	14.4254
SRR5947958	NirK	2.72698
SRR5947958	NorB	7.90839
SRR5947958	NrfA	25.6818
SRR5947958	NuoF	8.28665
SRR5947958	PsbA	2.36585
SRR5947958	RdhA	0.869289
SRR5947958	SdhA-FrdA	255.339
SRR5947958	Sqr	4.82902
SRR5947958	YgfK	0.35827
SRR5947959	AcsB	28.8513
SRR5947959	ArsC	5.54869
SRR5947959	AsrA	1.91917
SRR5947959	AtpA	196.117
SRR5947959	CooS	23.3203
SRR5947959	CoxA	4.35466
SRR5947959	CoxL	4.01278
SRR5947959	CydA	83.8517
SRR5947959	CyoA	0.236977
SRR5947959	DsrA	15.2251
SRR5947959	FdhA	16.7485
SRR5947959	FeFe	206.715
SRR5947959	NapA	1.40965
SRR5947959	NiFe	12.7519
SRR5947959	NrfA	15.1151
SRR5947959	NuoF	81.6721
SRR5947959	RdhA	0.502649
SRR5947959	SdhA-FrdA	103.772
SRR5947959	SoxB	1.59859
SRR5947959	Sqr	2.76594
SRR5947959	YgfK	33.0593
SRR5947960	AclB	0.84852
SRR5947960	AcsB	5.00509
SRR5947960	AtpA	93.6209
SRR5947960	CooS	4.07212
SRR5947960	CoxA	9.2978
SRR5947960	CydA	26.9998
SRR5947960	DsrA	1.0798
SRR5947960	FCC	0.563018
SRR5947960	FdhA	5.51126
SRR5947960	FeFe	18.2562
SRR5947960	Mcr	0.0979864
SRR5947960	McrA	0.820658
SRR5947960	NapA	0.982935
SRR5947960	NarG	0.101736
SRR5947960	NiFe	15.6027
SRR5947960	NifH	3.27009
SRR5947960	NosZ	0.692185
SRR5947960	NrfA	5.95643
SRR5947960	NuoF	10.9443
SRR5947960	PsbA	8.48169
SRR5947960	RHO	0.450627
SRR5947960	SdhA-FrdA	75.6435
SRR5947960	Sqr	1.00356
SRR5947960	YgfK	1.25046
SRR5947961	AcsB	44.2681
SRR5947961	ArsC	19.4415
SRR5947961	AsrA	21.5717
SRR5947961	AtpA	561.958
SRR5947961	CooS	52.3326
SRR5947961	CoxA	43.4541
SRR5947961	CoxL	3.48046
SRR5947961	CydA	28.9559
SRR5947961	FCC	0.493763
SRR5947961	FdhA	25.0321
SRR5947961	FeFe	260.864
SRR5947961	NapA	18.1375
SRR5947961	NarG	4.32045
SRR5947961	NiFe	530.535
SRR5947961	NifH	3.48278
SRR5947961	NrfA	9.55559
SRR5947961	NuoF	35.7794
SRR5947961	PsbA	0.601468
SRR5947961	SdhA-FrdA	469.378
SRR5947961	YgfK	47.1165
SRR5947962	AcsB	18.4081
SRR5947962	ArsC	10.0443
SRR5947962	AsrA	0.340649
SRR5947962	AtpA	109.245
SRR5947962	CooS	24.43
SRR5947962	CoxA	5.65854
SRR5947962	CoxL	1.17906
SRR5947962	CydA	126.379
SRR5947962	DsrA	11.1875
SRR5947962	FdhA	11.1303
SRR5947962	FeFe	130.444
SRR5947962	NapA	1.59146
SRR5947962	NiFe	4.44203
SRR5947962	NifH	0.573987
SRR5947962	NorB	0.261513
SRR5947962	NrfA	5.91495
SRR5947962	NuoF	97.7553
SRR5947962	PsbA	5.24151
SRR5947962	RdhA	0.408921
SRR5947962	SdhA-FrdA	38.4554
SRR5947962	SoxB	0.901733
SRR5947962	Sqr	1.02866
SRR5947962	YgfK	24.3737
SRR5947963	AcsB	9.40646
SRR5947963	ArsC	23.3436
SRR5947963	AsrA	12.5274
SRR5947963	AtpA	1580.38
SRR5947963	CooS	7.38233
SRR5947963	CoxA	3.45295
SRR5947963	CoxL	0.235124
SRR5947963	CydA	81.5161
SRR5947963	CyoA	0.373051
SRR5947963	DsrA	3.35642
SRR5947963	FdhA	21.44
SRR5947963	FeFe	88.3176
SRR5947963	HzsA	0.589272
SRR5947963	NapA	6.16217
SRR5947963	NarG	8.17877
SRR5947963	NiFe	45.7975
SRR5947963	NifH	6.31248
SRR5947963	NrfA	9.87113
SRR5947963	NuoF	23.2937
SRR5947963	PsbA	1.07682
SRR5947963	SdhA-FrdA	667.708
SRR5947963	SoxB	0.504911
SRR5947963	Sqr	40.6421
SRR5947963	YgfK	21.7988
SRR5947964	AcsB	53.7996
SRR5947964	ArsC	12.4464
SRR5947964	AsrA	1.85673
SRR5947964	AtpA	311.386
SRR5947964	CooS	23.2249
SRR5947964	CoxA	50.4858
SRR5947964	CoxL	1.04253
SRR5947964	CydA	17.6961
SRR5947964	FdhA	19.4281
SRR5947964	FeFe	100.23
SRR5947964	NapA	11.3699
SRR5947964	NarG	0.84126
SRR5947964	NiFe	9.68798
SRR5947964	NrfA	9.65653
SRR5947964	NuoF	7.13253
SRR5947964	SdhA-FrdA	170.265
SRR5947964	Sqr	32.6371
SRR5947964	YgfK	15.7869
SRR5947965	AcsB	70.2527
SRR5947965	ArsC	10.345
SRR5947965	AsrA	0.254747
SRR5947965	AtpA	306.499
SRR5947965	CooS	41.571
SRR5947965	CoxA	6.53174
SRR5947965	CoxL	0.753575
SRR5947965	CydA	238.993
SRR5947965	DsrA	6.44045
SRR5947965	FdhA	15.9696
SRR5947965	FeFe	148.684
SRR5947965	HzsA	0.19456
SRR5947965	NapA	5.95204
SRR5947965	NarG	0.627537
SRR5947965	NiFe	52.8831
SRR5947965	NifH	5.04388
SRR5947965	NrfA	15.3868
SRR5947965	NuoF	102.601
SRR5947965	RdhA	0.0419824
SRR5947965	SdhA-FrdA	230.219
SRR5947965	Sqr	19.8183
SRR5947965	YgfK	13.7011
SRR5947966	AcsB	23.1855
SRR5947966	ArsC	13.444
SRR5947966	AtpA	303.217
SRR5947966	CooS	21.4145
SRR5947966	CoxA	1.3489
SRR5947966	CoxL	0.281042
SRR5947966	CydA	41.582
SRR5947966	DsrA	1.15941
SRR5947966	FdhA	8.71932
SRR5947966	FeFe	78.4296
SRR5947966	NapA	3.24501
SRR5947966	NarG	1.15839
SRR5947966	NiFe	12.8953
SRR5947966	NifH	0.813701
SRR5947966	NosZ	0.226071
SRR5947966	NrfA	2.08466
SRR5947966	NuoF	16.9935
SRR5947966	PsbA	0.719448
SRR5947966	SdhA-FrdA	96.2569
SRR5947966	Sqr	3.61091
SRR5947966	YgfK	5.09292
SRR5947967	AcsB	129.994
SRR5947967	ArsC	13.5089
SRR5947967	AsrA	2.73101
SRR5947967	AtpA	734.067
SRR5947967	CcoN	0.192862
SRR5947967	CooS	117.659
SRR5947967	CoxA	2.57751
SRR5947967	CoxL	0.386244
SRR5947967	CydA	40.3773
SRR5947967	DsrA	3.16719
SRR5947967	FdhA	42.1566
SRR5947967	FeFe	178.241
SRR5947967	HzsA	0.237959
SRR5947967	Mcr	0.234988
SRR5947967	NapA	10.6051
SRR5947967	NarG	3.18997
SRR5947967	NiFe	45.6613
SRR5947967	NifH	5.25476
SRR5947967	NirK	1.45222
SRR5947967	NorB	2.11207
SRR5947967	NosZ	1.9672
SRR5947967	NrfA	16.7325
SRR5947967	NuoF	20.5377
SRR5947967	SdhA-FrdA	274.331
SRR5947967	Sqr	16.8568
SRR5947967	YgfK	32.9308
SRR5947968	AcsB	4.95484
SRR5947968	ArsC	7.0769
SRR5947968	AsrA	6.79482
SRR5947968	AtpA	219.715
SRR5947968	CooS	3.0028
SRR5947968	CoxA	2.16455
SRR5947968	CoxL	0.507119
SRR5947968	CydA	90.6777
SRR5947968	DsrA	6.47663
SRR5947968	FCC	0.143888
SRR5947968	FdhA	4.69182
SRR5947968	FeFe	132.227
SRR5947968	NapA	1.94281
SRR5947968	NarG	0.374731
SRR5947968	NiFe	9.41941
SRR5947968	NifH	3.16024
SRR5947968	NrfA	6.68724
SRR5947968	NuoF	47.0617
SRR5947968	PsaA	0.0648358
SRR5947968	PsbA	0.0689684
SRR5947968	RdhA	0.746166
SRR5947968	SdhA-FrdA	97.5394
SRR5947968	SoxB	0.950279
SRR5947968	Sqr	5.33146
SRR5947968	YgfK	9.33085
SRR5947969	AcsB	58.1028
SRR5947969	ArsC	16.043
SRR5947969	AsrA	9.28007
SRR5947969	AtpA	189.625
SRR5947969	CooS	73.633
SRR5947969	CoxA	13.0842
SRR5947969	CoxL	2.53608
SRR5947969	CydA	12.3019
SRR5947969	FdhA	20.1191
SRR5947969	FeFe	211.264
SRR5947969	NapA	1.09796
SRR5947969	NiFe	20.251
SRR5947969	NifH	5.15292
SRR5947969	NirK	0.444834
SRR5947969	NrfA	3.62811
SRR5947969	NuoF	55.8565
SRR5947969	PsbA	8.63747
SRR5947969	SdhA-FrdA	22.6054
SRR5947969	YgfK	18.3962
SRR5947970	AcsB	47.3233
SRR5947970	ArsC	2.72674
SRR5947970	AsrA	5.90071
SRR5947970	AtpA	398.547
SRR5947970	CooS	32.2309
SRR5947970	CoxA	1.14746
SRR5947970	CoxL	1.67984
SRR5947970	CydA	158.496
SRR5947970	DsrA	31.7983
SRR5947970	FdhA	19.3509
SRR5947970	FeFe	184.032
SRR5947970	HzsA	0.337439
SRR5947970	NapA	17.8084
SRR5947970	NarG	0.0706727
SRR5947970	NiFe	41.6836
SRR5947970	NrfA	40.4873
SRR5947970	NuoF	58.2771
SRR5947970	PsbA	8.5196
SRR5947970	SdhA-FrdA	227.148
SRR5947970	SoxB	1.10498
SRR5947970	YgfK	12.6507
SRR5947971	AcsB	195.572
SRR5947971	ArsC	29.3765
SRR5947971	AsrA	17.3669
SRR5947971	AtpA	206.006
SRR5947971	CooS	208.997
SRR5947971	CoxA	7.70352
SRR5947971	CoxL	1.66057
SRR5947971	CydA	10.3071
SRR5947971	FdhA	28.5752
SRR5947971	FeFe	376.366
SRR5947971	NapA	0.299665
SRR5947971	NarG	0.708307
SRR5947971	NiFe	9.34468
SRR5947971	NifH	4.64778
SRR5947971	NrfA	2.48216
SRR5947971	NuoF	102.944
SRR5947971	PsbA	2.23505
SRR5947971	SdhA-FrdA	15.6812
SRR5947971	YgfK	27.4793
SRR5947972	AcsB	6.50729
SRR5947972	ArsC	14.9696
SRR5947972	AsrA	2.07269
SRR5947972	AtpA	387.508
SRR5947972	CooS	4.80683
SRR5947972	CoxA	12.8165
SRR5947972	CoxL	0.750421
SRR5947972	CydA	237.191
SRR5947972	DsrA	55.2163
SRR5947972	FdhA	17.2145
SRR5947972	FeFe	224.871
SRR5947972	HzsA	0.116199
SRR5947972	NapA	15.2785
SRR5947972	NarG	2.04404
SRR5947972	NiFe	55.2802
SRR5947972	NifH	2.68117
SRR5947972	NorB	0.0712752
SRR5947972	NosZ	0.200955
SRR5947972	NrfA	20.1096
SRR5947972	NuoF	101.598
SRR5947972	PsaA	0.622567
SRR5947972	PsbA	16.3553
SRR5947972	RbcL	1.77035
SRR5947972	RdhA	0.0727318
SRR5947972	SdhA-FrdA	493.131
SRR5947972	SoxB	0.0234557
SRR5947972	Sqr	4.55584
SRR5947972	YgfK	8.07594

## Sheet: Fig 1b - Biopsy MetaG sbgrp cpg
sample	subgroup	collated	total.RPKM	proportion	diagnosis
BACidnRBAAHAAAPEI17	Fe [Fe]	[Fe]	0.0874453	0.00055686	CT
BACidnRBAAIAAAPEI18	Fe [Fe]	[Fe]	0.0918365	0.000391747	CT
BACidnRBAAJAAAPEI24	Fe [Fe]	[Fe]	0.151243	0.000606729	CT
104CN	[NiFe] Group 4a	[NiFe] Group 4	36.4905	0.143455	CT
104CN	[NiFe] Group 4b	[NiFe] Group 4	0.510772	0.002008	CT
104CN	[NiFe] Group 4c	[NiFe] Group 4	0.131298	0.000516174	CT
104CN	[NiFe] Group 4e	[NiFe] Group 4	0.132766	0.000521941	CT
104CN	[NiFe] Group 4g	[NiFe] Group 4	3.82487	0.0150367	CT
104CN	[NiFe] Group 4h	[NiFe] Group 4	0.377223	0.00148298	CT
104CN	[NiFe] Group 4i	[NiFe] Group 4	1.74783	0.00687127	CT
104RN	[NiFe] Group 4a	[NiFe] Group 4	15.1013	0.0547102	CT
104RN	[NiFe] Group 4b	[NiFe] Group 4	0.370369	0.0013418	CT
104RN	[NiFe] Group 4d	[NiFe] Group 4	0.197074	0.000713975	CT
104RN	[NiFe] Group 4e	[NiFe] Group 4	0.785208	0.00284471	CT
104RN	[NiFe] Group 4g	[NiFe] Group 4	3.23148	0.0117073	CT
104RN	[NiFe] Group 4h	[NiFe] Group 4	0.319854	0.00115879	CT
104RN	[NiFe] Group 4i	[NiFe] Group 4	1.59117	0.0057646	CT
104TN	[NiFe] Group 4a	[NiFe] Group 4	4.53386	0.0256319	CT
104TN	[NiFe] Group 4b	[NiFe] Group 4	0.563047	0.00318316	CT
104TN	[NiFe] Group 4c	[NiFe] Group 4	0.1091	0.00061679	CT
104TN	[NiFe] Group 4e	[NiFe] Group 4	0.550056	0.00310972	CT
104TN	[NiFe] Group 4g	[NiFe] Group 4	3.27643	0.0185232	CT
104TN	[NiFe] Group 4h	[NiFe] Group 4	0.313445	0.00177205	CT
104TN	[NiFe] Group 4i	[NiFe] Group 4	1.87136	0.0105796	CT
BACanmRAAAAAAAHXY30	[NiFe] Group 4a	[NiFe] Group 4	0.205095	0.000916685	CT
BACanmRAAAAAAAHXY30	[NiFe] Group 4b	[NiFe] Group 4	2.90753	0.0129954	CT
BACanmRAAAAAAAHXY30	[NiFe] Group 4e	[NiFe] Group 4	4.70983	0.0210508	CT
BACanmRAAAAAAAHXY30	[NiFe] Group 4g	[NiFe] Group 4	0.907137	0.0040545	CT
BACanmRAAAAAAAHXY30	[NiFe] Group 4h	[NiFe] Group 4	1.56645	0.00700132	CT
BACanmRAAAAAAAHXY30	[NiFe] Group 4i	[NiFe] Group 4	2.24493	0.0100338	CT
BACanmRAAAHAAAHXY46	[NiFe] Group 4a	[NiFe] Group 4	0.420769	0.0014548	CT
BACanmRAAAHAAAHXY46	[NiFe] Group 4b	[NiFe] Group 4	1.32825	0.00459239	CT
BACanmRAAAHAAAHXY46	[NiFe] Group 4c	[NiFe] Group 4	0.146656	0.000507057	CT
BACanmRAAAHAAAHXY46	[NiFe] Group 4e	[NiFe] Group 4	0.516356	0.00178529	CT
BACanmRAAAHAAAHXY46	[NiFe] Group 4g	[NiFe] Group 4	2.0413	0.00705775	CT
BACanmRAAAHAAAHXY46	[NiFe] Group 4h	[NiFe] Group 4	0.350147	0.00121062	CT
BACanmRAAAHAAAHXY46	[NiFe] Group 4i	[NiFe] Group 4	0.556561	0.00192429	CT
BACanmRAAAIAAAHXY50	[NiFe] Group 4a	[NiFe] Group 4	3.40731	0.0137914	CT
BACanmRAAAIAAAHXY50	[NiFe] Group 4b	[NiFe] Group 4	1.1968	0.00484414	CT
BACanmRAAAIAAAHXY50	[NiFe] Group 4e	[NiFe] Group 4	1.52763	0.00618323	CT
BACanmRAAAIAAAHXY50	[NiFe] Group 4g	[NiFe] Group 4	3.08304	0.0124788	CT
BACanmRAAAIAAAHXY50	[NiFe] Group 4h	[NiFe] Group 4	0.20825	0.00084291	CT
BACanmRAAAIAAAHXY50	[NiFe] Group 4i	[NiFe] Group 4	0.277673	0.0011239	CT
BACanmRAAAJAAAHXY53	[NiFe] Group 4a	[NiFe] Group 4	22.8468	0.0993822	CT
BACanmRAAAJAAAHXY53	[NiFe] Group 4b	[NiFe] Group 4	0.76236	0.00331622	CT
BACanmRAAAJAAAHXY53	[NiFe] Group 4e	[NiFe] Group 4	0.197942	0.000861037	CT
BACanmRAAAJAAAHXY53	[NiFe] Group 4g	[NiFe] Group 4	2.17362	0.00945511	CT
BACanmRAAAJAAAHXY53	[NiFe] Group 4h	[NiFe] Group 4	0.063188	0.000274864	CT
BACanmRAAAJAAAHXY53	[NiFe] Group 4i	[NiFe] Group 4	0.690925	0.00300548	CT
BACanmRAAALAAAHXY61	[NiFe] Group 4a	[NiFe] Group 4	1.09489	0.00567428	CT
BACanmRAAALAAAHXY61	[NiFe] Group 4b	[NiFe] Group 4	2.29	0.011868	CT
BACanmRAAALAAAHXY61	[NiFe] Group 4c	[NiFe] Group 4	0.0744012	0.000385586	CT
BACanmRAAALAAAHXY61	[NiFe] Group 4e	[NiFe] Group 4	1.12369	0.00582354	CT
BACanmRAAALAAAHXY61	[NiFe] Group 4g	[NiFe] Group 4	3.35772	0.0174015	CT
BACanmRAAALAAAHXY61	[NiFe] Group 4h	[NiFe] Group 4	0.142504	0.000738529	CT
BACanmRAAALAAAHXY61	[NiFe] Group 4i	[NiFe] Group 4	1.48526	0.00769738	CT
BACanmRAAAPAAAHXY72	[NiFe] Group 4a	[NiFe] Group 4	0.143211	0.000648939	CT
BACanmRAAAPAAAHXY72	[NiFe] Group 4b	[NiFe] Group 4	1.86244	0.0084394	CT
BACanmRAAAPAAAHXY72	[NiFe] Group 4e	[NiFe] Group 4	4.96622	0.0225037	CT
BACanmRAAAPAAAHXY72	[NiFe] Group 4g	[NiFe] Group 4	1.26095	0.0057138	CT
BACanmRAAAPAAAHXY72	[NiFe] Group 4h	[NiFe] Group 4	1.21585	0.00550944	CT
BACanmRAAAPAAAHXY72	[NiFe] Group 4i	[NiFe] Group 4	1.5067	0.0068274	CT
BACanmRAAARAAAHXY85	[NiFe] Group 4a	[NiFe] Group 4	31.1643	0.119817	CT
BACanmRAAARAAAHXY85	[NiFe] Group 4b	[NiFe] Group 4	0.678767	0.00260965	CT
BACanmRAAARAAAHXY85	[NiFe] Group 4e	[NiFe] Group 4	0.0714476	0.000274694	CT
BACanmRAAARAAAHXY85	[NiFe] Group 4g	[NiFe] Group 4	5.6725	0.021809	CT
BACanmRAAARAAAHXY85	[NiFe] Group 4h	[NiFe] Group 4	0.0684233	0.000263067	CT
BACanmRAAARAAAHXY85	[NiFe] Group 4i	[NiFe] Group 4	0.816055	0.00313748	CT
BACanmRAAAUAAAHXY91	[NiFe] Group 4a	[NiFe] Group 4	0.98017	0.00532071	CT
BACanmRAAAUAAAHXY91	[NiFe] Group 4b	[NiFe] Group 4	1.09383	0.00593767	CT
BACanmRAAAUAAAHXY91	[NiFe] Group 4e	[NiFe] Group 4	0.558961	0.00303424	CT
BACanmRAAAUAAAHXY91	[NiFe] Group 4g	[NiFe] Group 4	5.45453	0.0296091	CT
BACanmRAAAUAAAHXY91	[NiFe] Group 4h	[NiFe] Group 4	0.203255	0.00110334	CT
BACanmRAAAUAAAHXY91	[NiFe] Group 4i	[NiFe] Group 4	1.05799	0.00574313	CT
BACanmRAAAVAAAHXY92	[NiFe] Group 4a	[NiFe] Group 4	3.63902	0.015016	CT
BACanmRAAAVAAAHXY92	[NiFe] Group 4b	[NiFe] Group 4	1.4848	0.00612687	CT
BACanmRAAAVAAAHXY92	[NiFe] Group 4e	[NiFe] Group 4	2.99226	0.0123472	CT
BACanmRAAAVAAAHXY92	[NiFe] Group 4g	[NiFe] Group 4	1.98193	0.00817822	CT
BACanmRAAAVAAAHXY92	[NiFe] Group 4h	[NiFe] Group 4	0.928533	0.00383148	CT
BACanmRAAAVAAAHXY92	[NiFe] Group 4i	[NiFe] Group 4	0.68273	0.00281721	CT
BACanmRAAAWAAAHXY97	[NiFe] Group 4a	[NiFe] Group 4	0.422436	0.0024598	CT
BACanmRAAAWAAAHXY97	[NiFe] Group 4b	[NiFe] Group 4	2.67757	0.0155912	CT
BACanmRAAAWAAAHXY97	[NiFe] Group 4e	[NiFe] Group 4	0.148354	0.000863847	CT
BACanmRAAAWAAAHXY97	[NiFe] Group 4g	[NiFe] Group 4	2.84446	0.0165629	CT
BACanmRAAAWAAAHXY97	[NiFe] Group 4h	[NiFe] Group 4	0.422101	0.00245785	CT
BACanmRAAAWAAAHXY97	[NiFe] Group 4i	[NiFe] Group 4	0.423973	0.00246875	CT
BACanmRAAAXAAAHXY98	[NiFe] Group 4a	[NiFe] Group 4	93.5678	0.384693	CT
BACanmRAAAXAAAHXY98	[NiFe] Group 4b	[NiFe] Group 4	2.15444	0.00885774	CT
BACanmRAAAXAAAHXY98	[NiFe] Group 4c	[NiFe] Group 4	0.198325	0.00081539	CT
BACanmRAAAXAAAHXY98	[NiFe] Group 4e	[NiFe] Group 4	0.663293	0.00272705	CT
BACanmRAAAXAAAHXY98	[NiFe] Group 4g	[NiFe] Group 4	1.35134	0.00555588	CT
BACanmRAAAXAAAHXY98	[NiFe] Group 4h	[NiFe] Group 4	1.13958	0.00468526	CT
BACanmRAAAXAAAHXY98	[NiFe] Group 4i	[NiFe] Group 4	0.88571	0.00364149	CT
BACanmRAAAZAAAHXY106	[NiFe] Group 4a	[NiFe] Group 4	0.918912	0.00434019	CT
BACanmRAAAZAAAHXY106	[NiFe] Group 4b	[NiFe] Group 4	2.12057	0.0100158	CT
BACanmRAAAZAAAHXY106	[NiFe] Group 4c	[NiFe] Group 4	0.151358	0.000714893	CT
BACanmRAAAZAAAHXY106	[NiFe] Group 4e	[NiFe] Group 4	1.59306	0.0075243	CT
BACanmRAAAZAAAHXY106	[NiFe] Group 4g	[NiFe] Group 4	0.408894	0.00193128	CT
BACanmRAAAZAAAHXY106	[NiFe] Group 4h	[NiFe] Group 4	0.362379	0.00171158	CT
BACanmRAAAZAAAHXY106	[NiFe] Group 4i	[NiFe] Group 4	1.66299	0.00785458	CT
BACanmRAABFAAAHXY172	[NiFe] Group 4a	[NiFe] Group 4	0.848854	0.00462131	CT
BACanmRAABFAAAHXY172	[NiFe] Group 4b	[NiFe] Group 4	1.58578	0.00863328	CT
BACanmRAABFAAAHXY172	[NiFe] Group 4c	[NiFe] Group 4	0.246534	0.00134218	CT
BACanmRAABFAAAHXY172	[NiFe] Group 4d	[NiFe] Group 4	0.0541537	0.000294822	CT
BACanmRAABFAAAHXY172	[NiFe] Group 4e	[NiFe] Group 4	3.66591	0.0199579	CT
BACanmRAABFAAAHXY172	[NiFe] Group 4g	[NiFe] Group 4	1.89258	0.0103035	CT
BACanmRAABFAAAHXY172	[NiFe] Group 4h	[NiFe] Group 4	0.177074	0.000964023	CT
BACanmRAABFAAAHXY172	[NiFe] Group 4i	[NiFe] Group 4	1.59541	0.00868569	CT
BACanmRBAAAAAAHXY13	[NiFe] Group 4a	[NiFe] Group 4	0.12178	0.000721153	CT
BACanmRBAAAAAAHXY13	[NiFe] Group 4b	[NiFe] Group 4	1.59258	0.00943084	CT
BACanmRBAAAAAAHXY13	[NiFe] Group 4c	[NiFe] Group 4	0.0883179	0.000522996	CT
BACanmRBAAAAAAHXY13	[NiFe] Group 4e	[NiFe] Group 4	0.713194	0.00422335	CT
BACanmRBAAAAAAHXY13	[NiFe] Group 4g	[NiFe] Group 4	0.954361	0.00565148	CT
BACanmRBAAAAAAHXY13	[NiFe] Group 4h	[NiFe] Group 4	0.592057	0.00350601	CT
BACanmRBAAAAAAHXY13	[NiFe] Group 4i	[NiFe] Group 4	1.85411	0.0109796	CT
BACanmRBAADAAAHXY24	[NiFe] Group 4a	[NiFe] Group 4	0.2488	0.00148361	CT
BACanmRBAADAAAHXY24	[NiFe] Group 4b	[NiFe] Group 4	2.47577	0.0147632	CT
BACanmRBAADAAAHXY24	[NiFe] Group 4e	[NiFe] Group 4	1.45734	0.00869025	CT
BACanmRBAADAAAHXY24	[NiFe] Group 4g	[NiFe] Group 4	0.5163	0.00307873	CT
BACanmRBAADAAAHXY24	[NiFe] Group 4h	[NiFe] Group 4	1.31162	0.0078213	CT
BACanmRBAADAAAHXY24	[NiFe] Group 4i	[NiFe] Group 4	1.38677	0.00826944	CT
BACanmRBAAEAAAHXY27	[NiFe] Group 4b	[NiFe] Group 4	1.2368	0.00733374	CT
BACanmRBAAEAAAHXY27	[NiFe] Group 4c	[NiFe] Group 4	0.398811	0.00236479	CT
BACanmRBAAEAAAHXY27	[NiFe] Group 4e	[NiFe] Group 4	0.502409	0.00297908	CT
BACanmRBAAEAAAHXY27	[NiFe] Group 4g	[NiFe] Group 4	3.16333	0.0187572	CT
BACanmRBAAEAAAHXY27	[NiFe] Group 4i	[NiFe] Group 4	0.477674	0.00283242	CT
BACanmRBAAFAAAHXY28	[NiFe] Group 4a	[NiFe] Group 4	0.0704551	0.000367473	CT
BACanmRBAAFAAAHXY28	[NiFe] Group 4b	[NiFe] Group 4	1.92602	0.0100455	CT
BACanmRBAAFAAAHXY28	[NiFe] Group 4e	[NiFe] Group 4	0.556458	0.00290232	CT
BACanmRBAAFAAAHXY28	[NiFe] Group 4g	[NiFe] Group 4	4.90346	0.025575	CT
BACanmRBAAFAAAHXY28	[NiFe] Group 4i	[NiFe] Group 4	0.615059	0.00320797	CT
BACanmRBAAKAAAHXY40	[NiFe] Group 4a	[NiFe] Group 4	0.730573	0.00421837	CT
BACanmRBAAKAAAHXY40	[NiFe] Group 4b	[NiFe] Group 4	1.46303	0.00844761	CT
BACanmRBAAKAAAHXY40	[NiFe] Group 4e	[NiFe] Group 4	1.08786	0.00628137	CT
BACanmRBAAKAAAHXY40	[NiFe] Group 4g	[NiFe] Group 4	11.1697	0.0644945	CT
BACanmRBAAKAAAHXY40	[NiFe] Group 4h	[NiFe] Group 4	0.24011	0.00138641	CT
BACanmRBAAKAAAHXY40	[NiFe] Group 4i	[NiFe] Group 4	5.16142	0.0298023	CT
BACanmRBAALAAAHXY41	[NiFe] Group 4a	[NiFe] Group 4	0.502596	0.00257307	CT
BACanmRBAALAAAHXY41	[NiFe] Group 4b	[NiFe] Group 4	0.997699	0.00510778	CT
BACanmRBAALAAAHXY41	[NiFe] Group 4e	[NiFe] Group 4	0.803391	0.00411301	CT
BACanmRBAALAAAHXY41	[NiFe] Group 4g	[NiFe] Group 4	0.719836	0.00368524	CT
BACanmRBAALAAAHXY41	[NiFe] Group 4h	[NiFe] Group 4	0.38277	0.00195961	CT
BACanmRBAALAAAHXY41	[NiFe] Group 4i	[NiFe] Group 4	4.93763	0.0252785	CT
BACanmRBAAMAAAHXY43	[NiFe] Group 4a	[NiFe] Group 4	0.445743	0.00230363	CT
BACanmRBAAMAAAHXY43	[NiFe] Group 4b	[NiFe] Group 4	3.30076	0.0170585	CT
BACanmRBAAMAAAHXY43	[NiFe] Group 4e	[NiFe] Group 4	1.23048	0.00635921	CT
BACanmRBAAMAAAHXY43	[NiFe] Group 4g	[NiFe] Group 4	1.72814	0.00893112	CT
BACanmRBAAMAAAHXY43	[NiFe] Group 4h	[NiFe] Group 4	2.3391	0.0120886	CT
BACanmRBAAMAAAHXY43	[NiFe] Group 4i	[NiFe] Group 4	1.17756	0.00608572	CT
BACanmRBAAPAAAHXY50	[NiFe] Group 4a	[NiFe] Group 4	0.963148	0.00528474	CT
BACanmRBAAPAAAHXY50	[NiFe] Group 4b	[NiFe] Group 4	2.2532	0.0123632	CT
BACanmRBAAPAAAHXY50	[NiFe] Group 4e	[NiFe] Group 4	1.16127	0.00637183	CT
BACanmRBAAPAAAHXY50	[NiFe] Group 4g	[NiFe] Group 4	1.75759	0.00964378	CT
BACanmRBAAPAAAHXY50	[NiFe] Group 4h	[NiFe] Group 4	0.679701	0.00372949	CT
BACanmRBAAPAAAHXY50	[NiFe] Group 4i	[NiFe] Group 4	0.0856424	0.000469915	CT
BACanmRBAARAAAHXY58	[NiFe] Group 4b	[NiFe] Group 4	1.67832	0.0101981	CT
BACanmRBAARAAAHXY58	[NiFe] Group 4c	[NiFe] Group 4	0.183341	0.00111405	CT
BACanmRBAARAAAHXY58	[NiFe] Group 4e	[NiFe] Group 4	0.461675	0.00280531	CT
BACanmRBAARAAAHXY58	[NiFe] Group 4g	[NiFe] Group 4	3.50558	0.0213012	CT
BACanmRBAARAAAHXY58	[NiFe] Group 4h	[NiFe] Group 4	0.0877903	0.000533446	CT
BACanmRBAARAAAHXY58	[NiFe] Group 4i	[NiFe] Group 4	0.437343	0.00265746	CT
BACanmRBAATAAAHXY62	[NiFe] Group 4a	[NiFe] Group 4	0.0563099	0.000301657	CT
BACanmRBAATAAAHXY62	[NiFe] Group 4b	[NiFe] Group 4	1.4218	0.00761668	CT
BACanmRBAATAAAHXY62	[NiFe] Group 4e	[NiFe] Group 4	3.36394	0.0180209	CT
BACanmRBAATAAAHXY62	[NiFe] Group 4g	[NiFe] Group 4	2.10386	0.0112705	CT
BACanmRBAATAAAHXY62	[NiFe] Group 4h	[NiFe] Group 4	0.168334	0.000901778	CT
BACanmRBAATAAAHXY62	[NiFe] Group 4i	[NiFe] Group 4	1.09575	0.00587002	CT
BACanmRBAAUAAAHXY63	[NiFe] Group 4a	[NiFe] Group 4	0.253135	0.0016398	CT
BACanmRBAAUAAAHXY63	[NiFe] Group 4b	[NiFe] Group 4	2.45002	0.0158712	CT
BACanmRBAAUAAAHXY63	[NiFe] Group 4c	[NiFe] Group 4	0.470957	0.00305085	CT
BACanmRBAAUAAAHXY63	[NiFe] Group 4e	[NiFe] Group 4	0.664071	0.00430184	CT
BACanmRBAAUAAAHXY63	[NiFe] Group 4g	[NiFe] Group 4	3.07328	0.0199086	CT
BACanmRBAAUAAAHXY63	[NiFe] Group 4i	[NiFe] Group 4	0.359876	0.00233127	CT
BACanmRBAAVAAAHXY70	[NiFe] Group 4b	[NiFe] Group 4	2.54088	0.0156463	CT
BACanmRBAAVAAAHXY70	[NiFe] Group 4e	[NiFe] Group 4	1.18037	0.0072685	CT
BACanmRBAAVAAAHXY70	[NiFe] Group 4g	[NiFe] Group 4	0.836507	0.00515107	CT
BACanmRBAAVAAAHXY70	[NiFe] Group 4h	[NiFe] Group 4	1.20038	0.00739176	CT
BACanmRBAAVAAAHXY70	[NiFe] Group 4i	[NiFe] Group 4	3.74427	0.0230565	CT
BACanmRBAAWAAAHXY72	[NiFe] Group 4a	[NiFe] Group 4	33.8961	0.180084	CT
BACanmRBAAWAAAHXY72	[NiFe] Group 4b	[NiFe] Group 4	1.73952	0.00924176	CT
BACanmRBAAWAAAHXY72	[NiFe] Group 4e	[NiFe] Group 4	0.601478	0.00319554	CT
BACanmRBAAWAAAHXY72	[NiFe] Group 4f	[NiFe] Group 4	0.0618172	0.000328424	CT
BACanmRBAAWAAAHXY72	[NiFe] Group 4g	[NiFe] Group 4	0.699552	0.0037166	CT
BACanmRBAAWAAAHXY72	[NiFe] Group 4h	[NiFe] Group 4	0.163211	0.000867109	CT
BACanmRBAAWAAAHXY72	[NiFe] Group 4i	[NiFe] Group 4	3.96803	0.0210815	CT
BACanmRBAAXAAAHXY83	[NiFe] Group 4a	[NiFe] Group 4	27.6864	0.148313	CT
BACanmRBAAXAAAHXY83	[NiFe] Group 4b	[NiFe] Group 4	1.55595	0.00833504	CT
BACanmRBAAXAAAHXY83	[NiFe] Group 4e	[NiFe] Group 4	0.608869	0.00326165	CT
BACanmRBAAXAAAHXY83	[NiFe] Group 4f	[NiFe] Group 4	0.0548116	0.00029362	CT
BACanmRBAAXAAAHXY83	[NiFe] Group 4g	[NiFe] Group 4	1.49682	0.00801832	CT
BACanmRBAAXAAAHXY83	[NiFe] Group 4h	[NiFe] Group 4	0.0723572	0.00038761	CT
BACanmRBAAXAAAHXY83	[NiFe] Group 4i	[NiFe] Group 4	3.66497	0.0196329	CT
BACanmRBAAZAAAHXY87	[NiFe] Group 4b	[NiFe] Group 4	2.17316	0.0112796	CT
BACanmRBAAZAAAHXY87	[NiFe] Group 4c	[NiFe] Group 4	0.0829349	0.000430468	CT
BACanmRBAAZAAAHXY87	[NiFe] Group 4d	[NiFe] Group 4	0.140502	0.000729264	CT
BACanmRBAAZAAAHXY87	[NiFe] Group 4e	[NiFe] Group 4	1.24819	0.00647863	CT
BACanmRBAAZAAAHXY87	[NiFe] Group 4g	[NiFe] Group 4	2.1625	0.0112243	CT
BACanmRBAAZAAAHXY87	[NiFe] Group 4h	[NiFe] Group 4	1.50073	0.00778943	CT
BACanmRBAAZAAAHXY87	[NiFe] Group 4i	[NiFe] Group 4	0.393481	0.00204234	CT
BACanmRBABAAAAHXY89	[NiFe] Group 4a	[NiFe] Group 4	0.21677	0.00123909	CT
BACanmRBABAAAAHXY89	[NiFe] Group 4b	[NiFe] Group 4	1.1275	0.006445	CT
BACanmRBABAAAAHXY89	[NiFe] Group 4e	[NiFe] Group 4	1.71015	0.00977549	CT
BACanmRBABAAAAHXY89	[NiFe] Group 4g	[NiFe] Group 4	1.08792	0.00621874	CT
BACanmRBABAAAAHXY89	[NiFe] Group 4h	[NiFe] Group 4	0.162575	0.000929309	CT
BACanmRBABAAAAHXY89	[NiFe] Group 4i	[NiFe] Group 4	1.30063	0.00743463	CT
BACanmRBABDAAAHXY97	[NiFe] Group 4a	[NiFe] Group 4	2.61135	0.0112622	CT
BACanmRBABDAAAHXY97	[NiFe] Group 4b	[NiFe] Group 4	0.991713	0.00427706	CT
BACanmRBABDAAAHXY97	[NiFe] Group 4e	[NiFe] Group 4	1.51566	0.00653675	CT
BACanmRBABDAAAHXY97	[NiFe] Group 4g	[NiFe] Group 4	1.00078	0.00431617	CT
BACanmRBABDAAAHXY97	[NiFe] Group 4h	[NiFe] Group 4	0.160855	0.000693735	CT
BACanmRBABDAAAHXY97	[NiFe] Group 4i	[NiFe] Group 4	1.91675	0.00826657	CT
BACanmRBABEAAAHXY98	[NiFe] Group 4a	[NiFe] Group 4	4.39836	0.0214853	CT
BACanmRBABEAAAHXY98	[NiFe] Group 4b	[NiFe] Group 4	1.84271	0.00900137	CT
BACanmRBABEAAAHXY98	[NiFe] Group 4d	[NiFe] Group 4	0.0622871	0.000304263	CT
BACanmRBABEAAAHXY98	[NiFe] Group 4e	[NiFe] Group 4	0.884453	0.00432042	CT
BACanmRBABEAAAHXY98	[NiFe] Group 4g	[NiFe] Group 4	2.56818	0.0125452	CT
BACanmRBABEAAAHXY98	[NiFe] Group 4h	[NiFe] Group 4	2.10095	0.0102628	CT
BACanmRBABEAAAHXY98	[NiFe] Group 4i	[NiFe] Group 4	0.982707	0.00480037	CT
BACidnRAAADAAAPEI24	[NiFe] Group 4a	[NiFe] Group 4	390.855	1.77067	CT
BACidnRAAADAAAPEI24	[NiFe] Group 4c	[NiFe] Group 4	0.0665422	0.000301452	CT
BACidnRAAADAAAPEI24	[NiFe] Group 4g	[NiFe] Group 4	1.66581	0.00754649	CT
BACidnRAAAEAAAPEI27	[NiFe] Group 4a	[NiFe] Group 4	387.482	1.74525	CT
BACidnRAAAEAAAPEI27	[NiFe] Group 4b	[NiFe] Group 4	0.0502848	0.000226487	CT
BACidnRAAAEAAAPEI27	[NiFe] Group 4e	[NiFe] Group 4	0.0758486	0.000341629	CT
BACidnRAAAEAAAPEI27	[NiFe] Group 4g	[NiFe] Group 4	1.71119	0.00770733	CT
BACidnRAAAEAAAPEI27	[NiFe] Group 4i	[NiFe] Group 4	0.0724102	0.000326142	CT
BACidnRAAAGAAAPEI29	[NiFe] Group 4a	[NiFe] Group 4	1.23517	0.00207144	CT
BACidnRAAAGAAAPEI29	[NiFe] Group 4b	[NiFe] Group 4	0.16797	0.000281695	CT
BACidnRAAAGAAAPEI29	[NiFe] Group 4e	[NiFe] Group 4	0.334085	0.000560277	CT
BACidnRAAAGAAAPEI29	[NiFe] Group 4g	[NiFe] Group 4	0.234406	0.000393111	CT
BACidnRAAAHAAAPEI30	[NiFe] Group 4a	[NiFe] Group 4	0.984462	0.00159286	CT
BACidnRAAAHAAAPEI30	[NiFe] Group 4b	[NiFe] Group 4	0.11278	0.000182477	CT
BACidnRAAAHAAAPEI30	[NiFe] Group 4g	[NiFe] Group 4	0.159343	0.000257816	CT
BACidnRAAAPAAAPEI50	[NiFe] Group 4a	[NiFe] Group 4	1.06133	0.00213943	CT
BACidnRAAAPAAAPEI50	[NiFe] Group 4b	[NiFe] Group 4	0.741604	0.00149493	CT
BACidnRAAAPAAAPEI50	[NiFe] Group 4e	[NiFe] Group 4	0.55313	0.001115	CT
BACidnRAAAPAAAPEI50	[NiFe] Group 4g	[NiFe] Group 4	1.30749	0.00263565	CT
BACidnRAAAPAAAPEI50	[NiFe] Group 4i	[NiFe] Group 4	0.132781	0.00026766	CT
BACidnRAAASAAAPEI61	[NiFe] Group 4a	[NiFe] Group 4	207.217	0.866318	CT
BACidnRAAASAAAPEI61	[NiFe] Group 4b	[NiFe] Group 4	0.0923707	0.000386178	CT
BACidnRAAASAAAPEI61	[NiFe] Group 4d	[NiFe] Group 4	0.0598019	0.000250016	CT
BACidnRAAASAAAPEI61	[NiFe] Group 4e	[NiFe] Group 4	0.0702094	0.000293527	CT
BACidnRAAASAAAPEI61	[NiFe] Group 4g	[NiFe] Group 4	2.76497	0.0115596	CT
BACidnRAAATAAAPEI62	[NiFe] Group 4a	[NiFe] Group 4	166.68	0.710092	CT
BACidnRAAATAAAPEI62	[NiFe] Group 4b	[NiFe] Group 4	0.753842	0.00321153	CT
BACidnRAAATAAAPEI62	[NiFe] Group 4d	[NiFe] Group 4	0.258567	0.00110155	CT
BACidnRAAATAAAPEI62	[NiFe] Group 4g	[NiFe] Group 4	6.47837	0.0275993	CT
BACidnRAAATAAAPEI62	[NiFe] Group 4i	[NiFe] Group 4	0.218107	0.000929184	CT
BACidnRAAAXAAAPEI85	[NiFe] Group 4a	[NiFe] Group 4	120.547	0.532753	CT
BACidnRAAAXAAAPEI85	[NiFe] Group 4b	[NiFe] Group 4	0.468001	0.00206832	CT
BACidnRAAAXAAAPEI85	[NiFe] Group 4d	[NiFe] Group 4	0.13401	0.000592256	CT
BACidnRAAAXAAAPEI85	[NiFe] Group 4e	[NiFe] Group 4	0.0794169	0.000350982	CT
BACidnRAAAXAAAPEI85	[NiFe] Group 4g	[NiFe] Group 4	5.31925	0.0235083	CT
BACidnRAAAXAAAPEI85	[NiFe] Group 4h	[NiFe] Group 4	0.0754251	0.00033334	CT
BACidnRAAAXAAAPEI85	[NiFe] Group 4i	[NiFe] Group 4	0.675863	0.00298696	CT
BACidnRAABAAAAPEI91	[NiFe] Group 4a	[NiFe] Group 4	1.65337	0.00813244	CT
BACidnRAABAAAAPEI91	[NiFe] Group 4b	[NiFe] Group 4	1.95264	0.0096045	CT
BACidnRAABAAAAPEI91	[NiFe] Group 4c	[NiFe] Group 4	0.156137	0.000767995	CT
BACidnRAABAAAAPEI91	[NiFe] Group 4e	[NiFe] Group 4	1.56355	0.00769066	CT
BACidnRAABAAAAPEI91	[NiFe] Group 4g	[NiFe] Group 4	5.43776	0.0267468	CT
BACidnRAABAAAAPEI91	[NiFe] Group 4i	[NiFe] Group 4	0.0749625	0.000368719	CT
BACidnRAABBAAAPEI92	[NiFe] Group 4a	[NiFe] Group 4	62.6759	0.23312	CT
BACidnRAABBAAAPEI92	[NiFe] Group 4b	[NiFe] Group 4	0.199109	0.000740578	CT
BACidnRAABBAAAPEI92	[NiFe] Group 4g	[NiFe] Group 4	1.1592	0.00431158	CT
BACidnRAABBAAAPEI92	[NiFe] Group 4i	[NiFe] Group 4	0.587553	0.00218538	CT
BACidnRAABEAAAPEI102	[NiFe] Group 4a	[NiFe] Group 4	94.8069	0.460093	CT
BACidnRAABEAAAPEI102	[NiFe] Group 4b	[NiFe] Group 4	1.13135	0.0054904	CT
BACidnRAABEAAAPEI102	[NiFe] Group 4e	[NiFe] Group 4	0.38629	0.00187465	CT
BACidnRAABEAAAPEI102	[NiFe] Group 4g	[NiFe] Group 4	2.67037	0.0129591	CT
BACidnRAABEAAAPEI102	[NiFe] Group 4h	[NiFe] Group 4	0.0734144	0.000356276	CT
BACidnRAABEAAAPEI102	[NiFe] Group 4i	[NiFe] Group 4	2.91616	0.014152	CT
BACidnRBAAAAAAPEI107	[NiFe] Group 4a	[NiFe] Group 4	1.68014	0.01027	CT
BACidnRBAAAAAAPEI107	[NiFe] Group 4b	[NiFe] Group 4	1.56725	0.0095799	CT
BACidnRBAAAAAAPEI107	[NiFe] Group 4d	[NiFe] Group 4	0.0695954	0.000425407	CT
BACidnRBAAAAAAPEI107	[NiFe] Group 4e	[NiFe] Group 4	0.398469	0.00243567	CT
BACidnRBAAAAAAPEI107	[NiFe] Group 4f	[NiFe] Group 4	0.0574616	0.000351238	CT
BACidnRBAAAAAAPEI107	[NiFe] Group 4g	[NiFe] Group 4	1.71184	0.0104637	CT
BACidnRBAAAAAAPEI107	[NiFe] Group 4h	[NiFe] Group 4	0.758553	0.00463671	CT
BACidnRBAAAAAAPEI107	[NiFe] Group 4i	[NiFe] Group 4	3.01873	0.0184522	CT
BACidnRBAABAAAPEI108	[NiFe] Group 4a	[NiFe] Group 4	20.7139	0.101991	CT
BACidnRBAABAAAPEI108	[NiFe] Group 4b	[NiFe] Group 4	2.87111	0.0141367	CT
BACidnRBAABAAAPEI108	[NiFe] Group 4c	[NiFe] Group 4	0.0802855	0.000395309	CT
BACidnRBAABAAAPEI108	[NiFe] Group 4d	[NiFe] Group 4	0.272026	0.0013394	CT
BACidnRBAABAAAPEI108	[NiFe] Group 4e	[NiFe] Group 4	0.8893	0.00437872	CT
BACidnRBAABAAAPEI108	[NiFe] Group 4f	[NiFe] Group 4	0.0579214	0.000285193	CT
BACidnRBAABAAAPEI108	[NiFe] Group 4g	[NiFe] Group 4	2.54996	0.0125555	CT
BACidnRBAABAAAPEI108	[NiFe] Group 4h	[NiFe] Group 4	1.45279	0.0071532	CT
BACidnRBAABAAAPEI108	[NiFe] Group 4i	[NiFe] Group 4	0.457986	0.00225502	CT
BACidnRBAACAAAPEI128	[NiFe] Group 4a	[NiFe] Group 4	0.819692	0.00547912	CT
BACidnRBAACAAAPEI128	[NiFe] Group 4b	[NiFe] Group 4	1.6676	0.0111468	CT
BACidnRBAACAAAPEI128	[NiFe] Group 4c	[NiFe] Group 4	0.101982	0.000681682	CT
BACidnRBAACAAAPEI128	[NiFe] Group 4d	[NiFe] Group 4	0.0896051	0.000598953	CT
BACidnRBAACAAAPEI128	[NiFe] Group 4e	[NiFe] Group 4	0.514456	0.00343881	CT
BACidnRBAACAAAPEI128	[NiFe] Group 4f	[NiFe] Group 4	0.0739826	0.000494527	CT
BACidnRBAACAAAPEI128	[NiFe] Group 4g	[NiFe] Group 4	0.275502	0.00184156	CT
BACidnRBAACAAAPEI128	[NiFe] Group 4h	[NiFe] Group 4	1.26964	0.00848676	CT
BACidnRBAACAAAPEI128	[NiFe] Group 4i	[NiFe] Group 4	3.68875	0.0246569	CT
BACidnRBAADAAAPEI141	[NiFe] Group 4a	[NiFe] Group 4	0.482247	0.00318628	CT
BACidnRBAADAAAPEI141	[NiFe] Group 4b	[NiFe] Group 4	1.87262	0.0123727	CT
BACidnRBAADAAAPEI141	[NiFe] Group 4e	[NiFe] Group 4	0.671895	0.00443931	CT
BACidnRBAADAAAPEI141	[NiFe] Group 4g	[NiFe] Group 4	0.274455	0.00181337	CT
BACidnRBAADAAAPEI141	[NiFe] Group 4h	[NiFe] Group 4	1.13443	0.00749538	CT
BACidnRBAADAAAPEI141	[NiFe] Group 4i	[NiFe] Group 4	5.13848	0.0339507	CT
BACidnRBAAEAAAPEI171	[NiFe] Group 4a	[NiFe] Group 4	1.03125	0.00646396	CT
BACidnRBAAEAAAPEI171	[NiFe] Group 4b	[NiFe] Group 4	2.1166	0.013267	CT
BACidnRBAAEAAAPEI171	[NiFe] Group 4d	[NiFe] Group 4	0.0638408	0.000400157	CT
BACidnRBAAEAAAPEI171	[NiFe] Group 4e	[NiFe] Group 4	0.220002	0.00137898	CT
BACidnRBAAEAAAPEI171	[NiFe] Group 4g	[NiFe] Group 4	2.22458	0.0139438	CT
BACidnRBAAEAAAPEI171	[NiFe] Group 4h	[NiFe] Group 4	1.94833	0.0122122	CT
BACidnRBAAEAAAPEI171	[NiFe] Group 4i	[NiFe] Group 4	2.42833	0.0152209	CT
BACidnRBAAHAAAPEI17	[NiFe] Group 4a	[NiFe] Group 4	1.10054	0.00700832	CT
BACidnRBAAHAAAPEI17	[NiFe] Group 4b	[NiFe] Group 4	1.73924	0.0110756	CT
BACidnRBAAHAAAPEI17	[NiFe] Group 4e	[NiFe] Group 4	0.575523	0.00366498	CT
BACidnRBAAHAAAPEI17	[NiFe] Group 4g	[NiFe] Group 4	1.7117	0.0109003	CT
BACidnRBAAHAAAPEI17	[NiFe] Group 4h	[NiFe] Group 4	0.779605	0.0049646	CT
BACidnRBAAHAAAPEI17	[NiFe] Group 4i	[NiFe] Group 4	2.63472	0.0167782	CT
BACidnRBAAIAAAPEI18	[NiFe] Group 4a	[NiFe] Group 4	2.8205	0.0120314	CT
BACidnRBAAIAAAPEI18	[NiFe] Group 4b	[NiFe] Group 4	1.65769	0.00707119	CT
BACidnRBAAIAAAPEI18	[NiFe] Group 4c	[NiFe] Group 4	0.257907	0.00110016	CT
BACidnRBAAIAAAPEI18	[NiFe] Group 4d	[NiFe] Group 4	0.364105	0.00155316	CT
BACidnRBAAIAAAPEI18	[NiFe] Group 4e	[NiFe] Group 4	0.775641	0.00330865	CT
BACidnRBAAIAAAPEI18	[NiFe] Group 4g	[NiFe] Group 4	3.70437	0.0158017	CT
BACidnRBAAIAAAPEI18	[NiFe] Group 4h	[NiFe] Group 4	0.327501	0.00139702	CT
BACidnRBAAIAAAPEI18	[NiFe] Group 4i	[NiFe] Group 4	1.22192	0.00521235	CT
BACidnRBAAJAAAPEI24	[NiFe] Group 4a	[NiFe] Group 4	2.51925	0.0101063	CT
BACidnRBAAJAAAPEI24	[NiFe] Group 4b	[NiFe] Group 4	0.609982	0.00244701	CT
BACidnRBAAJAAAPEI24	[NiFe] Group 4d	[NiFe] Group 4	0.663382	0.00266123	CT
BACidnRBAAJAAAPEI24	[NiFe] Group 4e	[NiFe] Group 4	1.13227	0.00454222	CT
BACidnRBAAJAAAPEI24	[NiFe] Group 4g	[NiFe] Group 4	3.45918	0.0138769	CT
BACidnRBAAJAAAPEI24	[NiFe] Group 4h	[NiFe] Group 4	0.608215	0.00243992	CT
BACidnRBAAJAAAPEI24	[NiFe] Group 4i	[NiFe] Group 4	0.80729	0.00323853	CT
BACidnRBABBAAAPEI92	[NiFe] Group 4a	[NiFe] Group 4	407.878	1.94035	CT
BACidnRBABBAAAPEI92	[NiFe] Group 4b	[NiFe] Group 4	0.288982	0.00137474	CT
BACidnRBABBAAAPEI92	[NiFe] Group 4c	[NiFe] Group 4	0.215539	0.00102536	CT
BACidnRBABBAAAPEI92	[NiFe] Group 4g	[NiFe] Group 4	2.15227	0.0102388	CT
BACidnRBABBAAAPEI92	[NiFe] Group 4i	[NiFe] Group 4	0.0689878	0.000328188	CT
SP2007010385	[NiFe] Group 4a	[NiFe] Group 4	1.54301	0.0103966	CT
SP2007010385	[NiFe] Group 4b	[NiFe] Group 4	3.59644	0.0242323	CT
SP2007010385	[NiFe] Group 4c	[NiFe] Group 4	0.0147965	9.96971e-05	CT
SP2007010385	[NiFe] Group 4d	[NiFe] Group 4	0.0385753	0.000259915	CT
SP2007010385	[NiFe] Group 4e	[NiFe] Group 4	11.614	0.0782538	CT
SP2007010385	[NiFe] Group 4g	[NiFe] Group 4	1.3327	0.00897952	CT
SP2007010385	[NiFe] Group 4h	[NiFe] Group 4	4.04055	0.0272247	CT
SP2007010385	[NiFe] Group 4i	[NiFe] Group 4	2.93568	0.0197802	CT
SP2007010386	[NiFe] Group 4a	[NiFe] Group 4	3.31674	0.0218816	CT
SP2007010386	[NiFe] Group 4b	[NiFe] Group 4	3.53208	0.0233023	CT
SP2007010386	[NiFe] Group 4c	[NiFe] Group 4	0.0301595	0.000198972	CT
SP2007010386	[NiFe] Group 4d	[NiFe] Group 4	0.0786573	0.000518927	CT
SP2007010386	[NiFe] Group 4e	[NiFe] Group 4	12.0159	0.0792729	CT
SP2007010386	[NiFe] Group 4g	[NiFe] Group 4	1.25115	0.00825425	CT
SP2007010386	[NiFe] Group 4h	[NiFe] Group 4	3.36739	0.0222158	CT
SP2007010386	[NiFe] Group 4i	[NiFe] Group 4	2.92143	0.0192736	CT
SP2007010387	[NiFe] Group 4a	[NiFe] Group 4	0.00954267	5.96202e-05	CT
SP2007010387	[NiFe] Group 4b	[NiFe] Group 4	3.8109	0.0238096	CT
SP2007010387	[NiFe] Group 4c	[NiFe] Group 4	0.0904799	0.000565296	CT
SP2007010387	[NiFe] Group 4d	[NiFe] Group 4	0.0392396	0.000245159	CT
SP2007010387	[NiFe] Group 4e	[NiFe] Group 4	11.6473	0.0727694	CT
SP2007010387	[NiFe] Group 4g	[NiFe] Group 4	1.39768	0.00873237	CT
SP2007010387	[NiFe] Group 4h	[NiFe] Group 4	2.84443	0.0177713	CT
SP2007010387	[NiFe] Group 4i	[NiFe] Group 4	2.43949	0.0152413	CT
SP2007010388	[NiFe] Group 4a	[NiFe] Group 4	0.494871	0.00360147	CT
SP2007010388	[NiFe] Group 4b	[NiFe] Group 4	3.16779	0.0230539	CT
SP2007010388	[NiFe] Group 4c	[NiFe] Group 4	0.0150913	0.000109828	CT
SP2007010388	[NiFe] Group 4d	[NiFe] Group 4	0.0256783	0.000186876	CT
SP2007010388	[NiFe] Group 4e	[NiFe] Group 4	10.7086	0.0779325	CT
SP2007010388	[NiFe] Group 4g	[NiFe] Group 4	1.53701	0.0111857	CT
SP2007010388	[NiFe] Group 4h	[NiFe] Group 4	1.83831	0.0133785	CT
SP2007010388	[NiFe] Group 4i	[NiFe] Group 4	1.75326	0.0127595	CT
SP2007010389	[NiFe] Group 4a	[NiFe] Group 4	0.196847	0.00134282	CT
SP2007010389	[NiFe] Group 4b	[NiFe] Group 4	3.46887	0.0236634	CT
SP2007010389	[NiFe] Group 4c	[NiFe] Group 4	0.0149831	0.00010221	CT
SP2007010389	[NiFe] Group 4d	[NiFe] Group 4	0.0127621	8.70586e-05	CT
SP2007010389	[NiFe] Group 4e	[NiFe] Group 4	9.60568	0.0655267	CT
SP2007010389	[NiFe] Group 4g	[NiFe] Group 4	1.11986	0.00763929	CT
SP2007010389	[NiFe] Group 4h	[NiFe] Group 4	1.73851	0.0118595	CT
SP2007010389	[NiFe] Group 4i	[NiFe] Group 4	2.29588	0.0156617	CT
SP2007010390	[NiFe] Group 4a	[NiFe] Group 4	0.0461798	0.000361646	CT
SP2007010390	[NiFe] Group 4b	[NiFe] Group 4	3.63154	0.0284395	CT
SP2007010390	[NiFe] Group 4c	[NiFe] Group 4	0.0150531	0.000117885	CT
SP2007010390	[NiFe] Group 4e	[NiFe] Group 4	9.84905	0.0771304	CT
SP2007010390	[NiFe] Group 4g	[NiFe] Group 4	2.02001	0.0158192	CT
SP2007010390	[NiFe] Group 4h	[NiFe] Group 4	2.56979	0.0201247	CT
SP2007010390	[NiFe] Group 4i	[NiFe] Group 4	2.00702	0.0157175	CT
SP2007010398	[NiFe] Group 4a	[NiFe] Group 4	3.08508	0.0219401	CT
SP2007010398	[NiFe] Group 4b	[NiFe] Group 4	4.26579	0.0303369	CT
SP2007010398	[NiFe] Group 4d	[NiFe] Group 4	0.012906	9.17832e-05	CT
SP2007010398	[NiFe] Group 4e	[NiFe] Group 4	14.165	0.100737	CT
SP2007010398	[NiFe] Group 4g	[NiFe] Group 4	2.11841	0.0150654	CT
SP2007010398	[NiFe] Group 4h	[NiFe] Group 4	1.83483	0.0130487	CT
SP2007010398	[NiFe] Group 4i	[NiFe] Group 4	1.84847	0.0131457	CT
SP2007010399	[NiFe] Group 4a	[NiFe] Group 4	0.743461	0.00561808	CT
SP2007010399	[NiFe] Group 4b	[NiFe] Group 4	4.62772	0.0349701	CT
SP2007010399	[NiFe] Group 4d	[NiFe] Group 4	0.0261227	0.000197401	CT
SP2007010399	[NiFe] Group 4e	[NiFe] Group 4	16.4514	0.124318	CT
SP2007010399	[NiFe] Group 4g	[NiFe] Group 4	2.36567	0.0178765	CT
SP2007010399	[NiFe] Group 4h	[NiFe] Group 4	2.10492	0.0159062	CT
SP2007010399	[NiFe] Group 4i	[NiFe] Group 4	2.21815	0.0167618	CT
SP2007010400	[NiFe] Group 4a	[NiFe] Group 4	1.54965	0.011521	CT
SP2007010400	[NiFe] Group 4b	[NiFe] Group 4	4.2212	0.0313828	CT
SP2007010400	[NiFe] Group 4d	[NiFe] Group 4	0.0792271	0.00058902	CT
SP2007010400	[NiFe] Group 4e	[NiFe] Group 4	16.2245	0.120622	CT
SP2007010400	[NiFe] Group 4g	[NiFe] Group 4	2.68282	0.0199456	CT
SP2007010400	[NiFe] Group 4h	[NiFe] Group 4	1.97574	0.0146888	CT
SP2007010400	[NiFe] Group 4i	[NiFe] Group 4	1.81343	0.0134821	CT
SP2007010404	[NiFe] Group 4a	[NiFe] Group 4	1.1216	0.00782215	CT
SP2007010404	[NiFe] Group 4b	[NiFe] Group 4	2.3723	0.0165447	CT
SP2007010404	[NiFe] Group 4c	[NiFe] Group 4	0.0605233	0.000422097	CT
SP2007010404	[NiFe] Group 4d	[NiFe] Group 4	0.0132946	9.27179e-05	CT
SP2007010404	[NiFe] Group 4e	[NiFe] Group 4	10.8667	0.0757855	CT
SP2007010404	[NiFe] Group 4g	[NiFe] Group 4	0.622847	0.00434381	CT
SP2007010404	[NiFe] Group 4h	[NiFe] Group 4	5.24551	0.0365828	CT
SP2007010404	[NiFe] Group 4i	[NiFe] Group 4	2.93617	0.0204772	CT
SP2007010405	[NiFe] Group 4a	[NiFe] Group 4	2.94318	0.0207061	CT
SP2007010405	[NiFe] Group 4b	[NiFe] Group 4	2.91737	0.0205245	CT
SP2007010405	[NiFe] Group 4c	[NiFe] Group 4	0.240038	0.00168873	CT
SP2007010405	[NiFe] Group 4e	[NiFe] Group 4	9.93821	0.069918	CT
SP2007010405	[NiFe] Group 4g	[NiFe] Group 4	0.830101	0.00583999	CT
SP2007010405	[NiFe] Group 4h	[NiFe] Group 4	4.81146	0.03385	CT
SP2007010405	[NiFe] Group 4i	[NiFe] Group 4	3.08151	0.0216793	CT
SP2007010406	[NiFe] Group 4a	[NiFe] Group 4	0.842422	0.00596522	CT
SP2007010406	[NiFe] Group 4b	[NiFe] Group 4	3.01544	0.0213524	CT
SP2007010406	[NiFe] Group 4c	[NiFe] Group 4	0.120421	0.000852706	CT
SP2007010406	[NiFe] Group 4d	[NiFe] Group 4	0.0264517	0.000187306	CT
SP2007010406	[NiFe] Group 4e	[NiFe] Group 4	10.9766	0.0777257	CT
SP2007010406	[NiFe] Group 4g	[NiFe] Group 4	0.672096	0.00475913	CT
SP2007010406	[NiFe] Group 4h	[NiFe] Group 4	5.08867	0.036033	CT
SP2007010406	[NiFe] Group 4i	[NiFe] Group 4	3.0615	0.0216786	CT
SP2007010415	[NiFe] Group 4a	[NiFe] Group 4	0.00993998	5.15151e-05	CT
SP2007010415	[NiFe] Group 4b	[NiFe] Group 4	2.55885	0.0132615	CT
SP2007010415	[NiFe] Group 4c	[NiFe] Group 4	0.0158985	8.23956e-05	CT
SP2007010415	[NiFe] Group 4d	[NiFe] Group 4	0.0135418	7.01817e-05	CT
SP2007010415	[NiFe] Group 4e	[NiFe] Group 4	10.2522	0.053133	CT
SP2007010415	[NiFe] Group 4g	[NiFe] Group 4	0.959208	0.0049712	CT
SP2007010415	[NiFe] Group 4h	[NiFe] Group 4	1.69198	0.00876886	CT
SP2007010415	[NiFe] Group 4i	[NiFe] Group 4	1.61507	0.00837025	CT
SP2007010416	[NiFe] Group 4a	[NiFe] Group 4	0.0210974	0.000115149	CT
SP2007010416	[NiFe] Group 4b	[NiFe] Group 4	2.94088	0.0160512	CT
SP2007010416	[NiFe] Group 4c	[NiFe] Group 4	0.165848	0.000905192	CT
SP2007010416	[NiFe] Group 4d	[NiFe] Group 4	0.0264946	0.000144607	CT
SP2007010416	[NiFe] Group 4e	[NiFe] Group 4	11.5625	0.0631077	CT
SP2007010416	[NiFe] Group 4g	[NiFe] Group 4	0.859679	0.0046921	CT
SP2007010416	[NiFe] Group 4h	[NiFe] Group 4	2.70314	0.0147537	CT
SP2007010416	[NiFe] Group 4i	[NiFe] Group 4	2.51737	0.0137397	CT
SP2007010417	[NiFe] Group 4a	[NiFe] Group 4	0.0209721	0.000120961	CT
SP2007010417	[NiFe] Group 4b	[NiFe] Group 4	3.46007	0.0199567	CT
SP2007010417	[NiFe] Group 4d	[NiFe] Group 4	0.0393801	0.000227134	CT
SP2007010417	[NiFe] Group 4e	[NiFe] Group 4	15.387	0.0887479	CT
SP2007010417	[NiFe] Group 4g	[NiFe] Group 4	1.33214	0.00768344	CT
SP2007010417	[NiFe] Group 4h	[NiFe] Group 4	1.5484	0.00893073	CT
SP2007010417	[NiFe] Group 4i	[NiFe] Group 4	2.03561	0.0117409	CT
SP2007010418	[NiFe] Group 4a	[NiFe] Group 4	0.223666	0.00148863	CT
SP2007010418	[NiFe] Group 4b	[NiFe] Group 4	3.10711	0.0206796	CT
SP2007010418	[NiFe] Group 4d	[NiFe] Group 4	0.0265829	0.000176925	CT
SP2007010418	[NiFe] Group 4e	[NiFe] Group 4	11.4712	0.0763475	CT
SP2007010418	[NiFe] Group 4g	[NiFe] Group 4	1.22599	0.00815966	CT
SP2007010418	[NiFe] Group 4h	[NiFe] Group 4	3.62398	0.0241197	CT
SP2007010418	[NiFe] Group 4i	[NiFe] Group 4	2.92034	0.0194366	CT
SP2007010419	[NiFe] Group 4a	[NiFe] Group 4	0.151908	0.00108057	CT
SP2007010419	[NiFe] Group 4b	[NiFe] Group 4	2.93368	0.0208682	CT
SP2007010419	[NiFe] Group 4d	[NiFe] Group 4	0.0401703	0.000285745	CT
SP2007010419	[NiFe] Group 4e	[NiFe] Group 4	12.027	0.085552	CT
SP2007010419	[NiFe] Group 4g	[NiFe] Group 4	1.07214	0.00762646	CT
SP2007010419	[NiFe] Group 4h	[NiFe] Group 4	3.67131	0.0261152	CT
SP2007010419	[NiFe] Group 4i	[NiFe] Group 4	2.59441	0.0184549	CT
SP2007010420	[NiFe] Group 4a	[NiFe] Group 4	0.103685	0.000716783	CT
SP2007010420	[NiFe] Group 4b	[NiFe] Group 4	3.59758	0.0248703	CT
SP2007010420	[NiFe] Group 4d	[NiFe] Group 4	0.0396043	0.000273787	CT
SP2007010420	[NiFe] Group 4e	[NiFe] Group 4	12.9183	0.0893052	CT
SP2007010420	[NiFe] Group 4g	[NiFe] Group 4	1.39357	0.00963387	CT
SP2007010420	[NiFe] Group 4h	[NiFe] Group 4	3.39791	0.02349	CT
SP2007010420	[NiFe] Group 4i	[NiFe] Group 4	2.56952	0.0177633	CT
wHAXPI103525127	[NiFe] Group 4a	[NiFe] Group 4	8.27453	0.0439605	CT
wHAXPI103525127	[NiFe] Group 4b	[NiFe] Group 4	1.40358	0.00745689	CT
wHAXPI103525127	[NiFe] Group 4c	[NiFe] Group 4	0.327257	0.00173864	CT
wHAXPI103525127	[NiFe] Group 4e	[NiFe] Group 4	0.411806	0.00218782	CT
wHAXPI103525127	[NiFe] Group 4g	[NiFe] Group 4	3.23673	0.0171959	CT
wHAXPI103525127	[NiFe] Group 4i	[NiFe] Group 4	0.860851	0.00457349	CT
wHAXPI10352723	[NiFe] Group 4a	[NiFe] Group 4	70.2544	0.213344	CT
wHAXPI10352723	[NiFe] Group 4e	[NiFe] Group 4	5.28855	0.0160599	CT
wHAXPI10352723	[NiFe] Group 4g	[NiFe] Group 4	15.6817	0.047621	CT
wHAXPI10352723	[NiFe] Group 4i	[NiFe] Group 4	0.0712606	0.000216399	CT
wHAXPI10354236	[NiFe] Group 4a	[NiFe] Group 4	27.8366	0.137595	CT
wHAXPI10354236	[NiFe] Group 4b	[NiFe] Group 4	1.60366	0.00792683	CT
wHAXPI10354236	[NiFe] Group 4e	[NiFe] Group 4	7.14011	0.0352932	CT
wHAXPI10354236	[NiFe] Group 4g	[NiFe] Group 4	4.04666	0.0200025	CT
wHAXPI10354236	[NiFe] Group 4i	[NiFe] Group 4	0.256201	0.00126639	CT
wHAXPI103555109	[NiFe] Group 4a	[NiFe] Group 4	6.72669	0.0410831	CT
wHAXPI103555109	[NiFe] Group 4b	[NiFe] Group 4	0.661622	0.00404083	CT
wHAXPI103555109	[NiFe] Group 4e	[NiFe] Group 4	4.06886	0.0248504	CT
wHAXPI103555109	[NiFe] Group 4g	[NiFe] Group 4	0.356711	0.0021786	CT
wHAXPI103555109	[NiFe] Group 4h	[NiFe] Group 4	0.189679	0.00115846	CT
wHAXPI103555109	[NiFe] Group 4i	[NiFe] Group 4	2.73469	0.016702	CT
wHAXPI103557141	[NiFe] Group 4a	[NiFe] Group 4	2.51678	0.0153901	CT
wHAXPI103557141	[NiFe] Group 4b	[NiFe] Group 4	1.34986	0.00825438	CT
wHAXPI103557141	[NiFe] Group 4c	[NiFe] Group 4	0.515882	0.00315462	CT
wHAXPI103557141	[NiFe] Group 4e	[NiFe] Group 4	1.2543	0.00767001	CT
wHAXPI103557141	[NiFe] Group 4f	[NiFe] Group 4	0.0534639	0.000326931	CT
wHAXPI103557141	[NiFe] Group 4g	[NiFe] Group 4	2.42783	0.0148462	CT
wHAXPI103557141	[NiFe] Group 4i	[NiFe] Group 4	2.03585	0.0124492	CT
wHAXPI103562140	[NiFe] Group 4a	[NiFe] Group 4	18.4827	0.106431	CT
wHAXPI103562140	[NiFe] Group 4b	[NiFe] Group 4	0.484976	0.00279271	CT
wHAXPI103562140	[NiFe] Group 4c	[NiFe] Group 4	0.176256	0.00101496	CT
wHAXPI103562140	[NiFe] Group 4e	[NiFe] Group 4	5.99738	0.0345356	CT
wHAXPI103562140	[NiFe] Group 4g	[NiFe] Group 4	0.788301	0.00453939	CT
wHAXPI103562140	[NiFe] Group 4h	[NiFe] Group 4	0.253194	0.001458	CT
wHAXPI103562140	[NiFe] Group 4i	[NiFe] Group 4	3.1872	0.0183533	CT
wHAXPI103565102	[NiFe] Group 4a	[NiFe] Group 4	42.1271	0.21842	CT
wHAXPI103565102	[NiFe] Group 4b	[NiFe] Group 4	1.72909	0.00896495	CT
wHAXPI103565102	[NiFe] Group 4c	[NiFe] Group 4	0.0730343	0.000378667	CT
wHAXPI103565102	[NiFe] Group 4e	[NiFe] Group 4	1.24627	0.00646162	CT
wHAXPI103565102	[NiFe] Group 4g	[NiFe] Group 4	9.67326	0.0501537	CT
wHAXPI103565102	[NiFe] Group 4h	[NiFe] Group 4	0.4896	0.00253847	CT
wHAXPI103565102	[NiFe] Group 4i	[NiFe] Group 4	0.768842	0.00398627	CT
wHAXPI10357324	[NiFe] Group 4a	[NiFe] Group 4	156.814	0.753813	CT
wHAXPI10357324	[NiFe] Group 4b	[NiFe] Group 4	0.615228	0.00295743	CT
wHAXPI10357324	[NiFe] Group 4c	[NiFe] Group 4	0.136815	0.000657675	CT
wHAXPI10357324	[NiFe] Group 4e	[NiFe] Group 4	0.204475	0.000982918	CT
wHAXPI10357324	[NiFe] Group 4g	[NiFe] Group 4	2.18375	0.0104974	CT
wHAXPI10357324	[NiFe] Group 4h	[NiFe] Group 4	0.131024	0.000629837	CT
wHAXPI10357324	[NiFe] Group 4i	[NiFe] Group 4	0.32567	0.00156551	CT
wHAXPI103576131	[NiFe] Group 4a	[NiFe] Group 4	9.17789	0.0535516	CT
wHAXPI103576131	[NiFe] Group 4b	[NiFe] Group 4	1.87821	0.0109591	CT
wHAXPI103576131	[NiFe] Group 4c	[NiFe] Group 4	0.0870518	0.000507934	CT
wHAXPI103576131	[NiFe] Group 4e	[NiFe] Group 4	3.74541	0.0218539	CT
wHAXPI103576131	[NiFe] Group 4g	[NiFe] Group 4	0.497776	0.00290445	CT
wHAXPI103576131	[NiFe] Group 4h	[NiFe] Group 4	0.250101	0.0014593	CT
wHAXPI103576131	[NiFe] Group 4i	[NiFe] Group 4	2.32249	0.0135514	CT
wHAXPI10357751	[NiFe] Group 4a	[NiFe] Group 4	145.835	0.692944	CT
wHAXPI10357751	[NiFe] Group 4b	[NiFe] Group 4	0.677288	0.00321818	CT
wHAXPI10357751	[NiFe] Group 4e	[NiFe] Group 4	0.443604	0.00210782	CT
wHAXPI10357751	[NiFe] Group 4g	[NiFe] Group 4	2.47639	0.0117668	CT
wHAXPI10357751	[NiFe] Group 4h	[NiFe] Group 4	0.677459	0.003219	CT
wHAXPI10357751	[NiFe] Group 4i	[NiFe] Group 4	0.593472	0.00281992	CT
wHAXPI103586132	[NiFe] Group 4a	[NiFe] Group 4	1.20016	0.00742658	CT
wHAXPI103586132	[NiFe] Group 4b	[NiFe] Group 4	1.26864	0.00785033	CT
wHAXPI103586132	[NiFe] Group 4c	[NiFe] Group 4	0.599051	0.00370692	CT
wHAXPI103586132	[NiFe] Group 4e	[NiFe] Group 4	1.96998	0.0121902	CT
wHAXPI103586132	[NiFe] Group 4f	[NiFe] Group 4	0.124166	0.000768339	CT
wHAXPI103586132	[NiFe] Group 4g	[NiFe] Group 4	2.16677	0.0134079	CT
wHAXPI103586132	[NiFe] Group 4i	[NiFe] Group 4	3.00937	0.0186219	CT
wHAXPI10359019	[NiFe] Group 4a	[NiFe] Group 4	155.69	0.675146	CT
wHAXPI10359019	[NiFe] Group 4b	[NiFe] Group 4	0.362468	0.00157183	CT
wHAXPI10359019	[NiFe] Group 4e	[NiFe] Group 4	0.315999	0.00137032	CT
wHAXPI10359019	[NiFe] Group 4g	[NiFe] Group 4	3.07361	0.0133286	CT
wHAXPI10359414	[NiFe] Group 4a	[NiFe] Group 4	181.108	0.854267	CT
wHAXPI10359414	[NiFe] Group 4b	[NiFe] Group 4	0.523251	0.00246812	CT
wHAXPI10359414	[NiFe] Group 4c	[NiFe] Group 4	0.0815733	0.000384773	CT
wHAXPI10359414	[NiFe] Group 4e	[NiFe] Group 4	0.246083	0.00116075	CT
wHAXPI10359414	[NiFe] Group 4g	[NiFe] Group 4	2.75462	0.0129933	CT
wHAXPI10359414	[NiFe] Group 4i	[NiFe] Group 4	0.312488	0.00147397	CT
wHAXPI10360854	[NiFe] Group 4a	[NiFe] Group 4	150.141	0.720012	CT
wHAXPI10360854	[NiFe] Group 4b	[NiFe] Group 4	0.346811	0.00166316	CT
wHAXPI10360854	[NiFe] Group 4c	[NiFe] Group 4	0.392389	0.00188173	CT
wHAXPI10360854	[NiFe] Group 4e	[NiFe] Group 4	0.474367	0.00227486	CT
wHAXPI10360854	[NiFe] Group 4g	[NiFe] Group 4	1.32505	0.00635436	CT
wHAXPI10360854	[NiFe] Group 4h	[NiFe] Group 4	0.075156	0.000360417	CT
wHAXPI10360854	[NiFe] Group 4i	[NiFe] Group 4	0.301823	0.00144742	CT
wHAXPI10361133	[NiFe] Group 4a	[NiFe] Group 4	176.254	0.791417	CT
wHAXPI10361133	[NiFe] Group 4b	[NiFe] Group 4	0.421742	0.00189371	CT
wHAXPI10361133	[NiFe] Group 4e	[NiFe] Group 4	0.149104	0.000669507	CT
wHAXPI10361133	[NiFe] Group 4g	[NiFe] Group 4	1.40283	0.00629899	CT
wHAXPI10361133	[NiFe] Group 4h	[NiFe] Group 4	0.859888	0.00386107	CT
wHAXPI10361133	[NiFe] Group 4i	[NiFe] Group 4	0.284783	0.00127873	CT
wHAXPI103622171	[NiFe] Group 4a	[NiFe] Group 4	7.7016	0.0439787	CT
wHAXPI103622171	[NiFe] Group 4b	[NiFe] Group 4	1.33156	0.00760369	CT
wHAXPI103622171	[NiFe] Group 4c	[NiFe] Group 4	0.175616	0.00100283	CT
wHAXPI103622171	[NiFe] Group 4e	[NiFe] Group 4	1.0537	0.00601697	CT
wHAXPI103622171	[NiFe] Group 4g	[NiFe] Group 4	6.48514	0.0370324	CT
wHAXPI103622171	[NiFe] Group 4i	[NiFe] Group 4	1.7529	0.0100097	CT
wHAXPI10363194	[NiFe] Group 4a	[NiFe] Group 4	6.41819	0.0352444	CT
wHAXPI10363194	[NiFe] Group 4b	[NiFe] Group 4	1.71507	0.00941802	CT
wHAXPI10363194	[NiFe] Group 4c	[NiFe] Group 4	0.232845	0.00127863	CT
wHAXPI10363194	[NiFe] Group 4e	[NiFe] Group 4	1.16856	0.00641693	CT
wHAXPI10363194	[NiFe] Group 4g	[NiFe] Group 4	3.93027	0.0215824	CT
wHAXPI10363194	[NiFe] Group 4h	[NiFe] Group 4	0.297715	0.00163485	CT
wHAXPI10363194	[NiFe] Group 4i	[NiFe] Group 4	0.371852	0.00204197	CT
wHAXPI10363234	[NiFe] Group 4a	[NiFe] Group 4	1.30683	0.00739305	CT
wHAXPI10363234	[NiFe] Group 4b	[NiFe] Group 4	1.09483	0.00619375	CT
wHAXPI10363234	[NiFe] Group 4c	[NiFe] Group 4	0.605762	0.00342695	CT
wHAXPI10363234	[NiFe] Group 4e	[NiFe] Group 4	0.533205	0.00301648	CT
wHAXPI10363234	[NiFe] Group 4g	[NiFe] Group 4	2.9479	0.016677	CT
wHAXPI10363234	[NiFe] Group 4i	[NiFe] Group 4	1.807	0.0102227	CT
wHAXPI10363395	[NiFe] Group 4a	[NiFe] Group 4	15.6618	0.0805844	CT
wHAXPI10363395	[NiFe] Group 4b	[NiFe] Group 4	1.73786	0.00894179	CT
wHAXPI10363395	[NiFe] Group 4c	[NiFe] Group 4	0.261064	0.00134325	CT
wHAXPI10363395	[NiFe] Group 4e	[NiFe] Group 4	3.39892	0.0174884	CT
wHAXPI10363395	[NiFe] Group 4f	[NiFe] Group 4	0.0631296	0.00032482	CT
wHAXPI10363395	[NiFe] Group 4g	[NiFe] Group 4	4.70174	0.0241918	CT
wHAXPI10363395	[NiFe] Group 4h	[NiFe] Group 4	0.0833378	0.000428797	CT
wHAXPI10363395	[NiFe] Group 4i	[NiFe] Group 4	1.16193	0.00597845	CT
wHAXPI103636108	[NiFe] Group 4a	[NiFe] Group 4	30.9795	0.159826	CT
wHAXPI103636108	[NiFe] Group 4b	[NiFe] Group 4	3.07802	0.0158798	CT
wHAXPI103636108	[NiFe] Group 4e	[NiFe] Group 4	1.5831	0.00816734	CT
wHAXPI103636108	[NiFe] Group 4g	[NiFe] Group 4	1.68456	0.00869081	CT
wHAXPI103636108	[NiFe] Group 4h	[NiFe] Group 4	2.74483	0.0141608	CT
wHAXPI103636108	[NiFe] Group 4i	[NiFe] Group 4	1.33173	0.0068705	CT
wHAXPI10365653	[NiFe] Group 4a	[NiFe] Group 4	98.0207	0.464244	CT
wHAXPI10365653	[NiFe] Group 4b	[NiFe] Group 4	0.847677	0.00401476	CT
wHAXPI10365653	[NiFe] Group 4c	[NiFe] Group 4	0.255855	0.00121178	CT
wHAXPI10365653	[NiFe] Group 4e	[NiFe] Group 4	6.74135	0.0319283	CT
wHAXPI10365653	[NiFe] Group 4g	[NiFe] Group 4	2.38461	0.011294	CT
wHAXPI10365653	[NiFe] Group 4i	[NiFe] Group 4	0.488349	0.00231291	CT
wHAXPI103662144	[NiFe] Group 4a	[NiFe] Group 4	169.507	0.699613	CT
wHAXPI103662144	[NiFe] Group 4g	[NiFe] Group 4	1.54256	0.00636669	CT
wHAXPI103662144	[NiFe] Group 4i	[NiFe] Group 4	0.0866474	0.000357624	CT
wHAXPI10366430	[NiFe] Group 4a	[NiFe] Group 4	146.426	0.629843	CT
wHAXPI10366430	[NiFe] Group 4b	[NiFe] Group 4	0.717099	0.00308455	CT
wHAXPI10366430	[NiFe] Group 4e	[NiFe] Group 4	0.834909	0.0035913	CT
wHAXPI10366430	[NiFe] Group 4g	[NiFe] Group 4	3.61743	0.0155601	CT
wHAXPI10366430	[NiFe] Group 4h	[NiFe] Group 4	0.0794037	0.000341549	CT
wHAXPI10366430	[NiFe] Group 4i	[NiFe] Group 4	0.3964	0.00170509	CT
wHAXPI10366513	[NiFe] Group 4a	[NiFe] Group 4	131.204	0.450852	CT
wHAXPI10366513	[NiFe] Group 4g	[NiFe] Group 4	15.185	0.0521794	CT
wHAXPI10366792	[NiFe] Group 4a	[NiFe] Group 4	47.4238	0.236466	CT
wHAXPI10366792	[NiFe] Group 4b	[NiFe] Group 4	1.83621	0.00915573	CT
wHAXPI10366792	[NiFe] Group 4c	[NiFe] Group 4	0.566887	0.00282662	CT
wHAXPI10366792	[NiFe] Group 4e	[NiFe] Group 4	0.49741	0.0024802	CT
wHAXPI10366792	[NiFe] Group 4f	[NiFe] Group 4	0.0514061	0.000256322	CT
wHAXPI10366792	[NiFe] Group 4g	[NiFe] Group 4	6.70661	0.0334407	CT
wHAXPI10366792	[NiFe] Group 4h	[NiFe] Group 4	0.610753	0.00304535	CT
wHAXPI10366792	[NiFe] Group 4i	[NiFe] Group 4	0.678272	0.00338201	CT
wHAXPI103671100	[NiFe] Group 4a	[NiFe] Group 4	0.652183	0.00375078	CT
wHAXPI103671100	[NiFe] Group 4b	[NiFe] Group 4	1.10385	0.00634836	CT
wHAXPI103671100	[NiFe] Group 4c	[NiFe] Group 4	0.185905	0.00106916	CT
wHAXPI103671100	[NiFe] Group 4e	[NiFe] Group 4	0.372848	0.0021443	CT
wHAXPI103671100	[NiFe] Group 4g	[NiFe] Group 4	1.43272	0.00823977	CT
wHAXPI103671100	[NiFe] Group 4h	[NiFe] Group 4	0.089018	0.000511953	CT
wHAXPI103671100	[NiFe] Group 4i	[NiFe] Group 4	0.886919	0.00510078	CT
wHAXPI103673172	[NiFe] Group 4a	[NiFe] Group 4	4.73125	0.0250835	CT
wHAXPI103673172	[NiFe] Group 4b	[NiFe] Group 4	1.32996	0.00705102	CT
wHAXPI103673172	[NiFe] Group 4c	[NiFe] Group 4	0.228748	0.00121275	CT
wHAXPI103673172	[NiFe] Group 4d	[NiFe] Group 4	0.131698	0.000698221	CT
wHAXPI103673172	[NiFe] Group 4e	[NiFe] Group 4	0.153067	0.000811511	CT
wHAXPI103673172	[NiFe] Group 4g	[NiFe] Group 4	3.03155	0.0160723	CT
wHAXPI103673172	[NiFe] Group 4h	[NiFe] Group 4	0.145774	0.000772844	CT
wHAXPI103673172	[NiFe] Group 4i	[NiFe] Group 4	1.88704	0.0100045	CT
wHAXPI10367720	[NiFe] Group 4a	[NiFe] Group 4	9.25542	0.0470343	CT
wHAXPI10367720	[NiFe] Group 4b	[NiFe] Group 4	2.20271	0.0111938	CT
wHAXPI10367720	[NiFe] Group 4e	[NiFe] Group 4	1.10678	0.00562447	CT
wHAXPI10367720	[NiFe] Group 4g	[NiFe] Group 4	3.61052	0.018348	CT
wHAXPI10367720	[NiFe] Group 4h	[NiFe] Group 4	3.21785	0.0163525	CT
wHAXPI10367720	[NiFe] Group 4i	[NiFe] Group 4	0.620801	0.00315479	CT
wHAXPI103678158	[NiFe] Group 4a	[NiFe] Group 4	2.48592	0.0132885	CT
wHAXPI103678158	[NiFe] Group 4b	[NiFe] Group 4	3.45915	0.018491	CT
wHAXPI103678158	[NiFe] Group 4e	[NiFe] Group 4	1.32741	0.00709569	CT
wHAXPI103678158	[NiFe] Group 4g	[NiFe] Group 4	2.13217	0.0113976	CT
wHAXPI103678158	[NiFe] Group 4h	[NiFe] Group 4	3.69526	0.0197531	CT
wHAXPI103678158	[NiFe] Group 4i	[NiFe] Group 4	1.09737	0.00586603	CT
wHAXPI103690166	[NiFe] Group 4a	[NiFe] Group 4	50.5286	0.160247	CT
wHAXPI103690166	[NiFe] Group 4b	[NiFe] Group 4	0.185827	0.000589334	CT
wHAXPI103690166	[NiFe] Group 4e	[NiFe] Group 4	0.495593	0.00157173	CT
wHAXPI103690166	[NiFe] Group 4g	[NiFe] Group 4	22.6483	0.071827	CT
wHAXPI103690166	[NiFe] Group 4i	[NiFe] Group 4	0.0939625	0.000297993	CT
BACanmRAAAWAAAHXY97	[NiFe] Group 3b	[NiFe] Group 3	0.0618427	0.000360103	CT
BACanmRAAAZAAAHXY106	[NiFe] Group 3b	[NiFe] Group 3	0.127423	0.00060184	CT
BACanmRBAAAAAAHXY13	[NiFe] Group 3b	[NiFe] Group 3	0.0743514	0.00044029	CT
BACanmRBAADAAAHXY24	[NiFe] Group 3b	[NiFe] Group 3	0.0678239	0.000404439	CT
BACanmRBAALAAAHXY41	[NiFe] Group 3b	[NiFe] Group 3	0.0679281	0.000347762	CT
BACidnRAAAXAAAPEI85	[NiFe] Group 3b	[NiFe] Group 3	0.0663039	0.000293029	CT
BACidnRBAAAAAAPEI107	[NiFe] Group 3a	[NiFe] Group 3	0.0707983	0.00043276	CT
BACidnRBAABAAAPEI108	[NiFe] Group 3a	[NiFe] Group 3	0.0713649	0.000351385	CT
BACidnRBAABAAAPEI108	[NiFe] Group 3c	[NiFe] Group 3	0.0609764	0.000300234	CT
BACidnRBAAEAAAPEI171	[NiFe] Group 3a	[NiFe] Group 3	0.0649442	0.000407074	CT
BACidnRBAAEAAAPEI171	[NiFe] Group 3c	[NiFe] Group 3	0.110981	0.000695632	CT
BACidnRBAAJAAAPEI24	[NiFe] Group 3a	[NiFe] Group 3	0.125849	0.000504858	CT
BACidnRBAAJAAAPEI24	[NiFe] Group 3c	[NiFe] Group 3	0.0537647	0.000215683	CT
SP2007010385	[NiFe] Group 3b	[NiFe] Group 3	0.0125736	8.47191e-05	CT
SP2007010386	[NiFe] Group 3b	[NiFe] Group 3	0.0256285	0.000169079	CT
SP2007010387	[NiFe] Group 3b	[NiFe] Group 3	0.0127908	7.99135e-05	CT
SP2007010388	[NiFe] Group 3b	[NiFe] Group 3	0.0127047	9.24599e-05	CT
SP2007010388	[NiFe] Group 3d	[NiFe] Group 3	0.0115254	8.38771e-05	CT
SP2007010404	[NiFe] Group 3b	[NiFe] Group 3	0.012738	8.88367e-05	CT
SP2007010405	[NiFe] Group 3b	[NiFe] Group 3	0.0126255	8.88239e-05	CT
SP2007010415	[NiFe] Group 3b	[NiFe] Group 3	0.01351	7.00169e-05	CT
SP2007010416	[NiFe] Group 3b	[NiFe] Group 3	0.012812	6.99273e-05	CT
wHAXPI103565102	[NiFe] Group 3b	[NiFe] Group 3	0.0614847	0.000318785	CT
wHAXPI10363234	[NiFe] Group 3b	[NiFe] Group 3	0.0637459	0.000360626	CT
wHAXPI103690166	[NiFe] Group 2b	[NiFe] Group 2	0.0742733	0.000235551	CT
104CN	[NiFe] Group 1c	[NiFe] Group 1	1.50889	0.00593191	CT
104CN	[NiFe] Group 1d	[NiFe] Group 1	6.56561	0.0258114	CT
104CN	[NiFe] Group 1i	[NiFe] Group 1	0.0857943	0.000337283	CT
104RN	[NiFe] Group 1c	[NiFe] Group 1	1.27941	0.00463517	CT
104RN	[NiFe] Group 1d	[NiFe] Group 1	2.52501	0.00914782	CT
104TN	[NiFe] Group 1b	[NiFe] Group 1	0.068805	0.000388986	CT
104TN	[NiFe] Group 1c	[NiFe] Group 1	0.139309	0.000787576	CT
104TN	[NiFe] Group 1d	[NiFe] Group 1	2.9687	0.0167834	CT
BACanmRAAAAAAAHXY30	[NiFe] Group 1c	[NiFe] Group 1	0.0985951	0.000440676	CT
BACanmRAAAAAAAHXY30	[NiFe] Group 1d	[NiFe] Group 1	13.2568	0.0592522	CT
BACanmRAAAAAAAHXY30	[NiFe] Group 1e	[NiFe] Group 1	0.146094	0.000652973	CT
BACanmRAAAHAAAHXY46	[NiFe] Group 1c	[NiFe] Group 1	0.186745	0.000645666	CT
BACanmRAAAHAAAHXY46	[NiFe] Group 1d	[NiFe] Group 1	0.681608	0.00235664	CT
BACanmRAAAIAAAHXY50	[NiFe] Group 1c	[NiFe] Group 1	2.96178	0.0119881	CT
BACanmRAAAIAAAHXY50	[NiFe] Group 1d	[NiFe] Group 1	4.75867	0.0192611	CT
BACanmRAAAJAAAHXY53	[NiFe] Group 1c	[NiFe] Group 1	22.2422	0.0967521	CT
BACanmRAAAJAAAHXY53	[NiFe] Group 1d	[NiFe] Group 1	26.237	0.114129	CT
BACanmRAAALAAAHXY61	[NiFe] Group 1c	[NiFe] Group 1	1.47254	0.00763147	CT
BACanmRAAALAAAHXY61	[NiFe] Group 1d	[NiFe] Group 1	6.15908	0.0319196	CT
BACanmRAAAPAAAHXY72	[NiFe] Group 1c	[NiFe] Group 1	0.143041	0.000648169	CT
BACanmRAAAPAAAHXY72	[NiFe] Group 1d	[NiFe] Group 1	9.90936	0.0449029	CT
BACanmRAAAPAAAHXY72	[NiFe] Group 1e	[NiFe] Group 1	0.187011	0.000847416	CT
BACanmRAAARAAAHXY85	[NiFe] Group 1c	[NiFe] Group 1	28.7834	0.110663	CT
BACanmRAAARAAAHXY85	[NiFe] Group 1d	[NiFe] Group 1	48.8613	0.187857	CT
BACanmRAAARAAAHXY85	[NiFe] Group 1i	[NiFe] Group 1	0.0466859	0.000179493	CT
BACanmRAAAUAAAHXY91	[NiFe] Group 1b	[NiFe] Group 1	0.0434717	0.00023598	CT
BACanmRAAAUAAAHXY91	[NiFe] Group 1c	[NiFe] Group 1	0.531781	0.0028867	CT
BACanmRAAAUAAAHXY91	[NiFe] Group 1d	[NiFe] Group 1	7.86257	0.0426808	CT
BACanmRAAAUAAAHXY91	[NiFe] Group 1e	[NiFe] Group 1	0.0867933	0.000471145	CT
BACanmRAAAVAAAHXY92	[NiFe] Group 1c	[NiFe] Group 1	3.01257	0.012431	CT
BACanmRAAAVAAAHXY92	[NiFe] Group 1d	[NiFe] Group 1	7.02928	0.0290055	CT
BACanmRAAAVAAAHXY92	[NiFe] Group 1e	[NiFe] Group 1	0.161651	0.000667035	CT
BACanmRAAAWAAAHXY97	[NiFe] Group 1c	[NiFe] Group 1	0.328301	0.00191166	CT
BACanmRAAAWAAAHXY97	[NiFe] Group 1d	[NiFe] Group 1	0.371365	0.00216242	CT
BACanmRAAAXAAAHXY98	[NiFe] Group 1b	[NiFe] Group 1	0.288555	0.00118636	CT
BACanmRAAAXAAAHXY98	[NiFe] Group 1c	[NiFe] Group 1	107.646	0.442573	CT
BACanmRAAAXAAAHXY98	[NiFe] Group 1d	[NiFe] Group 1	45.8976	0.188703	CT
BACanmRAAAXAAAHXY98	[NiFe] Group 1e	[NiFe] Group 1	0.24495	0.00100708	CT
BACanmRAAAXAAAHXY98	[NiFe] Group 1f	[NiFe] Group 1	0.20978	0.000862486	CT
BACanmRAAAZAAAHXY106	[NiFe] Group 1b	[NiFe] Group 1	0.046671	0.000220435	CT
BACanmRAAAZAAAHXY106	[NiFe] Group 1c	[NiFe] Group 1	0.0966345	0.000456422	CT
BACanmRAAAZAAAHXY106	[NiFe] Group 1d	[NiFe] Group 1	7.3019	0.0344882	CT
BACanmRAABFAAAHXY172	[NiFe] Group 1c	[NiFe] Group 1	0.432848	0.0023565	CT
BACanmRAABFAAAHXY172	[NiFe] Group 1d	[NiFe] Group 1	2.67405	0.014558	CT
BACanmRBAAAAAAHXY13	[NiFe] Group 1d	[NiFe] Group 1	4.76565	0.028221	CT
BACanmRBAADAAAHXY24	[NiFe] Group 1d	[NiFe] Group 1	9.17557	0.0547146	CT
BACanmRBAADAAAHXY24	[NiFe] Group 1i	[NiFe] Group 1	0.0526431	0.000313915	CT
BACanmRBAAEAAAHXY27	[NiFe] Group 1c	[NiFe] Group 1	0.0627695	0.000372198	CT
BACanmRBAAEAAAHXY27	[NiFe] Group 1d	[NiFe] Group 1	0.937615	0.00555968	CT
BACanmRBAAEAAAHXY27	[NiFe] Group 1f	[NiFe] Group 1	0.0629885	0.000373497	CT
BACanmRBAAFAAAHXY28	[NiFe] Group 1c	[NiFe] Group 1	0.175506	0.00091539	CT
BACanmRBAAFAAAHXY28	[NiFe] Group 1d	[NiFe] Group 1	7.01706	0.036599	CT
BACanmRBAAKAAAHXY40	[NiFe] Group 1b	[NiFe] Group 1	0.104685	0.000604455	CT
BACanmRBAAKAAAHXY40	[NiFe] Group 1c	[NiFe] Group 1	0.0533578	0.000308091	CT
BACanmRBAAKAAAHXY40	[NiFe] Group 1d	[NiFe] Group 1	0.819596	0.00473239	CT
BACanmRBAAKAAAHXY40	[NiFe] Group 1e	[NiFe] Group 1	0.0522519	0.000301706	CT
BACanmRBAALAAAHXY41	[NiFe] Group 1b	[NiFe] Group 1	0.150194	0.000768927	CT
BACanmRBAALAAAHXY41	[NiFe] Group 1c	[NiFe] Group 1	0.051036	0.000261281	CT
BACanmRBAALAAAHXY41	[NiFe] Group 1d	[NiFe] Group 1	4.04569	0.0207122	CT
BACanmRBAALAAAHXY41	[NiFe] Group 1e	[NiFe] Group 1	0.0499782	0.000255866	CT
BACanmRBAALAAAHXY41	[NiFe] Group 1f	[NiFe] Group 1	0.0505016	0.000258546	CT
BACanmRBAAMAAAHXY43	[NiFe] Group 1c	[NiFe] Group 1	0.334157	0.00172694	CT
BACanmRBAAMAAAHXY43	[NiFe] Group 1d	[NiFe] Group 1	0.611117	0.00315829	CT
BACanmRBAAPAAAHXY50	[NiFe] Group 1c	[NiFe] Group 1	0.736343	0.00404028	CT
BACanmRBAAPAAAHXY50	[NiFe] Group 1d	[NiFe] Group 1	0.715466	0.00392572	CT
BACanmRBAAPAAAHXY50	[NiFe] Group 1i	[NiFe] Group 1	0.233788	0.00128278	CT
BACanmRBAARAAAHXY58	[NiFe] Group 1c	[NiFe] Group 1	0.0585268	0.000355631	CT
BACanmRBAARAAAHXY58	[NiFe] Group 1d	[NiFe] Group 1	0.173742	0.00105572	CT
BACanmRBAATAAAHXY62	[NiFe] Group 1c	[NiFe] Group 1	0.168334	0.000901778	CT
BACanmRBAATAAAHXY62	[NiFe] Group 1d	[NiFe] Group 1	5.19907	0.0278518	CT
BACanmRBAATAAAHXY62	[NiFe] Group 1e	[NiFe] Group 1	0.0549484	0.000294363	CT
BACanmRBAAUAAAHXY63	[NiFe] Group 1c	[NiFe] Group 1	0.120273	0.000779123	CT
BACanmRBAAUAAAHXY63	[NiFe] Group 1d	[NiFe] Group 1	0.423842	0.00274564	CT
BACanmRBAAVAAAHXY70	[NiFe] Group 1d	[NiFe] Group 1	0.528472	0.00325424	CT
BACanmRBAAWAAAHXY72	[NiFe] Group 1c	[NiFe] Group 1	37.2118	0.1977	CT
BACanmRBAAWAAAHXY72	[NiFe] Group 1d	[NiFe] Group 1	33.6734	0.178901	CT
BACanmRBAAXAAAHXY83	[NiFe] Group 1c	[NiFe] Group 1	28.8946	0.154786	CT
BACanmRBAAXAAAHXY83	[NiFe] Group 1d	[NiFe] Group 1	24.7164	0.132403	CT
BACanmRBAAZAAAHXY87	[NiFe] Group 1b	[NiFe] Group 1	0.154965	0.000804335	CT
BACanmRBAAZAAAHXY87	[NiFe] Group 1c	[NiFe] Group 1	0.0526571	0.000273313	CT
BACanmRBAAZAAAHXY87	[NiFe] Group 1d	[NiFe] Group 1	2.80887	0.0145792	CT
BACanmRBAAZAAAHXY87	[NiFe] Group 1f	[NiFe] Group 1	0.104486	0.000542326	CT
BACanmRBABAAAAHXY89	[NiFe] Group 1c	[NiFe] Group 1	0.270959	0.00154885	CT
BACanmRBABAAAAHXY89	[NiFe] Group 1d	[NiFe] Group 1	2.89682	0.0165587	CT
BACanmRBABDAAAHXY97	[NiFe] Group 1b	[NiFe] Group 1	0.314781	0.00135759	CT
BACanmRBABDAAAHXY97	[NiFe] Group 1c	[NiFe] Group 1	1.34046	0.00578112	CT
BACanmRBABDAAAHXY97	[NiFe] Group 1d	[NiFe] Group 1	12.647	0.0545441	CT
BACanmRBABDAAAHXY97	[NiFe] Group 1e	[NiFe] Group 1	0.471843	0.00203496	CT
BACanmRBABDAAAHXY97	[NiFe] Group 1f	[NiFe] Group 1	0.425949	0.00183703	CT
BACanmRBABEAAAHXY98	[NiFe] Group 1c	[NiFe] Group 1	3.31484	0.0161925	CT
BACanmRBABEAAAHXY98	[NiFe] Group 1d	[NiFe] Group 1	5.26885	0.0257375	CT
BACidnRAAADAAAPEI24	[NiFe] Group 1c	[NiFe] Group 1	185.186	0.838937	CT
BACidnRAAADAAAPEI24	[NiFe] Group 1d	[NiFe] Group 1	201.297	0.911921	CT
BACidnRAAAEAAAPEI27	[NiFe] Group 1c	[NiFe] Group 1	174.847	0.787527	CT
BACidnRAAAEAAAPEI27	[NiFe] Group 1d	[NiFe] Group 1	197.108	0.887794	CT
BACidnRAAAGAAAPEI29	[NiFe] Group 1b	[NiFe] Group 1	0.156927	0.000263175	CT
BACidnRAAAGAAAPEI29	[NiFe] Group 1c	[NiFe] Group 1	1.01315	0.00169911	CT
BACidnRAAAGAAAPEI29	[NiFe] Group 1d	[NiFe] Group 1	2.20486	0.00369766	CT
BACidnRAAAGAAAPEI29	[NiFe] Group 1f	[NiFe] Group 1	0.0527656	8.84905e-05	CT
BACidnRAAAHAAAPEI30	[NiFe] Group 1b	[NiFe] Group 1	0.166234	0.000268967	CT
BACidnRAAAHAAAPEI30	[NiFe] Group 1c	[NiFe] Group 1	0.676266	0.0010942	CT
BACidnRAAAHAAAPEI30	[NiFe] Group 1d	[NiFe] Group 1	1.72901	0.00279753	CT
BACidnRAAAPAAAPEI50	[NiFe] Group 1b	[NiFe] Group 1	0.215851	0.000435114	CT
BACidnRAAAPAAAPEI50	[NiFe] Group 1c	[NiFe] Group 1	0.966849	0.00194898	CT
BACidnRAAAPAAAPEI50	[NiFe] Group 1d	[NiFe] Group 1	9.84624	0.0198481	CT
BACidnRAAAPAAAPEI50	[NiFe] Group 1e	[NiFe] Group 1	0.302598	0.000609978	CT
BACidnRAAAPAAAPEI50	[NiFe] Group 1f	[NiFe] Group 1	0.395438	0.000797127	CT
BACidnRAAASAAAPEI61	[NiFe] Group 1c	[NiFe] Group 1	206.733	0.864297	CT
BACidnRAAASAAAPEI61	[NiFe] Group 1d	[NiFe] Group 1	196.766	0.822628	CT
BACidnRAAATAAAPEI62	[NiFe] Group 1c	[NiFe] Group 1	159.742	0.680538	CT
BACidnRAAATAAAPEI62	[NiFe] Group 1d	[NiFe] Group 1	166.44	0.709072	CT
BACidnRAAAXAAAPEI85	[NiFe] Group 1c	[NiFe] Group 1	118.518	0.523788	CT
BACidnRAAAXAAAPEI85	[NiFe] Group 1d	[NiFe] Group 1	124.56	0.550491	CT
BACidnRAABAAAAPEI91	[NiFe] Group 1c	[NiFe] Group 1	0.647956	0.00318711	CT
BACidnRAABAAAAPEI91	[NiFe] Group 1d	[NiFe] Group 1	1.70359	0.0083795	CT
BACidnRAABBAAAPEI92	[NiFe] Group 1c	[NiFe] Group 1	56.4184	0.209846	CT
BACidnRAABBAAAPEI92	[NiFe] Group 1d	[NiFe] Group 1	58.7646	0.218572	CT
BACidnRAABEAAAPEI102	[NiFe] Group 1c	[NiFe] Group 1	92.1101	0.447005	CT
BACidnRAABEAAAPEI102	[NiFe] Group 1d	[NiFe] Group 1	84.2143	0.408688	CT
BACidnRBAAAAAAPEI107	[NiFe] Group 1a	[NiFe] Group 1	0.0604922	0.000369763	CT
BACidnRBAAAAAAPEI107	[NiFe] Group 1b	[NiFe] Group 1	0.102589	0.000627084	CT
BACidnRBAAAAAAPEI107	[NiFe] Group 1c	[NiFe] Group 1	1.26426	0.00772785	CT
BACidnRBAAAAAAPEI107	[NiFe] Group 1d	[NiFe] Group 1	2.22401	0.0135944	CT
BACidnRBAABAAAPEI108	[NiFe] Group 1a	[NiFe] Group 1	0.182929	0.000900703	CT
BACidnRBAABAAAPEI108	[NiFe] Group 1b	[NiFe] Group 1	0.0518901	0.000255496	CT
BACidnRBAABAAAPEI108	[NiFe] Group 1c	[NiFe] Group 1	18.351	0.0903562	CT
BACidnRBAABAAAPEI108	[NiFe] Group 1d	[NiFe] Group 1	18.6493	0.0918253	CT
BACidnRBAACAAAPEI128	[NiFe] Group 1b	[NiFe] Group 1	0.0652249	0.000435987	CT
BACidnRBAACAAAPEI128	[NiFe] Group 1c	[NiFe] Group 1	0.13022	0.000870437	CT
BACidnRBAACAAAPEI128	[NiFe] Group 1d	[NiFe] Group 1	0.250159	0.00167215	CT
BACidnRBAACAAAPEI128	[NiFe] Group 1f	[NiFe] Group 1	0.0631065	0.000421827	CT
BACidnRBAADAAAPEI141	[NiFe] Group 1c	[NiFe] Group 1	0.141804	0.000936923	CT
BACidnRBAADAAAPEI141	[NiFe] Group 1d	[NiFe] Group 1	0.480614	0.00317549	CT
BACidnRBAADAAAPEI141	[NiFe] Group 1i	[NiFe] Group 1	0.0483773	0.000319636	CT
BACidnRBAAEAAAPEI171	[NiFe] Group 1a	[NiFe] Group 1	0.0549111	0.000344185	CT
BACidnRBAAEAAAPEI171	[NiFe] Group 1c	[NiFe] Group 1	0.927774	0.00581534	CT
BACidnRBAAEAAAPEI171	[NiFe] Group 1d	[NiFe] Group 1	0.407879	0.00255661	CT
BACidnRBAAHAAAPEI17	[NiFe] Group 1c	[NiFe] Group 1	0.987499	0.00628849	CT
BACidnRBAAHAAAPEI17	[NiFe] Group 1d	[NiFe] Group 1	0.944782	0.00601646	CT
BACidnRBAAHAAAPEI17	[NiFe] Group 1f	[NiFe] Group 1	0.0503745	0.000320789	CT
BACidnRBAAIAAAPEI18	[NiFe] Group 1c	[NiFe] Group 1	3.05573	0.0130349	CT
BACidnRBAAIAAAPEI18	[NiFe] Group 1d	[NiFe] Group 1	10.7105	0.045688	CT
BACidnRBAAIAAAPEI18	[NiFe] Group 1f	[NiFe] Group 1	0.158712	0.000677019	CT
BACidnRBAAJAAAPEI24	[NiFe] Group 1a	[NiFe] Group 1	0.106968	0.000429115	CT
BACidnRBAAJAAAPEI24	[NiFe] Group 1c	[NiFe] Group 1	1.97763	0.00793348	CT
BACidnRBAAJAAAPEI24	[NiFe] Group 1d	[NiFe] Group 1	9.91595	0.0397789	CT
BACidnRBAAJAAAPEI24	[NiFe] Group 1f	[NiFe] Group 1	0.392069	0.00157283	CT
BACidnRBAAJAAAPEI24	[NiFe] Group 1i	[NiFe] Group 1	0.13901	0.000557653	CT
BACidnRBABBAAAPEI92	[NiFe] Group 1c	[NiFe] Group 1	186.049	0.885072	CT
BACidnRBABBAAAPEI92	[NiFe] Group 1d	[NiFe] Group 1	194.367	0.924641	CT
BACidnRBABBAAAPEI92	[NiFe] Group 1f	[NiFe] Group 1	0.0444588	0.000211499	CT
SP2007010385	[NiFe] Group 1b	[NiFe] Group 1	0.0274552	0.000184989	CT
SP2007010385	[NiFe] Group 1c	[NiFe] Group 1	0.670591	0.00451835	CT
SP2007010385	[NiFe] Group 1d	[NiFe] Group 1	7.49567	0.0505048	CT
SP2007010385	[NiFe] Group 1e	[NiFe] Group 1	0.0185984	0.000125314	CT
SP2007010385	[NiFe] Group 1f	[NiFe] Group 1	0.0281584	0.000189727	CT
SP2007010385	[NiFe] Group 1i	[NiFe] Group 1	0.0196563	0.000132442	CT
SP2007010386	[NiFe] Group 1a	[NiFe] Group 1	0.0119189	7.86329e-05	CT
SP2007010386	[NiFe] Group 1b	[NiFe] Group 1	0.0188725	0.000124508	CT
SP2007010386	[NiFe] Group 1c	[NiFe] Group 1	1.90603	0.0125747	CT
SP2007010386	[NiFe] Group 1d	[NiFe] Group 1	6.95287	0.0458703	CT
SP2007010386	[NiFe] Group 1f	[NiFe] Group 1	0.00956019	6.30716e-05	CT
SP2007010386	[NiFe] Group 1i	[NiFe] Group 1	0.0100163	6.60805e-05	CT
SP2007010387	[NiFe] Group 1c	[NiFe] Group 1	0.00960999	6.00408e-05	CT
SP2007010387	[NiFe] Group 1d	[NiFe] Group 1	4.71151	0.0294363	CT
SP2007010387	[NiFe] Group 1e	[NiFe] Group 1	0.0283795	0.000177308	CT
SP2007010387	[NiFe] Group 1f	[NiFe] Group 1	0.0285947	0.000178652	CT
SP2007010387	[NiFe] Group 1i	[NiFe] Group 1	0.0399917	0.000249858	CT
SP2007010388	[NiFe] Group 1b	[NiFe] Group 1	0.0185504	0.000135002	CT
SP2007010388	[NiFe] Group 1c	[NiFe] Group 1	0.182847	0.00133069	CT
SP2007010388	[NiFe] Group 1d	[NiFe] Group 1	5.44498	0.0396263	CT
SP2007010388	[NiFe] Group 1f	[NiFe] Group 1	0.00940282	6.84299e-05	CT
SP2007010389	[NiFe] Group 1a	[NiFe] Group 1	0.0104105	7.10171e-05	CT
SP2007010389	[NiFe] Group 1b	[NiFe] Group 1	0.0471001	0.000321301	CT
SP2007010389	[NiFe] Group 1c	[NiFe] Group 1	0.0285489	0.000194751	CT
SP2007010389	[NiFe] Group 1d	[NiFe] Group 1	10.0032	0.0682385	CT
SP2007010389	[NiFe] Group 1e	[NiFe] Group 1	0.0281518	0.000192042	CT
SP2007010389	[NiFe] Group 1f	[NiFe] Group 1	0.0380125	0.000259309	CT
SP2007010390	[NiFe] Group 1b	[NiFe] Group 1	0.018938	0.000148309	CT
SP2007010390	[NiFe] Group 1c	[NiFe] Group 1	0.0288318	0.000225789	CT
SP2007010390	[NiFe] Group 1d	[NiFe] Group 1	6.57837	0.0515169	CT
SP2007010390	[NiFe] Group 1e	[NiFe] Group 1	0.0376947	0.000295197	CT
SP2007010390	[NiFe] Group 1f	[NiFe] Group 1	0.00956003	7.4867e-05	CT
SP2007010398	[NiFe] Group 1b	[NiFe] Group 1	0.0181168	0.000128841	CT
SP2007010398	[NiFe] Group 1c	[NiFe] Group 1	1.25664	0.00893681	CT
SP2007010398	[NiFe] Group 1d	[NiFe] Group 1	1.3434	0.00955381	CT
SP2007010398	[NiFe] Group 1e	[NiFe] Group 1	0.0176912	0.000125814	CT
SP2007010399	[NiFe] Group 1c	[NiFe] Group 1	0.26987	0.00203931	CT
SP2007010399	[NiFe] Group 1d	[NiFe] Group 1	0.183208	0.00138444	CT
SP2007010400	[NiFe] Group 1b	[NiFe] Group 1	0.0471489	0.000350531	CT
SP2007010400	[NiFe] Group 1c	[NiFe] Group 1	0.72349	0.00537884	CT
SP2007010400	[NiFe] Group 1d	[NiFe] Group 1	0.798855	0.00593915	CT
SP2007010400	[NiFe] Group 1f	[NiFe] Group 1	0.0192616	0.000143202	CT
SP2007010404	[NiFe] Group 1b	[NiFe] Group 1	0.00934703	6.51873e-05	CT
SP2007010404	[NiFe] Group 1c	[NiFe] Group 1	1.00456	0.00700595	CT
SP2007010404	[NiFe] Group 1d	[NiFe] Group 1	1.5296	0.0106676	CT
SP2007010404	[NiFe] Group 1i	[NiFe] Group 1	0.0197739	0.000137905	CT
SP2007010405	[NiFe] Group 1c	[NiFe] Group 1	3.59979	0.0253255	CT
SP2007010405	[NiFe] Group 1d	[NiFe] Group 1	3.03209	0.0213315	CT
SP2007010405	[NiFe] Group 1i	[NiFe] Group 1	0.0195992	0.000137885	CT
SP2007010406	[NiFe] Group 1c	[NiFe] Group 1	0.807234	0.00571605	CT
SP2007010406	[NiFe] Group 1d	[NiFe] Group 1	0.807328	0.00571672	CT
SP2007010415	[NiFe] Group 1b	[NiFe] Group 1	0.0205178	0.000106336	CT
SP2007010415	[NiFe] Group 1d	[NiFe] Group 1	0.726457	0.00376494	CT
SP2007010415	[NiFe] Group 1i	[NiFe] Group 1	0.0105601	5.47288e-05	CT
SP2007010416	[NiFe] Group 1a	[NiFe] Group 1	0.0574515	0.000313569	CT
SP2007010416	[NiFe] Group 1b	[NiFe] Group 1	0.107018	0.000584099	CT
SP2007010416	[NiFe] Group 1c	[NiFe] Group 1	0.0192688	0.000105169	CT
SP2007010416	[NiFe] Group 1d	[NiFe] Group 1	1.00567	0.00548891	CT
SP2007010416	[NiFe] Group 1f	[NiFe] Group 1	0.00957526	5.22615e-05	CT
SP2007010416	[NiFe] Group 1i	[NiFe] Group 1	0.020029	0.000109318	CT
SP2007010417	[NiFe] Group 1d	[NiFe] Group 1	1.63885	0.00945243	CT
SP2007010418	[NiFe] Group 1c	[NiFe] Group 1	0.019316	0.000128559	CT
SP2007010418	[NiFe] Group 1d	[NiFe] Group 1	0.71009	0.00472606	CT
SP2007010419	[NiFe] Group 1d	[NiFe] Group 1	0.419655	0.00298514	CT
SP2007010420	[NiFe] Group 1d	[NiFe] Group 1	0.338688	0.00234137	CT
wHAXPI103525127	[NiFe] Group 1c	[NiFe] Group 1	8.253	0.0438461	CT
wHAXPI103525127	[NiFe] Group 1d	[NiFe] Group 1	8.51033	0.0452132	CT
wHAXPI10352723	[NiFe] Group 1a	[NiFe] Group 1	3.03365	0.00921239	CT
wHAXPI10352723	[NiFe] Group 1c	[NiFe] Group 1	36.0565	0.109494	CT
wHAXPI10352723	[NiFe] Group 1d	[NiFe] Group 1	38.6469	0.11736	CT
wHAXPI10354236	[NiFe] Group 1c	[NiFe] Group 1	11.9663	0.0591488	CT
wHAXPI10354236	[NiFe] Group 1d	[NiFe] Group 1	12.5793	0.0621788	CT
wHAXPI103555109	[NiFe] Group 1c	[NiFe] Group 1	0.505812	0.00308923	CT
wHAXPI103555109	[NiFe] Group 1d	[NiFe] Group 1	13.2879	0.0811555	CT
wHAXPI103555109	[NiFe] Group 1i	[NiFe] Group 1	0.0643616	0.000393087	CT
wHAXPI103557141	[NiFe] Group 1c	[NiFe] Group 1	1.03514	0.0063299	CT
wHAXPI103557141	[NiFe] Group 1d	[NiFe] Group 1	4.54165	0.0277722	CT
wHAXPI103562140	[NiFe] Group 1c	[NiFe] Group 1	0.675183	0.003888	CT
wHAXPI103562140	[NiFe] Group 1d	[NiFe] Group 1	7.92029	0.0456085	CT
wHAXPI103565102	[NiFe] Group 1c	[NiFe] Group 1	24.8565	0.128875	CT
wHAXPI103565102	[NiFe] Group 1d	[NiFe] Group 1	25.9703	0.134651	CT
wHAXPI10357324	[NiFe] Group 1c	[NiFe] Group 1	149.149	0.716963	CT
wHAXPI10357324	[NiFe] Group 1d	[NiFe] Group 1	163.919	0.787965	CT
wHAXPI103576131	[NiFe] Group 1c	[NiFe] Group 1	2.44543	0.0142687	CT
wHAXPI103576131	[NiFe] Group 1d	[NiFe] Group 1	11.4288	0.0666852	CT
wHAXPI103576131	[NiFe] Group 1i	[NiFe] Group 1	0.0568822	0.000331899	CT
wHAXPI10357751	[NiFe] Group 1c	[NiFe] Group 1	143.621	0.682426	CT
wHAXPI10357751	[NiFe] Group 1d	[NiFe] Group 1	134.55	0.639323	CT
wHAXPI103586132	[NiFe] Group 1b	[NiFe] Group 1	0.160793	0.000994986	CT
wHAXPI103586132	[NiFe] Group 1c	[NiFe] Group 1	1.19974	0.00742401	CT
wHAXPI103586132	[NiFe] Group 1d	[NiFe] Group 1	5.97987	0.0370034	CT
wHAXPI103586132	[NiFe] Group 1f	[NiFe] Group 1	0.380364	0.00235369	CT
wHAXPI10359019	[NiFe] Group 1c	[NiFe] Group 1	153.109	0.663952	CT
wHAXPI10359019	[NiFe] Group 1d	[NiFe] Group 1	148.909	0.64574	CT
wHAXPI10359414	[NiFe] Group 1c	[NiFe] Group 1	168.532	0.794945	CT
wHAXPI10359414	[NiFe] Group 1d	[NiFe] Group 1	170.784	0.805569	CT
wHAXPI10360854	[NiFe] Group 1c	[NiFe] Group 1	143.749	0.689358	CT
wHAXPI10360854	[NiFe] Group 1d	[NiFe] Group 1	152.631	0.731956	CT
wHAXPI10361133	[NiFe] Group 1c	[NiFe] Group 1	172.439	0.774286	CT
wHAXPI10361133	[NiFe] Group 1d	[NiFe] Group 1	165.914	0.744986	CT
wHAXPI103622171	[NiFe] Group 1a	[NiFe] Group 1	0.137034	0.00078251	CT
wHAXPI103622171	[NiFe] Group 1b	[NiFe] Group 1	0.054994	0.000314035	CT
wHAXPI103622171	[NiFe] Group 1c	[NiFe] Group 1	3.97955	0.0227246	CT
wHAXPI103622171	[NiFe] Group 1d	[NiFe] Group 1	5.26449	0.030062	CT
wHAXPI103622171	[NiFe] Group 1f	[NiFe] Group 1	0.110948	0.00063355	CT
wHAXPI10363194	[NiFe] Group 1c	[NiFe] Group 1	5.74817	0.0315651	CT
wHAXPI10363194	[NiFe] Group 1d	[NiFe] Group 1	8.94168	0.0491017	CT
wHAXPI10363194	[NiFe] Group 1e	[NiFe] Group 1	0.0970524	0.000532947	CT
wHAXPI10363234	[NiFe] Group 1a	[NiFe] Group 1	0.0578285	0.00032715	CT
wHAXPI10363234	[NiFe] Group 1c	[NiFe] Group 1	0.918525	0.00519633	CT
wHAXPI10363234	[NiFe] Group 1d	[NiFe] Group 1	12.5784	0.0711593	CT
wHAXPI10363234	[NiFe] Group 1i	[NiFe] Group 1	0.0989557	0.000559817	CT
wHAXPI10363395	[NiFe] Group 1c	[NiFe] Group 1	6.50035	0.0334461	CT
wHAXPI10363395	[NiFe] Group 1d	[NiFe] Group 1	11.2738	0.0580068	CT
wHAXPI10363395	[NiFe] Group 1e	[NiFe] Group 1	0.0544071	0.00027994	CT
wHAXPI10363395	[NiFe] Group 1f	[NiFe] Group 1	0.0552661	0.00028436	CT
wHAXPI103636108	[NiFe] Group 1c	[NiFe] Group 1	26.6807	0.137648	CT
wHAXPI103636108	[NiFe] Group 1d	[NiFe] Group 1	26.1948	0.135141	CT
wHAXPI10365653	[NiFe] Group 1c	[NiFe] Group 1	93.109	0.440982	CT
wHAXPI10365653	[NiFe] Group 1d	[NiFe] Group 1	80.6566	0.382005	CT
wHAXPI103662144	[NiFe] Group 1c	[NiFe] Group 1	163.388	0.674357	CT
wHAXPI103662144	[NiFe] Group 1d	[NiFe] Group 1	154.96	0.639572	CT
wHAXPI10366430	[NiFe] Group 1c	[NiFe] Group 1	139.75	0.601124	CT
wHAXPI10366430	[NiFe] Group 1d	[NiFe] Group 1	130.988	0.563436	CT
wHAXPI10366513	[NiFe] Group 1a	[NiFe] Group 1	0.0644602	0.000221502	CT
wHAXPI10366513	[NiFe] Group 1c	[NiFe] Group 1	68.2885	0.234657	CT
wHAXPI10366513	[NiFe] Group 1d	[NiFe] Group 1	62.4002	0.214423	CT
wHAXPI10366792	[NiFe] Group 1c	[NiFe] Group 1	32.5283	0.162193	CT
wHAXPI10366792	[NiFe] Group 1d	[NiFe] Group 1	38.1738	0.190343	CT
wHAXPI103671100	[NiFe] Group 1c	[NiFe] Group 1	0.415417	0.00238911	CT
wHAXPI103671100	[NiFe] Group 1d	[NiFe] Group 1	2.64599	0.0152174	CT
wHAXPI103673172	[NiFe] Group 1c	[NiFe] Group 1	6.55981	0.034778	CT
wHAXPI103673172	[NiFe] Group 1d	[NiFe] Group 1	4.92785	0.0261258	CT
wHAXPI10367720	[NiFe] Group 1c	[NiFe] Group 1	11.015	0.0559759	CT
wHAXPI10367720	[NiFe] Group 1d	[NiFe] Group 1	6.97694	0.0354555	CT
wHAXPI103678158	[NiFe] Group 1c	[NiFe] Group 1	2.07159	0.0110737	CT
wHAXPI103678158	[NiFe] Group 1d	[NiFe] Group 1	2.34172	0.0125177	CT
wHAXPI103690166	[NiFe] Group 1a	[NiFe] Group 1	0.396464	0.00125735	CT
wHAXPI103690166	[NiFe] Group 1c	[NiFe] Group 1	27.8442	0.0883054	CT
wHAXPI103690166	[NiFe] Group 1d	[NiFe] Group 1	26.6855	0.0846306	CT
104CN	[FeFe] Group C1	[FeFe] Group C	5.56884	0.0218928	CT
104CN	[FeFe] Group C3	[FeFe] Group C	1.35186	0.00531459	CT
104RN	[FeFe] Group C1	[FeFe] Group C	2.47663	0.00897255	CT
104TN	[FeFe] Group C1	[FeFe] Group C	2.43074	0.0137421	CT
104TN	[FeFe] Group C3	[FeFe] Group C	0.221877	0.00125437	CT
BACanmRAAAAAAAHXY30	[FeFe] Group C1	[FeFe] Group C	3.4761	0.0155366	CT
BACanmRAAAAAAAHXY30	[FeFe] Group C3	[FeFe] Group C	2.34357	0.0104747	CT
BACanmRAAAHAAAHXY46	[FeFe] Group C3	[FeFe] Group C	0.472126	0.00163236	CT
BACanmRAAAIAAAHXY50	[FeFe] Group C1	[FeFe] Group C	4.41097	0.0178538	CT
BACanmRAAAIAAAHXY50	[FeFe] Group C3	[FeFe] Group C	4.77093	0.0193107	CT
BACanmRAAAJAAAHXY53	[FeFe] Group C1	[FeFe] Group C	6.31462	0.0274682	CT
BACanmRAAAJAAAHXY53	[FeFe] Group C3	[FeFe] Group C	5.8108	0.0252766	CT
BACanmRAAALAAAHXY61	[FeFe] Group C1	[FeFe] Group C	7.39314	0.0383151	CT
BACanmRAAALAAAHXY61	[FeFe] Group C3	[FeFe] Group C	5.92484	0.0307056	CT
BACanmRAAAPAAAHXY72	[FeFe] Group C1	[FeFe] Group C	4.23828	0.0192052	CT
BACanmRAAAPAAAHXY72	[FeFe] Group C3	[FeFe] Group C	2.04987	0.00928869	CT
BACanmRAAARAAAHXY85	[FeFe] Group C1	[FeFe] Group C	16.5041	0.0634532	CT
BACanmRAAARAAAHXY85	[FeFe] Group C3	[FeFe] Group C	3.83529	0.0147455	CT
BACanmRAAAUAAAHXY91	[FeFe] Group C1	[FeFe] Group C	20.5608	0.111611	CT
BACanmRAAAUAAAHXY91	[FeFe] Group C3	[FeFe] Group C	32.0326	0.173884	CT
BACanmRAAAVAAAHXY92	[FeFe] Group C1	[FeFe] Group C	5.91496	0.0244074	CT
BACanmRAAAVAAAHXY92	[FeFe] Group C3	[FeFe] Group C	5.05164	0.020845	CT
BACanmRAAAWAAAHXY97	[FeFe] Group C1	[FeFe] Group C	2.25625	0.0131379	CT
BACanmRAAAWAAAHXY97	[FeFe] Group C3	[FeFe] Group C	0.302196	0.00175965	CT
BACanmRAAAXAAAHXY98	[FeFe] Group C1	[FeFe] Group C	1.20478	0.00495332	CT
BACanmRAAAZAAAHXY106	[FeFe] Group C1	[FeFe] Group C	5.65858	0.0267265	CT
BACanmRAAAZAAAHXY106	[FeFe] Group C3	[FeFe] Group C	1.96446	0.0092785	CT
BACanmRAABFAAAHXY172	[FeFe] Group C1	[FeFe] Group C	0.250689	0.0013648	CT
BACanmRAABFAAAHXY172	[FeFe] Group C3	[FeFe] Group C	0.509973	0.00277639	CT
BACanmRBAAAAAAHXY13	[FeFe] Group C1	[FeFe] Group C	2.31895	0.0137322	CT
BACanmRBAAAAAAHXY13	[FeFe] Group C3	[FeFe] Group C	0.952	0.0056375	CT
BACanmRBAADAAAHXY24	[FeFe] Group C1	[FeFe] Group C	4.72681	0.0281863	CT
BACanmRBAADAAAHXY24	[FeFe] Group C3	[FeFe] Group C	0.694609	0.00414201	CT
BACanmRBAAEAAAHXY27	[FeFe] Group C1	[FeFe] Group C	2.82515	0.016752	CT
BACanmRBAAEAAAHXY27	[FeFe] Group C3	[FeFe] Group C	0.817979	0.00485028	CT
BACanmRBAAFAAAHXY28	[FeFe] Group C1	[FeFe] Group C	14.2093	0.0741113	CT
BACanmRBAAFAAAHXY28	[FeFe] Group C3	[FeFe] Group C	28.4903	0.148597	CT
BACanmRBAAKAAAHXY40	[FeFe] Group C3	[FeFe] Group C	8.42779	0.0486625	CT
BACanmRBAALAAAHXY41	[FeFe] Group C1	[FeFe] Group C	0.161661	0.000827635	CT
BACanmRBAALAAAHXY41	[FeFe] Group C3	[FeFe] Group C	24.3556	0.12469	CT
BACanmRBAAMAAAHXY43	[FeFe] Group C1	[FeFe] Group C	0.888019	0.00458933	CT
BACanmRBAAMAAAHXY43	[FeFe] Group C3	[FeFe] Group C	6.09218	0.0314847	CT
BACanmRBAAPAAAHXY50	[FeFe] Group C1	[FeFe] Group C	1.45776	0.00799867	CT
BACanmRBAAPAAAHXY50	[FeFe] Group C3	[FeFe] Group C	0.364965	0.00200254	CT
BACanmRBAARAAAHXY58	[FeFe] Group C1	[FeFe] Group C	0.74054	0.00449979	CT
BACanmRBAARAAAHXY58	[FeFe] Group C3	[FeFe] Group C	0.374969	0.00227845	CT
BACanmRBAATAAAHXY62	[FeFe] Group C1	[FeFe] Group C	0.359493	0.00192583	CT
BACanmRBAATAAAHXY62	[FeFe] Group C3	[FeFe] Group C	1.0867	0.00582151	CT
BACanmRBAAUAAAHXY63	[FeFe] Group C1	[FeFe] Group C	0.761951	0.0049359	CT
BACanmRBAAVAAAHXY70	[FeFe] Group C1	[FeFe] Group C	2.69731	0.0166096	CT
BACanmRBAAWAAAHXY72	[FeFe] Group C1	[FeFe] Group C	0.863579	0.00458804	CT
BACanmRBAAWAAAHXY72	[FeFe] Group C3	[FeFe] Group C	0.703078	0.00373533	CT
BACanmRBAAXAAAHXY83	[FeFe] Group C1	[FeFe] Group C	5.36687	0.0287498	CT
BACanmRBAAXAAAHXY83	[FeFe] Group C3	[FeFe] Group C	1.08168	0.00579444	CT
BACanmRBAAZAAAHXY87	[FeFe] Group C1	[FeFe] Group C	2.49731	0.0129621	CT
BACanmRBAAZAAAHXY87	[FeFe] Group C3	[FeFe] Group C	0.17159	0.000890624	CT
BACanmRBABAAAAHXY89	[FeFe] Group C1	[FeFe] Group C	0.516913	0.00295476	CT
BACanmRBABAAAAHXY89	[FeFe] Group C3	[FeFe] Group C	0.175581	0.00100365	CT
BACanmRBABDAAAHXY97	[FeFe] Group C1	[FeFe] Group C	0.509524	0.00219747	CT
BACanmRBABDAAAHXY97	[FeFe] Group C3	[FeFe] Group C	5.32945	0.0229848	CT
BACanmRBABEAAAHXY98	[FeFe] Group C1	[FeFe] Group C	1.33187	0.00650599	CT
BACidnRAAAEAAAPEI27	[FeFe] Group C1	[FeFe] Group C	0.152549	0.000687096	CT
BACidnRAAAEAAAPEI27	[FeFe] Group C3	[FeFe] Group C	0.154283	0.000694904	CT
BACidnRAAAPAAAPEI50	[FeFe] Group C3	[FeFe] Group C	0.151692	0.000305781	CT
BACidnRAAASAAAPEI61	[FeFe] Group C1	[FeFe] Group C	0.141199	0.000590315	CT
BACidnRAAATAAAPEI62	[FeFe] Group C1	[FeFe] Group C	1.38208	0.00588797	CT
BACidnRAAAXAAAPEI85	[FeFe] Group C1	[FeFe] Group C	1.75384	0.00775107	CT
BACidnRAABAAAAPEI91	[FeFe] Group C1	[FeFe] Group C	0.314887	0.00154884	CT
BACidnRAABBAAAPEI92	[FeFe] Group C1	[FeFe] Group C	4.3842	0.0163068	CT
BACidnRAABBAAAPEI92	[FeFe] Group C3	[FeFe] Group C	1.02045	0.00379552	CT
BACidnRAABEAAAPEI102	[FeFe] Group C1	[FeFe] Group C	1.70797	0.00828868	CT
BACidnRAABEAAAPEI102	[FeFe] Group C3	[FeFe] Group C	0.156783	0.000760861	CT
BACidnRBAAAAAAPEI107	[FeFe] Group C1	[FeFe] Group C	0.971158	0.00593627	CT
BACidnRBAAAAAAPEI107	[FeFe] Group C2	[FeFe] Group C	0.657284	0.0040177	CT
BACidnRBAAAAAAPEI107	[FeFe] Group C3	[FeFe] Group C	0.501319	0.00306434	CT
BACidnRBAABAAAPEI108	[FeFe] Group C1	[FeFe] Group C	0.807341	0.00397517	CT
BACidnRBAABAAAPEI108	[FeFe] Group C3	[FeFe] Group C	1.20977	0.00595664	CT
BACidnRBAACAAAPEI128	[FeFe] Group C1	[FeFe] Group C	1.85274	0.0123844	CT
BACidnRBAACAAAPEI128	[FeFe] Group C3	[FeFe] Group C	0.212168	0.00141821	CT
BACidnRBAADAAAPEI141	[FeFe] Group C1	[FeFe] Group C	1.04559	0.00690837	CT
BACidnRBAADAAAPEI141	[FeFe] Group C2	[FeFe] Group C	0.149726	0.000989265	CT
BACidnRBAADAAAPEI141	[FeFe] Group C3	[FeFe] Group C	0.305447	0.00201813	CT
BACidnRBAAEAAAPEI171	[FeFe] Group C1	[FeFe] Group C	0.146941	0.000921033	CT
BACidnRBAAEAAAPEI171	[FeFe] Group C3	[FeFe] Group C	0.148601	0.00093144	CT
BACidnRBAAHAAAPEI17	[FeFe] Group C1	[FeFe] Group C	0.167438	0.00106626	CT
BACidnRBAAHAAAPEI17	[FeFe] Group C3	[FeFe] Group C	0.673849	0.00429113	CT
BACidnRBAAIAAAPEI18	[FeFe] Group C1	[FeFe] Group C	6.05449	0.0258267	CT
BACidnRBAAIAAAPEI18	[FeFe] Group C2	[FeFe] Group C	0.178895	0.000763114	CT
BACidnRBAAIAAAPEI18	[FeFe] Group C3	[FeFe] Group C	3.54736	0.015132	CT
BACidnRBAAJAAAPEI24	[FeFe] Group C1	[FeFe] Group C	8.13541	0.0326361	CT
BACidnRBAAJAAAPEI24	[FeFe] Group C2	[FeFe] Group C	0.579361	0.00232417	CT
BACidnRBAAJAAAPEI24	[FeFe] Group C3	[FeFe] Group C	4.88854	0.0196109	CT
BACidnRBABBAAAPEI92	[FeFe] Group C2	[FeFe] Group C	0.150338	0.000715184	CT
BACidnRBABBAAAPEI92	[FeFe] Group C3	[FeFe] Group C	0.304358	0.00144789	CT
SP2007010385	[FeFe] Group C1	[FeFe] Group C	15.2882	0.10301	CT
SP2007010386	[FeFe] Group C1	[FeFe] Group C	9.87933	0.0651771	CT
SP2007010387	[FeFe] Group C1	[FeFe] Group C	11.6875	0.0730206	CT
SP2007010387	[FeFe] Group C3	[FeFe] Group C	0.312079	0.00194979	CT
SP2007010388	[FeFe] Group C1	[FeFe] Group C	4.79421	0.0348903	CT
SP2007010388	[FeFe] Group C2	[FeFe] Group C	0.0315783	0.000229814	CT
SP2007010388	[FeFe] Group C3	[FeFe] Group C	3.42215	0.024905	CT
SP2007010389	[FeFe] Group C1	[FeFe] Group C	3.87719	0.0264489	CT
SP2007010389	[FeFe] Group C2	[FeFe] Group C	0.782189	0.00533583	CT
SP2007010389	[FeFe] Group C3	[FeFe] Group C	1.0719	0.00731215	CT
SP2007010390	[FeFe] Group C1	[FeFe] Group C	4.56554	0.0357539	CT
SP2007010390	[FeFe] Group C2	[FeFe] Group C	0.0941351	0.000737196	CT
SP2007010390	[FeFe] Group C3	[FeFe] Group C	2.56396	0.020079	CT
SP2007010398	[FeFe] Group C1	[FeFe] Group C	0.0302118	0.000214856	CT
SP2007010398	[FeFe] Group C3	[FeFe] Group C	1.45017	0.0103131	CT
SP2007010399	[FeFe] Group C3	[FeFe] Group C	1.02613	0.00775414	CT
SP2007010400	[FeFe] Group C3	[FeFe] Group C	2.8174	0.0209461	CT
SP2007010404	[FeFe] Group C1	[FeFe] Group C	0.827403	0.00577041	CT
SP2007010404	[FeFe] Group C3	[FeFe] Group C	0.444438	0.00309956	CT
SP2007010405	[FeFe] Group C1	[FeFe] Group C	0.576776	0.00405778	CT
SP2007010405	[FeFe] Group C3	[FeFe] Group C	0.0618731	0.000435294	CT
SP2007010406	[FeFe] Group C1	[FeFe] Group C	0.152208	0.00107779	CT
SP2007010406	[FeFe] Group C3	[FeFe] Group C	1.61577	0.0114413	CT
SP2007010415	[FeFe] Group C1	[FeFe] Group C	2.55446	0.0132388	CT
SP2007010415	[FeFe] Group C2	[FeFe] Group C	6.13889	0.0318155	CT
SP2007010415	[FeFe] Group C3	[FeFe] Group C	15.249	0.0790297	CT
SP2007010416	[FeFe] Group C1	[FeFe] Group C	1.00553	0.00548815	CT
SP2007010416	[FeFe] Group C2	[FeFe] Group C	10.7673	0.0587675	CT
SP2007010416	[FeFe] Group C3	[FeFe] Group C	10.2922	0.0561743	CT
SP2007010417	[FeFe] Group C1	[FeFe] Group C	1.3586	0.00783602	CT
SP2007010417	[FeFe] Group C3	[FeFe] Group C	13.1353	0.0757607	CT
SP2007010418	[FeFe] Group C1	[FeFe] Group C	0.398741	0.00265385	CT
SP2007010418	[FeFe] Group C3	[FeFe] Group C	0.155752	0.00103662	CT
SP2007010419	[FeFe] Group C1	[FeFe] Group C	0.526877	0.00374785	CT
SP2007010419	[FeFe] Group C3	[FeFe] Group C	0.410962	0.00292331	CT
SP2007010420	[FeFe] Group C1	[FeFe] Group C	0.212529	0.00146923	CT
SP2007010420	[FeFe] Group C3	[FeFe] Group C	0.0310799	0.000214858	CT
wHAXPI103525127	[FeFe] Group C1	[FeFe] Group C	1.32182	0.00702248	CT
wHAXPI103525127	[FeFe] Group C3	[FeFe] Group C	0.346822	0.00184258	CT
wHAXPI10352723	[FeFe] Group C1	[FeFe] Group C	7.37503	0.022396	CT
wHAXPI10352723	[FeFe] Group C3	[FeFe] Group C	148.826	0.451944	CT
wHAXPI10354236	[FeFe] Group C1	[FeFe] Group C	4.69409	0.0232027	CT
wHAXPI10354236	[FeFe] Group C3	[FeFe] Group C	0.54761	0.00270681	CT
wHAXPI103555109	[FeFe] Group C1	[FeFe] Group C	5.60439	0.0342287	CT
wHAXPI103557141	[FeFe] Group C1	[FeFe] Group C	2.2373	0.0136811	CT
wHAXPI103557141	[FeFe] Group C3	[FeFe] Group C	5.08953	0.0311225	CT
wHAXPI103562140	[FeFe] Group C1	[FeFe] Group C	6.95982	0.0400777	CT
wHAXPI103562140	[FeFe] Group C3	[FeFe] Group C	1.445	0.00832095	CT
wHAXPI103565102	[FeFe] Group C1	[FeFe] Group C	2.80884	0.0145632	CT
wHAXPI103565102	[FeFe] Group C3	[FeFe] Group C	1.3702	0.00710418	CT
wHAXPI10357324	[FeFe] Group C1	[FeFe] Group C	0.830839	0.00399387	CT
wHAXPI10357324	[FeFe] Group C3	[FeFe] Group C	1.03859	0.00499254	CT
wHAXPI103576131	[FeFe] Group C1	[FeFe] Group C	7.40204	0.0431898	CT
wHAXPI103576131	[FeFe] Group C3	[FeFe] Group C	5.08654	0.0296792	CT
wHAXPI10357751	[FeFe] Group C1	[FeFe] Group C	0.537484	0.00255389	CT
wHAXPI10357751	[FeFe] Group C3	[FeFe] Group C	0.366903	0.00174337	CT
wHAXPI103586132	[FeFe] Group C1	[FeFe] Group C	1.91161	0.011829	CT
wHAXPI103586132	[FeFe] Group C3	[FeFe] Group C	13.486	0.0834515	CT
wHAXPI10359019	[FeFe] Group C1	[FeFe] Group C	3.79906	0.0164745	CT
wHAXPI10359414	[FeFe] Group C1	[FeFe] Group C	0.329939	0.00155629	CT
wHAXPI10359414	[FeFe] Group C3	[FeFe] Group C	5.35958	0.0252806	CT
wHAXPI10360854	[FeFe] Group C1	[FeFe] Group C	0.477921	0.00229191	CT
wHAXPI10360854	[FeFe] Group C3	[FeFe] Group C	0.484244	0.00232223	CT
wHAXPI10361133	[FeFe] Group C1	[FeFe] Group C	0.300285	0.00134834	CT
wHAXPI10361133	[FeFe] Group C3	[FeFe] Group C	0.303688	0.00136362	CT
wHAXPI103622171	[FeFe] Group C1	[FeFe] Group C	5.01143	0.028617	CT
wHAXPI103622171	[FeFe] Group C3	[FeFe] Group C	25.4428	0.145287	CT
wHAXPI10363194	[FeFe] Group C1	[FeFe] Group C	18.2459	0.100194	CT
wHAXPI10363194	[FeFe] Group C3	[FeFe] Group C	7.31744	0.0401825	CT
wHAXPI10363234	[FeFe] Group C1	[FeFe] Group C	15.9345	0.0901454	CT
wHAXPI10363234	[FeFe] Group C3	[FeFe] Group C	2.17789	0.0123209	CT
wHAXPI10363395	[FeFe] Group C1	[FeFe] Group C	2.1099	0.010856	CT
wHAXPI10363395	[FeFe] Group C3	[FeFe] Group C	0.18001	0.000926201	CT
wHAXPI103636108	[FeFe] Group C1	[FeFe] Group C	1.12084	0.00578249	CT
wHAXPI10365653	[FeFe] Group C1	[FeFe] Group C	3.11433	0.0147501	CT
wHAXPI10365653	[FeFe] Group C3	[FeFe] Group C	4.56899	0.0216396	CT
wHAXPI103662144	[FeFe] Group C3	[FeFe] Group C	0.931232	0.00384351	CT
wHAXPI10366430	[FeFe] Group C1	[FeFe] Group C	2.51333	0.0108109	CT
wHAXPI10366513	[FeFe] Group C1	[FeFe] Group C	42.8595	0.147276	CT
wHAXPI10366513	[FeFe] Group C3	[FeFe] Group C	93.4159	0.321001	CT
wHAXPI10366792	[FeFe] Group C1	[FeFe] Group C	1.72212	0.00858689	CT
wHAXPI10366792	[FeFe] Group C3	[FeFe] Group C	0.294856	0.00147022	CT
wHAXPI103671100	[FeFe] Group C1	[FeFe] Group C	1.87774	0.0107991	CT
wHAXPI103671100	[FeFe] Group C3	[FeFe] Group C	2.02535	0.011648	CT
wHAXPI103673172	[FeFe] Group C1	[FeFe] Group C	1.07657	0.0057076	CT
wHAXPI103673172	[FeFe] Group C3	[FeFe] Group C	0.15834	0.000839468	CT
wHAXPI10367720	[FeFe] Group C1	[FeFe] Group C	0.131412	0.00066781	CT
wHAXPI10367720	[FeFe] Group C3	[FeFe] Group C	0.132905	0.000675399	CT
wHAXPI103678158	[FeFe] Group C1	[FeFe] Group C	0.17735	0.000948029	CT
wHAXPI103690166	[FeFe] Group C1	[FeFe] Group C	12.9619	0.0411075	CT
wHAXPI103690166	[FeFe] Group C3	[FeFe] Group C	165.966	0.526346	CT
104CN	[FeFe] Group B	[FeFe] Group B	101.74	0.39997	CT
104RN	[FeFe] Group B	[FeFe] Group B	107.73	0.390294	CT
104TN	[FeFe] Group B	[FeFe] Group B	153.278	0.866547	CT
BACanmRAAAAAAAHXY30	[FeFe] Group B	[FeFe] Group B	95.9681	0.428934	CT
BACanmRAAAHAAAHXY46	[FeFe] Group B	[FeFe] Group B	120.026	0.414986	CT
BACanmRAAAIAAAHXY50	[FeFe] Group B	[FeFe] Group B	155.395	0.628973	CT
BACanmRAAAJAAAHXY53	[FeFe] Group B	[FeFe] Group B	143.055	0.62228	CT
BACanmRAAALAAAHXY61	[FeFe] Group B	[FeFe] Group B	195.551	1.01345	CT
BACanmRAAAPAAAHXY72	[FeFe] Group B	[FeFe] Group B	104.738	0.474608	CT
BACanmRAAARAAAHXY85	[FeFe] Group B	[FeFe] Group B	130.149	0.500384	CT
BACanmRAAAUAAAHXY91	[FeFe] Group B	[FeFe] Group B	207.042	1.12389	CT
BACanmRAAAVAAAHXY92	[FeFe] Group B	[FeFe] Group B	157.56	0.650155	CT
BACanmRAAAWAAAHXY97	[FeFe] Group B	[FeFe] Group B	195.643	1.13921	CT
BACanmRAAAXAAAHXY98	[FeFe] Group B	[FeFe] Group B	130.68	0.537277	CT
BACanmRAAAZAAAHXY106	[FeFe] Group B	[FeFe] Group B	187.078	0.883605	CT
BACanmRAABFAAAHXY172	[FeFe] Group B	[FeFe] Group B	81.8147	0.445414	CT
BACanmRBAAAAAAHXY13	[FeFe] Group B	[FeFe] Group B	148.195	0.877575	CT
BACanmRBAADAAAHXY24	[FeFe] Group B	[FeFe] Group B	150.887	0.89975	CT
BACanmRBAAEAAAHXY27	[FeFe] Group B	[FeFe] Group B	173.339	1.02783	CT
BACanmRBAAFAAAHXY28	[FeFe] Group B	[FeFe] Group B	207.083	1.08009	CT
BACanmRBAAKAAAHXY40	[FeFe] Group B	[FeFe] Group B	183.565	1.05991	CT
BACanmRBAALAAAHXY41	[FeFe] Group B	[FeFe] Group B	182.895	0.936343	CT
BACanmRBAAMAAAHXY43	[FeFe] Group B	[FeFe] Group B	199.665	1.03188	CT
BACanmRBAAPAAAHXY50	[FeFe] Group B	[FeFe] Group B	192.972	1.05883	CT
BACanmRBAARAAAHXY58	[FeFe] Group B	[FeFe] Group B	177.84	1.08062	CT
BACanmRBAATAAAHXY62	[FeFe] Group B	[FeFe] Group B	96.3489	0.516149	CT
BACanmRBAAUAAAHXY63	[FeFe] Group B	[FeFe] Group B	162.425	1.05218	CT
BACanmRBAAVAAAHXY70	[FeFe] Group B	[FeFe] Group B	167.09	1.02891	CT
BACanmRBAAWAAAHXY72	[FeFe] Group B	[FeFe] Group B	137.407	0.730017	CT
BACanmRBAAXAAAHXY83	[FeFe] Group B	[FeFe] Group B	135.633	0.726569	CT
BACanmRBAAZAAAHXY87	[FeFe] Group B	[FeFe] Group B	198.173	1.0286	CT
BACanmRBABAAAAHXY89	[FeFe] Group B	[FeFe] Group B	124.588	0.712167	CT
BACanmRBABDAAAHXY97	[FeFe] Group B	[FeFe] Group B	202.092	0.871581	CT
BACanmRBABEAAAHXY98	[FeFe] Group B	[FeFe] Group B	200.715	0.98046	CT
BACidnRAAADAAAPEI24	[FeFe] Group B	[FeFe] Group B	10.0864	0.0456936	CT
BACidnRAAAEAAAPEI27	[FeFe] Group B	[FeFe] Group B	16.849	0.0758894	CT
BACidnRAAAGAAAPEI29	[FeFe] Group B	[FeFe] Group B	45.5941	0.0764636	CT
BACidnRAAAHAAAPEI30	[FeFe] Group B	[FeFe] Group B	52.0313	0.0841864	CT
BACidnRAAAPAAAPEI50	[FeFe] Group B	[FeFe] Group B	94.502	0.190498	CT
BACidnRAAASAAAPEI61	[FeFe] Group B	[FeFe] Group B	14.5417	0.0607948	CT
BACidnRAAATAAAPEI62	[FeFe] Group B	[FeFe] Group B	49.8971	0.212573	CT
BACidnRAAAXAAAPEI85	[FeFe] Group B	[FeFe] Group B	88.9959	0.393316	CT
BACidnRAABAAAAPEI91	[FeFe] Group B	[FeFe] Group B	173.876	0.855246	CT
BACidnRAABBAAAPEI92	[FeFe] Group B	[FeFe] Group B	63.5946	0.236537	CT
BACidnRAABEAAAPEI102	[FeFe] Group B	[FeFe] Group B	90.8136	0.440714	CT
BACidnRBAAAAAAPEI107	[FeFe] Group B	[FeFe] Group B	162.302	0.992084	CT
BACidnRBAABAAAPEI108	[FeFe] Group B	[FeFe] Group B	197.178	0.970864	CT
BACidnRBAACAAAPEI128	[FeFe] Group B	[FeFe] Group B	179.531	1.20005	CT
BACidnRBAADAAAPEI141	[FeFe] Group B	[FeFe] Group B	172.229	1.13794	CT
BACidnRBAAEAAAPEI171	[FeFe] Group B	[FeFe] Group B	174.412	1.09322	CT
BACidnRBAAHAAAPEI17	[FeFe] Group B	[FeFe] Group B	163.055	1.03835	CT
BACidnRBAAIAAAPEI18	[FeFe] Group B	[FeFe] Group B	219.61	0.936793	CT
BACidnRBAAJAAAPEI24	[FeFe] Group B	[FeFe] Group B	227.676	0.913348	CT
BACidnRBABBAAAPEI92	[FeFe] Group B	[FeFe] Group B	12.6824	0.0603326	CT
SP2007010385	[FeFe] Group B	[FeFe] Group B	131.951	0.889071	CT
SP2007010386	[FeFe] Group B	[FeFe] Group B	141.486	0.933426	CT
SP2007010387	[FeFe] Group B	[FeFe] Group B	154.765	0.966932	CT
SP2007010388	[FeFe] Group B	[FeFe] Group B	160.92	1.17111	CT
SP2007010389	[FeFe] Group B	[FeFe] Group B	176.606	1.20475	CT
SP2007010390	[FeFe] Group B	[FeFe] Group B	156.342	1.22435	CT
SP2007010398	[FeFe] Group B	[FeFe] Group B	155.208	1.10379	CT
SP2007010399	[FeFe] Group B	[FeFe] Group B	156.398	1.18185	CT
SP2007010400	[FeFe] Group B	[FeFe] Group B	154.371	1.14769	CT
SP2007010404	[FeFe] Group B	[FeFe] Group B	150.274	1.04803	CT
SP2007010405	[FeFe] Group B	[FeFe] Group B	147.751	1.03947	CT
SP2007010406	[FeFe] Group B	[FeFe] Group B	147.672	1.04567	CT
SP2007010415	[FeFe] Group B	[FeFe] Group B	148.095	0.767519	CT
SP2007010416	[FeFe] Group B	[FeFe] Group B	179.429	0.979316	CT
SP2007010417	[FeFe] Group B	[FeFe] Group B	167.262	0.964719	CT
SP2007010418	[FeFe] Group B	[FeFe] Group B	154.38	1.02749	CT
SP2007010419	[FeFe] Group B	[FeFe] Group B	153.031	1.08856	CT
SP2007010420	[FeFe] Group B	[FeFe] Group B	158.385	1.09493	CT
wHAXPI103525127	[FeFe] Group B	[FeFe] Group B	171.016	0.908564	CT
wHAXPI10352723	[FeFe] Group B	[FeFe] Group B	506.156	1.53706	CT
wHAXPI10354236	[FeFe] Group B	[FeFe] Group B	164.829	0.81474	CT
wHAXPI103555109	[FeFe] Group B	[FeFe] Group B	152.854	0.933552	CT
wHAXPI103557141	[FeFe] Group B	[FeFe] Group B	175.18	1.07123	CT
wHAXPI103562140	[FeFe] Group B	[FeFe] Group B	152.648	0.879013	CT
wHAXPI103565102	[FeFe] Group B	[FeFe] Group B	173.202	0.898014	CT
wHAXPI10357324	[FeFe] Group B	[FeFe] Group B	47.6101	0.228864	CT
wHAXPI103576131	[FeFe] Group B	[FeFe] Group B	170.313	0.993751	CT
wHAXPI10357751	[FeFe] Group B	[FeFe] Group B	56.1802	0.266944	CT
wHAXPI103586132	[FeFe] Group B	[FeFe] Group B	170.118	1.05269	CT
wHAXPI10359019	[FeFe] Group B	[FeFe] Group B	54.0598	0.234429	CT
wHAXPI10359414	[FeFe] Group B	[FeFe] Group B	39.0399	0.184147	CT
wHAXPI10360854	[FeFe] Group B	[FeFe] Group B	60.4879	0.290075	CT
wHAXPI10361133	[FeFe] Group B	[FeFe] Group B	36.3367	0.163159	CT
wHAXPI103622171	[FeFe] Group B	[FeFe] Group B	195.73	1.11769	CT
wHAXPI10363194	[FeFe] Group B	[FeFe] Group B	191.258	1.05026	CT
wHAXPI10363234	[FeFe] Group B	[FeFe] Group B	202.223	1.14403	CT
wHAXPI10363395	[FeFe] Group B	[FeFe] Group B	179.533	0.92375	CT
wHAXPI103636108	[FeFe] Group B	[FeFe] Group B	168.316	0.868359	CT
wHAXPI10365653	[FeFe] Group B	[FeFe] Group B	93.279	0.441787	CT
wHAXPI103662144	[FeFe] Group B	[FeFe] Group B	59.9177	0.247301	CT
wHAXPI10366430	[FeFe] Group B	[FeFe] Group B	67.5772	0.290678	CT
wHAXPI10366513	[FeFe] Group B	[FeFe] Group B	333.463	1.14586	CT
wHAXPI10366792	[FeFe] Group B	[FeFe] Group B	151.034	0.753088	CT
wHAXPI103671100	[FeFe] Group B	[FeFe] Group B	212.046	1.2195	CT
wHAXPI103673172	[FeFe] Group B	[FeFe] Group B	159.072	0.843346	CT
wHAXPI10367720	[FeFe] Group B	[FeFe] Group B	187.083	0.950719	CT
wHAXPI103678158	[FeFe] Group B	[FeFe] Group B	199.27	1.0652	CT
wHAXPI103690166	[FeFe] Group B	[FeFe] Group B	488.525	1.54931	CT
104CN	[FeFe] Group A1	[FeFe] Group A	18.9182	0.0743731	CT
104CN	[FeFe] Group A2	[FeFe] Group A	10.0313	0.0394362	CT
104CN	[FeFe] Group A3	[FeFe] Group A	42.6188	0.167548	CT
104RN	[FeFe] Group A1	[FeFe] Group A	22.9005	0.0829658	CT
104RN	[FeFe] Group A2	[FeFe] Group A	3.83	0.0138756	CT
104RN	[FeFe] Group A3	[FeFe] Group A	41.0306	0.148649	CT
104TN	[FeFe] Group A1	[FeFe] Group A	28.183	0.159331	CT
104TN	[FeFe] Group A2	[FeFe] Group A	8.15976	0.0461308	CT
104TN	[FeFe] Group A3	[FeFe] Group A	54.4073	0.307589	CT
BACanmRAAAAAAAHXY30	[FeFe] Group A1	[FeFe] Group A	25.5063	0.114002	CT
BACanmRAAAAAAAHXY30	[FeFe] Group A2	[FeFe] Group A	12.3151	0.0550428	CT
BACanmRAAAAAAAHXY30	[FeFe] Group A3	[FeFe] Group A	21.0489	0.0940793	CT
BACanmRAAAAAAAHXY30	[FeFe] Group A4	[FeFe] Group A	0.256328	0.00114567	CT
BACanmRAAAHAAAHXY46	[FeFe] Group A1	[FeFe] Group A	316.043	1.09271	CT
BACanmRAAAHAAAHXY46	[FeFe] Group A2	[FeFe] Group A	2.6554	0.00918096	CT
BACanmRAAAHAAAHXY46	[FeFe] Group A3	[FeFe] Group A	193.882	0.670342	CT
BACanmRAAAIAAAHXY50	[FeFe] Group A1	[FeFe] Group A	164.774	0.666936	CT
BACanmRAAAIAAAHXY50	[FeFe] Group A2	[FeFe] Group A	22.6267	0.0915836	CT
BACanmRAAAIAAAHXY50	[FeFe] Group A3	[FeFe] Group A	113.128	0.457897	CT
BACanmRAAAJAAAHXY53	[FeFe] Group A1	[FeFe] Group A	95.0773	0.413581	CT
BACanmRAAAJAAAHXY53	[FeFe] Group A2	[FeFe] Group A	8.72906	0.0379709	CT
BACanmRAAAJAAAHXY53	[FeFe] Group A3	[FeFe] Group A	59.9934	0.260968	CT
BACanmRAAALAAAHXY61	[FeFe] Group A1	[FeFe] Group A	27.3455	0.141719	CT
BACanmRAAALAAAHXY61	[FeFe] Group A2	[FeFe] Group A	1.83812	0.00952611	CT
BACanmRAAALAAAHXY61	[FeFe] Group A3	[FeFe] Group A	36.3048	0.18815	CT
BACanmRAAAPAAAHXY72	[FeFe] Group A1	[FeFe] Group A	20.4752	0.0927806	CT
BACanmRAAAPAAAHXY72	[FeFe] Group A2	[FeFe] Group A	10.2116	0.0462723	CT
BACanmRAAAPAAAHXY72	[FeFe] Group A3	[FeFe] Group A	19.2113	0.0870532	CT
BACanmRAAAPAAAHXY72	[FeFe] Group A4	[FeFe] Group A	0.122885	0.000556836	CT
BACanmRAAARAAAHXY85	[FeFe] Group A1	[FeFe] Group A	114.415	0.439889	CT
BACanmRAAARAAAHXY85	[FeFe] Group A2	[FeFe] Group A	2.23858	0.00860666	CT
BACanmRAAARAAAHXY85	[FeFe] Group A3	[FeFe] Group A	49.8391	0.191616	CT
BACanmRAAAUAAAHXY91	[FeFe] Group A1	[FeFe] Group A	46.3546	0.251629	CT
BACanmRAAAUAAAHXY91	[FeFe] Group A2	[FeFe] Group A	12.4911	0.067806	CT
BACanmRAAAUAAAHXY91	[FeFe] Group A3	[FeFe] Group A	51.7404	0.280865	CT
BACanmRAAAVAAAHXY92	[FeFe] Group A1	[FeFe] Group A	56.9572	0.235027	CT
BACanmRAAAVAAAHXY92	[FeFe] Group A2	[FeFe] Group A	71.1057	0.29341	CT
BACanmRAAAVAAAHXY92	[FeFe] Group A3	[FeFe] Group A	97.4284	0.402027	CT
BACanmRAAAWAAAHXY97	[FeFe] Group A1	[FeFe] Group A	47.6734	0.277597	CT
BACanmRAAAWAAAHXY97	[FeFe] Group A2	[FeFe] Group A	4.47538	0.0260596	CT
BACanmRAAAWAAAHXY97	[FeFe] Group A3	[FeFe] Group A	50.646	0.294906	CT
BACanmRAAAXAAAHXY98	[FeFe] Group A1	[FeFe] Group A	19.3084	0.0793844	CT
BACanmRAAAXAAAHXY98	[FeFe] Group A2	[FeFe] Group A	5.73384	0.023574	CT
BACanmRAAAXAAAHXY98	[FeFe] Group A3	[FeFe] Group A	36.9856	0.152062	CT
BACanmRAAAZAAAHXY106	[FeFe] Group A1	[FeFe] Group A	36.2041	0.170999	CT
BACanmRAAAZAAAHXY106	[FeFe] Group A2	[FeFe] Group A	71.3405	0.336954	CT
BACanmRAAAZAAAHXY106	[FeFe] Group A3	[FeFe] Group A	112.157	0.52974	CT
BACanmRAABFAAAHXY172	[FeFe] Group A1	[FeFe] Group A	20.356	0.110821	CT
BACanmRAABFAAAHXY172	[FeFe] Group A2	[FeFe] Group A	7.42099	0.0404012	CT
BACanmRAABFAAAHXY172	[FeFe] Group A3	[FeFe] Group A	40.513	0.22056	CT
BACanmRAABFAAAHXY172	[FeFe] Group A4	[FeFe] Group A	0.101415	0.000552122	CT
BACanmRBAAAAAAHXY13	[FeFe] Group A1	[FeFe] Group A	36.0328	0.213377	CT
BACanmRBAAAAAAHXY13	[FeFe] Group A2	[FeFe] Group A	16.3287	0.0966941	CT
BACanmRBAAAAAAHXY13	[FeFe] Group A3	[FeFe] Group A	59.9936	0.355267	CT
BACanmRBAADAAAHXY24	[FeFe] Group A1	[FeFe] Group A	37.1792	0.221702	CT
BACanmRBAADAAAHXY24	[FeFe] Group A2	[FeFe] Group A	25.3125	0.15094	CT
BACanmRBAADAAAHXY24	[FeFe] Group A3	[FeFe] Group A	75.558	0.450558	CT
BACanmRBAAEAAAHXY27	[FeFe] Group A1	[FeFe] Group A	9.6295	0.0570991	CT
BACanmRBAAEAAAHXY27	[FeFe] Group A2	[FeFe] Group A	5.01589	0.0297422	CT
BACanmRBAAEAAAHXY27	[FeFe] Group A3	[FeFe] Group A	50.4073	0.298895	CT
BACanmRBAAFAAAHXY28	[FeFe] Group A1	[FeFe] Group A	39.3808	0.205399	CT
BACanmRBAAFAAAHXY28	[FeFe] Group A2	[FeFe] Group A	15.4763	0.0807197	CT
BACanmRBAAFAAAHXY28	[FeFe] Group A3	[FeFe] Group A	40.2019	0.209681	CT
BACanmRBAAKAAAHXY40	[FeFe] Group A1	[FeFe] Group A	59.7936	0.345251	CT
BACanmRBAAKAAAHXY40	[FeFe] Group A2	[FeFe] Group A	8.69717	0.0502179	CT
BACanmRBAAKAAAHXY40	[FeFe] Group A3	[FeFe] Group A	48.7393	0.281423	CT
BACanmRBAALAAAHXY41	[FeFe] Group A1	[FeFe] Group A	61.6362	0.31555	CT
BACanmRBAALAAAHXY41	[FeFe] Group A2	[FeFe] Group A	24.6782	0.126342	CT
BACanmRBAALAAAHXY41	[FeFe] Group A3	[FeFe] Group A	53.7707	0.275282	CT
BACanmRBAAMAAAHXY43	[FeFe] Group A1	[FeFe] Group A	21.1132	0.109114	CT
BACanmRBAAMAAAHXY43	[FeFe] Group A2	[FeFe] Group A	7.62894	0.0394268	CT
BACanmRBAAMAAAHXY43	[FeFe] Group A3	[FeFe] Group A	32.9116	0.170089	CT
BACanmRBAAPAAAHXY50	[FeFe] Group A1	[FeFe] Group A	50.7553	0.278492	CT
BACanmRBAAPAAAHXY50	[FeFe] Group A2	[FeFe] Group A	11.5675	0.0634703	CT
BACanmRBAAPAAAHXY50	[FeFe] Group A3	[FeFe] Group A	55.1245	0.302465	CT
BACanmRBAARAAAHXY58	[FeFe] Group A1	[FeFe] Group A	11.4288	0.0694456	CT
BACanmRBAARAAAHXY58	[FeFe] Group A2	[FeFe] Group A	0.745393	0.00452928	CT
BACanmRBAARAAAHXY58	[FeFe] Group A3	[FeFe] Group A	59.4001	0.360937	CT
BACanmRBAARAAAHXY58	[FeFe] Group A4	[FeFe] Group A	0.151528	0.000920743	CT
BACanmRBAATAAAHXY62	[FeFe] Group A1	[FeFe] Group A	25.7606	0.138001	CT
BACanmRBAATAAAHXY62	[FeFe] Group A2	[FeFe] Group A	10.996	0.0589063	CT
BACanmRBAATAAAHXY62	[FeFe] Group A3	[FeFe] Group A	40.9988	0.219634	CT
BACanmRBAAUAAAHXY63	[FeFe] Group A1	[FeFe] Group A	15.6048	0.101087	CT
BACanmRBAAUAAAHXY63	[FeFe] Group A2	[FeFe] Group A	0.916733	0.00593857	CT
BACanmRBAAUAAAHXY63	[FeFe] Group A3	[FeFe] Group A	51.1506	0.331352	CT
BACanmRBAAVAAAHXY70	[FeFe] Group A1	[FeFe] Group A	23.9133	0.147254	CT
BACanmRBAAVAAAHXY70	[FeFe] Group A2	[FeFe] Group A	14.5152	0.0893818	CT
BACanmRBAAVAAAHXY70	[FeFe] Group A3	[FeFe] Group A	65.8442	0.405457	CT
BACanmRBAAWAAAHXY72	[FeFe] Group A1	[FeFe] Group A	40.194	0.213544	CT
BACanmRBAAWAAAHXY72	[FeFe] Group A2	[FeFe] Group A	0.138326	0.000734904	CT
BACanmRBAAWAAAHXY72	[FeFe] Group A3	[FeFe] Group A	46.6681	0.247939	CT
BACanmRBAAXAAAHXY83	[FeFe] Group A1	[FeFe] Group A	41.4272	0.221921	CT
BACanmRBAAXAAAHXY83	[FeFe] Group A2	[FeFe] Group A	0.12489	0.000669025	CT
BACanmRBAAXAAAHXY83	[FeFe] Group A3	[FeFe] Group A	42.6698	0.228578	CT
BACanmRBAAZAAAHXY87	[FeFe] Group A1	[FeFe] Group A	20.6465	0.107164	CT
BACanmRBAAZAAAHXY87	[FeFe] Group A2	[FeFe] Group A	4.59706	0.0238607	CT
BACanmRBAAZAAAHXY87	[FeFe] Group A3	[FeFe] Group A	69.213	0.359245	CT
BACanmRBABAAAAHXY89	[FeFe] Group A1	[FeFe] Group A	31.311	0.178979	CT
BACanmRBABAAAAHXY89	[FeFe] Group A2	[FeFe] Group A	3.31128	0.0189279	CT
BACanmRBABAAAAHXY89	[FeFe] Group A3	[FeFe] Group A	52.1188	0.29792	CT
BACanmRBABAAAAHXY89	[FeFe] Group A4	[FeFe] Group A	0.140305	0.000802006	CT
BACanmRBABDAAAHXY97	[FeFe] Group A1	[FeFe] Group A	58.6288	0.252854	CT
BACanmRBABDAAAHXY97	[FeFe] Group A2	[FeFe] Group A	64.826	0.279581	CT
BACanmRBABDAAAHXY97	[FeFe] Group A3	[FeFe] Group A	59.2552	0.255556	CT
BACanmRBABEAAAHXY98	[FeFe] Group A1	[FeFe] Group A	7.32994	0.0358056	CT
BACanmRBABEAAAHXY98	[FeFe] Group A2	[FeFe] Group A	15.0633	0.0735821	CT
BACanmRBABEAAAHXY98	[FeFe] Group A3	[FeFe] Group A	19.3484	0.094514	CT
BACidnRAAADAAAPEI24	[FeFe] Group A1	[FeFe] Group A	1.18717	0.00537815	CT
BACidnRAAADAAAPEI24	[FeFe] Group A2	[FeFe] Group A	0.108506	0.000491556	CT
BACidnRAAADAAAPEI24	[FeFe] Group A3	[FeFe] Group A	0.109492	0.000496025	CT
BACidnRAAAEAAAPEI27	[FeFe] Group A1	[FeFe] Group A	1.55887	0.00702129	CT
BACidnRAAAEAAAPEI27	[FeFe] Group A2	[FeFe] Group A	1.98384	0.00893539	CT
BACidnRAAAEAAAPEI27	[FeFe] Group A3	[FeFe] Group A	0.616015	0.00277459	CT
BACidnRAAAEAAAPEI27	[FeFe] Group A4	[FeFe] Group A	0.37197	0.00167539	CT
BACidnRAAAGAAAPEI29	[FeFe] Group A1	[FeFe] Group A	5.21642	0.00874819	CT
BACidnRAAAGAAAPEI29	[FeFe] Group A2	[FeFe] Group A	14.4353	0.0242087	CT
BACidnRAAAGAAAPEI29	[FeFe] Group A3	[FeFe] Group A	6.05389	0.0101527	CT
BACidnRAAAHAAAPEI30	[FeFe] Group A1	[FeFe] Group A	3.06936	0.00496621	CT
BACidnRAAAHAAAPEI30	[FeFe] Group A2	[FeFe] Group A	20.9127	0.0338367	CT
BACidnRAAAHAAAPEI30	[FeFe] Group A3	[FeFe] Group A	4.95645	0.00801953	CT
BACidnRAAAPAAAPEI50	[FeFe] Group A1	[FeFe] Group A	13.4106	0.0270332	CT
BACidnRAAAPAAAPEI50	[FeFe] Group A2	[FeFe] Group A	29.2952	0.0590535	CT
BACidnRAAAPAAAPEI50	[FeFe] Group A3	[FeFe] Group A	19.3993	0.0391052	CT
BACidnRAAASAAAPEI61	[FeFe] Group A1	[FeFe] Group A	2.74268	0.0114664	CT
BACidnRAAASAAAPEI61	[FeFe] Group A3	[FeFe] Group A	1.15632	0.00483428	CT
BACidnRAAATAAAPEI62	[FeFe] Group A1	[FeFe] Group A	13.2175	0.0563094	CT
BACidnRAAATAAAPEI62	[FeFe] Group A2	[FeFe] Group A	0.497839	0.0021209	CT
BACidnRAAATAAAPEI62	[FeFe] Group A3	[FeFe] Group A	4.37638	0.0186444	CT
BACidnRAAAXAAAPEI85	[FeFe] Group A1	[FeFe] Group A	14.8945	0.0658259	CT
BACidnRAAAXAAAPEI85	[FeFe] Group A2	[FeFe] Group A	0.387028	0.00171046	CT
BACidnRAAAXAAAPEI85	[FeFe] Group A3	[FeFe] Group A	8.41691	0.0371983	CT
BACidnRAABAAAAPEI91	[FeFe] Group A1	[FeFe] Group A	49.5408	0.243677	CT
BACidnRAABAAAAPEI91	[FeFe] Group A2	[FeFe] Group A	0.384213	0.00188983	CT
BACidnRAABAAAAPEI91	[FeFe] Group A3	[FeFe] Group A	38.8466	0.191076	CT
BACidnRAABBAAAPEI92	[FeFe] Group A1	[FeFe] Group A	139.081	0.517306	CT
BACidnRAABBAAAPEI92	[FeFe] Group A2	[FeFe] Group A	1.63365	0.00607627	CT
BACidnRAABBAAAPEI92	[FeFe] Group A3	[FeFe] Group A	25.5369	0.0949835	CT
BACidnRAABEAAAPEI102	[FeFe] Group A1	[FeFe] Group A	27.7302	0.134573	CT
BACidnRAABEAAAPEI102	[FeFe] Group A3	[FeFe] Group A	29.0013	0.140742	CT
BACidnRBAAAAAAPEI107	[FeFe] Group A1	[FeFe] Group A	72.3038	0.441962	CT
BACidnRBAAAAAAPEI107	[FeFe] Group A2	[FeFe] Group A	1.29755	0.00793137	CT
BACidnRBAAAAAAPEI107	[FeFe] Group A3	[FeFe] Group A	14.8531	0.0907908	CT
BACidnRBAABAAAPEI108	[FeFe] Group A1	[FeFe] Group A	9.49413	0.046747	CT
BACidnRBAABAAAPEI108	[FeFe] Group A2	[FeFe] Group A	1.04337	0.00513732	CT
BACidnRBAABAAAPEI108	[FeFe] Group A3	[FeFe] Group A	47.4354	0.233562	CT
BACidnRBAACAAAPEI128	[FeFe] Group A1	[FeFe] Group A	32.0393	0.214162	CT
BACidnRBAACAAAPEI128	[FeFe] Group A2	[FeFe] Group A	1.65704	0.0110762	CT
BACidnRBAACAAAPEI128	[FeFe] Group A3	[FeFe] Group A	62.9398	0.420713	CT
BACidnRBAADAAAPEI141	[FeFe] Group A1	[FeFe] Group A	40.3209	0.266406	CT
BACidnRBAADAAAPEI141	[FeFe] Group A2	[FeFe] Group A	1.68807	0.0111533	CT
BACidnRBAADAAAPEI141	[FeFe] Group A3	[FeFe] Group A	64.564	0.426584	CT
BACidnRBAAEAAAPEI171	[FeFe] Group A1	[FeFe] Group A	52.2277	0.327366	CT
BACidnRBAAEAAAPEI171	[FeFe] Group A2	[FeFe] Group A	1.07875	0.00676167	CT
BACidnRBAAEAAAPEI171	[FeFe] Group A3	[FeFe] Group A	11.359	0.0711985	CT
BACidnRBAAHAAAPEI17	[FeFe] Group A1	[FeFe] Group A	72.8578	0.463965	CT
BACidnRBAAHAAAPEI17	[FeFe] Group A2	[FeFe] Group A	1.4675	0.00934518	CT
BACidnRBAAHAAAPEI17	[FeFe] Group A3	[FeFe] Group A	13.7929	0.0878346	CT
BACidnRBAAIAAAPEI18	[FeFe] Group A1	[FeFe] Group A	19.0817	0.0813968	CT
BACidnRBAAIAAAPEI18	[FeFe] Group A2	[FeFe] Group A	28.8612	0.123113	CT
BACidnRBAAIAAAPEI18	[FeFe] Group A3	[FeFe] Group A	39.3398	0.167812	CT
BACidnRBAAJAAAPEI24	[FeFe] Group A1	[FeFe] Group A	15.1916	0.0609427	CT
BACidnRBAAJAAAPEI24	[FeFe] Group A2	[FeFe] Group A	75.1942	0.30165	CT
BACidnRBAAJAAAPEI24	[FeFe] Group A3	[FeFe] Group A	85.6776	0.343705	CT
BACidnRBABBAAAPEI92	[FeFe] Group A2	[FeFe] Group A	0.353595	0.00168212	CT
BACidnRBABBAAAPEI92	[FeFe] Group A3	[FeFe] Group A	1.06722	0.00507698	CT
SP2007010385	[FeFe] Group A1	[FeFe] Group A	50.8314	0.342495	CT
SP2007010385	[FeFe] Group A2	[FeFe] Group A	0.217913	0.00146827	CT
SP2007010385	[FeFe] Group A3	[FeFe] Group A	26.1483	0.176184	CT
SP2007010386	[FeFe] Group A1	[FeFe] Group A	41.9728	0.276908	CT
SP2007010386	[FeFe] Group A2	[FeFe] Group A	0.295414	0.00194894	CT
SP2007010386	[FeFe] Group A3	[FeFe] Group A	25.8054	0.170247	CT
SP2007010387	[FeFe] Group A1	[FeFe] Group A	20.7059	0.129365	CT
SP2007010387	[FeFe] Group A2	[FeFe] Group A	8.11397	0.0506941	CT
SP2007010387	[FeFe] Group A3	[FeFe] Group A	29.1158	0.181908	CT
SP2007010388	[FeFe] Group A1	[FeFe] Group A	41.3674	0.301055	CT
SP2007010388	[FeFe] Group A2	[FeFe] Group A	11.3981	0.0829506	CT
SP2007010388	[FeFe] Group A3	[FeFe] Group A	28.4144	0.206788	CT
SP2007010389	[FeFe] Group A1	[FeFe] Group A	20.5265	0.140025	CT
SP2007010389	[FeFe] Group A2	[FeFe] Group A	3.28478	0.0224077	CT
SP2007010389	[FeFe] Group A3	[FeFe] Group A	33.6256	0.229383	CT
SP2007010390	[FeFe] Group A1	[FeFe] Group A	25.8663	0.202565	CT
SP2007010390	[FeFe] Group A2	[FeFe] Group A	2.61209	0.020456	CT
SP2007010390	[FeFe] Group A3	[FeFe] Group A	31.2454	0.24469	CT
SP2007010398	[FeFe] Group A1	[FeFe] Group A	11.1196	0.0790789	CT
SP2007010398	[FeFe] Group A2	[FeFe] Group A	2.05764	0.0146333	CT
SP2007010398	[FeFe] Group A3	[FeFe] Group A	2.21915	0.0157819	CT
SP2007010399	[FeFe] Group A1	[FeFe] Group A	7.35013	0.0555424	CT
SP2007010399	[FeFe] Group A2	[FeFe] Group A	1.00631	0.00760433	CT
SP2007010399	[FeFe] Group A3	[FeFe] Group A	1.22789	0.00927871	CT
SP2007010400	[FeFe] Group A1	[FeFe] Group A	11.3804	0.0846086	CT
SP2007010400	[FeFe] Group A2	[FeFe] Group A	4.01058	0.0298169	CT
SP2007010400	[FeFe] Group A3	[FeFe] Group A	3.98747	0.0296451	CT
SP2007010404	[FeFe] Group A1	[FeFe] Group A	42.8356	0.298741	CT
SP2007010404	[FeFe] Group A2	[FeFe] Group A	2.11236	0.0147318	CT
SP2007010404	[FeFe] Group A3	[FeFe] Group A	10.0578	0.0701446	CT
SP2007010405	[FeFe] Group A1	[FeFe] Group A	30.4256	0.214052	CT
SP2007010405	[FeFe] Group A2	[FeFe] Group A	0.609985	0.00429141	CT
SP2007010405	[FeFe] Group A3	[FeFe] Group A	7.40359	0.0520863	CT
SP2007010406	[FeFe] Group A1	[FeFe] Group A	40.6281	0.287689	CT
SP2007010406	[FeFe] Group A2	[FeFe] Group A	0.539945	0.00382336	CT
SP2007010406	[FeFe] Group A3	[FeFe] Group A	9.21549	0.0652551	CT
SP2007010415	[FeFe] Group A1	[FeFe] Group A	40.7237	0.211055	CT
SP2007010415	[FeFe] Group A2	[FeFe] Group A	32.0055	0.165872	CT
SP2007010415	[FeFe] Group A3	[FeFe] Group A	34.3891	0.178225	CT
SP2007010416	[FeFe] Group A1	[FeFe] Group A	31.9872	0.174585	CT
SP2007010416	[FeFe] Group A2	[FeFe] Group A	31.1335	0.169926	CT
SP2007010416	[FeFe] Group A3	[FeFe] Group A	29.2985	0.15991	CT
SP2007010417	[FeFe] Group A1	[FeFe] Group A	28.4808	0.16427	CT
SP2007010417	[FeFe] Group A2	[FeFe] Group A	47.1714	0.272071	CT
SP2007010417	[FeFe] Group A3	[FeFe] Group A	43.8531	0.252933	CT
SP2007010418	[FeFe] Group A1	[FeFe] Group A	52.0624	0.346505	CT
SP2007010418	[FeFe] Group A2	[FeFe] Group A	12.2014	0.0812073	CT
SP2007010418	[FeFe] Group A3	[FeFe] Group A	48.1735	0.320623	CT
SP2007010419	[FeFe] Group A1	[FeFe] Group A	62.199	0.442442	CT
SP2007010419	[FeFe] Group A2	[FeFe] Group A	5.37803	0.0382557	CT
SP2007010419	[FeFe] Group A3	[FeFe] Group A	41.138	0.292628	CT
SP2007010420	[FeFe] Group A1	[FeFe] Group A	40.6189	0.280801	CT
SP2007010420	[FeFe] Group A2	[FeFe] Group A	3.04967	0.0210826	CT
SP2007010420	[FeFe] Group A3	[FeFe] Group A	30.3432	0.209765	CT
wHAXPI103525127	[FeFe] Group A1	[FeFe] Group A	28.8057	0.153038	CT
wHAXPI103525127	[FeFe] Group A3	[FeFe] Group A	51.4261	0.273214	CT
wHAXPI10352723	[FeFe] Group A1	[FeFe] Group A	169.241	0.513941	CT
wHAXPI10352723	[FeFe] Group A2	[FeFe] Group A	174.836	0.530931	CT
wHAXPI10352723	[FeFe] Group A3	[FeFe] Group A	181.974	0.552606	CT
wHAXPI10354236	[FeFe] Group A1	[FeFe] Group A	11.6644	0.0576568	CT
wHAXPI10354236	[FeFe] Group A2	[FeFe] Group A	17.6127	0.0870588	CT
wHAXPI10354236	[FeFe] Group A3	[FeFe] Group A	38.1217	0.188434	CT
wHAXPI103555109	[FeFe] Group A1	[FeFe] Group A	37.5057	0.229065	CT
wHAXPI103555109	[FeFe] Group A2	[FeFe] Group A	4.54649	0.0277676	CT
wHAXPI103555109	[FeFe] Group A3	[FeFe] Group A	74.6342	0.455826	CT
wHAXPI103557141	[FeFe] Group A1	[FeFe] Group A	28.7045	0.175528	CT
wHAXPI103557141	[FeFe] Group A2	[FeFe] Group A	2.76572	0.0169124	CT
wHAXPI103557141	[FeFe] Group A3	[FeFe] Group A	64.5125	0.394494	CT
wHAXPI103562140	[FeFe] Group A1	[FeFe] Group A	33.0969	0.190587	CT
wHAXPI103562140	[FeFe] Group A2	[FeFe] Group A	6.78319	0.0390606	CT
wHAXPI103562140	[FeFe] Group A3	[FeFe] Group A	72.058	0.414942	CT
wHAXPI103565102	[FeFe] Group A1	[FeFe] Group A	26.192	0.1358	CT
wHAXPI103565102	[FeFe] Group A2	[FeFe] Group A	0.958712	0.00497071	CT
wHAXPI103565102	[FeFe] Group A3	[FeFe] Group A	28.9403	0.150049	CT
wHAXPI10357324	[FeFe] Group A1	[FeFe] Group A	7.75462	0.0372768	CT
wHAXPI10357324	[FeFe] Group A2	[FeFe] Group A	3.1135	0.0149667	CT
wHAXPI10357324	[FeFe] Group A3	[FeFe] Group A	13.4124	0.0644738	CT
wHAXPI103576131	[FeFe] Group A1	[FeFe] Group A	30.647	0.17882	CT
wHAXPI103576131	[FeFe] Group A2	[FeFe] Group A	5.97062	0.0348376	CT
wHAXPI103576131	[FeFe] Group A3	[FeFe] Group A	67.9603	0.396538	CT
wHAXPI10357751	[FeFe] Group A1	[FeFe] Group A	4.87858	0.0231809	CT
wHAXPI10357751	[FeFe] Group A2	[FeFe] Group A	0.869048	0.00412934	CT
wHAXPI10357751	[FeFe] Group A3	[FeFe] Group A	6.84182	0.0325094	CT
wHAXPI103586132	[FeFe] Group A1	[FeFe] Group A	38.4658	0.238026	CT
wHAXPI103586132	[FeFe] Group A2	[FeFe] Group A	4.75161	0.0294029	CT
wHAXPI103586132	[FeFe] Group A3	[FeFe] Group A	69.4455	0.429728	CT
wHAXPI10359019	[FeFe] Group A1	[FeFe] Group A	4.05498	0.0175843	CT
wHAXPI10359019	[FeFe] Group A2	[FeFe] Group A	0.51046	0.00221359	CT
wHAXPI10359019	[FeFe] Group A3	[FeFe] Group A	11.4693	0.0497363	CT
wHAXPI10359414	[FeFe] Group A1	[FeFe] Group A	7.09257	0.0334549	CT
wHAXPI10359414	[FeFe] Group A2	[FeFe] Group A	6.96413	0.0328491	CT
wHAXPI10359414	[FeFe] Group A3	[FeFe] Group A	11.4175	0.0538552	CT
wHAXPI10360854	[FeFe] Group A1	[FeFe] Group A	3.73576	0.0179151	CT
wHAXPI10360854	[FeFe] Group A2	[FeFe] Group A	1.02091	0.00489587	CT
wHAXPI10360854	[FeFe] Group A3	[FeFe] Group A	9.69554	0.0464958	CT
wHAXPI10361133	[FeFe] Group A1	[FeFe] Group A	1.20928	0.00542991	CT
wHAXPI10361133	[FeFe] Group A2	[FeFe] Group A	0.119447	0.00053634	CT
wHAXPI10361133	[FeFe] Group A3	[FeFe] Group A	3.05516	0.0137183	CT
wHAXPI103622171	[FeFe] Group A1	[FeFe] Group A	35.2078	0.201048	CT
wHAXPI103622171	[FeFe] Group A2	[FeFe] Group A	38.5175	0.219948	CT
wHAXPI103622171	[FeFe] Group A3	[FeFe] Group A	83.7989	0.47852	CT
wHAXPI10363194	[FeFe] Group A1	[FeFe] Group A	28.8872	0.158629	CT
wHAXPI10363194	[FeFe] Group A2	[FeFe] Group A	14.8684	0.0816473	CT
wHAXPI10363194	[FeFe] Group A3	[FeFe] Group A	35.0507	0.192475	CT
wHAXPI10363234	[FeFe] Group A1	[FeFe] Group A	50.6173	0.286355	CT
wHAXPI10363234	[FeFe] Group A2	[FeFe] Group A	18.5152	0.104745	CT
wHAXPI10363234	[FeFe] Group A3	[FeFe] Group A	24.6613	0.139515	CT
wHAXPI10363395	[FeFe] Group A1	[FeFe] Group A	18.9976	0.0977483	CT
wHAXPI10363395	[FeFe] Group A2	[FeFe] Group A	6.26172	0.0322184	CT
wHAXPI10363395	[FeFe] Group A3	[FeFe] Group A	30.7879	0.158413	CT
wHAXPI103636108	[FeFe] Group A1	[FeFe] Group A	5.46271	0.0281826	CT
wHAXPI103636108	[FeFe] Group A2	[FeFe] Group A	0.454352	0.00234404	CT
wHAXPI103636108	[FeFe] Group A3	[FeFe] Group A	13.2363	0.0682871	CT
wHAXPI10365653	[FeFe] Group A1	[FeFe] Group A	10.2116	0.0483642	CT
wHAXPI10365653	[FeFe] Group A2	[FeFe] Group A	9.26133	0.0438634	CT
wHAXPI10365653	[FeFe] Group A3	[FeFe] Group A	16.6976	0.0790829	CT
wHAXPI103662144	[FeFe] Group A1	[FeFe] Group A	13.7194	0.0566246	CT
wHAXPI103662144	[FeFe] Group A2	[FeFe] Group A	3.83441	0.0158259	CT
wHAXPI103662144	[FeFe] Group A3	[FeFe] Group A	37.5573	0.155012	CT
wHAXPI10366430	[FeFe] Group A1	[FeFe] Group A	4.50219	0.0193658	CT
wHAXPI10366430	[FeFe] Group A2	[FeFe] Group A	0.808207	0.00347644	CT
wHAXPI10366430	[FeFe] Group A3	[FeFe] Group A	17.3273	0.0745321	CT
wHAXPI10366513	[FeFe] Group A1	[FeFe] Group A	76.9602	0.264455	CT
wHAXPI10366513	[FeFe] Group A2	[FeFe] Group A	187.326	0.6437	CT
wHAXPI10366513	[FeFe] Group A3	[FeFe] Group A	194.265	0.667543	CT
wHAXPI10366792	[FeFe] Group A1	[FeFe] Group A	21.4042	0.106726	CT
wHAXPI10366792	[FeFe] Group A2	[FeFe] Group A	1.8709	0.00932871	CT
wHAXPI10366792	[FeFe] Group A3	[FeFe] Group A	31.9496	0.159308	CT
wHAXPI103671100	[FeFe] Group A1	[FeFe] Group A	30.2829	0.174161	CT
wHAXPI103671100	[FeFe] Group A2	[FeFe] Group A	16.4372	0.0945324	CT
wHAXPI103671100	[FeFe] Group A3	[FeFe] Group A	75.526	0.434359	CT
wHAXPI103673172	[FeFe] Group A1	[FeFe] Group A	41.4787	0.219907	CT
wHAXPI103673172	[FeFe] Group A2	[FeFe] Group A	0.745199	0.0039508	CT
wHAXPI103673172	[FeFe] Group A3	[FeFe] Group A	36.1946	0.191892	CT
wHAXPI10367720	[FeFe] Group A1	[FeFe] Group A	4.56781	0.0232127	CT
wHAXPI10367720	[FeFe] Group A2	[FeFe] Group A	0.210771	0.0010711	CT
wHAXPI10367720	[FeFe] Group A3	[FeFe] Group A	9.03566	0.0459175	CT
wHAXPI103678158	[FeFe] Group A1	[FeFe] Group A	3.43413	0.0183572	CT
wHAXPI103678158	[FeFe] Group A3	[FeFe] Group A	5.33774	0.028533	CT
wHAXPI103690166	[FeFe] Group A1	[FeFe] Group A	84.8902	0.269222	CT
wHAXPI103690166	[FeFe] Group A2	[FeFe] Group A	213.445	0.67692	CT
wHAXPI103690166	[FeFe] Group A3	[FeFe] Group A	227.199	0.720542	CT
BACanmRBABDAAAHXY97	[NiFe] Group 2b	[NiFe] Group 2	0.0640033	0.000276033	CT
wHAXPI10352723	[NiFe] Group 2b	[NiFe] Group 2	0.168752	0.000512455	CT

## Sheet: Fig 1b - Stool MetaG sbgrp cpg
sample	subgroup	collated	total.RPKM	proportion
SRR5947807	[FeFe] Group A1	[FeFe] Group A	15.8068	0.0927324
SRR5947807	[FeFe] Group A2	[FeFe] Group A	4.59992	0.026986
SRR5947807	[FeFe] Group A3	[FeFe] Group A	65.0132	0.381408
SRR5947807	[FeFe] Group B	[FeFe] Group B	128.39	0.753217
SRR5947807	[FeFe] Group C1	[FeFe] Group C	6.72654	0.039462
SRR5947807	[FeFe] Group C2	[FeFe] Group C	2.16202	0.0126837
SRR5947807	[FeFe] Group C3	[FeFe] Group C	5.85411	0.0343438
SRR5947807	[NiFe] Group 1a	[NiFe] Group 1	1.77682	0.0104239
SRR5947807	[NiFe] Group 1b	[NiFe] Group 1	0.630248	0.00369742
SRR5947807	[NiFe] Group 1c	[NiFe] Group 1	0.033577	0.000196983
SRR5947807	[NiFe] Group 1d	[NiFe] Group 1	18.5439	0.10879
SRR5947807	[NiFe] Group 1f	[NiFe] Group 1	1.19153	0.00699026
SRR5947807	[NiFe] Group 1i	[NiFe] Group 1	0.0339406	0.000199117
SRR5947807	[NiFe] Group 2c	[NiFe] Group 2	0.147765	0.000866881
SRR5947807	[NiFe] Group 4b	[NiFe] Group 4	2.69513	0.0158113
SRR5947807	[NiFe] Group 4c	[NiFe] Group 4	2.3954	0.0140529
SRR5947807	[NiFe] Group 4d	[NiFe] Group 4	0.821384	0.00481874
SRR5947807	[NiFe] Group 4e	[NiFe] Group 4	8.98457	0.052709
SRR5947807	[NiFe] Group 4f	[NiFe] Group 4	0.758163	0.00444785
SRR5947807	[NiFe] Group 4g	[NiFe] Group 4	0.748382	0.00439047
SRR5947807	[NiFe] Group 4h	[NiFe] Group 4	0.597982	0.00350813
SRR5947807	[NiFe] Group 4i	[NiFe] Group 4	2.04202	0.0119798
SRR5947808	[FeFe] Group A1	[FeFe] Group A	10.508	0.0760479
SRR5947808	[FeFe] Group A2	[FeFe] Group A	6.13489	0.0443991
SRR5947808	[FeFe] Group A3	[FeFe] Group A	20.7419	0.150112
SRR5947808	[FeFe] Group B	[FeFe] Group B	161.839	1.17125
SRR5947808	[FeFe] Group C1	[FeFe] Group C	6.55142	0.0474135
SRR5947808	[FeFe] Group C3	[FeFe] Group C	1.43036	0.0103517
SRR5947808	[NiFe] Group 1a	[NiFe] Group 1	0.183667	0.00132922
SRR5947808	[NiFe] Group 1b	[NiFe] Group 1	0.125158	0.000905786
SRR5947808	[NiFe] Group 1d	[NiFe] Group 1	2.84412	0.0205833
SRR5947808	[NiFe] Group 1i	[NiFe] Group 1	0.0633872	0.000458742
SRR5947808	[NiFe] Group 3b	[NiFe] Group 3	0.041411	0.000299697
SRR5947808	[NiFe] Group 3d	[NiFe] Group 3	0.0356151	0.000257752
SRR5947808	[NiFe] Group 4a	[NiFe] Group 4	0.03075	0.000222542
SRR5947808	[NiFe] Group 4b	[NiFe] Group 4	3.68529	0.0266709
SRR5947808	[NiFe] Group 4c	[NiFe] Group 4	0.291021	0.00210616
SRR5947808	[NiFe] Group 4e	[NiFe] Group 4	11.2009	0.0810624
SRR5947808	[NiFe] Group 4f	[NiFe] Group 4	0.879672	0.00636631
SRR5947808	[NiFe] Group 4g	[NiFe] Group 4	1.3307	0.00963046
SRR5947808	[NiFe] Group 4h	[NiFe] Group 4	1.90496	0.0137865
SRR5947808	[NiFe] Group 4i	[NiFe] Group 4	2.08898	0.0151182
SRR5947809	[FeFe] Group A1	[FeFe] Group A	36.1494	0.19645
SRR5947809	[FeFe] Group A2	[FeFe] Group A	51.7744	0.281362
SRR5947809	[FeFe] Group A3	[FeFe] Group A	62.4685	0.339478
SRR5947809	[FeFe] Group A4	[FeFe] Group A	1.10083	0.00598234
SRR5947809	[FeFe] Group B	[FeFe] Group B	200.399	1.08905
SRR5947809	[FeFe] Group C1	[FeFe] Group C	19.0279	0.103405
SRR5947809	[FeFe] Group C2	[FeFe] Group C	54.2286	0.294699
SRR5947809	[FeFe] Group C3	[FeFe] Group C	21.6424	0.117613
SRR5947809	[NiFe] Group 1b	[NiFe] Group 1	0.0383156	0.000208222
SRR5947809	[NiFe] Group 1c	[NiFe] Group 1	4.40188	0.0239215
SRR5947809	[NiFe] Group 1d	[NiFe] Group 1	3.0711	0.0166896
SRR5947809	[NiFe] Group 1f	[NiFe] Group 1	0.374642	0.00203595
SRR5947809	[NiFe] Group 1i	[NiFe] Group 1	0.158242	0.00085995
SRR5947809	[NiFe] Group 4a	[NiFe] Group 4	4.6404	0.0252177
SRR5947809	[NiFe] Group 4e	[NiFe] Group 4	14.025	0.0762173
SRR5947809	[NiFe] Group 4f	[NiFe] Group 4	0.170865	0.000928545
SRR5947809	[NiFe] Group 4i	[NiFe] Group 4	0.0560525	0.000304611
SRR5947810	[FeFe] Group A1	[FeFe] Group A	10.3313	0.055009
SRR5947810	[FeFe] Group A2	[FeFe] Group A	10.4224	0.0554937
SRR5947810	[FeFe] Group A3	[FeFe] Group A	23.2762	0.123934
SRR5947810	[FeFe] Group B	[FeFe] Group B	169.867	0.904453
SRR5947810	[FeFe] Group C1	[FeFe] Group C	4.1554	0.0221254
SRR5947810	[FeFe] Group C2	[FeFe] Group C	39.026	0.207794
SRR5947810	[FeFe] Group C3	[FeFe] Group C	1.68117	0.00895135
SRR5947810	[NiFe] Group 1a	[NiFe] Group 1	2.37407	0.0126407
SRR5947810	[NiFe] Group 1b	[NiFe] Group 1	0.836886	0.00445599
SRR5947810	[NiFe] Group 1c	[NiFe] Group 1	2.71365	0.0144488
SRR5947810	[NiFe] Group 1d	[NiFe] Group 1	4.72257	0.0251453
SRR5947810	[NiFe] Group 1f	[NiFe] Group 1	1.8291	0.00973901
SRR5947810	[NiFe] Group 4a	[NiFe] Group 4	3.07569	0.0163765
SRR5947810	[NiFe] Group 4b	[NiFe] Group 4	1.47841	0.00787175
SRR5947810	[NiFe] Group 4c	[NiFe] Group 4	0.852652	0.00453994
SRR5947810	[NiFe] Group 4e	[NiFe] Group 4	9.3233	0.0496418
SRR5947810	[NiFe] Group 4f	[NiFe] Group 4	0.116992	0.000622923
SRR5947810	[NiFe] Group 4g	[NiFe] Group 4	0.460687	0.00245292
SRR5947810	[NiFe] Group 4h	[NiFe] Group 4	1.08991	0.00580319
SRR5947810	[NiFe] Group 4i	[NiFe] Group 4	1.25481	0.00668121
SRR5947811	[FeFe] Group A1	[FeFe] Group A	7.73095	0.0393547
SRR5947811	[FeFe] Group A2	[FeFe] Group A	9.54314	0.0485798
SRR5947811	[FeFe] Group A3	[FeFe] Group A	14.049	0.0715168
SRR5947811	[FeFe] Group B	[FeFe] Group B	34.2631	0.174418
SRR5947811	[FeFe] Group C1	[FeFe] Group C	2.37662	0.0120983
SRR5947811	[FeFe] Group C2	[FeFe] Group C	0.562804	0.00286498
SRR5947811	[FeFe] Group C3	[FeFe] Group C	1.12377	0.00572061
SRR5947811	[NiFe] Group 1a	[NiFe] Group 1	0.0684706	0.000348552
SRR5947811	[NiFe] Group 1b	[NiFe] Group 1	0.115306	0.000586972
SRR5947811	[NiFe] Group 1c	[NiFe] Group 1	2.1139	0.0107609
SRR5947811	[NiFe] Group 1d	[NiFe] Group 1	3.43244	0.017473
SRR5947811	[NiFe] Group 1e	[NiFe] Group 1	0.0560536	0.000285343
SRR5947811	[NiFe] Group 1f	[NiFe] Group 1	0.277394	0.00141208
SRR5947811	[NiFe] Group 4a	[NiFe] Group 4	1.03254	0.00525618
SRR5947811	[NiFe] Group 4b	[NiFe] Group 4	1.0647	0.00541989
SRR5947811	[NiFe] Group 4c	[NiFe] Group 4	0.716752	0.00364865
SRR5947811	[NiFe] Group 4d	[NiFe] Group 4	4.49014	0.0228573
SRR5947811	[NiFe] Group 4e	[NiFe] Group 4	6.31249	0.032134
SRR5947811	[NiFe] Group 4f	[NiFe] Group 4	0.13008	0.00066218
SRR5947811	[NiFe] Group 4g	[NiFe] Group 4	3.37238	0.0171673
SRR5947811	[NiFe] Group 4h	[NiFe] Group 4	0.515616	0.00262477
SRR5947811	[NiFe] Group 4i	[NiFe] Group 4	1.20103	0.0061139
SRR5947812	[FeFe] Group A1	[FeFe] Group A	30.9476	0.15947
SRR5947812	[FeFe] Group A2	[FeFe] Group A	31.3088	0.161331
SRR5947812	[FeFe] Group A3	[FeFe] Group A	46.987	0.242119
SRR5947812	[FeFe] Group A4	[FeFe] Group A	0.289193	0.00149018
SRR5947812	[FeFe] Group B	[FeFe] Group B	146.286	0.753798
SRR5947812	[FeFe] Group C1	[FeFe] Group C	17.0129	0.0876654
SRR5947812	[FeFe] Group C2	[FeFe] Group C	54.4405	0.280526
SRR5947812	[FeFe] Group C3	[FeFe] Group C	20.6155	0.10623
SRR5947812	[NiFe] Group 1b	[NiFe] Group 1	0.442214	0.00227868
SRR5947812	[NiFe] Group 1c	[NiFe] Group 1	1.61924	0.00834378
SRR5947812	[NiFe] Group 1d	[NiFe] Group 1	3.06469	0.015792
SRR5947812	[NiFe] Group 1f	[NiFe] Group 1	12.7208	0.0655489
SRR5947812	[NiFe] Group 1i	[NiFe] Group 1	0.11432	0.000589079
SRR5947812	[NiFe] Group 3b	[NiFe] Group 3	0.0736434	0.000379476
SRR5947812	[NiFe] Group 4a	[NiFe] Group 4	1.83165	0.00943827
SRR5947812	[NiFe] Group 4b	[NiFe] Group 4	0.227338	0.00117145
SRR5947812	[NiFe] Group 4c	[NiFe] Group 4	0.0874769	0.000450759
SRR5947812	[NiFe] Group 4d	[NiFe] Group 4	0.307443	0.00158422
SRR5947812	[NiFe] Group 4e	[NiFe] Group 4	22.2382	0.114591
SRR5947812	[NiFe] Group 4f	[NiFe] Group 4	0.122909	0.000633337
SRR5947812	[NiFe] Group 4g	[NiFe] Group 4	0.0879629	0.000453264
SRR5947812	[NiFe] Group 4i	[NiFe] Group 4	0.165433	0.00085246
SRR5947813	[FeFe] Group A1	[FeFe] Group A	12.6499	0.0820873
SRR5947813	[FeFe] Group A2	[FeFe] Group A	16.175	0.104962
SRR5947813	[FeFe] Group A3	[FeFe] Group A	34.6178	0.22464
SRR5947813	[FeFe] Group A4	[FeFe] Group A	0.0880453	0.00057134
SRR5947813	[FeFe] Group B	[FeFe] Group B	145.695	0.945435
SRR5947813	[FeFe] Group C1	[FeFe] Group C	7.01651	0.0455312
SRR5947813	[FeFe] Group C2	[FeFe] Group C	0.556007	0.00360802
SRR5947813	[FeFe] Group C3	[FeFe] Group C	6.20819	0.0402859
SRR5947813	[NiFe] Group 1a	[NiFe] Group 1	5.18306	0.0336337
SRR5947813	[NiFe] Group 1b	[NiFe] Group 1	1.79205	0.0116289
SRR5947813	[NiFe] Group 1c	[NiFe] Group 1	0.238049	0.00154473
SRR5947813	[NiFe] Group 1d	[NiFe] Group 1	7.76074	0.0503607
SRR5947813	[NiFe] Group 1e	[NiFe] Group 1	0.0666042	0.000432205
SRR5947813	[NiFe] Group 1f	[NiFe] Group 1	0.0676559	0.00043903
SRR5947813	[NiFe] Group 1i	[NiFe] Group 1	0.0340069	0.000220676
SRR5947813	[NiFe] Group 4a	[NiFe] Group 4	0.133524	0.000866459
SRR5947813	[NiFe] Group 4b	[NiFe] Group 4	2.22651	0.0144482
SRR5947813	[NiFe] Group 4c	[NiFe] Group 4	3.62202	0.0235039
SRR5947813	[NiFe] Group 4d	[NiFe] Group 4	0.140402	0.000911093
SRR5947813	[NiFe] Group 4e	[NiFe] Group 4	11.3123	0.0734071
SRR5947813	[NiFe] Group 4f	[NiFe] Group 4	0.332293	0.0021563
SRR5947813	[NiFe] Group 4g	[NiFe] Group 4	1.40838	0.00913918
SRR5947813	[NiFe] Group 4h	[NiFe] Group 4	1.8939	0.0122898
SRR5947813	[NiFe] Group 4i	[NiFe] Group 4	1.22724	0.00796376
SRR5947814	[FeFe] Group A1	[FeFe] Group A	9.69524	0.104836
SRR5947814	[FeFe] Group A2	[FeFe] Group A	5.84359	0.0631876
SRR5947814	[FeFe] Group A3	[FeFe] Group A	18.6683	0.201863
SRR5947814	[FeFe] Group B	[FeFe] Group B	80.5385	0.870875
SRR5947814	[FeFe] Group C1	[FeFe] Group C	2.30315	0.0249043
SRR5947814	[FeFe] Group C2	[FeFe] Group C	0.395304	0.00427448
SRR5947814	[FeFe] Group C3	[FeFe] Group C	2.00999	0.0217343
SRR5947814	[NiFe] Group 1a	[NiFe] Group 1	0.287802	0.00311205
SRR5947814	[NiFe] Group 1b	[NiFe] Group 1	0.244262	0.00264124
SRR5947814	[NiFe] Group 1c	[NiFe] Group 1	0.420662	0.00454868
SRR5947814	[NiFe] Group 1d	[NiFe] Group 1	6.06017	0.0655295
SRR5947814	[NiFe] Group 1f	[NiFe] Group 1	0.06052	0.000654412
SRR5947814	[NiFe] Group 4a	[NiFe] Group 4	0.528644	0.0057163
SRR5947814	[NiFe] Group 4b	[NiFe] Group 4	3.21621	0.0347774
SRR5947814	[NiFe] Group 4c	[NiFe] Group 4	0.755664	0.00817111
SRR5947814	[NiFe] Group 4e	[NiFe] Group 4	7.60536	0.0822379
SRR5947814	[NiFe] Group 4f	[NiFe] Group 4	0.0679797	0.000735075
SRR5947814	[NiFe] Group 4g	[NiFe] Group 4	1.42049	0.01536
SRR5947814	[NiFe] Group 4h	[NiFe] Group 4	0.725122	0.00784085
SRR5947814	[NiFe] Group 4i	[NiFe] Group 4	1.35669	0.0146701
SRR5947815	[FeFe] Group A1	[FeFe] Group A	4.82177	0.0284817
SRR5947815	[FeFe] Group A2	[FeFe] Group A	6.18294	0.036522
SRR5947815	[FeFe] Group A3	[FeFe] Group A	32.5929	0.192523
SRR5947815	[FeFe] Group B	[FeFe] Group B	104.021	0.61444
SRR5947815	[FeFe] Group C1	[FeFe] Group C	11.5265	0.0680859
SRR5947815	[FeFe] Group C2	[FeFe] Group C	6.70106	0.0395825
SRR5947815	[FeFe] Group C3	[FeFe] Group C	4.92332	0.0290816
SRR5947815	[NiFe] Group 1a	[NiFe] Group 1	0.406318	0.00240008
SRR5947815	[NiFe] Group 1b	[NiFe] Group 1	0.0856833	0.000506122
SRR5947815	[NiFe] Group 1d	[NiFe] Group 1	8.63905	0.05103
SRR5947815	[NiFe] Group 1f	[NiFe] Group 1	0.0849147	0.000501582
SRR5947815	[NiFe] Group 1i	[NiFe] Group 1	0.0853639	0.000504236
SRR5947815	[NiFe] Group 4a	[NiFe] Group 4	0.49392	0.00291754
SRR5947815	[NiFe] Group 4b	[NiFe] Group 4	1.11066	0.00656057
SRR5947815	[NiFe] Group 4c	[NiFe] Group 4	0.133705	0.000789784
SRR5947815	[NiFe] Group 4e	[NiFe] Group 4	8.21191	0.0485069
SRR5947815	[NiFe] Group 4f	[NiFe] Group 4	0.0460965	0.000272287
SRR5947815	[NiFe] Group 4g	[NiFe] Group 4	0.180602	0.0010668
SRR5947815	[NiFe] Group 4h	[NiFe] Group 4	1.6646	0.0098326
SRR5947815	[NiFe] Group 4i	[NiFe] Group 4	1.79033	0.0105753
SRR5947816	[FeFe] Group A1	[FeFe] Group A	7.52744	0.0463135
SRR5947816	[FeFe] Group A2	[FeFe] Group A	9.64843	0.0593631
SRR5947816	[FeFe] Group A3	[FeFe] Group A	46.9443	0.28883
SRR5947816	[FeFe] Group B	[FeFe] Group B	151.589	0.932668
SRR5947816	[FeFe] Group C1	[FeFe] Group C	7.42533	0.0456852
SRR5947816	[FeFe] Group C3	[FeFe] Group C	5.28118	0.0324931
SRR5947816	[NiFe] Group 1a	[NiFe] Group 1	0.123896	0.000762288
SRR5947816	[NiFe] Group 1b	[NiFe] Group 1	0.359265	0.00221042
SRR5947816	[NiFe] Group 1c	[NiFe] Group 1	0.103935	0.000639474
SRR5947816	[NiFe] Group 1d	[NiFe] Group 1	12.9852	0.0798931
SRR5947816	[NiFe] Group 1f	[NiFe] Group 1	0.156087	0.000960346
SRR5947816	[NiFe] Group 3b	[NiFe] Group 3	0.0696168	0.000428326
SRR5947816	[NiFe] Group 4a	[NiFe] Group 4	0.300178	0.00184688
SRR5947816	[NiFe] Group 4b	[NiFe] Group 4	2.26415	0.0139305
SRR5947816	[NiFe] Group 4c	[NiFe] Group 4	2.20566	0.0135706
SRR5947816	[NiFe] Group 4d	[NiFe] Group 4	0.358222	0.00220401
SRR5947816	[NiFe] Group 4e	[NiFe] Group 4	9.85096	0.0606092
SRR5947816	[NiFe] Group 4f	[NiFe] Group 4	0.111916	0.000688575
SRR5947816	[NiFe] Group 4g	[NiFe] Group 4	0.735191	0.00452335
SRR5947816	[NiFe] Group 4h	[NiFe] Group 4	1.48701	0.00914899
SRR5947816	[NiFe] Group 4i	[NiFe] Group 4	1.25483	0.00772052
SRR5947817	[FeFe] Group A1	[FeFe] Group A	12.0096	0.0816112
SRR5947817	[FeFe] Group A2	[FeFe] Group A	5.09042	0.0345919
SRR5947817	[FeFe] Group A3	[FeFe] Group A	19.7157	0.133978
SRR5947817	[FeFe] Group B	[FeFe] Group B	158.076	1.0742
SRR5947817	[FeFe] Group C1	[FeFe] Group C	6.19039	0.0420668
SRR5947817	[FeFe] Group C2	[FeFe] Group C	1.86274	0.0126582
SRR5947817	[FeFe] Group C3	[FeFe] Group C	2.37684	0.0161518
SRR5947817	[NiFe] Group 1a	[NiFe] Group 1	0.279084	0.00189652
SRR5947817	[NiFe] Group 1b	[NiFe] Group 1	0.237015	0.00161063
SRR5947817	[NiFe] Group 1c	[NiFe] Group 1	1.87964	0.0127731
SRR5947817	[NiFe] Group 1d	[NiFe] Group 1	8.48721	0.0576749
SRR5947817	[NiFe] Group 1f	[NiFe] Group 1	0.032645	0.000221839
SRR5947817	[NiFe] Group 4a	[NiFe] Group 4	0.827178	0.00562109
SRR5947817	[NiFe] Group 4b	[NiFe] Group 4	4.64311	0.0315522
SRR5947817	[NiFe] Group 4c	[NiFe] Group 4	0.263775	0.00179248
SRR5947817	[NiFe] Group 4e	[NiFe] Group 4	10.1412	0.0689146
SRR5947817	[NiFe] Group 4g	[NiFe] Group 4	2.0958	0.014242
SRR5947817	[NiFe] Group 4h	[NiFe] Group 4	1.16711	0.00793111
SRR5947817	[NiFe] Group 4i	[NiFe] Group 4	1.46477	0.00995384
SRR5947818	[FeFe] Group A1	[FeFe] Group A	1.10579	0.035974
SRR5947818	[FeFe] Group A2	[FeFe] Group A	0.567574	0.0184645
SRR5947818	[FeFe] Group A3	[FeFe] Group A	4.5011	0.146431
SRR5947818	[FeFe] Group B	[FeFe] Group B	12.7634	0.415223
SRR5947818	[FeFe] Group C3	[FeFe] Group C	2.14514	0.0697864
SRR5947818	[NiFe] Group 1b	[NiFe] Group 1	0.218298	0.00710173
SRR5947818	[NiFe] Group 1c	[NiFe] Group 1	0.65912	0.0214427
SRR5947818	[NiFe] Group 1d	[NiFe] Group 1	2.34291	0.0762204
SRR5947818	[NiFe] Group 4a	[NiFe] Group 4	0.867127	0.0282097
SRR5947818	[NiFe] Group 4b	[NiFe] Group 4	0.693702	0.0225677
SRR5947818	[NiFe] Group 4d	[NiFe] Group 4	0.303074	0.00985969
SRR5947818	[NiFe] Group 4e	[NiFe] Group 4	1.73522	0.0564508
SRR5947818	[NiFe] Group 4g	[NiFe] Group 4	0.31692	0.0103101
SRR5947818	[NiFe] Group 4h	[NiFe] Group 4	0.332091	0.0108037
SRR5947819	[FeFe] Group A1	[FeFe] Group A	0.476844	0.41079
SRR5947819	[FeFe] Group A3	[FeFe] Group A	0.46619	0.401613
SRR5947819	[FeFe] Group B	[FeFe] Group B	0.889999	0.766715
SRR5947819	[NiFe] Group 1c	[NiFe] Group 1	0.0920869	0.0793309
SRR5947819	[NiFe] Group 4e	[NiFe] Group 4	0.145441	0.125294
SRR5947820	[FeFe] Group A1	[FeFe] Group A	5.66476	0.0315245
SRR5947820	[FeFe] Group A2	[FeFe] Group A	8.70936	0.0484677
SRR5947820	[FeFe] Group A3	[FeFe] Group A	38.7345	0.215558
SRR5947820	[FeFe] Group A4	[FeFe] Group A	0.0619562	0.000344788
SRR5947820	[FeFe] Group B	[FeFe] Group B	144.344	0.803276
SRR5947820	[FeFe] Group C1	[FeFe] Group C	4.96353	0.0276221
SRR5947820	[FeFe] Group C2	[FeFe] Group C	11.1533	0.0620682
SRR5947820	[FeFe] Group C3	[FeFe] Group C	1.80101	0.0100226
SRR5947820	[NiFe] Group 1a	[NiFe] Group 1	0.627394	0.00349146
SRR5947820	[NiFe] Group 1b	[NiFe] Group 1	0.218528	0.00121611
SRR5947820	[NiFe] Group 1c	[NiFe] Group 1	0.119691	0.000666081
SRR5947820	[NiFe] Group 1d	[NiFe] Group 1	5.99654	0.0333709
SRR5947820	[NiFe] Group 1e	[NiFe] Group 1	0.0236638	0.00013169
SRR5947820	[NiFe] Group 1i	[NiFe] Group 1	0.024471	0.000136182
SRR5947820	[NiFe] Group 4a	[NiFe] Group 4	0.0477421	0.000265686
SRR5947820	[NiFe] Group 4b	[NiFe] Group 4	2.59154	0.014422
SRR5947820	[NiFe] Group 4c	[NiFe] Group 4	0.301224	0.00167632
SRR5947820	[NiFe] Group 4d	[NiFe] Group 4	0.09909	0.000551438
SRR5947820	[NiFe] Group 4e	[NiFe] Group 4	6.51945	0.0362809
SRR5947820	[NiFe] Group 4f	[NiFe] Group 4	0.187174	0.00104163
SRR5947820	[NiFe] Group 4g	[NiFe] Group 4	1.12129	0.00624002
SRR5947820	[NiFe] Group 4h	[NiFe] Group 4	1.69843	0.00945177
SRR5947820	[NiFe] Group 4i	[NiFe] Group 4	1.91222	0.0106416
SRR5947821	[FeFe] Group A1	[FeFe] Group A	9.10975	0.0471633
SRR5947821	[FeFe] Group A2	[FeFe] Group A	16.879	0.0873867
SRR5947821	[FeFe] Group A3	[FeFe] Group A	47.1264	0.243984
SRR5947821	[FeFe] Group A4	[FeFe] Group A	0.197654	0.0010233
SRR5947821	[FeFe] Group B	[FeFe] Group B	162.639	0.842019
SRR5947821	[FeFe] Group C1	[FeFe] Group C	3.77158	0.0195263
SRR5947821	[FeFe] Group C2	[FeFe] Group C	47.7599	0.247264
SRR5947821	[FeFe] Group C3	[FeFe] Group C	4.52186	0.0234107
SRR5947821	[NiFe] Group 1a	[NiFe] Group 1	1.86878	0.00967509
SRR5947821	[NiFe] Group 1b	[NiFe] Group 1	1.53668	0.00795576
SRR5947821	[NiFe] Group 1c	[NiFe] Group 1	1.18467	0.00613331
SRR5947821	[NiFe] Group 1d	[NiFe] Group 1	8.87507	0.0459483
SRR5947821	[NiFe] Group 1e	[NiFe] Group 1	0.0377464	0.000195422
SRR5947821	[NiFe] Group 1f	[NiFe] Group 1	0.929143	0.00481039
SRR5947821	[NiFe] Group 1i	[NiFe] Group 1	0.154712	0.000800979
SRR5947821	[NiFe] Group 2c	[NiFe] Group 2	0.042715	0.000221146
SRR5947821	[NiFe] Group 3b	[NiFe] Group 3	0.152043	0.000787163
SRR5947821	[NiFe] Group 4a	[NiFe] Group 4	0.752099	0.00389379
SRR5947821	[NiFe] Group 4b	[NiFe] Group 4	1.20083	0.00621697
SRR5947821	[NiFe] Group 4c	[NiFe] Group 4	1.0217	0.00528959
SRR5947821	[NiFe] Group 4e	[NiFe] Group 4	8.87741	0.0459604
SRR5947821	[NiFe] Group 4f	[NiFe] Group 4	0.582533	0.00301591
SRR5947821	[NiFe] Group 4g	[NiFe] Group 4	0.603435	0.00312412
SRR5947821	[NiFe] Group 4h	[NiFe] Group 4	0.231297	0.00119748
SRR5947821	[NiFe] Group 4i	[NiFe] Group 4	0.9786	0.00506644
SRR5947822	[FeFe] Group A1	[FeFe] Group A	17.4134	0.108969
SRR5947822	[FeFe] Group A2	[FeFe] Group A	5.33654	0.0333948
SRR5947822	[FeFe] Group A3	[FeFe] Group A	31.4743	0.196958
SRR5947822	[FeFe] Group A4	[FeFe] Group A	0.0685308	0.00042885
SRR5947822	[FeFe] Group B	[FeFe] Group B	114.418	0.716
SRR5947822	[FeFe] Group C1	[FeFe] Group C	6.75568	0.0422754
SRR5947822	[FeFe] Group C2	[FeFe] Group C	1.90658	0.0119309
SRR5947822	[FeFe] Group C3	[FeFe] Group C	8.75723	0.0548006
SRR5947822	[NiFe] Group 1a	[NiFe] Group 1	0.47164	0.00295141
SRR5947822	[NiFe] Group 1b	[NiFe] Group 1	0.13264	0.000830031
SRR5947822	[NiFe] Group 1c	[NiFe] Group 1	0.0264696	0.00016564
SRR5947822	[NiFe] Group 1d	[NiFe] Group 1	3.95526	0.0247511
SRR5947822	[NiFe] Group 1e	[NiFe] Group 1	0.0526193	0.000329279
SRR5947822	[NiFe] Group 1f	[NiFe] Group 1	7.92806	0.0496119
SRR5947822	[NiFe] Group 1i	[NiFe] Group 1	0.0275381	0.000172327
SRR5947822	[NiFe] Group 3b	[NiFe] Group 3	0.0702963	0.000439897
SRR5947822	[NiFe] Group 4a	[NiFe] Group 4	0.0781513	0.000489052
SRR5947822	[NiFe] Group 4b	[NiFe] Group 4	2.62826	0.016447
SRR5947822	[NiFe] Group 4c	[NiFe] Group 4	0.373133	0.00233498
SRR5947822	[NiFe] Group 4d	[NiFe] Group 4	0.6557	0.00410322
SRR5947822	[NiFe] Group 4e	[NiFe] Group 4	12.5992	0.078843
SRR5947822	[NiFe] Group 4f	[NiFe] Group 4	0.0298375	0.000186716
SRR5947822	[NiFe] Group 4g	[NiFe] Group 4	0.996444	0.00623551
SRR5947822	[NiFe] Group 4h	[NiFe] Group 4	1.74784	0.0109375
SRR5947822	[NiFe] Group 4i	[NiFe] Group 4	3.65208	0.0228538
SRR5947823	[FeFe] Group A1	[FeFe] Group A	19.2581	0.130758
SRR5947823	[FeFe] Group A2	[FeFe] Group A	8.54813	0.0580397
SRR5947823	[FeFe] Group A3	[FeFe] Group A	37.9686	0.257797
SRR5947823	[FeFe] Group B	[FeFe] Group B	156.504	1.06263
SRR5947823	[FeFe] Group C1	[FeFe] Group C	9.65439	0.0655509
SRR5947823	[FeFe] Group C3	[FeFe] Group C	5.1399	0.0348987
SRR5947823	[NiFe] Group 1a	[NiFe] Group 1	0.660169	0.00448238
SRR5947823	[NiFe] Group 1b	[NiFe] Group 1	0.562198	0.00381719
SRR5947823	[NiFe] Group 1d	[NiFe] Group 1	2.91424	0.019787
SRR5947823	[NiFe] Group 1i	[NiFe] Group 1	0.0987705	0.000670627
SRR5947823	[NiFe] Group 3d	[NiFe] Group 3	0.0832437	0.000565204
SRR5947823	[NiFe] Group 4b	[NiFe] Group 4	2.63542	0.0178939
SRR5947823	[NiFe] Group 4c	[NiFe] Group 4	0.49126	0.00333554
SRR5947823	[NiFe] Group 4e	[NiFe] Group 4	8.68634	0.0589781
SRR5947823	[NiFe] Group 4f	[NiFe] Group 4	2.90569	0.0197289
SRR5947823	[NiFe] Group 4g	[NiFe] Group 4	0.890429	0.00604579
SRR5947823	[NiFe] Group 4h	[NiFe] Group 4	1.70111	0.0115501
SRR5947823	[NiFe] Group 4i	[NiFe] Group 4	2.42458	0.0164623
SRR5947824	[FeFe] Group A1	[FeFe] Group A	7.94929	0.0841346
SRR5947824	[FeFe] Group A2	[FeFe] Group A	2.77337	0.0293531
SRR5947824	[FeFe] Group A3	[FeFe] Group A	6.6001	0.0698549
SRR5947824	[FeFe] Group B	[FeFe] Group B	87.1984	0.922901
SRR5947824	[FeFe] Group C1	[FeFe] Group C	0.73388	0.00776732
SRR5947824	[FeFe] Group C2	[FeFe] Group C	3.53785	0.0374442
SRR5947824	[NiFe] Group 1c	[NiFe] Group 1	1.3622	0.0144174
SRR5947824	[NiFe] Group 1d	[NiFe] Group 1	4.02996	0.0426528
SRR5947824	[NiFe] Group 1i	[NiFe] Group 1	0.0582865	0.000616899
SRR5947824	[NiFe] Group 4a	[NiFe] Group 4	0.56002	0.0059272
SRR5947824	[NiFe] Group 4b	[NiFe] Group 4	4.2067	0.0445233
SRR5947824	[NiFe] Group 4c	[NiFe] Group 4	0.178402	0.00188819
SRR5947824	[NiFe] Group 4e	[NiFe] Group 4	8.42888	0.0892106
SRR5947824	[NiFe] Group 4g	[NiFe] Group 4	1.20488	0.0127523
SRR5947824	[NiFe] Group 4h	[NiFe] Group 4	1.20186	0.0127204
SRR5947824	[NiFe] Group 4i	[NiFe] Group 4	1.36683	0.0144664
SRR5947825	[FeFe] Group A1	[FeFe] Group A	2.70843	0.0286483
SRR5947825	[FeFe] Group A2	[FeFe] Group A	5.41687	0.0572965
SRR5947825	[FeFe] Group A3	[FeFe] Group A	16.3265	0.172693
SRR5947825	[FeFe] Group B	[FeFe] Group B	46.6498	0.493435
SRR5947825	[FeFe] Group C1	[FeFe] Group C	10.0051	0.105828
SRR5947825	[FeFe] Group C2	[FeFe] Group C	6.8885	0.0728626
SRR5947825	[FeFe] Group C3	[FeFe] Group C	10.3132	0.109087
SRR5947825	[NiFe] Group 1d	[NiFe] Group 1	12.1596	0.128617
SRR5947825	[NiFe] Group 4a	[NiFe] Group 4	1.0472	0.0110767
SRR5947825	[NiFe] Group 4e	[NiFe] Group 4	6.62066	0.0700296
SRR5947825	[NiFe] Group 4i	[NiFe] Group 4	1.58052	0.0167178
SRR5947826	[FeFe] Group A1	[FeFe] Group A	26.7102	0.20921
SRR5947826	[FeFe] Group A2	[FeFe] Group A	3.65722	0.0286455
SRR5947826	[FeFe] Group A3	[FeFe] Group A	14.188	0.111129
SRR5947826	[FeFe] Group A4	[FeFe] Group A	0.46257	0.00362312
SRR5947826	[FeFe] Group B	[FeFe] Group B	126.958	0.994413
SRR5947826	[FeFe] Group C1	[FeFe] Group C	3.31065	0.025931
SRR5947826	[FeFe] Group C2	[FeFe] Group C	3.81317	0.029867
SRR5947826	[FeFe] Group C3	[FeFe] Group C	3.35254	0.0262591
SRR5947826	[NiFe] Group 1c	[NiFe] Group 1	0.0447679	0.000350649
SRR5947826	[NiFe] Group 1f	[NiFe] Group 1	6.24822	0.0489398
SRR5947826	[NiFe] Group 3b	[NiFe] Group 3	0.0591687	0.000463445
SRR5947826	[NiFe] Group 4a	[NiFe] Group 4	0.0438401	0.000343382
SRR5947826	[NiFe] Group 4b	[NiFe] Group 4	2.00741	0.0157233
SRR5947826	[NiFe] Group 4e	[NiFe] Group 4	12.8572	0.100705
SRR5947826	[NiFe] Group 4f	[NiFe] Group 4	1.38971	0.0108851
SRR5947826	[NiFe] Group 4g	[NiFe] Group 4	0.954508	0.00747628
SRR5947826	[NiFe] Group 4h	[NiFe] Group 4	3.09113	0.0242116
SRR5947826	[NiFe] Group 4i	[NiFe] Group 4	2.48982	0.0195017
SRR5947827	[FeFe] Group A1	[FeFe] Group A	6.51746	0.0371775
SRR5947827	[FeFe] Group A2	[FeFe] Group A	9.65086	0.0550514
SRR5947827	[FeFe] Group A3	[FeFe] Group A	9.47995	0.0540764
SRR5947827	[FeFe] Group B	[FeFe] Group B	178.901	1.02051
SRR5947827	[FeFe] Group C1	[FeFe] Group C	3.32337	0.0189575
SRR5947827	[FeFe] Group C2	[FeFe] Group C	3.03329	0.0173028
SRR5947827	[FeFe] Group C3	[FeFe] Group C	2.87304	0.0163887
SRR5947827	[NiFe] Group 1a	[NiFe] Group 1	0.467015	0.00266399
SRR5947827	[NiFe] Group 1b	[NiFe] Group 1	0.0725343	0.000413757
SRR5947827	[NiFe] Group 1c	[NiFe] Group 1	2.52334	0.0143939
SRR5947827	[NiFe] Group 1d	[NiFe] Group 1	3.27616	0.0186882
SRR5947827	[NiFe] Group 1e	[NiFe] Group 1	0.0348891	0.000199018
SRR5947827	[NiFe] Group 4a	[NiFe] Group 4	2.77598	0.015835
SRR5947827	[NiFe] Group 4b	[NiFe] Group 4	5.66748	0.032329
SRR5947827	[NiFe] Group 4c	[NiFe] Group 4	0.16741	0.000954955
SRR5947827	[NiFe] Group 4e	[NiFe] Group 4	12.4005	0.070736
SRR5947827	[NiFe] Group 4g	[NiFe] Group 4	1.19094	0.00679349
SRR5947827	[NiFe] Group 4h	[NiFe] Group 4	1.50005	0.00855673
SRR5947827	[NiFe] Group 4i	[NiFe] Group 4	1.60637	0.00916318
SRR5947828	[FeFe] Group A1	[FeFe] Group A	7.08106	0.106417
SRR5947828	[FeFe] Group A2	[FeFe] Group A	3.09119	0.0464555
SRR5947828	[FeFe] Group A3	[FeFe] Group A	1.46022	0.0219447
SRR5947828	[FeFe] Group B	[FeFe] Group B	63.071	0.947853
SRR5947828	[FeFe] Group C2	[FeFe] Group C	2.26349	0.0340165
SRR5947828	[FeFe] Group C3	[FeFe] Group C	2.30392	0.0346241
SRR5947828	[NiFe] Group 1b	[NiFe] Group 1	0.12197	0.00183301
SRR5947828	[NiFe] Group 1c	[NiFe] Group 1	1.50553	0.0226256
SRR5947828	[NiFe] Group 1d	[NiFe] Group 1	2.10466	0.0316295
SRR5947828	[NiFe] Group 4a	[NiFe] Group 4	1.23896	0.0186195
SRR5947828	[NiFe] Group 4b	[NiFe] Group 4	1.38276	0.0207807
SRR5947828	[NiFe] Group 4e	[NiFe] Group 4	2.97249	0.0446716
SRR5947828	[NiFe] Group 4g	[NiFe] Group 4	0.986469	0.014825
SRR5947828	[NiFe] Group 4h	[NiFe] Group 4	0.757485	0.0113838
SRR5947828	[NiFe] Group 4i	[NiFe] Group 4	0.189245	0.00284403
SRR5947829	[FeFe] Group A1	[FeFe] Group A	7.85508	0.0499804
SRR5947829	[FeFe] Group A2	[FeFe] Group A	5.65253	0.035966
SRR5947829	[FeFe] Group A3	[FeFe] Group A	51.331	0.326609
SRR5947829	[FeFe] Group B	[FeFe] Group B	123.745	0.787369
SRR5947829	[FeFe] Group C1	[FeFe] Group C	8.6462	0.0550141
SRR5947829	[FeFe] Group C2	[FeFe] Group C	3.66335	0.0233092
SRR5947829	[FeFe] Group C3	[FeFe] Group C	5.23272	0.0332948
SRR5947829	[NiFe] Group 1a	[NiFe] Group 1	0.20688	0.00131634
SRR5947829	[NiFe] Group 1b	[NiFe] Group 1	0.385414	0.00245232
SRR5947829	[NiFe] Group 1c	[NiFe] Group 1	0.129483	0.000823875
SRR5947829	[NiFe] Group 1d	[NiFe] Group 1	14.8861	0.0947177
SRR5947829	[NiFe] Group 1f	[NiFe] Group 1	1.2991	0.00826593
SRR5947829	[NiFe] Group 2c	[NiFe] Group 2	0.0963272	0.000612912
SRR5947829	[NiFe] Group 3b	[NiFe] Group 3	0.0571452	0.000363604
SRR5947829	[NiFe] Group 4a	[NiFe] Group 4	0.508792	0.00323735
SRR5947829	[NiFe] Group 4b	[NiFe] Group 4	2.82905	0.0180007
SRR5947829	[NiFe] Group 4c	[NiFe] Group 4	0.950362	0.00604697
SRR5947829	[NiFe] Group 4d	[NiFe] Group 4	0.416378	0.00264933
SRR5947829	[NiFe] Group 4e	[NiFe] Group 4	8.79801	0.0559801
SRR5947829	[NiFe] Group 4f	[NiFe] Group 4	0.712729	0.00453496
SRR5947829	[NiFe] Group 4g	[NiFe] Group 4	1.47597	0.00939133
SRR5947829	[NiFe] Group 4h	[NiFe] Group 4	1.3009	0.00827738
SRR5947829	[NiFe] Group 4i	[NiFe] Group 4	1.81667	0.0115591
SRR5947830	[FeFe] Group A1	[FeFe] Group A	16.9031	0.123949
SRR5947830	[FeFe] Group A2	[FeFe] Group A	8.34233	0.0611735
SRR5947830	[FeFe] Group A3	[FeFe] Group A	15.2123	0.111551
SRR5947830	[FeFe] Group A4	[FeFe] Group A	0.560524	0.00411027
SRR5947830	[FeFe] Group B	[FeFe] Group B	127.156	0.93242
SRR5947830	[FeFe] Group C1	[FeFe] Group C	5.33548	0.0391246
SRR5947830	[FeFe] Group C2	[FeFe] Group C	2.35981	0.0173043
SRR5947830	[FeFe] Group C3	[FeFe] Group C	9.70562	0.0711704
SRR5947830	[NiFe] Group 1b	[NiFe] Group 1	0.357053	0.00261824
SRR5947830	[NiFe] Group 1c	[NiFe] Group 1	3.17506	0.0232824
SRR5947830	[NiFe] Group 1d	[NiFe] Group 1	4.29018	0.0314595
SRR5947830	[NiFe] Group 1f	[NiFe] Group 1	0.0699458	0.000512906
SRR5947830	[NiFe] Group 4a	[NiFe] Group 4	5.60922	0.0411319
SRR5947830	[NiFe] Group 4b	[NiFe] Group 4	1.00874	0.00739699
SRR5947830	[NiFe] Group 4c	[NiFe] Group 4	0.452136	0.00331547
SRR5947830	[NiFe] Group 4e	[NiFe] Group 4	20.5973	0.151038
SRR5947830	[NiFe] Group 4f	[NiFe] Group 4	0.0826632	0.000606161
SRR5947830	[NiFe] Group 4g	[NiFe] Group 4	0.681971	0.00500083
SRR5947830	[NiFe] Group 4h	[NiFe] Group 4	3.35573	0.0246073
SRR5947830	[NiFe] Group 4i	[NiFe] Group 4	1.4087	0.0103298
SRR5947831	[FeFe] Group A1	[FeFe] Group A	27.416	0.179393
SRR5947831	[FeFe] Group A2	[FeFe] Group A	5.55027	0.0363174
SRR5947831	[FeFe] Group A3	[FeFe] Group A	24.0275	0.157221
SRR5947831	[FeFe] Group A4	[FeFe] Group A	0.126842	0.000829974
SRR5947831	[FeFe] Group B	[FeFe] Group B	135.762	0.888339
SRR5947831	[FeFe] Group C1	[FeFe] Group C	7.86761	0.0514807
SRR5947831	[FeFe] Group C2	[FeFe] Group C	6.08694	0.0398291
SRR5947831	[FeFe] Group C3	[FeFe] Group C	8.09978	0.0529998
SRR5947831	[NiFe] Group 1a	[NiFe] Group 1	0.0579925	0.000379466
SRR5947831	[NiFe] Group 1b	[NiFe] Group 1	0.386454	0.00252871
SRR5947831	[NiFe] Group 1c	[NiFe] Group 1	6.2144	0.0406631
SRR5947831	[NiFe] Group 1d	[NiFe] Group 1	15.9315	0.104245
SRR5947831	[NiFe] Group 1f	[NiFe] Group 1	0.0977272	0.000639465
SRR5947831	[NiFe] Group 1i	[NiFe] Group 1	0.150425	0.000984284
SRR5947831	[NiFe] Group 3b	[NiFe] Group 3	0.129202	0.000845416
SRR5947831	[NiFe] Group 4a	[NiFe] Group 4	5.39188	0.0352811
SRR5947831	[NiFe] Group 4b	[NiFe] Group 4	2.92458	0.0191366
SRR5947831	[NiFe] Group 4e	[NiFe] Group 4	9.18328	0.0600896
SRR5947831	[NiFe] Group 4g	[NiFe] Group 4	1.11261	0.00728024
SRR5947831	[NiFe] Group 4h	[NiFe] Group 4	2.94655	0.0192804
SRR5947831	[NiFe] Group 4i	[NiFe] Group 4	1.47367	0.00964275
SRR5947832	[FeFe] Group A1	[FeFe] Group A	30.5434	0.230889
SRR5947832	[FeFe] Group A2	[FeFe] Group A	3.01955	0.0228259
SRR5947832	[FeFe] Group A3	[FeFe] Group A	15.0971	0.114124
SRR5947832	[FeFe] Group B	[FeFe] Group B	132.034	0.998094
SRR5947832	[FeFe] Group C1	[FeFe] Group C	8.70877	0.0658328
SRR5947832	[FeFe] Group C3	[FeFe] Group C	4.99311	0.0377448
SRR5947832	[NiFe] Group 1b	[NiFe] Group 1	0.0595816	0.0004504
SRR5947832	[NiFe] Group 1c	[NiFe] Group 1	0.0621036	0.000469464
SRR5947832	[NiFe] Group 1d	[NiFe] Group 1	3.7634	0.028449
SRR5947832	[NiFe] Group 1e	[NiFe] Group 1	0.0611332	0.000462129
SRR5947832	[NiFe] Group 1f	[NiFe] Group 1	0.245397	0.00185505
SRR5947832	[NiFe] Group 4b	[NiFe] Group 4	5.81946	0.0439915
SRR5947832	[NiFe] Group 4e	[NiFe] Group 4	15.9422	0.120513
SRR5947832	[NiFe] Group 4g	[NiFe] Group 4	1.83947	0.0139053
SRR5947832	[NiFe] Group 4h	[NiFe] Group 4	2.52312	0.0190732
SRR5947832	[NiFe] Group 4i	[NiFe] Group 4	1.86168	0.0140732
SRR5947833	[FeFe] Group A1	[FeFe] Group A	7.70081	0.0452043
SRR5947833	[FeFe] Group A2	[FeFe] Group A	12.501	0.0733818
SRR5947833	[FeFe] Group A3	[FeFe] Group A	21.238	0.124669
SRR5947833	[FeFe] Group B	[FeFe] Group B	121.628	0.713967
SRR5947833	[FeFe] Group C1	[FeFe] Group C	6.08353	0.0357108
SRR5947833	[FeFe] Group C2	[FeFe] Group C	0.629452	0.00369493
SRR5947833	[FeFe] Group C3	[FeFe] Group C	1.91164	0.0112215
SRR5947833	[NiFe] Group 1a	[NiFe] Group 1	0.229737	0.00134857
SRR5947833	[NiFe] Group 1d	[NiFe] Group 1	9.60854	0.0564029
SRR5947833	[NiFe] Group 4a	[NiFe] Group 4	0.189054	0.00110976
SRR5947833	[NiFe] Group 4b	[NiFe] Group 4	3.60937	0.0211873
SRR5947833	[NiFe] Group 4c	[NiFe] Group 4	0.599979	0.00352192
SRR5947833	[NiFe] Group 4e	[NiFe] Group 4	7.86228	0.0461521
SRR5947833	[NiFe] Group 4g	[NiFe] Group 4	2.48056	0.0145611
SRR5947833	[NiFe] Group 4h	[NiFe] Group 4	1.44808	0.00850031
SRR5947833	[NiFe] Group 4i	[NiFe] Group 4	1.15693	0.00679125
SRR5947834	[FeFe] Group A1	[FeFe] Group A	9.62517	0.0890957
SRR5947834	[FeFe] Group A2	[FeFe] Group A	9.89684	0.0916104
SRR5947834	[FeFe] Group A3	[FeFe] Group A	29.3137	0.271343
SRR5947834	[FeFe] Group A4	[FeFe] Group A	0.202881	0.00187797
SRR5947834	[FeFe] Group B	[FeFe] Group B	70.7683	0.655069
SRR5947834	[FeFe] Group C1	[FeFe] Group C	11.1505	0.103215
SRR5947834	[FeFe] Group C2	[FeFe] Group C	0.256826	0.00237732
SRR5947834	[FeFe] Group C3	[FeFe] Group C	3.624	0.0335457
SRR5947834	[NiFe] Group 1a	[NiFe] Group 1	2.89016	0.0267529
SRR5947834	[NiFe] Group 1b	[NiFe] Group 1	1.27572	0.0118088
SRR5947834	[NiFe] Group 1c	[NiFe] Group 1	1.41148	0.0130654
SRR5947834	[NiFe] Group 1d	[NiFe] Group 1	4.20741	0.0389461
SRR5947834	[NiFe] Group 1f	[NiFe] Group 1	4.70891	0.0435882
SRR5947834	[NiFe] Group 1i	[NiFe] Group 1	0.244574	0.0022639
SRR5947834	[NiFe] Group 3b	[NiFe] Group 3	0.104298	0.000965436
SRR5947834	[NiFe] Group 4a	[NiFe] Group 4	1.79721	0.0166359
SRR5947834	[NiFe] Group 4b	[NiFe] Group 4	1.37979	0.0127721
SRR5947834	[NiFe] Group 4c	[NiFe] Group 4	2.20927	0.0204502
SRR5947834	[NiFe] Group 4d	[NiFe] Group 4	0.21214	0.00196368
SRR5947834	[NiFe] Group 4e	[NiFe] Group 4	8.4036	0.0777881
SRR5947834	[NiFe] Group 4f	[NiFe] Group 4	0.252929	0.00234125
SRR5947834	[NiFe] Group 4g	[NiFe] Group 4	0.123419	0.00114243
SRR5947834	[NiFe] Group 4h	[NiFe] Group 4	1.17542	0.0108803
SRR5947834	[NiFe] Group 4i	[NiFe] Group 4	2.46627	0.0228291
SRR5947835	[FeFe] Group A1	[FeFe] Group A	10.7956	0.0688932
SRR5947835	[FeFe] Group A2	[FeFe] Group A	6.72805	0.0429358
SRR5947835	[FeFe] Group A3	[FeFe] Group A	15.8544	0.101176
SRR5947835	[FeFe] Group B	[FeFe] Group B	161.499	1.03062
SRR5947835	[FeFe] Group C1	[FeFe] Group C	1.90197	0.0121376
SRR5947835	[FeFe] Group C2	[FeFe] Group C	3.25962	0.0208017
SRR5947835	[FeFe] Group C3	[FeFe] Group C	1.31683	0.00840352
SRR5947835	[NiFe] Group 1a	[NiFe] Group 1	0.396946	0.00253316
SRR5947835	[NiFe] Group 1b	[NiFe] Group 1	0.468449	0.00298946
SRR5947835	[NiFe] Group 1c	[NiFe] Group 1	0.730286	0.00466041
SRR5947835	[NiFe] Group 1d	[NiFe] Group 1	3.98812	0.0254507
SRR5947835	[NiFe] Group 1e	[NiFe] Group 1	0.0301674	0.000192517
SRR5947835	[NiFe] Group 1i	[NiFe] Group 1	0.102101	0.000651568
SRR5947835	[NiFe] Group 4a	[NiFe] Group 4	1.16438	0.00743065
SRR5947835	[NiFe] Group 4b	[NiFe] Group 4	3.01385	0.0192332
SRR5947835	[NiFe] Group 4c	[NiFe] Group 4	0.468761	0.00299145
SRR5947835	[NiFe] Group 4e	[NiFe] Group 4	12.1476	0.0775213
SRR5947835	[NiFe] Group 4g	[NiFe] Group 4	0.990414	0.00632044
SRR5947835	[NiFe] Group 4h	[NiFe] Group 4	1.65134	0.0105382
SRR5947835	[NiFe] Group 4i	[NiFe] Group 4	1.49407	0.00953456
SRR5947836	[FeFe] Group A1	[FeFe] Group A	7.21536	0.0349633
SRR5947836	[FeFe] Group A2	[FeFe] Group A	3.77463	0.0182907
SRR5947836	[FeFe] Group A3	[FeFe] Group A	5.34249	0.025888
SRR5947836	[FeFe] Group B	[FeFe] Group B	22.0972	0.107076
SRR5947836	[FeFe] Group C1	[FeFe] Group C	0.850651	0.00412199
SRR5947836	[FeFe] Group C2	[FeFe] Group C	1.38078	0.00669084
SRR5947836	[FeFe] Group C3	[FeFe] Group C	0.3737	0.00181083
SRR5947836	[NiFe] Group 1a	[NiFe] Group 1	0.0911502	0.000441685
SRR5947836	[NiFe] Group 1b	[NiFe] Group 1	0.0779746	0.000377841
SRR5947836	[NiFe] Group 1c	[NiFe] Group 1	0.0760033	0.000368288
SRR5947836	[NiFe] Group 1d	[NiFe] Group 1	1.96105	0.00950265
SRR5947836	[NiFe] Group 1e	[NiFe] Group 1	0.187725	0.000909657
SRR5947836	[NiFe] Group 1f	[NiFe] Group 1	0.0761963	0.000369223
SRR5947836	[NiFe] Group 4a	[NiFe] Group 4	0.0368067	0.000178354
SRR5947836	[NiFe] Group 4b	[NiFe] Group 4	1.18946	0.00576375
SRR5947836	[NiFe] Group 4c	[NiFe] Group 4	0.299944	0.00145343
SRR5947836	[NiFe] Group 4d	[NiFe] Group 4	5.79794	0.028095
SRR5947836	[NiFe] Group 4e	[NiFe] Group 4	6.45531	0.0312804
SRR5947836	[NiFe] Group 4f	[NiFe] Group 4	0.34991	0.00169555
SRR5947836	[NiFe] Group 4g	[NiFe] Group 4	3.36293	0.0162957
SRR5947836	[NiFe] Group 4h	[NiFe] Group 4	0.172349	0.000835148
SRR5947836	[NiFe] Group 4i	[NiFe] Group 4	2.29351	0.0111136
SRR5947837	[FeFe] Group A1	[FeFe] Group A	2.75348	0.12943
SRR5947837	[FeFe] Group A2	[FeFe] Group A	2.4325	0.114342
SRR5947837	[FeFe] Group A3	[FeFe] Group A	4.87116	0.228973
SRR5947837	[FeFe] Group B	[FeFe] Group B	18.5918	0.873923
SRR5947837	[FeFe] Group C2	[FeFe] Group C	1.32523	0.0622938
SRR5947837	[NiFe] Group 1a	[NiFe] Group 1	0.159544	0.00749953
SRR5947837	[NiFe] Group 1c	[NiFe] Group 1	0.807275	0.0379467
SRR5947837	[NiFe] Group 1d	[NiFe] Group 1	1.25942	0.0592002
SRR5947837	[NiFe] Group 3b	[NiFe] Group 3	0.177725	0.00835412
SRR5947837	[NiFe] Group 4a	[NiFe] Group 4	0.266515	0.0125278
SRR5947837	[NiFe] Group 4b	[NiFe] Group 4	0.141522	0.00665236
SRR5947837	[NiFe] Group 4e	[NiFe] Group 4	2.75854	0.129668
SRR5947837	[NiFe] Group 4g	[NiFe] Group 4	0.190104	0.008936
SRR5947837	[NiFe] Group 4h	[NiFe] Group 4	0.406499	0.0191078
SRR5947837	[NiFe] Group 4i	[NiFe] Group 4	0.405421	0.0190572
SRR5947838	[FeFe] Group A1	[FeFe] Group A	11.9809	0.0779941
SRR5947838	[FeFe] Group A2	[FeFe] Group A	12.479	0.081237
SRR5947838	[FeFe] Group A3	[FeFe] Group A	33.179	0.215992
SRR5947838	[FeFe] Group B	[FeFe] Group B	125.813	0.819026
SRR5947838	[FeFe] Group C1	[FeFe] Group C	10.4785	0.068214
SRR5947838	[FeFe] Group C2	[FeFe] Group C	7.37808	0.0480305
SRR5947838	[FeFe] Group C3	[FeFe] Group C	5.96438	0.0388275
SRR5947838	[NiFe] Group 1a	[NiFe] Group 1	3.11429	0.0202737
SRR5947838	[NiFe] Group 1b	[NiFe] Group 1	1.05467	0.00686582
SRR5947838	[NiFe] Group 1c	[NiFe] Group 1	0.853023	0.00555309
SRR5947838	[NiFe] Group 1d	[NiFe] Group 1	1.76857	0.0115132
SRR5947838	[NiFe] Group 1f	[NiFe] Group 1	0.531632	0.00346087
SRR5947838	[NiFe] Group 1i	[NiFe] Group 1	0.0623757	0.000406059
SRR5947838	[NiFe] Group 3b	[NiFe] Group 3	0.0805504	0.000524374
SRR5947838	[NiFe] Group 4a	[NiFe] Group 4	0.483207	0.00314562
SRR5947838	[NiFe] Group 4b	[NiFe] Group 4	2.31404	0.0150642
SRR5947838	[NiFe] Group 4c	[NiFe] Group 4	1.62545	0.0105815
SRR5947838	[NiFe] Group 4d	[NiFe] Group 4	0.498113	0.00324267
SRR5947838	[NiFe] Group 4e	[NiFe] Group 4	8.08003	0.0526001
SRR5947838	[NiFe] Group 4f	[NiFe] Group 4	1.17383	0.00764153
SRR5947838	[NiFe] Group 4g	[NiFe] Group 4	0.257881	0.00167878
SRR5947838	[NiFe] Group 4h	[NiFe] Group 4	0.915155	0.00595756
SRR5947838	[NiFe] Group 4i	[NiFe] Group 4	1.64604	0.0107156
SRR5947839	[FeFe] Group A1	[FeFe] Group A	0.599423	0.00650233
SRR5947839	[FeFe] Group A2	[FeFe] Group A	0.591302	0.00641424
SRR5947839	[FeFe] Group A3	[FeFe] Group A	2.7754	0.0301065
SRR5947839	[FeFe] Group B	[FeFe] Group B	11.848	0.128523
SRR5947839	[FeFe] Group C1	[FeFe] Group C	0.984644	0.0106811
SRR5947839	[FeFe] Group C3	[FeFe] Group C	1.28016	0.0138867
SRR5947839	[NiFe] Group 1a	[NiFe] Group 1	0.092174	0.000999871
SRR5947839	[NiFe] Group 1b	[NiFe] Group 1	0.0762486	0.000827119
SRR5947839	[NiFe] Group 1c	[NiFe] Group 1	0.924395	0.0100275
SRR5947839	[NiFe] Group 1d	[NiFe] Group 1	2.33705	0.0253515
SRR5947839	[NiFe] Group 4a	[NiFe] Group 4	0.380855	0.00413138
SRR5947839	[NiFe] Group 4b	[NiFe] Group 4	1.44568	0.0156822
SRR5947839	[NiFe] Group 4d	[NiFe] Group 4	1.59067	0.0172551
SRR5947839	[NiFe] Group 4e	[NiFe] Group 4	3.76023	0.0407896
SRR5947839	[NiFe] Group 4g	[NiFe] Group 4	1.33067	0.0144347
SRR5947839	[NiFe] Group 4h	[NiFe] Group 4	0.231167	0.00250761
SRR5947839	[NiFe] Group 4i	[NiFe] Group 4	0.228248	0.00247596
SRR5947840	[FeFe] Group A1	[FeFe] Group A	5.23855	0.027864
SRR5947840	[FeFe] Group A2	[FeFe] Group A	4.88188	0.0259669
SRR5947840	[FeFe] Group A3	[FeFe] Group A	8.8096	0.0468585
SRR5947840	[FeFe] Group B	[FeFe] Group B	169.618	0.902203
SRR5947840	[FeFe] Group C1	[FeFe] Group C	2.03409	0.0108194
SRR5947840	[FeFe] Group C2	[FeFe] Group C	0.929756	0.0049454
SRR5947840	[FeFe] Group C3	[FeFe] Group C	1.53372	0.00815792
SRR5947840	[NiFe] Group 1a	[NiFe] Group 1	0.790478	0.00420458
SRR5947840	[NiFe] Group 1b	[NiFe] Group 1	0.225462	0.00119924
SRR5947840	[NiFe] Group 1c	[NiFe] Group 1	0.600691	0.00319509
SRR5947840	[NiFe] Group 1d	[NiFe] Group 1	1.3724	0.00729985
SRR5947840	[NiFe] Group 1e	[NiFe] Group 1	0.030985	0.00016481
SRR5947840	[NiFe] Group 1f	[NiFe] Group 1	0.0928087	0.000493652
SRR5947840	[NiFe] Group 4a	[NiFe] Group 4	1.73839	0.00924655
SRR5947840	[NiFe] Group 4b	[NiFe] Group 4	3.08019	0.0163836
SRR5947840	[NiFe] Group 4c	[NiFe] Group 4	0.89206	0.00474489
SRR5947840	[NiFe] Group 4d	[NiFe] Group 4	0.0435445	0.000231614
SRR5947840	[NiFe] Group 4e	[NiFe] Group 4	15.8497	0.0843052
SRR5947840	[NiFe] Group 4g	[NiFe] Group 4	1.25391	0.0066696
SRR5947840	[NiFe] Group 4h	[NiFe] Group 4	1.32942	0.00707121
SRR5947840	[NiFe] Group 4i	[NiFe] Group 4	1.56937	0.00834754
SRR5947841	Fe [Fe]	Fe [Fe]	0.0611214	0.000285874
SRR5947841	[FeFe] Group A1	[FeFe] Group A	6.242	0.0291948
SRR5947841	[FeFe] Group A2	[FeFe] Group A	3.55456	0.0166252
SRR5947841	[FeFe] Group A3	[FeFe] Group A	7.88018	0.0368568
SRR5947841	[FeFe] Group B	[FeFe] Group B	23.7526	0.111094
SRR5947841	[FeFe] Group C1	[FeFe] Group C	2.30037	0.0107592
SRR5947841	[FeFe] Group C2	[FeFe] Group C	0.238126	0.00111375
SRR5947841	[FeFe] Group C3	[FeFe] Group C	1.6999	0.0079507
SRR5947841	[NiFe] Group 1a	[NiFe] Group 1	0.129459	0.000605501
SRR5947841	[NiFe] Group 1b	[NiFe] Group 1	0.366471	0.00171404
SRR5947841	[NiFe] Group 1c	[NiFe] Group 1	0.434403	0.00203177
SRR5947841	[NiFe] Group 1d	[NiFe] Group 1	2.94621	0.0137799
SRR5947841	[NiFe] Group 1e	[NiFe] Group 1	0.035575	0.00016639
SRR5947841	[NiFe] Group 1f	[NiFe] Group 1	0.0704203	0.000329366
SRR5947841	[NiFe] Group 3a	[NiFe] Group 3	0.152577	0.000713627
SRR5947841	[NiFe] Group 4a	[NiFe] Group 4	0.358043	0.00167462
SRR5947841	[NiFe] Group 4b	[NiFe] Group 4	1.31318	0.00614192
SRR5947841	[NiFe] Group 4c	[NiFe] Group 4	0.568004	0.00265664
SRR5947841	[NiFe] Group 4d	[NiFe] Group 4	5.64919	0.0264221
SRR5947841	[NiFe] Group 4e	[NiFe] Group 4	5.7258	0.0267804
SRR5947841	[NiFe] Group 4f	[NiFe] Group 4	0.203633	0.000952423
SRR5947841	[NiFe] Group 4g	[NiFe] Group 4	2.87223	0.0134338
SRR5947841	[NiFe] Group 4h	[NiFe] Group 4	0.109274	0.000511089
SRR5947841	[NiFe] Group 4i	[NiFe] Group 4	1.29826	0.00607213
SRR5947842	[FeFe] Group A1	[FeFe] Group A	13.4231	0.0743485
SRR5947842	[FeFe] Group A2	[FeFe] Group A	2.46507	0.0136536
SRR5947842	[FeFe] Group A3	[FeFe] Group A	53.3236	0.295351
SRR5947842	[FeFe] Group B	[FeFe] Group B	128.063	0.709319
SRR5947842	[FeFe] Group C1	[FeFe] Group C	30.5186	0.169037
SRR5947842	[FeFe] Group C2	[FeFe] Group C	16.7491	0.0927703
SRR5947842	[FeFe] Group C3	[FeFe] Group C	0.886678	0.00491117
SRR5947842	[NiFe] Group 1b	[NiFe] Group 1	10.4405	0.0578284
SRR5947842	[NiFe] Group 1c	[NiFe] Group 1	8.23261	0.0455991
SRR5947842	[NiFe] Group 1d	[NiFe] Group 1	67.3332	0.372947
SRR5947842	[NiFe] Group 1e	[NiFe] Group 1	0.067217	0.000372304
SRR5947842	[NiFe] Group 1f	[NiFe] Group 1	0.397097	0.00219946
SRR5947842	[NiFe] Group 4a	[NiFe] Group 4	7.78022	0.0430934
SRR5947842	[NiFe] Group 4b	[NiFe] Group 4	0.276831	0.00153332
SRR5947842	[NiFe] Group 4e	[NiFe] Group 4	3.11413	0.0172487
SRR5947842	[NiFe] Group 4g	[NiFe] Group 4	0.385244	0.0021338
SRR5947842	[NiFe] Group 4h	[NiFe] Group 4	1.12668	0.00624052
SRR5947842	[NiFe] Group 4i	[NiFe] Group 4	1.95182	0.0108108
SRR5947843	[FeFe] Group A1	[FeFe] Group A	16.081	0.32421
SRR5947843	[FeFe] Group A2	[FeFe] Group A	2.91347	0.0587384
SRR5947843	[FeFe] Group A3	[FeFe] Group A	8.03224	0.161938
SRR5947843	[FeFe] Group B	[FeFe] Group B	21.2088	0.427589
SRR5947843	[FeFe] Group C3	[FeFe] Group C	0.259275	0.00522725
SRR5947843	[NiFe] Group 1b	[NiFe] Group 1	0.0782016	0.00157662
SRR5947843	[NiFe] Group 1c	[NiFe] Group 1	9.67071	0.194971
SRR5947843	[NiFe] Group 1d	[NiFe] Group 1	11.6726	0.235332
SRR5947843	[NiFe] Group 4a	[NiFe] Group 4	6.41007	0.129233
SRR5947843	[NiFe] Group 4b	[NiFe] Group 4	0.645308	0.01301
SRR5947843	[NiFe] Group 4e	[NiFe] Group 4	1.57398	0.0317329
SRR5947843	[NiFe] Group 4f	[NiFe] Group 4	0.174582	0.00351975
SRR5947843	[NiFe] Group 4g	[NiFe] Group 4	0.54177	0.0109226
SRR5947843	[NiFe] Group 4h	[NiFe] Group 4	0.808474	0.0162996
SRR5947843	[NiFe] Group 4i	[NiFe] Group 4	0.229865	0.00463431
SRR5947844	[FeFe] Group A1	[FeFe] Group A	11.8935	0.104424
SRR5947844	[FeFe] Group A2	[FeFe] Group A	0.771639	0.00677491
SRR5947844	[FeFe] Group A3	[FeFe] Group A	19.7065	0.173021
SRR5947844	[FeFe] Group B	[FeFe] Group B	124.199	1.09045
SRR5947844	[FeFe] Group C1	[FeFe] Group C	3.81023	0.0334535
SRR5947844	[FeFe] Group C2	[FeFe] Group C	8.83187	0.077543
SRR5947844	[FeFe] Group C3	[FeFe] Group C	0.983631	0.00863618
SRR5947844	[NiFe] Group 1a	[NiFe] Group 1	1.07125	0.00940547
SRR5947844	[NiFe] Group 1c	[NiFe] Group 1	0.598578	0.00525546
SRR5947844	[NiFe] Group 1d	[NiFe] Group 1	6.52816	0.0573166
SRR5947844	[NiFe] Group 4a	[NiFe] Group 4	0.918336	0.0080629
SRR5947844	[NiFe] Group 4b	[NiFe] Group 4	2.15762	0.0189437
SRR5947844	[NiFe] Group 4c	[NiFe] Group 4	0.235007	0.00206334
SRR5947844	[NiFe] Group 4e	[NiFe] Group 4	13.2272	0.116133
SRR5947844	[NiFe] Group 4g	[NiFe] Group 4	1.05812	0.00929017
SRR5947844	[NiFe] Group 4h	[NiFe] Group 4	0.226257	0.00198652
SRR5947844	[NiFe] Group 4i	[NiFe] Group 4	1.12949	0.0099168
SRR5947845	[FeFe] Group A1	[FeFe] Group A	4.7209	0.0278908
SRR5947845	[FeFe] Group A2	[FeFe] Group A	5.31316	0.0313898
SRR5947845	[FeFe] Group A3	[FeFe] Group A	15.967	0.0943319
SRR5947845	[FeFe] Group B	[FeFe] Group B	49.4611	0.292213
SRR5947845	[FeFe] Group C1	[FeFe] Group C	4.57118	0.0270062
SRR5947845	[FeFe] Group C2	[FeFe] Group C	2.80867	0.0165934
SRR5947845	[FeFe] Group C3	[FeFe] Group C	3.75587	0.0221894
SRR5947845	[NiFe] Group 1a	[NiFe] Group 1	0.818288	0.00483439
SRR5947845	[NiFe] Group 1b	[NiFe] Group 1	0.230078	0.00135928
SRR5947845	[NiFe] Group 1c	[NiFe] Group 1	0.572558	0.00338264
SRR5947845	[NiFe] Group 1d	[NiFe] Group 1	2.71467	0.0160381
SRR5947845	[NiFe] Group 1f	[NiFe] Group 1	0.222167	0.00131255
SRR5947845	[NiFe] Group 3b	[NiFe] Group 3	0.0762722	0.000450611
SRR5947845	[NiFe] Group 4a	[NiFe] Group 4	0.349403	0.00206425
SRR5947845	[NiFe] Group 4b	[NiFe] Group 4	1.7319	0.010232
SRR5947845	[NiFe] Group 4c	[NiFe] Group 4	0.628298	0.00371194
SRR5947845	[NiFe] Group 4d	[NiFe] Group 4	3.78547	0.0223643
SRR5947845	[NiFe] Group 4e	[NiFe] Group 4	16.7651	0.099047
SRR5947845	[NiFe] Group 4g	[NiFe] Group 4	2.05347	0.0121317
SRR5947845	[NiFe] Group 4h	[NiFe] Group 4	0.345659	0.00204213
SRR5947845	[NiFe] Group 4i	[NiFe] Group 4	1.90161	0.0112346
SRR5947846	[FeFe] Group A1	[FeFe] Group A	15.4979	0.0962495
SRR5947846	[FeFe] Group A2	[FeFe] Group A	6.56785	0.0407896
SRR5947846	[FeFe] Group A3	[FeFe] Group A	35.6349	0.22131
SRR5947846	[FeFe] Group B	[FeFe] Group B	135.854	0.843721
SRR5947846	[FeFe] Group C1	[FeFe] Group C	10.8872	0.0676146
SRR5947846	[FeFe] Group C2	[FeFe] Group C	4.98625	0.030967
SRR5947846	[FeFe] Group C3	[FeFe] Group C	0.633105	0.00393189
SRR5947846	[NiFe] Group 1a	[NiFe] Group 1	0.282636	0.00175531
SRR5947846	[NiFe] Group 1b	[NiFe] Group 1	0.516499	0.00320771
SRR5947846	[NiFe] Group 1c	[NiFe] Group 1	2.14273	0.0133074
SRR5947846	[NiFe] Group 1d	[NiFe] Group 1	7.65506	0.0475417
SRR5947846	[NiFe] Group 2c	[NiFe] Group 2	0.106167	0.00065935
SRR5947846	[NiFe] Group 3d	[NiFe] Group 3	0.164419	0.00102112
SRR5947846	[NiFe] Group 4a	[NiFe] Group 4	1.99936	0.012417
SRR5947846	[NiFe] Group 4b	[NiFe] Group 4	1.26126	0.00783304
SRR5947846	[NiFe] Group 4c	[NiFe] Group 4	0.447838	0.00278129
SRR5947846	[NiFe] Group 4e	[NiFe] Group 4	7.06145	0.0438551
SRR5947846	[NiFe] Group 4g	[NiFe] Group 4	0.673493	0.00418272
SRR5947846	[NiFe] Group 4h	[NiFe] Group 4	1.00072	0.00621499
SRR5947846	[NiFe] Group 4i	[NiFe] Group 4	1.57336	0.00977132
SRR5947847	[FeFe] Group A1	[FeFe] Group A	16.7314	0.080857
SRR5947847	[FeFe] Group A2	[FeFe] Group A	6.1921	0.0299242
SRR5947847	[FeFe] Group A3	[FeFe] Group A	26.6486	0.128783
SRR5947847	[FeFe] Group A4	[FeFe] Group A	0.14433	0.000697495
SRR5947847	[FeFe] Group B	[FeFe] Group B	149.854	0.72419
SRR5947847	[FeFe] Group C1	[FeFe] Group C	17.6993	0.0855343
SRR5947847	[FeFe] Group C2	[FeFe] Group C	30.8149	0.148918
SRR5947847	[FeFe] Group C3	[FeFe] Group C	1.98183	0.00957747
SRR5947847	[NiFe] Group 1b	[NiFe] Group 1	0.0547803	0.000264734
SRR5947847	[NiFe] Group 1c	[NiFe] Group 1	1.50166	0.00725697
SRR5947847	[NiFe] Group 1d	[NiFe] Group 1	25.2618	0.122081
SRR5947847	[NiFe] Group 1e	[NiFe] Group 1	0.0548754	0.000265194
SRR5947847	[NiFe] Group 1f	[NiFe] Group 1	16.4809	0.0796465
SRR5947847	[NiFe] Group 1i	[NiFe] Group 1	0.0570546	0.000275725
SRR5947847	[NiFe] Group 4a	[NiFe] Group 4	1.04095	0.00503055
SRR5947847	[NiFe] Group 4b	[NiFe] Group 4	0.171284	0.000827756
SRR5947847	[NiFe] Group 4e	[NiFe] Group 4	3.59401	0.0173686
SRR5947847	[NiFe] Group 4g	[NiFe] Group 4	0.0878007	0.00042431
SRR5947847	[NiFe] Group 4h	[NiFe] Group 4	0.250859	0.00121231
SRR5947847	[NiFe] Group 4i	[NiFe] Group 4	0.16813	0.000812514
SRR5947848	Fe [Fe]	Fe [Fe]	0.0590604	0.000375757
SRR5947848	[FeFe] Group A1	[FeFe] Group A	15.2246	0.0968628
SRR5947848	[FeFe] Group A2	[FeFe] Group A	7.686	0.0489002
SRR5947848	[FeFe] Group A3	[FeFe] Group A	34.3732	0.218691
SRR5947848	[FeFe] Group B	[FeFe] Group B	104.873	0.667224
SRR5947848	[FeFe] Group C1	[FeFe] Group C	15.5282	0.0987944
SRR5947848	[FeFe] Group C2	[FeFe] Group C	0.68766	0.00437506
SRR5947848	[FeFe] Group C3	[FeFe] Group C	4.33163	0.0275589
SRR5947848	[NiFe] Group 1a	[NiFe] Group 1	2.7582	0.0175484
SRR5947848	[NiFe] Group 1b	[NiFe] Group 1	0.961323	0.00611617
SRR5947848	[NiFe] Group 1c	[NiFe] Group 1	13.8998	0.0884337
SRR5947848	[NiFe] Group 1d	[NiFe] Group 1	17.2057	0.109467
SRR5947848	[NiFe] Group 1f	[NiFe] Group 1	0.409942	0.00260815
SRR5947848	[NiFe] Group 1i	[NiFe] Group 1	0.0351029	0.000223333
SRR5947848	[NiFe] Group 2c	[NiFe] Group 2	0.0782057	0.000497564
SRR5947848	[NiFe] Group 3a	[NiFe] Group 3	0.0491441	0.000312667
SRR5947848	[NiFe] Group 3d	[NiFe] Group 3	0.0403719	0.000256856
SRR5947848	[NiFe] Group 4a	[NiFe] Group 4	12.549	0.0798399
SRR5947848	[NiFe] Group 4b	[NiFe] Group 4	2.20042	0.0139996
SRR5947848	[NiFe] Group 4c	[NiFe] Group 4	1.42952	0.00909497
SRR5947848	[NiFe] Group 4d	[NiFe] Group 4	0.144927	0.000922063
SRR5947848	[NiFe] Group 4e	[NiFe] Group 4	6.65439	0.0423368
SRR5947848	[NiFe] Group 4f	[NiFe] Group 4	2.93698	0.0186858
SRR5947848	[NiFe] Group 4g	[NiFe] Group 4	0.937405	0.005964
SRR5947848	[NiFe] Group 4h	[NiFe] Group 4	1.10602	0.00703678
SRR5947848	[NiFe] Group 4i	[NiFe] Group 4	2.05677	0.0130857
SRR5947849	[FeFe] Group A1	[FeFe] Group A	17.0527	0.108465
SRR5947849	[FeFe] Group A2	[FeFe] Group A	15.9025	0.101148
SRR5947849	[FeFe] Group A3	[FeFe] Group A	42.6307	0.271154
SRR5947849	[FeFe] Group A4	[FeFe] Group A	0.120424	0.000765963
SRR5947849	[FeFe] Group B	[FeFe] Group B	169.838	1.08026
SRR5947849	[FeFe] Group C1	[FeFe] Group C	13.153	0.0836599
SRR5947849	[FeFe] Group C3	[FeFe] Group C	4.30025	0.0273519
SRR5947849	[NiFe] Group 1d	[NiFe] Group 1	5.44522	0.0346345
SRR5947849	[NiFe] Group 1i	[NiFe] Group 1	0.199444	0.00126857
SRR5947849	[NiFe] Group 3b	[NiFe] Group 3	0.193844	0.00123295
SRR5947849	[NiFe] Group 4b	[NiFe] Group 4	2.53677	0.0161352
SRR5947849	[NiFe] Group 4c	[NiFe] Group 4	0.0765126	0.000486661
SRR5947849	[NiFe] Group 4e	[NiFe] Group 4	10.6366	0.0676546
SRR5947849	[NiFe] Group 4f	[NiFe] Group 4	0.999111	0.00635488
SRR5947849	[NiFe] Group 4g	[NiFe] Group 4	1.3734	0.00873553
SRR5947849	[NiFe] Group 4h	[NiFe] Group 4	1.46587	0.00932372
SRR5947849	[NiFe] Group 4i	[NiFe] Group 4	2.12249	0.0135002
SRR5947850	[FeFe] Group A1	[FeFe] Group A	13.8433	0.0763469
SRR5947850	[FeFe] Group A2	[FeFe] Group A	6.76026	0.0372833
SRR5947850	[FeFe] Group A3	[FeFe] Group A	24.6313	0.135843
SRR5947850	[FeFe] Group B	[FeFe] Group B	111.08	0.612615
SRR5947850	[FeFe] Group C1	[FeFe] Group C	7.8105	0.0430755
SRR5947850	[FeFe] Group C2	[FeFe] Group C	1.0145	0.00559505
SRR5947850	[FeFe] Group C3	[FeFe] Group C	5.18981	0.0286222
SRR5947850	[NiFe] Group 1a	[NiFe] Group 1	1.1971	0.0066021
SRR5947850	[NiFe] Group 1b	[NiFe] Group 1	0.156382	0.000862457
SRR5947850	[NiFe] Group 1c	[NiFe] Group 1	1.27617	0.00703817
SRR5947850	[NiFe] Group 1d	[NiFe] Group 1	2.9859	0.0164675
SRR5947850	[NiFe] Group 1f	[NiFe] Group 1	0.0375019	0.000206826
SRR5947850	[NiFe] Group 1i	[NiFe] Group 1	0.232154	0.00128035
SRR5947850	[NiFe] Group 2e	[NiFe] Group 2	0.0855306	0.000471707
SRR5947850	[NiFe] Group 3b	[NiFe] Group 3	0.102878	0.000567377
SRR5947850	[NiFe] Group 4a	[NiFe] Group 4	2.30243	0.0126981
SRR5947850	[NiFe] Group 4b	[NiFe] Group 4	2.49783	0.0137757
SRR5947850	[NiFe] Group 4c	[NiFe] Group 4	0.303019	0.00167117
SRR5947850	[NiFe] Group 4d	[NiFe] Group 4	1.22473	0.00675446
SRR5947850	[NiFe] Group 4e	[NiFe] Group 4	22.4514	0.123821
SRR5947850	[NiFe] Group 4f	[NiFe] Group 4	0.126954	0.000700159
SRR5947850	[NiFe] Group 4g	[NiFe] Group 4	1.38096	0.0076161
SRR5947850	[NiFe] Group 4h	[NiFe] Group 4	1.33859	0.00738243
SRR5947850	[NiFe] Group 4i	[NiFe] Group 4	1.62852	0.0089814
SRR5947851	[FeFe] Group A1	[FeFe] Group A	6.62759	0.0494175
SRR5947851	[FeFe] Group A2	[FeFe] Group A	10.4626	0.0780123
SRR5947851	[FeFe] Group A3	[FeFe] Group A	31.9923	0.238545
SRR5947851	[FeFe] Group A4	[FeFe] Group A	0.101025	0.000753276
SRR5947851	[FeFe] Group B	[FeFe] Group B	135.243	1.00842
SRR5947851	[FeFe] Group C1	[FeFe] Group C	14.6021	0.108878
SRR5947851	[FeFe] Group C2	[FeFe] Group C	1.89931	0.0141619
SRR5947851	[FeFe] Group C3	[FeFe] Group C	9.85517	0.0734834
SRR5947851	[NiFe] Group 1b	[NiFe] Group 1	0.229705	0.00171276
SRR5947851	[NiFe] Group 1d	[NiFe] Group 1	4.44023	0.0331078
SRR5947851	[NiFe] Group 1f	[NiFe] Group 1	0.0390892	0.000291462
SRR5947851	[NiFe] Group 1i	[NiFe] Group 1	0.0399359	0.000297775
SRR5947851	[NiFe] Group 2e	[NiFe] Group 2	0.0431276	0.000321574
SRR5947851	[NiFe] Group 3b	[NiFe] Group 3	0.0515722	0.00038454
SRR5947851	[NiFe] Group 4b	[NiFe] Group 4	4.42022	0.0329587
SRR5947851	[NiFe] Group 4c	[NiFe] Group 4	0.305926	0.00228109
SRR5947851	[NiFe] Group 4e	[NiFe] Group 4	8.75002	0.0652431
SRR5947851	[NiFe] Group 4f	[NiFe] Group 4	2.76485	0.0206156
SRR5947851	[NiFe] Group 4g	[NiFe] Group 4	1.36199	0.0101554
SRR5947851	[NiFe] Group 4h	[NiFe] Group 4	0.0588417	0.000438743
SRR5947851	[NiFe] Group 4i	[NiFe] Group 4	1.17371	0.00875159
SRR5947852	[FeFe] Group A1	[FeFe] Group A	17.8932	0.14182
SRR5947852	[FeFe] Group A2	[FeFe] Group A	3.83128	0.0303664
SRR5947852	[FeFe] Group A3	[FeFe] Group A	16.1068	0.127661
SRR5947852	[FeFe] Group A4	[FeFe] Group A	0.0757295	0.000600225
SRR5947852	[FeFe] Group B	[FeFe] Group B	150.365	1.19178
SRR5947852	[FeFe] Group C1	[FeFe] Group C	5.73181	0.0454298
SRR5947852	[FeFe] Group C2	[FeFe] Group C	0.574518	0.00455358
SRR5947852	[FeFe] Group C3	[FeFe] Group C	7.39096	0.0585801
SRR5947852	[NiFe] Group 1c	[NiFe] Group 1	1.7626	0.0139702
SRR5947852	[NiFe] Group 1d	[NiFe] Group 1	0.815263	0.0064617
SRR5947852	[NiFe] Group 1f	[NiFe] Group 1	0.142397	0.00112863
SRR5947852	[NiFe] Group 1i	[NiFe] Group 1	0.0304023	0.000240966
SRR5947852	[NiFe] Group 3b	[NiFe] Group 3	0.0774906	0.000614184
SRR5947852	[NiFe] Group 4a	[NiFe] Group 4	2.52668	0.0200262
SRR5947852	[NiFe] Group 4b	[NiFe] Group 4	3.54559	0.0281021
SRR5947852	[NiFe] Group 4c	[NiFe] Group 4	0.0920469	0.000729555
SRR5947852	[NiFe] Group 4e	[NiFe] Group 4	13.8135	0.109485
SRR5947852	[NiFe] Group 4g	[NiFe] Group 4	1.25782	0.00996941
SRR5947852	[NiFe] Group 4h	[NiFe] Group 4	2.60326	0.0206332
SRR5947852	[NiFe] Group 4i	[NiFe] Group 4	2.031	0.0160975
SRR5947853	[FeFe] Group A1	[FeFe] Group A	5.56714	0.0361243
SRR5947853	[FeFe] Group A2	[FeFe] Group A	1.98691	0.0128928
SRR5947853	[FeFe] Group A3	[FeFe] Group A	18.2167	0.118205
SRR5947853	[FeFe] Group B	[FeFe] Group B	71.3621	0.463058
SRR5947853	[FeFe] Group C1	[FeFe] Group C	7.16327	0.0464813
SRR5947853	[FeFe] Group C2	[FeFe] Group C	0.424903	0.00275713
SRR5947853	[FeFe] Group C3	[FeFe] Group C	1.69673	0.0110098
SRR5947853	[NiFe] Group 1a	[NiFe] Group 1	0.671877	0.00435971
SRR5947853	[NiFe] Group 1b	[NiFe] Group 1	0.740329	0.00480388
SRR5947853	[NiFe] Group 1c	[NiFe] Group 1	0.389962	0.0025304
SRR5947853	[NiFe] Group 1d	[NiFe] Group 1	8.38263	0.0543936
SRR5947853	[NiFe] Group 1f	[NiFe] Group 1	0.0434566	0.000281983
SRR5947853	[NiFe] Group 2e	[NiFe] Group 2	0.0479462	0.000311116
SRR5947853	[NiFe] Group 3b	[NiFe] Group 3	0.057201	0.000371168
SRR5947853	[NiFe] Group 4a	[NiFe] Group 4	0.213884	0.00138786
SRR5947853	[NiFe] Group 4b	[NiFe] Group 4	3.02566	0.019633
SRR5947853	[NiFe] Group 4c	[NiFe] Group 4	0.407675	0.00264534
SRR5947853	[NiFe] Group 4d	[NiFe] Group 4	2.7462	0.0178197
SRR5947853	[NiFe] Group 4e	[NiFe] Group 4	10.3838	0.0673786
SRR5947853	[NiFe] Group 4f	[NiFe] Group 4	0.0467612	0.000303426
SRR5947853	[NiFe] Group 4g	[NiFe] Group 4	1.9865	0.0128901
SRR5947853	[NiFe] Group 4h	[NiFe] Group 4	0.912363	0.00592018
SRR5947853	[NiFe] Group 4i	[NiFe] Group 4	1.56516	0.0101561
SRR5947854	[FeFe] Group A1	[FeFe] Group A	23.9831	0.217161
SRR5947854	[FeFe] Group A2	[FeFe] Group A	4.32068	0.0391226
SRR5947854	[FeFe] Group A3	[FeFe] Group A	17.287	0.15653
SRR5947854	[FeFe] Group B	[FeFe] Group B	130.112	1.17813
SRR5947854	[FeFe] Group C1	[FeFe] Group C	4.15549	0.0376269
SRR5947854	[FeFe] Group C2	[FeFe] Group C	0.0971225	0.000879418
SRR5947854	[FeFe] Group C3	[FeFe] Group C	4.863	0.0440332
SRR5947854	[NiFe] Group 1b	[NiFe] Group 1	0.0578389	0.000523716
SRR5947854	[NiFe] Group 1c	[NiFe] Group 1	1.45101	0.0131386
SRR5947854	[NiFe] Group 1d	[NiFe] Group 1	7.60234	0.0688372
SRR5947854	[NiFe] Group 1e	[NiFe] Group 1	0.0291705	0.000264131
SRR5947854	[NiFe] Group 1f	[NiFe] Group 1	0.46975	0.00425346
SRR5947854	[NiFe] Group 4a	[NiFe] Group 4	1.10113	0.00997046
SRR5947854	[NiFe] Group 4b	[NiFe] Group 4	3.77165	0.0341513
SRR5947854	[NiFe] Group 4e	[NiFe] Group 4	10.3205	0.093449
SRR5947854	[NiFe] Group 4f	[NiFe] Group 4	0.0319433	0.000289238
SRR5947854	[NiFe] Group 4g	[NiFe] Group 4	1.88084	0.0170305
SRR5947854	[NiFe] Group 4h	[NiFe] Group 4	2.58473	0.0234041
SRR5947854	[NiFe] Group 4i	[NiFe] Group 4	2.05086	0.01857
SRR5947855	[FeFe] Group A1	[FeFe] Group A	4.6901	0.022651
SRR5947855	[FeFe] Group A2	[FeFe] Group A	4.55944	0.02202
SRR5947855	[FeFe] Group A3	[FeFe] Group A	11.099	0.0536029
SRR5947855	[FeFe] Group B	[FeFe] Group B	32.7947	0.158383
SRR5947855	[FeFe] Group C1	[FeFe] Group C	4.66413	0.0225256
SRR5947855	[FeFe] Group C2	[FeFe] Group C	0.336365	0.00162449
SRR5947855	[FeFe] Group C3	[FeFe] Group C	1.54643	0.00746854
SRR5947855	[NiFe] Group 1a	[NiFe] Group 1	0.0304582	0.000147099
SRR5947855	[NiFe] Group 1b	[NiFe] Group 1	0.181173	0.000874981
SRR5947855	[NiFe] Group 1c	[NiFe] Group 1	0.948843	0.00458247
SRR5947855	[NiFe] Group 1d	[NiFe] Group 1	1.87398	0.00905048
SRR5947855	[NiFe] Group 3a	[NiFe] Group 3	0.0360234	0.000173976
SRR5947855	[NiFe] Group 3c	[NiFe] Group 3	0.061559	0.000297302
SRR5947855	[NiFe] Group 4a	[NiFe] Group 4	0.58755	0.0028376
SRR5947855	[NiFe] Group 4b	[NiFe] Group 4	1.22867	0.00593391
SRR5947855	[NiFe] Group 4c	[NiFe] Group 4	0.559535	0.0027023
SRR5947855	[NiFe] Group 4d	[NiFe] Group 4	4.42642	0.0213776
SRR5947855	[NiFe] Group 4e	[NiFe] Group 4	5.6754	0.0274096
SRR5947855	[NiFe] Group 4f	[NiFe] Group 4	0.76066	0.00367364
SRR5947855	[NiFe] Group 4g	[NiFe] Group 4	2.37943	0.0114916
SRR5947855	[NiFe] Group 4h	[NiFe] Group 4	0.192982	0.000932017
SRR5947855	[NiFe] Group 4i	[NiFe] Group 4	1.15519	0.00557906
SRR5947856	[FeFe] Group A1	[FeFe] Group A	13.8848	0.0982188
SRR5947856	[FeFe] Group A2	[FeFe] Group A	0.813321	0.00575329
SRR5947856	[FeFe] Group A3	[FeFe] Group A	9.98929	0.0706625
SRR5947856	[FeFe] Group B	[FeFe] Group B	146.487	1.03623
SRR5947856	[FeFe] Group C1	[FeFe] Group C	9.20672	0.0651267
SRR5947856	[FeFe] Group C2	[FeFe] Group C	5.26476	0.037242
SRR5947856	[FeFe] Group C3	[FeFe] Group C	3.28831	0.0232609
SRR5947856	[NiFe] Group 1a	[NiFe] Group 1	1.53622	0.0108669
SRR5947856	[NiFe] Group 1b	[NiFe] Group 1	0.31881	0.00225521
SRR5947856	[NiFe] Group 1c	[NiFe] Group 1	0.964836	0.00682508
SRR5947856	[NiFe] Group 1d	[NiFe] Group 1	7.74988	0.0548213
SRR5947856	[NiFe] Group 4a	[NiFe] Group 4	1.26327	0.00893618
SRR5947856	[NiFe] Group 4b	[NiFe] Group 4	3.04995	0.0215748
SRR5947856	[NiFe] Group 4c	[NiFe] Group 4	0.505517	0.00357594
SRR5947856	[NiFe] Group 4e	[NiFe] Group 4	15.747	0.111392
SRR5947856	[NiFe] Group 4h	[NiFe] Group 4	0.486695	0.00344279
SRR5947856	[NiFe] Group 4i	[NiFe] Group 4	0.485404	0.00343366
SRR5947857	Fe [Fe]	Fe [Fe]	0.912917	0.00577857
SRR5947857	[FeFe] Group A1	[FeFe] Group A	14.8802	0.0941888
SRR5947857	[FeFe] Group A2	[FeFe] Group A	14.192	0.0898321
SRR5947857	[FeFe] Group A3	[FeFe] Group A	54.0438	0.342086
SRR5947857	[FeFe] Group B	[FeFe] Group B	103.43	0.654689
SRR5947857	[FeFe] Group C1	[FeFe] Group C	12.6957	0.0803611
SRR5947857	[FeFe] Group C2	[FeFe] Group C	0.207434	0.00131301
SRR5947857	[FeFe] Group C3	[FeFe] Group C	8.78038	0.0555779
SRR5947857	[NiFe] Group 1a	[NiFe] Group 1	2.80867	0.0177783
SRR5947857	[NiFe] Group 1b	[NiFe] Group 1	0.971151	0.00614718
SRR5947857	[NiFe] Group 1c	[NiFe] Group 1	1.18124	0.00747697
SRR5947857	[NiFe] Group 1d	[NiFe] Group 1	4.83159	0.0305829
SRR5947857	[NiFe] Group 1f	[NiFe] Group 1	1.3921	0.00881167
SRR5947857	[NiFe] Group 1i	[NiFe] Group 1	0.0326665	0.000206772
SRR5947857	[NiFe] Group 2c	[NiFe] Group 2	0.0355545	0.000225053
SRR5947857	[NiFe] Group 3a	[NiFe] Group 3	0.312792	0.00197991
SRR5947857	[NiFe] Group 3b	[NiFe] Group 3	0.037391	0.000236677
SRR5947857	[NiFe] Group 3c	[NiFe] Group 3	0.534843	0.00338544
SRR5947857	[NiFe] Group 3d	[NiFe] Group 3	0.110125	0.000697069
SRR5947857	[NiFe] Group 4a	[NiFe] Group 4	1.80939	0.0114531
SRR5947857	[NiFe] Group 4b	[NiFe] Group 4	2.51908	0.0159453
SRR5947857	[NiFe] Group 4c	[NiFe] Group 4	2.00053	0.0126629
SRR5947857	[NiFe] Group 4d	[NiFe] Group 4	0.0439254	0.000278038
SRR5947857	[NiFe] Group 4e	[NiFe] Group 4	7.16237	0.0453363
SRR5947857	[NiFe] Group 4f	[NiFe] Group 4	3.24973	0.0205701
SRR5947857	[NiFe] Group 4g	[NiFe] Group 4	3.67203	0.0232432
SRR5947857	[NiFe] Group 4h	[NiFe] Group 4	0.817994	0.00517773
SRR5947857	[NiFe] Group 4i	[NiFe] Group 4	1.63292	0.010336
SRR5947858	[FeFe] Group A1	[FeFe] Group A	6.61689	0.0459239
SRR5947858	[FeFe] Group A2	[FeFe] Group A	5.15578	0.0357832
SRR5947858	[FeFe] Group A3	[FeFe] Group A	43.3344	0.300758
SRR5947858	[FeFe] Group B	[FeFe] Group B	80.1908	0.556556
SRR5947858	[FeFe] Group C1	[FeFe] Group C	13.084	0.0908079
SRR5947858	[FeFe] Group C2	[FeFe] Group C	0.358131	0.00248557
SRR5947858	[FeFe] Group C3	[FeFe] Group C	4.60524	0.0319622
SRR5947858	[NiFe] Group 1a	[NiFe] Group 1	0.345832	0.00240021
SRR5947858	[NiFe] Group 1b	[NiFe] Group 1	0.368941	0.0025606
SRR5947858	[NiFe] Group 1c	[NiFe] Group 1	0.29139	0.00202236
SRR5947858	[NiFe] Group 1d	[NiFe] Group 1	12.3277	0.0855594
SRR5947858	[NiFe] Group 1e	[NiFe] Group 1	0.0715234	0.000496401
SRR5947858	[NiFe] Group 4a	[NiFe] Group 4	0.336444	0.00233506
SRR5947858	[NiFe] Group 4b	[NiFe] Group 4	1.69487	0.0117631
SRR5947858	[NiFe] Group 4c	[NiFe] Group 4	0.171151	0.00118786
SRR5947858	[NiFe] Group 4d	[NiFe] Group 4	0.0501268	0.0003479
SRR5947858	[NiFe] Group 4e	[NiFe] Group 4	7.1307	0.0494899
SRR5947858	[NiFe] Group 4f	[NiFe] Group 4	0.117492	0.000815441
SRR5947858	[NiFe] Group 4g	[NiFe] Group 4	0.154121	0.00106966
SRR5947858	[NiFe] Group 4h	[NiFe] Group 4	2.40571	0.0166966
SRR5947858	[NiFe] Group 4i	[NiFe] Group 4	3.48871	0.0242131
SRR5947859	[FeFe] Group A1	[FeFe] Group A	28.2496	0.200582
SRR5947859	[FeFe] Group A2	[FeFe] Group A	8.21504	0.0583297
SRR5947859	[FeFe] Group A3	[FeFe] Group A	32.5413	0.231055
SRR5947859	[FeFe] Group B	[FeFe] Group B	104.636	0.742951
SRR5947859	[FeFe] Group C1	[FeFe] Group C	7.01199	0.0497876
SRR5947859	[FeFe] Group C3	[FeFe] Group C	5.34582	0.0379572
SRR5947859	[NiFe] Group 1a	[NiFe] Group 1	1.31465	0.00933452
SRR5947859	[NiFe] Group 1b	[NiFe] Group 1	1.1917	0.0084615
SRR5947859	[NiFe] Group 1c	[NiFe] Group 1	1.91951	0.0136292
SRR5947859	[NiFe] Group 1d	[NiFe] Group 1	6.12563	0.0434941
SRR5947859	[NiFe] Group 4a	[NiFe] Group 4	8.66237	0.0615059
SRR5947859	[NiFe] Group 4b	[NiFe] Group 4	1.74191	0.0123681
SRR5947859	[NiFe] Group 4c	[NiFe] Group 4	0.446487	0.00317022
SRR5947859	[NiFe] Group 4d	[NiFe] Group 4	0.392302	0.00278548
SRR5947859	[NiFe] Group 4e	[NiFe] Group 4	8.20768	0.0582774
SRR5947859	[NiFe] Group 4f	[NiFe] Group 4	0.232283	0.00164929
SRR5947859	[NiFe] Group 4g	[NiFe] Group 4	1.01713	0.00722198
SRR5947859	[NiFe] Group 4h	[NiFe] Group 4	1.76551	0.0125357
SRR5947859	[NiFe] Group 4i	[NiFe] Group 4	1.28336	0.00911233
SRR5947860	[FeFe] Group A1	[FeFe] Group A	10.7192	0.0750904
SRR5947860	[FeFe] Group A2	[FeFe] Group A	3.18964	0.0223441
SRR5947860	[FeFe] Group A3	[FeFe] Group A	22.3813	0.156787
SRR5947860	[FeFe] Group B	[FeFe] Group B	152.495	1.06826
SRR5947860	[FeFe] Group C1	[FeFe] Group C	14.721	0.103124
SRR5947860	[FeFe] Group C2	[FeFe] Group C	10.536	0.0738074
SRR5947860	[FeFe] Group C3	[FeFe] Group C	0.41622	0.00291572
SRR5947860	[NiFe] Group 1b	[NiFe] Group 1	0.21304	0.0014924
SRR5947860	[NiFe] Group 1c	[NiFe] Group 1	0.257148	0.00180138
SRR5947860	[NiFe] Group 1d	[NiFe] Group 1	14.7883	0.103595
SRR5947860	[NiFe] Group 1e	[NiFe] Group 1	0.169249	0.00118563
SRR5947860	[NiFe] Group 4a	[NiFe] Group 4	0.124928	0.000875153
SRR5947860	[NiFe] Group 4b	[NiFe] Group 4	2.00725	0.0140613
SRR5947860	[NiFe] Group 4d	[NiFe] Group 4	0.0572108	0.000400775
SRR5947860	[NiFe] Group 4e	[NiFe] Group 4	10.156	0.0711451
SRR5947860	[NiFe] Group 4g	[NiFe] Group 4	1.1519	0.00806934
SRR5947860	[NiFe] Group 4h	[NiFe] Group 4	1.03333	0.00723869
SRR5947860	[NiFe] Group 4i	[NiFe] Group 4	0.968354	0.00678355
SRR5947861	[FeFe] Group A1	[FeFe] Group A	3.82832	0.0862137
SRR5947861	[FeFe] Group A2	[FeFe] Group A	3.28662	0.0740145
SRR5947861	[FeFe] Group A3	[FeFe] Group A	3.57086	0.0804157
SRR5947861	[FeFe] Group B	[FeFe] Group B	35.2004	0.792712
SRR5947861	[FeFe] Group C1	[FeFe] Group C	0.81055	0.0182536
SRR5947861	[FeFe] Group C2	[FeFe] Group C	0.824606	0.0185701
SRR5947861	[NiFe] Group 1c	[NiFe] Group 1	0.62723	0.0141252
SRR5947861	[NiFe] Group 1d	[NiFe] Group 1	0.450732	0.0101505
SRR5947861	[NiFe] Group 4a	[NiFe] Group 4	0.617887	0.0139148
SRR5947861	[NiFe] Group 4b	[NiFe] Group 4	1.45299	0.0327212
SRR5947861	[NiFe] Group 4e	[NiFe] Group 4	3.76846	0.0848657
SRR5947861	[NiFe] Group 4f	[NiFe] Group 4	0.142943	0.00321907
SRR5947861	[NiFe] Group 4g	[NiFe] Group 4	0.594403	0.013386
SRR5947861	[NiFe] Group 4h	[NiFe] Group 4	0.947512	0.021338
SRR5947861	[NiFe] Group 4i	[NiFe] Group 4	0.190209	0.0042835
SRR5947862	[FeFe] Group A1	[FeFe] Group A	20.8528	0.0860016
SRR5947862	[FeFe] Group A2	[FeFe] Group A	13.1173	0.0540989
SRR5947862	[FeFe] Group A3	[FeFe] Group A	10.9718	0.0452501
SRR5947862	[FeFe] Group B	[FeFe] Group B	51.7538	0.213445
SRR5947862	[FeFe] Group C1	[FeFe] Group C	6.81168	0.0280929
SRR5947862	[FeFe] Group C2	[FeFe] Group C	1.22492	0.00505183
SRR5947862	[FeFe] Group C3	[FeFe] Group C	1.06189	0.00437949
SRR5947862	[NiFe] Group 1a	[NiFe] Group 1	0.0506478	0.000208883
SRR5947862	[NiFe] Group 1b	[NiFe] Group 1	0.0899461	0.000370958
SRR5947862	[NiFe] Group 1c	[NiFe] Group 1	3.17065	0.0130765
SRR5947862	[NiFe] Group 1d	[NiFe] Group 1	11.3068	0.046632
SRR5947862	[NiFe] Group 1e	[NiFe] Group 1	0.137248	0.000566041
SRR5947862	[NiFe] Group 1f	[NiFe] Group 1	0.0916702	0.000378069
SRR5947862	[NiFe] Group 4a	[NiFe] Group 4	2.13215	0.00879348
SRR5947862	[NiFe] Group 4b	[NiFe] Group 4	0.582711	0.00240323
SRR5947862	[NiFe] Group 4c	[NiFe] Group 4	0.07358	0.000303461
SRR5947862	[NiFe] Group 4d	[NiFe] Group 4	2.8932	0.0119322
SRR5947862	[NiFe] Group 4e	[NiFe] Group 4	2.94423	0.0121427
SRR5947862	[NiFe] Group 4f	[NiFe] Group 4	0.212335	0.000875719
SRR5947862	[NiFe] Group 4g	[NiFe] Group 4	1.48408	0.00612069
SRR5947862	[NiFe] Group 4h	[NiFe] Group 4	0.0700762	0.00028901
SRR5947862	[NiFe] Group 4i	[NiFe] Group 4	0.341622	0.00140893
SRR5947863	[FeFe] Group A1	[FeFe] Group A	2.69745	0.0170688
SRR5947863	[FeFe] Group A2	[FeFe] Group A	3.06361	0.0193857
SRR5947863	[FeFe] Group A3	[FeFe] Group A	21.0116	0.132956
SRR5947863	[FeFe] Group B	[FeFe] Group B	48.7618	0.308552
SRR5947863	[FeFe] Group C1	[FeFe] Group C	13.9518	0.0882833
SRR5947863	[FeFe] Group C3	[FeFe] Group C	1.20823	0.00764536
SRR5947863	[NiFe] Group 1a	[NiFe] Group 1	0.77273	0.00488963
SRR5947863	[NiFe] Group 1b	[NiFe] Group 1	0.607316	0.00384294
SRR5947863	[NiFe] Group 1c	[NiFe] Group 1	2.96552	0.018765
SRR5947863	[NiFe] Group 1d	[NiFe] Group 1	18.5013	0.117072
SRR5947863	[NiFe] Group 4a	[NiFe] Group 4	1.98231	0.0125435
SRR5947863	[NiFe] Group 4b	[NiFe] Group 4	1.59518	0.0100939
SRR5947863	[NiFe] Group 4c	[NiFe] Group 4	0.0725843	0.000459294
SRR5947863	[NiFe] Group 4d	[NiFe] Group 4	2.61479	0.0165457
SRR5947863	[NiFe] Group 4e	[NiFe] Group 4	6.13081	0.0387941
SRR5947863	[NiFe] Group 4f	[NiFe] Group 4	0.0526563	0.000333195
SRR5947863	[NiFe] Group 4g	[NiFe] Group 4	1.86927	0.0118283
SRR5947863	[NiFe] Group 4h	[NiFe] Group 4	0.835622	0.0052876
SRR5947863	[NiFe] Group 4i	[NiFe] Group 4	1.0426	0.00659731
SRR5947864	[FeFe] Group A1	[FeFe] Group A	8.16484	0.0552809
SRR5947864	[FeFe] Group A2	[FeFe] Group A	3.76198	0.0254709
SRR5947864	[FeFe] Group A3	[FeFe] Group A	14.8023	0.100221
SRR5947864	[FeFe] Group A4	[FeFe] Group A	0.164361	0.00111282
SRR5947864	[FeFe] Group B	[FeFe] Group B	160.136	1.08421
SRR5947864	[FeFe] Group C1	[FeFe] Group C	6.12629	0.0414787
SRR5947864	[FeFe] Group C2	[FeFe] Group C	23.2485	0.157406
SRR5947864	[FeFe] Group C3	[FeFe] Group C	2.264	0.0153286
SRR5947864	[NiFe] Group 1b	[NiFe] Group 1	0.249886	0.00169188
SRR5947864	[NiFe] Group 1c	[NiFe] Group 1	1.26755	0.00858204
SRR5947864	[NiFe] Group 1d	[NiFe] Group 1	3.60871	0.0244331
SRR5947864	[NiFe] Group 1e	[NiFe] Group 1	0.0621675	0.000420911
SRR5947864	[NiFe] Group 1f	[NiFe] Group 1	0.0631491	0.000427557
SRR5947864	[NiFe] Group 1i	[NiFe] Group 1	0.0649729	0.000439906
SRR5947864	[NiFe] Group 4a	[NiFe] Group 4	0.938151	0.00635185
SRR5947864	[NiFe] Group 4b	[NiFe] Group 4	1.86149	0.0126034
SRR5947864	[NiFe] Group 4c	[NiFe] Group 4	0.298301	0.00201968
SRR5947864	[NiFe] Group 4e	[NiFe] Group 4	8.00651	0.0542089
SRR5947864	[NiFe] Group 4g	[NiFe] Group 4	1.00583	0.00681007
SRR5947864	[NiFe] Group 4h	[NiFe] Group 4	1.71911	0.0116394
SRR5947864	[NiFe] Group 4i	[NiFe] Group 4	1.05127	0.00711773
SRR5947865	[FeFe] Group A1	[FeFe] Group A	17.0203	0.0896453
SRR5947865	[FeFe] Group A2	[FeFe] Group A	26.2184	0.138091
SRR5947865	[FeFe] Group A3	[FeFe] Group A	26.0724	0.137322
SRR5947865	[FeFe] Group B	[FeFe] Group B	195.901	1.0318
SRR5947865	[FeFe] Group C1	[FeFe] Group C	8.90795	0.0469177
SRR5947865	[FeFe] Group C2	[FeFe] Group C	12.9257	0.0680793
SRR5947865	[FeFe] Group C3	[FeFe] Group C	5.60513	0.0295219
SRR5947865	[NiFe] Group 1b	[NiFe] Group 1	0.0331377	0.000174535
SRR5947865	[NiFe] Group 1c	[NiFe] Group 1	0.606863	0.00319632
SRR5947865	[NiFe] Group 1d	[NiFe] Group 1	0.813572	0.00428504
SRR5947865	[NiFe] Group 1f	[NiFe] Group 1	0.0657078	0.00034608
SRR5947865	[NiFe] Group 1i	[NiFe] Group 1	0.10372	0.000546287
SRR5947865	[NiFe] Group 3b	[NiFe] Group 3	0.0445432	0.000234607
SRR5947865	[NiFe] Group 4a	[NiFe] Group 4	1.572	0.00827966
SRR5947865	[NiFe] Group 4b	[NiFe] Group 4	3.15679	0.0166267
SRR5947865	[NiFe] Group 4e	[NiFe] Group 4	18.093	0.095295
SRR5947865	[NiFe] Group 4f	[NiFe] Group 4	0.0363446	0.000191425
SRR5947865	[NiFe] Group 4g	[NiFe] Group 4	0.952915	0.00501896
SRR5947865	[NiFe] Group 4h	[NiFe] Group 4	1.01881	0.00536601
SRR5947865	[NiFe] Group 4i	[NiFe] Group 4	0.558858	0.00294348
SRR5947866	[FeFe] Group A1	[FeFe] Group A	12.8637	0.0871293
SRR5947866	[FeFe] Group A2	[FeFe] Group A	5.82087	0.0394263
SRR5947866	[FeFe] Group A3	[FeFe] Group A	31.4634	0.213111
SRR5947866	[FeFe] Group A4	[FeFe] Group A	0.065613	0.000444415
SRR5947866	[FeFe] Group B	[FeFe] Group B	108.192	0.732815
SRR5947866	[FeFe] Group C1	[FeFe] Group C	10.5906	0.071733
SRR5947866	[FeFe] Group C2	[FeFe] Group C	1.82993	0.0123946
SRR5947866	[FeFe] Group C3	[FeFe] Group C	2.24474	0.0152043
SRR5947866	[NiFe] Group 1a	[NiFe] Group 1	1.51313	0.0102488
SRR5947866	[NiFe] Group 1b	[NiFe] Group 1	0.489325	0.00331433
SRR5947866	[NiFe] Group 1c	[NiFe] Group 1	17.0057	0.115184
SRR5947866	[NiFe] Group 1d	[NiFe] Group 1	17.2212	0.116644
SRR5947866	[NiFe] Group 1f	[NiFe] Group 1	0.024675	0.00016713
SRR5947866	[NiFe] Group 2c	[NiFe] Group 2	0.0283592	0.000192085
SRR5947866	[NiFe] Group 3d	[NiFe] Group 3	0.146398	0.000991595
SRR5947866	[NiFe] Group 4a	[NiFe] Group 4	14.9078	0.100975
SRR5947866	[NiFe] Group 4b	[NiFe] Group 4	2.89403	0.0196021
SRR5947866	[NiFe] Group 4c	[NiFe] Group 4	0.877256	0.0059419
SRR5947866	[NiFe] Group 4d	[NiFe] Group 4	0.0700721	0.000474618
SRR5947866	[NiFe] Group 4e	[NiFe] Group 4	8.11964	0.0549966
SRR5947866	[NiFe] Group 4f	[NiFe] Group 4	2.02529	0.0137178
SRR5947866	[NiFe] Group 4g	[NiFe] Group 4	0.799075	0.00541236
SRR5947866	[NiFe] Group 4h	[NiFe] Group 4	1.07125	0.00725587
SRR5947866	[NiFe] Group 4i	[NiFe] Group 4	1.41307	0.00957109
SRR5947867	[FeFe] Group A1	[FeFe] Group A	26.5634	0.181122
SRR5947867	[FeFe] Group A2	[FeFe] Group A	5.86557	0.0399941
SRR5947867	[FeFe] Group A3	[FeFe] Group A	37.9644	0.258859
SRR5947867	[FeFe] Group A4	[FeFe] Group A	0.19362	0.00132019
SRR5947867	[FeFe] Group B	[FeFe] Group B	106.145	0.723743
SRR5947867	[FeFe] Group C1	[FeFe] Group C	14.3672	0.0979624
SRR5947867	[FeFe] Group C2	[FeFe] Group C	2.57829	0.01758
SRR5947867	[FeFe] Group C3	[FeFe] Group C	2.31065	0.015755
SRR5947867	[NiFe] Group 1a	[NiFe] Group 1	1.29414	0.00882406
SRR5947867	[NiFe] Group 1b	[NiFe] Group 1	1.31268	0.00895047
SRR5947867	[NiFe] Group 1d	[NiFe] Group 1	3.90191	0.026605
SRR5947867	[NiFe] Group 1f	[NiFe] Group 1	22.7557	0.155159
SRR5947867	[NiFe] Group 1i	[NiFe] Group 1	0.153991	0.00104998
SRR5947867	[NiFe] Group 4a	[NiFe] Group 4	0.434874	0.00296517
SRR5947867	[NiFe] Group 4b	[NiFe] Group 4	2.10283	0.014338
SRR5947867	[NiFe] Group 4c	[NiFe] Group 4	1.3532	0.00922674
SRR5947867	[NiFe] Group 4d	[NiFe] Group 4	0.0501134	0.000341696
SRR5947867	[NiFe] Group 4e	[NiFe] Group 4	8.64827	0.0589678
SRR5947867	[NiFe] Group 4f	[NiFe] Group 4	14.2494	0.0971587
SRR5947867	[NiFe] Group 4g	[NiFe] Group 4	0.648129	0.00441924
SRR5947867	[NiFe] Group 4h	[NiFe] Group 4	2.0311	0.0138489
SRR5947867	[NiFe] Group 4i	[NiFe] Group 4	2.36622	0.016134
SRR5947868	[FeFe] Group A1	[FeFe] Group A	11.9543	0.0797313
SRR5947868	[FeFe] Group A2	[FeFe] Group A	7.88407	0.0525843
SRR5947868	[FeFe] Group A3	[FeFe] Group A	40.0952	0.267422
SRR5947868	[FeFe] Group B	[FeFe] Group B	155.469	1.03693
SRR5947868	[FeFe] Group C1	[FeFe] Group C	8.76815	0.0584809
SRR5947868	[FeFe] Group C3	[FeFe] Group C	6.5142	0.0434477
SRR5947868	[NiFe] Group 1a	[NiFe] Group 1	0.0370245	0.000246942
SRR5947868	[NiFe] Group 1b	[NiFe] Group 1	0.0321678	0.000214549
SRR5947868	[NiFe] Group 1d	[NiFe] Group 1	10.0197	0.0668282
SRR5947868	[NiFe] Group 1i	[NiFe] Group 1	0.0335987	0.000224093
SRR5947868	[NiFe] Group 4b	[NiFe] Group 4	4.59213	0.0306281
SRR5947868	[NiFe] Group 4c	[NiFe] Group 4	0.0521616	0.000347902
SRR5947868	[NiFe] Group 4d	[NiFe] Group 4	0.0458313	0.000305681
SRR5947868	[NiFe] Group 4e	[NiFe] Group 4	12.393	0.0826575
SRR5947868	[NiFe] Group 4g	[NiFe] Group 4	1.70121	0.0113466
SRR5947868	[NiFe] Group 4h	[NiFe] Group 4	1.90196	0.0126855
SRR5947868	[NiFe] Group 4i	[NiFe] Group 4	2.04617	0.0136473
SRR5947869	[FeFe] Group A1	[FeFe] Group A	9.81789	0.0573233
SRR5947869	[FeFe] Group A2	[FeFe] Group A	17.7015	0.103353
SRR5947869	[FeFe] Group A3	[FeFe] Group A	25.3268	0.147874
SRR5947869	[FeFe] Group A4	[FeFe] Group A	0.0900708	0.000525892
SRR5947869	[FeFe] Group B	[FeFe] Group B	149.974	0.875648
SRR5947869	[FeFe] Group C1	[FeFe] Group C	3.45125	0.0201507
SRR5947869	[FeFe] Group C3	[FeFe] Group C	2.85023	0.0166415
SRR5947869	[NiFe] Group 1a	[NiFe] Group 1	0.290436	0.00169576
SRR5947869	[NiFe] Group 1b	[NiFe] Group 1	0.175552	0.00102499
SRR5947869	[NiFe] Group 1c	[NiFe] Group 1	0.450671	0.00263131
SRR5947869	[NiFe] Group 1d	[NiFe] Group 1	5.91238	0.0345204
SRR5947869	[NiFe] Group 1e	[NiFe] Group 1	0.0681365	0.000397825
SRR5947869	[NiFe] Group 1i	[NiFe] Group 1	0.107021	0.00062486
SRR5947869	[NiFe] Group 2a	[NiFe] Group 2	0.0371478	0.000216893
SRR5947869	[NiFe] Group 4a	[NiFe] Group 4	0.441765	0.00257932
SRR5947869	[NiFe] Group 4b	[NiFe] Group 4	3.75735	0.0219379
SRR5947869	[NiFe] Group 4c	[NiFe] Group 4	2.13269	0.0124521
SRR5947869	[NiFe] Group 4d	[NiFe] Group 4	0.190045	0.00110961
SRR5947869	[NiFe] Group 4e	[NiFe] Group 4	10.8652	0.0634381
SRR5947869	[NiFe] Group 4f	[NiFe] Group 4	0.990657	0.00578411
SRR5947869	[NiFe] Group 4g	[NiFe] Group 4	1.39403	0.00813929
SRR5947869	[NiFe] Group 4h	[NiFe] Group 4	1.83143	0.0106931
SRR5947869	[NiFe] Group 4i	[NiFe] Group 4	2.50438	0.0146222
SRR5947870	[FeFe] Group A1	[FeFe] Group A	15.4753	0.113441
SRR5947870	[FeFe] Group A2	[FeFe] Group A	4.42095	0.0324074
SRR5947870	[FeFe] Group A3	[FeFe] Group A	20.3814	0.149404
SRR5947870	[FeFe] Group B	[FeFe] Group B	155.845	1.14241
SRR5947870	[FeFe] Group C1	[FeFe] Group C	5.65134	0.0414267
SRR5947870	[FeFe] Group C2	[FeFe] Group C	0.809829	0.00593639
SRR5947870	[FeFe] Group C3	[FeFe] Group C	1.31105	0.00961052
SRR5947870	[NiFe] Group 1a	[NiFe] Group 1	1.17549	0.00861687
SRR5947870	[NiFe] Group 1b	[NiFe] Group 1	0.395506	0.00289922
SRR5947870	[NiFe] Group 1c	[NiFe] Group 1	0.740848	0.00543073
SRR5947870	[NiFe] Group 1d	[NiFe] Group 1	8.09113	0.0593114
SRR5947870	[NiFe] Group 1e	[NiFe] Group 1	0.048646	0.000356596
SRR5947870	[NiFe] Group 4a	[NiFe] Group 4	1.22568	0.00898475
SRR5947870	[NiFe] Group 4b	[NiFe] Group 4	5.49708	0.0402959
SRR5947870	[NiFe] Group 4c	[NiFe] Group 4	0.774036	0.00567401
SRR5947870	[NiFe] Group 4e	[NiFe] Group 4	10.588	0.0776142
SRR5947870	[NiFe] Group 4g	[NiFe] Group 4	1.04553	0.00766414
SRR5947870	[NiFe] Group 4h	[NiFe] Group 4	1.26529	0.0092751
SRR5947870	[NiFe] Group 4i	[NiFe] Group 4	2.22699	0.0163248
SRR5947871	[FeFe] Group A1	[FeFe] Group A	9.0822	0.0545871
SRR5947871	[FeFe] Group A2	[FeFe] Group A	9.81897	0.0590152
SRR5947871	[FeFe] Group A3	[FeFe] Group A	14.4301	0.0867299
SRR5947871	[FeFe] Group B	[FeFe] Group B	160.93	0.967243
SRR5947871	[FeFe] Group C1	[FeFe] Group C	2.52758	0.0151916
SRR5947871	[FeFe] Group C2	[FeFe] Group C	4.81021	0.028911
SRR5947871	[FeFe] Group C3	[FeFe] Group C	1.57873	0.00948867
SRR5947871	[NiFe] Group 1b	[NiFe] Group 1	0.0666319	0.000400479
SRR5947871	[NiFe] Group 1c	[NiFe] Group 1	0.273735	0.00164524
SRR5947871	[NiFe] Group 1d	[NiFe] Group 1	3.45857	0.0207871
SRR5947871	[NiFe] Group 1e	[NiFe] Group 1	0.0335445	0.000201614
SRR5947871	[NiFe] Group 1f	[NiFe] Group 1	0.168626	0.0010135
SRR5947871	[NiFe] Group 4a	[NiFe] Group 4	0.202613	0.00121777
SRR5947871	[NiFe] Group 4b	[NiFe] Group 4	4.52086	0.0271718
SRR5947871	[NiFe] Group 4c	[NiFe] Group 4	0.0536527	0.00032247
SRR5947871	[NiFe] Group 4e	[NiFe] Group 4	11.2762	0.0677737
SRR5947871	[NiFe] Group 4g	[NiFe] Group 4	2.37364	0.0142663
SRR5947871	[NiFe] Group 4h	[NiFe] Group 4	1.70024	0.010219
SRR5947871	[NiFe] Group 4i	[NiFe] Group 4	0.773319	0.0046479
SRR5947872	[FeFe] Group A1	[FeFe] Group A	13.0567	0.0894162
SRR5947872	[FeFe] Group A2	[FeFe] Group A	6.48291	0.0443968
SRR5947872	[FeFe] Group A3	[FeFe] Group A	48.3159	0.330881
SRR5947872	[FeFe] Group A4	[FeFe] Group A	0.115782	0.000792908
SRR5947872	[FeFe] Group B	[FeFe] Group B	125.726	0.861007
SRR5947872	[FeFe] Group C1	[FeFe] Group C	10.6708	0.0730768
SRR5947872	[FeFe] Group C2	[FeFe] Group C	14.5538	0.0996686
SRR5947872	[FeFe] Group C3	[FeFe] Group C	15.1348	0.103647
SRR5947872	[NiFe] Group 1a	[NiFe] Group 1	1.37801	0.00943699
SRR5947872	[NiFe] Group 1b	[NiFe] Group 1	0.589179	0.00403486
SRR5947872	[NiFe] Group 1c	[NiFe] Group 1	2.99279	0.0204954
SRR5947872	[NiFe] Group 1d	[NiFe] Group 1	5.20755	0.0356627
SRR5947872	[NiFe] Group 1f	[NiFe] Group 1	0.346753	0.00237466
SRR5947872	[NiFe] Group 1i	[NiFe] Group 1	0.136815	0.00093695
SRR5947872	[NiFe] Group 3b	[NiFe] Group 3	0.0591056	0.000404771
SRR5947872	[NiFe] Group 4a	[NiFe] Group 4	5.06718	0.0347015
SRR5947872	[NiFe] Group 4b	[NiFe] Group 4	1.28394	0.0087928
SRR5947872	[NiFe] Group 4c	[NiFe] Group 4	1.26081	0.00863438
SRR5947872	[NiFe] Group 4e	[NiFe] Group 4	12.3918	0.0848623
SRR5947872	[NiFe] Group 4f	[NiFe] Group 4	0.0512248	0.000350802
SRR5947872	[NiFe] Group 4g	[NiFe] Group 4	0.330094	0.00226058
SRR5947872	[NiFe] Group 4h	[NiFe] Group 4	0.873112	0.00597931
SRR5947872	[NiFe] Group 4i	[NiFe] Group 4	0.604616	0.00414058
SRR5947873	[FeFe] Group A1	[FeFe] Group A	11.5633	0.0697527
SRR5947873	[FeFe] Group A2	[FeFe] Group A	4.44213	0.0267961
SRR5947873	[FeFe] Group A3	[FeFe] Group A	59.4214	0.358446
SRR5947873	[FeFe] Group B	[FeFe] Group B	113.996	0.687654
SRR5947873	[FeFe] Group C1	[FeFe] Group C	11.1038	0.0669811
SRR5947873	[FeFe] Group C2	[FeFe] Group C	2.46632	0.0148775
SRR5947873	[FeFe] Group C3	[FeFe] Group C	4.3904	0.026484
SRR5947873	[NiFe] Group 1a	[NiFe] Group 1	0.557739	0.00336443
SRR5947873	[NiFe] Group 1b	[NiFe] Group 1	0.0734919	0.000443323
SRR5947873	[NiFe] Group 1d	[NiFe] Group 1	15.9897	0.096454
SRR5947873	[NiFe] Group 1f	[NiFe] Group 1	3.39376	0.020472
SRR5947873	[NiFe] Group 4b	[NiFe] Group 4	3.08384	0.0186025
SRR5947873	[NiFe] Group 4c	[NiFe] Group 4	1.53067	0.00923338
SRR5947873	[NiFe] Group 4d	[NiFe] Group 4	0.645819	0.00389575
SRR5947873	[NiFe] Group 4e	[NiFe] Group 4	7.86213	0.0474264
SRR5947873	[NiFe] Group 4f	[NiFe] Group 4	2.01074	0.0121293
SRR5947873	[NiFe] Group 4g	[NiFe] Group 4	1.17903	0.00711225
SRR5947873	[NiFe] Group 4h	[NiFe] Group 4	1.24682	0.00752113
SRR5947873	[NiFe] Group 4i	[NiFe] Group 4	3.03034	0.0182798
SRR5947874	Fe [Fe]	Fe [Fe]	0.390431	0.0020057
SRR5947874	[FeFe] Group A1	[FeFe] Group A	6.10302	0.0313521
SRR5947874	[FeFe] Group A2	[FeFe] Group A	20.2455	0.104004
SRR5947874	[FeFe] Group A3	[FeFe] Group A	41.6174	0.213795
SRR5947874	[FeFe] Group A4	[FeFe] Group A	0.1502	0.0007716
SRR5947874	[FeFe] Group B	[FeFe] Group B	149.198	0.76645
SRR5947874	[FeFe] Group C1	[FeFe] Group C	8.64236	0.044397
SRR5947874	[FeFe] Group C2	[FeFe] Group C	1.70038	0.00873507
SRR5947874	[FeFe] Group C3	[FeFe] Group C	15.0868	0.0775028
SRR5947874	[NiFe] Group 1a	[NiFe] Group 1	1.30911	0.0067251
SRR5947874	[NiFe] Group 1b	[NiFe] Group 1	2.17006	0.0111479
SRR5947874	[NiFe] Group 1c	[NiFe] Group 1	1.44787	0.00743792
SRR5947874	[NiFe] Group 1d	[NiFe] Group 1	1.99721	0.0102599
SRR5947874	[NiFe] Group 1i	[NiFe] Group 1	0.119081	0.000611734
SRR5947874	[NiFe] Group 3a	[NiFe] Group 3	0.324877	0.00166894
SRR5947874	[NiFe] Group 3b	[NiFe] Group 3	0.0766756	0.000393894
SRR5947874	[NiFe] Group 3c	[NiFe] Group 3	0.346981	0.00178249
SRR5947874	[NiFe] Group 4a	[NiFe] Group 4	1.71232	0.00879641
SRR5947874	[NiFe] Group 4b	[NiFe] Group 4	0.840438	0.00431745
SRR5947874	[NiFe] Group 4c	[NiFe] Group 4	1.3583	0.00697777
SRR5947874	[NiFe] Group 4e	[NiFe] Group 4	6.94639	0.0356846
SRR5947874	[NiFe] Group 4f	[NiFe] Group 4	0.37415	0.00192206
SRR5947874	[NiFe] Group 4g	[NiFe] Group 4	0.405807	0.00208469
SRR5947874	[NiFe] Group 4h	[NiFe] Group 4	0.614262	0.00315555
SRR5947874	[NiFe] Group 4i	[NiFe] Group 4	0.700805	0.00360013
SRR5947875	[FeFe] Group A1	[FeFe] Group A	17.6612	0.190756
SRR5947875	[FeFe] Group A2	[FeFe] Group A	2.16804	0.0234168
SRR5947875	[FeFe] Group A3	[FeFe] Group A	21.5824	0.233108
SRR5947875	[FeFe] Group A4	[FeFe] Group A	0.1303	0.00140736
SRR5947875	[FeFe] Group B	[FeFe] Group B	102.633	1.10852
SRR5947875	[FeFe] Group C1	[FeFe] Group C	0.962784	0.0103989
SRR5947875	[FeFe] Group C3	[FeFe] Group C	2.91852	0.0315226
SRR5947875	[NiFe] Group 1a	[NiFe] Group 1	0.0595735	0.000643446
SRR5947875	[NiFe] Group 1b	[NiFe] Group 1	0.148457	0.00160346
SRR5947875	[NiFe] Group 1c	[NiFe] Group 1	21.4884	0.232094
SRR5947875	[NiFe] Group 1d	[NiFe] Group 1	14.6839	0.1586
SRR5947875	[NiFe] Group 4a	[NiFe] Group 4	19.3876	0.209403
SRR5947875	[NiFe] Group 4b	[NiFe] Group 4	2.99222	0.0323186
SRR5947875	[NiFe] Group 4e	[NiFe] Group 4	4.21106	0.0454832
SRR5947875	[NiFe] Group 4f	[NiFe] Group 4	0.0542504	0.000585952
SRR5947875	[NiFe] Group 4g	[NiFe] Group 4	1.62791	0.0175828
SRR5947875	[NiFe] Group 4h	[NiFe] Group 4	0.452948	0.00489224
SRR5947875	[NiFe] Group 4i	[NiFe] Group 4	0.529841	0.00572275
SRR5947876	[FeFe] Group A1	[FeFe] Group A	16.479	0.127722
SRR5947876	[FeFe] Group A2	[FeFe] Group A	6.0708	0.0470522
SRR5947876	[FeFe] Group A3	[FeFe] Group A	29.2858	0.226982
SRR5947876	[FeFe] Group A4	[FeFe] Group A	1.74969	0.0135611
SRR5947876	[FeFe] Group B	[FeFe] Group B	138.012	1.06967
SRR5947876	[FeFe] Group C1	[FeFe] Group C	10.275	0.0796372
SRR5947876	[FeFe] Group C2	[FeFe] Group C	0.689804	0.00534638
SRR5947876	[FeFe] Group C3	[FeFe] Group C	8.64141	0.0669759
SRR5947876	[NiFe] Group 1c	[NiFe] Group 1	7.814	0.060563
SRR5947876	[NiFe] Group 1d	[NiFe] Group 1	5.02786	0.0389688
SRR5947876	[NiFe] Group 1f	[NiFe] Group 1	1.06439	0.00824966
SRR5947876	[NiFe] Group 4a	[NiFe] Group 4	5.0618	0.0392319
SRR5947876	[NiFe] Group 4b	[NiFe] Group 4	3.32044	0.0257353
SRR5947876	[NiFe] Group 4c	[NiFe] Group 4	0.198471	0.00153827
SRR5947876	[NiFe] Group 4d	[NiFe] Group 4	0.056218	0.000435722
SRR5947876	[NiFe] Group 4e	[NiFe] Group 4	7.99749	0.0619851
SRR5947876	[NiFe] Group 4f	[NiFe] Group 4	0.0455301	0.000352885
SRR5947876	[NiFe] Group 4g	[NiFe] Group 4	1.30666	0.0101274
SRR5947876	[NiFe] Group 4h	[NiFe] Group 4	1.14374	0.00886466
SRR5947876	[NiFe] Group 4i	[NiFe] Group 4	1.14278	0.0088572
SRR5947877	[FeFe] Group A1	[FeFe] Group A	4.17049	0.0297729
SRR5947877	[FeFe] Group A2	[FeFe] Group A	4.84373	0.0345791
SRR5947877	[FeFe] Group A3	[FeFe] Group A	25.8206	0.184332
SRR5947877	[FeFe] Group B	[FeFe] Group B	59.3039	0.423367
SRR5947877	[FeFe] Group C1	[FeFe] Group C	7.71231	0.0550577
SRR5947877	[FeFe] Group C2	[FeFe] Group C	0.302944	0.0021627
SRR5947877	[FeFe] Group C3	[FeFe] Group C	4.3741	0.0312264
SRR5947877	[NiFe] Group 1a	[NiFe] Group 1	0.0559232	0.000399232
SRR5947877	[NiFe] Group 1c	[NiFe] Group 1	0.0929311	0.00066343
SRR5947877	[NiFe] Group 1d	[NiFe] Group 1	9.26251	0.0661245
SRR5947877	[NiFe] Group 1i	[NiFe] Group 1	0.0956953	0.000683163
SRR5947877	[NiFe] Group 2d	[NiFe] Group 2	0.0615025	0.000439063
SRR5947877	[NiFe] Group 3b	[NiFe] Group 3	0.0617893	0.00044111
SRR5947877	[NiFe] Group 4a	[NiFe] Group 4	0.269569	0.00192444
SRR5947877	[NiFe] Group 4b	[NiFe] Group 4	1.58164	0.0112912
SRR5947877	[NiFe] Group 4e	[NiFe] Group 4	7.4474	0.0531665
SRR5947877	[NiFe] Group 4h	[NiFe] Group 4	1.75315	0.0125156
SRR5947877	[NiFe] Group 4i	[NiFe] Group 4	3.91385	0.0279407
SRR5947878	[FeFe] Group A1	[FeFe] Group A	38.5631	0.265552
SRR5947878	[FeFe] Group A2	[FeFe] Group A	18.1123	0.124724
SRR5947878	[FeFe] Group A3	[FeFe] Group A	57.9445	0.399017
SRR5947878	[FeFe] Group A4	[FeFe] Group A	0.0930616	0.000640839
SRR5947878	[FeFe] Group B	[FeFe] Group B	110.833	0.763218
SRR5947878	[FeFe] Group C1	[FeFe] Group C	24.2228	0.166803
SRR5947878	[FeFe] Group C3	[FeFe] Group C	14.6566	0.100928
SRR5947878	[NiFe] Group 1a	[NiFe] Group 1	9.27914	0.0638978
SRR5947878	[NiFe] Group 1b	[NiFe] Group 1	3.9605	0.0272727
SRR5947878	[NiFe] Group 1d	[NiFe] Group 1	11.0498	0.0760906
SRR5947878	[NiFe] Group 1f	[NiFe] Group 1	11.7766	0.0810955
SRR5947878	[NiFe] Group 1i	[NiFe] Group 1	0.366645	0.00252479
SRR5947878	[NiFe] Group 2e	[NiFe] Group 2	0.0794561	0.000547149
SRR5947878	[NiFe] Group 4a	[NiFe] Group 4	0.967209	0.00666038
SRR5947878	[NiFe] Group 4b	[NiFe] Group 4	0.991877	0.00683025
SRR5947878	[NiFe] Group 4c	[NiFe] Group 4	5.40477	0.0372182
SRR5947878	[NiFe] Group 4e	[NiFe] Group 4	13.1144	0.0903081
SRR5947878	[NiFe] Group 4f	[NiFe] Group 4	14.7418	0.101515
SRR5947878	[NiFe] Group 4g	[NiFe] Group 4	0.429241	0.00295583
SRR5947878	[NiFe] Group 4h	[NiFe] Group 4	1.45776	0.0100384
SRR5947878	[NiFe] Group 4i	[NiFe] Group 4	0.863251	0.00594451
SRR5947879	[FeFe] Group A1	[FeFe] Group A	14.2471	0.0859904
SRR5947879	[FeFe] Group A2	[FeFe] Group A	6.46181	0.0390012
SRR5947879	[FeFe] Group A3	[FeFe] Group A	37.0677	0.223727
SRR5947879	[FeFe] Group B	[FeFe] Group B	97.9246	0.591038
SRR5947879	[FeFe] Group C1	[FeFe] Group C	11.5058	0.0694448
SRR5947879	[FeFe] Group C2	[FeFe] Group C	1.23813	0.00747289
SRR5947879	[FeFe] Group C3	[FeFe] Group C	4.35582	0.0262902
SRR5947879	[NiFe] Group 1a	[NiFe] Group 1	4.96612	0.0299738
SRR5947879	[NiFe] Group 1b	[NiFe] Group 1	1.66463	0.0100471
SRR5947879	[NiFe] Group 1c	[NiFe] Group 1	8.02649	0.0484451
SRR5947879	[NiFe] Group 1d	[NiFe] Group 1	12.846	0.077534
SRR5947879	[NiFe] Group 1f	[NiFe] Group 1	13.4767	0.0813407
SRR5947879	[NiFe] Group 1i	[NiFe] Group 1	0.0643372	0.000388317
SRR5947879	[NiFe] Group 3b	[NiFe] Group 3	0.167067	0.00100836
SRR5947879	[NiFe] Group 4a	[NiFe] Group 4	18.9131	0.114153
SRR5947879	[NiFe] Group 4b	[NiFe] Group 4	2.63492	0.0159035
SRR5947879	[NiFe] Group 4c	[NiFe] Group 4	3.16781	0.0191198
SRR5947879	[NiFe] Group 4e	[NiFe] Group 4	12.1537	0.0733555
SRR5947879	[NiFe] Group 4f	[NiFe] Group 4	0.0678708	0.000409645
SRR5947879	[NiFe] Group 4g	[NiFe] Group 4	0.990982	0.00598122
SRR5947879	[NiFe] Group 4h	[NiFe] Group 4	1.14067	0.00688468
SRR5947879	[NiFe] Group 4i	[NiFe] Group 4	0.475276	0.0028686
SRR5947880	[FeFe] Group A1	[FeFe] Group A	9.48911	0.0471709
SRR5947880	[FeFe] Group A2	[FeFe] Group A	23.9039	0.118828
SRR5947880	[FeFe] Group A3	[FeFe] Group A	36.065	0.179281
SRR5947880	[FeFe] Group B	[FeFe] Group B	173.115	0.860564
SRR5947880	[FeFe] Group C1	[FeFe] Group C	4.19465	0.0208519
SRR5947880	[FeFe] Group C2	[FeFe] Group C	0.594403	0.00295481
SRR5947880	[FeFe] Group C3	[FeFe] Group C	5.2955	0.0263242
SRR5947880	[NiFe] Group 1a	[NiFe] Group 1	0.405986	0.00201818
SRR5947880	[NiFe] Group 1b	[NiFe] Group 1	0.264628	0.00131548
SRR5947880	[NiFe] Group 1c	[NiFe] Group 1	0.156335	0.000777149
SRR5947880	[NiFe] Group 1d	[NiFe] Group 1	13.8726	0.0689613
SRR5947880	[NiFe] Group 1i	[NiFe] Group 1	0.0533131	0.000265023
SRR5947880	[NiFe] Group 3b	[NiFe] Group 3	0.0692777	0.000344384
SRR5947880	[NiFe] Group 4a	[NiFe] Group 4	1.01233	0.00503236
SRR5947880	[NiFe] Group 4b	[NiFe] Group 4	3.28794	0.0163445
SRR5947880	[NiFe] Group 4c	[NiFe] Group 4	2.17724	0.0108232
SRR5947880	[NiFe] Group 4d	[NiFe] Group 4	0.396749	0.00197226
SRR5947880	[NiFe] Group 4e	[NiFe] Group 4	7.7698	0.0386241
SRR5947880	[NiFe] Group 4f	[NiFe] Group 4	1.27936	0.00635979
SRR5947880	[NiFe] Group 4g	[NiFe] Group 4	1.50617	0.00748724
SRR5947880	[NiFe] Group 4h	[NiFe] Group 4	1.2237	0.00608309
SRR5947880	[NiFe] Group 4i	[NiFe] Group 4	1.53664	0.00763872
SRR5947881	[FeFe] Group A1	[FeFe] Group A	5.71543	0.0821676
SRR5947881	[FeFe] Group A2	[FeFe] Group A	5.4489	0.0783358
SRR5947881	[FeFe] Group A3	[FeFe] Group A	6.86965	0.0987612
SRR5947881	[FeFe] Group B	[FeFe] Group B	77.818	1.11875
SRR5947881	[FeFe] Group C1	[FeFe] Group C	0.980625	0.0140979
SRR5947881	[FeFe] Group C2	[FeFe] Group C	3.00399	0.0431867
SRR5947881	[FeFe] Group C3	[FeFe] Group C	2.66619	0.0383303
SRR5947881	[NiFe] Group 1c	[NiFe] Group 1	0.203741	0.00292906
SRR5947881	[NiFe] Group 1d	[NiFe] Group 1	0.213089	0.00306346
SRR5947881	[NiFe] Group 4a	[NiFe] Group 4	0.302778	0.00435287
SRR5947881	[NiFe] Group 4b	[NiFe] Group 4	1.92422	0.0276635
SRR5947881	[NiFe] Group 4e	[NiFe] Group 4	6.59713	0.0948432
SRR5947881	[NiFe] Group 4f	[NiFe] Group 4	0.110198	0.00158426
SRR5947881	[NiFe] Group 4g	[NiFe] Group 4	0.288379	0.00414587
SRR5947881	[NiFe] Group 4h	[NiFe] Group 4	0.923329	0.0132742
SRR5947881	[NiFe] Group 4i	[NiFe] Group 4	0.920893	0.0132392
SRR5947882	[FeFe] Group A1	[FeFe] Group A	8.12197	0.0587403
SRR5947882	[FeFe] Group A2	[FeFe] Group A	5.84118	0.042245
SRR5947882	[FeFe] Group A3	[FeFe] Group A	28.2851	0.204566
SRR5947882	[FeFe] Group B	[FeFe] Group B	99.0466	0.716332
SRR5947882	[FeFe] Group C1	[FeFe] Group C	12.2016	0.0882456
SRR5947882	[FeFe] Group C3	[FeFe] Group C	3.20765	0.0231986
SRR5947882	[NiFe] Group 1a	[NiFe] Group 1	1.38278	0.0100007
SRR5947882	[NiFe] Group 1b	[NiFe] Group 1	0.609929	0.00441117
SRR5947882	[NiFe] Group 1d	[NiFe] Group 1	3.23178	0.0233731
SRR5947882	[NiFe] Group 1f	[NiFe] Group 1	2.74414	0.0198464
SRR5947882	[NiFe] Group 1i	[NiFe] Group 1	0.077156	0.000558013
SRR5947882	[NiFe] Group 3b	[NiFe] Group 3	0.0333331	0.000241074
SRR5947882	[NiFe] Group 4a	[NiFe] Group 4	0.0733425	0.000530433
SRR5947882	[NiFe] Group 4b	[NiFe] Group 4	1.99503	0.0144286
SRR5947882	[NiFe] Group 4c	[NiFe] Group 4	0.791892	0.00572718
SRR5947882	[NiFe] Group 4e	[NiFe] Group 4	11.003	0.079577
SRR5947882	[NiFe] Group 4f	[NiFe] Group 4	3.1496	0.0227788
SRR5947882	[NiFe] Group 4g	[NiFe] Group 4	0.587566	0.00424944
SRR5947882	[NiFe] Group 4h	[NiFe] Group 4	2.54277	0.01839
SRR5947882	[NiFe] Group 4i	[NiFe] Group 4	2.61534	0.0189149
SRR5947883	[FeFe] Group A1	[FeFe] Group A	33.0279	0.282741
SRR5947883	[FeFe] Group A2	[FeFe] Group A	4.32413	0.0370174
SRR5947883	[FeFe] Group A3	[FeFe] Group A	12.5106	0.107099
SRR5947883	[FeFe] Group A4	[FeFe] Group A	0.10931	0.000935768
SRR5947883	[FeFe] Group B	[FeFe] Group B	136.037	1.16457
SRR5947883	[FeFe] Group C1	[FeFe] Group C	1.88436	0.0161314
SRR5947883	[FeFe] Group C3	[FeFe] Group C	2.98489	0.0255526
SRR5947883	[NiFe] Group 1b	[NiFe] Group 1	0.125554	0.00107482
SRR5947883	[NiFe] Group 1c	[NiFe] Group 1	2.02541	0.0173389
SRR5947883	[NiFe] Group 1d	[NiFe] Group 1	6.94386	0.0594441
SRR5947883	[NiFe] Group 1e	[NiFe] Group 1	0.291577	0.0024961
SRR5947883	[NiFe] Group 1f	[NiFe] Group 1	0.207592	0.00177713
SRR5947883	[NiFe] Group 4a	[NiFe] Group 4	1.41774	0.0121368
SRR5947883	[NiFe] Group 4b	[NiFe] Group 4	4.31747	0.0369605
SRR5947883	[NiFe] Group 4e	[NiFe] Group 4	13.3244	0.114066
SRR5947883	[NiFe] Group 4g	[NiFe] Group 4	2.73928	0.0234501
SRR5947883	[NiFe] Group 4h	[NiFe] Group 4	2.28461	0.0195578
SRR5947883	[NiFe] Group 4i	[NiFe] Group 4	2.02629	0.0173464
SRR5947884	[FeFe] Group A1	[FeFe] Group A	10.9371	0.062071
SRR5947884	[FeFe] Group A2	[FeFe] Group A	14.6298	0.0830278
SRR5947884	[FeFe] Group A3	[FeFe] Group A	27.3248	0.155075
SRR5947884	[FeFe] Group B	[FeFe] Group B	142.469	0.808545
SRR5947884	[FeFe] Group C1	[FeFe] Group C	3.48436	0.0197746
SRR5947884	[FeFe] Group C3	[FeFe] Group C	4.41225	0.0250406
SRR5947884	[NiFe] Group 1a	[NiFe] Group 1	0.335697	0.00190516
SRR5947884	[NiFe] Group 1b	[NiFe] Group 1	0.0618222	0.000350856
SRR5947884	[NiFe] Group 1c	[NiFe] Group 1	1.71057	0.00970789
SRR5947884	[NiFe] Group 1d	[NiFe] Group 1	5.4663	0.0310226
SRR5947884	[NiFe] Group 1i	[NiFe] Group 1	0.0317713	0.00018031
SRR5947884	[NiFe] Group 3b	[NiFe] Group 3	0.0411549	0.000233564
SRR5947884	[NiFe] Group 4a	[NiFe] Group 4	0.856139	0.0048588
SRR5947884	[NiFe] Group 4b	[NiFe] Group 4	4.06137	0.0230493
SRR5947884	[NiFe] Group 4c	[NiFe] Group 4	2.69414	0.0152899
SRR5947884	[NiFe] Group 4d	[NiFe] Group 4	0.429529	0.00243768
SRR5947884	[NiFe] Group 4e	[NiFe] Group 4	10.2322	0.0580705
SRR5947884	[NiFe] Group 4f	[NiFe] Group 4	1.06767	0.00605927
SRR5947884	[NiFe] Group 4g	[NiFe] Group 4	1.56619	0.00888854
SRR5947884	[NiFe] Group 4h	[NiFe] Group 4	1.73669	0.00985613
SRR5947884	[NiFe] Group 4i	[NiFe] Group 4	2.01134	0.0114149
SRR5983264	[FeFe] Group A1	[FeFe] Group A	16.0952	0.112947
SRR5983264	[FeFe] Group A2	[FeFe] Group A	4.5807	0.032145
SRR5983264	[FeFe] Group A3	[FeFe] Group A	13.2998	0.0933313
SRR5983264	[FeFe] Group B	[FeFe] Group B	135.177	0.948603
SRR5983264	[FeFe] Group C1	[FeFe] Group C	1.88915	0.013257
SRR5983264	[FeFe] Group C2	[FeFe] Group C	0.42752	0.00300011
SRR5983264	[FeFe] Group C3	[FeFe] Group C	0.63765	0.00447469
SRR5983264	[NiFe] Group 1a	[NiFe] Group 1	0.0789198	0.000553818
SRR5983264	[NiFe] Group 1b	[NiFe] Group 1	0.0653986	0.000458933
SRR5983264	[NiFe] Group 1c	[NiFe] Group 1	0.460204	0.00322947
SRR5983264	[NiFe] Group 1d	[NiFe] Group 1	3.93735	0.0276303
SRR5983264	[NiFe] Group 1f	[NiFe] Group 1	0.0660918	0.000463798
SRR5983264	[NiFe] Group 1i	[NiFe] Group 1	0.0671597	0.000471292
SRR5983264	[NiFe] Group 4a	[NiFe] Group 4	0.259105	0.00181826
SRR5983264	[NiFe] Group 4b	[NiFe] Group 4	4.2904	0.0301078
SRR5983264	[NiFe] Group 4e	[NiFe] Group 4	10.6185	0.0745148
SRR5983264	[NiFe] Group 4f	[NiFe] Group 4	0.524761	0.0036825
SRR5983264	[NiFe] Group 4g	[NiFe] Group 4	1.39582	0.00979514
SRR5983264	[NiFe] Group 4h	[NiFe] Group 4	3.1705	0.0222489
SRR5983264	[NiFe] Group 4i	[NiFe] Group 4	2.36995	0.0166311
SRR5983265	[FeFe] Group A1	[FeFe] Group A	12.3805	0.0751481
SRR5983265	[FeFe] Group A2	[FeFe] Group A	10.3253	0.0626734
SRR5983265	[FeFe] Group A3	[FeFe] Group A	37.9557	0.230387
SRR5983265	[FeFe] Group B	[FeFe] Group B	141.974	0.861768
SRR5983265	[FeFe] Group C1	[FeFe] Group C	12.9853	0.0788195
SRR5983265	[FeFe] Group C2	[FeFe] Group C	33.8757	0.205622
SRR5983265	[FeFe] Group C3	[FeFe] Group C	9.58644	0.0581886
SRR5983265	[NiFe] Group 1a	[NiFe] Group 1	1.22251	0.00742049
SRR5983265	[NiFe] Group 1b	[NiFe] Group 1	0.320112	0.00194305
SRR5983265	[NiFe] Group 1c	[NiFe] Group 1	0.273103	0.00165771
SRR5983265	[NiFe] Group 1d	[NiFe] Group 1	4.42306	0.0268475
SRR5983265	[NiFe] Group 1e	[NiFe] Group 1	0.0446982	0.000271313
SRR5983265	[NiFe] Group 1f	[NiFe] Group 1	0.136172	0.00082655
SRR5983265	[NiFe] Group 1i	[NiFe] Group 1	0.275755	0.00167381
SRR5983265	[NiFe] Group 3b	[NiFe] Group 3	0.212562	0.00129023
SRR5983265	[NiFe] Group 4a	[NiFe] Group 4	0.892359	0.00541652
SRR5983265	[NiFe] Group 4b	[NiFe] Group 4	2.06593	0.01254
SRR5983265	[NiFe] Group 4c	[NiFe] Group 4	0.894253	0.00542802
SRR5983265	[NiFe] Group 4e	[NiFe] Group 4	6.4476	0.0391362
SRR5983265	[NiFe] Group 4f	[NiFe] Group 4	5.31125	0.0322387
SRR5983265	[NiFe] Group 4g	[NiFe] Group 4	0.622864	0.00378072
SRR5983265	[NiFe] Group 4h	[NiFe] Group 4	0.993671	0.00603148
SRR5983265	[NiFe] Group 4i	[NiFe] Group 4	1.40351	0.00851913
SRR5983266	[FeFe] Group A1	[FeFe] Group A	6.76604	0.0482273
SRR5983266	[FeFe] Group A2	[FeFe] Group A	4.59309	0.0327389
SRR5983266	[FeFe] Group A3	[FeFe] Group A	29.0844	0.207309
SRR5983266	[FeFe] Group A4	[FeFe] Group A	0.107614	0.000767058
SRR5983266	[FeFe] Group B	[FeFe] Group B	110.625	0.788523
SRR5983266	[FeFe] Group C1	[FeFe] Group C	7.4721	0.05326
SRR5983266	[FeFe] Group C2	[FeFe] Group C	1.09821	0.00782787
SRR5983266	[FeFe] Group C3	[FeFe] Group C	5.14033	0.0366396
SRR5983266	[NiFe] Group 1a	[NiFe] Group 1	0.747904	0.00533096
SRR5983266	[NiFe] Group 1b	[NiFe] Group 1	0.16934	0.00120703
SRR5983266	[NiFe] Group 1c	[NiFe] Group 1	0.042019	0.000299505
SRR5983266	[NiFe] Group 1d	[NiFe] Group 1	4.13969	0.0295071
SRR5983266	[NiFe] Group 1e	[NiFe] Group 1	0.0412895	0.000294305
SRR5983266	[NiFe] Group 1f	[NiFe] Group 1	0.167781	0.00119592
SRR5983266	[NiFe] Group 3d	[NiFe] Group 3	0.144723	0.00103156
SRR5983266	[NiFe] Group 4a	[NiFe] Group 4	0.0806194	0.000574644
SRR5983266	[NiFe] Group 4b	[NiFe] Group 4	2.96011	0.0210992
SRR5983266	[NiFe] Group 4c	[NiFe] Group 4	0.394189	0.00280972
SRR5983266	[NiFe] Group 4e	[NiFe] Group 4	8.73369	0.0622525
SRR5983266	[NiFe] Group 4f	[NiFe] Group 4	1.09384	0.00779672
SRR5983266	[NiFe] Group 4g	[NiFe] Group 4	1.19012	0.00848302
SRR5983266	[NiFe] Group 4h	[NiFe] Group 4	2.27038	0.0161829
SRR5983266	[NiFe] Group 4i	[NiFe] Group 4	1.57413	0.0112202
SRR5983267	[FeFe] Group A1	[FeFe] Group A	7.79121	0.0633281
SRR5983267	[FeFe] Group A2	[FeFe] Group A	0.863886	0.00702179
SRR5983267	[FeFe] Group A3	[FeFe] Group A	31.5562	0.256493
SRR5983267	[FeFe] Group B	[FeFe] Group B	135.311	1.09983
SRR5983267	[FeFe] Group C1	[FeFe] Group C	4.20815	0.0342044
SRR5983267	[FeFe] Group C3	[FeFe] Group C	1.67274	0.0135963
SRR5983267	[NiFe] Group 1a	[NiFe] Group 1	0.328747	0.0026721
SRR5983267	[NiFe] Group 1b	[NiFe] Group 1	0.0799695	0.000650004
SRR5983267	[NiFe] Group 1c	[NiFe] Group 1	0.27682	0.00225004
SRR5983267	[NiFe] Group 1d	[NiFe] Group 1	3.21126	0.0261016
SRR5983267	[NiFe] Group 1f	[NiFe] Group 1	0.0396256	0.000322082
SRR5983267	[NiFe] Group 1i	[NiFe] Group 1	0.0202419	0.000164529
SRR5983267	[NiFe] Group 4a	[NiFe] Group 4	0.312518	0.00254019
SRR5983267	[NiFe] Group 4b	[NiFe] Group 4	2.64924	0.0215334
SRR5983267	[NiFe] Group 4c	[NiFe] Group 4	3.04066	0.0247149
SRR5983267	[NiFe] Group 4d	[NiFe] Group 4	0.321627	0.00261423
SRR5983267	[NiFe] Group 4e	[NiFe] Group 4	11.1807	0.0908783
SRR5983267	[NiFe] Group 4f	[NiFe] Group 4	0.108095	0.000878611
SRR5983267	[NiFe] Group 4g	[NiFe] Group 4	0.895487	0.00727865
SRR5983267	[NiFe] Group 4h	[NiFe] Group 4	1.13097	0.00919266
SRR5983267	[NiFe] Group 4i	[NiFe] Group 4	1.89936	0.0154382
SRR5983268	[FeFe] Group A1	[FeFe] Group A	12.1514	0.0527481
SRR5983268	[FeFe] Group A2	[FeFe] Group A	39.8598	0.173028
SRR5983268	[FeFe] Group A3	[FeFe] Group A	45.0227	0.195439
SRR5983268	[FeFe] Group B	[FeFe] Group B	150.129	0.651694
SRR5983268	[FeFe] Group C1	[FeFe] Group C	14.8509	0.0644665
SRR5983268	[FeFe] Group C2	[FeFe] Group C	22.2351	0.0965206
SRR5983268	[FeFe] Group C3	[FeFe] Group C	14.0835	0.0611351
SRR5983268	[NiFe] Group 1a	[NiFe] Group 1	0.0586126	0.000254432
SRR5983268	[NiFe] Group 1b	[NiFe] Group 1	0.142405	0.000618166
SRR5983268	[NiFe] Group 1c	[NiFe] Group 1	1.95996	0.00850798
SRR5983268	[NiFe] Group 1d	[NiFe] Group 1	4.60666	0.0199971
SRR5983268	[NiFe] Group 1f	[NiFe] Group 1	0.0484858	0.000210472
SRR5983268	[NiFe] Group 1i	[NiFe] Group 1	0.45584	0.00197876
SRR5983268	[NiFe] Group 3b	[NiFe] Group 3	0.193981	0.000842054
SRR5983268	[NiFe] Group 4a	[NiFe] Group 4	3.48469	0.0151267
SRR5983268	[NiFe] Group 4b	[NiFe] Group 4	0.405392	0.00175977
SRR5983268	[NiFe] Group 4d	[NiFe] Group 4	0.404598	0.00175632
SRR5983268	[NiFe] Group 4e	[NiFe] Group 4	34.0159	0.14766
SRR5983268	[NiFe] Group 4f	[NiFe] Group 4	2.28524	0.00991999
SRR5983268	[NiFe] Group 4g	[NiFe] Group 4	0.430077	0.00186692
SRR5983268	[NiFe] Group 4h	[NiFe] Group 4	0.147388	0.000639796
SRR5983268	[NiFe] Group 4i	[NiFe] Group 4	0.733077	0.00318222
[truncated: 4,233 more rows]

## Sheet: Fig 1b - Stool MetaT sbgrp RPKM
sample	subgroup	collated	total.RPKM
[truncated: 1,041 more rows]

[truncated: 1 more sheets: Fig 1c - All Datasets TaxHits]
