# Supplementary material for: A widespread hydrogenase supports fermentative growth of gut bacteria in healthy people
Source: Nat Microbiol. 2025 Oct 23;10(11):2686–701. doi: 10.1038/s41564-025-02154-w (PMC12578642; doi:10.1038/s41564-025-02154-w)
Supplement: Supplementary file 12 — Phylogenetic tree gene presence/absence source data. [file 41564_2025_2154_MOESM12_ESM.xlsx]

## Sheet: FeFeA
AMR_A1_scaffolds	#EB1A50
AMR_A6_2	#EB1A50
AMR_A7_2	#EB1A50
AMR_B12_scaffolds	#EB1A50
AMR_B5_scaffolds	#EB1A50
AMR_B7_2	#EB1A50
AMR_B8	#EB1A50
AMR_B9_scaffolds	#EB1A50
AMR_C10_scaffolds	#EB1A50
AMR_C6	#EB1A50
AMR_D10_scaffolds	#EB1A50
AMR_D11	#EB1A50
AMR_D12_scaffolds	#EB1A50
AMR_D1_scaffolds	#EB1A50
AMR_D8_scaffolds	#EB1A50
AMR_D9_2	#EB1A50
AMR_E12_scaffolds	#EB1A50
AMR_E1_scaffolds	#EB1A50
AMR_E5_scaffolds	#EB1A50
AMR_E6	#EB1A50
AMR_E7	#EB1A50
AMR_E8	#EB1A50
AMR_E9_scaffolds	#EB1A50
AMR_F12_scaffolds	#EB1A50
AMR_F6	#EB1A50
AMR_F7	#EB1A50
AMR_F9_scaffolds	#EB1A50
AMR_G11_scaffolds	#EB1A50
AMR_G12	#EB1A50
AMR_G1_scaffolds	#EB1A50
AMR_G5_scaffolds	#EB1A50
AMR_G6_2	#EB1A50
AMR_G7_2	#EB1A50
AMR_G8_2	#EB1A50
AMR_H11	#EB1A50
AMR_H4_scaffolds	#EB1A50
AMR_H6	#EB1A50
AMR_H9_scaffolds	#EB1A50
104_scaffolds	#EB1A50
104_scaffolds	#EB1A50
112_scaffolds	#EB1A50
117_scaffolds	#EB1A50
11_scaffolds	#EB1A50
125_scaffolds	#EB1A50
126_scaffolds	#EB1A50
135_scaffolds	#EB1A50
15_scaffolds	#EB1A50
19_scaffolds	#EB1A50
1_scaffolds	#EB1A50
22_scaffolds	#EB1A50
28_scaffolds	#EB1A50
39_scaffolds	#EB1A50
40_scaffolds	#EB1A50
44_scaffolds	#EB1A50
47_scaffolds	#EB1A50
4E_scaffolds	#EB1A50
51_scaffolds	#EB1A50
54_scaffolds	#EB1A50
57_scaffolds	#EB1A50
60_scaffolds	#EB1A50
62_scaffolds	#EB1A50
65_scaffolds	#EB1A50
67_scaffolds	#EB1A50
71_scaffolds	#EB1A50
74_scaffolds	#EB1A50
76_scaffolds	#EB1A50
79_scaffolds	#EB1A50
80_scaffolds	#EB1A50
85_scaffolds	#EB1A50
86_scaffolds	#EB1A50
88_scaffolds	#EB1A50
89_scaffolds	#EB1A50
91_scaffolds	#EB1A50
93_scaffolds	#EB1A50
11861_6#56	#EB1A50
11861_6#57	#EB1A50
11861_6#58	#EB1A50
11861_6#59	#EB1A50
11861_6#61	#EB1A50
11861_6#64	#EB1A50
11861_6#65	#EB1A50
11861_6#67	#EB1A50
11861_6#91	#EB1A50
11861_6#92	#EB1A50
12718_7#10	#EB1A50
12718_7#20	#EB1A50
12718_7#26	#EB1A50
12718_7#28	#EB1A50
12718_7#29	#EB1A50
12718_7#32	#EB1A50
12718_7#36	#EB1A50
12718_7#37	#EB1A50
12718_7#38	#EB1A50
12718_7#39	#EB1A50
12718_7#40	#EB1A50
12718_7#41	#EB1A50
12718_7#42	#EB1A50
12718_7#43	#EB1A50
12718_7#45	#EB1A50
12718_7#51	#EB1A50
12718_7#61	#EB1A50
12718_7#63	#EB1A50
12718_7#65	#EB1A50
12718_7#71	#EB1A50
12718_7#72	#EB1A50
12718_7#73	#EB1A50
12718_7#74	#EB1A50
12718_7#75	#EB1A50
12718_7#76	#EB1A50
12718_7#78	#EB1A50
12718_7#80	#EB1A50
12718_7#82	#EB1A50
12718_7#86	#EB1A50
12718_7#88	#EB1A50
12718_7#89	#EB1A50
12718_7#92	#EB1A50
12718_7#95	#EB1A50
12718_7#9	#EB1A50
13154_4#45	#EB1A50
13414_6#12	#EB1A50
13414_6#14	#EB1A50
13414_6#16	#EB1A50
13414_6#17	#EB1A50
13414_6#1	#EB1A50
13414_6#20	#EB1A50
13414_6#21	#EB1A50
13414_6#22	#EB1A50
13414_6#25	#EB1A50
13414_6#26	#EB1A50
13414_6#28	#EB1A50
13414_6#29	#EB1A50
13414_6#30	#EB1A50
13414_6#31	#EB1A50
13414_6#32	#EB1A50
13414_6#34	#EB1A50
13414_6#35	#EB1A50
13414_6#36	#EB1A50
13414_6#3	#EB1A50
13414_6#41	#EB1A50
13414_6#50	#EB1A50
13414_6#51	#EB1A50
13414_6#55	#EB1A50
13414_6#57	#EB1A50
13414_6#5	#EB1A50
13414_6#60	#EB1A50
13414_6#62	#EB1A50
13414_6#63	#EB1A50
13414_6#64	#EB1A50
13414_6#65	#EB1A50
13414_6#66	#EB1A50
13414_6#68	#EB1A50
13414_6#6	#EB1A50
13414_6#73	#EB1A50
13414_6#75	#EB1A50
13414_6#76	#EB1A50
13414_6#7	#EB1A50
13470_2#54	#EB1A50
13470_2#55	#EB1A50
13470_2#56	#EB1A50
13470_2#57	#EB1A50
13470_2#58	#EB1A50
13470_2#60	#EB1A50
13470_2#65	#EB1A50
13470_2#67	#EB1A50
13470_2#68	#EB1A50
13470_2#70	#EB1A50
13470_2#72	#EB1A50
13470_2#73	#EB1A50
13470_2#75	#EB1A50
13470_2#76	#EB1A50
13470_2#77	#EB1A50
13470_2#78	#EB1A50
13470_2#85	#EB1A50
13470_2#87	#EB1A50
13470_2#90	#EB1A50
13470_2#91	#EB1A50
13470_2#94	#EB1A50
13670_3#12	#EB1A50
14207_6#11	#EB1A50
14207_6#15	#EB1A50
14207_7#10	#EB1A50
14207_7#13	#EB1A50
14207_7#16	#EB1A50
14207_7#17	#EB1A50
14207_7#18	#EB1A50
14207_7#1	#EB1A50
14207_7#21	#EB1A50
14207_7#22	#EB1A50
14207_7#24	#EB1A50
14207_7#25	#EB1A50
14207_7#26	#EB1A50
14207_7#27	#EB1A50
14207_7#28	#EB1A50
14207_7#2	#EB1A50
14207_7#30	#EB1A50
14207_7#31	#EB1A50
14207_7#33	#EB1A50
14207_7#35	#EB1A50
14207_7#36	#EB1A50
14207_7#37	#EB1A50
14207_7#3	#EB1A50
14207_7#40	#EB1A50
14207_7#43	#EB1A50
14207_7#44	#EB1A50
14207_7#49	#EB1A50
14207_7#50	#EB1A50
14207_7#51	#EB1A50
14207_7#52	#EB1A50
14207_7#54	#EB1A50
14207_7#55	#EB1A50
14207_7#56	#EB1A50
14207_7#59	#EB1A50
14207_7#60	#EB1A50
14207_7#62	#EB1A50
14207_7#63	#EB1A50
14207_7#64	#EB1A50
14207_7#66	#EB1A50
14207_7#69	#EB1A50
14207_7#6	#EB1A50
14207_7#71	#EB1A50
14207_7#74	#EB1A50
14207_7#75	#EB1A50
14207_7#82	#EB1A50
14207_7#84	#EB1A50
14207_7#85	#EB1A50
14207_7#87	#EB1A50
14207_7#94	#EB1A50
14207_7#9	#EB1A50
14670_1#64	#EB1A50
15841_8#64	#EB1A50
15841_8#82	#EB1A50
15841_8#83	#EB1A50
15841_8#84	#EB1A50
15841_8#85	#EB1A50
15841_8#92	#EB1A50
15841_8#93	#EB1A50
15841_8#94	#EB1A50
17138_5#73	#EB1A50
18048_1#39	#EB1A50
18048_1#40	#EB1A50
18048_1#41	#EB1A50
18048_1#42	#EB1A50
18048_1#46	#EB1A50
18048_1#49	#EB1A50
18048_1#56	#EB1A50
18048_1#57	#EB1A50
18048_1#59	#EB1A50
18048_1#60	#EB1A50
18048_1#65	#EB1A50
18048_1#67	#EB1A50
18048_1#71	#EB1A50
18048_1#72	#EB1A50
18048_1#76	#EB1A50
18048_1#78	#EB1A50
18048_1#81	#EB1A50
18048_1#82	#EB1A50
18048_1#83	#EB1A50
18048_1#84	#EB1A50
18048_1#85	#EB1A50
18048_1#86	#EB1A50
18048_1#87	#EB1A50
18048_1#90	#EB1A50
18048_1#92	#EB1A50
18048_1#94	#EB1A50
18048_2#46	#EB1A50
18048_2#49	#EB1A50
18048_2#55	#EB1A50
18048_2#56	#EB1A50
18048_2#57	#EB1A50
18048_2#59	#EB1A50
18048_2#60	#EB1A50
18048_2#65	#EB1A50
18048_2#67	#EB1A50
18048_2#71	#EB1A50
18048_2#72	#EB1A50
18048_2#76	#EB1A50
18048_2#78	#EB1A50
18048_2#81	#EB1A50
18048_2#83	#EB1A50
18048_2#84	#EB1A50
18048_2#85	#EB1A50
18048_2#86	#EB1A50
18048_2#87	#EB1A50
18048_2#88	#EB1A50
18048_2#90	#EB1A50
18048_2#92	#EB1A50
18048_2#94	#EB1A50
18391_1#1	#EB1A50
20287_6#15	#EB1A50
20287_6#18	#EB1A50
20287_6#20	#EB1A50
20287_6#25	#EB1A50
20287_6#28	#EB1A50
20287_6#31	#EB1A50
20287_6#32	#EB1A50
20287_6#33	#EB1A50
20287_6#34	#EB1A50
20287_6#36	#EB1A50
20287_6#41	#EB1A50
20287_6#43	#EB1A50
20287_6#48	#EB1A50
20287_6#49	#EB1A50
20287_6#50	#EB1A50
20287_6#53	#EB1A50
20287_6#55	#EB1A50
20287_6#56	#EB1A50
20287_6#5	#EB1A50
20287_6#62	#EB1A50
20287_6#63	#EB1A50
20287_6#70	#EB1A50
20287_6#72	#EB1A50
20287_6#76	#EB1A50
20287_6#77	#EB1A50
20287_6#83	#EB1A50
20287_6#84	#EB1A50
20287_6#86	#EB1A50
20287_6#91	#EB1A50
20298_2#12	#EB1A50
20298_2#28	#EB1A50
20298_2#31	#EB1A50
20298_2#36	#EB1A50
20298_2#47	#EB1A50
20298_2#4	#EB1A50
20298_2#59	#EB1A50
20298_2#5	#EB1A50
20298_2#61	#EB1A50
20298_2#62	#EB1A50
20298_2#6	#EB1A50
20298_3#10	#EB1A50
20298_3#22	#EB1A50
20298_3#26	#EB1A50
20298_3#32	#EB1A50
20298_3#34	#EB1A50
20298_3#35	#EB1A50
20298_3#39	#EB1A50
20298_3#40	#EB1A50
20298_3#41	#EB1A50
20298_3#44	#EB1A50
20298_3#48	#EB1A50
20298_3#50	#EB1A50
20298_3#52	#EB1A50
20298_3#55	#EB1A50
20298_3#58	#EB1A50
20298_3#59	#EB1A50
20298_3#62	#EB1A50
20298_3#63	#EB1A50
20298_3#64	#EB1A50
20298_3#65	#EB1A50
20298_3#69	#EB1A50
20298_3#70	#EB1A50
20298_3#71	#EB1A50
20298_3#81	#EB1A50
20298_3#8	#EB1A50
20298_3#9	#EB1A50
20427_4#21	#EB1A50
20427_4#28	#EB1A50
21673_4#10	#EB1A50
21673_4#12	#EB1A50
21673_4#16	#EB1A50
21673_4#17	#EB1A50
21673_4#18	#EB1A50
21673_4#19	#EB1A50
21673_4#1	#EB1A50
21673_4#20	#EB1A50
21673_4#22	#EB1A50
21673_4#23	#EB1A50
21673_4#25	#EB1A50
21673_4#30	#EB1A50
21673_4#31	#EB1A50
21673_4#33	#EB1A50
21673_4#34	#EB1A50
21673_4#35	#EB1A50
21673_4#37	#EB1A50
21673_4#38	#EB1A50
21673_4#3	#EB1A50
21673_4#40	#EB1A50
21673_4#44	#EB1A50
21673_4#49	#EB1A50
21673_4#53	#EB1A50
21673_4#55	#EB1A50
21673_4#56	#EB1A50
21673_4#59	#EB1A50
21673_4#60	#EB1A50
21673_4#64	#EB1A50
21673_4#71	#EB1A50
21673_4#72	#EB1A50
21673_4#76	#EB1A50
21673_4#77	#EB1A50
21673_4#78	#EB1A50
21673_4#7	#EB1A50
21673_4#80	#EB1A50
21673_4#81	#EB1A50
21673_4#83	#EB1A50
21673_4#85	#EB1A50
21673_4#87	#EB1A50
21673_4#8	#EB1A50
21673_4#94	#EB1A50
8080_1#66	#EB1A50
8080_1#68	#EB1A50
8080_1#69	#EB1A50
8080_1#70	#EB1A50
8080_1#71	#EB1A50
8080_1#72	#EB1A50
8080_1#73	#EB1A50
8080_1#78	#EB1A50
8080_1#81	#EB1A50
8080_1#82	#EB1A50
8080_1#83	#EB1A50
8080_1#84	#EB1A50
8080_1#94	#EB1A50
8080_1#96	#EB1A50
CC00311_Gformicilis	#EB1A50
CC00501_Ahadras	#EB1A51
CC00515_Dlongicatena	#EB1A52
CC00529_Caerofaciens	#EB1A53
CC00540_Oumbonata	#EB1A54

## Sheet: FeFeB
AMR_A12_scaffolds	#F69A2B
AMR_A1_scaffolds	#F69A2B
AMR_A6_2	#F69A2B
AMR_A7_2	#F69A2B
AMR_A8	#F69A2B
AMR_B11_scaffolds	#F69A2B
AMR_B12_scaffolds	#F69A2B
AMR_B5_scaffolds	#F69A2B
AMR_B6	#F69A2B
AMR_B7_2	#F69A2B
AMR_B8	#F69A2B
AMR_B9_scaffolds	#F69A2B
AMR_C10_scaffolds	#F69A2B
AMR_C11_scaffolds	#F69A2B
AMR_C12_scaffolds	#F69A2B
AMR_C6	#F69A2B
AMR_C7	#F69A2B
AMR_C8	#F69A2B
AMR_C9_scaffolds	#F69A2B
AMR_D10_scaffolds	#F69A2B
AMR_D11	#F69A2B
AMR_D12_scaffolds	#F69A2B
AMR_D1_scaffolds	#F69A2B
AMR_D6_scaffolds	#F69A2B
AMR_D7	#F69A2B
AMR_D8_scaffolds	#F69A2B
AMR_D9_2	#F69A2B
AMR_E12_scaffolds	#F69A2B
AMR_E1_scaffolds	#F69A2B
AMR_E5_scaffolds	#F69A2B
AMR_E6	#F69A2B
AMR_E7	#F69A2B
AMR_E8	#F69A2B
AMR_E9_scaffolds	#F69A2B
AMR_F12_scaffolds	#F69A2B
AMR_F6	#F69A2B
AMR_F7	#F69A2B
AMR_F9_scaffolds	#F69A2B
AMR_G11_scaffolds	#F69A2B
AMR_G12	#F69A2B
AMR_G1_scaffolds	#F69A2B
AMR_G5_scaffolds	#F69A2B
AMR_G6_2	#F69A2B
AMR_G7_2	#F69A2B
AMR_G8_2	#F69A2B
AMR_G9	#F69A2B
AMR_H10_scaffolds	#F69A2B
AMR_H11	#F69A2B
AMR_H4_scaffolds	#F69A2B
AMR_H5_scaffolds	#F69A2B
AMR_H6	#F69A2B
104_scaffolds	#F69A2B
112_scaffolds	#F69A2B
117_scaffolds	#F69A2B
11_scaffolds	#F69A2B
125_scaffolds	#F69A2B
126_scaffolds	#F69A2B
135_scaffolds	#F69A2B
19_scaffolds	#F69A2B
22_scaffolds	#F69A2B
27_scaffolds	#F69A2B
28_scaffolds	#F69A2B
39_scaffolds	#F69A2B
51_scaffolds	#F69A2B
54_scaffolds	#F69A2B
57_scaffolds	#F69A2B
60_scaffolds	#F69A2B
62_scaffolds	#F69A2B
65_scaffolds	#F69A2B
67_scaffolds	#F69A2B
71_scaffolds	#F69A2B
75_scaffolds	#F69A2B
85_scaffolds	#F69A2B
89_scaffolds	#F69A2B
91_scaffolds	#F69A2B
11861_6#56	#F69A2B
11861_6#57	#F69A2B
11861_6#58	#F69A2B
11861_6#59	#F69A2B
11861_6#61	#F69A2B
11861_6#64	#F69A2B
11861_6#65	#F69A2B
11861_6#67	#F69A2B
11861_6#91	#F69A2B
11861_6#92	#F69A2B
12718_7#20	#F69A2B
12718_7#26	#F69A2B
12718_7#27	#F69A2B
12718_7#28	#F69A2B
12718_7#29	#F69A2B
12718_7#31	#F69A2B
12718_7#32	#F69A2B
12718_7#36	#F69A2B
12718_7#37	#F69A2B
12718_7#38	#F69A2B
12718_7#39	#F69A2B
12718_7#41	#F69A2B
12718_7#42	#F69A2B
12718_7#43	#F69A2B
12718_7#45	#F69A2B
12718_7#47	#F69A2B
12718_7#51	#F69A2B
12718_7#54	#F69A2B
12718_7#61	#F69A2B
12718_7#63	#F69A2B
12718_7#64	#F69A2B
12718_7#65	#F69A2B
12718_7#71	#F69A2B
12718_7#72	#F69A2B
12718_7#73	#F69A2B
12718_7#74	#F69A2B
12718_7#75	#F69A2B
12718_7#76	#F69A2B
12718_7#78	#F69A2B
12718_7#80	#F69A2B
12718_7#82	#F69A2B
12718_7#84	#F69A2B
12718_7#86	#F69A2B
12718_7#88	#F69A2B
12718_7#90	#F69A2B
12718_7#92	#F69A2B
12718_7#94	#F69A2B
12718_7#95	#F69A2B
13154_4#45	#F69A2B
13414_6#14	#F69A2B
13414_6#16	#F69A2B
13414_6#17	#F69A2B
13414_6#19	#F69A2B
13414_6#1	#F69A2B
13414_6#20	#F69A2B
13414_6#21	#F69A2B
13414_6#22	#F69A2B
13414_6#24	#F69A2B
13414_6#25	#F69A2B
13414_6#28	#F69A2B
13414_6#29	#F69A2B
13414_6#2	#F69A2B
13414_6#30	#F69A2B
13414_6#31	#F69A2B
13414_6#32	#F69A2B
13414_6#33	#F69A2B
13414_6#34	#F69A2B
13414_6#35	#F69A2B
13414_6#36	#F69A2B
13414_6#3	#F69A2B
13414_6#41	#F69A2B
13414_6#45	#F69A2B
13414_6#47	#F69A2B
13414_6#48	#F69A2B
13414_6#4	#F69A2B
13414_6#50	#F69A2B
13414_6#51	#F69A2B
13414_6#53	#F69A2B
13414_6#54	#F69A2B
13414_6#55	#F69A2B
13414_6#57	#F69A2B
13414_6#60	#F69A2B
13414_6#62	#F69A2B
13414_6#63	#F69A2B
13414_6#64	#F69A2B
13414_6#65	#F69A2B
13414_6#66	#F69A2B
13414_6#67	#F69A2B
13414_6#68	#F69A2B
13414_6#6	#F69A2B
13414_6#70	#F69A2B
13414_6#73	#F69A2B
13414_6#75	#F69A2B
13414_6#76	#F69A2B
13470_2#54	#F69A2B
13470_2#55	#F69A2B
13470_2#56	#F69A2B
13470_2#57	#F69A2B
13470_2#58	#F69A2B
13470_2#60	#F69A2B
13470_2#62	#F69A2B
13470_2#63	#F69A2B
13470_2#65	#F69A2B
13470_2#66	#F69A2B
13470_2#67	#F69A2B
13470_2#72	#F69A2B
13470_2#73	#F69A2B
13470_2#75	#F69A2B
13470_2#76	#F69A2B
13470_2#77	#F69A2B
13470_2#85	#F69A2B
13470_2#90	#F69A2B
13470_2#91	#F69A2B
13470_2#94	#F69A2B
13670_3#12	#F69A2B
14207_6#11	#F69A2B
14207_6#15	#F69A2B
14207_7#10	#F69A2B
14207_7#13	#F69A2B
14207_7#16	#F69A2B
14207_7#17	#F69A2B
14207_7#18	#F69A2B
14207_7#1	#F69A2B
14207_7#21	#F69A2B
14207_7#22	#F69A2B
14207_7#24	#F69A2B
14207_7#26	#F69A2B
14207_7#28	#F69A2B
14207_7#30	#F69A2B
14207_7#31	#F69A2B
14207_7#33	#F69A2B
14207_7#35	#F69A2B
14207_7#36	#F69A2B
14207_7#37	#F69A2B
14207_7#3	#F69A2B
14207_7#40	#F69A2B
14207_7#43	#F69A2B
14207_7#44	#F69A2B
14207_7#45	#F69A2B
14207_7#46	#F69A2B
14207_7#49	#F69A2B
14207_7#50	#F69A2B
14207_7#51	#F69A2B
14207_7#52	#F69A2B
14207_7#54	#F69A2B
14207_7#55	#F69A2B
14207_7#56	#F69A2B
14207_7#59	#F69A2B
14207_7#60	#F69A2B
14207_7#61	#F69A2B
14207_7#62	#F69A2B
14207_7#63	#F69A2B
14207_7#64	#F69A2B
14207_7#65	#F69A2B
14207_7#66	#F69A2B
14207_7#67	#F69A2B
14207_7#69	#F69A2B
14207_7#6	#F69A2B
14207_7#71	#F69A2B
14207_7#7	#F69A2B
14207_7#82	#F69A2B
14207_7#84	#F69A2B
14207_7#85	#F69A2B
14207_7#87	#F69A2B
14207_7#8	#F69A2B
14207_7#90	#F69A2B
14207_7#91	#F69A2B
14207_7#93	#F69A2B
14207_7#94	#F69A2B
14207_7#95	#F69A2B
14207_7#9	#F69A2B
14670_1#66	#F69A2B
15841_8#64	#F69A2B
15841_8#82	#F69A2B
15841_8#83	#F69A2B
15841_8#84	#F69A2B
15841_8#85	#F69A2B
15841_8#86	#F69A2B
15841_8#92	#F69A2B
15841_8#93	#F69A2B
15841_8#94	#F69A2B
17138_5#73	#F69A2B
18048_1#39	#F69A2B
18048_1#40	#F69A2B
18048_1#41	#F69A2B
18048_1#42	#F69A2B
18048_1#43	#F69A2B
18048_1#46	#F69A2B
18048_1#49	#F69A2B
18048_1#56	#F69A2B
18048_1#59	#F69A2B
18048_1#60	#F69A2B
18048_1#61	#F69A2B
18048_1#65	#F69A2B
18048_1#67	#F69A2B
18048_1#69	#F69A2B
18048_1#70	#F69A2B
18048_1#71	#F69A2B
18048_1#72	#F69A2B
18048_1#75	#F69A2B
18048_1#76	#F69A2B
18048_1#79	#F69A2B
18048_1#81	#F69A2B
18048_1#82	#F69A2B
18048_1#83	#F69A2B
18048_1#84	#F69A2B
18048_1#85	#F69A2B
18048_1#86	#F69A2B
18048_1#87	#F69A2B
18048_1#89	#F69A2B
18048_1#90	#F69A2B
18048_1#94	#F69A2B
18048_2#46	#F69A2B
18048_2#49	#F69A2B
18048_2#55	#F69A2B
18048_2#56	#F69A2B
18048_2#59	#F69A2B
18048_2#60	#F69A2B
18048_2#61	#F69A2B
18048_2#65	#F69A2B
18048_2#67	#F69A2B
18048_2#69	#F69A2B
18048_2#70	#F69A2B
18048_2#71	#F69A2B
18048_2#72	#F69A2B
18048_2#75	#F69A2B
18048_2#76	#F69A2B
18048_2#79	#F69A2B
18048_2#81	#F69A2B
18048_2#83	#F69A2B
18048_2#84	#F69A2B
18048_2#85	#F69A2B
18048_2#86	#F69A2B
18048_2#87	#F69A2B
18048_2#88	#F69A2B
18048_2#89	#F69A2B
18048_2#90	#F69A2B
18048_2#94	#F69A2B
18391_1#1	#F69A2B
20287_6#10	#F69A2B
20287_6#18	#F69A2B
20287_6#21	#F69A2B
20287_6#22	#F69A2B
20287_6#23	#F69A2B
20287_6#25	#F69A2B
20287_6#28	#F69A2B
20287_6#31	#F69A2B
20287_6#32	#F69A2B
20287_6#33	#F69A2B
20287_6#34	#F69A2B
20287_6#36	#F69A2B
20287_6#41	#F69A2B
20287_6#43	#F69A2B
20287_6#44	#F69A2B
20287_6#46	#F69A2B
20287_6#48	#F69A2B
20287_6#49	#F69A2B
20287_6#50	#F69A2B
20287_6#51	#F69A2B
20287_6#53	#F69A2B
20287_6#55	#F69A2B
20287_6#56	#F69A2B
20287_6#58	#F69A2B
20287_6#5	#F69A2B
20287_6#62	#F69A2B
20287_6#63	#F69A2B
20287_6#67	#F69A2B
20287_6#72	#F69A2B
20287_6#76	#F69A2B
20287_6#77	#F69A2B
20287_6#83	#F69A2B
20287_6#86	#F69A2B
20287_6#91	#F69A2B
20287_6#9	#F69A2B
20298_2#12	#F69A2B
20298_2#21	#F69A2B
20298_2#28	#F69A2B
20298_2#2	#F69A2B
20298_2#36	#F69A2B
20298_2#4	#F69A2B
20298_2#59	#F69A2B
20298_2#5	#F69A2B
20298_2#61	#F69A2B
20298_2#62	#F69A2B
20298_2#6	#F69A2B
20298_3#10	#F69A2B
20298_3#22	#F69A2B
20298_3#26	#F69A2B
20298_3#32	#F69A2B
20298_3#34	#F69A2B
20298_3#35	#F69A2B
20298_3#36	#F69A2B
20298_3#39	#F69A2B
20298_3#40	#F69A2B
20298_3#41	#F69A2B
20298_3#44	#F69A2B
20298_3#48	#F69A2B
20298_3#50	#F69A2B
20298_3#52	#F69A2B
20298_3#58	#F69A2B
20298_3#59	#F69A2B
20298_3#62	#F69A2B
20298_3#64	#F69A2B
20298_3#65	#F69A2B
20298_3#66	#F69A2B
20298_3#69	#F69A2B
20298_3#70	#F69A2B
20298_3#71	#F69A2B
20298_3#81	#F69A2B
20298_3#8	#F69A2B
20298_3#9	#F69A2B
20427_4#21	#F69A2B
20427_4#28	#F69A2B
21673_4#12	#F69A2B
21673_4#16	#F69A2B
21673_4#17	#F69A2B
21673_4#18	#F69A2B
21673_4#19	#F69A2B
21673_4#1	#F69A2B
21673_4#20	#F69A2B
21673_4#22	#F69A2B
21673_4#25	#F69A2B
21673_4#27	#F69A2B
21673_4#2	#F69A2B
21673_4#30	#F69A2B
21673_4#31	#F69A2B
21673_4#33	#F69A2B
21673_4#35	#F69A2B
21673_4#36	#F69A2B
21673_4#37	#F69A2B
21673_4#38	#F69A2B
21673_4#3	#F69A2B
21673_4#40	#F69A2B
21673_4#41	#F69A2B
21673_4#48	#F69A2B
21673_4#53	#F69A2B
21673_4#56	#F69A2B
21673_4#59	#F69A2B
21673_4#60	#F69A2B
21673_4#61	#F69A2B
21673_4#62	#F69A2B
21673_4#63	#F69A2B
21673_4#65	#F69A2B
21673_4#70	#F69A2B
21673_4#71	#F69A2B
21673_4#77	#F69A2B
21673_4#78	#F69A2B
21673_4#80	#F69A2B
21673_4#81	#F69A2B
21673_4#83	#F69A2B
21673_4#84	#F69A2B
21673_4#89	#F69A2B
21673_4#8	#F69A2B
21673_4#90	#F69A2B
21673_4#94	#F69A2B
8080_1#66	#F69A2B
8080_1#68	#F69A2B
8080_1#69	#F69A2B
8080_1#70	#F69A2B
8080_1#71	#F69A2B
8080_1#72	#F69A2B
8080_1#73	#F69A2B
8080_1#78	#F69A2B
8080_1#81	#F69A2B
8080_1#82	#F69A2B
8080_1#83	#F69A2B
8080_1#84	#F69A2B
8080_1#93	#F69A2B
8080_1#94	#F69A2B
8080_1#96	#F69A2B
CC00311_Gformicilis	#F69A2B
CC00501_Ahadras	#F69A2B
CC00515_Dlongicatena	#F69A2B
CC00540_Oumbonata	#F69A2B

## Sheet: FeFeC
AMR_B9_scaffolds	#F6F02B
71_scaffolds	#F6F02B
11861_6#57	#F6F02B
11861_6#61	#F6F02B
11861_6#65	#F6F02B
11861_6#92	#F6F02B
12718_7#10	#F6F02B
12718_7#20	#F6F02B
12718_7#37	#F6F02B
12718_7#38	#F6F02B
12718_7#40	#F6F02B
12718_7#51	#F6F02B
12718_7#61	#F6F02B
12718_7#64	#F6F02B
12718_7#80	#F6F02B
12718_7#86	#F6F02B
13414_6#1	#F6F02B
13414_6#22	#F6F02B
13414_6#25	#F6F02B
13414_6#30	#F6F02B
13414_6#31	#F6F02B
13414_6#34	#F6F02B
13414_6#41	#F6F02B
13414_6#47	#F6F02B
13414_6#5	#F6F02B
13414_6#6	#F6F02B
13414_6#70	#F6F02B
13414_6#75	#F6F02B
13470_2#56	#F6F02B
13470_2#60	#F6F02B
13470_2#67	#F6F02B
13470_2#70	#F6F02B
13470_2#91	#F6F02B
14207_6#15	#F6F02B
14207_7#10	#F6F02B
14207_7#24	#F6F02B
14207_7#27	#F6F02B
14207_7#2	#F6F02B
14207_7#43	#F6F02B
14207_7#51	#F6F02B
14207_7#52	#F6F02B
14207_7#55	#F6F02B
14207_7#56	#F6F02B
14207_7#59	#F6F02B
14207_7#62	#F6F02B
14207_7#63	#F6F02B
14207_7#64	#F6F02B
14207_7#71	#F6F02B
18048_1#56	#F6F02B
18048_1#59	#F6F02B
18048_1#71	#F6F02B
18048_1#83	#F6F02B
18048_1#90	#F6F02B
18048_2#56	#F6F02B
18048_2#59	#F6F02B
18048_2#71	#F6F02B
18048_2#83	#F6F02B
18048_2#90	#F6F02B
18391_1#1	#F6F02B
20287_6#25	#F6F02B
20287_6#44	#F6F02B
20298_2#28	#F6F02B
20298_2#47	#F6F02B
20298_2#61	#F6F02B
20298_2#62	#F6F02B
20298_2#6	#F6F02B
20298_3#10	#F6F02B
20298_3#26	#F6F02B
20298_3#39	#F6F02B
20298_3#40	#F6F02B
20298_3#44	#F6F02B
20298_3#55	#F6F02B
20298_3#59	#F6F02B
20298_3#62	#F6F02B
20298_3#64	#F6F02B
20298_3#69	#F6F02B
21673_4#18	#F6F02B
21673_4#25	#F6F02B
21673_4#30	#F6F02B
21673_4#33	#F6F02B
21673_4#35	#F6F02B
21673_4#55	#F6F02B
21673_4#56	#F6F02B
21673_4#77	#F6F02B
21673_4#80	#F6F02B
21673_4#84	#F6F02B
21673_4#8	#F6F02B
21673_4#94	#F6F02B
8080_1#69	#F6F02B
8080_1#71	#F6F02B
8080_1#73	#F6F02B
8080_1#78	#F6F02B
8080_1#83	#F6F02B
8080_1#84	#F6F02B
8080_1#93	#F6F02B
8080_1#96	#F6F02B

## Sheet: NiFe1
AMR_A10_scaffolds	#8DF62B
AMR_A11_scaffolds	#8DF62B
AMR_A5_scaffolds	#8DF62B
AMR_A9	#8DF62B
AMR_B10_scaffolds	#8DF62B
AMR_B1_scaffolds	#8DF62B
AMR_B9_scaffolds	#8DF62B
AMR_C1_2	#8DF62B
AMR_C5_scaffolds	#8DF62B
AMR_D5_scaffolds	#8DF62B
AMR_E10_scaffolds	#8DF62B
AMR_E11_scaffolds	#8DF62B
AMR_F10_scaffolds	#8DF62B
AMR_F11	#8DF62B
AMR_F1_scaffolds	#8DF62B
AMR_G10_scaffolds	#8DF62B
AMR_H1_scaffolds	#8DF62B
12718_7#11	#8DF62B
12718_7#19	#8DF62B
12718_7#1	#8DF62B
12718_7#20	#8DF62B
12718_7#33	#8DF62B
12718_7#48	#8DF62B
12718_7#61	#8DF62B
12718_7#89	#8DF62B
13414_6#12	#8DF62B
13414_6#6	#8DF62B
14207_7#24	#8DF62B
14207_7#71	#8DF62B
14637_1#53	#8DF62B
14672_4#1	#8DF62B
14672_4#2	#8DF62B
15841_8#80	#8DF62B
18048_1#37	#8DF62B
18048_1#71	#8DF62B
18048_1#74	#8DF62B
18048_1#78	#8DF62B
18048_2#71	#8DF62B
18048_2#74	#8DF62B
18048_2#78	#8DF62B
20287_6#7	#8DF62B
20298_2#45	#8DF62B
20298_3#17	#8DF62B
20298_3#30	#8DF62B
20298_3#4	#8DF62B
20298_3#57	#8DF62B
20298_3#73	#8DF62B
20298_3#77	#8DF62B
20298_3#79	#8DF62B
21673_4#5	#8DF62B
21673_4#94	#8DF62B
8080_1#83	#8DF62B

## Sheet: NiFe3
12718_7#48	#0FA819
12718_7#89	#0FA819
20298_3#57	#0FA819

## Sheet: NiFe4
AMR_A10_scaffolds	#29EEE8
AMR_A11_scaffolds	#29EEE8
AMR_A5_scaffolds	#29EEE8
AMR_A9	#29EEE8
AMR_B10_scaffolds	#29EEE8
AMR_B1_scaffolds	#29EEE8
AMR_C1_2	#29EEE8
AMR_C5_scaffolds	#29EEE8
AMR_D5_scaffolds	#29EEE8
AMR_E10_scaffolds	#29EEE8
AMR_E11_scaffolds	#29EEE8
AMR_F10_scaffolds	#29EEE8
AMR_F11	#29EEE8
AMR_F1_scaffolds	#29EEE8
AMR_G10_scaffolds	#29EEE8
AMR_H1_scaffolds	#29EEE8
15_scaffolds	#29EEE8
1_scaffolds	#29EEE8
2_scaffolds	#29EEE8
30_scaffolds	#29EEE8
40_scaffolds	#29EEE8
44_scaffolds	#29EEE8
45_scaffolds	#29EEE8
47_scaffolds	#29EEE8
4E_scaffolds	#29EEE8
74_scaffolds	#29EEE8
76_scaffolds	#29EEE8
79_scaffolds	#29EEE8
80_scaffolds	#29EEE8
93_scaffolds	#29EEE8
11861_6#91	#29EEE8
12718_7#11	#29EEE8
12718_7#12	#29EEE8
12718_7#19	#29EEE8
12718_7#1	#29EEE8
12718_7#3	#29EEE8
12718_7#46	#29EEE8
12718_7#48	#29EEE8
12718_7#49	#29EEE8
12718_7#50	#29EEE8
12718_7#55	#29EEE8
12718_7#5	#29EEE8
12718_7#6	#29EEE8
12718_7#73	#29EEE8
12718_7#7	#29EEE8
12718_7#88	#29EEE8
12718_7#89	#29EEE8
12718_7#8	#29EEE8
13154_4#42	#29EEE8
13414_6#26	#29EEE8
13414_6#31	#29EEE8
13414_6#60	#29EEE8
13414_6#7	#29EEE8
13470_2#68	#29EEE8
13470_2#76	#29EEE8
14207_7#25	#29EEE8
14637_1#53	#29EEE8
14672_4#1	#29EEE8
14672_4#2	#29EEE8
15841_8#80	#29EEE8
15841_8#92	#29EEE8
18048_1#37	#29EEE8
18048_1#57	#29EEE8
18048_2#57	#29EEE8
20287_6#70	#29EEE8
20287_6#7	#29EEE8
20298_2#11	#29EEE8
20298_2#20	#29EEE8
20298_2#31	#29EEE8
20298_2#45	#29EEE8
20298_2#5	#29EEE8
20298_2#67	#29EEE8
20298_2#9	#29EEE8
20298_3#13	#29EEE8
20298_3#15	#29EEE8
20298_3#17	#29EEE8
20298_3#19	#29EEE8
20298_3#33	#29EEE8
20298_3#37	#29EEE8
20298_3#4	#29EEE8
20298_3#57	#29EEE8
20298_3#58	#29EEE8
20298_3#73	#29EEE8
20298_3#75	#29EEE8
20298_3#76	#29EEE8
20298_3#77	#29EEE8
20298_3#79	#29EEE8
21673_4#10	#29EEE8
21673_4#23	#29EEE8
21673_4#34	#29EEE8
21673_4#44	#29EEE8
21673_4#49	#29EEE8
21673_4#59	#29EEE8
21673_4#64	#29EEE8
21673_4#72	#29EEE8
21673_4#76	#29EEE8
21673_4#7	#29EEE8
21673_4#83	#29EEE8
21673_4#85	#29EEE8
8080_1#81	#29EEE8
8080_1#83	#29EEE8
CC00529_Caerofaciens	#29EEE9

## Sheet: AcsB
AMR_A6_2	#29ACEE
86_scaffolds	#29ACEE
88_scaffolds	#29ACEE
11861_6#57	#29ACEE
11861_6#58	#29ACEE
12718_7#10	#29ACEE
12718_7#36	#29ACEE
12718_7#40	#29ACEE
12718_7#63	#29ACEE
12718_7#94	#29ACEE
12718_7#95	#29ACEE
12718_7#9	#29ACEE
13414_6#15	#29ACEE
13414_6#20	#29ACEE
13414_6#21	#29ACEE
13414_6#22	#29ACEE
13414_6#28	#29ACEE
13414_6#32	#29ACEE
13414_6#33	#29ACEE
13414_6#41	#29ACEE
13414_6#63	#29ACEE
13414_6#64	#29ACEE
13414_6#65	#29ACEE
13414_6#66	#29ACEE
13414_6#69	#29ACEE
13470_2#78	#29ACEE
13470_2#93	#29ACEE
14207_7#13	#29ACEE
14207_7#27	#29ACEE
14207_7#2	#29ACEE
14207_7#33	#29ACEE
14207_7#35	#29ACEE
14207_7#40	#29ACEE
14207_7#44	#29ACEE
14207_7#46	#29ACEE
14207_7#74	#29ACEE
14207_7#75	#29ACEE
14207_7#8	#29ACEE
14670_1#64	#29ACEE
15841_8#64	#29ACEE
18048_1#59	#29ACEE
18048_1#67	#29ACEE
18048_1#72	#29ACEE
18048_1#84	#29ACEE
18048_2#55	#29ACEE
18048_2#59	#29ACEE
18048_2#67	#29ACEE
18048_2#72	#29ACEE
18048_2#84	#29ACEE
18048_2#88	#29ACEE
18391_1#1	#29ACEE
20287_6#28	#29ACEE
20287_6#32	#29ACEE
20287_6#34	#29ACEE
20287_6#36	#29ACEE
20287_6#41	#29ACEE
20287_6#48	#29ACEE
20287_6#49	#29ACEE
20287_6#55	#29ACEE
20287_6#56	#29ACEE
20287_6#62	#29ACEE
20287_6#63	#29ACEE
20287_6#72	#29ACEE
20287_6#76	#29ACEE
20287_6#91	#29ACEE
20298_2#47	#29ACEE
20298_3#34	#29ACEE
20298_3#35	#29ACEE
20298_3#39	#29ACEE
20298_3#48	#29ACEE
20298_3#81	#29ACEE
20298_3#9	#29ACEE
20427_4#28	#29ACEE
21673_4#12	#29ACEE
21673_4#19	#29ACEE
21673_4#31	#29ACEE
21673_4#37	#29ACEE
21673_4#38	#29ACEE
21673_4#3	#29ACEE
21673_4#53	#29ACEE
21673_4#60	#29ACEE
21673_4#81	#29ACEE
8080_1#72	#29ACEE

## Sheet: AsrA_DsrA
AMR_A6_2	#C09EF5
AMR_A7_2	#C09EF5
AMR_E6	#C09EF5
AMR_G12	#C09EF5
AMR_G7_2	#C09EF5
AMR_G8_2	#C09EF5
AMR_H9_scaffolds	#C09EF5
112_scaffolds	#C09EF5
11_scaffolds	#C09EF5
125_scaffolds	#C09EF5
126_scaffolds	#C09EF5
19_scaffolds	#C09EF5
28_scaffolds	#C09EF5
39_scaffolds	#C09EF5
51_scaffolds	#C09EF5
65_scaffolds	#C09EF5
85_scaffolds	#C09EF5
86_scaffolds	#C09EF5
88_scaffolds	#C09EF5
11861_6#64	#C09EF5
11861_6#91	#C09EF5
12718_7#10	#C09EF5
12718_7#36	#C09EF5
12718_7#38	#C09EF5
12718_7#39	#C09EF5
12718_7#40	#C09EF5
12718_7#43	#C09EF5
12718_7#45	#C09EF5
12718_7#48	#C09EF5
12718_7#51	#C09EF5
12718_7#63	#C09EF5
12718_7#73	#C09EF5
12718_7#74	#C09EF5
12718_7#94	#C09EF5
12718_7#95	#C09EF5
12718_7#9	#C09EF5
13414_6#15	#C09EF5
13414_6#21	#C09EF5
13414_6#34	#C09EF5
13414_6#41	#C09EF5
13414_6#5	#C09EF5
13414_6#73	#C09EF5
13414_6#75	#C09EF5
13470_2#56	#C09EF5
13470_2#72	#C09EF5
13470_2#75	#C09EF5
13470_2#76	#C09EF5
13470_2#77	#C09EF5
13470_2#78	#C09EF5
14207_6#15	#C09EF5
14207_7#10	#C09EF5
14207_7#26	#C09EF5
14207_7#27	#C09EF5
14207_7#28	#C09EF5
14207_7#2	#C09EF5
14207_7#30	#C09EF5
14207_7#44	#C09EF5
14207_7#55	#C09EF5
14207_7#74	#C09EF5
14207_7#75	#C09EF5
14670_1#64	#C09EF5
15841_8#64	#C09EF5
15841_8#82	#C09EF5
15841_8#83	#C09EF5
15841_8#84	#C09EF5
15841_8#85	#C09EF5
15841_8#92	#C09EF5
15841_8#93	#C09EF5
17138_5#73	#C09EF5
18048_1#39	#C09EF5
18048_1#40	#C09EF5
18048_1#41	#C09EF5
18048_1#42	#C09EF5
18048_1#46	#C09EF5
18048_1#49	#C09EF5
18048_1#72	#C09EF5
18048_2#46	#C09EF5
18048_2#49	#C09EF5
18048_2#55	#C09EF5
18048_2#72	#C09EF5
20287_6#32	#C09EF5
20287_6#41	#C09EF5
20287_6#49	#C09EF5
20287_6#56	#C09EF5
20287_6#5	#C09EF5
20287_6#76	#C09EF5
20287_6#86	#C09EF5
20287_6#91	#C09EF5
20298_2#12	#C09EF5
20298_2#28	#C09EF5
20298_2#47	#C09EF5
20298_2#59	#C09EF5
20298_2#5	#C09EF5
20298_2#6	#C09EF5
20298_3#10	#C09EF5
20298_3#26	#C09EF5
20298_3#32	#C09EF5
20298_3#34	#C09EF5
20298_3#39	#C09EF5
20298_3#48	#C09EF5
20298_3#50	#C09EF5
20298_3#52	#C09EF5
20298_3#55	#C09EF5
20298_3#57	#C09EF5
20298_3#58	#C09EF5
20298_3#59	#C09EF5
20298_3#66	#C09EF5
20298_3#70	#C09EF5
20298_3#81	#C09EF5
20298_3#8	#C09EF5
20298_3#9	#C09EF5
20427_4#28	#C09EF5
21673_4#19	#C09EF5
21673_4#31	#C09EF5
21673_4#35	#C09EF5
21673_4#55	#C09EF5
21673_4#59	#C09EF5
21673_4#78	#C09EF5
21673_4#83	#C09EF5
8080_1#66	#C09EF5
8080_1#70	#C09EF5
8080_1#72	#C09EF5
8080_1#73	#C09EF5
8080_1#78	#C09EF5
8080_1#81	#C09EF5

## Sheet: NarG_NapA_NrfA
AMR_A10_scaffolds	#D048CE
AMR_A11_scaffolds	#D048CE
AMR_A1_scaffolds	#D048CE
AMR_A5_scaffolds	#D048CE
AMR_A9	#D048CE
AMR_B10_scaffolds	#D048CE
AMR_B11_scaffolds	#D048CE
AMR_B12_scaffolds	#D048CE
AMR_B1_scaffolds	#D048CE
AMR_B5_scaffolds	#D048CE
AMR_B7_2	#D048CE
AMR_B8	#D048CE
AMR_B9_scaffolds	#D048CE
AMR_C10_scaffolds	#D048CE
AMR_C11_scaffolds	#D048CE
AMR_C12_scaffolds	#D048CE
AMR_C1_2	#D048CE
AMR_C5_scaffolds	#D048CE
AMR_C6	#D048CE
AMR_D10_scaffolds	#D048CE
AMR_D11	#D048CE
AMR_D12_scaffolds	#D048CE
AMR_D1_scaffolds	#D048CE
AMR_D5_scaffolds	#D048CE
AMR_D8_scaffolds	#D048CE
AMR_D9_2	#D048CE
AMR_E10_scaffolds	#D048CE
AMR_E11_scaffolds	#D048CE
AMR_E12_scaffolds	#D048CE
AMR_E5_scaffolds	#D048CE
AMR_E7	#D048CE
AMR_E8	#D048CE
AMR_E9_scaffolds	#D048CE
AMR_F10_scaffolds	#D048CE
AMR_F11	#D048CE
AMR_F12_scaffolds	#D048CE
AMR_F1_scaffolds	#D048CE
AMR_F6	#D048CE
AMR_F7	#D048CE
AMR_F9_scaffolds	#D048CE
AMR_G10_scaffolds	#D048CE
AMR_G11_scaffolds	#D048CE
AMR_G1_scaffolds	#D048CE
AMR_G5_scaffolds	#D048CE
AMR_G6_2	#D048CE
AMR_H10_scaffolds	#D048CE
AMR_H11	#D048CE
AMR_H1_scaffolds	#D048CE
AMR_H4_scaffolds	#D048CE
AMR_H6	#D048CE
135_scaffolds	#D048CE
22_scaffolds	#D048CE
27_scaffolds	#D048CE
75_scaffolds	#D048CE
11861_6#66	#D048CE
11861_6#67	#D048CE
12718_7#11	#D048CE
12718_7#12	#D048CE
12718_7#13	#D048CE
12718_7#18	#D048CE
12718_7#19	#D048CE
12718_7#1	#D048CE
12718_7#20	#D048CE
12718_7#21	#D048CE
12718_7#23	#D048CE
12718_7#24	#D048CE
12718_7#26	#D048CE
12718_7#27	#D048CE
12718_7#28	#D048CE
12718_7#29	#D048CE
12718_7#31	#D048CE
12718_7#32	#D048CE
12718_7#3	#D048CE
12718_7#48	#D048CE
12718_7#49	#D048CE
12718_7#50	#D048CE
12718_7#55	#D048CE
12718_7#5	#D048CE
12718_7#61	#D048CE
12718_7#6	#D048CE
12718_7#7	#D048CE
12718_7#89	#D048CE
12718_7#8	#D048CE
12718_7#90	#D048CE
13154_4#42	#D048CE
13154_4#43	#D048CE
13414_6#12	#D048CE
13414_6#48	#D048CE
13414_6#55	#D048CE
13414_6#57	#D048CE
13414_6#6	#D048CE
13470_2#62	#D048CE
13470_2#63	#D048CE
13470_2#65	#D048CE
13470_2#66	#D048CE
14207_6#6	#D048CE
14207_7#21	#D048CE
14207_7#22	#D048CE
14207_7#24	#D048CE
14207_7#3	#D048CE
14207_7#65	#D048CE
14207_7#66	#D048CE
14207_7#69	#D048CE
14207_7#71	#D048CE
14637_1#53	#D048CE
14672_4#1	#D048CE
14672_4#2	#D048CE
15841_8#80	#D048CE
15841_8#88	#D048CE
18048_1#37	#D048CE
18048_1#61	#D048CE
18048_1#71	#D048CE
18048_1#76	#D048CE
18048_1#78	#D048CE
18048_1#79	#D048CE
18048_2#61	#D048CE
18048_2#71	#D048CE
18048_2#76	#D048CE
18048_2#78	#D048CE
18048_2#79	#D048CE
0	#D048CE
20287_6#1	#D048CE
20287_6#2	#D048CE
20287_6#31	#D048CE
20287_6#3	#D048CE
20287_6#46	#D048CE
20287_6#4	#D048CE
20287_6#50	#D048CE
20287_6#53	#D048CE
20287_6#67	#D048CE
20287_6#7	#D048CE
20287_6#83	#D048CE
20298_2#11	#D048CE
20298_2#20	#D048CE
20298_2#21	#D048CE
20298_2#29	#D048CE
20298_2#2	#D048CE
20298_2#36	#D048CE
20298_2#45	#D048CE
20298_2#67	#D048CE
20298_2#9	#D048CE
20298_3#13	#D048CE
20298_3#15	#D048CE
20298_3#17	#D048CE
20298_3#19	#D048CE
20298_3#1	#D048CE
20298_3#21	#D048CE
20298_3#22	#D048CE
20298_3#33	#D048CE
20298_3#37	#D048CE
20298_3#3	#D048CE
20298_3#40	#D048CE
20298_3#41	#D048CE
20298_3#46	#D048CE
20298_3#4	#D048CE
20298_3#57	#D048CE
20298_3#5	#D048CE
20298_3#73	#D048CE
20298_3#75	#D048CE
20298_3#76	#D048CE
20298_3#77	#D048CE
20298_3#79	#D048CE
20427_4#21	#D048CE
21673_4#16	#D048CE
21673_4#17	#D048CE
21673_4#1	#D048CE
21673_4#20	#D048CE
21673_4#27	#D048CE
21673_4#28	#D048CE
21673_4#41	#D048CE
21673_4#48	#D048CE
21673_4#61	#D048CE
21673_4#62	#D048CE
21673_4#63	#D048CE
21673_4#65	#D048CE
21673_4#70	#D048CE
21673_4#89	#D048CE
21673_4#90	#D048CE
21673_4#91	#D048CE
21673_4#94	#D048CE

## Sheet: SdhA_FrdA
AMR_A10_scaffolds	#F370D9
AMR_A11_scaffolds	#F370D9
AMR_A12_scaffolds	#F370D9
AMR_A1_scaffolds	#F370D9
AMR_A2_scaffolds	#F370D9
AMR_A4_scaffolds	#F370D9
AMR_A5_scaffolds	#F370D9
AMR_A8	#F370D9
AMR_A9	#F370D9
AMR_B10_scaffolds	#F370D9
AMR_B11_scaffolds	#F370D9
AMR_B12_scaffolds	#F370D9
AMR_B1_scaffolds	#F370D9
AMR_B4_scaffolds	#F370D9
AMR_B5_scaffolds	#F370D9
AMR_B6	#F370D9
AMR_B7_2	#F370D9
AMR_B8	#F370D9
AMR_B9_scaffolds	#F370D9
AMR_C10_scaffolds	#F370D9
AMR_C11_scaffolds	#F370D9
AMR_C12_scaffolds	#F370D9
AMR_C1_2	#F370D9
AMR_C3_scaffolds	#F370D9
AMR_C4_scaffolds	#F370D9
AMR_C5_scaffolds	#F370D9
AMR_C6	#F370D9
AMR_C7	#F370D9
AMR_C8	#F370D9
AMR_C9_scaffolds	#F370D9
AMR_D10_scaffolds	#F370D9
AMR_D11	#F370D9
AMR_D12_scaffolds	#F370D9
AMR_D1_scaffolds	#F370D9
AMR_D2_scaffolds	#F370D9
AMR_D4_scaffolds	#F370D9
AMR_D5_scaffolds	#F370D9
AMR_D6_scaffolds	#F370D9
AMR_D7	#F370D9
AMR_D8_scaffolds	#F370D9
AMR_D9_2	#F370D9
AMR_E10_scaffolds	#F370D9
AMR_E11_scaffolds	#F370D9
AMR_E12_scaffolds	#F370D9
AMR_E2_scaffolds	#F370D9
AMR_E4_scaffolds	#F370D9
AMR_E5_scaffolds	#F370D9
AMR_E7	#F370D9
AMR_E8	#F370D9
AMR_E9_scaffolds	#F370D9
AMR_F10_scaffolds	#F370D9
AMR_F11	#F370D9
AMR_F12_scaffolds	#F370D9
AMR_F1_scaffolds	#F370D9
AMR_F2_scaffolds	#F370D9
AMR_F3_scaffolds	#F370D9
AMR_F4_scaffolds	#F370D9
AMR_F5_scaffolds	#F370D9
AMR_F6	#F370D9
AMR_F7	#F370D9
AMR_F9_scaffolds	#F370D9
AMR_G10_scaffolds	#F370D9
AMR_G11_scaffolds	#F370D9
AMR_G1_scaffolds	#F370D9
AMR_G2_scaffolds	#F370D9
AMR_G3_scaffolds	#F370D9
AMR_G5_scaffolds	#F370D9
AMR_G6_2	#F370D9
AMR_G9	#F370D9
AMR_H10_scaffolds	#F370D9
AMR_H11	#F370D9
AMR_H1_scaffolds	#F370D9
AMR_H2_scaffolds	#F370D9
AMR_H3_scaffolds	#F370D9
AMR_H4_scaffolds	#F370D9
AMR_H5_scaffolds	#F370D9
AMR_H6	#F370D9
135_scaffolds	#F370D9
22_scaffolds	#F370D9
27_scaffolds	#F370D9
75_scaffolds	#F370D9
11861_6#61	#F370D9
11861_6#62	#F370D9
11861_6#63	#F370D9
11861_6#66	#F370D9
11861_6#67	#F370D9
11861_6#92	#F370D9
12718_7#11	#F370D9
12718_7#12	#F370D9
12718_7#13	#F370D9
12718_7#19	#F370D9
12718_7#1	#F370D9
12718_7#20	#F370D9
12718_7#21	#F370D9
12718_7#23	#F370D9
12718_7#24	#F370D9
12718_7#26	#F370D9
12718_7#27	#F370D9
12718_7#28	#F370D9
12718_7#29	#F370D9
12718_7#31	#F370D9
12718_7#32	#F370D9
12718_7#33	#F370D9
12718_7#37	#F370D9
12718_7#3	#F370D9
12718_7#49	#F370D9
12718_7#50	#F370D9
12718_7#55	#F370D9
12718_7#5	#F370D9
12718_7#61	#F370D9
12718_7#6	#F370D9
12718_7#7	#F370D9
12718_7#8	#F370D9
12718_7#90	#F370D9
13154_4#42	#F370D9
13154_4#43	#F370D9
13414_6#12	#F370D9
13414_6#24	#F370D9
13414_6#45	#F370D9
13414_6#48	#F370D9
13414_6#55	#F370D9
13414_6#57	#F370D9
13414_6#6	#F370D9
13414_6#74	#F370D9
13470_2#62	#F370D9
13470_2#63	#F370D9
13470_2#65	#F370D9
13470_2#66	#F370D9
13470_2#67	#F370D9
14207_6#12	#F370D9
14207_6#3	#F370D9
14207_6#4	#F370D9
14207_7#21	#F370D9
14207_7#22	#F370D9
14207_7#24	#F370D9
14207_7#3	#F370D9
14207_7#65	#F370D9
14207_7#66	#F370D9
14207_7#67	#F370D9
14207_7#69	#F370D9
14207_7#70	#F370D9
14207_7#71	#F370D9
14637_1#53	#F370D9
14672_4#1	#F370D9
14672_4#2	#F370D9
15841_8#80	#F370D9
15841_8#88	#F370D9
17138_5#75	#F370D9
18048_1#37	#F370D9
18048_1#61	#F370D9
18048_1#62	#F370D9
18048_1#64	#F370D9
18048_1#71	#F370D9
18048_1#74	#F370D9
18048_1#76	#F370D9
18048_1#78	#F370D9
18048_1#79	#F370D9
18048_1#90	#F370D9
18048_2#61	#F370D9
18048_2#62	#F370D9
18048_2#64	#F370D9
18048_2#71	#F370D9
18048_2#74	#F370D9
18048_2#76	#F370D9
18048_2#78	#F370D9
18048_2#79	#F370D9
18048_2#90	#F370D9
20287_6#1	#F370D9
20287_6#2	#F370D9
20287_6#30	#F370D9
20287_6#31	#F370D9
20287_6#3	#F370D9
20287_6#46	#F370D9
20287_6#4	#F370D9
20287_6#50	#F370D9
20287_6#53	#F370D9
20287_6#60	#F370D9
20287_6#67	#F370D9
20287_6#7	#F370D9
20287_6#83	#F370D9
20287_6#9	#F370D9
20298_2#11	#F370D9
20298_2#20	#F370D9
20298_2#21	#F370D9
20298_2#29	#F370D9
20298_2#2	#F370D9
20298_2#30	#F370D9
20298_2#31	#F370D9
20298_2#36	#F370D9
20298_2#3	#F370D9
20298_2#45	#F370D9
20298_2#67	#F370D9
20298_2#7	#F370D9
20298_2#9	#F370D9
20298_3#13	#F370D9
20298_3#15	#F370D9
20298_3#17	#F370D9
20298_3#19	#F370D9
20298_3#1	#F370D9
20298_3#21	#F370D9
20298_3#22	#F370D9
20298_3#28	#F370D9
20298_3#29	#F370D9
20298_3#30	#F370D9
20298_3#33	#F370D9
20298_3#37	#F370D9
20298_3#3	#F370D9
20298_3#40	#F370D9
20298_3#41	#F370D9
20298_3#42	#F370D9
20298_3#43	#F370D9
20298_3#44	#F370D9
20298_3#46	#F370D9
20298_3#4	#F370D9
20298_3#5	#F370D9
20298_3#60	#F370D9
20298_3#63	#F370D9
20298_3#73	#F370D9
20298_3#75	#F370D9
20298_3#76	#F370D9
20298_3#77	#F370D9
20298_3#79	#F370D9
20427_4#21	#F370D9
21673_4#13	#F370D9
21673_4#14	#F370D9
21673_4#16	#F370D9
21673_4#17	#F370D9
21673_4#1	#F370D9
21673_4#20	#F370D9
21673_4#24	#F370D9
21673_4#27	#F370D9
21673_4#28	#F370D9
21673_4#2	#F370D9
21673_4#33	#F370D9
21673_4#41	#F370D9
21673_4#46	#F370D9
21673_4#48	#F370D9
21673_4#5	#F370D9
21673_4#61	#F370D9
21673_4#62	#F370D9
21673_4#63	#F370D9
21673_4#65	#F370D9
21673_4#67	#F370D9
21673_4#70	#F370D9
21673_4#89	#F370D9
21673_4#90	#F370D9
21673_4#91	#F370D9
21673_4#92	#F370D9
21673_4#94	#F370D9
21673_4#9	#F370D9

[truncated: 1 more sheets: Phyla Overlay]
