# Supplementary material for: A widespread hydrogenase supports fermentative growth of gut bacteria in healthy people
Source: Nat Microbiol. 2025 Oct 23;10(11):2686–701. doi: 10.1038/s41564-025-02154-w (PMC12578642; doi:10.1038/s41564-025-02154-w)
Supplement: Supplementary file 13 — Isolate H2 concentrations and gene transcription source data. [file 41564_2025_2154_MOESM13_ESM.xlsx]

## Sheet: Fig 3a - TPM Summary
ID	gene prediction	DIAMOND	TPM	phyla	species
JKBHIEHL_00081	Formate hydrogenlyase subunit 5	[NiFe] Group 4a	2.24786	Actinobacteria	C. aerofaciens
JKBHIEHL_01744	Formate hydrogenlyase subunit 5	[NiFe] Group 4e	29.648	Actinobacteria	C. aerofaciens
JKBHIEHL_00612	NADP-reducing hydrogenase subunit HndD	[FeFe] Group A2	7.08863	Actinobacteria	C. aerofaciens
JKBHIEHL_00558	Regulatory protein MgsR	ArsC	105.665	Actinobacteria	C. aerofaciens
JKBHIEHL_01647	ATP synthase subunit alpha	AtpA	247.467	Actinobacteria	C. aerofaciens
JKBHIEHL_00823	Putative oxidoreductase YgfK	YgfK	2.89702	Actinobacteria	C. aerofaciens
OFNMAPHC_01128	NADP-reducing hydrogenase subunit HndD	[FeFe] Group A2	94.9585	Actinobacteria	O. umbonata
OFNMAPHC_01674	Ion-translocating oxidoreductase complex subunit B	[FeFe] Group B	493.846	Actinobacteria	O. umbonata
OFNMAPHC_00468	Regulatory protein MgsR	ArsC	157.938	Actinobacteria	O. umbonata
OFNMAPHC_01690	hypothetical protein	AsrA	0.912231	Actinobacteria	O. umbonata
OFNMAPHC_00035	ATP synthase subunit alpha	AtpA	1684.7	Actinobacteria	O. umbonata
OFNMAPHC_01294	Putative oxidoreductase YgfK	YgfK	6.77549	Actinobacteria	O. umbonata
AKBABFNM_00194	ATP synthase subunit alpha	AtpA	1533.76	Actinobacteria	B. longum
NJIIIKPE_00044	NADP-reducing hydrogenase subunit HndD	[FeFe] Group A3	3.03632	Bacteroidetes	B. caccae
NJIIIKPE_02797	Ion-translocating oxidoreductase complex subunit B	[FeFe] Group B	193.787	Bacteroidetes	B. caccae
NJIIIKPE_01169	Regulatory protein MgsR	ArsC	81.7332	Bacteroidetes	B. caccae
NJIIIKPE_02562	ATP synthase subunit alpha	AtpA	151.906	Bacteroidetes	B. caccae
NJIIIKPE_00292	Cytochrome bd ubiquinol oxidase subunit 1	CydA	31.9292	Bacteroidetes	B. caccae
NJIIIKPE_01548	Cytochrome c-552	NrfA	6.53985	Bacteroidetes	B. caccae
NJIIIKPE_00045	Ion-translocating oxidoreductase complex subunit C	NuoF	6.68292	Bacteroidetes	B. caccae
NJIIIKPE_00924	Fumarate reductase flavoprotein subunit	SdhA_FrdA	1267.38	Bacteroidetes	B. caccae
HAADFPGN_02469	Ion-translocating oxidoreductase complex subunit B	[FeFe] Group B	131.296	Bacteroidetes	B. dorei
HAADFPGN_02665	ATP synthase subunit alpha	AtpA	427.044	Bacteroidetes	B. dorei
HAADFPGN_03342	Cytochrome bd-II ubiquinol oxidase subunit 1	CydA	35.346	Bacteroidetes	B. dorei
HAADFPGN_02407	Fumarate reductase flavoprotein subunit	SdhA_FrdA	855.869	Bacteroidetes	B. dorei
GEBKFAOP_04383	NADP-reducing hydrogenase subunit HndD	[FeFe] Group A3	3.04956	Bacteroidetes	B. faecis
GEBKFAOP_04127	Ion-translocating oxidoreductase complex subunit B	[FeFe] Group B	139.379	Bacteroidetes	B. faecis
GEBKFAOP_02560	Regulatory protein MgsR	ArsC	134.891	Bacteroidetes	B. faecis
GEBKFAOP_01630	ATP synthase subunit alpha	AtpA	145.505	Bacteroidetes	B. faecis
GEBKFAOP_01299	Cytochrome bd ubiquinol oxidase subunit 1	CydA	65.452	Bacteroidetes	B. faecis
GEBKFAOP_04757	Cytochrome c-552	NrfA	4.10953	Bacteroidetes	B. faecis
GEBKFAOP_04384	Ion-translocating oxidoreductase complex subunit C	NuoF	4.66283	Bacteroidetes	B. faecis
GEBKFAOP_02956	Fumarate reductase flavoprotein subunit	SdhA_FrdA	745.525	Bacteroidetes	B. faecis
LLBHANPE_00866	Ion-translocating oxidoreductase complex subunit B	[FeFe] Group B	71.1135	Bacteroidetes	B. fragilis
LLBHANPE_01094	Regulatory protein MgsR	ArsC	196.365	Bacteroidetes	B. fragilis
LLBHANPE_00144	Cytochrome c-552	NrfA	7.00372	Bacteroidetes	B. fragilis
DAFDJOFL_00686	ATP synthase subunit alpha	AtpA	4.92275	Bacteroidetes	B. fragilis
DAFDJOFL_01199	Cytochrome bd ubiquinol oxidase subunit 1	CydA	8.88355	Bacteroidetes	B. fragilis
LLBHANPE_01358	Fumarate reductase flavoprotein subunit	SdhA_FrdA	894.273	Bacteroidetes	B. fragilis
HBIBGKBL_02156	Ion-translocating oxidoreductase complex subunit B	[FeFe] Group B	345.389	Bacteroidetes	B. plebius
HBIBGKBL_00587	ATP synthase subunit alpha	AtpA	465.416	Bacteroidetes	B. plebius
HBIBGKBL_01039	Cytochrome bd ubiquinol oxidase subunit 1	CydA	22.5415	Bacteroidetes	B. plebius
HBIBGKBL_02171	Cytochrome c-552	NrfA	1.38704	Bacteroidetes	B. plebius
HBIBGKBL_01926	Fumarate reductase flavoprotein subunit	SdhA_FrdA	1357.86	Bacteroidetes	B. plebius
BDBIALAC_00272	NADP-reducing hydrogenase subunit HndD	[FeFe] Group A3	4.28098	Bacteroidetes	B. thetaiotaomicron
BDBIALAC_04681	Ion-translocating oxidoreductase complex subunit B	[FeFe] Group B	156.007	Bacteroidetes	B. thetaiotaomicron
BDBIALAC_05058	Regulatory protein MgsR	ArsC	125.231	Bacteroidetes	B. thetaiotaomicron
BDBIALAC_04102	ATP synthase subunit alpha	AtpA	174.647	Bacteroidetes	B. thetaiotaomicron
BDBIALAC_00647	Cytochrome bd ubiquinol oxidase subunit 1	CydA	65.7971	Bacteroidetes	B. thetaiotaomicron
BDBIALAC_03487	Cytochrome c-552	NrfA	4.85797	Bacteroidetes	B. thetaiotaomicron
BDBIALAC_00273	Ion-translocating oxidoreductase complex subunit C	NuoF	4.47545	Bacteroidetes	B. thetaiotaomicron
BDBIALAC_01134	Fumarate reductase flavoprotein subunit	SdhA_FrdA	1364.36	Bacteroidetes	B. thetaiotaomicron
EFILBGCN_03256	Ion-translocating oxidoreductase complex subunit B	[FeFe] Group B	222.795	Bacteroidetes	B. vulgatus
EFILBGCN_00341	ATP synthase subunit alpha	AtpA	235.366	Bacteroidetes	B. vulgatus
EFILBGCN_01254	Cytochrome bd-II ubiquinol oxidase subunit 1	CydA	42.2742	Bacteroidetes	B. vulgatus
EFILBGCN_01914	Fumarate reductase flavoprotein subunit	SdhA_FrdA	1122.89	Bacteroidetes	B. vulgatus
FNFNCAID_01484	(R)-phenyllactyl-CoA dehydratase alpha subunit	[FeFe] Group A2	32.9952	Firmicutes	A. hadrus
FNFNCAID_00502	1,4-alpha-glucan branching enzyme GlgB	[FeFe] Group B	14.5151	Firmicutes	A. hadrus
FNFNCAID_00039	[FeFe] hydrogenase maturase subunit HydE	[FeFe] Group B	621.725	Firmicutes	A. hadrus
FNFNCAID_02599	1,4-alpha-glucan branching enzyme GlgB	ArsC	179.842	Firmicutes	A. hadrus
FNFNCAID_01967	10 kDa chaperonin	AtpA	93.8175	Firmicutes	A. hadrus
FNFNCAID_02795	16S ribosomal RNA (partial)	AtpA	662.741	Firmicutes	A. hadrus
NLNDHNLC_02356	Iron hydrogenase 1	[FeFe] Group A1	849.766	Firmicutes	C. baratii
NLNDHNLC_00007	hypothetical protein	[FeFe] Group B	0.421663	Firmicutes	C. baratii
NLNDHNLC_02437	Regulatory protein MgsR	ArsC	19.7366	Firmicutes	C. baratii
NLNDHNLC_00433	Anaerobic sulfite reductase subunit A	AsrA	1.77743	Firmicutes	C. baratii
NLNDHNLC_00639	Anaerobic sulfite reductase subunit A	AsrA	21.0218	Firmicutes	C. baratii
NLNDHNLC_01935	V-type sodium ATPase catalytic subunit A	AtpA	887.699	Firmicutes	C. baratii
NLNDHNLC_02802	ATP synthase subunit alpha	AtpA	2693.67	Firmicutes	C. baratii
OCHKFPDE_01287	hypothetical protein	[FeFe] Group A1	26.6715	Firmicutes	C. perfringens
OCHKFPDE_02410	Iron hydrogenase 1	[FeFe] Group A1	584.134	Firmicutes	C. perfringens
OCHKFPDE_01324	hypothetical protein	[FeFe] Group B	3.50992	Firmicutes	C. perfringens
OCHKFPDE_02011	Ferredoxin-type protein NapF	[FeFe] Group B	2.55322	Firmicutes	C. perfringens
OCHKFPDE_02426	Regulatory protein MgsR	ArsC	63.7327	Firmicutes	C. perfringens
OCHKFPDE_00644	Anaerobic sulfite reductase subunit A	AsrA	3.91777	Firmicutes	C. perfringens
OCHKFPDE_00739	Anaerobic sulfite reductase subunit A	AsrA	6.98878	Firmicutes	C. perfringens
OCHKFPDE_00545	V-type sodium ATPase catalytic subunit A	AtpA	847.34	Firmicutes	C. perfringens
OCHKFPDE_02588	ATP synthase subunit alpha	AtpA	325.979	Firmicutes	C. perfringens
JOCJHNFE_01804	NADP-reducing hydrogenase subunit HndD	[FeFe] Group A2	0	Firmicutes	D. longicatena
JOCJHNFE_00701	NADP-reducing hydrogenase subunit HndD	[FeFe] Group A3	0	Firmicutes	D. longicatena
JOCJHNFE_00599	Ion-translocating oxidoreductase complex subunit B	[FeFe] Group B	0	Firmicutes	D. longicatena
JOCJHNFE_01407	Regulatory protein MgsR	ArsC	0	Firmicutes	D. longicatena
JOCJHNFE_01242	ATP synthase subunit alpha	AtpA	1.18998	Firmicutes	D. longicatena
JOCJHNFE_01291	V-type sodium ATPase catalytic subunit A	AtpA	0	Firmicutes	D. longicatena
JOCJHNFE_03088	Nitrogenase iron protein 1	NifH	0	Firmicutes	D. longicatena
JOCJHNFE_03096	Nitrogenase iron protein 1	NifH	0	Firmicutes	D. longicatena
JOCJHNFE_00702	Ion-translocating oxidoreductase complex subunit C	NuoF	0	Firmicutes	D. longicatena
MGKOAEBC_01260	Iron hydrogenase 1	[FeFe] Group A1	139.223	Firmicutes	G. formicilis
MGKOAEBC_01369	NADP-reducing hydrogenase subunit HndD	[FeFe] Group A2	39.4422	Firmicutes	G. formicilis
MGKOAEBC_00079	NADP-reducing hydrogenase subunit HndD	[FeFe] Group A3	2.58184	Firmicutes	G. formicilis
MGKOAEBC_00652	Ion-translocating oxidoreductase complex subunit B	[FeFe] Group B	254.242	Firmicutes	G. formicilis
MGKOAEBC_00072	Ion-translocating oxidoreductase complex subunit B	[FeFe] Group C1	3.91031	Firmicutes	G. formicilis
MGKOAEBC_02493	Regulatory protein MgsR	ArsC	116.324	Firmicutes	G. formicilis
MGKOAEBC_01401	ATP synthase subunit alpha	AtpA	271.971	Firmicutes	G. formicilis
MGKOAEBC_02462	ATP synthase subunit alpha	AtpA	14.104	Firmicutes	G. formicilis
MGKOAEBC_00078	NADP-reducing hydrogenase subunit HndC	NuoF	1.55649	Firmicutes	G. formicilis
MGKOAEBC_02892	Putative oxidoreductase YgfK	YgfK	4.93729	Firmicutes	G. formicilis
MFFFIDIM_02031	ATP synthase subunit alpha	AtpA	1839.21	Firmicutes	C. mitsuokai
MHHBFAMA_01989	hypothetical protein	[FeFe] Group A1	21.4093	Fusobacteria	F. varium
MHHBFAMA_02758	Ion-translocating oxidoreductase complex subunit B	[FeFe] Group A1	20.6872	Fusobacteria	F. varium
MHHBFAMA_03129	NADP-reducing hydrogenase subunit HndD	[FeFe] Group A3	180.891	Fusobacteria	F. varium
MHHBFAMA_01341	Regulatory protein MgsR	ArsC	469.315	Fusobacteria	F. varium
MHHBFAMA_02312	Anaerobic sulfite reductase subunit A	AsrA	148.941	Fusobacteria	F. varium
MHHBFAMA_01857	ATP synthase subunit alpha	AtpA	506.139	Fusobacteria	F. varium
MHHBFAMA_01367	Nitrogenase iron protein 1	NifH	0.957608	Fusobacteria	F. varium
MHHBFAMA_03130	NADP-reducing hydrogenase subunit HndC	NuoF	166.459	Fusobacteria	F. varium
PMBNEHDJ_01986	Hydrogenase-2 large chain	[NiFe] Group 1c	51.2909	Proteobacteria	N. rosorum
PMBNEHDJ_01405	Formate hydrogenlyase subunit 5	[NiFe] Group 4a	144.241	Proteobacteria	N. rosorum
PMBNEHDJ_00166	putative protein YfgD	ArsC	40.2582	Proteobacteria	N. rosorum
PMBNEHDJ_00748	ATP synthase subunit alpha	AtpA	154.849	Proteobacteria	N. rosorum
PMBNEHDJ_02280	Cytochrome bd-I ubiquinol oxidase subunit 2	CydA	530.909	Proteobacteria	N. rosorum
PMBNEHDJ_02281	Cytochrome bd-I ubiquinol oxidase subunit 1	CydA	607.308	Proteobacteria	N. rosorum
PMBNEHDJ_00424	Periplasmic nitrate reductase	NapA	27.8605	Proteobacteria	N. rosorum
PMBNEHDJ_01289	Respiratory nitrate reductase 1 alpha chain	NarG	1.68638	Proteobacteria	N. rosorum
PMBNEHDJ_02004	Cytochrome c-552	NrfA	98.4706	Proteobacteria	N. rosorum
PMBNEHDJ_01439	Fumarate reductase flavoprotein subunit	SdhA_FrdA	530.747	Proteobacteria	N. rosorum

## Sheet: Fig 3b - Av Max H2 production
Isolate	H2
C. mitsuokai	0
B. longum	0
B. stercoris	0
F. varium	81144.2
N. rosorum	158185
C. aerofaciens	210117
B. vulgatus	36140.4
B. caccae	23609
B. dorei	27018.3
B. thetaiotaomicron	35627.1
B. faecis	36850.3
B. fragilis	28615.8
B. plebius	22987.2
G. formicilis	60511.2
A. hadrus	165878
D. longicatena	164118
C. perfringens	266776
C. baratii	267708
O. umbonata	0

## Sheet: Fig 3c - C. perfringens
	H2 ppm				Growth
Hours	replicate 1	replicate 2	replicate 3		Time (hrs)	OD600
0					0	0.339
2	5124.22	5277.98	5672.77		1	0.79
4	162956	154608	156116		2	1.173
6	195182	220975	221265		3	1.296
24	265642	290131	284662		4	1.292
30	245008	245861	309460		5	1.288
48	245771	256850	283265		6	1.262
					7	1.236
					8	1.215
					9	1.202
					10	1.188
					11	1.184
					12	1.165
					13	1.164
					14	1.159
					15	1.147
					16	1.144
					17	1.136
					18	1.129
					19	1.124
					20	1.12
					21	1.098
					22	1.097
					23	1.09
					24	1.07

## Sheet: Fig 3c - B. fragilis
	H2 ppm				Growth
Hours	replicate 1	replicate 2	replicate 3		Time (hrs)	OD600
0					0	0.124
2					1	0.156
4	2168.5	2279.31	2308.86		2	0.32
6	8121.02	7843.89	8034.6		3	0.635
24	26613.6	29570	29663.8		4	1.046
30	19812.4	26953.2	20765.7		5	1.315
48	21616.1	26040.8	20772.4		6	1.406
					7	1.417
					8	1.407
					9	1.403
					10	1.39
					11	1.387
					12	1.36
					13	1.344
					14	1.318
					15	1.292
					16	1.269
					17	1.242
					18	1.217
					19	1.208
					20	1.195
					21	1.175
					22	1.167
					23	1.155
					24	1.142

## Sheet: Fig 3c - F. varium
	H2 ppm				Growth
Hours	replicate 1	replicate 2	replicate 3		Time (hrs)	OD600
0					0	0.009
2	2629.89	2675.26	3164.81		1	0.013
4	27693.5	23475.9	30031.1		2	0.015
6	41901.8	46189	47082.3		3	0.033
24	82743.9	79544.4	135557.3*		4	0.091
30	55015.3	55266.3	55689.7		5	0.193
48	57256.8	56687.8	60848.2		6	0.405
					7	0.694
					8	0.805
					9	0.812
					10	0.792
					11	0.77
					12	0.725
					13	0.692
					14	0.653
					15	0.622
					16	0.601
					17	0.573
					18	0.56
					19	0.538
					20	0.532
					21	0.508
					22	0.502
					23	0.488
					24	0.479

## Sheet: Fig 3c - A. hadrus
	H2 ppm				Growth
Hours	replicate 1	replicate 2	replicate 3		Time (hrs)	OD600
0					0	0.088
2			170.574		1	0.238
4	625.852	945.174	1672.71		2	0.485
6	3857.61	5467.25	14863.7		3	0.811
24	81114.7	111630	111356		4	0.889
30	140654	171672	165162		5	0.985
48	151047	182305	164282		6	1.039
					7	1.083
					8	1.126
					9	1.153
					10	1.18
					11	1.197
					12	1.176
					13	1.124
					14	1.065
					15	1.005
					16	0.951
					17	0.903
					18	0.869
					19	0.841
					20	0.82
					21	0.804
					22	0.795
					23	0.807
					24	0.78

## Sheet: Fig 3c - C. aerofaciens
	H2 ppm				Growth
Hours	replicate 1	replicate 2	replicate 3		Time (hrs)	OD600
0					0	0.464
2		272.463	186.31		1	0.655
4	502.7	389.153	408.301		2	0.787
6	879.727	608.629	717.625		3	0.905
24	62586.2	34210.1	33626.2		4	0.979
30	90196.7	45395.3	61755		5	1.064
48	151775	52069.03*	111233		6	1.101
					7	1.117
					8	1.114
					9	1.115
					10	1.123
					11	1.104
					12	1.112
					13	1.115
					14	1.117
					15	1.133
					16	1.146
					17	1.141
					18	1.143
					19	1.137
					20	1.153
					21	1.15
					22	1.139
					23	1.147
					24	1.134

## Sheet: Fig 3c - C. mitsuokai
	H2 ppm				Growth
Hours	replicate 1	replicate 2	replicate 3		Time (hrs)	OD600
0	34.79796*	47.774*	53.01461*		0	0.089
2	124.9984*	202.8457*	186.2671*		1	0.011
4	149.7849*	197.8429*	188.3095*		2	0.045
6	150.8179*	169.9161*	196.4093*		3	0.168
24	111.1346*	165.0552*	143.7221*		4	0.275
					5	0.419
					6	0.555
					7	0.778
					8	0.904
					9	0.901
					10	0.968
					11	1.001
					12	1.091
					13	1.087
					14	1.086
					15	1.097
					16	1.127
					17	1.149
					18	1.161
					19	1.163
					20	1.168
					21	1.172
					22	1.167
					23	1.175
					24	1.181
