# Supplementary material for: A widespread hydrogenase supports fermentative growth of gut bacteria in healthy people
Source: Nat Microbiol. 2025 Oct 23;10(11):2686–701. doi: 10.1038/s41564-025-02154-w (PMC12578642; doi:10.1038/s41564-025-02154-w)
Supplement: Supplementary file 14 — Hydrogenase activity values for Fig. 4c, gene TPM for Fig. 4d, H2 concentrations for Fig. 4e and H2 concentrations for Fig. 4f. [file 41564_2025_2154_MOESM14_ESM.xlsx]

## Sheet: Fig 4c
Group	Species	H2-production (nmol H2 min-1 OD600-1)
		Rep 1	Rep 2	Rep 3	Average	SEM
Bf-M3a	Bacteroides fragilis	39.7296	40.8837	38.1634	39.5923	0.788284
Bv-M3a	Bacteroides vulgatus	1.99176	3.45728	1.28199	2.24368	0.640459
Bt-M3a	Bacteroides thetaiotaomicron	8.2022	9.45647	3.36374	7.00747	1.8575
Bt-M3	Bacteroides thetaiotaomicron	0.0848578	0.468195	0.214269	0.255774	0.112589

## Sheet: Fig 4d
	B. caccae			B. dorei			B. faecis			B. fragilis			B. plebius			B. thetaiotaomicron			B. vulgatus
Enzyme	Mean TPM	SD TPM	N	Mean TPM	SD TPM	N	Mean TPM	SD TPM	N	Mean TPM	SD TPM	N	Mean TPM	SD TPM	N	Mean TPM	SD TPM	N	Mean TPM	SD TPM	N
Group A3 FeFe hydrogenase	4.56034	2.00704	9	0	0	9	3.44255	1.25738	9	0	0	9	0	0	9	5.47082	2.42994	9	0	0	9
Group B Hydrogenase	193.787	10.5704	3	131.296	21.0762	3	139.379	31.1012	3	71.1135	18.0815	3	345.389	16.6335	3	156.007	14.3162	3	222.795	54.1354	3
NADH dehydrogenase 1 Nuo complex	74.2289	35.3986	30	84.5422	28.5375	30	48.0385	16.1985	30	36.6177	12.2324	30	89.7767	23.0303	30	24.915	10.938	30	37.8568	16.9176	30
NADH:quinone oxidoreductase Nqr	820.024	241.037	18	652.054	204.145	18	590.869	147.592	18	728.931	196.679	18	668.78	136.819	18	1054.57	131.867	18	952.049	285.206	18
NADH dehydrogenase 2	78.8142	30.8203	3	675.867	7.43292	3	81.8346	8.47594	3	34.022	8.3913	3	0	0	3	44.2467	5.28949	3	0	0	3
Ferredoxin:NADH oxidoreductase Rnf	110.451	25.9542	18	94.8762	32.5987	18	207.358	26.9582	18	255.429	133.616	18	136.835	31.9197	18	200.586	47.4459	18	139.885	52.8952	18
Fumarate reductase	1135.53	157.886	9	1246.94	534.809	9	1127.89	350.883	9	1207.49	417.142	9	1375.9	90.6474	9	1489.3	253.191	9	1340.21	421.303	9
Fumarate hydratase	539.335	59.2515	3	584.656	70.4824	3	458.059	11.3684	3	341.796	80.3345	3	445.83	40.0017	3	516.013	14.4014	3	750.917	101.578	3
Malate dehydrogenase	2244.92	184.322	3	1728.5	238.469	3	1747.01	23.6014	3	2284.57	56.198	3	0	0	3	1623.92	165.968	3	1967.41	286.336	3
Lactate dehydrogenase (putative)	284.185	68.0556	3	935.32	189.56	3	118.04	28.567	3	46.4598	16.916	3	2346.91	98.2231	3	410.132	19.4122	3	290.821	45.7826	3
ATP-dependent PEP carboxykinase	4676.92	341.411	3	3786.3	532.211	3	3081	102.128	3	4664.85	124.759	3	3546.32	261.063	3	4394.12	446.057	3	4562.78	657.319	3
NADP+-dependent Malic enzyme	152.028	3.68142	3	188.51	28.9863	3	133.438	33.4423	3	43.1392	12.0366	3	123.665	5.48069	3	95.9608	5.12437	3	232.218	55.7688	3
Pyruvate kinase	276.068	7.08542	3	205.624	33.7617	3	281.002	21.0848	3	316.604	20.8945	3	390.605	21.5046	3	447.991	22.6228	3	335.004	18.754	3
Pyruvate:formate lyase	1045.17	51.845	3	230.194	32.9381	3	781.273	167.187	3	649.894	158.182	3	517.809	13.2732	3	812.174	44.3096	3	332.344	36.1611	3
Pyruvate:ferredoxin oxidorefuctase	662.244	70.7033	3	646.372	133.902	3	567.904	118.66	3	681.128	156.325	3	728.812	62.1586	3	929.466	113.039	3	750.697	100.111	3
Acetate kinase	315.174	25.8704	3	241.574	34.8057	3	384.887	15.8317	3	235.422	51.8968	3	479.475	5.89789	3	494.461	38.3756	3	281.505	33.5979	3
Acetate phosphotransacetylase	295.386	22.0868	3	270.467	46.2899	3	352.181	29.9987	3	265.413	20.9874	3	456.989	8.25023	3	465.62	41.5647	3	269.195	47.2299	3
ADP-forming succinyl-CoA synthetase	40.7539	25.0006	6	0	0	6	10.9513	3.01367	6	0	0	6	0	0	6	5.58808	0.938577	6	0	0	6
Propionyl-CoA:succinate CoA transferase	201.921	16.3292	3	73.342	11.0043	3	259.594	27.7877	3	144.496	30.5299	3	96.9493	12.9086	3	293.944	27.0949	3	184.654	11.9607	3
Methylmalonyl-CoA mutase	265.892	20.3772	6	253.161	45.2391	6	165.407	28.2632	6	283.523	32.3734	6	145.781	13.3118	6	187.534	39.8057	6	292.457	37.9558	6
Methylmalonyl-CoA epimerase	423.265	32.154	3	206.482	39.8237	3	525.806	79.7233	3	627.152	59.7031	3	118.864	7.32401	3	565.062	37.4083	3	327.43	62.8035	3
Methylmalonyl-CoA decarboxylase	689.973	290.521	12	417.873	285.283	12	512.266	257.731	12	511.657	248.146	12	75.4028	28.5291	12	1132.26	743.55	12	522.692	294.196	12
Pyruvate:quinone oxidoreductase	30.1294	15.0353	3	0	0	3	13.3426	6.13313	3	2.44822	0.758161	3	0	0	3	7.0768	1.2349	3	0	0	3

## Sheet: Fig 4e
Hours	Hemin (H2 ppm relative to growth)			No Hemin (H2 ppm relative to growth)
	rep 1	rep 2	rep 3	rep 1	rep 2	rep 3
0	0	0	0	0	0	0
6	4778.89	5730.34	4883.5	13620.9	0*	18443.2
24	9293.02	10816.2	10010.6	15413.6	20426.7	14433.3
30	10482.7	10390.7	10374.3	17509	14695.1	14333.2
96	14047	15689.8	13610.6	18388.7	19944	15342.4

## Sheet: Fig 4f
	Cell extract	CE CoA puruvate inhibitor	CE+CoA+pyruvate	Buffer
rep 1	0.159416	2.64921	302.35	0.868371
rep 2	0.267113	1.32357	305.26	0.931937
rep 3	1.03801	19.7468	1712.85	1.06679
