# Supplementary material for: A widespread hydrogenase supports fermentative growth of gut bacteria in healthy people
Source: Nat Microbiol. 2025 Oct 23;10(11):2686–701. doi: 10.1038/s41564-025-02154-w (PMC12578642; doi:10.1038/s41564-025-02154-w)
Supplement: Supplementary file 15 — Metagenome gene abundance source data. [file 41564_2025_2154_MOESM15_ESM.xlsx]

## Sheet: Figure 5
Sample	Health status	[Fe]	[FeFe] Group A1	[FeFe] Group A2	[FeFe] Group A3	[FeFe] Group A4	[FeFe] Group B	[FeFe] Group C1	[FeFe] Group C2	[FeFe] Group C3	[NiFe] Group 1a	[NiFe] Group 1b	[NiFe] Group 1c	[NiFe] Group 1d	[NiFe] Group 1e	[NiFe] Group 1f	[NiFe] Group 1g	[NiFe] Group 1h	[NiFe] Group 1i	[NiFe] Group 1j	[NiFe] Group 1k	[NiFe] Group 2a	[NiFe] Group 2b	[NiFe] Group 2c	[NiFe] Group 2d	[NiFe] Group 2e	[NiFe] Group 3a	[NiFe] Group 3b	[NiFe] Group 3c	[NiFe] Group 3d	[NiFe] Group 4a	[NiFe] Group 4b	[NiFe] Group 4c	[NiFe] Group 4d	[NiFe] Group 4e	[NiFe] Group 4f	[NiFe] Group 4g	[NiFe] Group 4h	[NiFe] Group 4i
DRR127476	Colorectal cancer	0.000209717	0.0750333	0.185595	0.483121	0.00193189	0.63606	0.0716505	0.000403856	0.0780686	0.00353061	0.00352874	0.0578195	0.0706925	0	0.000247332	0	0	0.00217983	0	0	0	0.000297578	0	0	0	0	0.00362864	0	0	0.0998007	0.00138321	0.00214757	0.00254648	0.0288249	0.0110533	0.00854261	0.00075188	0.00131033
DRR127478	Colorectal cancer	0	0.133046	0.424708	0.492255	0.000390254	0.886093	0.0348583	0	0.247995	0.00648666	0.00168904	0.0554159	0.0492781	0	0	0	0	0.00698161	0	0	0	0	0	0	0	0	0.00419668	0	0	0.0411997	0.00273658	0.00332039	0	0.00881769	0.0065392	0.0049869	0.000455472	0.00135684
DRR127481	Colorectal cancer	0	0.0956223	0.103678	0.465727	0.00250341	0.847258	0.134823	0.00212567	0.106145	0.0106626	0.00281778	0.000323472	0.0529639	0.000148797	0.0243352	0	0	0.00481375	0	0	0	0	0	0.000223553	0	0	0.00108289	0	0	0.0148312	0.00372023	0.00411041	0.0011079	0.0293713	0.0007515	0.00957742	0.00196952	0.000734859
DRR127485	Colorectal cancer	0.00553703	0.0634281	0.132702	0.293911	0	0.653643	0.0432454	0.0226748	0.0858362	0.00181746	0.000717868	0.00281174	0.00974707	0	0.000234658	0	0	0.000120293	0	0	0	0	0	0	0	0.00542768	0.00109179	0.00548441	0	0.00601548	0.00139816	0.00110866	0.00145577	0.043772	0.00226528	0.00355875	0.00481106	0.00638456
DRR127488	Healthy	0	0.0380119	0.0930363	0.0938896	0.00032879	0.361524	0.0276484	0.00498029	0.0312569	0.00135767	0.000386897	0.0102503	0.0153338	0	0.000251326	0	0	0.00261562	0	0	0	0	0	0	0	0	0.00151532	0	0	0.00962566	0	0.00298806	0.002272	0.0201533	0.0028953	0.000743257	0	0.000557301
DRR127507	Colorectal cancer	0	0.391017	0.180793	0.260745	0	0.558454	0.016265	0	0.0295626	0.000466024	0.000656092	0.0388328	0.0800166	0.000254354	0.000129403	0	0	0.00419624	0	0	0	0	0	0	0	0	0.00380657	0	0	0.0344681	0.00227669	0.000613472	0.000891223	0.0169658	0.00384406	0.00294085	0.00117284	0.0025263
DRR127509	Colorectal cancer	0.00126728	0.122084	0.177644	0.282889	0.0124807	0.778449	0.0687698	0.000976169	0.119471	0.00448243	0.000917802	0.00587456	0.0242705	0	0.00131898	0	0	0.00247192	0	0	0	0	0	0	0	0.00295105	0.00178775	0.00197917	0	0.00582832	0.00278236	0.0108669	0	0.0463427	0.00782691	0.00676023	0.00296653	0.00134515
DRR127515	Colorectal cancer	0.0217058	0.104523	0.114599	0.388253	0.00118748	0.620275	0.106968	0.000746413	0.130436	0.00560969	0.00198154	0.00103304	0.019804	0.0002256	0	0	0	0.00273608	0	0	0	0	0	0	0	0.0195092	0.0035162	0.0174984	0	0.000682124	0.00161203	0.00198459	0.000158522	0.0666897	0.00675395	0.0338118	0.0195529	0.0172302
DRR127532	Healthy	0.000225314	0.110641	0.17101	0.274009	0	0.503129	0.0590578	0.000867782	0.108907	0.000155596	0.0107969	0.0583873	0.0848465	0	0.000263902	0	0	0.00178687	0	0	0	0	0	0	0	0.000937419	0.00141267	0.000160192	0	0.103624	0.00178464	0.000629262	0.00220552	0.0430901	0.0141471	0.00624258	0.00080565	0.00200361
DRR127537	Healthy	0	0.158497	0.106102	0.040728	0	0.312712	0.0456839	0.00519124	0.00678489	0	0.00176117	0.0708665	0.113794	0.000879797	0.000290408	0	0	0.00254587	0	0	0	0	0.000993191	0.00220888	0	0	0.00143692	0	0	0.0641479	0.00114421	0	0	0.0349165	0	0.00579403	0.00014939	0.000148993
DRR127583	Healthy	0	0.0519067	0.173519	0.350914	0	0.888063	0.0946104	0.0149718	0.118572	0	0	0.000574682	0.00626351	0	0	0	0	0.000883861	0	0	0	0	0	0	0	0	0.00208389	0	0	0.00229629	0.00190167	0.00135018	0	0.00475573	0.0107721	0.00696067	0.000215506	0.00107131
DRR127588	Healthy	0	0.157356	0.112314	0.284618	0	0.963407	0.104949	0.070884	0.0656296	0.0106246	0.00241253	0.00118082	0.084259	0	0	0	0	0.000866283	0	0	0	0	0	0	0	0	0	0	0	0.000663103	0.00624939	0.00795449	0	0.078415	0	0.00167137	0	0.00482403
DRR127597	Healthy	0.000826435	0.0455599	0.0862688	0.344406	0.000949461	0.49462	0.0508075	0.00158244	0.0802203	0.000145359	0.00495918	0.00172293	0.0491347	0	0.00226766	0	0	0.00162633	0	0	0	0	0	0	0	0.00171919	0.000162301	0.00190961	0	0.00300377	0.000386818	0.00134852	0.00997088	0.00676191	0.00250396	0.00414268	0.000744676	0.00259649
DRR127628	Healthy	0	0.121653	0.175619	0.265357	0.000352057	0.845578	0.0828077	0.0617242	0.0838915	0.00437985	0.00193006	0.029541	0.0496434	0	0.000264795	0	0	0.0028928	0	0	0	0	0	0	0.00015098	0	0.00144434	0	0	0.0285731	0.00365535	0.00213957	0	0.0137374	0.011486	0.00625529	0.000204901	0.000613116
DRR127649	Healthy	0	0.0509707	0.1401	0.228344	0.000354487	0.591501	0.0420903	0.00669492	0.0409202	0.00618635	0.00334838	0.00440139	0.0519287	0.000520355	0.0101451	0	0	0.00589731	0	0	0	0	0	0	0	0	0.000544097	0	0	0.00866387	0.00128556	0.00323271	0	0.0240882	0.000778747	0.0028065	0.000208522	0.000414828
DRR127704	Healthy	0	0.0800886	0.146329	0.188877	0	0.860071	0.0818052	0.00283188	0.0478468	0.00579487	0.00226544	0.00731611	0.0832137	0	0.00101657	0	0	0.00179109	0	0	0	0	0	0	0.000579625	0	0.00184616	0	0	0.00895007	0.00463827	0.00438081	0	0.0316009	0	0.00908241	0	0.00338743
DRR127707	Healthy	0	0.122581	0.171103	0.262656	0.00134748	0.887058	0.0604664	0.00339853	0.108879	0.0126134	0.00370858	0.00381361	0.034438	0	0	0	0	0.00266916	0	0	0	0	0	0	0	0	0.00388888	0	0	0.0217456	0.00246051	0.00407593	0	0.0525578	0.000386082	0.0125078	0.00260227	0.00285643
DRR127748	Healthy	0	0.167442	0.175145	0.270442	0.00352474	0.535276	0.0572031	0	0.162727	0.00103324	0.000973987	0.00505438	0.0232684	0.000121199	0.000860726	0	0	0.000886702	0	0	0	0.000147735	0	0.00016748	0	0	0.000979557	0	0	0.0027361	0.00178015	0.000581555	0	0.00371019	0.0106994	0.00361345	0.000185646	0.000741639
DRR127751	Healthy	0	0.118803	0.0770598	0.168612	0.000787702	0.179785	0.00675497	0.00598964	0.0147378	0	0.000307194	0.056151	0.0582879	0	9.92719e-05	0	0	0.000729911	0	0	0	0	0	0	0	0	0.00053653	0	0	0.0901024	0	0.000160214	0	0.00127685	0	0.00320428	0	0
DRR127756	Healthy	0	0.288016	0.108994	0.248019	0.00844164	0.596136	0.0321744	0.0281741	0.0434968	0	0.00557333	0.045949	0.0564654	0	0	0	0	0.00451113	0	0	0	0	0	0	0	0	0.00370691	0	0	0.0599895	0.00120819	0	0	0.034394	0.000515224	0.0209785	0.00118072	0.00184526
DRR127776	Healthy	0	0.102864	0.073269	0.0422503	0.000331385	0.683988	0.010263	0.000842829	0.127186	0	0	0.00718917	0.0143323	0	0.017198	0	0	0.00105422	0	0	0	0	0	0	0	0	0.001865	0	0	0.00667322	0.000810052	0	0	0.0230259	0	0.00183471	0.000193896	0
DRR162775	Healthy	0	0.188369	0.187455	0.391609	0.000682041	0.677161	0.0614345	0.0125318	0.0187715	0.010473	0.0041375	0.00514724	0.338297	0.000388728	0.00262695	0	0	0.000270847	0	0	0	0.000473839	0	0	0	0	0	0	0	0.00503212	0.00366912	0.006632	0	0.0208522	0.00375875	0.0150702	0.000597544	0.00138258
DRR162776	Healthy	0	0.192572	0.0606937	0.218723	0.000457841	0.647951	0.137997	0.0415906	0.0754049	0	0.00472524	0.0111364	0.0924705	0	0	0	0	0.00162889	0	0	0	0	0	0	0	0	0.00139908	0	0	0.0257335	0.00220987	0.000276981	0.000235369	0.0357612	0.0232921	0.00887522	0.000265257	0.00210814
DRR171477	Healthy	0	0.146407	0.190862	0.309862	0.000395682	0.74917	0.0753221	0.000990337	0.0923524	0	0.000150442	0.0334649	0.0441596	0	0.0189603	0	0	0.00722082	0	0	0	0	0.000510734	0	0	0	0.00221721	0	0	0.0609287	0.00401137	0.000239377	0	0.0390305	0.0220543	0.00718887	0	0.000913976
DRR171500	Healthy	0	0.0865474	0.141094	0.303188	0.000348444	0.797063	0.0738974	0.0383858	0.0974839	0.00497674	0.00109601	0.00971812	0.0317744	0	0.0256898	0	0	0.00179967	0	0	0	0	0	0	0	0	0.000535652	0	0	0.0115166	0.00122521	0.00232705	0	0.0195901	0.0145941	0.00690292	0.000811192	0
DRR171503	Healthy	0	0.194812	0.080163	0.252253	0	0.763163	0.054831	0.0119475	0.0599575	0.0155697	0.00386454	0.00350384	0.0468262	0.000563797	0	0	0	0.000298882	0	0	0	0	0	0	0	0	0	0	0	0.00854322	0.00446493	0.00777588	0	0.0581251	0.000836265	0.0111451	0.000876088	0.00196029
DRR171509	Healthy	0	0.0432507	0.272698	0.414532	0.000606013	0.616403	0.110794	0.000380055	0.202543	0.00625867	0.0016717	0.00163726	0.0286353	0	0.0080721	0	0	0.00602071	0	0	0	0	0	0	0	0	0.00419032	0	0	0.00137729	0.000931452	0.00312338	0.00193248	0.0333397	0.000655214	0.00167124	0.000175951	0.00052555
DRR171514	Healthy	0	0.0970145	0.141284	0.267086	0.00106857	0.857397	0.0489898	0.00314484	0.061553	0	0.000538277	0.00027641	0.0339092	0.0021593	0.00254509	0	0	0.000834191	0	0	0	0	0	0.000545514	0	0	0.00164738	0	0	0	0.00180345	0.00064941	0	0.0208323	0.019474	0.0103608	0.00020841	0.000619207
DRR171546	Healthy	0	0.0748929	0.0602253	0.232866	0.000345383	0.598815	0.0403761	0	0.0210975	0.00158576	0.000137275	0.0090399	0.262423	0.000261274	0.000132467	0	0	0.00566632	0	0	0	0	0	0	0	0	0	0	0	0.0125658	0.00123998	0.0182295	0.00162423	0.0221677	0.00871762	0.00811649	0.000201167	0.000394083
DRR171555	Healthy	0	0.108404	0.150758	0.358998	0.00041661	0.847763	0.113809	0.00104748	0.0409635	0.0207577	0.00786147	0.00628442	0.105185	0	0.000478504	0	0	0.000661792	0	0	0	0	0	0	0	0	0.00106624	0	0	0.0054293	0.00400818	0.0124062	0	0.0237128	0.0170915	0.00697286	0.000242471	0.00121302
DRR171563	Healthy	0	0.207553	0.175396	0.342874	0.00449317	0.815474	0.064126	0.0180435	0.0521098	0.011389	0.00522621	0.0131993	0.0687392	0	0	0	0	0.00238629	0	0	0	0	0	0	0.000642055	0	0.00248946	0	0	0.0148684	0.00147351	0.00682405	0	0.0165015	0.000321564	0.00594703	0.00130704	0.00219233
DRR171567	Healthy	0	0.0370504	0.289762	0.177201	0.00142795	0.7379	0.0353425	0.0310683	0.0349501	0.00741669	0.00338128	0.000138027	0.021344	0	0	0	0	0.000283528	0	0	0	0	0	0	0	0	0.000730579	0	0	0.00201688	0.00330125	0.00303736	0.000184793	0.0111275	0.00670904	0.00751508	0.000416646	0.000206134
DRR171569	Healthy	0	0.105571	0.0889708	0.213985	0.000302661	0.847809	0.109262	0.0168558	0.0799623	0.00726528	0.00379446	0.000115801	0.0264672	0.000339596	0.00159732	0	0	0.00462986	0	0	0	0	0	0	0	0	0.0021795	0	0	0.00240316	0.0011964	0.00698963	0.000161615	0.0245416	0.000394902	0.00567853	0	0
DRR171571	Healthy	0	0.0793125	0.091814	0.34482	0.00101657	1.00592	0.102775	0.00579092	0.0542262	0.00117118	0.00357674	0.00430601	0.125187	0	0.0477762	0	0	0.00201149	0	0	0	0	0	0	0	0	0.00103428	0	0	0.00251608	0.00339272	0.000922495	0.000269526	0.0284301	0.00089951	0.0127932	0.000296049	0.00293404
DRR171585	Healthy	0	0.0701635	0.104361	0.384551	0.000623311	0.932084	0.0897476	0.0027301	0.276047	0.00340973	0.00597037	0.00228205	0.0528051	0	0.00292425	0	0	0.00379978	0	0	0	0.000284979	0	0.000152349	0	0	0.00270839	0	0	0.00389217	0.000366731	0.00282814	0	0.0162961	0.00272764	0.00446245	0	0.000540288
DRR171587	Healthy	0	0.403529	0.112326	0.181528	0	0.694079	0.0940449	0.000766321	0.00351456	0.00447875	0.00189689	0.00270007	0.164074	0.000345429	0.000817499	0	0	0.0012058	0	0	0	0.000140353	0	0	0	0	0.000934614	0	0	0.0428953	0.000740752	0.00294664	0.000970889	0.0567598	0.0243455	0.005774	0	0.000526799
DRR171591	Healthy	0	0.0596138	0.109268	0.186265	0.0010532	0.652	0.0530068	0.00668135	0.0744394	0.00385646	0.00166395	0.000544628	0.0298971	0	0.000398841	0	0	0.0015211	0	0	0	0.000161242	0	0.000356731	0	0.000381407	0	0.000164329	0	0.000660325	0.00100014	0.00277955	0.000726916	0.00987625	0.0102062	0.0092517	0.00041302	0.000408676
DRR171605	Healthy	0	0.0621622	0.116097	0.38064	0.00104359	0.721664	0.0993993	0.00482056	0.112911	0.00495764	0.00394076	0	0.0461194	0.000905345	0.0200199	0	0	0.00235684	0	0	0	0	0	0	0	0	0.00196775	0	0	0.00247565	0.00191454	0.00698471	0.000370604	0.0200305	0.0124155	0.00550486	0.00020246	0.00120733
DRR171607	Healthy	0	0.0749767	0.134479	0.173435	0.00284181	0.938207	0.0512277	0.0005097	0.0371551	0.0114015	0.00303446	0.000157315	0.0255643	0	0	0	0	0.00128548	0	0	0	0	0	0	0.000347749	0	0.00166336	0	0	0.00181867	0.00257781	0.00492941	0	0.0111541	0.0203778	0.0122554	0	0.000470713
DRR171608	Healthy	0	0.0360268	0.0906481	0.0902318	0	0.352302	0.0215561	0.00952367	0.019718	0.00376966	0.000404833	0.00119498	0.0238034	0	0.000513942	0	0	0.000949019	0	0	0	0	0.00029534	0	0	0	0.00105002	0	0	0.00172596	0.000807318	0.00166108	0.00802723	0.0864303	0	0.00191718	0.000198847	0.00176691
DRR171617	Healthy	0	0.0530155	0.162632	0.0961978	0.000378504	0.280127	0.041025	0.00191434	0.0240515	0.0017476	0.000298998	0.00219519	0.01159	0	0.00540905	0	0	0.00104608	0	0	0	0	0	0	0	0	0.00038821	0	0	0.00271591	0.000447428	0.00115015	0.0246579	0.00647357	0.0261912	0.00188844	0	0.00109652
DRR171620	Healthy	0	0.0617648	0.102727	0.276302	0.0003491	0.653962	0.0409361	0.0243407	0.0362902	0.00834987	0.00385411	0.000135453	0.183503	0	0	0	0	0.00138421	0	0	0	0	0	0.000178195	0	0	0.00143054	0	0	0.00598796	0.00241252	0.0116759	0.000903554	0.0244847	0.00196412	0.00770887	0.00020318	0.00101218
DRR171621	Healthy	0	0.0742305	0.198832	0.133005	0.00189068	0.647029	0.0151947	0.0367359	0.0361958	0.00161202	0.00121471	0.0255248	0.0263833	0	0	0	0	0.00348727	0	0	0	0	0	0	0	0	0.002097	0	0	0.0181516	0.00113013	0.00134054	0.000163117	0.025325	0.00277028	0.0075217	0	0.000181955
DRR171624	Healthy	0	0.122745	0.0558478	0.305052	0.00080429	0.791074	0.0573621	0.00101815	0.0707652	0.0314208	0.00644721	0.0607322	0.0956986	0	0.000307184	0	0	0.00206836	0	0	0	0.000365435	0	0	0.000171676	0	0.00348183	0	0	0.103346	0.0041591	0.0121643	0.00170595	0.0218012	0	0.0372508	0.000467217	0.000695916
DRR171631	Healthy	0.000444304	0.0487403	0.0465456	0.0709085	0	0.198238	0.029833	0.00301212	0.0330674	0.000786419	0.00278684	0.00421034	0.0232303	0.000128414	0.000255949	0	0	0.00108842	0	0	0	0.000157611	0	0	0	0.000369704	0.000874606	0.000157943	0	0.00427363	0.000537854	0.00248749	0.010721	0.0288441	0.00150394	0.000603082	0.000400348	0.00257038
DRR171637	Healthy	0	0.130676	0.0825476	0.144823	0.000446013	0.652788	0.0446622	0.00168211	0.0577815	0.00572883	0.00211396	0.000344896	0.0173464	0	0	0	0	0.00053523	0	0	0	0	0	0	0	0	0.000228193	0	0	0	0.00574528	0.00271058	0	0.062588	0.000198228	0.00529668	0	0.00206305
DRR171639	Healthy	0	0.129614	0.0920287	0.471116	0.00124418	0.991662	0.199432	0	0.159184	0.00339862	0.00387087	0.00112671	0.0564397	0.0014186	0.00126434	0	0	0.005011	0	0	0	0	0	0.00130925	0	0	0.00319581	0	0.000187066	0.00192143	0.00230785	0.00832297	0	0.0234935	0.0264002	0.0124209	0.000241008	0.000722406
DRR171641	Healthy	0	0.0734009	0.101584	0.138146	0	0.543751	0.0321867	0	0.0447713	0.00160469	0.000497937	0.000335067	0.0211162	0	0.000164073	0	0	0.00256078	0	0	0	0	0	0	0.000371643	0	0.000667143	0	0	0.00198597	0.00781604	0.00289666	0	0.0515072	0	0.00884101	0.000504373	0.000758566
DRR171642	Healthy	0	0.0717422	0.146747	0.328901	0	0.530482	0.0946754	0.00144778	0.0653541	0.00497025	0.00226884	0	0.0200081	0	0.000148165	0	0	0.00454413	0	0	0	0	0	0	0	0	0.00236374	0	0	0.00248247	0.00199034	0.00443267	0.000397431	0.0535619	0.0011902	0.0024544	0.000223423	0.0015646
DRR171646	Healthy	0	0.114913	0.0804662	0.222753	0.00394665	0.623889	0.099119	0.0188042	0.0632032	0	0.000499902	0.0016796	0.0197167	0.000165864	0.000672167	0	0	0.0046825	0	0	0	0	0	0	0	0	0.00447248	0	0	0.000542382	0.00334249	0.00372881	0.003701	0.0492965	0.0296384	0.00858909	0	0.00151504
DRR171650	Healthy	0	0.120289	0.143474	0.251975	0.00263075	0.903609	0.0741274	0.0580346	0.102032	0	0.000142767	0.00116097	0.033104	0	0.0114257	0	0	0.00520865	0	0	0	0	0	0	0	0	0.00403585	0	0	0.00256981	0.00293448	0.00776562	0	0.0102966	0.0161481	0.00502231	0	0.00152186
DRR171656	Healthy	0.0117726	0.0648346	0.173383	0.27818	0.000611303	0.532561	0.0827618	0.00541056	0.208909	0.00198191	0.00144773	0	0.00523491	0	0	0	0	0.00230749	0	0	0	0.000143376	0	0	0	0.0139419	0.00141145	0.0133352	0	0.00197266	0	0.00260057	0	0.0132248	0.0142898	0.00205466	0.0100685	0.0161384
DRR171659	Healthy	0	0.0676384	0.152259	0.127172	0	0.753188	0.0514156	0.0027766	0.0233359	0.00823278	0.00173138	0.000425211	0.0273317	0	0	0	0	0.00072534	0	0	0	0	0	0	0	0	0.00093623	0	0	0.000419789	0.00292152	0.00355204	0.00370615	0.0109252	0.00951448	0.00638387	0.000425211	0.000426339
DRR171663	Healthy	0	0.0534894	0.073598	0.300933	0.000512563	0.937976	0.242407	0	0.0552898	0	0.00201529	0.016404	0.129136	0	0	0	0	0.0010131	0	0	0	0	0	0	0	0	0	0	0	0.00943654	0.00378516	0.000310087	0	0.00906766	0.0130473	0.00872136	0.000296961	0
DRR171686	Healthy	0	0.0733921	0.103832	0.27594	0	0.834141	0.0383957	0.00120699	0.133087	0.00487766	0.00189341	0.00049583	0.0909363	0	0	0	0	0.002908	0	0	0	0	0	0	0	0	0.00164121	0	0	0.000729824	0.000991316	0.00272295	0	0.0337437	0.000992244	0.0040283	0.000373518	0.00129701
DRR171698	Healthy	0.000205521	0.0468812	0.10047	0.0744549	0	0.350366	0.0340672	0.00998586	0.0295815	0.000291623	0.000368002	0.0108334	0.0337395	0	0.000236788	0	0	0.000751993	0	0	0	0	0	0	0	0.000171013	0.000484725	0	0	0.0101956	0.000350054	0.00115115	0.00973997	0.0134269	0.00678946	0.00210024	0.000370377	0.00183822
DRR171700	Healthy	0	0.0531835	0.101723	0.493177	0	0.639915	0.0211577	0.00180991	0.0182887	0.0089755	0.00321357	0.000276115	0.471394	0	0	0	0	0.000140536	0	0	0	0	0.000153789	0	0	0	0.000364511	0	0	0.00291886	0.0054964	0.0049735	0.000184185	0.0080401	0.00784355	0.0105832	0	0.000826183
DRR171705	Healthy	0	0.0847767	0.107481	0.175716	0	0.732923	0.0604068	0.00320753	0.0315169	0.00982443	0.00428438	0.00182054	0.0418725	0	0.000136174	0	0	0.000430608	0	0	0	0	0	0.000177817	0	0	0.000928462	0	0	0.0146348	0.0019899	0.00418116	0	0.0135024	0.00351731	0.00451806	0.000421492	0.00062726
DRR171710	Healthy	0	0.0844944	0.109656	0.350337	0.0020337	0.809752	0.112169	0.223948	0.177755	0	0.000903015	0.000553266	0.0122719	0.000549444	0.000781367	0	0	0.00251886	0	0	0	0.000133949	0	0	0	0	0.00118373	0	0	0	0.000942602	0	0	0.0345378	0.00172353	0.00424171	0.000169217	0
DRR171713	Healthy	0	0.289707	0.202232	0.159618	0	0.660236	0.0215164	0.0135458	0.0552363	0	0.00113277	0.0561318	0.0843972	0	0.000139524	0	0	0.004075	0	0	0	0	0.000477781	0	0	0	0.00340126	0	0	0.0770262	0.0048794	0.000223932	0.00019029	0.0100807	0	0.00450689	0.00193008	0.00406181
DRR171714	Healthy	0	0.127347	0.128666	0.370694	0	0.932819	0.0950858	0.00065002	0.0348847	0.00523848	0.0016281	0.000399837	0.0676618	0.000196466	0	0	0	0	0	0	0	0	0	0	0	0	0.000264543	0	0	0.000392931	0.00497462	0.00785591	0	0.00506552	0.0129822	0.0121488	0.000603471	0.000898865
DRR171716	Healthy	0	0.114067	0.129554	0.328819	0	0.807243	0.0656651	0	0.116477	0.00842204	0.00215692	0.000757916	0.0228551	0	0.000294252	0	0	0.00295522	0	0	0	0	0	0	0.000167775	0	0.00400366	0	0	0.00423364	0.00197783	0.00451874	0	0.0411988	0.00293322	0.00842488	0.000456601	0.00181201
DRR171717	Healthy	0	0.153883	0.166181	0.212284	0	0.949948	0.0797046	0.00349233	0.0619464	0.00469867	0.002286	0.00242701	0.0513679	0	0	0	0	0.0018696	0	0	0	0	0	0	0.00050474	0	0.00461941	0	0	0.00285979	0.00418215	0.00071528	0	0.00695696	0.0148751	0.00944692	0.000457884	0.00113509
DRR171719	Healthy	0	0.166504	0.187112	0.400532	0.000751398	0.853398	0.109645	0	0.0450169	0.0165339	0.00719801	0.00100797	0.0681819	0	0.000724669	0	0	0.00371826	0	0	0	0.000173612	0	0	0	0	0.00307161	0	0	0.0205491	0.00330378	0.0227983	0.00299014	0.0403588	0.0487799	0.00437656	0.000219323	0.00152087
DRR171725	Healthy	0	0.0456565	0.144902	0.150531	0.000891248	0.623839	0.0269825	0.0229892	0.0230254	0.00107931	0.000114263	0.00160691	0.0545896	0.000112881	0	0	0	0.00331674	0	0	0	0	0	0	0	0	0.00213506	0	0	0.00302839	0.000835314	0.0014514	0.00268154	0.0123492	0.00904806	0.00528664	0.00034581	0.000842914
DRR171728	Colorectal cancer	0	0.0660113	0.0364513	0.174128	0	0.13531	0.0247311	0	0.00496596	0	0.000286338	0.000280692	0.171276	0.000137437	0	0	0	0.000283189	0	0	0	0	0	0.000379838	0	0	0	0	0	0.00041508	0.000864806	0.000218616	0.0131339	0.0587226	0.0244004	0.00302451	0.000421038	0.000424406
DRR171730	Colorectal cancer	0	0.0689468	0.0568161	0.0793935	0.000764052	0.308645	0.0344942	0	0.00730613	0	0	0.23579	0.269622	0	0	0	0	0.000458013	0	0	0	0	0	0	0	0	0.000194567	0	0	0.472757	0.00136554	0.00532335	0.0038516	0.015045	0.0181003	0.00494769	0.000453088	0
DRR171731	Colorectal cancer	0	0.154016	0.191903	0.364173	0.000345301	0.799977	0.054063	0.00087423	0.0847058	0.0107844	0.00298273	0.00666339	0.0366462	0	0.000661719	0	0	0.0105572	0	0	0.000141347	0	0	0	0	0	0.010401	0.000148568	0	0.0102335	0.00156882	0.00710832	0	0.0379124	0.00590728	0.00272135	0.00040011	0.00179474
DRR171732	Colorectal cancer	0	0.0828274	0.116058	0.231407	0	0.791261	0.0725857	0.00699767	0.0538082	0.00796847	0.00278243	0.00304535	0.0537966	0.000296419	0.00120707	0	0	0.00186843	0	0	0	0	0	0	0.000507752	0	0.00404546	0	0	0.00386597	0.00168755	0.00695169	0.000415037	0.0207869	0.0147913	0.0066099	0.000689092	0.00114793
DRR171734	Colorectal cancer	0	0.0698683	0.115781	0.221274	0.00288385	0.846693	0.0364945	0	0.0392403	0	0	0.0943582	0.113114	0	0	0	0	0.000980713	0	0	0	0	0	0	0	0	0.000209822	0	0	0.178903	0.0033102	0	0	0.00476675	0.00107606	0.00687522	0.00143212	0.00119033
DRR171738	Colorectal cancer	0	0.109103	0.0647436	0.260806	0.0288001	0.314018	0.116192	0.0019977	0.0627571	0.00759719	0.0021477	0.156798	0.178352	0.000149223	0.0132924	0	0	0.00234124	0	0	0	0	0	0	0	0	0.00180838	0	0	0.360625	0.00137505	0.0019094	0	0.0634273	0.0261394	0.00421972	0.00182858	0.00456073
DRR171740	Colorectal cancer	0	0.0867297	0.133745	0.220841	0	0.800561	0.0705687	0.0100376	0.0534629	0.00749424	0.0014866	0.000321701	0.0279869	0	0.00142702	0	0	0.00360256	0	0	0	0	0	0	0	0	0.00322095	0	0	0.00375873	0.00160998	0.00177908	0	0.0250772	0.0156802	0.00719464	0.000489383	0.00145401
DRR171742	Colorectal cancer	0	0.16026	0.181431	0.301606	0.00164777	0.939573	0.0398714	0.043272	0.124072	0.0117311	0.00398797	0.014017	0.0503406	0	0	0	0	0.00326593	0	0	0	0	0.000709767	0	0	0	0.00462091	0	0	0.0179727	0.0025525	0.00548893	0	0.0110614	0.0242537	0.00732054	0.000716809	0.000237055
DRR171743	Colorectal cancer	0	0.348295	0.165817	0.330944	0.00250321	0.608921	0.106804	0.00104974	0.0686368	0.0215512	0.00800944	0.00840691	0.0762638	0.000638708	0.00568158	0	0	0.00167537	0	0	0	0.000193374	0	0	0	0	0.000215616	0	0	0.0210883	0.00572484	0.0134551	0.00334414	0.0576081	0.000173963	0.00597997	0.00242996	0.00244164
DRR171744	Colorectal cancer	0	0.132921	0.073071	0.308529	0.00105142	0.599807	0.047231	0.000440597	0.0308933	0.0075778	0.0052296	0.000137686	0.163805	0	0.000270068	0	0	0.0024993	0	0	0	0	0	0	0	0	0	0	0	0.0114115	0.00455126	0.0106581	0	0.018834	0.0174618	0.00680258	0.00061194	0.00183425
DRR171746	Colorectal cancer	0	0.178543	0.254881	0.280439	0.00417315	0.766023	0.0441586	0.000876094	0.127101	0	0.000544065	0.0049699	0.0172303	0.000131637	0.000668118	0	0	0.00206598	0	0	0	0	0	0	0	0	0.000709828	0	0	0.0138643	0.00234341	0.000421092	0	0.0545801	0	0.0088099	0.000806536	0.00140669
DRR171748	Colorectal cancer	0	0.114544	0.169107	0.179886	0.00695514	0.48942	0.0496834	0.0223966	0.0556706	0.0085356	0.00135749	0.00214452	0.0499748	0	0.000134801	0	0	0.00137559	0	0	0	0.000638481	0	0	0	0	0.000532308	0	0	0.135455	0.000554745	0.0018969	0.000555564	0.0444794	0.00781307	0.0222661	0	0.000982917
DRR171749	Colorectal cancer	0	0.0459467	0.114766	0.223411	0.000325129	0.747278	0.0406247	0.0123754	0.0592586	0	0.000251253	0.00653961	0.0171393	0	0.00892577	0	0	0.00153965	0	0	0	0	0	0.000820041	0	0	0.00133583	0	0	0.00424426	0.00192782	0.00118665	0	0.0313314	0.0028418	0.00393221	0.000189229	0.000758923
DRR171750	Colorectal cancer	0	0.0934127	0.116723	0.404444	0.000365846	0.822771	0.08164	0.00552436	0.128694	0.00199617	0.00285449	0.00255193	0.0558387	0.00027611	0.00138744	0	0	0.00143516	0	0	0	0	0	0.000386952	0	0.00519407	0.000376984	0.00651831	0	0.0240279	0.00276276	0.00421193	0.000195354	0.0134339	0.00108675	0.00571945	0.00861831	0.00684918
DRR171757	Colorectal cancer	0.00181531	0.0709608	0.215812	0.375934	0	0.738354	0.153467	0.00174788	0.161853	0.0074814	0.00314948	0	0.0349692	0.000132072	0	0	0	0.00429632	0	0	0	0	0	0	0	0.00283222	0.00285498	0.00290392	0	0.0253547	0.00164269	0.0057036	0.000555472	0.0277735	0.00506447	0.00319893	0.00142909	0.00263274
DRR171758	Colorectal cancer	0	0.0477843	0.0673209	0.404486	0	0.549875	0.0512884	0.000382771	0.0154922	0.00910778	0.002628	0.000354418	0.352339	0.000115691	0.000346526	0	0	0.000603276	0	0	0	0	0	0	0	0	0.000936489	0	0	0.00262918	0.00240656	0.0194602	0.000472835	0.0237664	0.0122879	0.00586414	0.000177209	0.00159819
DRR171765	Healthy	0.00069251	0.0396211	0.153219	0.138392	0.00215308	0.433935	0.0365742	0.00273802	0.0387412	0.000166553	0.000554296	0.131987	0.143587	0	0.000138259	0	0	0.00199142	0	0	0	0	0	0	0	0	0.000554235	0	0	0.393703	0.000292393	0.00458581	0.000371075	0.0067867	0.0098035	0.00891253	0.000437375	0.000209406
DRR171772	Healthy	0	0.0808226	0.052982	0.172041	0	0.627445	0.0475874	0.00304313	0.0793665	0.000567867	0	0.203109	0.125725	0	0	0	0	0.00801714	0	0	0	0	0	0	0	0	0.00556246	0	0	0.183938	0.00272828	0	0	0.023157	0.00106228	0.0406393	0	0.000467492
DRR171777	Healthy	0	0.059694	0.208668	0.222889	0	0.754039	0.0339614	0.000851079	0.0285445	0.00420624	0.00120111	0.000133219	0.113923	0	0.00179489	0	0	0.00641311	0	0	0	0	0	0	0	0.000193427	0.00589192	0	0	0.0165044	0.00147963	0.00288803	0	0.0222771	0.00358411	0.0060792	0.000197009	0.00177156
DRR171779	Healthy	0	0.0717244	0.14034	0.268615	0.000724449	0.85458	0.0634542	0.0311756	0.0448949	0.00799789	0.00240949	0.00294108	0.0406503	0.00148898	0.0179879	0	0	0.00156619	0	0	0	0	0	0.000190189	0	0	0.000745635	0	0	0.00316891	0.00277523	0.004843	0	0.00709166	0.0154907	0.0032411	0.000844395	0.00104801
DRR171782	Healthy	0	0.109605	0.146297	0.205877	0.00276038	0.699577	0.0486877	0.0217972	0.0662008	0.00553794	0.00202545	0.00346401	0.0180788	0	0	0	0	0.00956834	0	0	0	0	0	0	0	0	0.00246167	0	0.000155573	0.00853445	0.00235352	0.00271522	0	0.0196994	0.0104549	0.00293092	0.000401108	0.00139123
DRR171791	Healthy	0	0.153831	0.184465	0.150676	0.00228489	0.722812	0.0334571	0.0407922	0.0550337	0.00179081	0.00113874	0.0155898	0.0374196	0	0	0	0	0.00356238	0	0	0	0	0.000281065	0	0	0	0.00116796	0	0	0.0167991	0.00136538	0.00236902	0	0.0176205	0.00258028	0.0205698	0	0.000938727
DRR171793	Healthy	0	0.0764026	0.14306	0.244445	0.00220284	0.76398	0.0690789	0.0110319	0.0568709	0.0072914	0.00329773	0	0.059184	0.000321892	0.0138921	0	0	0.0013943	0	0	0	0	0.000190075	0	0	0	0.000451041	0	0	0.00721512	0.00532839	0.00561247	0	0.015304	0.0091304	0.0109704	0.000511895	0.00228809
DRR171796	Healthy	0	0.091152	0.196133	0.185896	0.000310473	0.735862	0.0625343	0.00905833	0.051095	0.00457597	0.0012071	0.0487313	0.0435561	0	0.00107809	0	0	0.00123162	0	0	0	0	0	0	0	0	0.00127151	0	0	0.0419031	0.000843877	0.00150948	0.00563675	0.0166565	0.0120475	0.00140583	0.000361397	0.000358552
DRR171802	Healthy	0.000405104	0.1817	0.12499	0.0785152	0.00841561	0.607127	0.0149593	0.0500062	0.0800504	0.000576033	0.000600785	0.0608266	0.054371	0	0.000477554	0	0	0.000492874	0	0	0	0	0	0	0	0.000168543	0.000317488	0.00086405	0	0.115816	0.00151216	0.00283893	0.00064207	0.0216701	0.00667706	0.00869947	0	0.000182027
DRR171807	Healthy	0	0.206845	0.0242169	0.643565	0	0.664385	0.064462	0	0.0186836	0.000180054	0.00028934	0.0225875	0.460071	0.000145536	0.000293913	0	0	0	0	0	0	0	0	0	0	0	0	0	0	0.0231416	0.0051053	0	0	0.000704821	0	0.0166085	0	0.00199052
DRR171810	Healthy	0	0.064675	0.187201	0.236943	0	0.607894	0.0715549	0.000918138	0.0563279	0	0.000854475	0.00014119	0.0285093	0	0.0210112	0	0	0.0326367	0	0	0	0	0	0	0	0	0.0221927	0.000315666	0	0.00430466	0.000819366	0.00534224	0.00116854	0.0439852	0.00980099	0.00142222	0.000850128	0.00106214
DRR171812	Healthy	0	0.0567251	0.195872	0.224262	0	0.689904	0.0349233	0.00826236	0.0218785	0.00213532	0.000611007	0.00263259	0.0113061	0	0.00081732	0	0	0.0020973	0	0	0	0	0	0	0	0	0.000316956	0	0	0.00488493	0.0018802	0.00564606	0.000160156	0.0266666	0.00895528	0.00380403	0	0.0010738
DRR171813	Healthy	0	0.203084	0.205109	0.293533	0	0.805044	0.0220111	0.00990289	0.121746	0.00311605	0.00152275	0.00274147	0.0987499	0	0.000136592	0	0	0.0028039	0	0	0	0	0	0	0	0	0.00345348	0	0	0.0138556	0.00261037	0.00452573	0	0.0131806	0.00498559	0.00409696	0	0.000824285
DRR171825	Healthy	0	0.0525184	0.144499	0.259183	0	0.800366	0.0646412	0.00178121	0.0756085	0.0111507	0.00401703	0.000136649	0.0344317	0	0	0	0	0.0021009	0	0	0	0	0.000761102	0	0	0	0.00198205	0	0	0.000845191	0.0032047	0.00770996	0.000546919	0.0549811	0	0.0101797	0.000204974	0.000612237
DRR171829	Healthy	0	0.25076	0.0571929	0.150885	0.000291331	0.436394	0.0610052	0.000725017	0.0689567	0	0.00234236	0.31963	0.0855678	0	0	0	0	0.00046066	0	0	0	0	0	0	0	0	0.000148376	0	0	0.223673	0.00143269	0.000704989	0	0.00337276	0.000128892	0.00224597	0.00236302	0.00152765
DRR171833	Healthy	0	0.473027	0.113346	0.494336	0.0137473	0.415455	0.0160249	0.000322353	0.0748056	0.00233491	0.00108537	0.0401178	0.0145681	0	0.000477957	0	0	0.00141584	0	0	0	0	0	0	0	0	0.000913925	0	0	0.035386	0.00153035	0.00108265	0	0.0126645	0.00134609	0.00624952	0.000295064	0.000440664
DRR171849	Healthy	0	0.167235	0.149027	0.129817	0.0022548	0.727589	0.0529728	0.147168	0.0357189	0.00418309	0.00186276	0.0618006	0.0746048	0	0	0	0	0.000447398	0	0	0	0	0	0	0	0	0.000287421	0	0	0.0543919	0	0.000853529	0	0.00189159	0.000495355	0.00583389	0	0
DRR171852	Healthy	0	0.152681	0.168456	0.2341	0.000884642	0.917364	0.076031	0.0252734	0.0141345	0	0.000171927	0.00446221	0.0324616	0.00133629	0	0	0	0.0124981	0	0	0	0	0	0.000928979	0	0	0.0063365	0	0	0.00223477	0.00386247	0.00107526	0	0.00349683	0.0278866	0.0169285	0	0.00280949
DRR171855	Healthy	0	0.0685544	0.123298	0.170021	0.000361542	0.251817	0.0781148	0.00045451	0.0506987	0.00916521	0.00511226	0.00181627	0.0227266	0	0.000419869	0	0	0.00114846	0	0	0	0	0	0	0.000155047	0	0.00167519	0	0.000168515	0.00354448	0	0.0134042	0.0140931	0.0088361	0.0315698	0.00344592	0.000210421	0.000212104
DRR171856	Healthy	0	0.0535388	0.0651339	0.310611	0.00665793	0.721944	0.154003	0.00208298	0.0401935	0.00055919	0.000641257	0.000961518	0.28845	0.000471098	0	0	0	0.000495287	0	0	0	0	0	0	0	0	0.000423862	0	0	0.00206179	0.00281905	0.00201673	0.000214424	0.00607335	0.000165391	0.0114669	0.000242368	0.000480912
DRR171862	Healthy	0.00131146	0.0204041	0.0935399	0.14261	0.00100599	0.408944	0.0212279	0.00888305	0.0380481	0.00356618	0.00130825	0.00194275	0.0172692	0	0.00201465	0	0	0.00146359	0	0	0	0.000155075	0	0	0	0.000545633	0.000516317	0.000310804	0	0.00240329	0.000272817	0.00631359	0.0112581	0.0379754	0.00380773	0.00484657	0.000196953	0.00136262
DRR171863	Healthy	0	0.132656	0.0799876	0.396407	0.00205796	0.780207	0.137224	0	0.0783288	0	0.000194936	0.00415841	0.0214505	0	0	0	0	0.000205608	0	0	0	0	0	0	0	0	0.00183544	0	0	0.00399682	0.00668711	0.00280473	0.000530227	0.013468	0.0349987	0.0146541	0	0.00414336
DRR171864	Healthy	0.00024741	0.0456285	0.140379	0.23358	0.000380717	0.298145	0.051941	0.00289169	0.0483562	0.00103308	0.00014969	0.00058206	0.0262498	0	0.00014551	0	0	0.000890217	0	0	0	0	0	0	0	0.000205869	0.000388252	0.000351802	0	0.00100625	0.000461509	0.000461926	0.0113266	0.00439988	0.022921	0.00215573	0	0.00133053
DRR171865	Healthy	0	0.169562	0.0976219	0.130469	0	0.483206	0.0132061	0.00160497	0.0316147	0	0.000320238	0.185865	0.186392	0	0.000981165	0	0	0	0	0	0	0	0	0	0	0	0.000433784	0	0	0.465946	0.00245456	0	0	0.00103556	0	0.0167117	0.000751806	0.00049217
DRR171870	Healthy	0	0.0910389	0.190173	0.232679	0	0.903751	0.0714661	0.00469758	0.0319774	0	0	0.000159458	0.0156011	0	0	0	0	0.00180592	0	0	0	0	0	0	0	0	0.000841049	0	0	0.000320045	0.00274738	0.00249759	0	0.00276546	0.0162984	0.0088501	0.000239187	0.00118652
DRR171876	Healthy	0	0.0951934	0.074951	0.126562	0	0.219789	0.0597655	0	0.013311	0.000708	0.000902221	0.00228712	0.0656762	0	0.000296963	0	0	0.00153143	0	0	0	0	0	0	0	0	0.000794233	0	0	0.00888634	0.000314011	0.00187497	0.0176911	0.00516631	0.0225985	0.00298153	0	0.000678264
DRR171886	Healthy	0	0.0718352	0.102176	0.0828515	0.000345216	0.397634	0.0132179	0.0335796	0.014736	0.0030009	0	0.263205	0.227285	0.000130574	0.000525752	0	0	0.00229936	0	0	0	0	0	0	0	0	0.00141108	0	0	0.230316	0.00194958	0.000835384	0.00073804	0.0136309	0.0019696	0.00714335	0.000200006	0.000600573
DRR171897	Healthy	0	0.153102	0.030121	0.0483754	0	0.317137	0.0327205	0	0.00832848	0	0.000913771	0.0219644	0.0736428	0	0.00030373	0	0	0.000419316	0	0	0	0	0	0	0	0	0.000270117	0	0	0.0276247	0.000734301	0	0.000136648	0.0176565	0.00349531	0.00218384	0	0.000152428
DRR171899	Healthy	0	0.0952059	0.0846285	0.352537	0	0.566845	0.100052	0.00176967	0.0612966	0	0	0.000133724	0.0202717	0.000397707	0.000529392	0	0	0.00458281	0	0	0	0	0	0.000171334	0	0	0.00392712	0	0.000155066	0.0306016	0.00167772	0.00190833	0	0.0549099	0	0.00329051	0	0.00100945
DRR171917	Healthy	0	0.14444	0.119836	0.14397	0	0.753609	0.0403555	0.0311085	0.0268686	0.0114734	0.00211964	0.00669295	0.0298638	0	0	0	0	0.00442278	0	0	0	0	0	0	0	0	0.00313791	0	0	0.00534858	0.00283123	0.00489214	0	0.0153523	0.000676002	0.0093037	0.000224285	0.000665218
DRR171923	Healthy	0.00550315	0.0724899	0.183378	0.352764	0.00101312	0.70804	0.0829488	0.0012766	0.108269	0.00463572	0.00792887	0.0215877	0.0312564	0	0.00101977	0	0	0.00442558	0	0	0	0.000154869	0	0	0	0.00732532	0.00346207	0.00464851	0	0.0403785	0.00144453	0.00799203	0	0.0210324	0.0237521	0.00365684	0.00713111	0.00908935
DRR171925	Healthy	0.00201273	0.0709639	0.118881	0.283831	0.00411241	0.6687	0.0458267	0.0113117	0.0644389	0.00706691	0.0014551	0.00876455	0.0360859	0	0.00180362	0	0	0.00175374	0	0	0	0	0	0	0.00102838	0.00130261	0.000878386	0.00143099	0	0.00593074	0.00258176	0.00562118	0	0.0328074	0.000285746	0.00923625	0.000604536	0.00380053
DRR171928	Healthy	0	0.127192	0.127961	0.246074	0	0.807763	0.0448818	0.0104364	0.0347502	0.010775	0.00607176	0.0253034	0.0872012	0	0.0005028	0	0	0.00172466	0	0	0	0	0	0.000208059	0.00129743	0	0.00110872	0	0	0.0241046	0.00567935	0.00814539	0.000230225	0.0203288	0.00244675	0.0166911	0	0.00126105
DRR171930	Healthy	0	0.216057	0.0883853	0.365821	0.0024166	0.610479	0.0709632	0.141986	0.131177	0.00166417	0.00481599	0.00163298	0.0687671	0.000573788	0.0172765	0	0	0.00429591	0	0	0	0	0	0.00111762	0	0	0.00077375	0	0	0.0011526	0.00166406	0.00845828	0	0.0247423	0.00781496	0.0111587	0	0.000176177
DRR171936	Healthy	0	0.200532	0.153543	0.321574	0.0112635	0.746092	0.110763	0	0.0548636	0.00324844	0.00103396	0.0070968	0.0623764	0	0	0	0	0.00104281	0	0	0	0	0	0	0	0	0.000765335	0	0	0.0246868	0.00279216	0.00295962	0.000386261	0.030039	0.0112127	0.00905281	0.00043531	0.001082
DRR171938	Healthy	0.000664389	0.0489254	0.145525	0.164144	0.000339241	0.528947	0.0518715	0.0378157	0.04225	0.00154245	0.00107193	0.00131075	0.0194277	0.0001289	0.000512983	0	0	0.00335042	0	0	0	0	0	0	0	0.000552838	0.00226325	0.00125963	0	0.00407249	0.000260872	0.000824675	0.00887028	0.0119802	0.0112275	0.00243033	0.000598661	0.000994052
DRR171939	Healthy	0	0.0603418	0.156396	0.105463	0	0.727613	0.0273019	0.00192061	0.0249765	0.00436167	0.00193466	0.0202062	0.0076895	0	0.000147181	0	0	0.000452753	0	0	0	0	0	0	0	0	0.000774924	0	0	0.0147834	0.000888977	0.0156758	0	0.00347622	0.020104	0.00605787	0	0.00065826
DRR171942	Healthy	0	0.0230621	0.0584017	0.104799	0	0.42739	0.0233274	0.00238538	0.0210348	0	0	0.00241752	0.0221021	0	0	0	0	0.00136994	0	0	0	0	0	0	0	0	0.00143955	0	0	0.00699726	0.000254735	0.000378948	0.00968241	0.0794163	0	0.000875415	0.000545861	0.000351808
DRR171948	Healthy	0	0.0732644	0.139862	0.136895	0	0.772702	0.038233	0.0116117	0.0415912	0.00136137	0.00191272	0.00669737	0.0122187	0.000124264	0.000126226	0	0	0.00221209	0	0	0	0	0	0	0	0	0.00050236	0	0	0.00438488	0.000903191	0.0107493	0.000168894	0.0375856	0.0131778	0.00547373	0.000190341	0.000379689
DRR171951	Healthy	0	0.138489	0.11808	0.316365	0	0.868821	0.0761726	0.00520585	0.0528348	0.0157478	0.00503648	0.00547941	0.0653766	0.00017349	0.00228231	0	0	0.000716556	0	0	0	0	0	0	0	0	0.000468302	0	0	0.00835735	0.00500925	0.00971209	0	0.0287212	0.00241575	0.0106115	0.00132871	0.00317779
DRR171959	Healthy	0	0.0761969	0.124682	0.422567	0.00033905	0.750631	0.132682	0	0.150027	0.00481892	0.0018663	0.00602703	0.0103033	0	0	0	0	0.00374914	0	0	0	0	0	0	0	0	0.00155411	0	0	0.00667797	0.00107253	0.00553813	0.000360447	0.0289963	0.0197942	0.00384497	0.000196434	0.00156032
ERR1018185	Colorectal cancer	0.000436049	0.0975068	0.173304	0.416298	0.00300576	0.452957	0.0510411	0.000849413	0.10033	0.0118994	0.0099587	0.0894071	0.0843359	0	0.108391	0	0	0.010576	0	0	0	0.000149947	0	0	0	0.00915935	0.00858235	0.00963297	0	0.169979	0.00172667	0.0162397	0.000178335	0.0352113	0.00793532	0.00589743	0.0100127	0.00914849
ERR1018186	Colorectal cancer	0	0.0443113	0.271822	0.1301	0	0.669594	0.0199699	0.0186793	0.0222958	0.00457469	0.00307286	0.00462291	0.00555385	0	0.0436871	0	0	0.00327712	0	0	0	0	0	0	0	0	0.00105381	0	0	0.0221647	0.00399888	0.00826162	0.000219969	0.0213808	0.00704209	0.000225441	0.00431559	0.00551638
ERR1018187	Colorectal cancer	0.193565	0.04293	0.205094	0.237106	0	0.428469	0.080938	0.00324133	0.0961119	0.00104397	0.000761054	0.00337506	0.0087758	0	0	0	0	0.0291035	0	0	0	0	0	0	0	0.209383	0.0168883	0.209657	0	0.0775469	0.000624579	0.00156803	0.000503431	0.133234	0.00138929	0.00899339	0.149005	0.181889
ERR1018188	Colorectal cancer	0	0.159743	0.129603	0.167693	0.000700915	0.703418	0.0445157	0.0142835	0.0858205	0.0226746	0.0074868	0.00640555	0.013461	0	0.0284004	0	0	0.00725405	0	0	0	0	0	0	0	0	0.00557437	0	0	0.00837839	0.00322009	0.01238	0.000750247	0.0478267	0.0162539	0.00264223	0.00204432	0.00265716
ERR1018189	Colorectal cancer	0	0.0393247	0.150385	0.433559	0.00090074	0.436228	0.0453483	0.00113844	0.151019	0.00386628	0.00212964	0.00151594	0.00909743	0	0.0284995	0	0	0.00107929	0	0	0	0	0	0	0	0	0.000461898	0	0	0.00462209	0.0019068	0.0042062	0.00046335	0.0126747	0.00702745	0.0108995	0.00315298	0.00297939
ERR1018191	Colorectal cancer	0	0.0476975	0.103015	0.503438	0.0017643	0.67804	0.226355	0.000888261	0.35943	0.00032606	0	0.0979779	0.084333	0	0	0	0	0.00517038	0	0	0	0.000161328	0	0	0	0	0.00468047	0.00016303	0.000656273	0.173338	0.00125605	0.000214656	0	0.0853198	0.00402641	0.000791344	0.000204434	0.000815603
ERR1018192	Colorectal cancer	0	0.415804	0.14094	0.137067	0.000372496	0.808335	0.0348989	0.0141301	0.0504468	0.00411071	0.00314727	0.00546725	0.0305494	0.000281785	0.00128491	0	0	0.00206151	0	0	0	0	0	0	0	0	0.000761538	0	0.000173199	0.00655819	0.0063472	0.0013521	0	0.0294733	0.00719314	0.00250615	0.00691515	0.00626951
ERR1018194	Colorectal cancer	0.000265235	0.119396	0.0797724	0.24307	0.000406292	0.33378	0.0795536	0.0242363	0.0494309	0.0119999	0.0047857	0.0831369	0.101188	0	0.00595895	0	0	0.000645373	0	0	0	0	0	0	0	0	0.00041574	0	0.000189775	0.230408	0.00245648	0.0069137	0.00347123	0.0225962	0.0304417	0.00173462	0.00428245	0.00400365
ERR1018196	Colorectal cancer	0.023286	0.038821	0.135429	0.315275	0.000726312	0.407785	0.0624307	0.00277189	0.0915399	0.0186193	0.0094366	0.00141227	0.0266353	0	0	0	0	0.00638655	0	0	0	0	0	0	0	0.0233277	0.00450429	0.0229839	0	0.00722998	0.00451827	0.0199181	0.00485895	0.106108	0.00123349	0.00380374	0.0226736	0.0277335
ERR1018197	Colorectal cancer	0.000490157	0.0580904	0.122444	0.240412	0	0.548964	0.0613036	0.013823	0.0341001	0.00312001	0.00220639	0.0228672	0.064549	0	0.000283336	0	0	0.00323622	0	0	0.000155539	0	0	0	0	0.000407859	0.00327828	0.000174243	0	0.0385877	0.00261343	0.00480135	0.000200465	0.0169654	0.00495826	0.0018114	0.00329822	0.00481739
ERR1018198	Colorectal cancer	0	0.138149	0.175369	0.440098	0.00124461	0.698546	0.132284	0.0187085	0.120189	0.0234491	0.0108827	0.025792	0.110424	0	0.000155311	0	0	0.00951882	0	0	0	0	0	0	0	0	0.00359299	0	0.000192902	0.0439951	0.00561584	0.0143089	0	0.0614915	0.0123465	0.00118279	0.00722344	0.00722367
ERR1018200	Colorectal cancer	0.000244706	0.159595	0.174376	0.292321	0.00714944	0.693857	0.0735008	0.0199798	0.0937413	0	0.04064	0.00376975	0.0108432	0.000138366	0.174807	0	0	0.0115034	0	0	0	0	0	0	0	0.000203619	0.00863374	0	0	0.004973	0.000609457	0.0367311	0	0.0591998	0.00115684	0.00996381	0.000436327	0.00131132
ERR1018203	Colorectal cancer	0	0.2099	0.15351	0.399367	0	0.634246	0.0815698	0.00555763	0.0722026	0.0330952	0.0124299	0.0103715	0.168961	0.00015238	0.0310575	0	0	0.00174189	0	0	0	0	0	0	0	0	0.00102059	0	0	0.0253779	0.00925793	0.0169764	0.0012777	0.0835668	0.0087947	0.00422259	0.00558759	0.00698328
ERR1018204	Colorectal cancer	0	0.226901	0.0114014	0.116371	0	0.206012	0.0647083	0	0.0695602	0	0.000283856	0.0239941	0.103679	0	0.581603	0	0	0	0	0	0	0	0	0	0	0	0	0	0	0.0473591	0.00615166	0.00393348	0	0.00616441	0.000150107	0.000636263	0.000419666	0.000627292
ERR1018206	Colorectal cancer	0	0.194108	0.123964	0.194972	0	0.445462	0.125153	0.0332531	0.0111148	0	0	0.00420272	0.00455156	0	0.00081537	0	0	0	0	0	0	0	0	0	0	0	0	0	0	0.00407895	0.00123276	0	0.00324169	0.0134694	0.168048	0.00312838	0.000761156	0.000508791
ERR1018207	Colorectal cancer	0	0.133925	0.0432612	0.51112	0.000409771	0.628424	0.158425	0.0343091	0.0812872	0.00830328	0.00370493	0.0025439	0.389142	0	0.000312492	0	0	0.000967135	0	0	0	0	0	0	0	0	0.00147048	0	0	0.0141649	0.00643088	0.0069729	0.00043762	0.0386818	0.00900732	0.00328847	0.00476982	0.0071612
ERR1018208	Colorectal cancer	0	0.0202498	0.0399156	0.108878	0.000397868	0.181261	0.0351768	0	0.0679981	0.00219137	0.000314294	0.667613	0.546541	0	0	0	0	0.000948045	0	0	0	0	0	0	0	0	0.000814716	0	0	1.15754	0.000474328	0.000967193	0	0.0116144	0.000701651	0.00313544	0.0014361	0.000461918
ERR1018210	Colorectal cancer	0	0.179789	0.113163	0.329562	0.00324013	0.731461	0.0898934	0	0.108538	0.0127624	0.00327297	0.00983178	0.0233246	0.000175989	0.0161152	0	0	0.00988461	0	0	0	0.000211628	0	0	0	0	0.00848731	0	0	0.0142682	0.0052864	0.00672064	0	0.0496313	0.00263302	0.00103807	0.00751171	0.00779923
ERR1018211	Colorectal cancer	0.000201229	0.0541093	0.166441	0.279752	0.0024632	0.542743	0.0514038	0.0132291	0.0767181	0.00526024	0.00447429	0.00227118	0.00462725	0	0.00359358	0	0	0.00526466	0	0	0	0	0	0	0	0.000167443	0.00268324	0.000577143	0	0.0136262	0.0020608	0.0063693	0.000656797	0.0417929	0.00093723	0.0034822	0.00377513	0.00197777
ERR1018212	Colorectal cancer	0	0.0975528	0.14229	0.373877	0.00302914	0.593392	0.0953695	0.037346	0.110897	0.00683394	0.0106997	0.00750544	0.0705412	0	0.00571097	0	0	0.00658483	0	0	0	0	0	0	0	0.000206032	0.00349884	0.000529617	0	0.0198834	0.00324537	0.0131631	0.000202531	0.04402	0.00109972	0.00587533	0.00198909	0.00287501
ERR1190622	Healthy	0	0.0572573	0.082084	0.073079	0.000852511	0.354653	0.00898239	0.0190147	0.00707473	0.0049411	0.00218283	0.0202524	0.0264071	0.000163546	0.000323448	0	0	0.00118328	0	0	0	0	0	0	0	0	0.000878345	0	0	0.0426796	0.00636757	0.00260372	0.0201209	0.050699	0.000552205	0.0157563	0.00299718	0.00499765
ERR1190623	Healthy	0	0.0235406	0.168534	0.119535	0	0.816209	0.0142314	0.0764142	0.0172115	0.00194724	0.000595793	0.000891434	0.01143	0	0.000149097	0	0	0.00226439	0	0	0.000953546	0	0	0	0	0	0.00315986	0	0	0.0042566	0.00966622	0.0046805	0.00102414	0.0541139	0	0.0024443	0.00335708	0.00783216
ERR1190624	Healthy	0.000940655	0.0950126	0.19047	0.269382	0	0.662779	0.0560968	0.112004	0.0635979	0.0115097	0.0108815	0.00111473	0.0402584	0	0	0	0	0.000430597	0	0	0	0	0	0	0	0.00156543	0.000927128	0.00117178	0	0.000963845	0.00159271	0.0133555	0.00153884	0.0136215	0.0137923	0.000995184	0.00337129	0.00356489
ERR1190625	Healthy	0	0.127994	0.153385	0.194137	0	0.720912	0.0625788	0.0303397	0.0408861	0.0099893	0.00673326	0.0146288	0.0537448	0	0.000344956	0	0	0.000704857	0	0	0	0	0.000575379	0	0	0	0.00114638	0	0.000207267	0.0304744	0.00821736	0.00863562	0.000710845	0.0385903	0.0287485	0.0067834	0.00671616	0.0137038
ERR1190626	Healthy	0	0.188929	0.0894358	0.293054	0	0.911396	0.0893653	0.00399878	0.101626	0.0108495	0.00515215	0.00298255	0.0307526	0.000692619	0.000868947	0	0	0.00467644	0	0	0	0	0	0	0	0	0.00231341	0	0.000211203	0.00682631	0.0112871	0.00797828	0.000233513	0.0487292	0.0316857	0.00228483	0.0113189	0.0100144
ERR1190627	Healthy	0	0.244721	0.120349	0.316587	0.000770428	0.566544	0.0520507	0.0720487	0.0522634	0.00123752	0.00105864	0.0365742	0.34506	0.000427356	0.000149389	0	0	0.00091909	0	0	0	0	0	0	0	0	0.000592695	0	0.00017952	0.0945914	0.00424811	0.000467149	0	0.0141272	0.0138947	0.00131108	0.00380626	0.00268431
ERR1190628	Healthy	0	0.0977356	0.134651	0.344814	0.000708381	0.615702	0.0623146	0.00864113	0.11294	0.00449691	0.00325589	0.00154248	0.0389806	0.000137251	0.000139418	0	0	0.00439322	0	0	0	0	0	0.000184381	0	0	0.00630945	0	0	0.00861508	0.00537447	0.00417585	0.000964418	0.0328671	0.00540436	0.00186133	0.00316132	0.00525761
ERR1190629	Healthy	0	0.0232021	0.0681339	0.084702	0.000865382	0.809366	0.0308554	0.00877128	0.0279264	0	0.000980743	0.00586183	0.0429096	0.00065785	0.000666492	0	0	0	0	0	0.00268291	0	0	0.00110975	0	0	0	0	0	0.0072795	0.0178151	0.00870314	0.00253519	0.0515338	0	0.00475712	0.00176548	0.0141064
ERR1190630	Healthy	0	0.116823	0.104814	0.215578	0.00049564	1.00455	0.0625424	0.00692602	0.0458435	0.0283053	0.0147566	0.0148053	0.0817878	0.000190298	0.000192993	0	0	0.00235875	0	0	0	0	0	0	0	0	0.00076075	0	0	0.0346089	0.014732	0.0117475	0.000521229	0.118731	0.00144641	0.00678114	0.0202204	0.0098264
ERR1190631	Healthy	0	0.0493018	0.091649	0.130282	0	0.849622	0.0284785	0.0354824	0.0233581	0.0126703	0.00813208	0.00827024	0.0438223	0.000170415	0.000687385	0	0	0.000526881	0	0	0.00202284	0	0.000191843	0.000687854	0.000380694	0	0.000227089	0	0	0.0368254	0.0146866	0.0119078	0.0023701	0.0611096	0.000380627	0.00579618	0.00594979	0.0155286
ERR1190632	Healthy	0	0.0538209	0.0654655	0.215051	0.00122913	0.545254	0.0504351	0.0203435	0.0345401	0.0043524	0.00609634	0.00893751	0.0637219	0.000471602	0	0	0	0.000161114	0	0	0	0	0	0	0	0	0	0	0	0.0133977	0.0104894	0.00500323	0.00659315	0.032996	0.00866134	0.0110069	0.00528134	0.0057618
ERR1190633	Healthy	0	0.0307109	0.0876894	0.143258	0.000406674	0.323502	0.0461287	0.0344725	0.0269536	0.00410362	0.00220134	0.00157685	0.0145196	0.000310662	0.00183927	0	0	0.000323282	0	0	0	0	0.000175773	0.000195773	0	0	0.000416132	0	0	0.00387818	0.00354151	0.00346013	0.0212813	0.0193906	0.0173877	0.00494115	0.00355285	0.0042781
ERR1190634	Healthy	0	0.122086	0.0743774	0.358649	0.00306005	0.912859	0.0319067	0.000555912	0.0455526	0.0124897	0.00652056	0.00490986	0.0735835	0.000834834	0.0098699	0	0	0.00207642	0	0	0	0	0	0	0	0	0.000675174	0	0	0.0311818	0.012996	0.0135595	0.000692616	0.065499	0.00421926	0.00550243	0.00917807	0.0124558
ERR1190635	Healthy	0	0.0774504	0.128318	0.355817	0.000711018	0.764179	0.0660552	0.0396706	0.0853307	0.00162576	0.0131716	0.00798549	0.0438432	0	0.000278853	0	0	0.000991651	0	0	0	0	0	0.000362933	0	0.000386232	0.000549087	0.000331413	0	0.0119694	0.00582136	0.0113973	0.000568586	0.0265285	0.000913579	0.00386943	0.00664046	0.00331499
ERR1190636	Healthy	0	0.133299	0.169065	0.288448	0.000450141	0.954007	0.0428132	0.0017095	0.030773	0.00246475	0.000703	0.00572992	0.0236513	0	0.000337029	0	0	0.000357836	0	0	0	0	0	0	0	0	0.00092352	0	0	0.010587	0.0173455	0.0111985	0.00119637	0.0425605	0.014392	0.00707897	0.00965778	0.0122804
ERR1190637	Healthy	0	0.0869497	0.120943	0.141905	0	0.724066	0.046444	0.00814728	0.0230544	0.00463208	0.000943063	0.00310182	0.0204752	0.00045854	0.000309982	0	0	0.000155811	0	0	0	0	0	0	0	0	0.000205453	0	0	0.00555865	0.0099441	0.0200675	0.00278758	0.0457119	0.0176291	0.00304967	0.00304205	0.0152171
ERR1190638	Healthy	0	0.0471028	0.134509	0.218114	0.000811027	0.726721	0.0664512	0.0210787	0.0433707	0.00505693	0.00142498	0.00315148	0.0214804	0	0.000152847	0	0	0	0	0	0	0	0	0	0	0	0	0	0	0.00963396	0.00836847	0.0128757	0.00108514	0.0378186	0.0202007	0.00476421	0.00473977	0.0111461
ERR1190639	Healthy	0.000272316	0.0107733	0.0499124	0.0547668	0	0.197771	0.0144281	0.0243318	0.0139462	0.00287834	0.000977326	0.0011307	0.00880773	0	0.000161001	0	0	0.000164759	0	0	0	0	0	0.000212925	0	0.000226594	0	0	0	0.00275971	0.00514445	0.00254355	0.0120271	0.016846	0.00034069	0.0107652	0.00291724	0.00459801
ERR1190640	Healthy	0	0.13184	0.0964778	0.163504	0	0.698946	0.0632105	0.0191979	0.0261678	0.0110346	0.0045965	0.0184212	0.0666971	0	0.000163281	0	0	0	0	0	0	0	0.000181566	0	0	0	0.000214924	0	0	0.0347658	0.008777	0.00434003	0	0.0552624	0.0385226	0.00419172	0.0097913	0.0105294
ERR1190641	Healthy	0	0.0364972	0.0966982	0.119761	0	0.31403	0.0221282	0.00788785	0.0164665	0.00800075	0.00845073	0.00708704	0.0937039	0	0.000156163	0	0	0.00180335	0	0	0.000172044	0	0	0	0	0	0.00276687	0	0	0.0101095	0.00613501	0.00959754	0.0161868	0.0307356	0.00543029	0.0106801	0.00266235	0.00458205
ERR1190642	Healthy	0	0.0639144	0.0749984	0.149814	0	0.556058	0.0459709	0.00331845	0.0346239	0.00441026	0.0034094	0.00663701	0.042695	0	0.000841274	0	0	0.000174037	0	0	0	0	0	0	0.000187947	0	0	0	0	0.0116627	0.00683007	0.00239565	0.00397835	0.0265633	0.00579815	0.00906034	0.00179092	0.00408398
ERR1190643	Healthy	0	0.0934701	0.222817	0.317143	0.00178922	0.761588	0.0332018	0.0299331	0.0537338	0.0043141	0.00261962	0.00638701	0.109717	0.000678523	0.000171859	0	0	0.00123681	0	0	0	0	0	0.000227285	0	0	0.0011396	0	0	0.0107916	0.0104989	0.00324729	0	0.0443534	0.0141345	0.00487362	0.012449	0.0103554
ERR1190644	Healthy	0	0.0265873	0.0820572	0.206711	0	0.408582	0.0322918	0.011812	0.0413645	0.00527527	0.0019852	0.000662574	0.0808134	0	0.0112918	0	0	0.000340372	0	0	0	0	0	0	0	0	0.000218324	0	0	0.000995305	0.0084088	0.00668427	0.00992524	0.0235209	0.00186384	0.0130968	0.000985497	0.00492784
ERR1190646	Healthy	0	0.101905	0.100291	0.130269	0	0.304425	0.0441455	0.0035703	0.0198167	0.00351641	0.00157096	0.00655367	0.0353005	0.00046188	0.00108205	0	0	0.000317869	0	0	0	0	0	0	0	0	0.000824941	0	0	0.0174499	0.0070973	0.0044073	0.0113881	0.0248035	0.026995	0.00828657	0.00188232	0.00467376
ERR1190647	Healthy	0	0.0609675	0.156623	0.0809091	0.000877928	1.0195	0.0237614	0.0370911	0.0366871	0	0.00217707	0.0294982	0.0442404	0	0.000338206	0	0	0.000173525	0	0	0	0	0.000944333	0	0	0	0.000224086	0	0	0.0429547	0.0125793	0	0	0.0414078	0	0.00624546	0.00688288	0.0112105
ERR1190648	Healthy	0	0.11063	0.159668	0.477315	0.00414236	0.659564	0.176021	0.00189989	0.169874	0.00521641	0.00133812	0.00277679	0.00914871	0	0.00524202	0	0	0.00847752	0	0	0	0	0	0	0	0	0.0108276	0	0	0.0285029	0.00227791	0.0032066	0	0.0674292	0.018916	0.00243023	0.00329125	0.00263119
ERR1190649	Healthy	0	0.19273	0.121256	0.298541	0	0.743866	0.124472	0.000568618	0.0821733	0.0238031	0.00873692	0.00613186	0.0535652	0.000516482	0.000341665	0	0	0.00468186	0	0	0	0	0	0	0	0	0.00393458	0	0	0.0121533	0.00829822	0.0115451	0.000966099	0.0965098	0.0314264	0.00749005	0.00819532	0.00737813
ERR1190650	Healthy	0	0.10387	0.161321	0.310473	0.00157567	0.81828	0.0488962	0.0240423	0.0654376	0.0185806	0.00695816	0.0214491	0.104266	0.000304019	0.083605	0	0	0.00640317	0	0	0	0	0.000170645	0	0	0	0.00424616	0	0	0.0537551	0.00796564	0.0168025	0.000843286	0.0437357	0.0108876	0.00223514	0.00414834	0.00574775
ERR1190651	Healthy	0	0.0992798	0.119807	0.184933	0.000455903	0.729732	0.057255	0.00114106	0.0286078	0.017991	0.0112049	0.00070876	0.052129	0.000346676	0	0	0	0.000180221	0	0	0	0	0.000392309	0	0	0	0.000232192	0	0	0.00150146	0.0102211	0.00827579	0	0.0583159	0.0221996	0.00447057	0.0126995	0.00634773
ERR1190652	Healthy	0	0.0307281	0.0916394	0.168666	0.000385094	0.448199	0.0316194	0.0288261	0.0461718	0.00390091	0.00180547	0.00820441	0.0531107	0	0.00174167	0	0	0.00212539	0	0	0	0	0	0.000196568	0	0	0.00157987	0	0	0.0118305	0.0032216	0.00210892	0.00822532	0.0143693	0.0013503	0.0102194	0.00112184	0.00313812
ERR1190653	Healthy	0	0.162869	0.118906	0.333037	0	0.769764	0.0701309	0	0.0356335	0.0305697	0.00974986	0.000525057	0.0193924	0	0	0	0	0.00106872	0	0	0	0	0	0	0	0	0.00115552	0	0	0.000172284	0.00930425	0.0156255	0	0.0777472	0.0278097	0.00381047	0.00893853	0.0152311
ERR1190655	Healthy	0	0.231135	0.111489	0.280891	0	0.642973	0.0818127	0.0239627	0.134074	0.00394657	0.00399448	0.0155285	0.166114	0.000512672	0.00222475	0	0	0.000357205	0	0	0	0	0	0.000459145	0.000385753	0	0.000230643	0	0	0.0390479	0.00794396	0.00300664	0	0.0455664	0.0529429	0.00328588	0.00366466	0.00837522
ERR1190656	Healthy	0	0.0856553	0.164323	0.208125	0.0018668	0.96771	0.013852	0.127088	0.0376972	0.0110355	0.00674235	0.00724127	0.0206383	0	0.000846913	0	0	0.0020688	0	0	0	0.000171635	0	0	0	0	0.00172747	0	0	0.0221195	0.00625293	0.00908561	0.000597675	0.0264681	0.00323893	0.00143158	0.00370668	0.00434772
ERR1190657	Healthy	0	0.0926864	0.109238	0.198128	0.00550251	0.810244	0.0509687	0.0478306	0.0481854	0	0.000706126	0.00113679	0.0288689	0	0.000423811	0	0	0.00203855	0	0	0	0	0.00015836	0	0	0	0.00225076	0	0	0.000723976	0.0041953	0.00268436	0.000782574	0.0280375	0.0198449	0.00144422	0.00128172	0.00384403
ERR1190658	Healthy	0	0.0788277	0.114738	0.232823	0.0018468	0.825535	0.0339515	0.00890293	0.0741647	0.0085315	0.00594396	0.000574556	0.0622472	0.000141202	0.00458797	0	0	0.00265188	0	0	0	0	0	0	0	0	0.00304495	0	0	0.00130466	0.00567045	0.0101178	0.00177667	0.0341331	0.00109147	0.000809275	0.00279943	0.00732827
ERR1190659	Healthy	0	0.0383928	0.105466	0.0895213	0	0.352225	0.0241339	0.00816525	0.0155266	0.00512416	0.00220102	0.00166337	0.0108773	0	0.000330697	0	0	0.00034058	0	0	0	0	0	0	0	0	0.000659274	0	0	0.00213359	0.00753309	0.00418387	0.0142197	0.0267699	0.0176313	0.0120014	0.00226054	0.00400552
ERR1190660	Healthy	0	0.0444081	0.113869	0.101524	0.00415249	0.939325	0.0257314	0.0124135	0.0304961	0.0015671	0.000579012	0.011116	0.017658	0	0	0	0	0.00104276	0	0	0.00140704	0	0	0	0	0	0.000387018	0	0	0.016106	0.00609778	0.00622105	0.000402987	0.0263508	0.00898362	0.00220014	0.00109809	0.00880337
ERR1190661	Healthy	0.00719231	0.0972785	0.0968856	0.249092	0.00118043	0.737594	0.0468247	0.00646773	0.0626044	0.0216172	0.0202293	0.00320532	0.0198558	0	0.000152941	0	0	0.00233694	0	0	0	0	0	0	0	0.00812054	0.00141295	0.0109622	0	0.0184478	0.00363972	0.0203273	0.000210108	0.0254009	0.0174468	0.00511734	0.0124667	0.0161234
ERR1190662	Healthy	0	0.0732018	0.220838	0.157354	0.000818193	0.819255	0.0399382	0.0524937	0.0409537	0.00715691	0.00383474	0.00523092	0.0307273	0.000466328	0.00278504	0	0	0.000649886	0	0	0	0	0	0.0004296	0	0	0.000209793	0	0	0.0112435	0.00632584	0.00273484	0	0.0430473	0.00883926	0.00254108	0.00810295	0.00548582
ERR1190663	Healthy	0	0.0230808	0.0395719	0.111524	0.000862304	0.271748	0.0224125	0.000542019	0.0174924	0.00534157	0.00186876	0.000835274	0.00814803	0	0.00259428	0	0	0.000341868	0	0	0	0	0	0	0	0	0.000220589	0	0	0.0120719	0.0055243	0.00209766	0.0112811	0.0179331	0.000561357	0.00792541	0.00125601	0.00201817
ERR1190664	Healthy	0	0.0551296	0.10038	0.264493	0.00513056	0.682558	0.0806194	0	0.0718274	0.00609619	0.00803245	0.00215371	0.0321774	0.000327453	0.10291	0	0	0.00439978	0	0	0	0	0	0	0	0	0.00241078	0	0	0.00338357	0.0122479	0.0106559	0.000228302	0.0551664	0.00618189	0.00407613	0.0117059	0.0124526
ERR1190665	Healthy	0	0.0622979	0.158696	0.186266	0.00157881	0.759275	0.0229792	0.0235735	0.0391965	0.00400349	0.000621104	0.000153146	0.0243785	0.000149972	0.000153417	0	0	0.000781468	0	0	0.000163529	0	0	0	0	0	0.00121353	0	0	0.000602752	0.0067415	0.0122695	0.000843048	0.0323617	0.0152698	0.00156682	0.00345312	0.00873556
ERR1190666	Healthy	0	0.0367595	0.0716817	0.0618926	0.000458045	0.334666	0.0233539	0.0040774	0.013602	0.000210376	0.0008434	0.00478422	0.0101717	0	0.000178039	0	0	0.00163614	0	0	0.000379548	0	0	0	0	0	0.00187916	0	0	0.00378765	0.0100686	0.00251925	0.0129631	0.0243663	0.0159568	0.0138162	0.0010706	0.0037464
ERR1190667	Healthy	0	0.0761594	0.150436	0.197106	0	0.920784	0.0365925	0.0149752	0.0296136	0.00447172	0.0025747	0.01076	0.0252016	0	0.000171114	0	0	0.00209785	0	0	0	0	0.00057083	0	0	0	0.00315328	0	0	0.0205855	0.0109673	0.00267544	0	0.0501331	0.0164976	0.0053284	0.0102569	0.0151071
ERR1190668	Healthy	0.00131275	0.0263818	0.0533726	0.0776639	0.000407097	0.152449	0.0309471	0.00775951	0.0315329	0.00299311	0.00191415	0.00820318	0.00856045	0	0	0	0	0	0	0	0	0	0	0	0.000174583	0.000663417	0.000208282	0.000757399	0	0.0164296	0.00377776	0.00247957	0.0126081	0.0452033	0.0024958	0.00807448	0.00261197	0.00285243
ERR1190669	Healthy	0	0.0529502	0.129935	0.149877	0.000378985	0.65561	0.0267149	0.022591	0.0349828	0.0048995	0.0029446	0.022337	0.0278598	0	0.000427573	0	0	0.00239583	0	0	0	0	0	0	0	0	0.00388842	0	0.000177021	0.0433811	0.00490447	0.00969658	0.0068806	0.0276037	0.00731575	0.00131702	0.00198633	0.00791937
ERR1190670	Healthy	0	0.0615815	0.185653	0.28222	0.00124059	0.85236	0.0496837	0.0314984	0.0898837	0.00701341	0.00387244	0.00336752	0.0235793	0.000157945	0.00871406	0	0	0.00601648	0	0	0.00068532	0	0	0	0	0	0.00573424	0	0	0.0126714	0.00651024	0.00956954	0.0013249	0.047522	0.00449607	0.00165299	0.00867209	0.010839
ERR1190671	Healthy	0	0.114291	0.141269	0.227005	0.000399268	0.621612	0.0547993	0	0.0447476	0.00994893	0.0070376	0.0422871	0.0752699	0.00060842	0.000308489	0	0	0.00442249	0	0	0	0.000366759	0	0.00081521	0.000171226	0	0.00388888	0	0	0.110219	0.0078884	0.00606622	0	0.0736257	0.0160201	0.00373673	0.00722455	0.0102506
ERR1190672	Healthy	0	0.0586268	0.0759259	0.177287	0.000464498	0.606425	0.0292476	0.020513	0.0240879	0.0119499	0.0041883	0.0130937	0.0571371	0	0.000180044	0	0	0.000366249	0	0	0	0	0	0	0.000198294	0	0.0011912	0	0	0.0261771	0.00992751	0.00477714	0	0.0503833	0.000193762	0.00382523	0.0113171	0.0118399
ERR1190673	Healthy	0	0.0126325	0.14764	0.0970286	0	0.4581	0.0251984	0.0272878	0.031388	0.00235272	0.00145838	0.00098684	0.0111064	0.000148865	0	0	0	0	0	0	0	0	0	0	0	0	0.000217572	0	0	0.000324091	0.00477021	0.000515681	0.00679648	0.0437333	0.00166392	0.00569721	0.00395345	0.00370597
ERR1190674	Healthy	0.0204239	0.0808919	0.1731	0.329595	0.00111735	0.596722	0.0628477	0.00141008	0.0902998	0.00808502	0.00540051	0.00462339	0.0208966	0.000555654	0.00028134	0	0	0.00383424	0	0	0	0	0	0.000195558	0	0.0175972	0.00535114	0.0152167	0	0.00800391	0.00341695	0.00635917	0.000595678	0.0307522	0.0140964	0.00652616	0.0223109	0.0244205
ERR1190675	Healthy	0	0.0842034	0.107146	0.177538	0.00174422	0.715316	0.0457118	0	0.0927508	0.0192495	0.0114431	0.00827096	0.0237684	0	0.00539923	0	0	0.00912335	0	0	0	0	0	0	0.000186576	0	0.00892176	0	0	0.0157988	0.00798489	0.0103146	0	0.0630624	0.000191811	0.00166666	0.0121662	0.0108757
ERR1190676	Healthy	0	0.0662822	0.225587	0.133575	0	0.861041	0.0215719	0.00444484	0.0230591	0.000403355	0.00201423	0.0106771	0.0224498	0.000333838	0	0	0	0.00122086	0	0	0	0	0.000189381	0	0	0	0.000448872	0	0	0.0317401	0.0146563	0	0.000233969	0.0452737	0.000753745	0.00793733	0.00562793	0.00891561
ERR1190677	Healthy	0	0.0634446	0.188051	0.15097	0.00139086	0.83082	0.0483613	0.0353301	0.0305625	0	0.000526917	0.0012589	0.0175685	0	0.0221762	0	0	0.000368774	0	0	0	0	0	0.000482561	0	0	0.000237559	0	0	0.00224834	0.0108494	0.0016931	0	0.0426327	0.0247519	0.00152463	0.007571	0.0105488
ERR1190678	Healthy	0	0.0371022	0.127123	0.172515	0.000412372	0.833173	0.0366612	0.00207364	0.01469	0.00474942	0.00225343	0.0017581	0.0637387	0.000301842	0.00310788	0	0	0.000329309	0	0	0	0	0	0	0	0	0.000210981	0	0	0.0120472	0.0074834	0.0210864	0.00264239	0.0323063	0.00575433	0.00706862	0.00264516	0.0110619
ERR1190679	Healthy	0	0.120351	0.175026	0.130486	0	0.462912	0.028647	0.0025252	0.0164006	0.00443217	0.00249764	0.00385339	0.0346248	0.000303188	0.000153988	0	0	0.00015618	0	0	0	0	0	0	0	0	0.000204123	0	0	0.00475188	0.00605892	0.00339858	0.010439	0.0204793	0.0133389	0.0110458	0.00371773	0.00279147
ERR1190680	Healthy	0	0.0990827	0.121852	0.133181	0.000754672	0.560307	0.0299761	0.00286013	0.0163065	0	0.00257827	0.00906246	0.0327053	0.000143375	0.000582058	0	0	0.000149845	0	0	0.00031267	0	0	0	0	0	0	0	0	0.00715091	0.00991511	0.00553426	0.021954	0.038538	0.0163176	0.00377146	0.00307809	0.0126642
ERR1190681	Healthy	0	0.0540546	0.0613049	0.0531476	0	0.335068	0.00723001	0.0109075	0.0187013	0.00102471	0.000533965	0.0250513	0.0396293	0.000171633	0	0	0	0.00160675	0	0	0	0	0	0	0	0	0.000462751	0	0	0.0442638	0.00602038	0.000549037	0.0229069	0.0242851	0	0.014856	0.00105719	0.00264299
ERR1190682	Healthy	0	0.0654871	0.130125	0.181563	0	0.93359	0.0272768	0.0116565	0.0355538	0.00940711	0.00998321	0.00201761	0.024873	0	0	0	0	0.000157958	0	0	0	0	0.000518562	0	0	0	0.000207507	0	0	0.00190272	0.00872929	0.0153227	0.00106775	0.0313247	0.00487059	0.00379392	0.00372909	0.00698903
ERR1190683	Healthy	0	0.147615	0.046706	0.217669	0.00084902	0.67354	0.0268922	0.0129546	0.0174413	0.0129634	0.00631661	0.00132159	0.0259095	0	0.00369627	0	0	0.000507821	0	0	0	0	0.000367796	0	0	0	0	0	0	0.00249363	0.00878558	0.00879441	0.000227194	0.0630393	0.0138749	0.00299206	0.0136354	0.0183341
ERR1190684	Healthy	0.00024451	0.0748652	0.109293	0.514111	0.00374038	0.752399	0.173804	0.00141801	0.230401	0.0193362	0.0149719	0.000435467	0.0383715	0.000853884	0.00408478	0	0	0.000445407	0	0.000138487	0	0	0	0.000198077	0	0.000203456	0.000191628	0	0	0.00103705	0.00642277	0.0163952	0.000799998	0.0425958	0.0102385	0.00311305	0.00371045	0.00502246
ERR1190685	Healthy	0	0.040196	0.0666251	0.128155	0	0.268368	0.0250492	0.0115085	0.0494899	0.00209585	0.00146243	0.00143393	0.0449265	0	0	0	0	0	0	0	0	0	0	0	0	0	0	0	0	0.00368323	0.00414753	0.00150685	0.013448	0.0148916	0.000348337	0.00786968	0.000720866	0.00240328
ERR1190686	Healthy	0	0.19903	0.0449409	0.315471	0.000556615	0.863543	0.113552	0	0.0657681	0.0163441	0.00476634	0.00623736	0.059898	0	0.111487	0	0	0.000218849	0	0	0	0	0.000478973	0.000282827	0	0	0	0	0	0.0103846	0.0156889	0.0097691	0	0.0797502	0.0166134	0.00791473	0.0238758	0.02196
ERR1190687	Healthy	0	0.0574219	0.167577	0.438913	0.00102356	0.625712	0.0479628	0.0163806	0.0891389	0.00455795	0.00280926	0.00264625	0.0132126	0.000259274	0	0	0	0.000542987	0	0	0	0	0	0.000344677	0	0	0.000875644	0	0	0.00404302	0.00270259	0.00394077	0.000182184	0.0309082	0.00418268	0.000990363	0.00397565	0.00437289
ERR1190689	Healthy	0	0.0973148	0.167886	0.380342	0.000770822	0.81648	0.116178	0.0180812	0.172662	0.00391488	0.00227143	0.000896992	0.0520948	0	0.00304988	0	0	0.000912966	0	0	0.000159681	0	0	0	0	0	0.00039576	0.000168235	0	0.000886708	0.00634364	0.00422195	0.000411106	0.0316041	0.0191821	0.00675681	0.00426793	0.00852647
ERR1190690	Healthy	0	0.0879216	0.0596495	0.131095	0.000866542	0.84406	0.0393322	0.0192308	0.036876	0.00618895	0.00237833	0.0120952	0.0165191	0.000152025	0.000814698	0	0	0	0	0	0	0	0	0	0	0	0	0	0	0.0285862	0.0104805	0.00607377	0	0.0525474	0.017577	0.00362881	0.0075731	0.012119
ERR1190691	Healthy	0.000547419	0.0380767	0.0884755	0.121036	0.000834752	0.274663	0.059391	0.00956986	0.0382711	0.00406449	0.00328418	0.0115443	0.0317925	0	0.00425832	0	0	0	0	0	0	0	0	0	0	0.000227753	0	0	0	0.0233519	0.0052213	0.00509755	0.0150002	0.0192332	0.019388	0.0126146	0.0022014	0.00362403
ERR1190692	Healthy	0	0.104585	0.141281	0.251029	0.00157443	0.999113	0.0357516	0	0.0269992	0.00331512	0.00261135	0.00283718	0.0330541	0.00192952	0.000605848	0	0	0.000623329	0	0.000193459	0	0	0	0	0	0	0.000267693	0	0	0.00382596	0.0162417	0.00349776	0	0.0643357	0.0191462	0.0103082	0.0109837	0.0179855
ERR1190693	Healthy	0	0.0678696	0.0868098	0.227038	0	0.817658	0.0616633	0.00629393	0.0384084	0.00802311	0.00418798	0.0144144	0.0283737	0	0	0	0	0.000659449	0	0	0	0	0.000536843	0	0	0	0.000211824	0	0	0.0121211	0.00997203	0.0073108	0.000663236	0.0436229	0.0238673	0.00432795	0.00700078	0.009415
ERR1190694	Healthy	0	0.0287901	0.0817137	0.22643	0.00687878	0.364067	0.0337324	0.0112791	0.062999	0.00693639	0.00444191	0.0012617	0.0190085	0.000310559	0	0	0	0.000643495	0	0	0	0	0.000175714	0	0	0	0.000415993	0	0	0.00303543	0.00375827	0.00691861	0.013025	0.0186491	0.00104556	0.0177784	0.00189539	0.00307689
ERR1190695	Healthy	0	0.0352161	0.178939	0.111178	0.00206923	0.760538	0.0117765	0.0172775	0.0351258	0.00134973	0.000789267	0.0222596	0.0161398	0	0	0	0	0	0	0	0	0	0.000715492	0.000211244	0	0	0.000423471	0	0	0.0269454	0.0134774	0.00657277	0.00132592	0.043262	0.00328424	0.00464668	0.00338105	0.0123065
ERR1190696	Healthy	0	0.091468	0.0897193	0.335845	0.000417076	0.74389	0.0436555	0.00423193	0.0396133	0.00967405	0.0123124	0.00292501	0.073097	0	0.00551467	0	0	0.000166379	0	0	0	0	0	0	0	0	0.000214857	0	0	0.00444344	0.00874915	0.0112049	0.00111861	0.042831	0.0176517	0.00418069	0.00829336	0.00903218
ERR1190698	Healthy	0	0.0702952	0.286337	0.16332	0	0.845026	0.0378572	0.0237723	0.0265693	0.00365445	0.00145384	0.0113157	0.0159367	0	0	0	0	0.00165128	0	0	0	0	0	0	0	0	0.000857123	0	0	0.0118635	0.00919928	0.00330123	0	0.0447398	0.0244943	0.00299593	0.00658687	0.0089964
ERR1190699	Healthy	0	0.0450646	0.15895	0.167383	0.000416454	0.784284	0.0260403	0.0162316	0.029568	0.00704416	0.00420878	0.00257283	0.0268147	0	0.000161137	0	0	0.000163741	0	0	0	0	0	0	0	0	0.000212596	0	0	0.00467555	0.00598125	0.0075583	0	0.0314812	0.0048697	0.00541067	0.00724351	0.00941836
ERR1190700	Healthy	0	0.170071	0.126506	0.181238	0	0.906903	0.0787194	0.0351821	0.0329521	0.025147	0.00728528	0.0035858	0.0313453	0	0.0349407	0	0	0.000733258	0	0	0	0	0	0.000235947	0	0	0.00166886	0	0	0.00584043	0.0115703	0.0101131	0	0.0560539	0.0668444	0.00460858	0.0110388	0.00970378
ERR1190701	Healthy	0	0.0702313	0.0836166	0.218051	0.000811896	0.711477	0.0361125	0.012882	0.0482408	0.00620025	0.00478544	0.002522	0.0522817	0.00136861	0.000627886	0	0	0.000160702	0	0	0	0	0	0	0	0	0	0	0	0.00282004	0.0104063	0.0185657	0.00151977	0.0408451	0.0017457	0.00222945	0.00947963	0.0130412
ERR1190702	Healthy	0	0.0776805	0.131481	0.234503	0.000860562	0.891529	0.0477854	0.0812702	0.0327245	0.00556474	0.00353287	0.000832413	0.0707855	0.000490476	0.000994986	0	0	0.000853787	0	0	0	0	0	0	0	0	0.00177673	0	0	0.000986921	0.00878243	0.00209197	0	0.0437169	0.0141464	0.0028496	0.00526965	0.00876848
ERR1190703	Healthy	0	0.140703	0.133628	0.171436	0.00095683	0.826292	0.0580212	0.000598019	0.0217096	0.00971222	0.00575141	0.00501331	0.0654817	0.000897421	0.00147726	0	0	0.000947875	0	0	0	0	0	0	0	0	0	0	0	0.0320314	0.0113872	0.00552424	0.000255464	0.0576677	0.030795	0.00716076	0.0122722	0.0125192
ERR1190704	Healthy	0	0.067862	0.0941759	0.164178	0	0.801709	0.0418016	0.0719489	0.03061	0.00593379	0.00363354	0.0124674	0.0588283	0	0	0	0	0.000954143	0	0	0	0	0	0	0	0	0.0018589	0	0	0.0127075	0.00755358	0.00366772	0	0.0330206	0.0113423	0.00156698	0.00913617	0.00888247
ERR1190705	Healthy	0	0.151591	0.12738	0.175231	0	0.96689	0.0470474	0.0153708	0.0286291	0	0.000197951	0.0058898	0.0495411	0.000388668	0	0	0	0.000201524	0	0	0	0	0	0.000259035	0	0	0.000522949	0	0	0.00552556	0.0156056	0.000308409	0.000270981	0.0493931	0.0100576	0.00309298	0.0171416	0.0153838
ERR1190769	Healthy	0	0.0294702	0.133346	0.111779	0.00106089	0.482541	0.0087544	0.0164825	0.00904218	0.00113865	0.000813267	0.00519955	0.0821459	0.000258845	0	0	0	0.000141968	0	0	0	0	0	0	0	0	0.000180927	0	0	0.00577417	0.00311674	0.000431021	0.0162391	0.0162071	0.00717182	0.00125542	0.00391708	0.005085
ERR1190770	Healthy	0.000232034	0.0631486	0.101141	0.191909	0.000738288	0.691446	0.0310449	0.0210654	0.0400117	0.00170439	0.000716799	0.00286041	0.0671023	0.000287011	0.000988742	0	0	0.000864526	0	0	0	0	0	0	0	0	0.0013336	0	0	0.00373914	0.00857527	0.00538794	0.000591348	0.0316086	0.00892613	0.00198108	0.00494717	0.0109602
ERR1190771	Healthy	0	0.0173527	0.144128	0.0452641	0.000756024	0.695298	0.00883972	0	0.00679254	0	0.000720957	0.000582992	0.0102549	0.000142979	0	0	0	0	0	0	0.000155903	0	0	0	0	0	0.000192971	0	0	0.00092455	0.00903659	0.0128471	0.00320173	0.0200271	0.000944311	0.00109229	0.00153421	0.0147124
ERR1190772	Healthy	0	0.0401912	0.118421	0.242059	0.00122752	0.45344	0.0391025	0.00466227	0.0432676	0.00397503	0.00320318	0.0474636	0.0470823	0.000155472	0.00015765	0	0	0.000162488	0	0	0	0	0	0.000208859	0	0	0	0	0	0.083044	0.00389447	0.0072128	0.00108471	0.0617453	0.000522028	0.00323187	0.0102497	0.0078671
ERR1190773	Healthy	0	0.0496639	0.113547	0.214958	0.000453208	0.666553	0.0375481	0.0160847	0.0245628	0.00292514	0.00213802	0.00738346	0.0328718	0.000336313	0.00102262	0	0	0.000706549	0	0	0.00075108	0	0	0	0	0	0.000934013	0	0	0.00895139	0.00695719	0.00718568	0.000726014	0.0321497	0.00956179	0.00186902	0.00501588	0.00951543
ERR1190774	Healthy	0	0.108008	0.14545	0.13115	0	0.96438	0.0358178	0.0246538	0.0223987	0.00370819	0.00400602	0.0151625	0.0300376	0	0.00166213	0	0	0.000793025	0	0	0	0	0.000289657	0	0	0	0.000686945	0	0	0.0222601	0.000917351	0.0020364	0	0.00637565	0.026887	0.000183377	0.000977177	0.000586613
ERR1190775	Healthy	0	0.0617085	0.0506309	0.0823696	0	0.260202	0.0319362	0.0174603	0.0139134	0.00296331	0.000575914	0.0128196	0.0163883	0	0.00092735	0	0	0	0	0	0.000204331	0	0	0	0	0	0	0	0	0.0299074	0.00633416	0.000900836	0.00816383	0.00993592	0.026527	0.00384985	0.000575601	0.00283106
ERR1190776	Healthy	0	0.124596	0.0768549	0.231045	0	0.730354	0.0767293	0.0167055	0.0628874	0.00780322	0.00466011	0.065057	0.111166	0.000645248	0.000163859	0	0	0.00248279	0	0	0.00105536	0	0.000183496	0.000216705	0	0	0.00218277	0	0	0.131355	0.0106972	0.00749521	0.000906793	0.049843	0.0311913	0.00557938	0.00396769	0.0138607
ERR1190778	Healthy	0	0.088724	0.151858	0.262269	0.000339969	0.769038	0.0521394	0.0456419	0.044631	0.00408281	0.00386693	0.000394804	0.0216411	0	0.01547	0	0	0.000540774	0	0	0	0	0	0	0	0	0.000348281	0	0	0.00145915	0.00339751	0.00434801	0	0.0170486	0.033427	0.00018983	0.00356579	0.00415578
ERR1190780	Healthy	0.00271771	0.0251371	0.0803081	0.149454	0.000416304	0.388386	0.0319441	0.0068641	0.0350174	0.00365911	0.00193925	0.0022597	0.00872632	0	0.00109591	0	0	0	0	0	0	0	0	0	0	0.00316597	0.000213489	0.00289832	0	0.00499604	0.0070208	0.00506708	0.00911262	0.0185827	0.00146833	0.00935129	0.00488211	0.00874344
ERR1190781	Healthy	0	0.0588749	0.0951833	0.192459	0	0.722063	0.0335809	0.0193533	0.02649	0.00742217	0.00285226	0.00222041	0.0176491	0	0	0	0	0.000754861	0	0	0	0	0	0	0	0	0.000588263	0	0	0.0261456	0.00648089	0.00813609	0.000815441	0.0691809	0.0110997	0.00156426	0.00267345	0.00913078
ERR1190782	Healthy	0	0.0457193	0.161279	0.226635	0	0.506534	0.0241052	0.00881445	0.0395778	0.00214515	0.00776604	0.00574646	0.0354681	0	0.00036202	0	0	0.000730452	0	0	0.000191889	0	0	0	0	0	0.00023696	0	0	0.00438224	0.00907669	0.0145376	0.00295963	0.020379	0.00264294	0.00518241	0.00350999	0.0121373
ERR1190783	Healthy	0	0.0973592	0.131166	0.190501	0	0.758431	0.0626815	0.0275354	0.0259617	0.00661608	0.0028942	0.0207874	0.0269377	0	0.000475222	0	0	0	0	0	0	0	0	0	0	0	0.000209611	0	0	0.030088	0.00926859	0.0179636	0.00196891	0.0285884	0.0375625	0.00181984	0.00453428	0.0114733
ERR1190784	Healthy	0	0.0767349	0.0832869	0.142938	0.000474287	0.434446	0.0478525	0.0174704	0.022469	0.00874383	0.00299562	0.00660426	0.0111367	0	0	0	0	0	0	0	0	0	0	0	0	0	0	0	0	0.00996506	0.00373779	0.00375033	0.00861084	0.0208803	0.0578969	0.00424121	0.00165918	0.00689991
ERR1190785	Healthy	0	0.0496917	0.0981393	0.196422	0.00035483	0.65149	0.0352449	0.0342186	0.0236917	0.003756	0.00292296	0.00233544	0.121252	0.000519446	0.00187235	0	0	0.000140907	0	0.000131197	0	0	0	0.00018765	0	0	0	0	0	0.00189877	0.00685521	0.00172635	0	0.0277819	0.012656	0.00342223	0.00517275	0.00599397
ERR1190786	Healthy	0.00612547	0.0769469	0.0812549	0.219929	0.000781925	0.53275	0.0325898	0.0315952	0.0369773	0.00594281	0.00292076	0.00379187	0.0161148	0.000149326	0.0144119	0	0	0.00184681	0	0	0	0	0	0	0	0.00828261	0.000602893	0.006897	0	0.00788914	0.00578191	0.00498963	0.0025052	0.0169963	0.0103326	0.00439084	0.0121503	0.00822831
ERR1190787	Healthy	0	0.0291989	0.0598344	0.110835	0.0011444	0.345426	0.0174061	0.00143649	0.0251361	0.00317103	0.00432088	0.00236122	0.0149994	0.000144724	0.00816974	0	0	0	0	0	0	0	0	0.000194421	0	0	0.000196242	0.000176783	0	0.00550824	0.00695424	0.00323663	0.00671176	0.0216778	0.000662182	0.00978214	0.00155648	0.00776826
ERR1190788	Healthy	0	0.0568963	0.0725135	0.0798043	0.000946038	0.795543	0.0205262	0.000594652	0.0228383	0.0054657	0.00182988	0.0774414	0.0877144	0.000184511	0.000183859	0	0	0.000187841	0	0	0	0	0	0	0	0	0.000245434	0	0	0.156335	0.0133884	0.0147169	0.00202066	0.0482977	0.0156302	0.00473938	0.00606836	0.0220754
ERR1293497	Healthy	0	0.0621947	0.148538	0.17165	0.000396712	0.720473	0.0372481	0.0169639	0.0583017	0.00398949	0.00293175	0.000763982	0.0179387	0	0.0011881	0	0	0.00294585	0	0	0	0	0	0	0	0	0.000808656	0	0	0.00534884	0.0039552	0.00432266	0.000210873	0.0306264	0.000487396	0.00160708	0.00138027	0.00412875
ERR1293501	Colorectal cancer	0	0.149712	0.111885	0.397317	0.00226757	0.898862	0.205113	0.0357036	0.0468265	0.00141064	0.00407186	0.00087982	0	0.000174121	0	0	0	0.00162675	0	0	0	0	0	0	0	0	0.00209042	0	0	0.00277243	0.00237364	0	0	0.0166566	0.0175737	0.000773519	0.00422313	0.00132464
ERR1293517	Colorectal cancer	0	0.0613681	0.1286	0.254282	0.00159016	0.829954	0.0549634	0.0115925	0.0319661	0	0.00293755	0.00293156	0.0270087	0	0.000298998	0	0	0.00379079	0	0	0	0	0	0	0	0.000215943	0.00305082	0	0	0.000908649	0.00142474	0.00387023	0	0.0242736	0	0.0053192	0.00348655	0.00115994
ERR1293521	Colorectal cancer	0	0.0710008	0.100144	0.295126	0.00323856	0.778135	0.0612824	0.0445214	0.107758	0.000341834	0.000317096	0.00249436	0.0117124	0.000153205	0.0115292	0	0	0.00175616	0	0	0	0	0	0	0	0	0.00144693	0	0	0.00338859	0.00358884	0.000984259	0.000429568	0.0440604	0.000345317	0.000934133	0.00400065	0.00306384
ERR1293529	Colorectal cancer	0.000235912	0.07269	0.136453	0.152877	0	0.404496	0.0261291	0.0261393	0.0239877	0.00348763	0.00505419	0.00377498	0.0223249	0.000138748	0.000815409	0	0	0.00185792	0	0.000133617	0	0	0	0	0	0.000586512	0.00111236	0	0	0.0073573	0.00124494	0.00417706	0.00733274	0.0200649	0.0140044	0.00281693	0.0018974	0.00189797
ERR1293533	Healthy	0	0.118092	0.140198	0.262417	0.00169834	0.596749	0.0830082	0.00212474	0.0631498	0	0.000323232	0.000164469	0.0651512	0.000310558	0.00238801	0	0	0.00353787	0	0	0	0	0	0	0	0	0.00259886	0	0	0.0104173	0.00336854	0	0.00135567	0.073521	0.000175973	0.00141225	0.00123134	0.0054376
ERR1293537	Colorectal cancer	0	0.123131	0.205056	0.222077	0.0038104	0.891484	0.0580116	0.0101525	0.0755497	0.00658474	0.00446973	0.00113955	0.023534	0.000160972	0.000158495	0	0	0.00773817	0	0	0	0	0	0	0	0	0.0021679	0	0	0.00615916	0.00560225	0.00537877	0	0.0290403	0.00592016	0.00123739	0.00738349	0.00785982
ERR1293561	Colorectal cancer	0.00156641	0.0649919	0.128085	0.296604	0	0.833219	0.0341823	0.0268024	0.0498502	0.00718286	0.00547641	0.000466352	0.0178991	0	0.00135354	0	0	0.000951998	0	0	0	0	0	0	0	0.00282405	0.000410164	0.00296979	0	0.00776347	0.00662042	0.0116794	0	0.0483553	0.00119211	0.000922745	0.0111932	0.011675
ERR1293565	Colorectal cancer	0	0.0675215	0.11062	0.244289	0.000391047	0.571953	0.0816767	0.0273279	0.054432	0.00451342	0.00168605	0.00196032	0.0231455	0.000148584	0.00014706	0	0	0.00450162	0	0	0.000162016	0	0	0	0	0	0.00201244	0	0	0.00455213	0.00583224	0.00594001	0.00375962	0.0257665	0.0134345	0.00415342	0.00343485	0.00520178
ERR1293569	Colorectal cancer	0.000279628	0.0850761	0.182746	0.27393	0.00129088	0.676195	0.0740499	0.00376938	0.0749368	0.00527917	0.00169182	0.00149258	0.0215713	0.000162754	0.0204578	0	0	0.00254335	0	0.000158377	0	0.000195507	0	0.000226525	0	0	0.00065745	0.000198807	0	0.00323487	0.00394583	0.00260316	0.000686174	0.0245721	0.013596	0.00377663	0.00325148	0.00473923
ERR1293573	Colorectal cancer	0	0.138379	0.159813	0.291149	0.00287893	0.955997	0.0572269	0.0297004	0.0342695	0.00375171	0.00185019	0.000187645	0.0384087	0	0.000556967	0	0	0.000760785	0	0	0	0	0	0	0	0	0.000244944	0	0	0.000908381	0.00753324	0.00232223	0	0.0414793	0.0178996	0.00317312	0.0136423	0.00945781
ERR1293581	Colorectal cancer	0	0.130871	0.114913	0.193029	0.00382106	0.954859	0.0676706	0.0700199	0.0972919	0.00657549	0.0020644	0.000735984	0.0243818	0	0	0	0	0.0018851	0	0	0	0	0	0	0	0	0.00146239	0	0	0.00108584	0.00421811	0.00866863	0	0.0527263	0	0.00141448	0.00885515	0.00721508
ERR1293597	Healthy	0	0.0538427	0.0937705	0.363533	0.00368082	0.707155	0.0650813	0.00154726	0.0671802	0	0.00062119	0.000628814	0.245495	0.000143307	0.0120985	0	0	0.00389749	0	0	0	0	0	0	0	0	0.00272298	0	0	0.0126074	0.00880121	0.000989687	0.00369571	0.0565822	0.000681122	0.00409742	0.00594515	0.00902932
ERR1293605	Colorectal cancer	0.00365296	0.0655587	0.115822	0.401767	0.00345135	0.620539	0.0931409	0.0152861	0.118439	0.00476554	0.00185311	0.00216655	0.0211503	0.000492357	0.00728431	0	0	0.00101235	0	0	0	0	0	0	0	0.00420871	0.000442507	0.00619252	0	0.00251249	0.00485432	0.00332783	0.00135641	0.0358597	0.00318721	0.00364696	0.00732464	0.00856572
ERR1293613	Colorectal cancer	0.000919504	0.0467537	0.118953	0.30351	0.00351969	0.756734	0.0703558	0.0147083	0.127523	0.0030716	0.00607948	0.000545596	0.016401	0	0	0	0	0.00235255	0	0	0	0.000158098	0	0	0	0.00210267	0.00108263	0.00176421	0	0.0039484	0.00258288	0.00749954	0.000376059	0.0365951	0.00479186	0.00227334	0.00454324	0.0057646
ERR1293618	Healthy	0.00149819	0.0793177	0.100113	0.272817	0.00184225	0.756978	0.0490076	0.0192083	0.133488	0.00424762	0.00217288	0.00124508	0.0195006	0	0.000354309	0	0	0.0020074	0	0	0	0.00042162	0	0	0	0.00224395	0.000470212	0.00168072	0	0.00435114	0.00503107	0.00475756	0	0.0260771	0.0179901	0.00274249	0.00590699	0.00671126
ERR1293622	Colorectal cancer	0	0.188487	0.062856	0.277739	0.00649966	0.820813	0.0715053	0	0.0622181	0.00378279	0.00276959	0.00159756	0.0187795	0	0.00398161	0	0	0.000700735	0	0	0	0	0	0	0	0	0	0	0	0.00381654	0.0158445	0.00178733	0	0.0453865	0.015026	0.00457181	0.016809	0.0212361
ERR1293626	Healthy	0	0.0318238	0.1396	0.306377	0	0.63309	0.0239613	0.0109658	0.0647423	0.00284707	0.00242583	0.000637569	0.167445	0.000156364	0.000624235	0	0	0.00176909	0	0	0	0	0	0	0	0	0.00190329	0	0	0.00770047	0.00657642	0.00225086	0	0.0281508	0.00016431	0.00114888	0.00600812	0.0103061
ERR1293630	Colorectal cancer	0	0.0840431	0.0638015	0.380501	0.00590678	0.757163	0.117177	0.00373439	0.131511	0.00678037	0.00211366	0.000382909	0.0736957	0.000187293	0	0	0	0.000965335	0	0	0	0	0	0	0	0	0.00025147	0	0.000458091	0.00110751	0.00887772	0.00298013	0.000523692	0.0351017	0.00516353	0.0099368	0.0108588	0.0111527
ERR1293634	Colorectal cancer	0.005559	0.051936	0.156773	0.312443	0.00204525	0.603658	0.0536494	0.00258901	0.0617923	0.000764498	0.00398132	0.0118913	0.0202524	0.000129422	0.000266241	0	0	0.00549863	0	0	0	0	0	0	0	0.00702961	0.00105133	0.00932874	0	0.0236241	0.00429846	0.00764182	0.00143631	0.0297235	0.00840074	0.00541873	0.0104108	0.0137477
ERR1293638	Colorectal cancer	0.001662	0.0667909	0.10451	0.340181	0.00218883	0.74591	0.0594407	0.0675048	0.104324	0.00417734	0.00285514	0.00140969	0.00569876	0.00013964	0.00561238	0	0	0.00173463	0	0	0	0	0	0	0	0.00138295	0.000372156	0.0031872	0	0.00463595	0.00379817	0.00243135	0.00116525	0.0226426	0.00996185	0.00233579	0.0066072	0.00339814
ERR1293646	Colorectal cancer	0.0812203	0.0737016	0.117762	0.332753	0	0.639569	0.101895	0	0.0885753	0.00615809	0.00400828	0.00837603	0.0291703	0	0.00443175	0	0	0.00783967	0	0	0	0	0	0.000200359	0	0.0957333	0.00685018	0.0929552	0	0.0281514	0.00453997	0.00689342	0.00145686	0.0608401	0.00103411	0.046208	0.0983233	0.0959742
ERR1293650	Healthy	0.00239582	0.0596966	0.131654	0.298071	0.00166816	0.791114	0.0619339	0.0346039	0.125585	0.00395864	0.00206904	0.000129452	0.0276666	0.000244207	0.0101662	0	0	0.00352026	0	0	0	0	0	0	0	0.00326085	0.00377528	0.00294347	0	0.00126362	0.0030033	0.00243312	0.000177292	0.0242244	0.00152916	0.00847177	0.00352911	0.00604494
ERR1293654	Colorectal cancer	0	0.073741	0.115141	0.277169	0	0.824907	0.0327122	0.0371345	0.0752372	0.00149146	0.000942058	0.000472484	0.0101875	0	0.000158144	0	0	0.00128074	0	0	0	0	0	0	0	0.000221011	0.000208161	0	0	0.00336647	0.00650754	0.00545215	0.000434511	0.0325859	0.000340339	0.00140438	0.00380009	0.0106754
ERR1293658	Colorectal cancer	0.000518669	0.0897571	0.318616	0.563164	0	0.806615	0.104973	0.00602171	0.143008	0.0119223	0.0124648	0	0.030605	0.000151729	0	0	0	0.0052032	0	0	0	0	0	0	0	0	0.00367177	0.000553137	0	0.0173359	0.00361055	0.0144881	0.00126482	0.0394503	0.0354992	0.0085482	0.000696076	0.00437953
ERR1293662	Healthy	0	0.0467064	0.137732	0.419993	0.002136	0.539733	0.0823542	0.00539811	0.186931	0.000841823	0.00287339	0	0.00853687	0.000115868	0.00229957	0	0	0.00313911	0	0	0	0	0	0	0	0.00016524	0.00140891	0.00014094	0	0.000799738	0.00269703	0.0046035	0.000651336	0.0223509	0.00141908	0.00264379	0.000712754	0.00301494
ERR1293666	Healthy	0	0.0601525	0.135995	0.317312	0.00306139	0.864931	0.0393689	0.0515131	0.0784408	0.00246059	0.00117724	0.00163159	0.0231926	0	0.00259187	0	0	0.00434031	0	0	0	0	0	0	0	0	0.00216633	0	0	0.00176065	0.00386316	0.000930782	0.000400353	0.0318092	0.00111677	0.00249676	0.00268008	0.00246023
ERR1293670	Healthy	0.00149236	0.087068	0.135409	0.367672	0.0019085	0.737945	0.0695806	0.006271	0.158937	0.00737707	0.00523488	0.00339599	0.0368207	0	0.0110328	0	0	0.00227273	0	0	0	0	0	0	0	0.0022751	0.00117141	0.00176837	0	0.00503454	0.00307969	0.00370352	0.000610842	0.0214207	0.00767254	0.00287659	0.0049164	0.00556094
ERR1293682	Healthy	0	0.145367	0.504899	0.714634	0.00207665	1.23581	0.132914	0.00527787	0.148341	0.0253185	0.0225233	0.000809118	0.0181765	0.000159065	0.00597124	0	0	0.0102692	0	0	0	0	0	0	0	0	0.00598505	0	0	0.0748619	0.00243458	0.0286	0.00175071	0.0610081	0.0361809	0.00621919	0.000742449	0.00266054
ERR1293686	Healthy	0.011556	0.0725837	0.137789	0.425099	0.000632201	0.665686	0.0499254	0.0107891	0.160138	0.00450634	0.00470192	0.00109664	0.0148434	0.000120107	0.000475502	0	0	0.0095705	0	0	0	0	0	0.000167169	0	0.0152808	0.00145781	0.0161424	0.000147648	0.00248923	0.00211184	0.00576423	0.000330928	0.0316818	0.00158733	0.00790136	0.013553	0.0192532
ERR1293690	Colorectal cancer	0	0.172284	0.0516722	0.455072	0.0105098	0.999318	0.304369	0.0839436	0.444736	0	0.00225337	0.0157497	0.00894035	0	0.0421773	0	0	0.00232658	0	0	0	0	0	0	0	0	0.0029975	0	0	0.0250374	0.00152974	0	0	0.041129	0.0103522	0.000255739	0	0.00463481
ERR1293694	Healthy	0.00123589	0.0434954	0.176945	0.242504	0	0.594354	0.0508674	0.0220996	0.0518213	0.00191334	0.00237582	0.00424795	0.0109254	0.000144617	0.000711958	0	0	0.00482737	0	0	0	0	0	0	0	0	0.00311449	0.000351473	0	0.0145259	0.00716076	0.00115054	0.00525723	0.044107	0.0126542	0.0040553	0.00154492	0.00790404
ERR1293698	Healthy	0.00134472	0.0639572	0.13277	0.23528	0.00240475	0.693574	0.030627	0.0309374	0.0795457	0.000451852	0.0019959	0.0037167	0.0107671	0.000261573	0	0	0	0.00312318	0.000132973	0	0	0	0	0	0	0.000559471	0.00105883	0.00126662	0	0.0668137	0.00348359	0.00229628	0.00255706	0.0184441	0.00269524	0.00611612	0.00180364	0.00159983
ERR1293702	Healthy	0	0.0542582	0.111678	0.24466	0.00121888	0.539883	0.0402436	0.0149067	0.0325953	0.00243375	0.00287705	0.00236552	0.0222629	0.000155181	0.0203215	0	0	0.00175355	0	0	0	0	0	0	0	0	0.000625556	0	0	0.00217612	0.00286041	0.000493836	0.000216427	0.0290664	0.00499262	0.00297125	0.0042711	0.00355142
ERR1293706	Healthy	0	0.088469	0.135702	0.352496	0.00327508	0.815319	0.106131	0.0052865	0.116837	0.00555886	0.00475505	0.000357619	0.0266818	0.000178003	0.0103661	0	0	0.00259441	0	0	0	0.000211402	0	0	0	0.00025316	0.000238441	0.000839479	0	0.00870402	0.00600702	0.00708322	0	0.0580973	0.00571221	0.006583	0.00869857	0.011381
ERR1293742	Healthy	0.00106519	0.0742832	0.156819	0.259616	0.000981987	0.632362	0.0361359	0.0488769	0.0860327	0.00043862	0.000625605	0.00468771	0.0128325	0	0.00429793	0	0	0.00447645	0	0	0	0	0	0	0	0.00177269	0.000670196	0.00212051	0	0.00972243	0.00127903	0.000793302	0.000174257	0.0290532	0.000272466	0.00295199	0.0028713	0.00419781
ERR1293754	Healthy	0	0.0758592	0.127964	0.142935	0	0.723415	0.0178918	0.0077652	0.0150314	0.00403349	0.0025728	0.00424412	0.0147291	0	0.000658257	0	0	0.00278464	0	0	0	0	0	0	0	0	0.00292731	0	0	0.0122195	0.00603313	0.003995	0	0.040037	0.0125402	0.00208877	0.00921058	0.00664068
ERR1293758	Healthy	0.00423094	0.0831875	0.16529	0.467929	0.00380374	0.680332	0.0629312	0.00289778	0.123892	0.0112237	0.00763415	0.00310586	0.0149126	0	0.00488139	0	0	0.00226909	0	0	0	0	0	0	0	0.00538438	0.000979368	0.00627825	0	0.00360587	0.00346171	0.00811047	0.000604988	0.0302845	0.00865251	0.00561759	0.00671167	0.00714582
ERR1293770	Healthy	0	0.110803	0.180933	0.304232	0.00412777	0.745588	0.0698499	0.0406826	0.178326	0.00438041	0.00145592	0.00143703	0.00272085	0	0	0	0	0.00472054	0	0	0	0	0	0	0	0	0.00275003	0	0.000192364	0.00488623	0.00131287	0.001752	0	0.0314153	0	0.00352002	0.00336588	0.00359734
ERR1293782	Healthy	0.00924799	0.106146	0.150374	0.399051	0.00395188	0.580878	0.0531541	0.00373947	0.0958711	0.000889606	0.00180325	0.000639366	0.018204	0	0.0125166	0	0	0.00880434	0	0	0	0	0	0	0	0.0118113	0.00253423	0.0150135	0	0.00824707	0.00197369	0.00120686	0.000351837	0.0299332	0.000274021	0.00231362	0.0125898	0.0106261
ERR1293794	Healthy	0.00785502	0.0752524	0.117437	0.357583	0.00150406	0.698689	0.0555773	0.01137	0.14341	0.00191565	0.00146032	0	0.0148496	0	0.00226251	0	0	0.00280343	0	0	0	0.000168823	0	0	0	0.0163389	0.00077267	0.0132473	0	0.000573739	0.00506477	0.000915978	0	0.0237749	0.0127276	0.00613166	0.0161295	0.0187342
ERR1293802	Healthy	0	0.0685724	0.15575	0.240931	0.00151698	0.752029	0.039451	0.059644	0.0926471	0.00140424	0.00178321	0	0.0413937	0.000144263	0	0	0	0.00863365	0	0	0	0	0	0	0	0	0.000194705	0.000554398	0	0.00680092	0.00119554	0	0.000405478	0.0733353	0.000476103	0.000883269	0.00221798	0.00155447
ERR1293806	Healthy	0.0110595	0.0595089	0.0967519	0.315019	0.00376984	0.689691	0.0636358	0.0128226	0.104635	0.00363087	0.00190297	0.000875153	0.0125112	0.00028609	0.014595	0	0	0.00266225	0	0	0	0	0	0	0	0.0108386	0.00115792	0.0173351	0	0.00240934	0.00299022	0.00481101	0.000389756	0.0207261	0.00137903	0.00486829	0.0181368	0.0189475
ERR1293846	Healthy	0	0.0571924	0.170221	0.308523	0.00565548	0.790726	0.0861017	0.0647752	0.0779555	0.00333229	0.00299624	0.000624112	0.00620462	0	0	0	0	0.00631068	0	0	0	0	0	0	0	0	0.000618177	0	0	0.00695737	0.00308859	0.00293264	0	0.0301692	0.00649701	0.00239599	0.00352184	0.00328282
ERR1293850	Healthy	0	0.0794053	0.30911	0.330354	0.000437392	1.35571	0.0557916	0.00660473	0.0455268	0.0121212	0.00411296	0.00017214	0.0268837	0.000331584	0	0	0	0.0127002	0	0.00032345	0	0	0	0	0	0	0.00943653	0	0	0.0112901	0.00497056	0.00584801	0.000233559	0.119368	0.00272819	0.000503003	0.00560995	0.0112228
ERR1293862	Healthy	0.00454959	0.0493479	0.0934959	0.308257	0.00189925	0.528095	0.0457137	0.0156671	0.10248	0.000582654	0.00160178	0.00098352	0.0171351	0.000362356	0.00238661	0	0	0.00314633	0	0	0	0	0	0	0	0.00378443	0.00212063	0.00379588	0	0.00249237	0.00248833	0.00345874	0.000507462	0.016277	0.00249975	0.0041346	0.00595253	0.00925891
ERR1293910	Healthy	0.00126285	0.0780837	0.167829	0.251804	0	0.823982	0.0384185	0.0146167	0.0495619	0.00587831	0.00485852	0.0026926	0.0358724	0	0.00058199	0	0	0.00369397	0	0	0	0	0	0	0	0.00252196	0.00178938	0.00233441	0.000180714	0.00471413	0.004408	0.0105964	0.000206592	0.0165435	0.0103979	0.00109623	0.00498273	0.00655422
ERR1293926	Healthy	0.000470464	0.133453	0.19468	0.704397	0.00359844	0.94037	0.100803	0.0135846	0.205725	0.0115194	0.00804815	0.0002772	0.032797	0	0.0169387	0	0	0.0142331	0	0	0	0	0.000311486	0	0	0.000391473	0.00812889	0.00114084	0	0.000406068	0.0011256	0.0153315	0.000956843	0.0259797	0.0013467	0.00907855	0.00210951	0.00357364
ERR1620255	Inflammatory bowel disease	0	0.119481	0.180705	0.291802	0.0012148	0.703799	0.0957782	0.00256103	0.188074	0.0161891	0.00526192	0.0592071	0.0705681	0	0	0	0	0.000961893	0	0	0	0	0	0	0	0	0.000619638	0	0.000188566	0.108437	0.00256453	0.00637896	0	0.029091	0.012281	0.00137715	0.00164597	0.00117917
ERR1620256	Inflammatory bowel disease	0	0.229104	0.0493459	0.435094	0.000492089	0.79097	0.128184	0	0.14191	0.0119769	0.00984123	0.0222337	0.0486884	0	0	0	0	0.00311881	0	0	0	0	0	0	0	0	0.00350929	0	0	0.0404262	0.00556219	0.005954	0	0.0326926	0.0500973	0.00324822	0.00399139	0.00770619
ERR1620257	Inflammatory bowel disease	0	0.1459	0.0661232	0.442122	0.0211315	0.480706	0.147959	0	0.110504	0.0134101	0.00407729	0.00282026	0.197178	0.00013466	0	0	0	0.00121701	0	0	0	0	0	0	0	0	0.000196183	0	0	0.00490971	0.00259774	0.0065098	0	0.051446	0.0624064	0.000209359	0.00891082	0.00690411
ERR1620258	Inflammatory bowel disease	0	0.0587357	0.131372	0.233064	0	0.423424	0.0287865	0	0.0408145	0.00235623	0.000462388	0.001066	0.0804772	0	0	0	0	0.00266104	0	0	0	0	0	0	0	0	0.00140988	0	0	0.00150413	0.00729634	0.00191397	0.0056747	0.013965	0.0143707	0.0067749	0.00206573	0.00252249
ERR1620259	Inflammatory bowel disease	0	0.280985	0.000342398	0.00136353	0	0.0694074	0.0146488	0	0	0.000159641	0	0.422748	0.481977	0.000130691	0	0	0	0	0	0	0	0	0	0	0	0	0	0	0	0.701142	0.000647859	0	0	0.000631172	0.000303286	0.00273253	0.00125767	0
ERR1620260	Inflammatory bowel disease	0	0.0997183	0.0620577	0.311525	0	0.786358	0.0731482	0	0.0406976	0.00324642	0.00154862	0.0114175	0.0482088	0.000335794	0.000168772	0	0	0.000862859	0	0	0	0	0	0.000224376	0	0	0	0	0	0.0137149	0.00780246	0.00133572	0	0.0403367	0.0228668	0.00653528	0.00642448	0.00743085
ERR1620262	Inflammatory bowel disease	0	0.105746	0.353469	0.657105	0.00565634	0.54448	0.0701735	0	0.0896317	0.00260467	0.00110154	0.00419534	0.0153796	0.000165479	0.10484	0	0	0.00373781	0	0	0	0	0.000203191	0	0	0	0.00360782	0	0	0.0683468	0.00131213	0.00199991	0	0.00861489	0.0267149	0.00172374	0.00191526	0.00136591
ERR1620263	Inflammatory bowel disease	0	0.0770739	0	0.388074	0.0236682	0.394303	0.0191189	0	0	0.000230472	0	0.302942	0.217162	0.00019166	0	0	0	0	0	0	0	0	0	0	0	0	0	0	0	0.453154	0.00329693	0.000603258	0	0.010148	0.000440711	0.00207832	0.00531198	0.00232726
ERR1620264	Inflammatory bowel disease	0	0.319562	0.0538403	0.389139	0.00112007	0.842332	0.109989	0	0.0816146	0.00282734	0.00344339	0.0112435	0.0607068	0.00021293	0.000433383	0	0	0.000664156	0	0	0	0	0.000481916	0	0	0	0.000570454	0	0	0.0184857	0.0113113	0.000338805	0	0.066212	0.0285132	0.00396621	0.0123365	0.0233363
ERR1620265	Inflammatory bowel disease	0	0.250272	0.0146362	0.141524	0	0.129141	0.000495434	0	0.00412572	0.000184107	0.000308347	0.000622407	0.0111749	0.000304619	0.000154444	0	0	0	0	0	0	0	0	0	0	0	0	0	0	0.0012966	0.00523453	0	0.0188361	0.0198627	0	0.0185597	0.0011665	0.00745773
ERR1620266	Inflammatory bowel disease	0	0.119615	0.0254271	0.137463	0.0121921	0.552424	0.0269476	0	0.0822032	0.00019908	0.000335192	0.265697	0.290998	0	0	0	0	0.00496485	0	0	0	0	0	0.000229229	0	0	0.0040011	0	0	0.529118	0.000510231	0	0.000461789	0.00608153	0.00649744	0.00209142	0	0
ERR1620267	Inflammatory bowel disease	0	0.0810077	0.112017	0.624274	0	0.306203	0.0117198	0	0.0828266	0.00766686	0.00173507	0.0500738	0.729528	0.00013007	0	0	0	0.000807188	0	0	0	0	0	0	0	0	0.000346653	0	0	0.124266	0.00289104	0.00350004	0	0.0157978	0.00268	0.00138431	0.00533288	0.00295502
ERR1620268	Inflammatory bowel disease	0	0.0221003	0.0238007	0.0770319	0.000409419	0.333074	0.0204636	0.00731025	0.0312729	0.000190487	0.000322572	0.162435	0.160295	0.000157086	0	0	0	0	0	0	0.000851992	0	0	0	0	0	0.000212398	0	0	0.350158	0.00272464	0.00276055	0.000878462	0.0206358	0.00978277	0.00521164	0.0048112	0.00672276
ERR1620270	Inflammatory bowel disease	0	0.0723432	0.0567931	0.0898763	0	0.21621	0.0214171	0.00464384	0.0105236	0.0047178	0.00373342	0.00623042	0.103755	0.000278953	0.00274998	0	0	0.000142951	0	0	0	0	0	0.000175795	0	0	0	0	0	0.0112795	0.00437914	0.00465992	0.0148022	0.0977571	0.000643995	0.00490079	0.000212535	0.00149624
ERR1620271	Inflammatory bowel disease	0	0.577987	0.0394985	0.0978498	0.000379507	0.513262	0.130527	0.00144125	0.0484342	0.00713554	0.00401236	0.0553714	0.253311	0.000430632	0	0	0	0.000750108	0	0	0	0	0	0.00173552	0	0	0.00193557	0	0	0.0561291	0.00345279	0.00344514	0.000403456	0.0411251	0.00248951	0.00147134	0.00725581	0.00375363
ERR1620272	Inflammatory bowel disease	0	0.437822	0.0212507	0.187854	0.000918584	0.623471	0.00914367	0	0.0173101	0.000639521	0.000362816	0.0108613	0.158775	0.000161671	0	0	0	0	0	0	0	0	0	0	0	0	0	0	0	0.0184125	0.0132703	0	0.000245253	0.030632	0	0.00502708	0.00882986	0.0106872
ERR1620274	Inflammatory bowel disease	0	0.365286	0.0296355	0.258825	0	0.590519	0.0450272	0	0.05462	0.0113037	0.00498549	0.111984	0.141182	0.000520088	0.000523421	0	0	0.000720988	0	0	0	0	0	0	0	0	0.000232225	0	0	0.10698	0.0100986	0.00468941	0	0.04475	0.015809	0.00430594	0.0129681	0.00873809
ERR1620275	Inflammatory bowel disease	0	0.560708	0.0612227	0.674934	0.0304773	0.678336	0.336395	0	0.701768	0.0627041	0.0209702	0.258536	0.270509	0	0	0	0	0	0	0	0	0	0	0	0	0	0	0	0	0.476217	0.00022031	0.0296324	0	0.035269	0	0.00198647	0.000660321	0.000315312
ERR1620276	Inflammatory bowel disease	0	0.170541	0.144972	0.190712	0.00157506	0.823104	0.0597105	0.00197707	0.0429756	0.0105447	0.00266618	0.0544922	0.0990945	0.00253079	0.00100435	0	0	0.00083158	0	0	0	0	0	0.000277234	0	0	0.000268207	0	0	0.0452625	0.0141502	0.00445499	0	0.0628048	0.00043644	0.00407899	0.0119218	0.0100743
ERR1620278	Inflammatory bowel disease	0	0.831306	0.0621696	0.0804423	0	0.832733	0.0612953	0	0.0244247	0.00426728	0.000575552	0.0398648	0.0408481	0.000141911	0.000142658	0	0	0.000440335	0	0	0	0	0	0.000768271	0	0	0.00037821	0	0	0.0343524	0.00420106	0.00134776	0	0.0174003	0.0539385	0.00287907	0.00302083	0.00150757
ERR1620280	Inflammatory bowel disease	0.00218757	0.289191	0.0371934	0.505862	0.00408215	0.678611	0.106536	0	0.121506	0.0163074	0.00988908	0.0054877	0.145369	0.001548	0.000286909	0	0	0	0	0	0	0	0	0	0	0.00161803	0.000192283	0.00242524	0.000173912	0.0109525	0.0135856	0.0133554	0.000397634	0.0424025	0.00573924	0.00521698	0.0141409	0.0117136
ERR1620282	Inflammatory bowel disease	0	0.169478	0.126992	0.216027	0	0.332736	0.0524082	0.000854229	0.0270606	0.00403193	0.0017106	0.00872325	0.125833	0.000382854	0.000774482	0	0	0	0	0	0	0	0	0	0	0	0	0	0	0.0149202	0.00556168	0.00265129	0.00914667	0.0225598	0.00919163	0.00443008	0.00196102	0.00252282
ERR1620283	Inflammatory bowel disease	0	0.223954	0.146323	0.267429	0.000364559	0.699043	0.183358	0.0483593	0.118215	0.0105134	0.00812045	0.0228085	0.030228	0	0.278957	0	0	0.0135529	0	0	0	0	0	0.000569078	0	0	0.015782	0	0	0.0278832	0.000725078	0.00927041	0	0.0516829	0.0601627	0.00126113	0	0.000423546
ERR1620285	Inflammatory bowel disease	0	0.103503	0.0652174	0.132426	0.00215113	0.583855	0.0628794	0.0113904	0.0461158	0.00356623	0.00250957	0.107334	0.124411	0	0.0989097	0	0	0.000170071	0	0	0	0	0	0	0	0	0.00043823	0	0	0.202938	0.00385028	0.006517	0.000228688	0.0212892	0.0143407	0.00148829	0.00573559	0.00499051
ERR1620286	Inflammatory bowel disease	0	0.24893	0.354801	0.381473	0	0.946081	0.288737	0.0145873	0.158306	0.00138503	0.00133531	0.0121011	0.0168862	0	0	0	0	0.000848231	0	0	0	0	0	0	0	0	0.00218567	0	0	0.151068	0.00162134	0.00259624	0.000456233	0.0161112	0.0616022	0.00355551	0.000260343	0.000498589
ERR1620289	Inflammatory bowel disease	0	0.0546304	0.107691	0.0562436	0	0.572014	0.0171107	0	0.03059	0	0	0.126602	0.115841	0	0	0	0	0.000151398	0	0	0	0	0	0	0	0	0	0	0	0.239813	0.0124959	0.00442671	0.000814316	0.0436493	0.011766	0.00537775	0.00358177	0.0100151
ERR1620290	Inflammatory bowel disease	0	0.53614	0.00794051	0.466579	0.00593531	0.503406	0.0662225	0	0.0543179	0	0	0.227244	0.214539	0.000161294	0	0	0	0	0	0	0	0	0	0	0	0	0	0	0	0.401591	0.0040863	0	0	0.018337	0.00353493	0.0117095	0.00444742	0.00197279
ERR1620291	Inflammatory bowel disease	0	0.626095	0.140512	0.0686921	0	0.105054	0.000399285	0	0.00292809	0	0.0024282	0.298871	0.447259	0.00474108	0.00183854	0	0	0	0	0	0	0.000439213	0	0	0	0	0	0	0.000145195	0.401668	0	0.000192006	0.000170983	0.000778132	0.00013971	0.00488015	0.000194665	0
ERR1620292	Inflammatory bowel disease	0	0.229839	0.13087	0.314352	0.0130283	0.606499	0.0740682	0	0.101523	0.000229098	0	0.21616	0.227455	0	0.000188878	0	0	0	0	0	0	0	0	0	0	0	0	0	0	0.426644	0.00344201	0	0	0.0250251	0.0587246	0.00380352	0.00959861	0.00261824
ERR1620293	Inflammatory bowel disease	0	0.176292	0.11836	0.481418	0.0039151	0.70005	0.0196661	0.000487164	0.014749	0.000163005	0.00101159	0.0517068	0.0452532	0.00145003	0.000750534	0	0.00014219	0.000309534	0	0.000144102	0	0	0	0.000204632	0	0	0.000199397	0	0	0.0455459	0.00473555	0	0	0.019777	0	0.00284736	0.00272917	0.00226952
ERR1620294	Inflammatory bowel disease	0	0.197356	0.0682094	0.445049	0	0.740287	0.0906565	0	0.0981545	0	0	0.0148982	0.0327882	0.000228299	0	0	0	0.000238601	0	0	0	0	0	0	0	0	0	0	0	0.025961	0.00565589	0	0	0.027995	0.0037086	0.00438973	0.0167854	0.00665823
ERR1620295	Inflammatory bowel disease	0	0.24759	0.0529534	0.480856	0	0.523971	0.0671049	0	0.0611703	0.0242193	0.0108528	0.00234661	0.315955	0.000287247	0.00242378	0	0	0.000300209	0	0	0	0	0	0	0	0	0.000386781	0	0	0.00233035	0.00742369	0.0130939	0.000195666	0.0402625	0.0314734	0.00436821	0.00727269	0.00814055
ERR1620296	Inflammatory bowel disease	0	0.198456	0.0605847	0.380665	0.00256613	0.75717	0.0755119	0	0.0949892	0.0117907	0.00302684	0.107035	0.274186	0.000195133	0.000192131	0	0.000186396	0.00101441	0	0	0	0	0	0	0	0	0.000261387	0	0	0.175838	0.0105807	0.00497125	0	0.0378608	0.0398699	0.00659374	0.0116105	0.0056725
ERR1620297	Inflammatory bowel disease	0	0.0214749	0.050243	0.170936	0	0.67986	0.0115483	0	0.0107547	0.00196261	0.000999693	0.00542503	0.147426	0	0	0	0	0.000171302	0	0	0.000879092	0	0	0	0	0	0.000217621	0	0.000198216	0.0137258	0.0199672	0.00569671	0.00181281	0.0464639	0.00261931	0.00666745	0.00372405	0.0151047
ERR1620300	Inflammatory bowel disease	0	0.167916	0.183542	0.450052	0	0.771857	0.0890351	0	0.183073	0.00962422	0.00426608	0.028288	0.0353653	0.000164912	0.000333327	0	0	0.00759488	0	0	0	0	0	0	0	0	0.00755041	0	0.000202726	0.0543197	0.00346001	0.00475075	0	0.0467216	0.027138	0.00340481	0.00328653	0.00378846
ERR1620301	Inflammatory bowel disease	0	0.105854	0.0267177	0.146535	0	0.207488	0.0491075	0	0.096325	0	0.00182394	0.621469	0.533753	0	0.000332974	0	0	0	0	0	0	0	0.000564562	0	0	0	0.000222761	0	0	1.09709	0.000855832	0	0.000224853	0.0031989	0.0131941	0.00718405	0.00205111	0.00253811
ERR1620302	Inflammatory bowel disease	0	0.0654584	0.119907	0.101028	0.00144478	0.408157	0.0418724	0.00501097	0.0209892	0.00350772	0.0017037	0.00783339	0.0131746	0.000138836	0	0	0	0.000141553	0	0	0.000149817	0	0	0	0	0.000195943	0.000928944	0.000169261	0	0.0312275	0.00464999	0.00528398	0.00848958	0.0196834	0.0170596	0.00572172	0.00063473	0.00359682
ERR1620303	Inflammatory bowel disease	0	0.427859	0.0418168	0.25856	0	0.735858	0.0932353	0	0.0822702	0	0.00189404	0.0709257	0.0949292	0.000623325	0	0	0	0	0	0	0	0	0	0.000287116	0	0	0	0	0	0.0954484	0.0127883	0.000332325	0	0.0455159	0	0.0051223	0.0121224	0.00701196
ERR1620304	Inflammatory bowel disease	0	0.0287847	0.327729	0.0433891	0	0.107601	0.0429314	0	0.0171999	0	0.0165517	0.0918034	0.0699426	0	0.295967	0	0	0	0	0	0	0	0	0	0	0	0	0	0	0.150088	0.00613155	0.021398	0.372097	0.0231488	0.018274	0.00223758	0.00351997	0.00662687
ERR1620306	Inflammatory bowel disease	0	0.170616	0.0064961	0.469634	0.00273093	0.942122	0.208524	0.00752548	0.0559628	0	0.00270964	0.0257603	0.209217	0.000207853	0.000627707	0	0	0	0	0	0	0	0	0	0	0	0.000556854	0	0	0.0487554	0.00993725	0.000994016	0	0.0390272	0	0.00719731	0.0142528	0.0111033
ERR1620308	Inflammatory bowel disease	0	0.204132	0.00863261	0.215823	0	0.66229	0.0584256	0.000576336	0.0488684	0.012492	0.00597042	0.0330773	0.0899071	0	0	0	0	0	0	0	0.000189941	0	0	0	0	0	0	0	0	0.126145	0.0149061	0.0128318	0.000489013	0.0673914	0.0308968	0.00560744	0.013365	0.0200198
ERR1620313	Inflammatory bowel disease	0	0.0383792	0.00214949	0.127485	0.010506	0.231151	0.0699392	0	0.0691611	0	0	0.418426	0.386364	0	0.127659	0	0	0	0	0	0	0	0	0	0	0	0	0	0	0.758707	0.000838527	0	0.000232687	0.00934427	0.00595568	0.00470989	0.00356258	0.00229403
ERR1620315	Inflammatory bowel disease	0	0.419788	0.0337907	0.521127	0.00299602	0.34008	0.122821	0	0.139878	0.0121135	0.0105443	0.0128927	0.077255	0	0.0118607	0	0	0.00271264	0	0	0	0	0	0.000242831	0	0	0.0028348	0	0	0.042766	0.00276255	0.0103601	0	0.0262812	0.0339803	0.0021529	0.00297564	0.00247584
ERR1620316	Inflammatory bowel disease	0	0.240065	0.167891	0.690076	0	0.851879	0.183858	0	0.290323	0.00477296	0.00537566	0.00266468	0.0349541	0.000164084	0.000166983	0	0	0.00682401	0	0	0	0	0	0	0	0	0.00857207	0	0	0.00254222	0.00446765	0.00628353	0	0.0323099	0.036096	0.0011803	0.0045139	0.00501401
ERR1620318	Inflammatory bowel disease	0	0.0723121	0.0618525	0.434755	0.000454057	0.837869	0.0974959	0	0.130613	0.0211582	0.00746272	0.00546026	0.0266552	0	0.000171932	0	0	0.00252436	0	0	0	0	0	0	0.000194722	0	0.000464617	0	0	0.00907596	0.0154883	0.0113205	0.000484916	0.0580856	0.012143	0.00747358	0.0108701	0.00873981
ERR1620320	Inflammatory bowel disease	0	0.275683	0.118567	0.423649	0.00757129	0.80594	0.148375	0	0.135121	0.00560929	0.0118132	0.002439	0.0873886	0.000319852	0.000325503	0	0	0.0050037	0	0	0.000173479	0	0.000361954	0	0	0	0.00193356	0	0	0.00478792	0.00603684	0.0140297	0.000661398	0.0335895	0.0265753	0.00372211	0.00777237	0.00709116
ERR1620322	Healthy	0	0.0512112	0.113204	0.229149	0.00306166	0.860653	0.0423586	0.067709	0.0854892	0.0105027	0.0106689	0.00224137	0.00507924	0	0	0	0	0.00484173	0	0	0	0	0	0	0	0	0.00226676	0	0	0.00667378	0.000648065	0.0111584	0	0.0215588	0.000285663	0.000787219	0.000395781	0.00118339
ERR1620325	Healthy	0.000879719	0.0569891	0.156028	0.272657	0.00168141	0.527796	0.0331386	0.0102184	0.0563552	0.00637663	0.00211184	0.00222103	0.115614	0	0	0	0	0.00279926	0	0	0	0	0	0.00016218	0	0.000183003	0.00259068	0.00109454	0	0.00567712	0.000678721	0.00163793	0.00557671	0.027797	0.0121745	0.00340185	0.000988763	0.00352767
ERR1620327	Healthy	0	0.0834127	0.0569181	0.15416	0.000735709	0.765232	0.0380412	0.0492314	0.0362279	0.00716225	0.0023129	0.00315209	0.0148801	0	0	0	0	0.000145953	0	0	0	0	0.000159717	0.000754485	0	0	0.000189501	0	0	0.00250021	0.0124723	0.0105955	0.00177588	0.0468064	0.00355986	0.00465225	0.00108106	0.0107808
ERR1620328	Healthy	0	0.0825358	0.156669	0.135075	0.000868353	0.856046	0.0134677	0.0236692	0.0784411	0.0158114	0.00633237	0.00690585	0.0292652	0.000496644	0.000331104	0	0	0.00103828	0	0	0	0	0	0.000672855	0	0	0.000222137	0	0	0.0125168	0.00782776	0.0132035	0.00162289	0.037509	0.0005524	0.00285131	0.0104072	0.0103787
ERR1620329	Healthy	0	0.0833478	0.152912	0.146142	0.00108767	0.762472	0.0184644	0.0275036	0.0487681	0.000658465	0.0551698	0.00602331	0.0721489	0	0.000279699	0	0	0.000141711	0	0	0	0	0	0	0	0.000393291	0	0.00033604	0	0.00595969	0.00623911	0.0101556	0.00115983	0.028972	0.00398186	0.00236302	0.000634316	0.0076028
ERR1620330	Healthy	0	0.138361	0.133571	0.130612	0	0.580863	0.0372929	0.0993148	0.0876229	0.00124696	0.000451799	0.0213359	0.00651253	0	0	0	0.000141361	0.00152934	0	0	0	0	0	0	0	0	0.00098762	0	0	0.0895923	0.0021632	0.000702901	0.00329385	0.0736076	0.0220979	0.00303412	0.000449959	0.00134751
ERR1620331	Healthy	0.0135681	0.0391434	0.180851	0.329004	0.00230759	0.620764	0.093578	0.0434073	0.0880806	0.00373464	0.00454293	0.00343321	0.0486601	0	0	0	0	0.00413716	0	0	0	0	0	0	0	0.0140064	0.00196919	0.0141171	0	0.00494557	0.00201473	0.00842333	0.00164417	0.0162402	0.0222098	0.00289811	0.013568	0.0162362
ERR1620332	Healthy	0	0.0797176	0.154053	0.306391	0	0.669667	0.0396884	0.0764291	0.0461974	0	0	0.132181	0.113701	0	0	0	0	0.000537825	0	0	0.000563143	0	0	0	0	0	0.000464151	0	0	0.234671	0.0069333	0.000553757	0	0.0291129	0.0127841	0.00364488	0.00607337	0.00818372
ERR1620334	Healthy	0	0.0471587	0.184599	0.12943	0	0.721669	0.0110789	0.0359758	0.0321825	0.00178926	0.00149027	0.111597	0.192893	0.000590849	0.000300089	0	0	0.000153546	0	0	0	0	0	0.000404024	0	0	0	0	0	0.192044	0.00439404	0.00118129	0	0.026871	0.00120114	0.00326157	0.00409171	0.00407153
ERR1620337	Healthy	0	0.0695008	0.168275	0.215885	0	0.740182	0.0847761	0.0665339	0.0294213	0.0024621	0.000873545	0.00379146	0.0160519	0.000170616	0.0123675	0	0	0.00175901	0	0	0	0	0	0	0	0	0.000455242	0	0	0.00407201	0.00615121	0.00216203	0.000711868	0.0318226	0.0262231	0.00421692	0.00621682	0.00830106
ERR1620339	Healthy	0	0.0708945	0.110102	0.20823	0.00369264	0.734867	0.0198267	0.00233491	0.0256477	0.00667612	0.00219569	0.00417093	0.0167131	0	0	0	0	0.00117183	0	0	0	0	0	0.000385166	0	0	0.0019001	0	0	0.00556549	0.00432493	0.00563326	0.000197896	0.096907	0.00374127	0.0014434	0.00453192	0.00820351
ERR1620340	Healthy	0	0.0479437	0.136475	0.12758	0.000801293	0.882653	0.031774	0.0418004	0.0233866	0.000929933	0.000303339	0.0194449	0.02408	0.000307546	0.000308349	0	0	0.00047581	0	0	0	0	0	0	0	0	0.000617777	0	0	0.0308411	0.00588414	0.012469	0.00085769	0.0362987	0.0116664	0.00491156	0.00494358	0.00585331
ERR1620341	Healthy	0.000873423	0.0539439	0.136431	0.146709	0.00103901	0.740913	0.027226	0.0555332	0.0447992	0.00336738	0.00149268	0.0195413	0.0175172	0	0	0	0	0.00426052	0	0	0	0	0	0.000167231	0	0	0.00391717	0	0	0.0394661	0.00261594	0.00190181	0	0.100391	0.00213908	0.00103927	0.00222399	0.00343451
ERR1620342	Healthy	0	0.0711836	0.110301	0.295062	0.00145425	0.85598	0.0798586	0.00322577	0.086175	0.0117229	0.00386072	0.000281634	0.0222257	0	0.0235175	0	0	0.00258769	0	0	0	0	0	0	0	0	0.00186838	0	0	0.000278937	0.00464338	0.0130471	0.00038827	0.027872	0.00413486	0.00125635	0.00275526	0.0065669
ERR1620343	Healthy	0	0.0907108	0.0973272	0.259573	0	0.960041	0.0406459	0.0578701	0.0304213	0.0130281	0.00375184	0.00640625	0.100685	0	0	0	0	0.000518749	0	0	0	0	0	0.000221852	0	0	0.000669193	0	0	0.0124927	0.00803222	0.00554692	0.000233786	0.0537465	0	0.00502274	0.00557451	0.00761033
ERR1620344	Healthy	0	0.048973	0.113504	0.284318	0.00140527	0.606389	0.0828422	0.00534866	0.0766437	0.00470587	0.00318238	0.00314422	0.0349231	0	0.000799866	0	0	0.00153576	0	0	0.000438153	0	0	0	0	0	0.00198686	0	0	0.0112931	0.00577838	0.00536242	0.000376471	0.0258593	0.00338657	0.00257347	0.00349548	0.0065785
ERR1620346	Healthy	0	0.0873723	0.070886	0.234233	0.00321276	1.04008	0.0563419	0.018248	0.0334802	0.0212323	0.00797598	0.0332037	0.0680583	0	0.000155751	0	0	0.000796841	0	0	0	0	0	0	0	0	0.00102517	0	0	0.0609464	0.00933499	0.0148286	0	0.0429075	0.0181642	0.00418471	0.00559822	0.00746337
ERR1620347	Healthy	0	0.0672332	0.0801339	0.318082	0.00191823	0.907918	0.0855885	0.0500651	0.164632	0.000883682	0.00463428	0.0300906	0.0408508	0	0.000293927	0	0	0.000610301	0	0	0	0	0	0	0	0	0.000785847	0	0.00017936	0.0582446	0.00197048	0.0042129	0.000204548	0.0154565	0.00285237	0.00112428	0.00201734	0.00223846
ERR1620348	Healthy	0	0.114751	0.0962185	0.248933	0.000444051	0.752087	0.0624149	0.0145285	0.0598965	0.0236807	0.011491	0.000514535	0.0590517	0.000167957	0	0	0	0.0038647	0	0	0	0	0	0	0	0	0.0036217	0	0	0.00119252	0.00753122	0.0139707	0	0.0533749	0.00994706	0.00367526	0.00876079	0.00926862
ERR1620350	Healthy	0	0.103594	0.0348244	0.209073	0.000436008	0.864636	0.0671192	0.0395927	0.0265997	0.0227333	0.0102315	0.000529661	0.0547531	0	0	0	0	0.000362029	0	0	0	0	0	0	0	0	0.000699641	0	0	0	0.00976047	0.0138511	0	0.0460803	0.0104197	0.00427495	0.0106316	0.00903145
ERR1620352	Healthy	0	0.121044	0.101543	0.25255	0	0.817503	0.0476864	0.0543336	0.0579165	0.0210816	0.00811513	0.000662741	0.0932393	0.00163021	0.000667888	0	0	0.00342583	0	0	0	0	0	0	0	0	0.00243612	0	0	0.00501431	0.00801126	0.008143	0.000230799	0.0785631	0.00799612	0.00425773	0.00957529	0.00756422
ERR1620353	Healthy	0	0.124097	0.0798934	0.394212	0.00118848	0.435977	0.0459401	0.000996059	0.0236297	0.00438413	0.00276893	0.0073572	0.346267	0.000429423	0	0	0	0.0003124	0	0	0	0	0	0	0	0	0	0	0	0.00737417	0.00444569	0.0012038	0.00232696	0.0205888	0.0366785	0.00661396	0.00392703	0.00693311
ERR1620355	Healthy	0	0.0552261	0.115987	0.386743	0.00617086	0.576724	0.126104	0.00302869	0.185575	0.0017406	0.000404238	0	0.00895431	0	0	0	0	0.00302981	0	0	0	0	0	0	0	0	0.00106138	0	0	0.000263623	0.00274189	0.00104583	0.00605474	0.0211675	0.00827787	0.00292644	0.00100203	0.00140571
ERR1620356	Healthy	0.000438818	0.0571987	0.182045	0.216752	0.000349059	0.724839	0.0242034	0.119262	0.0367236	0.00564734	0.00274559	0.00988504	0.0807262	0	0.00013127	0	0	0.00273641	0	0	0	0	0	0	0	0	0.00305828	0	0	0.0208584	0.00179185	0.00700637	0.00130474	0.0347022	0.00148719	0.0011985	0.00122002	0.00224068
ERR1620357	Healthy	0	0.0454052	0.0604579	0.101345	0	0.53834	0.0255206	0.0236276	0.01233	0.00483111	0.0010725	0.00150301	0.00981991	0	0	0	0	0.000305067	0	0	0	0	0	0	0	0	0.000198467	0	0	0.0026147	0.00731578	0.00330309	0.00952833	0.0275328	0.0176012	0.00966914	0.0029422	0.00449022
ERR1620358	Healthy	0	0.051081	0.0876227	0.146006	0	0.334634	0.0208796	0.0138271	0.0177108	0.0027145	0.00378704	0.00162726	0.0393661	0	0.000650634	0	0	0.000332834	0	0	0	0	0	0	0	0	0	0	0	0.00148064	0.00420986	0.00331774	0.00806968	0.0148918	0.0129524	0.00617195	0.00146712	0.00440044
ERR1620359	Healthy	0	0.0802255	0.0986901	0.072216	0	0.605028	0.0289567	0.0323873	0.0253024	0.00538047	0.00262663	0.000697831	0.0235162	0	0.000871726	0	0	0	0	0	0	0	0.000194072	0	0	0	0	0	0	0.00178877	0.00739092	0.0013644	0	0.0404123	0.0178181	0.00303473	0.0135975	0.011496
ERR1620360	Healthy	0	0.0585523	0.115592	0.207705	0.000359176	0.819364	0.0370035	0.0255	0.0486463	0.00677446	0.00366462	0.000975053	0.0384751	0	0	0	0	0.00723959	0	0	0.000148811	0	0	0	0	0	0.00478774	0	0	0.00320891	0.00523642	0.00699357	0.000191793	0.049928	0.0058591	0.00188773	0.00397517	0.00313958
ERR1620361	Healthy	0	0.127214	0.196104	0.173953	0.00379179	0.796995	0.0397393	0.0298353	0.0927637	0.000887283	0.000748827	0.139869	0.120242	0.000144075	0.000147384	0	0	0.0031621	0	0	0	0.000516382	0	0	0	0	0.000581995	0	0	0.244379	0.000583739	0	0	0.00461472	0.0168845	0.0361484	0.000662058	0.0022011
ERR1620362	Healthy	0	0.0333775	0.0567987	0.117103	0	0.680862	0.0111655	0.026662	0.0171546	0.00125478	0.000765227	0.00363554	0.0221819	0	0.000152105	0	0	0	0	0	0	0	0.000169138	0	0	0	0.000400425	0	0	0.00429338	0.00357317	0.0135756	0.00125376	0.0816525	0.000827215	0.000214158	0.00136653	0.0084421
ERR1620363	Healthy	0	0.0442793	0.171031	0.120228	0.00039411	0.999479	0.0341625	0.0120111	0.0351131	0	0.000151581	0.0030466	0.0147237	0.000151316	0.000151846	0	0	0.00346897	0	0	0.0021227	0	0	0	0	0	0.00264404	0	0	0.00360012	0.0122822	0.00818873	0.00188759	0.0369726	0.000504213	0.00211935	0.00550869	0.0119399
ERR1620364	Healthy	0	0.0523863	0.172718	0.174335	0.00112217	0.832601	0.0203956	0.0355893	0.0282462	0.00498181	0.00176695	0.00565347	0.139812	0.000285745	0.00084697	0	0	0.00161444	0	0	0	0	0	0.000381867	0	0	0.000191378	0	0	0.0083009	0.00535829	0.00363723	0.000199739	0.0368119	0.000494743	0.00188387	0.00610847	0.00784902
ERR1620366	Healthy	0	0.221874	0.205974	0.286109	0	0.731578	0.0733463	0.0291482	0.0891493	0.00100058	0.00287986	0.0513228	0.106255	0	0	0	0	0.000686406	0	0	0	0	0	0.000217929	0	0	0.000891074	0	0	0.0874781	0.00519242	0.00290782	0.00970707	0.0326459	0.0177718	0.00393763	0.00429285	0.00681357
ERR1620368	Healthy	0	0.0982858	0.110042	0.211889	0.000376257	0.765287	0.0459159	0.00766576	0.0462117	0.0066278	0.00238646	0.00175731	0.015285	0	0.00213212	0	0.000138128	0.00284415	0	0	0	0	0	0	0	0	0.00213306	0	0	0.00173798	0.00813094	0.00597996	0.000201338	0.0579428	0.00112022	0.00296826	0.0079041	0.00483275
ERR1620370	Healthy	0	0.0746229	0.121963	0.293953	0.000690029	0.524022	0.0206448	0.0104946	0.055575	0.000635506	0.000399023	0.00280647	0.123873	0.000131091	0.000265855	0	0	0.0062818	0	0	0	0	0	0	0	0	0.00459806	0	0	0.00398747	0.00123084	0.00104953	0.000736909	0.0218369	0.0062286	0.00181899	0.00100719	0.00100773
ERR1620372	Healthy	0	0.0205021	0.07766	0.0581832	0	0.173318	0.00718049	0.0126378	0.00774058	0.000534435	0.000294222	0.00089146	0.0259184	0	0	0	0	0.00015242	0	0	0	0	0.000165895	0	0	0	0	0	0	0.00542559	0.0030359	0	0.0227201	0.00985275	0.00389206	0.00658704	0.000223388	0.00382444
ERR1620373	Healthy	0	0.126722	0.150948	0.160671	0.00041567	0.767813	0.0371577	0.0412973	0.0401705	0.00996171	0.00649592	0.0045083	0.0255682	0	0.000161568	0	0	0.00643763	0	0	0.000861086	0	0	0	0.00035652	0	0.00170135	0	0	0.00610436	0.00928523	0.00962612	0.00177568	0.0610439	0.0159437	0.00434868	0.00872085	0.0140408
ERR1620376	Healthy	0	0.15087	0.181525	0.204096	0	0.743276	0.0852521	0.0145656	0.0603633	0.0310977	0.00724641	0.0170904	0.0224554	0	0	0	0	0.00182429	0	0	0	0	0	0	0	0	0.000939665	0	0.000199516	0.0272155	0.00748927	0.0133941	0	0.0435161	0.0562173	0.00303904	0.0080322	0.0050823
ERR1727311	Healthy	0.00507657	0.0607924	0.0935794	0.243695	0.00270637	0.511944	0.0469021	0.00944925	0.0951845	0.00156172	0.000788716	0.115956	0.0928023	0	0.00165295	0	0	0.00188905	0	0	0	0	0	0	0	0.00495885	0.000520977	0.00596317	0	0.167301	0.00107098	0.00143608	0.000722163	0.0593789	0.000587801	0.00281709	0.00477933	0.00515299
ERR1727367	Healthy	0	0.0851965	0.190745	0.365652	0.000383345	1.17135	0.0667615	0.00336812	0.0817853	0.00335641	0.00282919	0.00238808	0.0351247	0	0.0024966	0	0	0.00379585	0	0	0	0	0	0	0	0	0.00393546	0	0	0.00149343	0.00292362	0.00466853	0.000400829	0.0518313	0.0129611	0.00750955	0.0013446	0.00290344
ERR1727450	Healthy	0	0.0257715	0.0617254	0.0879641	0	0.200954	0.0146902	0.0124107	0.0203066	0	0	0.000329732	0.00523807	0	0	0	0	0.00168408	0	0	0	0	0	0	0	0	0.000655683	0	0	0.00174129	0.00359598	0	0.0122413	0.0297734	0	0.00426685	0.000989638	0.00273699
ERR1727558	Healthy	0	0.116772	0.187328	0.32167	0.000345294	0.849346	0.0657175	0.0320101	0.0529993	0.0107407	0.00710429	0.00360414	0.0546643	0	0.0076957	0	0	0.00769092	0	0	0	0	0	0	0	0	0.00158812	0	0	0.0162403	0.00231864	0.00438446	0.000183542	0.0408996	0.0058943	0.00415329	0.00180684	0.00481406
ERR1727638	Healthy	0	0.0672219	0.127359	0.171725	0.00158633	0.637702	0.0142593	0.0372066	0.0165527	0.000537899	0.000752848	0.00614256	0.00860325	0	0.00343416	0	0	0.00408572	0	0	0	0	0	0	0	0	0.00203656	0	0	0.0103733	0.00506737	0.00120645	0.000212008	0.0363476	0.00627861	0.000882336	0.00486491	0.00739952
ERR1727663	Healthy	0	0.0944186	0.237099	0.412289	0.00040788	1.05084	0.0783831	0.022218	0.0934207	0.00735153	0.00416725	0.00458844	0.0300064	0.00015498	0.00230086	0	0	0.00421501	0	0	0	0	0	0	0	0	0.00167141	0	0	0.00716077	0.00695366	0.00446396	0.0002178	0.0519265	0.0139721	0.004878	0.0066684	0.00594432
ERR1727728	Healthy	0	0.0468436	0.143578	0.231229	0.0013759	0.54186	0.0505354	0.0153145	0.117217	0	0.00118694	0.0018725	0.0118435	0	0.000268007	0	0	0.00427299	0	0	0	0	0	0	0	0	0.00336911	0	0	0.0106046	0.00201276	0	0.00293942	0.0264748	0.00196842	0.00278016	0.000803669	0.000605694
ERR1727772	Healthy	0.00896925	0.100294	0.115376	0.267238	0.00157379	0.598734	0.0827779	0.000986983	0.094906	0.00506726	0.00171033	0.000152312	0.015392	0.000149155	0	0	0	0.00187217	0	0	0	0	0	0	0	0.00831625	0.00120927	0.00746851	0	0.00416869	0.00267008	0.00190722	0.00335383	0.0240805	0.0200566	0.00338264	0.00876243	0.00896467
ERR1727820	Healthy	0	0.0449071	0.165028	0.333222	0.000866341	0.710523	0.102677	0.00439174	0.173415	0.000132432	0.00146892	0.00570541	0.00757513	0.000328679	0	0	0	0.00754996	0	0	0	0	0	0.000147181	0	0	0.00518819	0	0	0.0170354	0.00093978	0.00208437	0.00215556	0.0305383	0.00712381	0.00495398	0.000839089	0.0013355
ERR1727844	Healthy	0.0142352	0.0506721	0.114755	0.358392	0.00240969	0.487062	0.0560723	0.00114661	0.169949	0	0.00104259	0.00129262	0.00644643	0	0.0484054	0	0	0.00311947	0	0	0	0	0	0	0	0.0166124	0.00217147	0.0170134	0	0.00224611	0.00108891	0.000552171	0.000965005	0.0231399	0.00187473	0.00801292	0.017455	0.0149044
ERR1727909	Healthy	0.00105761	0.0366014	0.0675104	0.159946	0.000972039	0.299072	0.0242171	0.00738159	0.0706122	0.00187361	0.00289947	0.000752416	0.00923599	0	0.000373209	0	0	0.00116261	0	0	0	0	0	0	0	0.000880035	0.000997757	0.00195438	0	0.000611049	0.00180225	0.00374394	0.00882385	0.0292504	0.000428554	0.00607945	0.00152426	0.00170881
ERR1727932	Healthy	0.000220778	0.0835068	0.153947	0.440652	0.00135834	0.693122	0.0513225	0.00385746	0.163686	0.00715396	0.00396872	0.00131879	0.0393542	0.000261192	0.00601342	0	0	0.00386613	0	0	0	0	0	0.000666275	0	0	0.00243771	0	0	0.00329612	0.00430592	0.00308987	0.00162253	0.0248443	0.005805	0.00404145	0.0013819	0.00236715
ERR1727952	Healthy	0	0.0174431	0.030078	0.00601148	0	0.178244	0	0.0248589	0.0102117	0	0	0.00230839	0.0079127	0	0	0	0	0	0	0	0	0	0	0	0	0.000231129	0	0	0	0.00276806	0.0053147	0	0.00886089	0.00624268	0	0.00667474	0	0.00199696
ERR1727956	Healthy	0	0.0520002	0.141493	0.182958	0	0.720976	0.0371037	0.020482	0.034136	0.00447005	0.00158959	0.160317	0.132202	0.000306954	0.000155627	0	0	0.00160409	0	0	0	0	0	0.000206179	0	0	0.00144806	0	0	0.251446	0.00324418	0.00221067	0.000215688	0.0394676	0.0156612	0.00118263	0.00306115	0.00377143
ERR1727960	Healthy	0	0.0345684	0.0966827	0.274518	0.000330719	0.656623	0.0287216	0.0286634	0.0915211	0.00138132	0.000390215	0.00090327	0.0152683	0	0.0016242	0	0	0.00452696	0	0	0	0	0	0	0	0	0.00154051	0	0	0.00261809	0.000764443	0.000403806	0	0.0261207	0.000277905	0.00460684	0	0.000387739
ERR1728004	Healthy	0.00157326	0.0669128	0.167451	0.294652	0.00030262	0.527674	0.0814237	0.00571563	0.142462	0.00582315	0.00638365	0.000700077	0.0219898	0	0.00362997	0	0	0.00513717	0	0	0	0	0	0	0	0.00114547	0.00185817	0.00209727	0	0.00383869	0.0015618	0.00439894	0.00447253	0.0191125	0.0184344	0.00981994	0.00176641	0.00282021
ERR1728050	Healthy	0	0.128655	0.21206	0.262376	0	0.674071	0.0951542	0.0128167	0.0949794	0.00933513	0.00899065	0.00552183	0.0291241	0	0	0	0	0.00367149	0	0	0	0	0	0	0.000196873	0	0.00141807	0	0	0.0177885	0.00219475	0.00669587	0.00245136	0.0347447	0.0366238	0.00280755	0.00214175	0.00240547
ERR1728094	Healthy	0	0.0366011	0.0567395	0.12554	0.00120377	0.751984	0.0144809	0.0035544	0.0291223	0.00630681	0.00252693	0.00295758	0.00638214	0	0	0	0	0.000637377	0	0	0	0	0	0	0	0	0.000821179	0	0	0.00333011	0.00603547	0.0058526	0	0.043402	0.000333749	0.00109736	0.00654771	0.00491239
ERR1728184	Healthy	0	0.076545	0.151609	0.495886	0	1.05468	0.102354	0	0.148922	0.00642101	0.0012903	0.00238367	0.0374841	0	0.00140642	0	0	0.00993146	0	0	0	0	0	0	0	0	0.00126631	0	0.000574223	0.00602219	0.00831612	0.00423372	0	0.052201	0.0189328	0.00249304	0.00310938	0.00645156
ERR1728196	Healthy	0	0.0332438	0.106985	0.164382	0.000694173	0.503932	0.030524	0.0061883	0.0194426	0.0036786	0.00150142	0.00107982	0.0150663	0	0.00485327	0	0	0.00233379	0	0	0	0	0	0	0	0	0.000533946	0	0.00015185	0.000267371	0.00746356	0.0116631	0.000359306	0.107827	0.00119906	0.0029001	0.000404932	0.00364766
ERR1728230	Healthy	0.0011709	0.0262187	0.050179	0.11839	0	0.450739	0.0307978	0.00591468	0.0305884	0.000329515	0.000281118	0.00263574	0.00527685	0.000137729	0	0	0	0.000838858	0	0	0	0	0	0	0	0.00155889	0.000370077	0.00282972	0	0.00231898	0.00215029	0.000657657	0.0166649	0.0269173	0.000316308	0.0131883	0.00126161	0.00525153
ERR1728262	Healthy	0.000232322	0.0378628	0.154786	0.249308	0.000355875	0.585585	0.0801702	0.015793	0.126399	0.00246382	0.0029294	0.00345156	0.00549053	0	0	0	0	0.00212022	0	0	0	0	0	0	0	0.000193315	0.001098	0.000330348	0	0.0190224	0.00242562	0.00108139	0.00779124	0.0180208	0.0150743	0.00524401	0.000635553	0.00122705
ERR1728266	Healthy	0.00236452	0.0536224	0.182859	0.316469	0.00144881	0.490122	0.0788021	0.00184242	0.161058	0.000320117	0.000140537	0.000843222	0.0013226	0	0	0	0	0.00229527	0	0	0	0	0	0	0	0.00373828	0.00167216	0.00286074	0	0.0045183	0.000585391	0	0.00269963	0.0291351	0.00431596	0.0047359	0.00233915	0.00382038
ERR1728397	Healthy	0.00877433	0.057192	0.0780626	0.179436	0.0016436	0.53757	0.0333027	0.0236839	0.0817308	0.00150923	0.00178916	0.000381144	0.00824412	0	0.000993874	0	0	0.000904607	0	0	0	0	0	0.000334351	0	0.00819148	0.000168113	0.00958696	0	0.00198107	0.00259875	0.00417925	0.0021006	0.0252186	0.000405636	0.0060648	0.00808736	0.0126811
ERR2017411	Healthy	0	0.102361	0.109888	0.289686	0.000425909	0.869838	0.0295996	0.003748	0.0247507	0.00802776	0.00134578	0.00032935	0.0189117	0.000323662	0	0	0	0.00486206	0	0	0	0	0	0	0	0	0.000217907	0	0	0.000971265	0.0121836	0.0129578	0.000227427	0.0463666	0.0223387	0.00139199	0.00870271	0.015874
ERR2017430	Healthy	0	0.0473886	0.134458	0.133713	0.000993275	0.639994	0.0622983	0	0.0268387	0	0.00189226	0.0215183	0.0321263	0.000189688	0.000580143	0	0	0	0	0	0	0	0	0	0	0	0	0	0	0.0174169	0.0117275	0.00211277	0.000257083	0.0437688	0.000218958	0.00281294	0.0176489	0.0239756
ERR2017438	Healthy	0	0.157475	0.163092	0.337146	0.00485805	1.01444	0.0269843	0.000514822	0.034467	0	0.000142731	0.00987946	0.0370892	0.000154625	0.000156253	0	0	0	0	0	0	0	0	0.000420742	0	0	0	0	0	0.0135458	0.0114679	0.00123017	0	0.0205594	0.0101737	0.00138101	0.00683422	0.0129675
ERR2017442	Healthy	0	0.0819552	0.238336	0.120911	0	0.948297	0.0312936	0.0384927	0.0242599	0.00547162	0.00217732	0.00530292	0.0233181	0.000799864	0	0	0	0.000172595	0	0	0	0	0	0	0	0	0	0.000198448	0	0.00611337	0.00736215	0.00441739	0	0.0340032	0.0175311	0.0055109	0.0072285	0.00921745
ERR2017443	Healthy	0	0.127993	0.0796778	0.175799	0.000491025	0.858837	0.0707619	0.00495848	0.0293663	0.0159891	0.00648496	0.00322314	0.0389314	0	0.000380316	0	0	0.00116463	0	0	0.000202513	0	0	0	0	0	0	0	0	0.00636751	0.0121837	0.0142802	0.00052138	0.0514077	0.0312356	0.00300008	0.0105364	0.0131075
ERR2017444	Healthy	0	0.528545	0.026107	0.295905	0.00240305	0.921403	0.123951	0.0272999	0.0662702	0	0	0.0120653	0.12721	0.000228415	0	0	0	0.000715057	0	0	0	0	0	0	0	0	0.000310299	0	0	0.0136209	0.00724377	0.000363445	0.00127735	0.0654445	0.00076368	0.00314309	0.0149666	0.00418967
ERR2017447	Healthy	0	0.0268136	0.0661387	0.202941	0.000370957	0.435535	0.0050333	0.00658815	0.00658763	0.00186252	0.00101597	0.00820423	0.0268273	0.000282636	0	0	0	0.000879089	0	0	0	0	0	0.000385531	0	0	0	0	0	0.0206151	0.00726718	0.00429971	0.00950802	0.0185817	0	0.0091828	0.000648851	0.00689775
ERR2017449	Healthy	0	0.0467463	0.144288	0.279565	0.000719486	0.523743	0.0469572	0.00364936	0.0327934	0.00365135	0.00226256	0.000558331	0.0122242	0.000274092	0.00149173	0	0	0.00157494	0	0	0	0	0	0	0	0	0.00202933	0	0	0.00421494	0.00668926	0.0045997	0.000192096	0.0290485	0.00712693	0.00161694	0.00293903	0.00754207
ERR2017450	Healthy	0	0.0530972	0.153744	0.2573	0.00246531	0.76446	0.0410196	0.0110143	0.0696968	0.0111931	0.00646972	0.00303157	0.032147	0.000470139	0.00124493	0	0	0.00163764	0	0	0	0	0	0	0	0	0.000847528	0	0.000192647	0.00205231	0.00654773	0.00852504	0	0.0302805	0.00089134	0.00882979	0.00529758	0.00456789
ERR2017453	Healthy	0	0.180589	0.0460316	0.375114	0.00350474	0.731384	0.0977321	0	0.081685	0.0092023	0.00373884	0.00115695	0.01326	0.000189375	0	0	0	0.00654656	0	0	0	0	0	0	0	0	0.00254996	0	0	0.0317562	0.0136968	0.00515091	0	0.0670659	0.0261412	0.00163998	0.0136674	0.0168278
ERR2017455	Healthy	0	0.3362	0.0666791	0.438124	0.000560193	0.897957	0.0566984	0.0133279	0.0391347	0.00103475	0.000196606	0.00627362	0.0406357	0	0	0	0	0.00132869	0	0	0	0	0	0	0	0	0.00199715	0	0	0.0247731	0.023609	0.0010167	0	0.0435845	0	0.00369309	0.00778935	0.00943726
ERR2017456	Healthy	0	0.0581494	0.0752932	0.327195	0.00163139	0.632424	0.0263108	0.00619039	0.0290805	0.0201858	0.00579281	0.00110969	0.139099	0.000466767	0	0	0	0.000486111	0	0	0	0	0	0	0	0	0.00083802	0	0.000190934	0.0172929	0.0126627	0.011676	0.000435496	0.0452835	0.00126154	0.00352237	0.0092962	0.0154801
ERR2017458	Healthy	0	0.0909496	0.246539	0.305263	0.00041539	0.820266	0.029904	0.0368323	0.0731549	0.00383179	0.0026147	0.000807319	0.023471	0	0.0103195	0	0	0.00556686	0	0	0	0	0	0	0	0	0.00617962	0	0	0.00766144	0.0083466	0.0048035	0.00022181	0.0466869	0.013501	0.00441547	0.00872141	0.0106441
ERR2017460	Healthy	0.00608978	0.0297662	0.157087	0.2543	0.000331651	0.570534	0.0701558	0.0101488	0.074557	0	0.00130243	0.000129268	0.00734628	0	0.000129496	0	0	0.000526609	0	0	0	0	0	0	0	0.00524695	0.000683005	0.00572528	0	0.000880139	0.00479085	0.00630082	0.0001779	0.0213978	0.00113803	0.00298095	0.00702344	0.00897121
ERR2017461	Healthy	0	0.0748935	0.0597802	0.294568	0.000802841	0.751195	0.055977	0.0362091	0.0647466	0.00463164	0.00236201	0.0223149	0.0690067	0.000611487	0.000152346	0	0	0.00080235	0	0	0	0	0	0.000193682	0	0	0.000411687	0	0	0.0379912	0.0106889	0.0046457	0	0.0321029	0.0172116	0.00653601	0.0100702	0.0103095
ERR2017463	Healthy	0	0.108506	0.116579	0.19229	0	0.765649	0.0518349	0.00282409	0.0226039	0.00256738	0.00144636	0.000283799	0.0152421	0.000281808	0.00111934	0	0	0	0	0	0	0	0	0.000757155	0	0	0	0	0	0.000740273	0.00740796	0.00587962	0.00099009	0.0349698	0.00179004	0.00255371	0.00798568	0.0105878
ERR2017467	Healthy	0	0.0576449	0.093223	0.287087	0.00170953	0.573515	0.0453831	0.0142735	0.0579672	0.00408766	0.00174909	0.00902024	0.0305721	0.000130588	0.000651527	0	0	0.00217268	0	0	0	0	0	0	0	0	0.00246826	0	0	0.0168187	0.00344419	0.00395256	0.000359555	0.0330209	0.0115898	0.00385096	0.00478849	0.00318602
ERR2017469	Healthy	0	0.11041	0.063912	0.187518	0	0.820356	0.010704	0	0.0312934	0	0.000330849	0.00772912	0.0136483	0	0	0	0	0.000171993	0	0	0	0	0	0	0	0	0.000664775	0	0	0.0114801	0.00770109	0.000263217	0	0.111021	0	0.00314145	0.00960165	0.00681351
ERR2017470	Healthy	0	0.102505	0.32568	0.119535	0	0.669561	0.0385009	0.00616048	0.0353189	0.000929485	0.00158037	0.0304217	0.0425997	0.000922979	0.000667382	0	0	0	0	0	0	0	0	0	0	0	0.000360111	0	0	0.0523823	0.00222657	0	0.0103768	0.0133821	0.012842	0.0172083	0.00101935	0.00340012
ERR2017518	Healthy	0	0.183592	0.119381	0.239942	0.00639759	0.846209	0.0621349	0	0.0649396	0.00707293	0.00300616	0.0271077	0.0505817	0.000485202	0.000816388	0	0	0.00287576	0	0	0	0	0	0	0	0	0.0015266	0	0	0.0356061	0.0119433	0.00621518	0	0.0670084	0.0133386	0.00702905	0.0163934	0.00992171
ERR2017520	Healthy	0	0.0659354	0.094572	0.139752	0.000914099	0.682526	0.0215319	0.00288278	0.0086729	0.00422232	0.00466672	0.0065764	0.0235477	0.000683417	0.000176496	0	0	0.000545734	0	0	0	0	0	0	0	0	0.000468739	0	0	0.0141637	0.0154287	0.00584629	0.000488626	0.0583362	0.0145331	0.00601665	0.0162775	0.0221089
ERR2017521	Healthy	0.00830799	0.0643924	0.181697	0.283659	0.00187426	0.747773	0.0586582	0.0109019	0.0679149	0.00880299	0.00646266	0.112043	0.117559	0.000142689	0.00114708	0	0	0.00164572	0	0	0	0	0	0.000383372	0	0.00716091	0.00115729	0.00889806	0	0.232221	0.0049458	0.00639278	0.000193936	0.0349948	0.00691984	0.00450436	0.0101593	0.0104886
ERR2017522	Healthy	0	0.0944973	0.214166	0.178092	0	0.806534	0.0461886	0.0254521	0.0574264	0.00579156	0.0026239	0.0138036	0.0218458	0.000158983	0.0402822	0	0	0.00479449	0	0	0	0	0	0	0	0	0.00321962	0	0	0.0263929	0.00881056	0.00254285	0.000223425	0.032472	0	0.00436966	0.00829138	0.00561202
ERR2017525	Healthy	0	0.119579	0.0754232	0.305162	0.00320581	0.723102	0.0223904	0.0162929	0.0370394	0.00724322	0.00456022	0.00374159	0.0721564	0	0.00015438	0	0	0.00269693	0	0	0.000166591	0	0	0.000205243	0	0	0.000618121	0	0	0.00608085	0.00493291	0.00758344	0	0.0623468	0.00333964	0.00253881	0.00633226	0.0074839
ERR2017526	Healthy	0	0.132595	0.128025	0.235294	0	0.618678	0.0544311	0.0389001	0.0462395	0.00942157	0.00855464	0.0458378	0.0488613	0	0.000172967	0	0	0.000709468	0	0	0.000368084	0	0	0	0	0	0.00022727	0	0	0.072588	0.00644181	0.00594366	0.000711025	0.0364626	0.000185088	0.00254073	0.00827109	0.0100742
ERR2017529	Healthy	0	0.0922644	0.090664	0.175814	0.000803713	0.420783	0.0363889	0.0045876	0.0289464	0.00926065	0.00454937	0.00419924	0.146479	0.00058829	0.000155103	0	0	0.000957492	0	0	0	0.000184569	0	0	0	0	0.00102801	0.000188103	0	0.00479233	0.00511087	0.00537493	0.00321875	0.0275708	0.000670718	0.00115092	0.00772317	0.00701429
ERR2017530	Healthy	0	0.0662749	0.187266	0.131953	0	0.790059	0.0166121	0.0370679	0.0364634	0.0057125	0.00544074	0.0478018	0.0719322	0	0.000288119	0	0	0.000299108	0	0	0	0	0	0	0	0	0.000958159	0	0	0.0796303	0.00490741	0.00912603	0.000799532	0.0388541	0.00163438	0.00486826	0.00327687	0.00545629
ERR2017531	Healthy	0	0.0474564	0.217978	0.242059	0	0.848964	0.0411516	0.0563124	0.0436429	0.00118888	0.000840606	0.00532061	0.0367891	0.000325789	0	0	0	0.00374727	0	0	0	0	0	0	0	0	0.00175472	0	0	0.0298386	0.00302761	0.00287319	0	0.0133639	0.00226668	0.000234617	0.00499558	0.0052458
ERR2017533	Healthy	0	0.0667745	0.0873545	0.409971	0.00128626	0.80818	0.0978903	0.0184474	0.0830396	0.00652906	0.00401903	0.0129939	0.0735325	0.000492022	0.00678234	0	0	0.000849847	0	0	0	0	0.000185596	0.000219184	0	0	0.000440412	0	0	0.0205655	0.00717606	0.0044436	0.00159747	0.0286946	0.0147666	0.00316461	0.0112515	0.00725372
ERR2017536	Healthy	0	0.179137	0.0738617	0.302357	0.00261349	0.712674	0.165211	0.000551819	0.0883356	0.00100281	0.000337996	0.0866997	0.0952489	0.000164878	0	0	0	0.000172319	0	0	0	0	0	0.000229482	0	0	0.000222011	0	0	0.148928	0.00515363	0.00581783	0.00115799	0.0204589	0.0942967	0.00370064	0.00609443	0.00860161
ERR2017538	Healthy	0	0.102624	0.0838858	0.273095	0.00170827	0.724695	0.0433396	0.0401655	0.0653514	0.00533921	0.00386814	0.00199069	0.0389354	0	0.0349017	0	0	0.00220545	0	0	0	0	0	0	0	0	0.00241027	0	0	0.00371902	0.00660624	0.00207868	0	0.0389492	0.00127246	0.00192286	0.0082235	0.0079603
ERR2017541	Healthy	0.000484859	0.0892077	0.129677	0.24585	0.000371358	0.485375	0.0842171	0.0518448	0.107512	0.000516355	0.00304444	0.00230318	0.0132874	0	0.000142581	0	0	0.00117936	0	0	0	0	0	0	0	0.00181553	0.000380437	0.0017229	0	0.00231786	0.00475017	0.00404485	0.0120962	0.0193027	0.027177	0.0170923	0.00217058	0.00412908
ERR2017542	Healthy	0	0.0707624	0.0999651	0.31964	0	0.781657	0.035021	0.0202701	0.0275244	0.001123	0.00040899	0.00202029	0.233707	0.000265232	0	0	0	0.00137805	0	0	0	0	0	0	0	0	0.00124347	0	0	0.00243584	0.00570828	0.000846967	0.000184951	0.0218733	0.0246465	0.0192073	0.00283874	0.00586725
ERR2017544	Healthy	0	0.0890593	0.178604	0.137054	0	0.648073	0.00734466	0.0546364	0.0167218	0.000170213	0.000867709	0.0051607	0.0119553	0	0	0	0	0.00585972	0	0	0	0.000168107	0	0.00019599	0	0	0.00189697	0	0	0.00112736	0.00328612	0.000225226	0.00395785	0.0200891	0.000472518	0.00373199	0.00172784	0.00150935
ERR2017545	Healthy	0	0.159828	0.116501	0.309129	0.000941368	0.755806	0.133633	0.0154441	0.099747	0.0064809	0.00843248	0.0136339	0.060932	0.000714914	0.000185395	0	0	0.000744258	0	0	0	0	0	0.000495576	0	0	0.000958881	0	0	0.0140328	0.00710627	0.00484393	0	0.0638623	0.0241495	0.00285051	0.0130996	0.0166213
ERR2017546	Healthy	0	0.0861311	0.111798	0.141383	0	0.732602	0.0333898	0.0941985	0.0481625	0.00124825	0.000900213	0.00343004	0.0693503	0	0	0	0	0.0013806	0	0	0	0	0	0	0	0	0.00138288	0	0	0.00222799	0.00399324	0.00117226	0.00020577	0.0192879	0.000991985	0.00210889	0.00359203	0.00336365
ERR2017547	Healthy	0	0.0584071	0.110224	0.189861	0.000736848	0.776285	0.0133616	0.0614457	0.0192928	0.00324402	0.00130395	0.010447	0.024161	0.000411524	0	0	0	0.000732301	0	0	0	0	0	0	0	0	0.000189353	0	0	0.0163626	0.00321842	0.00179938	0	0.0376036	0.0076703	0.00151231	0.00453816	0.00365793
ERR2017549	Healthy	0	0.0842587	0.125088	0.292391	0.00455244	0.578248	0.0601145	0.00481333	0.0820604	0.00210008	0.0011768	0.0022028	0.0797046	0.000145657	0	0	0	0.00869929	0	0	0	0	0	0	0.000162693	0	0.00758695	0	0	0.0109529	0.00602103	0.00138334	0	0.0465661	0.0115153	0.00311423	0.00729336	0.00794658
ERR2017552	Healthy	0	0.111408	0.0534264	0.329442	0.000772512	0.731329	0.109582	0.0336407	0.120975	0.0147269	0.0046989	0.00805807	0.250933	0.000146858	0.000145594	0	0	0.000455895	0	0	0	0	0	0	0	0	0.000590163	0	0	0.0075528	0.00398734	0.00794492	0.000615947	0.0413561	0.0237327	0.00441888	0.00673713	0.00424358
ERR2017553	Healthy	0	0.0971881	0.16207	0.176101	0.00247164	0.907359	0.0481124	0.143611	0.0528188	0.00472836	0.00113376	0.0316381	0.0545381	0	0	0	0	0.00130221	0	0	0	0	0	0	0	0	0.00275711	0	0	0.0493598	0.00451074	0.000996848	0	0.025844	0.0112783	0.00534481	0.00645534	0.00407315
ERR2017554	Healthy	0	0.0678397	0.107187	0.280025	0.000771418	0.67082	0.0349051	0.000484891	0.0392763	0.0026685	0.000752959	0	0.0161027	0.000146556	0.000148609	0	0	0.00522239	0	0	0	0	0	0.000196882	0	0	0.00178299	0	0	0.000737887	0.0106417	0.00281551	0.000823845	0.0737574	0.0069085	0.00103829	0.00694595	0.0101039
ERR2017555	Healthy	0	0.190927	0.225853	0.491713	0.00171835	0.859632	0.225515	0.0156898	0.149927	0.023458	0.0062233	0.000331851	0.0184455	0	0	0	0	0.00404965	0	0	0	0	0	0.000226153	0	0	0.0017544	0	0.000199745	0.0021485	0.00320089	0.00909611	0	0.0335974	0.0897159	0.00342243	0.00149465	0.00422793
ERR2017557	Healthy	0	0.106582	0.0564411	0.34676	0.000802548	0.612993	0.0665111	0.0572703	0.0500064	0.00791762	0.00330084	0.00712788	0.212767	0	0	0	0	0.00397087	0	0	0	0	0	0	0	0	0.00306555	0	0	0.0188008	0.00619409	0.00582623	0.000213299	0.0334862	0.0232291	0.00418787	0.00674452	0.00813161
ERR2017562	Healthy	0	0.0904698	0.194477	0.117533	0.00325577	0.95261	0.0272117	0.145437	0.0655171	0.000751185	0.000939328	0.000471788	0.00859269	0	0	0	0	0.000646083	0	0	0	0	0	0	0	0	0.000833365	0	0	0.00093025	0.00455965	0	0	0.0218747	0.00914695	0.00111297	0.00450535	0.00285078
ERR2017564	Healthy	0	0.0571514	0.164633	0.459586	0.000701103	0.630729	0.107668	0.0164483	0.216902	0.00953296	0.00660168	0.00258056	0.029388	0.000133197	0.000135064	0	0	0.000833858	0	0	0	0	0	0	0	0	0.000898014	0	0	0.00751667	0.00226738	0.0138525	0.000935939	0.0545411	0.00104875	0.00219704	0.00263713	0.00245377
ERR2017569	Healthy	0	0.090454	0.12242	0.338642	0.00314118	0.613104	0.0557923	0.0119394	0.0678442	0.00762188	0.00354913	0.000454404	0.0137583	0.000754691	0.0194123	0	0	0.000312555	0	0	0	0	0	0	0.000344246	0	0.000805844	0	0	0.000936437	0.00716631	0.00407378	0	0.0298698	0.00206625	0.00206394	0.0102935	0.0102932
ERR2017571	Healthy	0	0.0785696	0.106789	0.321856	0.00153575	0.584101	0.0331778	0.0142423	0.0296524	0.00196591	0.000305916	0.0123177	0.101248	0.000147913	0	0	0	0.0036888	0	0	0	0	0	0	0	0	0.00218598	0	0	0.0248511	0.00754322	0.000470706	0	0.0583288	0.00870896	0.00193214	0.00451261	0.00856859
ERR2017573	Healthy	0	0.114898	0.146079	0.180289	0.000339976	0.62556	0.0595947	0.013384	0.014596	0.011323	0.00468996	0.000134169	0.0875748	0.000519742	0	0	0	0.00406102	0	0	0.00127347	0	0	0	0	0	0.00175102	0	0	0.00573915	0.00532877	0.0153867	0.00345338	0.121176	0.0246741	0.00287177	0.000797742	0.00876593
ERR2017577	Healthy	0	0.232963	0.0953431	0.383167	0.000822712	0.796089	0.102378	0	0.135347	0.00626312	0.00275275	0.00207436	0.046239	0	0	0	0	0.0293958	0	0	0	0	0	0	0	0	0.0259074	0	0	0.00412674	0.00499433	0.00825819	0.00153759	0.0750944	0.00581393	0.00454449	0.00240178	0.00479845
ERR2017584	Healthy	0	0.104998	0.217882	0.565186	0.000331347	0.743325	0.200947	0.00751656	0.261114	0.00395226	0.00297875	0.00102339	0.00857957	0	0.00806278	0	0	0.00952907	0	0	0	0	0	0.000158786	0	0	0.0113279	0	0	0.00952966	0.00184785	0.00360987	0.000878511	0.0209519	0.000146596	0.0111649	0.000769926	0.00134637
ERR2017586	Healthy	0	0.173618	0.117433	0.344514	0.000485428	0.962005	0.104292	0.00489494	0.0705375	0	0.00018553	0.0228597	0.0521876	0	0	0	0	0.00345617	0	0	0	0	0	0	0	0	0.00222506	0	0	0.0295387	0.0127199	0.000587341	0	0.0455061	0	0.00555344	0.0112765	0.00817176
ERR2017590	Healthy	0	0.159365	0.288399	0.432749	0.00863235	0.999549	0.124846	0.0973799	0.230402	0.00119216	0.000169973	0.0083335	0.0356492	0	0	0	0	0.00119625	0	0	0	0	0	0	0	0	0.00265455	0	0	0.00692769	0.00396587	0.000784599	0	0.0142219	0.0193524	0.000942039	0.00401007	0.00275583
ERR2017591	Healthy	0	0.0343056	0.159544	0.172645	0.000392616	0.611812	0.0376077	0.0301936	0.0575426	0.00308073	0.00138136	0.00152234	0.0541819	0	0.000442951	0	0	0.00109228	0	0	0	0	0	0.000189005	0	0	0.00160839	0	0	0.00165322	0.00392456	0.00143164	0.000208636	0.0335671	0.00138478	0.00219878	0.00617575	0.00525275
ERR2017592	Healthy	0	0.0434305	0.138623	0.1928	0.00141724	0.507863	0.036519	0.0139322	0.0564698	0.00213885	0.00235383	0.00041336	0.0112394	0	0.000267094	0	0	0.00294286	0	0	0.000441384	0	0	0.0001878	0	0	0.00201047	0	0	0.00219021	0.00537427	0.00280859	0.00663683	0.0294504	0.000609055	0.00783862	0.000621139	0.003728
ERR2017594	Healthy	0	0.0807766	0.161603	0.294702	0.00353533	0.688692	0.0824109	0.0175008	0.0934112	0.00585562	0.00331487	0.00027472	0.0191407	0.00076708	0.0091862	0	0	0.0111992	0	0	0.000733361	0	0	0.000187219	0	0	0.00598597	0	0	0.000707179	0.00626524	0.00258534	0.000189036	0.0378025	0.0143252	0.00432989	0.00369008	0.00619659
ERR2017595	Healthy	0	0.23058	0.204783	0.437071	0.0268016	0.997346	0.0649647	0.0317731	0.261397	0	0	0.00510754	0.00771378	0	0.00330333	0	0	0.00506565	0	0	0	0	0	0	0	0	0.00494813	0	0	0.00743284	0.00405952	0	0	0.0725127	0	0.00245878	0.00460492	0.00256478
ERR2017596	Healthy	0	0.0289964	0.0721162	0.0613751	0.000646358	0.250298	0.00160181	0.00816351	0.00460002	0	0.000246397	0.0059746	0.0329688	0	0	0	0	0	0	0	0	0	0	0.000492641	0	0	0	0	0	0.00641042	0.00285179	0	0.0125404	0.0266356	0	0.0276079	0	0.00224167
ERR2017597	Healthy	0	0.41475	0.0918017	0.296906	0	0.566176	0.0297075	0.0668784	0.0195043	0.00317019	0.00125422	0.00107424	0.0480365	0.000865266	0.000355933	0	0	0	0	0	0	0	0	0	0	0	0	0	0.00042219	0.000884939	0.00904218	0.00252832	0	0.0268586	0.00631771	0.00455863	0.00619493	0.0161523
ERR2017628	Atherosclerosis	0	0.513402	0.149003	0.247265	0.0018657	0.637297	0.0767343	0.000472357	0.0901086	0.00170339	0.000729457	0.00864714	0.223983	0	0.000985172	0	0	0.00118735	0	0	0	0	0	0.000379201	0	0	0.00076195	0	0	0.017058	0.00313184	0.00090296	0	0.0338687	0.00393032	0.00229788	0.00411441	0.0034716
ERR2017629	Atherosclerosis	0	0.170341	0.120953	0.474205	0.00294757	0.861982	0.175856	0.00619042	0.254606	0	0	0.0639392	0.0573837	0	0	0	0	0.000388398	0	0	0	0	0	0	0	0	0.000500401	0	0.000228421	0.107923	0	0	0	0.0173742	0.00237164	0.000834105	0.000298023	0.000570749
ERR2017630	Atherosclerosis	0.000223151	0.123754	0.105029	0.220488	0	0.758197	0.0660749	0.0190694	0.10887	0	0	0.0131286	0.00849398	0	0	0	0	0.015769	0	0	0	0	0	0	0	0.000928419	0.0140427	0.000317308	0	0.0142523	0	0	0	0.0303028	0.000150705	0.000417788	0.000601641	0.00159425
ERR2017631	Atherosclerosis	0	0.0818538	0.0978505	0.133431	0.000284614	0.346844	0.00425518	0.00577654	0.0747716	0	0	0.0198145	0.0109465	0	0	0	0	0.00191551	0	0	0	0	0	0	0	0	0.0016052	0.000132099	0	0.0204368	0.000220138	0	0	0.00207612	0.000501924	0.000173931	0	0
ERR2017632	Atherosclerosis	0	0.034496	0.0775213	0.183132	0	0.872834	0.0426512	0.0180652	0.0359646	0.000987801	0.000704181	0.0221334	0.0192531	0	0.00321829	0	0	0.00735086	0	0	0	0	0	0	0	0	0.00602918	0	0	0.0466858	0.0023744	0.000433402	0	0.169153	0.000786029	0.00126435	0.00332597	0.00561269
ERR2017633	Atherosclerosis	0	0.0613099	0.0383615	0.209815	0.000455243	0.585124	0.0390981	0.000581553	0.0344772	0.000634548	0.000361252	0.173694	0.170295	0	0.000171981	0	0	0.000542856	0	0	0	0	0	0	0	0	0.00093644	0	0	0.394	0.00853683	0.0039033	0.000968758	0.031898	0.00623989	0.00234003	0.00319676	0.0114543
ERR2017634	Atherosclerosis	0.0227104	0.08114	0.0967506	0.235535	0.00376874	0.638341	0.0191128	0.0131602	0.0294891	0	0.00215426	0.00258358	0.00426023	0	0.000436092	0	0	0.0079772	0	0	0	0	0	0	0	0.019841	0.00357538	0.01924	0	0.00947861	0.00116366	0.0022943	0.000298037	0.0180269	0.000768941	0.00309366	0.0177252	0.0202287
ERR2017635	Atherosclerosis	0	0.0979502	0.0479697	0.229899	0.010326	1.02301	0.0421379	0.00991516	0.133522	0.000647668	0.000140638	0.0459993	0.0371601	0	0	0	0	0.0153929	0	0	0	0	0	0	0	0	0.00492469	0	0	0.0952288	0.00182395	0	0	0.0298356	0.00031397	0.000217599	0	0
ERR2017636	Atherosclerosis	0	0.236837	0.126666	0.263144	0	0.424982	0.0414728	0.00373586	0.249614	0	0	0.0769012	0.0884917	0	0.000667445	0	0	0	0	0	0	0	0	0	0	0	0	0	0	0.154212	0.000348497	0	0	0.447013	0	0.00161515	0	0
ERR2017637	Atherosclerosis	0	0.584305	0.0603017	0.87456	0	0.755771	0.329084	0.000525603	0.252189	0.00535333	0.0045515	0.010904	0.0153175	0	0.0547211	0	0	0.00131845	0	0	0	0	0	0	0	0	0.000634883	0.000191834	0.000193056	0.0245574	0.00200823	0.0052749	0.00132101	0.0487044	0.0892937	0.00113096	0.00288922	0.00265062
ERR2017638	Atherosclerosis	0	0.0849971	0.134522	0.164245	0.00130646	0.57967	0.00929472	0.0159683	0.0623086	0.000151076	0.000510627	0.00542452	0.0116378	0	0.000368916	0	0	0.00223299	0	0	0	0	0	0	0	0	0.00201405	0	0	0.00710857	0.000510882	0.000991286	0	0.0352838	0.000430521	0.000356269	0.000948229	0.00227338
ERR2017639	Atherosclerosis	0	0.178987	0.111738	0.180854	0.00245672	0.675604	0.0480831	0	0.0749193	0.000189465	0.000483696	0.0123526	0.0155716	0	0.00214921	0	0	0.00709421	0	0	0	0	0	0	0	0	0.00607082	0	0	0.032941	0	0	0.000632439	0.0181472	0.000359945	0.000249462	0	0
ERR2017640	Atherosclerosis	0.00623458	0.0399059	0.0866685	0.159675	0.00165261	0.583357	0.0229787	0.0132719	0.045628	0.000294585	0.00167506	0.0019133	0.00736762	0	0.0538731	0	0	0.00169806	0	0	0	0	0	0	0	0.00769047	0.000673954	0.00642483	0	0.0702015	0.00299409	0.00100069	0	0.054846	0.00507343	0.00267122	0.00851975	0.0123363
ERR2017641	Atherosclerosis	0.000252706	0.0856008	0.118217	0.154461	0	0.599703	0.0235799	0.0336011	0.0575064	0.000357457	0.000297249	0.171752	0.142391	0	0	0	0	0.00199838	0	0	0	0	0	0	0	0	0.000990254	0.000359333	0	0.314293	0.00489582	0	0.00248044	0.0225059	0.00665593	0.00353891	0.00519721	0.00338723
ERR2017644	Atherosclerosis	0	0.112425	0.0427311	0.470988	0	0.690293	0.220864	0	0.192825	0.000216637	0.000184355	0.112447	0.127958	0	0.154994	0	0	0.00130154	0	0	0	0	0	0	0	0	0.000716414	0.000216637	0	0.212186	0.00679386	0.00255454	0	0.026719	0.0123487	0.00574402	0.00300101	0.0032628
ERR2017645	Atherosclerosis	0	0.15722	0.166183	0.345641	0.000339918	0.839651	0.0400336	0	0.239332	0	0	0.0122082	0.00976494	0	0.000256255	0	0	0.00913876	0	0	0	0	0	0	0	0	0.00882917	0.00016325	0.000311224	0.00966554	0.000265543	0	0	0.0105077	0	0.000206783	0.000196937	0
ERR2017646	Atherosclerosis	0.0131491	0.0495537	0.0525315	0.192062	0.00107904	0.37003	0.030005	0.0285337	0.0454922	0.000165197	0.00281539	0.00515213	0.0105485	0.000132768	0.129184	0	0	0.000566024	0	0	0	0	0	0	0	0.0185598	0.000368044	0.016525	0	0.147686	0.00314628	0.00284409	0	0.0546107	0.00964087	0.00300836	0.0188116	0.0185479
ERR2017648	Atherosclerosis	0	0.111897	0.0978475	0.151657	0.000771215	0.33305	0.0445289	0.00437396	0.0333073	0.00372987	0.00136127	0.0481142	0.0205321	0	0.00909441	0	0	0.000459817	0	0	0	0	0	0	0	0	0.000198235	0	0	0.0435345	0.00525147	0.00233282	0.0063541	0.0173909	0.0262448	0.00877174	0.000448004	0.00200593
ERR2017649	Atherosclerosis	0	0.0740609	0.111729	0.394014	0.00205655	0.798453	0.0896382	0.00674029	0.123168	0.00324615	0.00355405	0.0107206	0.114704	0	0.0105469	0	0	0.00032668	0	0	0	0	0	0	0	0	0.000422514	0	0.000192643	0.0288814	0.00770701	0.00375972	0.00022023	0.0295496	0.00214663	0.00702767	0.00885718	0.0081705
ERR2017650	Atherosclerosis	0	0.0625312	0.179837	0.32857	0.0065182	0.80304	0.0473166	0	0.0973559	0.00599925	0.00186152	0.0230121	0.0417737	0	0.000651296	0	0	0.0139268	0	0	0	0	0	0	0	0	0.00177213	0	0	0.0291786	0.0023345	0.00236815	0	0.15615	0.00496304	0.00153225	0.00302656	0.00353456
ERR2017661	Atherosclerosis	0	0.141999	0.096218	0.0579686	0	0.697476	0.0162861	0.000427149	0.0933197	0.0003118	0.000261859	0.00208481	0.00626279	0	0.000126319	0	0	0.00238347	0	0	0	0	0	0	0	0	0.000515558	0	0.000153313	0.00685174	0.00130404	0.000409403	0	0.0125891	0	0.00114583	0.00137262	0.00176
ERR2017662	Atherosclerosis	0	0.0301321	0.0490267	0.178774	0.000318488	0.463402	0.0551741	0.00242545	0.082978	0	0	0.00383084	0.0261214	0	0.00035932	0	0	0.00365784	0	0	0	0	0	0	0	0	0.00195994	0	0	0.0166323	0.000509447	0.000389263	0.000327425	0.0153454	0	0.000174297	0.000372699	0.00074342
ERR2017663	Atherosclerosis	0	0.0370051	0.0381522	0.101854	0.00144602	0.247844	0.0309905	0.0068459	0.017455	0	0.00395744	0.0228363	0.0194453	0	0.497283	0	0	0.00501977	0	0	0	0	0	0	0	0	0.00259161	0	0	0.0820237	0.00508944	0.0112193	0	0.0662061	0.000468853	0.00149856	0.000422555	0.00105137
ERR2017665	Atherosclerosis	0.0010482	0.0257973	0.360157	0.146362	0.00134016	0.888785	0.0219716	0.0218462	0.027923	0.000153182	0	0.0113865	0.00871805	0	0.0377531	0	0	0.00132232	0	0	0	0	0	0	0	0	0.000683344	0	0	0.0187412	0.00227232	0.000405381	0	0.0489836	0.000884628	0.000540161	0.00116776	0.00290612
ERR2017666	Atherosclerosis	0	0.126201	0.126723	0.252648	0.0017249	0.798272	0.0678209	0.0572948	0.0752551	0.0007895	0.000536235	0.00619896	0.0165454	0.000131987	0	0	0	0.00853888	0	0	0	0	0	0	0	0	0.00587608	0	0.000162252	0.0163772	0.00274483	0.00190348	0.000556461	0.0905319	0.00317514	0.000380202	0.00283254	0.00545823
ERR2017667	Atherosclerosis	0.000382547	0.0714291	0.101591	0.26319	0.00273456	0.426871	0.0393376	0.019678	0.0622038	0.0011278	0.001074	0.00070842	0.00219716	0	0.000115225	0	0	0.00591624	0	0	0	0	0	0	0	0	0.00358227	0	0	0.00176084	0.00196049	0.00129453	0	0.0370107	0.00803076	0.00400749	0.00124256	0.000888821
ERR2017669	Atherosclerosis	0.000236365	0.122795	0.217237	0.496546	0.0323712	0.668449	0.0193568	0	0.202515	0	0	0.0102539	0.0212043	0	0.000273262	0	0	0.0697655	0	0	0	0	0	0	0	0	0.0609453	0	0	0.0179484	0	0.000220041	0	0.0569907	0	0.000640674	0	0
ERR2017670	Atherosclerosis	0	0.119645	0.0496249	0.240227	0.000492801	1.02087	0.107087	0.0427148	0.0858826	0	0.00265641	0.0153643	0.0478296	0	0.000383153	0	0	0.00334198	0	0	0	0	0	0	0	0	0.00202622	0	0	0.0276694	0.0130797	0	0	0.0553943	0	0.00843007	0.0109851	0.00809182
ERR2017673	Atherosclerosis	0.11308	0.0802678	0.177711	0.190789	0.00159362	0.338537	0.0249403	0.00121262	0.0454809	0.000295993	0.000873471	0.0274974	0.0244398	0.000121402	0.0132692	0	0	0.0371665	0	0	0	0	0	0	0	0.130511	0.0196032	0.121585	0.000296933	0.129539	0.000896919	0.00135487	0.000327151	0.328719	0.000973002	0.00194244	0.110679	0.137563
ERR2017674	Atherosclerosis	0	0.244562	0.0442266	0.232334	0.000531294	0.692988	0.11233	0	0.0167589	0	0.000833403	0.00144302	0.10825	0	0	0	0	0.00338035	0	0	0	0	0	0	0	0	0.00380618	0	0	0.00183237	0.00548052	0.00291314	0	0.0322102	0.000936952	0.00545489	0.0120628	0.0114897
ERR2017675	Atherosclerosis	0	0.076725	0.105134	0.155917	0.0273548	0.660318	0.00707998	0.000800709	0.053185	0.000292078	0	0.0482621	0.0347551	0	0.000239178	0	0	0.00528866	0	0	0	0	0	0	0	0	0.00210826	0.000146961	0	0.110235	0.000128999	0	0.000327039	0.00483839	0	0.00367382	0.000571189	0
ERR2017678	Atherosclerosis	0	0.21199	0.0693393	0.197887	0.00380909	0.555588	0.0116839	0	0.0500799	0	0.00023898	0.00736706	0.180184	0.00012061	0	0	0	0.000128135	0	0	0	0	0	0.000162026	0	0	0	0	0	0.0113515	0.000368887	0.00193124	0.000163928	0.108497	0.000139947	0.000193982	0.000370471	0.000370469
ERR2017679	Atherosclerosis	0	0.115969	0.201724	0.444313	0.00152389	0.778467	0.0397111	0.03712	0.0557231	0.00279921	0.00192456	0.0311726	0.14988	0.000288853	0.000290689	0	0	0.000452831	0	0	0	0	0	0.000402033	0	0	0.000583415	0	0	0.0272748	0.00816887	0.00184802	0	0.0276896	0.0236144	0.00376857	0.00554238	0.00376968
ERR2017680	Atherosclerosis	0	0.313176	0.123636	0.234404	0	0.498568	0.126504	0	0.0873562	0	0.000473828	0.0207252	0.102735	0	0	0	0	0.00144639	0	0	0	0	0.000174919	0	0	0	0.00124233	0	0	0.0501665	0.00554578	0	0.00324152	0.0170294	0.0797556	0.0043047	0.00400917	0.00165192
ERR2017681	Atherosclerosis	0	0.150769	0.129035	0.585819	0.00740416	0.708933	0.181059	0	0.127788	0.0106316	0.00820664	0.000506568	0.211953	0.000166218	0	0	0	0.0295661	0	0	0.000180304	0	0	0	0	0	0.00868925	0	0	0.00798024	0.00401249	0.0116444	0.00116191	0.0561522	0.00594285	0.00216281	0.00380061	0.00633824
ERR2017682	Atherosclerosis	0	0.114676	0.047015	0.332904	0	0.724703	0.173082	0.0109441	0.171665	0.0150878	0.00528617	0.000152734	0.0133854	0	0	0	0	0.000781588	0	0	0	0	0	0	0	0	0.00080605	0	0	0.00275061	0.00867042	0.00622121	0.000209685	0.0474758	0	0.00301592	0.00756396	0.00962243
ERR2017683	Atherosclerosis	0	0.0870475	0.12325	0.102323	0	0.311271	0.0389858	0.00383858	0.00612847	0.000398712	0.00016521	0.00603931	0.0150092	0	0	0	0	0	0	0	0	0	0	0	0	0	0	0	0	0.00646793	0.00558741	0.000263788	0.00927101	0.0185569	0.0398134	0.0118469	0.00202098	0.00558329
ERR2017684	Atherosclerosis	0	0.0753321	0.130116	0.338197	0.000366551	0.647104	0.0371911	0.00650989	0.0436044	0.0140746	0.0159568	0.00623937	0.196222	0.000139277	0.000141228	0	0	0.00807195	0	0	0.0004556	0	0	0	0	0	0.00357066	0	0	0.0195557	0.00516953	0.0236429	0.000978655	0.0326989	0.00170677	0.00282035	0.00256458	0.00640584
ERR2017685	Atherosclerosis	0	0.15684	0.0605288	0.389357	0.00201162	0.529544	0.133616	0.00203138	0.0512566	0.0332368	0.0117057	0.00512694	0.237876	0.000152967	0.000303301	0	0.000145394	0.000160783	0	0	0	0	0	0	0	0	0.000819617	0	0	0.0110953	0.00471351	0.0160708	0.000427713	0.0400266	0.0418387	0.000219176	0.00746639	0.00955639
ERR2017686	Atherosclerosis	0	0.119565	0.173435	0.401146	0.0237434	1.01033	0.190018	0.00445698	0.271164	0.00036376	0.00015559	0.0186439	0.0209354	0	0	0	0	0.00281141	0	0	0	0	0	0	0	0	0.00221979	0	0	0.0536282	0.003118	0.00168113	0.000210348	0.0733758	0.00573125	0.000431162	0.00322543	0.003447
ERR2017687	Atherosclerosis	0	0.187465	0.050449	0.120523	0	0.645611	0.0176056	0.0527024	0.015497	0	0.000318653	0.0266882	0.0456797	0.000164393	0.00146436	0	0	0.000687247	0	0	0	0	0	0	0	0	0.00155158	0	0	0.123193	0.00727587	0.000790276	0	0.0450228	0	0.00265978	0.00656692	0.00554123
ERR2017688	Atherosclerosis	0	0.171637	0.219592	0.312045	0.000395966	0.843751	0.100139	0.0771225	0.121777	0.0125904	0.00636433	0.000616471	0.0114687	0.000146162	0.000156677	0	0	0.00704886	0	0	0	0	0.000342289	0	0	0	0.00608754	0	0.000184952	0.002338	0.0031547	0.0108343	0	0.0351877	0.0628482	0.00243424	0.00207411	0.00508107
ERR2017689	Atherosclerosis	0	0.325538	0.0628783	0.251566	0.00225198	0.810376	0.0428037	0.0170778	0.101693	0.0365535	0.00795288	0.00364814	0.0389159	0	0.000168763	0	0	0.000714777	0	0	0	0	0	0	0	0	0.00160771	0	0	0.00594512	0.0115314	0.0174496	0.00167507	0.077991	0.0166193	0.00452768	0.00810772	0.0122793
ERR2017690	Atherosclerosis	0	0.115137	0.106459	0.270613	0.0004018	0.739988	0.0842656	0.0391157	0.0319108	0.0115941	0.00486953	0.00807336	0.0691575	0.000151976	0.0246685	0	0	0.00237826	0	0	0	0	0	0.000211524	0	0	0.00102367	0	0	0.0163218	0.00729768	0.00924371	0.000634201	0.0423427	0.0689209	0.00221445	0.00535662	0.0060453
ERR2017691	Atherosclerosis	0	0.254828	0.166791	0.233478	0.000389159	0.748509	0.0244269	0.00541335	0.0438846	0.00517855	0.00166009	0.00239703	0.0579275	0.00101986	0.000149519	0	0	0.000153837	0	0	0	0.000176817	0	0	0	0	0.000198199	0	0	0.00283351	0.00974044	0.00495842	0.000206859	0.0504775	0.0148631	0.00816246	0.00565461	0.00655345
ERR2017692	Atherosclerosis	0	0.122668	0.125434	0.310457	0.000805285	0.751384	0.0916711	0.000503878	0.0861669	0.00129251	0.000777017	0.0225474	0.0660819	0	0.000904397	0	0	0.00701795	0	0	0	0	0	0	0	0	0.00227067	0	0	0.0427634	0.00430924	0.00170648	0.000214026	0.0364333	0.0323214	0.00108785	0.00818313	0.00512977
ERR2017693	Atherosclerosis	0	0.161651	0.12974	0.512353	0	0.634856	0.180599	0	0.168742	0.00623687	0.00397674	0.0727528	0.075014	0.000161678	0.000318382	0	0	0.00824488	0	0	0	0	0	0	0	0	0.00411642	0	0.000197721	0.134865	0.00611462	0.0040985	0	0.0559746	0.00763337	0.00115829	0.00765814	0.00739245
ERR2017694	Atherosclerosis	0	0.0640134	0.0883898	0.27404	0.000365857	0.735989	0.107015	0.0129553	0.116472	0.00473578	0.00358162	0.0041167	0.0237786	0.000278026	0.000556342	0	0	0.00216855	0	0	0.000303158	0	0	0.000186748	0	0	0.00243687	0	0	0.00778044	0.00798325	0.00824033	0.000585608	0.027961	0.00785185	0.00474213	0.0080937	0.00511956
ERR2017695	Atherosclerosis	0	0.0371623	0.0952354	0.18653	0.00116522	0.720155	0.041912	0.0108184	0.0491138	0	0	0.000150174	0.0983874	0	0.0324268	0	0	0.0013813	0	0	0.000643684	0	0	0	0	0	0.000199182	0	0	0.000297997	0.00607569	0.0066303	0.0012444	0.0237192	0.009581	0.00224415	0.00180965	0.00837911
ERR2017696	Atherosclerosis	0	0.146517	0.107614	0.239359	0.001412	0.706418	0.0639802	0.00119163	0.0322658	0.00367639	0.0014728	0.156693	0.183503	0	0.000176198	0	0	0.000372116	0	0	0	0	0	0	0	0	0.000729312	0	0	0.268389	0.00895428	0.00227951	0	0.0447388	0.0218959	0.00450851	0.00957847	0.00899674
ERR2017697	Atherosclerosis	0	0.160538	0.108946	0.238591	0.000895697	0.820618	0.0831964	0.00851674	0.0537933	0.0137986	0.00739969	0.0132049	0.0636183	0.000171053	0.087074	0	0	0.00799068	0	0	0	0	0	0.0002286	0	0	0.00825302	0	0	0.0264712	0.00929754	0.0122478	0	0.0534571	0.00471938	0.00177283	0.0151179	0.0164223
ERR2017698	Atherosclerosis	0	0.0486518	0.103731	0.194141	0.000373643	0.730693	0.0477647	0.0411809	0.0688313	0.0101901	0.00878346	0.000434928	0.0768187	0.000547727	0.000284728	0	0	0.00192906	0	0	0	0	0	0	0	0	0.00230206	0	0	0.012713	0.00374359	0.0133947	0.000199518	0.0228418	0.00705945	0.00281733	0.00435391	0.00326033
ERR2017699	Atherosclerosis	0	0.151686	0.260012	0.395237	0.00490382	0.892912	0.179416	0	0.163312	0.0223001	0.0168892	0.0553501	0.119101	0.000373244	0.0505314	0	0	0.0151405	0	0	0	0	0	0	0	0	0.00600127	0	0	0.105986	0.00460485	0.0216913	0.00078144	0.121261	0.0163477	0.00434993	0.0071226	0.00511577
ERR2017700	Atherosclerosis	0	0.119693	0.228399	0.174663	0	0.573736	0.0262055	0.000452555	0.0204827	0.00279242	0.000702801	0.142576	0.145206	0	0	0	0	0.00170052	0	0	0	0	0	0	0	0	0.00164722	0	0	0.303856	0.00280406	0.00108138	0.000380058	0.024717	0.0183571	0.00285206	0.00333676	0.00352498
ERR2017701	Atherosclerosis	0	0.0612293	0.0947321	0.148085	0.00168019	0.675593	0.00943309	0.0325881	0.0207013	0.000389204	0	0.124113	0.124494	0	0	0	0	0.00166563	0	0	0	0.000193581	0	0	0	0	0.00173679	0	0	0.145659	0.00195197	0.00307946	0.000225061	0.010049	0.00482413	0.00146469	0.00173129	0.00416706
ERR2017702	Atherosclerosis	0	0.114003	0.119401	0.207177	0.000392568	0.590167	0.0808905	0.00245943	0.10379	0.00378618	0.000771745	0.00454108	0.0215998	0.000148484	0	0	0	0.00310879	0	0	0	0.000179483	0	0	0	0	0.000599807	0	0.000182532	0.0421037	0.00825761	0.00309532	0.000834683	0.0306105	0.0217085	0.00266287	0.00364388	0.00750149
ERR2017703	Atherosclerosis	0	0.0396112	0.133571	0.106377	0.000843583	0.476206	0.0266035	0.0331576	0.0386852	0.000375674	0.000485551	0.00131073	0.0214216	0	0.00126898	0	0	0.00100682	0	0	0	0	0.000364613	0	0	0	0.0015106	0	0	0.00240565	0.005721	0.00462974	0.00585539	0.0368224	0	0.00753505	0.00122744	0.00468192
ERR2017704	Atherosclerosis	0	0.0903603	0.26067	0.149786	0	0.795981	0.0258787	0.0590051	0.0289729	0.0025385	0.00189082	0.0399744	0.0255965	0	0.0005676	0	0	0.000439312	0	0	0.000153383	0.000168976	0	0	0	0	0.00114669	0	0	0.0641277	0.0061754	0.00225616	0.000394893	0.039752	0.0155135	0.00561503	0.00344862	0.00668133
ERR2017705	Atherosclerosis	0	0.0454285	0.0813744	0.105765	0.000706717	0.553448	0.030403	0.0264145	0.0564157	0.000654313	0	0.0353651	0.0332375	0	0.000930209	0	0	0.000282182	0	0	0.000146401	0	0	0	0	0	0.000542365	0	0	0.0730657	0.00279756	0.00280008	0.00150995	0.0259353	0.0283444	0.0022557	0.00247118	0.00536244
ERR2017706	Atherosclerosis	0	0.144332	0.128468	0.333585	0.0010221	0.975746	0.0824704	0.0405197	0.087156	0.0183725	0.00644511	0.0103104	0.0432499	0	0	0	0	0.00525468	0	0	0	0	0	0.000531127	0	0	0.00576081	0	0.000238707	0.0545685	0.0141089	0.0108704	0	0.0566166	0.0171237	0.00503422	0.0121996	0.0127878
ERR2017707	Atherosclerosis	0	0.240167	0.0189902	0.278905	0.00487765	0.807157	0.10537	0	0.0569918	0.0131956	0.00490348	0.162299	0.170962	0	0	0	0	0.00171714	0	0	0	0	0	0	0	0	0.00193313	0	0	0.16731	0.0125558	0.00557663	0.000576454	0.0489327	0.0525944	0.00752277	0.00753965	0.0097614
ERR2017708	Atherosclerosis	0	0.163505	0.229995	0.321386	0.000467913	0.880193	0.0383463	0.00589283	0.142033	0	0	0.0036215	0.0571355	0.000164706	0	0	0	0	0	0	0	0	0	0	0	0	0	0	0.000655675	0.00379354	0.00824306	0.000568735	0	0.0275245	0.00268183	0.00268022	0.0098039	0.0117213
ERR2017709	Atherosclerosis	0	0.170662	0.196632	0.159806	0	0.840725	0.0576634	0.0791409	0.0333549	0.0101558	0.00439827	0.0597362	0.0658727	0.000683787	0.00103566	0	0	0.00142948	0	0	0	0	0.000197442	0	0	0	0.000688752	0	0	0.0476787	0.00767432	0.00572692	0.000471899	0.0378939	0.00850703	0.0068147	0.00470101	0.00836166
ERR2017710	Atherosclerosis	0	0.120042	0.0876513	0.444505	0	0.746589	0.15298	0	0.0696766	0.034165	0.0129979	0.0323258	0.0778704	0	0	0	0	0.0104503	0	0	0	0	0	0	0	0	0.00847482	0	0	0.0491013	0.00867164	0.0175301	0	0.0701727	0.0429811	0.00303565	0.00534726	0.00613743
ERR2017711	Atherosclerosis	0	0.147575	0.156375	0.200625	0	0.724226	0.0490844	0.00276052	0.0312509	0.00364911	0.0017383	0.072055	0.0779943	0.000168096	0.00016551	0	0	0.00174371	0	0	0	0	0	0	0	0	0.000676561	0	0	0.139273	0.00596387	0.00187227	0	0.0422154	0.0221119	0.0032154	0.00796213	0.0064072
ERR2017712	Atherosclerosis	0	0.156704	0.102338	0.230346	0	0.535247	0.0378048	0	0.0664524	0.0127604	0.00344961	0.0133994	0.0833088	0.000870826	0.000572608	0	0	0	0	0	0	0	0	0	0	0	0.000973766	0	0.0001778	0.0215601	0.00605427	0.00555208	0.000196582	0.0425766	0.000335647	0.00213179	0.00664988	0.0103915
ERR2017713	Atherosclerosis	0	0.13102	0.0521083	0.27411	0.000435184	0.565811	0.0615659	0.00517405	0.0353588	0.00651616	0.00660382	0.09585	0.11725	0.00463149	0.113725	0	0	0.000724667	0	0	0	0	0	0	0.00158029	0	0.000465546	0	0	0.193187	0.00613703	0.00636255	0.000477901	0.0356146	0.0160469	0.00133207	0.00450432	0.00742139
ERR2017714	Atherosclerosis	0	0.0666505	0.125234	0.17179	0.000795514	0.648933	0.046843	0.0120831	0.057778	0.00712208	0.00327601	0.0144726	0.0237349	0	0.000298486	0.000146489	0	0.00172897	0	0	0.00016442	0	0	0	0	0	0.00163481	0	0	0.0290627	0.00556675	0.0103882	0.00105955	0.0467821	0.0176714	0.00305141	0.00555069	0.00994843
ERR2017716	Atherosclerosis	0	0.0475198	0.072806	0.31515	0	0.856276	0.0466361	0	0.0374667	0.000802587	0.000275497	0.000675644	0.155045	0	0	0	0	0.000413512	0	0	0	0	0	0	0	0	0.00071373	0	0.0001629	0.00262698	0.00368802	0	0.000186228	0.0245344	0.000153759	0.00271074	0.00548151	0.00670759
ERR2017717	Atherosclerosis	0	0.0610257	0.139508	0.218031	0	0.841052	0.0660042	0.0115963	0.0751412	0.00240797	0.0020376	0	0.0132635	0.000319235	0.00082956	0	0	0.00120964	0	0	0	0	0	0.000230648	0	0	0.000446277	0	0	0.00100736	0.0075392	0.00318212	0	0.0665779	0.00151836	0.00530666	0.00406406	0.00685301
ERR2017718	Atherosclerosis	0	0.091938	0.214193	0.173941	0	0.724878	0.055384	0.0340837	0.0359151	0.00192277	0.000744209	0.00380787	0.00953938	0.000133071	0.000714336	0	0	0	0	0	0	0	0	0.000199926	0	0	0.000193417	0	0	0.00279529	0.00541113	0.00874836	0.000605603	0.0182758	0.0271676	0.0014692	0.00419101	0.00816138
ERR2017719	Atherosclerosis	0	0.108018	0.148213	0.142251	0.00159011	0.588843	0.0145558	0.0293686	0.0397958	0.000731863	0.000118384	0.0175873	0.0368266	0	0	0	0	0.0035053	0	0	0	0	0	0	0	0	0.00244405	0	0	0.0154906	0.00151513	0	0	0.0398704	0.00210315	0.00221033	0.00240915	0.00295569
ERR2017720	Atherosclerosis	0	0.115701	0.0196994	0.338954	0	0.731191	0.0511234	0.0270187	0.0257418	0.0161165	0.0024514	0.000515431	0.0375548	0	0.00150047	0	0	0.000176048	0	0	0	0	0	0	0	0	0	0	0	0.108101	0.0166794	0.00592728	0	0.0500008	0.022464	0.0070924	0.00931176	0.0123824
ERR2017722	Atherosclerosis	0	0.0576658	0.111357	0.191053	0.000356215	0.528661	0.0271275	0.0321137	0.0198634	0.00528433	0.00252689	0.0121942	0.0143029	0	0	0	0	0.00481136	0	0	0	0	0	0	0	0	0.00330654	0	0	0.0424986	0.00542052	0.00478792	0.00706983	0.0183231	0.00976278	0.0062873	0.00208595	0.00437531
ERR2017725	Atherosclerosis	0.00256417	0.225535	0.119591	0.647872	0.000502047	0.861294	0.194033	0	0.165323	0	0.00858169	0.1113	0.142892	0	0	0	0	0.00377948	0	0	0	0	0	0	0	0.00164097	0.0040917	0.00162963	0	0.106985	0.0100396	0.00975716	0.00532502	0.0697723	0.000837304	0.00752172	0.00903012	0.0104754
ERR2017726	Atherosclerosis	0	0.257244	0.0293255	0.565666	0.00881809	0.805618	0.220295	0	0.0630926	0.00399861	0.00200503	0.166873	0.388837	0.00134552	0.000397196	0	0	0.00391281	0	0	0	0	0	0.000271116	0	0	0.00449664	0	0	0.339207	0.00846748	0.00251045	0	0.0366974	0.0147879	0.00355938	0.0120273	0.00931733
ERR2017727	Atherosclerosis	0	0.0755359	0.104452	0.495576	0.000620376	0.326273	0.013927	0.0181456	0.0178179	0.000429874	0.00296879	0.0289436	0.661055	0.000354384	0.000480192	0	0	0.000370398	0	0	0	0	0	0	0	0	0.000804678	0.000144296	0	0.0497692	0.000994592	0.000566819	0.00016601	0.00456142	0.00342666	0.000870548	0.000907598	0.00090711
ERR2017728	Atherosclerosis	0	0.304468	0.103483	0.44502	0.00138972	0.819749	0.118102	0.000580594	0.12497	0	0.00143122	0.000539828	0.0540385	0.000351877	0.000525616	0	0	0.00513722	0	0	0	0	0	0	0	0	0.00425319	0	0	0.00585514	0.00860146	0.000561347	0	0.056429	0.0339213	0.0023042	0.0104972	0.0126399
ERR2017729	Atherosclerosis	0.0107042	0.0480431	0.199147	0.30474	0.0022073	0.581056	0.0254769	0.0211086	0.111542	0.0051029	0.0092632	0.00354766	0.0141722	0	0	0	0	0.00409187	0	0	0	0	0	0	0	0.0113024	0.000646067	0.0124419	0	0.0140416	0.00136759	0.0101532	0.00268873	0.0311694	0.000939216	0.0151089	0.0105726	0.0153435
ERR2017730	Atherosclerosis	0	0.204242	0.0718479	0.232284	0.000861668	0.797919	0.0711157	0.059641	0.0679757	0.00555936	0.0040646	0.000334629	0.0164233	0.000328257	0.000331412	0	0	0.00154355	0	0	0	0	0	0	0	0	0.00066128	0	0	0.138009	0.0110361	0.00288452	0.00022302	0.0519417	0.038539	0.00393392	0.00828275	0.00978407
ERR2017731	Atherosclerosis	0	0.10374	0.147166	0.295557	0	0.763879	0.0813013	0.00323484	0.0705294	0.00354371	0.00235514	0.00329902	0.031994	0.000324032	0	0	0	0.00101414	0	0	0	0	0	0	0	0	0.00218513	0	0	0.0624806	0.0070308	0.0028505	0	0.0232221	0.0265067	0.00570577	0.0042345	0.00644596
ERR2017732	Atherosclerosis	0	0.392869	0.0965498	0.489645	0.00076888	0.890009	0.183562	0.0155724	0.368808	0.0128978	0.00648699	0.00208546	0.0131403	0	0	0	0	0.0111187	0	0	0	0	0.000331568	0	0	0	0.0105989	0	0.000716638	0.00267762	0.00220855	0.00536142	0.000198085	0.027923	0.0847091	0.000864132	0.00312652	0.00156211
ERR2017733	Atherosclerosis	0	0.0665337	0.153633	0.38893	0.00403802	0.671417	0.0894871	0.0046839	0.130528	0.00262965	0.00435948	0.0339283	0.0507641	0.000256589	0.00025822	0	0	0.00320794	0	0	0	0	0	0	0	0	0.00155676	0	0	0.036026	0.00257306	0.00534546	0	0.0265715	0.00695446	0.00265303	0.00236549	0.00531067
ERR2017734	Atherosclerosis	0.00748225	0.0507595	0.287688	0.308651	0.00321867	0.677337	0.0373827	0.0367689	0.0287418	0.00729568	0.00603049	0.017924	0.0402575	0.000139712	0.0115839	0	0	0.000430607	0	0	0	0	0	0	0	0.00642053	0.000735593	0.00581979	0	0.0166128	0.00459335	0.00958244	0.000765024	0.0221263	0.00702147	0.00224065	0.00756244	0.0104675
ERR2017735	Atherosclerosis	0	0.0723896	0.0997082	0.220179	0.00086751	0.95327	0.0816443	0	0.0633773	0.00239777	0.000512794	0.0136012	0.0348221	0	0	0	0	0.00103114	0	0	0.000358601	0	0	0	0	0	0.000442831	0	0	0.0276785	0.00616476	0.0121246	0.000693267	0.0328729	0.0146535	0.00164825	0.00379802	0.0068134
ERR2017736	Atherosclerosis	0	0.13303	0.192157	0.224682	0.000820944	0.804112	0.0152433	0.0475206	0.059158	0.00431233	0.000959223	0.00333585	0.00940674	0	0.000154014	0	0	0.00697224	0	0	0	0	0	0	0	0	0.00420139	0	0	0.0678866	0.00126521	0	0.000656054	0.0344862	0.00322028	0.00118202	0.00144135	0.00238008
ERR2017737	Atherosclerosis	0	0.0783441	0.174631	0.383599	0	0.653455	0.0672346	0.00230283	0.0917515	0.00236583	0.00100081	0.000564683	0.00617064	0.000138245	0	0	0	0.00777188	0	0	0	0	0	0	0	0	0.00690399	0	0	0.00221407	0.00333902	0.0019925	0.00251362	0.01934	0.00270313	0.00248229	0.00190918	0.00295908
ERR2017738	Atherosclerosis	0	0.142168	0.163002	0.212724	0.00480719	0.95947	0.0307661	0.0130393	0.0715971	0.0114064	0.00343089	0.0481478	0.0260916	0.00106343	0.000306333	0	0	0.00190624	0	0	0	0	0	0.00142116	0	0	0.00204103	0	0.000179477	0.0340613	0.00657339	0.0106796	0.0010651	0.0380507	0.014755	0.014067	0.00348889	0.00977141
ERR2017739	Atherosclerosis	0	0.145152	0.102498	0.346632	0.00841613	0.629444	0.107729	0.00711765	0.0726241	0.0214108	0.00754845	0.0229776	0.0985958	0.000596933	0.00030703	0	0	0.00350439	0	0.000147942	0.000165773	0	0	0.000210085	0	0	0.00286834	0.000185708	0.000363377	0.0444877	0.0110891	0.00875664	0.000854618	0.0644351	0.00156237	0.00376687	0.00815672	0.00770279
ERR2017740	Atherosclerosis	0	0.154886	0.173445	0.317134	0.00645643	0.742131	0.0308366	0.0139124	0.199225	0.000742488	0.000254867	0	0.0846841	0	0	0	0	0.0162696	0	0	0	0	0	0	0	0	0.00264268	0	0	0	0.000525782	0.000392158	0	0.0309236	0.000142246	0.000394336	0.000564337	0.00112373
ERR2017741	Atherosclerosis	0	0.124046	0.139828	0.242453	0.00120531	0.790436	0.0829902	0.026889	0.0129275	0.00369513	0.000784227	0.00124866	0.0858773	0.000151965	0	0	0.000145917	0.000789592	0	0	0	0	0	0.000408296	0	0	0.00102407	0	0	0.000492872	0.00703652	0.0012153	0	0.0207991	0.00137918	0.00319193	0.00233143	0.00441725
ERR2017742	Atherosclerosis	0	0.0482343	0.140045	0.192814	0.00288798	0.601646	0.0320059	0.0123933	0.0356331	0.000321234	0.00522476	0.0370803	0.04764	0.000677654	0	0	0	0.00287557	0	0	0	0	0	0.000369581	0	0	0.00148262	0	0	0.0649069	0.00643978	0.00634989	0	0.0285799	0.000319217	0.00159301	0.00463989	0.0050536
ERR2017745	Atherosclerosis	0	0.263134	0.10437	0.266743	0.00319628	0.0936342	0.00572941	0	0.00805097	0.000226008	0.000473913	0.0877316	0.415751	0	0	0	0	0.000882764	0	0	0	0	0	0	0	0.000132951	0.000631984	0	0	0.138358	0.000680516	0.00044623	0.000914843	0.121537	0.000107906	0.000405203	0.00128354	0.000284151
ERR2017746	Atherosclerosis	0	0.17733	0.224635	0.146157	0	0.711581	0.0981358	0.00131085	0.12441	0.000161321	0	0.00553002	0.0279722	0	0.000131611	0	0	0.00303655	0	0	0	0	0	0	0	0	0.00195611	0	0	0.0105414	0.0042393	0.00169807	0.000185597	0.079511	0.0170107	0.000992543	0.00121375	0.00404377
ERR2017747	Atherosclerosis	0	0.220579	0.134751	0.346387	0.00296216	0.822585	0.0802141	0.00560732	0.118292	0.00954817	0.00553111	0.00258551	0.0118211	0.000141423	0.000143921	0	0	0.000882232	0	0	0	0	0	0	0	0	0.000568322	0	0	0.00875077	0.00487152	0.00495432	0.000395434	0.0279281	0.0354243	0.00144209	0.00518349	0.00841345
ERR2017748	Atherosclerosis	0	0.0862614	0.243966	0.220825	0	0.620715	0.0288436	0.0429713	0.0813523	0.0079118	0.00474444	0.00468029	0.00817936	0	0	0	0	0.00225531	0	0	0	0	0	0	0	0	0.00120428	0	0	0.0083855	0.00149007	0.00591455	0	0.00969326	0.00827819	0.00112337	0.000390634	0.00136879
ERR2017749	Atherosclerosis	0	0.138175	0.0950712	0.139848	0.000998896	0.672241	0.0275882	0.0535959	0.0400332	0.00258793	0.00130396	0.0209523	0.0451181	0.000253301	0.000500103	0	0	0.00969165	0	0	0.00013774	0	0	0	0	0	0.00136312	0	0	0.019281	0.00194675	0.00202157	0	0.0349061	0.0106998	0.00135849	0.00328937	0.00328995
ERR2017750	Atherosclerosis	0.000260014	0.156672	0.116963	0.15758	0	0.486016	0.0919107	0	0.0847419	0.00956109	0.00471049	0.000311014	0.0856443	0	0.000299572	0	0	0.00332365	0	0	0	0	0	0	0	0.000216357	0.00387369	0.000370521	0	0.112063	0.00584317	0.00993241	0.000212681	0.163381	0.0121164	0.00188969	0.00718615	0.00881391
ERR260161	Type2 diabetes	0	0.168206	0.214235	0.256563	0.00110003	0.855678	0.0172841	0.0365744	0.0841157	0.00101118	0.00043148	0	0.00178156	0	0.000823614	0	0	0.00626735	0	0	0	0	0	0	0	0.000198278	0.00338297	0	0	0.00503591	0.000420063	0.00044366	0	0.0291491	0	0.000199757	0.00213121	0.000850915
ERR260166	Type2 diabetes	0.0294043	0.0655016	0.149308	0.30244	0.00138591	0.521727	0.0707041	0.0034896	0.104779	0.00511112	0.00286017	0.000133963	0.00965849	0	0.0268416	0	0	0.00699032	0	0	0	0	0	0	0	0.0334971	0.00284208	0.0342839	0	0.00710816	0.00153138	0.00526419	0.000734388	0.0312848	0.0115849	0.00286097	0.0301477	0.033508
ERR260167	Type2 diabetes	0	0.177023	0.0776888	0.275491	0.00439749	0.905859	0.065774	0.0383216	0.164921	0	0	0	0.00828997	0	0.0271629	0	0	0.00540794	0	0	0	0	0	0	0	0	0.00403189	0	0.000204469	0	0.00458928	0.00159621	0	0.0496898	0.000182742	0.00149329	0.00560776	0.00535778
ERR260171	Healthy	0	0.128837	0.164696	0.299341	0.000373132	0.777965	0.0475163	0.0459832	0.0862066	0.00907048	0.00236875	0.000872615	0.0119221	0	0.00592157	0	0	0.0108393	0	0	0	0	0	0	0	0	0.0106014	0	0.000175079	0.0112748	0.0017974	0.00523933	0.000191772	0.0418404	0.000989129	0.0046542	0.000654461	0.00108907
ERR260173	Type2 diabetes	0.0347067	0.0745958	0.209434	0.38122	0.00375618	0.6615	0.0852225	0.0102714	0.164039	0.0087661	0.00568151	0	0.00700649	0	0.00391176	0	0	0.0169948	0	0	0	0	0	0	0	0.0403301	0.00577358	0.0402477	0	0.0377302	0.000823134	0.00685023	0	0.0689549	0	0.00137568	0.0307624	0.0352539
ERR260176	Type2 diabetes	0.00394399	0.0697301	0.117557	0.14866	0.00201385	0.375348	0.0305774	0.00170729	0.0356757	0.000770215	0.000394867	0.000389773	0.00307023	0	0	0	0	0.00920821	0	0	0	0	0	0	0	0.0032773	0.00207314	0.00497845	0	0.0120548	0.00173567	0.000815914	0.0105742	0.0575176	0.0103595	0.00806312	0.00511029	0.00606362
ERR260178	Type2 diabetes	0	0.076805	0.243916	0.319345	0	0.790717	0.0460909	0.0288796	0.0795575	0.0091987	0.00377971	0.00566799	0.022149	0	0.00670094	0	0	0.00990153	0	0	0	0	0	0	0	0	0.00638913	0	0	0.00961221	0.00322929	0.00433155	0.00018404	0.0421744	0.00091185	0.00119389	0.00124556	0.0022832
ERR260179	Type2 diabetes	0	0.0793695	0.112948	0.208032	0.000639091	0.768223	0.0261887	0.0501672	0.0439052	0.00071547	0.000125924	0	0.00737538	0.000122408	0.0083928	0	0	0.0171596	0	0	0	0	0	0	0	0	0.00654142	0	0	0.0230968	0.00128931	0.00116254	0.000170242	0.0793207	0.00321935	0.00378656	0.000186542	0.00204506
ERR260181	Type2 diabetes	0	0.116518	0.168824	0.238785	0.000383577	0.846258	0.0284322	0.092039	0.101293	0.00422929	0.0021114	0.000147633	0.00913717	0	0	0	0	0.0116973	0	0	0	0	0	0	0	0	0.00156651	0	0	0.000436006	0.00303262	0.00720655	0.000605439	0.0680005	0.000159702	0.00270045	0.00244927	0.0064501
ERR260182	Type2 diabetes	0	0.114137	0.147766	0.256332	0	0.570204	0.053803	0.0626974	0.102179	0.00440068	0.00159979	0.00228542	0.0750949	0	0.000141374	0	0	0.00522173	0	0	0	0	0	0	0	0	0.00301863	0	0.00017199	0.0202402	0.00392453	0.0029091	0.00275268	0.0845555	0.000153423	0.00351463	0.00171786	0.0019228
ERR260185	Type2 diabetes	0	0.159561	0.266832	0.328969	0.00280259	0.77099	0.0407269	0.0288621	0.11084	0.00501827	0.00438679	0.000407087	0.00973589	0	0.0188074	0	0	0.0179479	0	0	0	0	0	0	0	0	0.00662872	0	0	0.0313686	0.00137594	0.00573916	0.000560238	0.0960778	0.00475002	0.00540589	0.0010188	0.00182818
ERR260186	Type2 diabetes	0.0178943	0.100358	0.182238	0.227588	0.00165127	0.575935	0.0435506	0.0414673	0.0619665	0.000138128	0	0.00012814	0.00838135	0.000376452	0.0116745	0	0	0.00717136	0	0	0	0	0	0	0	0.0181124	0.00389651	0.015484	0	0.0066548	0.00259666	0.00180858	0.000523248	0.0295876	0.00550919	0.00509476	0.015145	0.0170304
ERR260188	Type2 diabetes	0.00156911	0.0565078	0.10472	0.133735	0.000689876	0.647786	0.0200937	0.0739875	0.05716	0.000309376	0.000128691	0.000796571	0.0078183	0	0.0067148	0	0	0.0039142	0	0	0	0	0	0	0	0.000746089	0.00511851	0.000638837	0	0.00591123	0.00138662	0.000626047	0.00220024	0.0345199	0	0.00376962	0.0024195	0.00341182
ERR260190	Type2 diabetes	0.00460569	0.135087	0.217687	0.437215	0.00446432	0.655518	0.0647839	0.00515641	0.13203	0.00427342	0.001754	0.0149812	0.0171007	0	0.00503173	0	0	0.0115606	0	0	0	0	0	0	0	0.00524432	0.00782291	0.00689664	0	0.0311677	0.00115369	0.00338621	0	0.109229	0.000154424	0.00857749	0.00827926	0.00478676
ERR260191	Type2 diabetes	0	0.117349	0.193407	0.206224	0.0013411	0.834838	0.0516603	0.0145408	0.0948875	0.0010907	0.000923497	0.00117433	0.00362911	0	0.001395	0	0	0.0155981	0	0	0	0	0	0	0	0	0.0032763	0	0	0.0268471	0.00107094	0.00184007	0	0.0917516	0	0.00258068	0	0.000589999
ERR260194	Type2 diabetes	0.0102845	0.134443	0.235758	0.261443	0.000670395	0.723224	0.0697645	0.00551695	0.146073	0.00368954	0.000794348	0.0083227	0.013487	0	0.000884556	0	0	0.0160857	0	0	0	0	0	0	0	0.0149278	0.00394875	0.0152411	0.000313129	0.0755246	0.000904301	0.00162966	0	0.14417	0.000139663	0.00461269	0.011631	0.0119645
ERR260198	Type2 diabetes	0	0.113895	0.165664	0.236596	0.00510918	0.818991	0.0359991	0.0483451	0.0990821	0.000319746	0.000401748	0.00145131	0.00117744	0	0.010104	0	0	0.00540916	0	0	0	0	0	0	0	0	0.00469804	0	0	0.0013923	0.00117163	0	0	0.0666923	0.000426736	0.00540429	0.00138557	0.000992316
ERR260201	Type2 diabetes	0.000492719	0.22803	0.120782	0.211129	0.000758203	0.902381	0.0479645	0.00284651	0.264774	0.00331183	0.00222494	0.00204893	0.00322076	0	0.112826	0	0	0.00649223	0	0	0	0	0	0	0	0.00102498	0.00620293	0.000175154	0.00017627	0.00173934	0.00254228	0.0029815	0	0.0106113	0.00182819	0	0.0017618	0.00132254
ERR260263	Healthy	0.00377653	0.0765335	0.157196	0.279069	0.00477653	0.754438	0.0470299	0.0319216	0.118545	0.000952579	0.00146893	0.0005284	0.0115126	0	0.0122854	0	0	0.00940396	0	0	0	0	0.000147081	0	0	0.00573034	0.00435825	0.0041105	0	0.0176573	0.00257276	0.00269425	0.000181709	0.0603911	0.000425639	0.00489766	0.00439318	0.00717431
ERR260264	Healthy	0.0213888	0.0697008	0.177134	0.466196	0.00352783	0.555679	0.0613517	0.00578584	0.149072	0.00387363	0.00247352	0.000272427	0.0233879	0	0.0147106	0	0	0.00639054	0	0	0	0	0	0	0	0.0158796	0.00162811	0.0160271	0	0.00604872	0.0044045	0.00171283	0.000558606	0.0703191	0.00137523	0.0110903	0.0147065	0.0214753
ERR260265	Healthy	0	0.0703633	0.100105	0.27426	0.00165895	0.591967	0.0403509	0.0596062	0.0584627	0.00367616	0.00197992	0.168685	0.170531	0	0.00037761	0	0	0.00931796	0	0	0	0	0	0	0	0	0.00292435	0	0	0.329571	0.00173219	0.00366192	0.000358757	0.0261191	0.000418644	0.00546216	0.000780231	0.00155895
ERR2619707	Healthy	0.000249842	0.087262	0.106875	0.200285	0	0.389421	0.0487183	0.0223432	0.0636138	0.00194094	0.000902991	0.00252129	0.002392	0	0	0	0	0.00303121	0	0	0	0	0	0	0	0.000207893	0.00196817	0.00105521	0	0.00778935	0.000467789	0.00139682	0.00163489	0.0172868	0.0207866	0.020201	0.000900501	0.000445514
ERR2619711	Healthy	0.00303049	0.0691071	0.166879	0.240347	0.00217199	0.467273	0.0373733	0.100294	0.0910992	0.00410101	0.00593561	0.00096003	0.0142856	0.000695972	0.000597673	0	0	0.00135112	0.000119868	0	0	0	0	0	0	0.00487398	0.000633717	0.0059391	0	0.00142661	0.000865428	0.00752424	0.00115678	0.0228696	0.00734723	0.018793	0.00254766	0.00288152
ERR2619712	Healthy	0.000433948	0.117137	0.0788133	0.0659029	0	0.281833	0.0456954	0.0121557	0.0108487	0.00138319	0.000648295	0.00193349	0.00390487	0.000127609	0	0	0	0	0	0	0	0	0	0	0	0.000361087	0.000170047	0	0	0.00208495	0.000795019	0.000807958	0.0101161	0.0164635	0.0284373	0.00591956	0.000386879	0.00250292
ERR2619715	Healthy	0.00146138	0.0228379	0.0622886	0.122658	0.00128503	0.239877	0.018337	0.0309439	0.0477437	0.00103342	0.0122932	0.0393309	0.0275273	0	0	0	0	0.000125187	0	0	0	0	0	0	0	0.00173717	0	0.00247028	0	0.0255449	0.000769689	0.000971757	0.00461066	0.0125175	0.00873202	0.00399086	0.00113547	0.00280258
ERR2619716	Healthy	0.000421956	0.0415042	0.083802	0.156191	0.00032318	0.363107	0.0298202	0.0755196	0.0652944	0.000593964	0.000885633	0.0103814	0.00795824	0.000113396	0.000124083	0	0	0.000515706	0	0	0	0	0	0	0	0.000351109	0.000165733	0.000599996	0	0.0104734	0.000260438	0.000196408	0.00310629	0.0148109	0.0144031	0.013895	0.000760423	0.00470057
ERR2619717	Healthy	0.0545945	0.148159	0.0593515	0.120023	0.00665243	0.210123	0.0113793	0.0229564	0.0292091	0.00267513	0.00146119	0.0155676	0.0285341	0	0	0	0.000152055	0.00442789	0	0	0	0	0	0	0	0.0310333	0.00212015	0.0469003	0	0.0197345	0.000504152	0.00780534	0.00397001	0.0235078	0.00272212	0.0211037	0.030685	0.0386071
ERR2619718	Healthy	0	0.0112467	0.0240511	0.0158413	0	0.0502385	0.00496533	0.000451394	0.00144446	0.000167253	0.00180924	0.000979822	0.00115358	0	0	0	0	0.00143908	0	0	0	0	0	0	0	0	0.000924645	0	0	0.00837357	0.00145828	0.00132287	0.0129195	0.0158525	0.00639228	0.00601903	0.000630519	0.00314956
ERR2619720	Healthy	0	0.0146698	0.0352656	0.0619569	0.00458001	0.171293	0.00390678	0.0227567	0.0226042	0.000161302	0.000131849	0.000682083	0.00598096	0	0	0	0	0.000274981	0	0	0	0	0	0	0	0.000190774	0	0.000776207	0	0.00147858	0.00121961	0.000215219	0.011252	0.0192858	0.00217505	0.0054131	0.00143809	0.00285703
ERR2619721	Healthy	0.00446916	0.0590801	0.127725	0.259198	0.00308692	0.484936	0.0365119	0.0454586	0.0973535	0.000792032	0.00255292	0.029218	0.0200235	0	0	0	0	0.00282673	0	0	0	0	0	0	0	0.00409066	0.000350257	0.0188206	0.000602442	0.046176	0.000523845	0.00416399	0.00182691	0.0399948	0.00835313	0.0162149	0.00603627	0.00921555
ERR2619724	Healthy	0.00356922	0.0379419	0.0915866	0.177876	0	0.653423	0.0242633	0.03664	0.0479819	0.00028166	0.000712416	0.0293442	0.0206377	0	0	0	0	0.00168969	0	0	0	0	0	0	0	0.00230996	0.000778841	0.00496853	0	0.042386	0.000738406	0.000554825	0.000810968	0.0458052	0.00182107	0.00531639	0.00268653	0.00285115
ERR2619725	Healthy	0.00147778	0.0261539	0.0662789	0.109293	0.000848883	0.524782	0.0172978	0.115227	0.0192595	0.00039372	0.00121749	0.0141468	0.00946558	0	0	0	0	0.000561723	0	0	0	0	0	0	0	0.00153707	0.000289542	0.00205846	0	0.0214446	0.000528678	0.000688816	0.00332411	0.0153809	0.00674669	0.00404875	0.00100292	0.00214256
ERR2619726	Healthy	0.00729955	0.0667544	0.0891725	0.353766	0.00472685	0.398219	0.0285904	0.0271324	0.0868585	0.00626798	0.0684969	0.0429258	0.0309874	0	0.000112976	0	0	0.000699059	0	0	0	0	0	0	0	0.00799086	0.000453056	0.0163911	0	0.0309161	0.000118563	0.00751571	0.00203088	0.0181631	0.0108167	0.0450271	0.008306	0.0103474
ERR2619728	Healthy	0	0.0403877	0.052229	0.0533703	0.00112859	0.207275	0.0074558	0.0237543	0.0102078	0.00121275	0.00101824	0.00551673	0.0194426	0.000571905	0.000864473	0	0	0.00179852	0	0	0	0	0	0	0	0	0.000773591	0	0	0.0135972	0.00285302	0.00159693	0.0189971	0.0283431	0.00564436	0.00509752	0.00108978	0.00326044
ERR2619730	Healthy	0.00312192	0.0464274	0.144013	0.24271	0.00582256	0.353408	0.0348845	0.0264207	0.0795227	0.00410979	0.00294776	0.00410821	0.00457948	0	0	0	0	0.00229598	0	0	0.000141523	0	0	0	0	0.00241219	0	0.00380636	0	0.00644056	0.000137635	0.00602022	0.00163397	0.00854193	0.00421734	0.00513524	0.00281306	0.00539621
ERR2619731	Healthy	0.00128275	0.0547585	0.0976047	0.148274	0	0.405297	0.0327011	0.0884216	0.0511691	0	0.000385284	0.00076018	0.00249489	0	0	0	0	0.000260398	0	0	0	0	0	0	0	0.00284634	0.000169127	0.00349859	0	0.0043823	0.00119078	0.00139541	0.00664521	0.02378	0.0218539	0.00643032	0.0036556	0.00421675
ERR2619732	Healthy	0.000202613	0.0421024	0.0812092	0.155218	0.00124146	0.435599	0.0271289	0.0182274	0.0261514	0.00154304	0.000850921	0.00108043	0.00372838	0	0	0	0	0.00012325	0	0	0	0	0	0	0	0.000168594	0.000320566	0.000279529	0	0.00189793	0.000250112	0.00264384	0.00745783	0.00796663	0.0185008	0.00280333	0.00127218	0.00197768
ERR2619733	Healthy	0	0.0524743	0.0720482	0.0581442	0.000333715	0.183474	0.0308593	0.00127313	0.00549746	0.000614378	0.0169329	0.00465393	0.00412068	0	0.000385955	0	0	0.000661739	0	0	0	0	0	0	0	0	0.000682951	0	0	0.0237805	0.00323897	0.0014208	0.0160377	0.0167207	0.0181138	0.0043107	0.00330183	0.00497499
ERR2619734	Healthy	0.00145209	0.0192972	0.117957	0.17023	0.000954738	0.442092	0.0233531	0.059294	0.0594862	0.00189313	0.00297583	0.00468257	0.00693089	0.000120739	0.000122003	0	0	0.0015062	0	0	0	0	0	0	0	0.000863058	0.00048887	0.000737423	0	0.0133807	0.00101935	0.00386341	0.00441165	0.0284712	0.00583182	0.00416893	0.00242599	0.00184308
ERR2619735	Healthy	0.00654363	0.0758755	0.209074	0.431157	0.000691286	0.463643	0.0571725	0.000432054	0.150932	0.00461716	0.00676816	0.0171659	0.0173404	0	0.00324963	0	0	0.00325504	0	0	0	0	0	0.000169735	0	0.00487983	0.000885027	0.00834008	0	0.0251475	0.000961044	0.00900243	0.000737373	0.0316458	0.00178765	0.0106933	0.00710756	0.0104988
ERR2619736	Healthy	0.00371724	0.0252757	0.10073	0.111932	0.000672958	0.444762	0.00953199	0.0423281	0.0312248	0.00356357	0.00433396	0.0335288	0.0278522	0.000127269	0	0	0	0.00341575	0	0	0	0	0	0	0	0.00272877	0.000344748	0.00532219	0	0.0547694	0.00161043	0.00407121	0.00876397	0.0243063	0.000974834	0.00470063	0.00413637	0.00587799
ERR2619737	Healthy	0.00271519	0.075397	0.220414	0.308612	0.00178793	0.525229	0.0518061	0.0298548	0.0978524	0.00603468	0.00696267	0.00807121	0.025749	0.00124879	0.000806099	0	0	0.00187834	0	0	0	0	0	0	0	0.00274344	0.00106576	0.00399873	0	0.0121767	0.0015284	0.00559402	0.00396593	0.0330342	0.0162185	0.00934333	0.00174338	0.00502199
ERR2619738	Healthy	0.00148408	0.089819	0.172441	0.235951	0.00195007	0.575479	0.0274336	0.0742096	0.0639812	0.00450812	0.0254271	0.00301939	0.00805903	0	0.000250039	0	0	0.00652808	0	0	0	0	0	0	0	0.000529245	0.000832739	0.00700018	0.000145812	0.0178053	0.0005064	0.0049275	0.00206805	0.0464756	0.00823615	0.00606232	0.00056907	0.00112758
ERR2619741	Healthy	0.0041185	0.0779776	0.16536	0.160459	0.000864219	0.399924	0.0139497	0.0246084	0.0270414	0.00276678	0.00799712	0.00955384	0.00741294	0.000219055	0.000108585	0	0	0.0119543	0	0	0	0	0	0	0	0.00638553	0.00397753	0.00771965	0	0.0171212	0.000115546	0.00400692	0.00275627	0.0200611	0.00947105	0.0121009	0.00708296	0.00753262
ERR2619743	Healthy	0.00540486	0.0497432	0.107188	0.267877	0.00228394	0.467871	0.041193	0.026418	0.109761	0.000264456	0.000563879	0.00121733	0.00106196	0	0	0	0	0.00415889	0	0	0	0	0	0	0	0.00666624	0.000732381	0.010935	0	0.00468103	0.000231556	0.000523402	0.000147437	0.019155	0.00377923	0.0113059	0.00637981	0.00686353
ERR2619746	Healthy	0.000218076	0.139724	0.0576118	0.0395585	0.00100674	0.289654	0.0033151	0.00466317	0.0101732	0.000455217	0.000396571	0.131283	0.0935555	0	0	0	0	0.00409934	0	0	0.000138402	0	0	0	0	0.000907305	0.00137009	0.000930274	0	0.197854	0.000538401	0	0.00767025	0.0303097	0.00266052	0.00635363	0.00236594	0.0017638
ERR2619747	Healthy	0.0107749	0.0443082	0.11653	0.16504	0.00116166	0.446863	0.046296	0.0599927	0.0559457	0.00227948	0.00374399	0.0240422	0.0148195	0	0	0	0	0.0136985	0	0	0	0	0	0	0	0.00880925	0.00163558	0.0143448	0	0.0296062	0.000907964	0.00246923	0.00232123	0.0254168	0.021024	0.00627889	0.0100544	0.0095089
ERR2619748	Healthy	0	0.0735191	0.0468697	0.0203254	0	0.145913	0.00149959	0.0108257	0.00155517	0	0.000771693	0.0106959	0.0415949	0.000309069	0.000152949	0	0	0.0001618	0	0	0	0	0	0	0	0	0.000416165	0	0	0.024214	0.00575564	0.000248543	0.0197628	0.0206347	0.000360068	0.0116166	0.000710123	0.00497754
ERR2619749	Healthy	0.00497188	0.0196682	0.035019	0.0438334	0.00327063	0.108091	0.00271235	0.000922391	0.00990191	0.00167285	0.00141581	0.348556	0.194539	0	0	0	0	0.00772823	0	0	0	0	0	0	0	0.00610617	0.00223138	0.00740428	0	0.716974	0.000273242	0.00176203	0.000386846	0.0615654	0.000463409	0.00310282	0.00409943	0.0052969
ERR2619750	Healthy	0.00196142	0.103957	0.115599	0.18727	0.0165884	0.369513	0.0168901	0.0052536	0.0253975	0.00242909	0.00206354	0.0244794	0.0194258	0	0.000432388	0	0	0.00743477	0	0	0	0	0.00016525	0	0	0.00224413	0.00153946	0.00261471	0	0.046461	0.00166796	0.00296972	0.00962522	0.0382011	0.00945504	0.0576591	0.00109993	0.00348926
ERR2619751	Healthy	0.00603278	0.0373019	0.126745	0.225234	0.0021806	0.361254	0.0223511	0.0088974	0.0382595	0.000876791	0.003935	0.000420725	0.00124661	0	0	0	0	0.0043815	0	0	0	0	0	0	0	0.00679158	0.00139614	0.0143528	0	0.00762264	0.000109515	0.00396895	0.0002855	0.0142423	0.00550699	0.00447033	0.00959243	0.0113137
ERR2619754	Healthy	0.00420786	0.0435255	0.0974945	0.0676476	0.000882969	0.43116	0.00875679	0.114159	0.0157469	0.000125402	0.00135306	0.00669816	0.0114398	0.000214126	0.000335754	0	0	0.00449218	0	0	0	0	0	0	0	0.00525203	0	0.00782583	0	0.00877015	0.000236105	0.000535161	0.00531924	0.01449	0.00475084	0.00812267	0.00551319	0.00686117
ERR2619756	Healthy	0	0.0398138	0.0521192	0.0398916	0.00113994	0.128169	0.0179889	0.00624076	0.00338807	0.000159354	0.000141018	0.0241941	0.0155682	0	0.000145448	0	0	0.000597464	0	0	0	0	0	0	0	0	0	0	0	0.0211704	0.00305649	0	0.016992	0.0219823	0.0116968	0.00845472	0.00220481	0.00638354
ERR2619758	Healthy	0	0.0317136	0.0545278	0.0673245	0.0034094	0.113958	0.0174968	0.00240319	0.0104333	0.000158443	0	0.0527609	0.046126	0.000143939	0	0	0	0.000743609	0	0	0	0	0	0	0	0.00020578	0.000194268	0	0	0.157156	0.00334409	0.000461723	0.0180033	0.0180703	0.00884533	0.00533454	0.00112316	0.00353419
ERR2619759	Healthy	0	0.018553	0.0203284	0.0339165	0	0.0989334	0.00393493	0.00793033	0.00355471	0.00018225	0.000308622	0.0215236	0.0198682	0	0	0	0	0.000628822	0	0	0	0	0	0	0	0	0	0	0	0.0937204	0.00285683	0.000479608	0.0201718	0.0271625	0.0040091	0.0132109	0.00274821	0.00499948
ERR2619760	Healthy	0	0.0371015	0.111064	0.144229	0.00134192	0.405591	0.017913	0.0638642	0.0654251	0.00136135	0.00182961	0.0132142	0.0125247	0	0	0	0	0.00132154	0	0	0	0	0	0	0	0.000544225	0.000343725	0.0041555	0	0.021923	0.000941928	0.00121887	0.00624141	0.0171511	0.0101027	0.00634592	0.00176468	0.0031187
ERR2619762	Healthy	0	0.363518	0.150435	0.115129	0	0.269375	0.0387971	0.0264413	0.00930147	0.00049108	0.00069703	0.0195654	0.222034	0.000138827	0.000562598	0	0	0	0	0	0	0	0	0	0	0	0	0	0	0.0349072	0.000579526	0.00022328	0.0107304	0.013601	0.0278612	0.00144735	0.00065797	0.00309243
ERR2726407	Healthy	0.000653699	0.0742276	0.114392	0.111423	0.000670614	0.841607	0.0248933	0.0576543	0.0241816	0.000616447	0.000778854	0.00012951	0.0110001	0	0	0	0	0.00896387	0	0	0	0	0	0	0	0.000181314	0.0060027	0	0	0.00636211	0.00130924	0	0	0.0294749	0.000287161	0.00477979	0.000390608	0.000580251
ERR2726411	Colorectal cancer	0	0.124548	0.166959	0.186449	0.000693914	0.630645	0.0296317	0.0135887	0.0635168	0.00779987	0.00490047	0.00725281	0.0460097	0.00322198	0.000400122	0	0	0.00424462	0	0	0	0	0	0.000181758	0	0	0.00159398	0	0	0.0360304	0.00798871	0.00483868	0.000177108	0.0631193	0.0047243	0.00935539	0.0058427	0.00825475
ERR2726415	Colorectal cancer	0.00700129	0.0827236	0.102867	0.525885	0.00397931	0.627031	0.115942	0.00270321	0.323438	0.0011185	0.00191253	0.00059363	0.00837931	0	0.00530467	0	0	0.00726582	0	0	0	0	0	0	0	0.00632511	0.00424131	0.0300783	0	0.00982316	0.00376832	0.00297651	0.000797349	0.0364318	0.00418283	0.00931199	0.00827228	0.0082499
ERR2726419	Healthy	0	0.0703149	0.553539	0.939923	0.000947097	1.09756	0.184614	0.0184077	0.184828	0.0355499	0.0128893	0	0.0284147	0	0.0384704	0	0	0.0168552	0	0	0	0	0.000204677	0	0	0	0.0157976	0	0	0.00905223	0.000752706	0.0238883	0	0.0590179	0.00333464	0.00601277	0.00193517	0.00165225
ERR2726423	Colorectal cancer	0.00723275	0.0697583	0.190602	0.406465	0.00369568	0.524535	0.0546083	0.00180218	0.13946	0.000913411	0.000222626	0.00208893	0.0393975	0.000424385	0.00246098	0	0	0.0133691	0	0	0	0	0	0	0	0.00462951	0.00804509	0.00895451	0	0.0093903	0.0026092	0.00155479	0.000599695	0.0575166	0.00199482	0.0184324	0.0059754	0.00731294
ERR2726437	Colorectal cancer	0.00772117	0.083727	0.172861	0.402455	0.00173084	0.605801	0.0564051	0.00400183	0.178843	0.00118719	0.00179792	0.00111654	0.0128872	0.00010961	0.0483883	0	0	0.015549	0	0	0	0	0	0.000152558	0	0.00893085	0.00458433	0.00682529	0	0.0036968	0.00175097	0.00315163	0.000295182	0.0450194	0.00137379	0.0091278	0.00797275	0.00879412
ERR2726445	Healthy	0.00130457	0.0448321	0.0836475	0.119945	0.00114584	0.498693	0.00960131	0.00036304	0.0354561	0	0.0150685	0.00220759	0.00416294	0	0	0	0	0.0143571	0	0	0	0	0	0	0	0.00356561	0.00717441	0.0017123	0	0.0159726	0	0.00155699	0.00198174	0.066901	0.00340448	0.00415258	0.0016793	0.00216678
ERR2726448	Colorectal cancer	0	0.0614988	0.0967178	0.835306	0.000315626	0.674633	0.00274252	0.00552976	0.037153	0.00147483	0	0.0152068	0.0221163	0	0	0	0	0.00405102	0	0	0	0	0	0	0	0	0.00259613	0	0	0.034851	0.00138724	0	0	0.0422026	0	0.0119934	0.000182863	0.00036477
ERR2726451	Healthy	0.00759921	0.0608881	0.137705	0.374886	0.00161823	0.716901	0.0621296	0.0217253	0.165766	0.00725657	0.00176496	0.00414025	0.0526173	0.000243	0.000122439	0	0	0.00614214	0	0	0.000132966	0	0	0	0	0.0105375	0.00347915	0.0124565	0	0.0129666	0.00219803	0.0017686	0	0.0438879	0.00128442	0.010929	0.0134986	0.0126978
ERR2726452	Healthy	0	0.0776872	0.28987	0.555537	0	0.964556	0.12053	0.000445066	0.106244	0.0267732	0.00838993	0.0159345	0.0700654	0	0.00402747	0	0	0.0241382	0	0	0	0	0	0	0	0	0.0210158	0.000157665	0	0.133902	0.00124355	0.0129118	0.000365665	0.20743	0.00403139	0.00409524	0.000215752	0.00103298
ERR2726453	Colorectal cancer	0	0.0395077	0.101802	0.120799	0.00307102	0.422982	0.029126	0.00736928	0.0136295	0.00141567	0.00479111	0.000132497	0.00880945	0.000130878	0.000132497	0	0	0.0105918	0	0	0	0	0	0	0	0	0.0015733	0	0	0.0150488	0.00285495	0.00599322	0.0183843	0.047823	0.018626	0.00409815	0.000595185	0.00159137
ERR2726463	Colorectal cancer	0	0.0403411	0.101144	0.267727	0	0.750962	0.0331352	0.0015016	0.109043	0.000364983	0.00243546	0.00290061	0.0188795	0	0.00755404	0	0	0.00124706	0	0	0	0	0.000170122	0	0	0.000213808	0.00121014	0	0	0.00443456	0.00914616	0.00047841	0	0.0449537	0.00114956	0.00445954	0.00412588	0.00642104
ERR2726467	Colorectal cancer	0	0.0603397	0.175483	0.411115	0.000332121	0.799104	0.0727025	0.0315824	0.131519	0.00198501	0.00338295	0.000642061	0.0303204	0.000253276	0.00213011	0	0	0.00261352	0	0	0	0	0	0	0	0	0.00102112	0.00115979	0	0.0066027	0.00477249	0.00404692	0.000177346	0.0259804	0.0116186	0.0106141	0.000966488	0.00135464
ERR2726476	Colorectal cancer	0	0.0370134	0.145615	0.0730947	0.000634639	1.02736	0.0113883	0.0626828	0.0126869	0.000293578	0.000599498	0.000613345	0.0117123	0.000120296	0.000476248	0	0	0.00543978	0	0	0	0	0	0.00015241	0	0	0.0029312	0	0	0.0318049	0.00318654	0.00829273	0.00050676	0.0806769	0.0015354	0.00213978	0.00128984	0.00257876
ERR2726480	Colorectal cancer	0	0.0647841	0.186698	0.450485	0.000927097	0.775225	0.0913706	0.00939499	0.116658	0.00185817	0.00217077	0	0.0236288	0	0.0504897	0	0	0.00755859	0	0	0	0	0	0	0	0	0.00443364	0	0	0.00635058	0.00295167	0.00281082	0.000648986	0.0233147	0.00854321	0.0290997	0.000901755	0.00233422
ERR2726489	Colorectal cancer	0	0.0473941	0.110187	0.233995	0.00034632	0.636141	0.0500835	0.000880813	0.0667639	0.00239766	0.00201754	0	0.0322948	0	0.000788176	0	0	0.00150951	0	0	0	0	0	0	0	0	0.000354787	0	0	0.00361964	0.0043726	0.00210471	0	0.0298112	0	0.00390112	0.000201562	0.00263049
ERR2726494	Colorectal cancer	0.00501566	0.091279	0.292045	0.615495	0.00212454	0.834258	0.129463	0.0108379	0.222306	0.0107474	0.0090437	0	0.00824902	0.000117995	0.00242806	0	0	0.00643402	0	0	0	0	0	0	0	0.00116859	0.00488017	0.00953217	0.000429732	0.00390799	0.00109091	0.0125126	0.00128699	0.0161237	0.0183874	0.0027241	0.0014424	0.00233456
ERR2726499	Healthy	0	0.0334758	0.120043	0.0677178	0.000329295	0.921018	0.0142746	0.0711247	0.0170357	0.00089784	0.000507874	0.0021546	0.00549937	0	0.000123275	0	0	0.00284069	0	0	0	0	0.000283362	0	0	0	0.00269475	0	0	0.00209406	0.00117892	0.000199214	0	0.00459473	0.00549177	0.0020361	0.000190782	0
ERR2726506	Healthy	0	0.0925482	0.119895	0.139867	0.000337302	0.781891	0.0312776	0.0877733	0.0457997	0.00232582	0.000399676	0.00260877	0.00955076	0	0	0	0	0.0010726	0	0	0	0	0.000145789	0	0	0	0.000863269	0	0	0.0147553	0.00106522	0.000819962	0	0.0209256	0.00757607	0.0014429	0	0.000194768
ERR2726507	Colorectal cancer	0.000569754	0.0956112	0.314308	0.336705	0.0095885	0.996768	0.0614859	0.00387819	0.0747468	0.000953464	0.00785439	0	0.0328698	0.000333355	0.000826052	0	0	0.0105636	0	0	0	0	0	0	0	0.000474091	0.00649244	0	0	0.0308321	0.000888921	0.00451338	0.00302924	0.0875652	0.0218934	0.00726639	0.00101591	0.00494179
ERR2726513	Colorectal cancer	0	0.369187	0.056257	0.281148	0	0.703448	0.228741	0.00314694	0.107907	0.0183671	0.00864157	0.0415262	0.0810175	0.00125013	0.286615	0	0	0.000495982	0	0	0	0	0	0	0	0	0.000848915	0	0	0.062253	0.0108694	0.0113443	0	0.0741627	0.0454978	0.00538015	0.00289709	0.0087067
ERR2726518	Colorectal cancer	0	0.0885291	0.582718	0.821571	0.00412597	1.167	0.0934525	0.00367011	0.134176	0.0289132	0.0104239	0.000160234	0.0182454	0	0.0650721	0	0	0.0137631	0	0	0	0	0	0	0	0.000224327	0.0171461	0.000383344	0	0.0231018	0.00175757	0.0135554	0.00021377	0.0778862	0.00612311	0.0153417	0.00144467	0.00288555
ERR2726522	Colorectal cancer	0.000228512	0.0738539	0.248668	0.470927	0	1.00097	0.0950669	0.00351806	0.137581	0.0130636	0.00521181	0.00896347	0.0335388	0	0.000136298	0	0	0.00497652	0	0	0	0	0	0	0	0.000380289	0.00251144	0.000487395	0	0.0326502	0.00368339	0.00893468	0.000186914	0.0681399	0.0105858	0.00535279	0.00143152	0.00613136
ERR2726527	Colorectal cancer	0.00282196	0.0501632	0.0545039	0.267637	0.000922108	0.512213	0.041435	0.0113331	0.0797671	0.00155581	0.000243909	0	0.022107	0.000117321	0.00139341	0	0	0.011412	0	0	0	0	0	0	0	0.00301905	0.0074529	0.00358273	0	0.0015501	0.00906285	0.00131458	0.000649039	0.0415559	0.00251086	0.00553451	0.0047002	0.0068652
ERR2726531	Healthy	0	0.146758	0.183357	0.128351	0.00193711	0.92413	0.0677455	0.00776538	0.0397462	0.00601415	0.00234484	0.00237041	0.0313967	0.000235956	0.000746093	0	0	0.00663868	0	0	0	0.000595045	0	0	0	0	0.00314562	0	0	0.0199074	0.00207868	0.000979546	0	0.060557	0.000143271	0.0200761	0.000375233	0
ERR2726532	Healthy	0	0.0377049	0.19715	0.260252	0.000358617	0.907559	0.0560818	0.1027	0.0683193	0.000645535	0.000689367	0.000138027	0.0156596	0	0.000402755	0	0	0.0053675	0	0	0	0	0	0	0	0	0.00530779	0.00016569	0	0.000825588	0.00194886	0.00151867	0	0.0439934	0.00246917	0.00763882	0.00103885	0.00062059
ERR2855788	Schizophrenia	0	0.112073	0.0830871	0.121551	0.000412933	0.808432	0.0349915	0.0469621	0.0150771	0.0187308	0.0101739	0.00446579	0.103839	0	0.000154585	0	0	0.000328287	0	0	0	0.000188009	0.00284267	0	0	0	0.000421106	0	0	0.00818572	0.00357661	0.0124907	0	0.0826691	0.000181227	0.01265	0.000717717	0.000477229
ERR2855789	Healthy	0	0.126448	0.0349844	0.361675	0.00282093	0.950892	0.0487117	0.00656307	0.0474871	0	0.000543459	0.00163927	0.223931	0.000526521	0.000361026	0	0	0.000373408	0	0	0	0	0	0	0	0	0	0	0	0.00242634	0.0027411	0.000285729	0	0.00316453	0.00041624	0.0121531	0	0
ERR2855790	Healthy	0	0.0686047	0.0726821	0.281864	0	0.889621	0.0340623	0.0145354	0.0217747	0.00962917	0.00600969	0.00858057	0.0330969	0	0.000153563	0	0	0.00155578	0	0	0	0	0.000170759	0.000611877	0	0	0.00142011	0	0	0.0111159	0.00112551	0.00768434	0.000631354	0.0575416	0.00119761	0.00776915	0	0.000689222
ERR2855791	Schizophrenia	0	0.481082	0.312611	0.182804	0.00306752	0.65277	0.0437239	0.0657179	0.0191652	0	0.00431393	0.0234255	0.339863	0.000119546	0.000238247	0	0	0.000121704	0	0	0	0	0	0	0.00262861	0	0	0	0	0.0478272	0.000997499	0	0	0.00130792	0.000271328	0.00292952	0	0
ERR2855793	Schizophrenia	0	0.0480694	0.0931225	0.0661524	0	0.341985	0.0264859	0.00593978	0.00817371	0.000785418	0.000980358	0.00511889	0.0370803	0.000162014	0.000654372	0	0	0.000169326	0	0	0	0	0	0.000676488	0	0	0	0	0	0.0063627	0.0011989	0.000259134	0.0102458	0.00522238	0.0103555	0.00396694	0	0.000500301
ERR2855795	Schizophrenia	0	0.144675	0.0382452	0.0655121	0	0.777881	0.012618	0.0152789	0.00853067	0	0.000810733	0.0188064	0.0595534	0.00027031	0	0	0	0.000566689	0	0	0	0	0	0.00018062	0.000151749	0	0	0	0	0.0386095	0.00285483	0.0174439	0.00166009	0.00518686	0.00118399	0.0182483	0	0.000824898
ERR2855796	Schizophrenia	0	0.0609167	0.0420176	0.0764456	0.000356927	0.122516	0.0264991	0.000453896	0.00458884	0	0.00209573	0.0308823	0.0576697	0	0.00013704	0	0	0	0	0	0	0	0	0	0	0	0.00018304	0	0	0.065685	0	0.00260426	0.00800487	0.158574	0.0179325	0.00102224	0.000207735	0.000835367
ERR2855797	Schizophrenia	0	0.09885	0.00103281	0.419668	0	1.04773	0.27339	0	0	0	0	0.0163033	0.351039	0	0	0	0	0	0	0	0	0	0	0	0	0	0	0	0	0.0346145	0.00527088	0.000315258	0	0.000953692	0	0.00965223	0.000603827	0
ERR2855798	Healthy	0	0.0527225	0.125662	0.145073	0	0.730092	0.0245655	0.00902969	0.0205837	0.00446806	0.00088287	0.00202761	0.0642847	0.000143746	0.000143746	0	0	0.00059553	0	0	0	0	0.00016182	0	0	0	0.000383992	0	0	0.0254938	0.00118091	0.0168512	0.000387606	0.0127996	0.0138212	0.00476031	0	0.000654306
ERR2855799	Schizophrenia	0	0.069359	0.0591988	0.0661244	0	0.746848	0.00362593	0.0276972	0.0174741	0.00348125	0.000825468	0.00472475	0.0158246	0	0	0	0	0.000335438	0	0	0	0	0	0	0	0	0.000429815	0	0	0.0100771	0.00335274	0.00280805	0	0.0225745	0.000555573	0.0137504	0	0.000487667
ERR2855800	Schizophrenia	0	0.150306	0.124642	0.186545	0.000888496	0.615205	0.0462859	0.00225461	0.00851081	0.0297569	0.011473	0.00378142	0.0721221	0.00216636	0.000855817	0	0	0.000175066	0	0	0	0	0	0.000698176	0.000380163	0	0.000681901	0	0	0.00919201	0.00222848	0.0202072	0.000458341	0.0339306	0.0199333	0.0068323	0	0.00180513
ERR2855801	Schizophrenia	0	0.0810787	0.112799	0.144527	0	0.955046	0.0472066	0.0102114	0.0145008	0	0.000294918	0.00299126	0.018267	0.000439695	0.00362958	0	0	0.000457887	0	0	0	0	0	0	0	0	0.000395623	0	0	0.00570363	0.00326961	0.00164357	0.00100467	0.0143854	0.0265372	0.0134469	0	0.000450192
ERR2855802	Healthy	0	0.061308	0.0597765	0.132247	0	0.405013	0.0121017	0.0192241	0.0120391	0.00179802	0.00137818	0.0197164	0.0297618	0	0.000147449	0	0	0	0	0	0	0	0.000169465	0	0	0	0	0	0	0.017016	0.000319472	0.00166665	0.0131899	0.00288132	0.000172861	0.00527487	0	0.0002288
ERR2855803	Healthy	0	0.0892282	0.161113	0.157741	0.00112068	1.10847	0.0219956	0.141145	0.0253739	0.00358956	0.00187233	0.004607	0.0307452	0	0	0	0	0.00132188	0	0	0	0	0.000642907	0	0	0	0.00152515	0	0	0.0135986	0.000288077	0.00316392	0.000198568	0.0174533	0.00165273	0.0113659	0	0.000429449
ERR2855804	Healthy	0	0.249969	0.165278	0.312043	0.00196212	0.784799	0.017395	0.0114569	0.0634393	0.000723425	0.000309428	0.00106336	0.02252	0	0.000150921	0	0	0	0	0	0	0	0	0	0	0	0	0	0	0.0020234	0.00218703	0.000952217	0.000411931	0.00596331	0.0055263	0.00582365	0.000227978	0.000226183
ERR2855805	Schizophrenia	0.0025422	0.0349361	0.122743	0.160192	0.000354018	0.678999	0.0228848	0.0355295	0.0304003	0.00358914	0.00539394	0.000547997	0.024475	0	0.00252956	0	0	0.00169196	0	0	0	0	0.000306027	0	0	0.0040356	0.000724923	0.0041078	0	0.00153303	0.000865376	0.00752026	0.000183256	0.0241739	0.00313321	0.00545704	0.00353577	0.00456478
ERR2855806	Schizophrenia	0	0.216906	0.0266884	0.0998422	0.000318266	0.206591	0.0132312	0.000809464	0.004885	0.000874816	0.000125707	0.00271634	0.1326	0	0	0	0	0	0	0	0	0	0	0	0	0	0	0	0	0.00288459	0.000512957	0.000387918	0.00815751	0.24126	0.000140318	0.000727633	0	0.000186716
ERR2855807	Healthy	0	0.13821	0.161004	0.135574	0	1.02566	0.0567259	0.0122726	0.00730163	0.00023589	0.00251296	0.00749081	0.0743202	0.000191132	0	0	0	0	0	0	0	0	0	0	0.00196162	0	0	0	0	0.0118086	0.0052459	0.000308873	0	0.0115092	0.0472793	0.0253246	0.00204385	0.00206363
ERR2855808	Schizophrenia	0	0.0824229	0.122703	0.0673725	0	0.612253	0.0185861	0.0508601	0.0254183	0	0.000558931	0.00770983	0.0383142	0	0	0	0	0.000146153	0	0	0	0	0	0	0.000631337	0	0.0007532	0	0	0.0175474	0.00217529	0.000223671	0	0.0118982	0.00405656	0.00612303	0.000642611	0.000645461
ERR2855809	Schizophrenia	0	0.0914591	0.173176	0.243084	0.020554	0.667068	0.0782776	0.0205681	0.0605652	0.00548455	0.00351502	0.00807273	0.0570111	0.00012488	0.000995623	0	0	0.000262402	0	0	0	0.000151048	0	0	0	0	0.000169314	0	0	0.00785626	0.00154139	0.00382349	0.00282197	0.00768629	0.0305686	0.00516456	0	0.00096156
ERR2855810	Schizophrenia	0	0.00617255	0.00765738	0.0172455	0	0.0280952	0.00141857	0.00145669	0.000504932	0	0	0.000446157	0.0267022	0.000134487	0.00057959	0	0	0.000154722	0	0	0	0.000177523	0	0	0	0	0.000197479	0	0	0.00172198	0.000310594	0	0.0227182	0.00116987	0	0.000214019	0	0.00157285
ERR2855811	Schizophrenia	0	0.0375355	0.0300178	0.0392751	0	0.12639	0.0256031	0	0.00705569	0.000326549	0.00055606	0.000570807	0.0130332	0.000139309	0.000426526	0	0	0	0	0	0	0	0	0	0	0	0	0.000170168	0	0.00110689	0.000134658	0	0.0158579	0.00267999	0.0210136	0.00243117	0	0.000215093
ERR2855812	Healthy	0	0.0726358	0.0384044	0.071159	0	0.99163	0.0245668	0.00814734	0.00479494	0.000213271	0	0.0128307	0.0328699	0.00034919	0.00124147	0	0	0.000184472	0	0	0	0.000425644	0	0	0	0	0.000470188	0	0	0.0414703	0.00254711	0.0122997	0.000483225	0.00307879	0.0227483	0.0201175	0.000536293	0.000265329
ERR2855813	Schizophrenia	0	0.138724	0.191138	0.14205	0.00449995	0.712573	0.0178761	0.0202422	0.0365108	0.000739433	0.000126377	0.0890137	0.0766048	0	0.000842299	0	0	0.00191014	0	0	0	0.000296092	0	0	0	0	0.00163779	0	0	0.174574	0.000389635	0.000778894	0.000170855	0.00625118	0.000711032	0.00152341	0	0
ERR2855814	Healthy	0	0.0894822	0.332914	0.124368	0.0067995	0.902283	0.00800878	0.0283434	0.056175	0.000798483	0.000260399	0.0061621	0.012696	0.000128738	0.000130542	0	0	0	0	0	0	0	0	0	0	0	0	0	0	0.0168048	0.000552143	0	0.000175386	0.000617199	0.000149377	0.0137768	0	0
ERR2855815	Schizophrenia	0	0.2357	0.0493768	0.300523	0	0.699482	0.101356	0.00302884	0.0234262	0.0307652	0.0142869	0.0295856	0.110467	0.000392443	0.000524916	0	0	0.0012173	0	0	0	0.00047588	0	0	0	0	0.000351686	0	0	0.0601604	0.000530644	0.0181142	0.00325567	0.0454566	0.0323066	0.00245848	0.000398665	0.00296854
ERR2855816	Healthy	0	0.0357959	0.0558995	0.0869963	0	0.212668	0.0137706	0.0010769	0.00721531	0.00255577	0.00201017	0.00381122	0.0791019	0.0006407	0	0	0	0	0	0	0	0	0	0.000674666	0	0	0	0	0	0.00652394	0.000348994	0.0031147	0.0152956	0.00734791	0.00792625	0.00169549	0	0.00124846
ERR2855817	Schizophrenia	0	0.12135	0.0535294	0.248795	0.00034715	0.693848	0.0969536	0.0211426	0.0856943	0.00223466	0.000411345	0.00861443	0.0190558	0	0.00522208	0	0	0	0	0	0	0	0	0	0	0	0.000177612	0	0	0.050314	0.000255002	0.00126702	0.000185371	0.0143646	0.0547939	0.00824208	0	0.000596235
ERR2855818	Schizophrenia	0	0.194271	0.270286	0.176369	0	0.986418	0.0453137	0.00170364	0.044831	0.000207264	0.000518693	0.0386187	0.098373	0	0	0	0	0.00124328	0	0	0	0	0	0	0	0	0.000456944	0	0	0.068874	0.00553236	0.000814169	0	0.00597057	0.0137816	0.0188136	0	0.000257856
ERR2855819	Schizophrenia	0	0.0702969	0.099666	0.122127	0.000744512	0.533568	0.0197845	0.00235076	0.0258594	0.0013615	0.000430905	0.00259045	0.0352312	0.000707081	0.00153642	0	0	0.00308424	0	0	0	0	0.00016053	0.00117851	0.000159278	0	0.00133327	0	0	0.0100349	0.000286062	0.00519778	0.00871416	0.014263	0.00327494	0.0043023	0	0
ERR2855820	Schizophrenia	0	0.042046	0.0540837	0.0929164	0.00167315	0.225601	0.0243729	0.00796672	0.00434134	0.00345539	0.00408564	0.00940707	0.0586186	0.000158934	0.000484628	0	0	0.000337699	0	0	0	0.000193733	0	0	0.000179382	0	0.00064453	0	0	0.0503457	0.0013633	0.00356173	0.0144988	0.005873	0.00979026	0.00349176	0.000486895	0
ERR2855821	Healthy	0	0.0723291	0.0632548	0.0825721	0	0.947039	0.0599826	0	0.0589586	0.00376452	0.000292745	0.0191141	0.0422993	0	0	0	0	0	0	0	0	0	0.00148558	0	0	0	0	0	0	0.0308477	0.00529001	0	0.000203927	0.00185869	0.000168372	0.0246863	0	0
ERR2855822	Schizophrenia	0	0.0932052	0.152222	0.414439	0.000348245	0.780536	0.0622754	0.000442854	0.0697351	0.0118954	0.0071065	0.000945849	0.0418917	0.000132321	0	0	0	0.000963866	0	0	0.000144282	0	0.00105363	0	0	0	0.00107111	0	0	0.00240641	0.00112104	0.0101556	0.000901339	0.0317994	0.0200928	0.00461843	0	0.0014204
ERR2855823	Schizophrenia	0	0.0668221	0.0975752	0.24775	0.000646645	0.945694	0.0294685	0.000411162	0.0526026	0.010733	0.00533812	0.00188089	0.0307914	0	0.000364774	0	0	0.00192673	0	0	0	0	0.000838479	0	0	0	0.00165846	0	0	0.0358969	0.00117254	0.00963041	0.00101476	0.0732277	0.00125852	0.00147747	0	0.000564048
ERR2855824	Schizophrenia	0	0.0943948	0.130776	0.302428	0.00156009	0.630982	0.0599522	0.0284474	0.0661081	0.00230139	0.00756308	0.00495852	0.0522272	0	0.00855803	0	0	0.00629211	0	0	0	0.000286705	0	0	0	0	0.00639045	0	0	0.013096	0.000254005	0.00757829	0.00133168	0.0373415	0.0225327	0.00258744	0	0.000365768
ERR2855825	Healthy	0	0.0693222	0.0867179	0.0731802	0	0.184997	0.0384989	0.00372493	0.00760739	0.00220487	0.00187187	0.021012	0.0244583	0.00013952	0.00304135	0	0	0.000145031	0	0	0	0	0	0	0	0	0.000563598	0	0	0.0522059	0.000149597	0.00134017	0.0103859	0.00336664	0.0257688	0	0	0.00021542
ERR2855826	Healthy	0.000244924	0.0262248	0.0296602	0.103649	0.00188103	0.212268	0.011638	0.00664676	0.0275101	0.00472868	0.0042571	0.00391816	0.0134939	0	0	0	0	0.00044699	0	0	0.000152286	0	0	0	0	0	0.000576303	0.000348267	0	0.0236526	0.000758531	0.00136805	0.0118204	0.00160306	0.000166746	0.00337144	0.000439051	0.00132063
ERR2855827	Healthy	0	0.0495577	0.0872855	0.290243	0.000358545	0.88372	0.0305715	0.0970932	0.0279953	0.00462003	0.00265982	0.00360537	0.0336174	0.000408704	0.00189127	0	0	0.00183013	0	0	0	0	0	0	0	0	0.00147398	0	0	0.00552912	0.00287773	0.0034864	0.000556799	0.0201373	0.00315054	0.00784874	0	0.000828135
ERR2855828	Schizophrenia	0	0.160461	0.276645	0.0928783	0.00163369	0.791332	0.0197777	0.0419044	0.017921	0.000151651	0.00112128	0.00177927	0.0284395	0.000874233	0.00049235	0	0	0	0	0	0	0	0.000988561	0.000820941	0.000140122	0	0.000167169	0	0	0.00377565	0.00158428	0.000198571	0	0.00875259	0.00259296	0.00636274	0.000190165	0.00019067
ERR2855829	Healthy	0	0.0527588	0.0583961	0.0771569	0.000832291	0.821412	0.0144055	0.022166	0.0166475	0.00518676	0.0017869	0.0154759	0.0226873	0	0	0	0	0	0	0	0	0	0	0	0	0	0.000212912	0	0	0.0295572	0.00430152	0.00354209	0.000653047	0.00583662	0.000921803	0.0180979	0	0.000480588
ERR2855830	Schizophrenia	0	0.0388792	0.224981	0.0909013	0.000344417	0.806105	0.0209077	0.031042	0.0237248	0.000476569	0.000268042	0.0443579	0.0960367	0	0	0	0	0	0	0	0	0	0	0	0	0	0	0	0	0.0920132	0.00224509	0.00503052	0.00178287	0.00377427	0.00543532	0.0142999	0	0.000404116
ERR2855831	Schizophrenia	0	0.0339788	0.0309269	0.0143471	0	0.0943739	0.0040717	0	0.00328066	0.00016842	0.000846099	0.000429899	0.0162131	0	0.000703954	0	0	0	0	0	0	0	0	0	0	0	0	0	0	0.00112199	0	0	0.0154689	0.0113933	0.000323339	0.00152997	0	0
ERR2855832	Healthy	0	0.0304177	0.0504843	0.0708287	0.000786463	0.773268	0.0640646	0	0.0148031	0.000361469	0.00075776	0.00318743	0.0385144	0	0.000754628	0	0	0.000314298	0	0	0	0	0	0	0	0	0.000200274	0	0	0.00489071	0.00411499	0.0211937	0.00304537	0.0178421	0.0145939	0.0177805	0.000227825	0.000228429
ERR2855833	Schizophrenia	0	0.291941	0.0357398	0.221655	0	1.06952	0.0323783	0.00137538	0.00833458	0.000747735	0.00123828	0.0543443	0.0915586	0	0	0	0	0	0	0	0	0	0.0014024	0	0	0	0	0	0	0.0977192	0.0058453	0.000657293	0	0.00364717	0.0386235	0.0123409	0.00409156	0.00563393
ERR2855834	Schizophrenia	0	0.031972	0.0145765	0.070978	0	0.190824	0.0217581	0.00186021	0.00749606	0.00236898	0.000858237	0.000713551	0.0193286	0	0.00221311	0	0	0.000146059	0	0	0	0	0.000317944	0	0	0	0	0	0	0.00352595	0.000569864	0.00156469	0.0135521	0.00224712	0.00307276	0.00264428	0.000214065	0.000859713
ERR2855835	Schizophrenia	0	0.0700558	0.136215	0.205128	0.000907616	0.71706	0.0396416	0.0961922	0.0319782	0.00111095	0.00495309	0.0043088	0.0300155	0	0	0	0	0.00284079	0	0	0	0	0	0	0.000129154	0	0.00402311	0	0	0.00557514	0.000942912	0.0058762	0.000803688	0.033082	0.00565358	0.000659264	0.000176213	0.00123115
ERR2855836	Schizophrenia	0	0.100128	0.0255593	0.133623	0	0.908835	0.0351966	0.00434805	0.0199168	0.000800223	0.000334763	0.00602907	0.0104604	0	0.000974117	0	0	0.000859065	0	0	0	0	0.000186594	0	0	0	0.000220875	0	0	0.00845289	0.00573482	0.00447334	0.000446948	0.0405383	0.000934864	0.0195111	0	0.00324596
ERR2855838	Healthy	0	0.0863822	0.0333197	0.26858	0	0.79224	0.0499026	0.0130106	0.0108487	0.0118646	0.0106565	0.00241406	0.0612805	0.000143173	0	0	0	0.000437298	0	0	0	0	0.00142779	0	0.000157407	0	0.000188228	0	0	0.00347837	0.00158682	0.0122676	0.000977598	0.0282397	0.0234643	0.00779709	0	0.00128064
ERR2855839	Healthy	0	0.0571692	0.123221	0.235399	0	0.828357	0.0316771	0.0196078	0.0256003	0.00792344	0.00607252	0.00545508	0.0395277	0.000400799	0.000264459	0	0	0.0030549	0	0	0	0	0.000303946	0.00087321	0	0.000190998	0.00144208	0.000163195	0	0.010318	0.00226178	0.0106663	0.00054603	0.00946126	0.00504671	0.0110002	0	0.000820735
ERR2855840	Schizophrenia	0	0.423123	0.0186991	0.173885	0	0.717886	0.0572089	0.000983639	0.0265705	0.0106633	0.00335687	0.0112541	0.219851	0	0	0	0	0.000769594	0	0	0	0	0	0	0.000497572	0	0.000197871	0	0	0.0247932	0.00164971	0.0051709	0	0.0068851	0.000171888	0.00731969	0.000900368	0.000673532
ERR2855841	Schizophrenia	0	0.112792	0.163894	0.350579	0	0.762419	0.237586	0.00904297	0.0262072	0	0.000393246	0.00099282	0.215452	0	0.000770359	0	0	0.00121804	0	0	0	0	0	0	0	0.000278185	0	0	0	0.00277119	0.00137046	0.00124321	0.000273459	0.0720931	0.000451563	0.00184505	0.000298056	0.0020731
ERR2855842	Schizophrenia	0	0.0220815	0.0337263	0.0425466	0	0.244442	0.00739181	0.0113753	0.00667376	0.000521978	0.000570999	0.00289491	0.014501	0	0.000140126	0	0	0.000294844	0	0	0	0	0.000161324	0	0	0	0.00038237	0	0	0.0054937	0.000581889	0	0.0207278	0.0464043	0.000487884	0.00295501	0.000217233	0.00109024
ERR2855843	Schizophrenia	0	0.0318486	0.0705316	0.0737341	0.000397451	0.321536	0.0176902	0.00952499	0.0204951	0.000366517	0.000753275	0.0122557	0.0255389	0.000150331	0.00106246	0	0	0	0	0	0	0	0	0	0	0	0.000612033	0	0	0.0187996	0.000481794	0	0.011818	0.00457326	0.00156989	0.00314553	0	0.000232111
ERR2855845	Schizophrenia	0	0.070781	0.04637	0.252405	0.000365939	0.539432	0.0430745	0.0226776	0.0383444	0	0.00881131	0.00791413	0.128953	0	0.000137936	0	0	0.000581801	0	0	0	0	0	0	0.00015622	0	0.000373182	0	0	0.0163405	0.00114342	0.0072842	0.00369581	0.0258371	0.0162247	0.00733958	0	0.000844737
ERR2855846	Schizophrenia	0	0.0303396	0.0303593	0.130298	0.000729302	0.159476	0.0112504	0.00183897	0.00762141	0.000504209	0.000275943	0.0066499	0.121048	0	0.000137134	0	0	0	0	0	0	0.000168891	0	0	0	0	0	0	0	0.00974476	0.000579613	0.000221611	0.00837281	0.000446926	0.0045015	0.00371255	0	0.000855715
ERR2855847	Schizophrenia	0	0.0569204	0.103882	0.0565566	0	0.449636	0.025702	0.00715186	0.0056681	0	0	0.00731862	0.0243495	0	0	0	0	0	0	0	0	0	0.000347255	0	0	0	0.00061658	0	0	0.016438	0.0014325	0.000488268	0.0180185	0.0525822	0.000354214	0.00272398	0	0.000699589
ERR2855848	Schizophrenia	0	0.0706515	0.0929006	0.55868	0.000331792	0.583493	0.0763815	0.041075	0.0505324	0.012106	0.00443541	0.00730424	0.421054	0	0	0	0	0.00143499	0	0	0	0	0.000142755	0	0	0.000179413	0.00101626	0	0	0.0373447	0.000887916	0.00501924	0.00194002	0.0290232	0.0259149	0.00339286	0.000195329	0.000383454
ERR2855849	Schizophrenia	0	0.235718	0.0997722	0.319841	0	1.11687	0.0512317	0.00572057	0.0365264	0.000259002	0.00286554	0.00437608	0.0101369	0	0.00955427	0	0	0.000894547	0	0	0	0	0	0	0	0	0	0	0	0.0136869	0.00393173	0.00999386	0.000300392	0.0117227	0.0213579	0.0148493	0	0.00325967
ERR2855850	Schizophrenia	0	0.11509	0.0440511	0.198505	0.000499561	0.770001	0.0645089	0.00188995	0.00897177	0.00319892	0.0011785	0.00173589	0.0723421	0.000174488	0	0	0	0.000397122	0	0	0	0	0.00128963	0	0	0	0.000508856	0	0	0.00199318	0.00421773	0.0015111	0	0.00366124	0.0208172	0.0125506	0.000289428	0.000577346
ERR2855853	Schizophrenia	0	0.0874795	0.166599	0.14706	0	0.841949	0.0107093	0.0237496	0.0053663	0	0.000521689	0.00300962	0.0195657	0	0	0	0	0.000540644	0	0	0	0	0.000197209	0	0	0	0.00046797	0	0	0.0148072	0.00232296	0.000277292	0	0.00531413	0.000606736	0.0120855	0.000531109	0.00318255
ERR2855854	Schizophrenia	0	0.0724057	0.0574226	0.0904957	0.000369571	0.80935	0.033221	0.00514087	0.0229041	0	0.00198278	0.00656524	0.0452049	0	0	0	0	0.00132124	0	0	0	0	0.00174911	0	0	0	0.000752893	0	0	0.0344123	0.00314751	0.0138843	0.00209481	0.029307	0.0178886	0.0140933	0	0
ERR2855855	Schizophrenia	0.000467683	0.0505105	0.117999	0.283021	0.000372639	0.685165	0.036683	0.00707045	0.0483431	0.000170372	0.00042481	0.0014393	0.0203337	0	0.00878856	0	0	0.00266443	0	0	0	0	0	0	0	0.00041347	0.00208765	0.000345803	0	0.00442684	0.00191998	0.000224198	0.000198078	0.016988	0.00212702	0.00892573	0.000434098	0.00108233
ERR2855856	Healthy	0	0.142562	0.0826443	0.234793	0.000452591	0.88678	0.0193961	0.0148766	0.0117099	0.0122343	0.00424491	0.000518952	0.0653691	0.000340619	0.000521989	0	0	0	0	0	0	0	0	0	0	0	0	0	0	0.000697132	0.00476265	0.00985698	0.00116609	0.0363084	0.000397264	0.0079598	0.000524431	0.00500385
ERR2855857	Healthy	0	0.00703858	0.01351	0.0181901	0	0.0216071	0.000949797	0.00147821	0.00298725	0	0	0.00899981	0.0252025	0.000442208	0.000296589	0	0	0	0	0	0	0	0	0.00218359	0	0	0.000198241	0	0	0.00925661	0	0.00023548	0.0148969	0.00118198	0	0.000665191	0	0.000681949
ERR2855858	Healthy	0	0.0260634	0.0510883	0.082157	0.000374512	0.240632	0.0106322	0.008512	0.0119764	0.00120812	0.000874036	0.00432994	0.014928	0	0.000286276	0	0	0.000730875	0	0	0	0	0	0	0	0	0.00019074	0	0	0.00991044	0.000440695	0.00181255	0.0113472	0.00204797	0.0014738	0.00134316	0.000216979	0.000436269
ERR2855859	Schizophrenia	0	0.0530137	0.14813	0.15731	0.00455139	0.415064	0.00928441	0.00123272	0.0351389	0.000897667	0	0.12019	0.145108	0	0.207856	0	0	0.00115928	0	0	0	0	0	0	0	0	0.000663804	0	0	0.312829	0.000237864	0.00118274	0.000173201	0.0110675	0.00100103	0.00295258	0.00018878	0
ERR2855860	Schizophrenia	0	0.0682237	0.176302	0.257328	0.000408198	0.920229	0.0521052	0.0133702	0.0504593	0.0116148	0.00302046	0.0135611	0.0406435	0	0.000916875	0	0	0.000160494	0	0	0	0	0.000702517	0	0.00017426	0	0.0010424	0	0	0.0278005	0.000811428	0.00642203	0.000420684	0.0272881	0.0032276	0.00764974	0	0.000471756
ERR2855861	Schizophrenia	0	0.0547064	0.288243	0.160836	0.000368681	0.845812	0.055345	0.0486311	0.0391431	0.00237779	0.000710326	0.000429153	0.0497639	0	0.000554598	0	0	0.000296022	0	0	0	0	0	0	0.000158109	0	0	0	0	0.00115472	0.00204367	0.00425715	0.000196869	0.0112542	0.0117211	0.00547122	0	0.000425774
ERR2855862	Schizophrenia	0	0.0631909	0.0769519	0.201181	0.000357261	0.605926	0.0400786	0.0237266	0.0390836	0.00243542	0.00276987	0.00027598	0.0212445	0	0.000404511	0	0	0.000139217	0	0	0	0	0	0	0	0	0.000547134	0	0	0.0286396	0.00128431	0.00648535	0.000368189	0.00239796	0.0122337	0.0105293	0	0.000825777
ERR2855864	Healthy	0	0.020497	0.0260415	0.0293962	0	0.106493	0.0113245	0.00338708	0.00396311	0.000353781	0.000150532	0.255085	0.308139	0	0	0	0	0.000153846	0	0	0	0	0	0	0	0	0	0	0	0.61716	0.000155271	0.000231619	0.00896979	0.00301554	0.00974972	0.00689831	0	0.00156394
ERR2855865	Schizophrenia	0	0.0291327	0.101863	0.104196	0.000717483	0.975033	0.0154643	0.0595276	0.00881527	0.00194551	0.00111536	0.0165215	0.0495481	0	0	0	0	0	0	0	0	0	0.000154702	0	0	0	0.000183124	0	0	0.0313789	0.00231959	0.0222103	0.0025939	0.00851068	0.00749058	0.0112565	0	0
ERR2855866	Healthy	0	0.0499215	0.100688	0.301683	0.00789542	0.726837	0.0505076	0.0217373	0.0591991	0.013947	0.00423058	0.016782	0.0509344	0	0.000134434	0	0	0.00112688	0	0	0	0	0.000154507	0	0.000153302	0	0.00110035	0	0	0.033087	0.00142768	0.0113078	0.0016883	0.0127018	0.00265952	0.00605155	0.000208053	0.00041721
ERR2855868	Healthy	0	0.0226869	0.24775	0.0963281	0.000996194	0.906998	0.0148146	0.000844558	0.0351331	0	0.000254103	0.000514015	0.0105257	0	0	0	0	0	0	0	0	0	0.00086115	0	0	0	0	0	0	0.000637842	0.00162343	0	0.000177316	0.00264373	0	0.0087653	0	0.000385521
ERR2855869	Schizophrenia	0	0.223292	0.063673	0.358394	0.000943548	0.946301	0.104233	0	0.0126724	0.0668826	0.0236441	0.00530786	0.104849	0.000897858	0	0	0	0.00319516	0	0	0.000587124	0	0	0	0	0	0.0053102	0	0	0.00778829	0.00551368	0.0255175	0	0.132454	0.000188367	0.0123455	0.000274578	0.000817247
ERR2855873	Healthy	0	0.0777023	0.140767	0.178431	0.000362068	0.789064	0.0338604	0.0214193	0.0353185	0.00531819	0.00222527	0.00138822	0.027296	0.000684741	0.000695079	0	0	0.000993472	0	0	0	0	0	0	0	0	0.000554066	0	0	0.00125405	0.00102787	0.0109569	0.00111943	0.00945485	0.00763123	0.00500019	0	0.00125975
ERR2855874	Schizophrenia	0	0.038962	0.0810691	0.0357143	0	0.493224	0.0124823	0.0013551	0.0148691	0.00132555	0.000833782	0.00527495	0.0191353	0	0.000403817	0	0	0.000141372	0	0	0.000296588	0	0.000618815	0	0.000153498	0	0	0	0	0.0132886	0.000437468	0.000870102	0.00172014	0.00850774	0.00646997	0.00198564	0	0.000209985
ERR2855875	Healthy	0	0.151069	0.322237	0.0668606	0.0015285	0.731622	0.014034	0.00145284	0.0104442	0.000174907	0.000874077	0.00280694	0.077271	0	0	0	0	0.000150414	0	0	0	0	0.00131678	0	0	0	0	0	0	0.00433789	0.0014942	0	0.000406701	0.000694312	0.000169253	0.00773544	0.000221641	0.000223414
ERR2855876	Schizophrenia	0	0.0913595	0.127812	0.230341	0.00120026	0.804261	0.0497545	0.00251101	0.0370659	0.00496654	0.00172214	0.0196208	0.0354268	0	0	0	0	0.000638025	0	0	0	0	0	0	0	0	0.000817539	0	0	0.0272426	0.00251777	0.00315611	0	0.0115019	0.0114494	0.0102096	0	0.00185271
ERR2855878	Schizophrenia	0	0.14429	0.154495	0.339835	0	1.04636	0.0529713	0.00735118	0.0359079	0.0125169	0.0037786	0.00178041	0.024117	0	0	0	0	0.000497598	0	0	0	0	0.00036106	0	0.000358244	0	0	0	0	0.00928036	0.00289724	0.0147424	0.000662278	0.0163194	0.0345203	0.00594312	0.000972378	0.0026594
ERR2855879	Schizophrenia	0.00354308	0.0930776	0.169739	0.400542	0.00393628	0.550808	0.125112	0.00803023	0.112997	0.0176342	0.0160964	0.0238663	0.0470009	0.000114567	0.00408567	0	0	0.00441454	0	0	0	0	0	0	0	0.0027844	0.00463265	0.00349865	0	0.0514067	0.000473108	0.0181432	0.00175136	0.0230098	0.010764	0.00471098	0.0030152	0.00371472
ERR2855880	Healthy	0	0.0926899	0.0161757	0.165844	0.00237723	0.905132	0.0619545	0.00181384	0.00123789	0.00285721	0.00186047	0.0675174	0.146244	0.000361306	0.000183184	0	0	0	0	0	0	0	0	0	0.000203895	0	0	0	0	0.13723	0.0041206	0.00202261	0.000253879	0.00319694	0.00314423	0.0199873	0.000553429	0.000556377
ERR2855881	Schizophrenia	0	0.229596	0.0798704	0.152873	0.000625163	0.589545	0.12164	0.000788662	0.0559224	0.000432739	0.00657028	0.00677643	0.0547388	0.000121651	0	0	0	0.00307524	0	0	0	0	0.00107837	0	0	0	0.00223832	0	0	0.0266497	0.000236845	0.00493144	0.000161059	0.0520265	0.00674627	0.00167631	0.000181511	0.000363986
ERR2855883	Schizophrenia	0	0.112543	0.0757549	0.377071	0	0.951891	0.108583	0.00674936	0.0477969	0.0120553	0.00682619	0.00137824	0.0580706	0	0.0364335	0	0	0.00105887	0	0	0	0	0.00115248	0	0	0	0.00181895	0	0	0.00382051	0.00234065	0.0113433	0.000230044	0.0168738	0.0207717	0.00652197	0.00155189	0.00335505
ERR2855885	Schizophrenia	0.000230667	0.0640577	0.107253	0.181753	0.0024766	0.884161	0.0324147	0.0591043	0.0477639	0.00293501	0.0020463	0.00274148	0.0418041	0	0	0	0	0.00192676	0	0	0	0	0.000458161	0	0.00015153	0	0.00108974	0.000163997	0	0.00816256	0.00158348	0.00408238	0.000914526	0.014645	0.0013528	0.00897236	0.000205647	0
ERR2855886	Healthy	0	0.0433339	0.0467047	0.198045	0.000395051	0.377068	0.0414871	0.000496636	0.062216	0.00505674	0.00296355	0.00551362	0.0234765	0	0.00936279	0	0	0.0018706	0	0	0	0	0	0.000395649	0	0	0.00141719	0	0	0.00863147	0.000321894	0.00456965	0.00907084	0.00362944	0.00120256	0.00190614	0	0.000231764
ERR2855887	Healthy	0	0.050979	0.0844714	0.3236	0.000308827	0.622343	0.0228111	0.000785455	0.0125725	0.000141841	0.000823851	0.0367461	0.444103	0	0.000477846	0	0	0	0	0	0	0.000429107	0	0	0.00013244	0	0	0	0	0.0573177	0.00337231	0.00864705	0.00208327	0.00319482	0.00117758	0.0120588	0	0.000180217
ERR2855889	Healthy	0	0.0468152	0.0214808	0.098812	0	0.331495	0.0225587	0	0.00937503	0.00711045	0.00303589	0.000450391	0.0281303	0	0	0	0	0.000153833	0	0	0	0	0	0	0	0	0	0	0	0.00105004	0.00107366	0.012008	0.0140534	0.00712454	0.0111123	0.00169599	0	0.000905474
ERR2855890	Schizophrenia	0	0.0252181	0.039084	0.0544889	0.000353911	0.192915	0.0239016	0.00984096	0.0106078	0	0.000132038	0.00122978	0.00940464	0	0.000397469	0	0	0.000556409	0	0	0	0	0.000304544	0	0	0	0.000180668	0	0.000159151	0.00365948	0.000574122	0	0.0120398	0.0791909	0.000936962	0.00322371	0	0.000826736
ERR2855891	Healthy	0	0.0744134	0.123369	0.0536068	0.000848804	0.896353	0.0172976	0.0829723	0.052664	0.000194924	0.000810509	0.0314082	0.042199	0.000165547	0	0	0	0.000674141	0	0	0	0	0.00165092	0	0	0	0.000651408	0	0	0.0725935	0.00220213	0	0.00114142	0.00958548	0.000187111	0.0101498	0.00345809	0.00199186
ERR2855892	Schizophrenia	0	0.0602974	0.162761	0.52684	0.000428629	0.937565	0.0706677	0.0141222	0.0646759	0.0061377	0.00151809	0.0201264	0.0818739	0.00114574	0.000491989	0	0	0.000676343	0	0	0	0	0	0.000226679	0.000183818	0	0.000879239	0	0	0.0508411	0.00340107	0.00729237	0.000221879	0.0191765	0.011913	0.01046	0.000498933	0.00125064
ERR2855893	Schizophrenia	0	0.0454619	0.060584	0.0587593	0	0.118188	0.000797526	0.00371334	0.00380094	0.000149016	0.000123492	0.0289891	0.0813608	0.000738829	0	0	0	0	0	0	0	0	0	0	0	0	0	0	0	0.0260488	0	0.000197178	0.0081427	0.00572583	0.00185956	0.000181164	0	0.000738005
ERR2855894	Schizophrenia	0	0.0957166	0.0624301	0.129587	0.00156079	0.393129	0.0100745	0.00886849	0.010959	0.0014366	0.00166417	0.00661592	0.102859	0.000442762	0.000292147	0	0	0.000155936	0	0	0	0	0	0	0	0	0.000598507	0	0	0.00894102	0.0014851	0.00355005	0.00887635	0.0568209	0.000172633	0.0044498	0	0.001823
ERR2855895	Schizophrenia	0	0.0113911	0.0157392	0.0397644	0	0.0884935	0.00413646	0.00105783	0.00271799	0	0.000160328	0.000161737	0.047617	0	0	0	0	0	0	0	0	0	0.000723208	0	0	0	0	0	0	0.000324618	0	0	0.0209899	0.000769038	0	0.000489208	0	0
ERR2855896	Healthy	0	0.0636373	0.113683	0.232077	0	0.791554	0.0417732	0.0140368	0.0601153	0.00909321	0.0054789	0.0036211	0.0412769	0.000136551	0.00136116	0	0	0.00411139	0	0	0	0.000166449	0	0	0	0.000390435	0.00129051	0	0	0.0105884	0.00127446	0.016827	0.000744124	0.0149357	0.00845593	0.00453335	0	0.000630268
ERR2855897	Healthy	0	0.0255013	0.0472319	0.0842789	0	0.280727	0.0160402	0.0153839	0.0152801	0.00328506	0.00098603	0.0113312	0.0190503	0	0	0	0	0.00033758	0	0	0	0	0	0	0	0	0.00107618	0	0	0.0185071	0.000170353	0.00279531	0.0131666	0.00358956	0.00147927	0.00119756	0	0.000490616
ERR2855898	Healthy	0	0.0881824	0.0686689	0.147406	0	0.482088	0.0764825	0.0174224	0.0203626	0.00882976	0.00374048	0.00208938	0.0494136	0	0	0	0	0.00165275	0	0	0	0	0.00035938	0	0.000713156	0	0.000850812	0	0	0.000317577	0.00150769	0.00454785	0.00887983	0.00509127	0.018879	0.0054916	0	0.000971756
ERR2855899	Healthy	0	0.0741063	0.450351	0.11634	0.00338806	1.00859	0.00113951	0.0692888	0.0336258	0.00028507	0	0.00522869	0.00484427	0	0	0	0	0	0	0	0	0	0	0	0	0	0.000784665	0	0	0.011924	0.000112656	0.000559236	0.000163789	0.00766303	0	0.00739999	0.000714086	0
ERR2855900	Schizophrenia	0	0.03429	0.0237805	0.097271	0	0.0525256	0.00386713	0.00441518	0.00815797	0	0.000137132	0.0255155	0.10947	0.000131921	0	0	0	0.000137132	0	0	0	0	0	0	0	0	0	0	0	0.0683749	0	0	0.0137192	0.00401196	0.00153071	0.00185078	0	0.000407373
ERR2855901	Healthy	0	0.00830803	0.0281627	0.0580687	0	0.0813919	0.00531556	0.00099066	0.00503959	0.00235233	0.000910268	0.00243207	0.0397313	0.000596178	0	0	0	0.000774769	0	0	0	0	0	0.000380964	0	0	0	0	0	0.00260645	0.000315695	0.00285695	0.0152706	0.00838851	0.000513759	0.00201325	0	0.000689477
ERR2855902	Schizophrenia	0	0.0666391	0.254701	0.242336	0.00102649	0.896016	0.0372504	0.0428534	0.0540276	0.0107236	0.00605072	0.00145992	0.022581	0.000133468	0.000128677	0	0	0.0014931	0	0	0	0	0.000739452	0	0	0	0.00175429	0	0	0.0051568	0.00156102	0.00603503	0	0.0121789	0.00105257	0.00575234	0	0.00199778
ERR2855903	Healthy	0	0.0586209	0.0463772	0.19007	0	0.515776	0.0195548	0.00620241	0.0145487	0.0107177	0.00461651	0.000940536	0.0318408	0.000154583	0.000156201	0	0	0.000809561	0	0	0	0.000188428	0.000175841	0	0	0	0.000832589	0	0	0.00141003	0.00276252	0.0188004	0.00127687	0.0189273	0.00352866	0.00485737	0.000236781	0.00118455
ERR2855904	Healthy	0	0.0383753	0.115937	0.0475726	0	0.394096	0.00780205	0.00546295	0.00400804	0.000540914	0.00121608	0.0232687	0.0283701	0.000138186	0	0	0	0.000155056	0	0	0	0	0.000169678	0	0	0	0	0	0	0.0481859	0.000947826	0.00429357	0.0144386	0.0119595	0.00880922	0.0052815	0	0.000921237
ERR2855907	Healthy	0	0.147117	0.0671233	0.271185	0.000416431	0.888199	0.0347394	0.0380319	0.0302902	0.0176229	0.00457181	0.0271451	0.217775	0	0	0	0	0.00049973	0	0	0	0	0.00125993	0	0	0	0	0	0	0.0642688	0.00259724	0.00809854	0	0.0089468	0.0429616	0.0124128	0.000969469	0.000727775
ERR2855909	Schizophrenia	0	0.0978357	0.0712665	0.146751	0	0.732947	0.0543782	0.0777599	0.0131427	0	0.00293171	0.0101319	0.0721275	0	0.00500287	0	0	0	0	0	0	0	0.000926394	0	0.000183834	0	0	0	0	0.0224841	0.000646964	0.000521032	0.0059514	0.0377255	0.0073722	0.00409758	0	0.000495049
ERR2855910	Schizophrenia	0	0.0411968	0.0374962	0.0148793	0	0.115259	0.004836	0.0139122	0.00806176	0	0.000865548	0.0061422	0.0273215	0.00086523	0.000121414	0	0	0	0	0	0	0	0.000139543	0.00182733	0	0	0.000165179	0	0.000144953	0.00765563	0.000789191	0	0.0124125	0.0143542	0.00313146	0.0154458	0	0.000189406
ERR2855911	Schizophrenia	0.000255653	0.0290217	0.0437043	0.0768707	0	0.21388	0.0121476	0.000498006	0.0121698	0.00361626	0.00152429	0.0034879	0.0788887	0.000584247	0.000599138	0	0	0.00092836	0	0	0	0	0	0	0	0	0.000401188	0	0	0.00777076	0.000319093	0.00356996	0.0177555	0.0121784	0.00222542	0.00472365	0.000455847	0.000229747
ERR2855912	Healthy	0	0.0263776	0.068311	0.117698	0	0.90287	0.0231129	0.00147818	0.0136018	0.0077473	0.00443469	0.00242767	0.0426297	0.00163474	0.000296736	0	0	0.000155047	0	0	0	0	0	0.00116234	0.000669754	0	0.000200224	0	0	0.00734998	0.00507446	0.00546275	0.00202108	0.0116143	0.00102306	0.0181478	0	0.0011392
ERR2855913	Healthy	0	0.0814366	0.0811433	0.0470699	0	1.03009	0.0093771	0	0.00997998	0	0.00145282	0.0570809	0.0755315	0	0	0	0	0	0	0	0	0	0.00201389	0	0	0	0	0	0	0.110004	0.00476179	0.00721077	0.000227844	0.00258139	0.000885817	0.0207394	0.000739587	0.000736359
ERR2855914	Healthy	0	0.0488571	0.236668	0.118105	0.000357989	0.975553	0.0181393	0.0259022	0.0213712	0.00230128	0.00237451	0.0117657	0.0300547	0	0.000403885	0	0	0.000984741	0	0	0	0	0	0	0.000460571	0	0.00073391	0	0	0.00687819	0.00229391	0.00457244	0.00130257	0.00524034	0.00363266	0.00978267	0.000210582	0.000208906
ERR2855915	Schizophrenia	0	0.0686679	0.0618391	0.332196	0.00042157	0.80481	0.111273	0	0.0294627	0.00598005	0.00149177	0.0104199	0.043148	0	0.000163116	0	0	0.0070011	0	0	0	0	0	0	0	0	0.00107353	0	0	0.0159957	0.00030826	0.00280402	0	0.0148295	0.0170216	0.00480757	0	0.000971849
ERR2855916	Schizophrenia	0	0.0972678	0.0363199	0.355116	0.000408747	0.771181	0.101014	0.00721448	0.0788264	0.0157227	0.00543924	0.0197334	0.0844909	0	0.00091811	0	0	0	0	0	0	0	0	0	0.000697978	0	0.000416352	0	0	0.0401812	0.00314963	0.00766846	0.00232352	0.019658	0.0236807	0.0146929	0.000236814	0.000707341
ERR2855917	Schizophrenia	0	0.043707	0.137374	0.314543	0.000390054	0.79808	0.0328339	0.0128739	0.0322481	0.0155769	0.00415964	0.00166212	0.0499581	0	0.000149759	0	0	0.00106974	0	0	0	0	0	0	0	0	0.00119877	0	0	0.00276964	0.00174802	0.0106725	0.00351479	0.0124298	0.00529021	0.00809866	0.000227015	0.00159215
ERR2855918	Schizophrenia	0	0.0620266	0.0714722	0.195779	0	0.403385	0.0737268	0	0.0472083	0.00196432	0.00134074	0.00148549	0.015719	0	0.000320327	0	0	0.000169126	0	0	0	0	0	0	0	0	0	0	0	0.00184568	0.000520532	0.00129414	0.0102338	0.00468778	0.043568	0.00191897	0	0.00049971
ERR2855919	Schizophrenia	0.00841628	0.0522426	0.142914	0.342214	0.000368349	0.460775	0.0447883	0.00934164	0.0993698	0.0069394	0.00331718	0.00357255	0.0456207	0.000141425	0	0	0	0.000289681	0	0	0	0	0	0.000193405	0.000157966	0.00940426	0	0.0100869	0	0.0128489	0.000294519	0.00537509	0.00472107	0.0364407	0.00502776	0.00233501	0.00541402	0.0105888
ERR2855922	Schizophrenia	0	0.0966338	0.00619508	0.087104	0	0.715448	0.0151919	0	0.0205299	0.00957296	0.00196733	0.102365	0.128621	0	0.000729174	0	0	0.0001525	0	0	0	0	0	0	0	0	0	0	0	0.204747	0.00528859	0.0028006	0.0015903	0.0260531	0.000338617	0.0209636	0.000457535	0.00133282
ERR2855923	Schizophrenia	0	0.0311809	0.192696	0.302304	0.000841065	0.613287	0.132831	0.00320461	0.143197	0.00438531	0.00154078	0.017078	0.0283523	0	0.000527163	0	0	0.00267805	0	0	0	0	0	0	0	0	0.00259095	0	0	0.0440031	0.000434374	0.00425766	0.000898224	0.109515	0.00419544	0.00102797	0	0.000157744
ERR2855925	Schizophrenia	0	0.103181	0.0795011	0.209606	0.000404916	0.449332	0.110722	0.00101931	0.0551146	0.00167592	0.00456186	0.00547387	0.0303115	0.000310383	0.000454752	0	0	0.000483704	0	0	0	0	0.00121952	0.000213165	0	0	0.000618674	0	0	0.0106263	0.000476473	0.00440913	0.00602657	0.0192136	0.0538458	0.00211398	0.000234594	0.000709413
ERR2855926	Healthy	0	0.0539248	0.0754238	0.152659	0.000351977	0.348858	0.0326133	0.0106606	0.0324577	0.00193202	0.00233465	0.00975797	0.0159345	0.000132218	0.00105855	0	0	0.000138389	0	0	0	0	0	0	0	0	0.000538623	0	0	0.00860654	0.000710593	0.00298465	0.00785796	0.011759	0.020672	0.00141324	0	0.0014367
ERR2855927	Schizophrenia	0	0.0629085	0.21424	0.552817	0.000586721	0.636116	0.193441	0.0207264	0.128051	0.00593687	0.00881331	0.001244	0.0161667	0.000555379	0.00153751	0	0	0.000695825	0	0	0	0	0	0	0	0	0.000299515	0	0	0.0128981	0.000333484	0.00938952	0.00046781	0.0247635	0.0622782	0.00851019	0	0
ERR2855928	Schizophrenia	0	0.0378214	0.0566054	0.367457	0	0.799768	0.0810122	0.00475086	0.0600659	0.0101383	0.00814602	0.0104685	0.0789115	0	0.000156106	0	0	0.000984038	0	0	0	0	0	0	0	0	0.00106337	0	0	0.0214421	0.000998033	0.00758215	0	0.0188277	0.0106208	0.00623959	0	0.00193533
ERR2855930	Schizophrenia	0.00298532	0.0668805	0.0893294	0.437519	0	0.651059	0.0860267	0.00581023	0.101312	0.0224638	0.0198245	0.00150089	0.0487001	0	0.00186035	0	0	0.00153127	0	0	0	0	0	0	0	0.00420243	0.00108279	0.00457149	0	0.00618513	0.00170724	0.0166329	0.0014912	0.0374368	0.00790269	0.0122788	0.00268998	0.00185299
ERR2855931	Schizophrenia	0	0.0625037	0.0752401	0.11566	0.000371197	0.570461	0.0137923	0.00139895	0.0225009	0	0.000287818	0.00286745	0.0736831	0	0.000416883	0	0	0	0	0	0	0.000172229	0	0	0	0	0.000378103	0	0	0.0131931	0.000687758	0	0.00611664	0.108776	0.00016291	0.00389946	0.000430117	0.00213592
ERR2855932	Healthy	0	0.0531655	0.0590703	0.173698	0	0.312193	0.0475901	0.00581357	0.0168585	0.00806633	0.00634368	0.00122802	0.0170482	0	0.000264497	0	0	0.000837288	0	0	0	0	0	0	0.000150809	0	0.000900854	0	0	0.00428088	0.000569927	0.00555781	0.0127633	0.0225457	0.0307909	0.00139988	0	0.00102935
ERR2855934	Healthy	0	0.0243775	0.0345875	0.234423	0	0.293368	0.00287767	0	0.00652677	0.00104638	0.000308234	0.0608618	0.293394	0	0	0	0	0	0	0	0	0	0	0	0	0	0.000399736	0	0	0.140366	0.00109712	0.000712725	0.00705865	0.00380805	0.00103218	0.0057905	0.000227098	0.000227701
ERR2855935	Healthy	0	0.0421367	0.031472	0.452658	0	0.591226	0.268513	0	0.306496	0.0258435	0.015949	0.024268	0.0438644	0	0	0	0	0.00294504	0	0	0	0	0	0	0	0	0.00100026	0	0	0.0722288	0.0001593	0.0254304	0	0.0274654	0.00486593	0.00429041	0.000228782	0.000676356
ERR2855936	Healthy	0	0.0671855	0.0468162	0.0724009	0.000403815	0.199103	0.0229544	0.00820461	0.00873513	0.00428142	0.000956976	0.00421612	0.0387826	0.000153436	0.000151862	0	0	0.000159496	0	0	0	0	0	0	0	0	0.000206603	0	0	0.00589574	0.00062566	0.00196466	0.0166035	0.00837422	0.00569999	0.00229625	0	0.00118452
ERR2855937	Schizophrenia	0.000444375	0.0650056	0.106506	0.156356	0.00444476	0.450087	0.0315765	0.030631	0.0273384	0.00330773	0.00319867	0.00118693	0.0414443	0	0.00345587	0	0	0.000274026	0	0	0	0	0	0	0	0.000184882	0	0.000472579	0	0.00251741	0.00108868	0.00455056	0.00908704	0.00603479	0.00751549	0.00519049	0.000200206	0.000398286
ERR2855938	Schizophrenia	0	0.0520677	0.0961479	0.212106	0.00155862	1.02015	0.0398748	0.114674	0.0249941	0.00304737	0.00137251	0.000750922	0.0253899	0	0	0	0	0.000154033	0	0	0	0	0.000670606	0	0	0	0.000398299	0	0	0.0017565	0.0023704	0.00259435	0.000809013	0.011631	0.0273539	0.00701569	0	0.00203245
ERR2855939	Healthy	0	0.033958	0.0282765	0.0735345	0.00179773	0.735371	0.0394595	0.01712	0.0161521	0.00268745	0.000709247	0.036753	0.0552112	0	0.000168825	0	0	0	0	0	0	0	0	0	0	0	0	0	0	0.0593297	0.00305515	0.000818475	0	0.0123623	0.0203859	0.0177011	0	0.00026197
ERR2855940	Healthy	0	0.014915	0.00666459	0.0560264	0	0.153808	0.0133069	0	0.00350875	0.00124338	0.000348094	0.00173844	0.0456462	0	0	0	0	0	0	0	0	0	0	0	0	0	0	0	0	0.00385929	0.000365073	0.00653653	0.023207	0.00137361	0.00668576	0.00300457	0	0.000788558
ERR2855941	Healthy	0	0.0148462	0.0169784	0.0309743	0	0.0807929	0.00220987	0.00180746	0.00419353	0.000821789	0.000551156	0.000138266	0.00791199	0	0	0	0	0.000423262	0	0	0	0	0	0	0.00030564	0	0.000182743	0	0	0.00319786	0	0	0.0176963	0.00324848	0	0.000393993	0	0.000836231
ERR2855942	Healthy	0	0.0571877	0.086166	0.0743182	0.000713509	0.887514	0.00791788	0.0149506	0.0243104	0.00312014	0.00153397	0.00235271	0.0138558	0	0	0	0	0.000281817	0	0	0	0	0.000308393	0	0	0	0.000365477	0	0	0.00796995	0.00216585	0.0182303	0.000738692	0.0319496	0.0029936	0.013299	0	0.000208186
ERR2855944	Healthy	0	0.206936	0.0833881	0.208654	0.00205089	1.00773	0.02593	0.059247	0.0381615	0.00485334	0.00263386	0.00521318	0.0407281	0.000322802	0.000484203	0	0	0.00100527	0	0	0	0	0	0	0	0	0	0	0	0.0135594	0.00129623	0.00434311	0	0.0438493	0.000365967	0.0140726	0.000489327	0.000242737
ERR2855945	Healthy	0	0.0555662	0.0268007	0.0916444	0	0.529991	0.0346474	0.0125731	0.0173557	0	0.00399184	0.00452148	0.0229921	0.000257964	0.000543897	0	0	0.000139696	0	0	0	0	0	0.000561136	0.000151678	0	0.000180955	0	0	0.00912274	0.000998676	0.00731657	0.00244181	0.00971933	0.0225076	0.00323244	0.000205849	0.00221122
ERR2855946	Healthy	0	0.158492	0.157229	0.0631543	0.00188304	0.916532	0.0149302	0.0181772	0.00828076	0.00451998	0.00265127	0.0200046	0.0479387	0.00113575	0.00042489	0	0	0	0	0.00013925	0	0	0	0.00153373	0	0	0	0	0	0.0419535	0.00208761	0.00457755	0.000590085	0.0153788	0.00830465	0.00747812	0.000438379	0.000438406
ERR2855947	Schizophrenia	0.00392222	0.102929	0.0614507	0.1927	0	0.640946	0.0445517	0.00143257	0.0358469	0.00485455	0.00177979	0.0139872	0.0212141	0	0.183299	0	0	0.00253972	0	0	0	0	0	0	0.000322073	0.00326367	0.00307393	0.00522859	0	0.0258519	0.000570348	0.0082168	0	0.0162938	0.00745263	0.0029832	0.00264831	0.00570693
ERR2855948	Healthy	0	0.0622436	0.0439627	0.0612618	0	0.254419	0.0179195	0.00249024	0.0101882	0.00162833	0.00170301	0.00898202	0.0286202	0.00044746	0	0	0	0.000155045	0	0	0	0	0	0	0	0	0.000201305	0	0	0.0209948	0.00139032	0.00310266	0.01593	0.00577211	0.0010384	0.00411111	0	0.000459364
ERR2855949	Schizophrenia	0.000894271	0.0788925	0.097545	0.131359	0.00515887	0.46421	0.0232832	0.0499039	0.0261306	0.00410023	0.00403225	0.00172486	0.0378183	0.000130125	0.00115911	0	0	0.000404119	0	0	0	0	0	0	0	0.000557633	0.000528106	0.000316564	0	0.00419363	0.000932045	0.0070775	0.00766934	0.00690772	0.0107067	0.00771608	0.0004029	0.00119705
ERR2855950	Schizophrenia	0	0.152083	0.134789	0.146258	0	0.873345	0.0259213	0.019025	0.0106855	0.00289987	0.00123681	0.00106823	0.0100477	0	0.000297582	0	0	0	0	0	0	0	0.000170421	0	0	0	0.000606132	0	0	0.000906517	0.00470031	0.00383801	0.00204748	0.0123284	0.0184308	0.0134396	0.000229482	0.000230091
ERR2855951	Healthy	0	0.0643748	0.0810278	0.131591	0.000353895	0.684866	0.0200172	0.00089599	0.0165515	0.00356228	0.00149149	0.0579527	0.0872571	0	0.00174481	0	0	0.000141429	0	0	0	0.000326329	0	0	0	0	0	0	0	0.113441	0.00357397	0.000858767	0.00200596	0.00366002	0.00248507	0.0138008	0.000205035	0
ERR2855952	Schizophrenia	0	0.0634309	0.122423	0.242883	0	0.785873	0.0565322	0.0288078	0.0403817	0.00715022	0.00569794	0.00348265	0.0612827	0.00170832	0.000259914	0	0	0.000962869	0	0	0	0	0	0.00176312	0	0	0.00106164	0	0	0.00689763	0.00266457	0.019533	0.000900055	0.0150006	0.0216713	0.00323705	0	0.00141164
ERR2855953	Healthy	0	0.0802228	0.0373336	0.101964	0	0.646634	0.022331	0.000606496	0.0191248	0	0	0.00629172	0.0446463	0	0.000184077	0	0	0.000191467	0	0	0	0.000441784	0	0	0	0	0	0	0	0.0117353	0.00354537	0	0.00865876	0.0703232	0.000210268	0.0102096	0.00166546	0.000279797
ERR2855954	Schizophrenia	0	0.0482854	0.0617657	0.0452451	0	0.0942977	0.00978745	0.000867729	0.00987189	0.000156698	0.00269354	0.00396952	0.0221384	0.000519007	0.00156764	0	0	0.000135485	0	0.000252298	0	0.000159022	0.000147463	0	0	0	0	0	0	0.00517862	0	0.000208496	0.0151159	0.000624913	0.0103788	0.000399	0	0.000400312
ERR2855955	Healthy	0	0.0434684	0.0651219	0.182789	0	0.603435	0.0585142	0	0.0192904	0.0148203	0.00434719	0.0126882	0.0602776	0.000159555	0.000153827	0	0	0.000324869	0	0	0	0	0	0	0.000350834	0	0.000209276	0	0	0.0230093	0.00190127	0.00646329	0	0.0197833	0.00614753	0.0060291	0.000476131	0.00118847
ERR2855956	Schizophrenia	0	0.111208	0.177008	0.270191	0.00188909	0.876477	0.0862649	0	0.0816551	0.0117559	0.00442859	0.00817181	0.0782062	0	0	0	0	0.00344168	0	0	0	0	0.00113791	0	0	0	0.00461817	0	0	0.0220569	0.00182362	0.00731422	0	0.01266	0.01625	0.00917642	0	0
ERR321493	Healthy	0	0.0289027	0.0689929	0.105794	0.00064181	0.420788	0.0206013	0.00926462	0.0328901	0.000295657	0.000366274	0.000620955	0.0106762	0	0	0	0	0.00351008	0	0	0	0	0.000138386	0	0	0	0.000328383	0	0	0.00179768	0.00251476	0.000195662	0.000683866	0.218933	0.000133406	0.0042992	0.000186345	0.00130003
ERR321549	Healthy	0.00542406	0.0382804	0.129015	0.236226	0.000361247	0.79142	0.0299623	0.0663437	0.0877623	0.00345654	0.00326216	0.000700831	0.0241994	0	0.000140414	0	0	0.0110349	0	0	0	0	0	0	0	0.00333596	0.000371377	0.00352387	0	0.000275713	0.00830566	0.00219542	0.00115786	0.043527	0.000302759	0.0029017	0.00696857	0.00992381
ERR321553	Healthy	0.00750074	0.0402997	0.0957435	0.230428	0	0.438252	0.0418381	0.000720303	0.0943987	0.000792962	0.000679314	0.000111061	0.0117411	0	0.0123143	0	0	0.00337916	0	0	0	0	0	0	0	0.00764566	0.000147995	0.00813706	0	0.00107629	0.00157665	0.000873811	0.00184097	0.0285644	0.000119685	0.00149689	0.00776711	0.00908836
ERR321556	Healthy	0.00253375	0.0367005	0.124188	0.256033	0.00416607	0.52221	0.035142	0.0104999	0.0813451	0.00101679	0.00119668	0	0.00686348	0.000105339	0.000107002	0	0	0.00625901	0	0	0	0	0	0	0	0.00240952	0.00170939	0.00218854	0	0.00186467	0.00188469	0.00235601	0.00132542	0.030753	0.00108568	0.00205785	0.003092	0.00502095
ERR321557	Healthy	0.0086062	0.0565484	0.129957	0.255215	0.000676058	0.659339	0.0443809	0.03772	0.0531228	0.00078019	0.000397681	0	0.0712684	0	0	0	0	0.00565518	0	0	0	0	0	0	0	0.011934	0.00469344	0.0103615	0	0.00562087	0.00570996	0.00144145	0.000361002	0.0390679	0.000427476	0.00341343	0.0120995	0.0134423
ERR321560	Healthy	0	0.12339	0.0597955	0.250093	0.00808691	0.537764	0.0442077	0.0113406	0.0856873	0.00200168	0.000793716	0.00268798	0.0356203	0.00010975	0.00282691	0	0	0.0030587	0	0	0	0	0	0	0	0	0.00163458	0	0	0.00280926	0.00420257	0.0026331	0.000766465	0.012014	0.017588	0.00101979	0.00252433	0.00269071
ERR321562	Healthy	0	0.0567322	0.0836817	0.121908	0.000843603	0.711859	0.020854	0.102736	0.0462593	0.00231643	0.000992524	0.000489547	0.0222514	0.000161105	0.00333115	0	0	0.000826518	0	0	0	0	0	0	0	0	0.000217322	0	0	0.000802184	0.0111495	0.00230709	0.000225234	0.0250232	0.000355882	0.000230837	0.00540476	0.0132414
ERR321565	Healthy	0.00293847	0.03065	0.0795307	0.259416	0.00207591	0.478505	0.0292689	0.0281246	0.123306	0.000478759	0.00027254	0.00375082	0.00778734	0	0.000397428	0	0	0.00204472	0	0	0	0	0	0	0	0.00319743	0.000177562	0.00446557	0	0.00367643	0.00203805	0.00189854	0.00684088	0.0164841	0.000143996	0.00365554	0.00366398	0.00586774
ERR321575	Healthy	0	0.0504377	0.183276	0.259894	0.000365421	0.741337	0.0428875	0.000916162	0.0781516	0.00521078	0.00213856	0.000426133	0.017011	0	0.00123681	0	0	0.000727205	0	0	0	0	0.000157942	0	0	0	0.000562186	0	0	0.00617917	0.00766182	0.00399742	0	0.0283873	0.000314236	0.00171039	0.00276822	0.00788441
ERR321576	Healthy	0	0.0653447	0.100596	0.337987	0.00278978	0.699187	0.0477859	0.00116846	0.124076	0	0.00132516	0.000359368	0.0101048	0	0.00594216	0	0	0.00121958	0	0	0	0	0	0	0	0	0.000475535	0	0	0.00293722	0.00381636	0.00547813	0.000656688	0.0499801	0.0115881	0.00319599	0.00198445	0.00703968
ERR321577	Healthy	0	0.0504936	0.100608	0.178643	0.000830055	0.719464	0.0180466	0.0573248	0.0298847	0	0	0.000160102	0.00256192	0	0	0	0	0.000324192	0	0	0	0	0	0.000199339	0	0	0	0	0	0.000633191	0.00465994	0.000251652	0	0.0222667	0.0135006	0.000229466	0.00772226	0.00989082
ERR321581	Healthy	0.000244681	0.0775527	0.0914108	0.173405	0.00224884	0.544272	0.021376	0.0185262	0.0581267	0.0044862	0.00265073	0.00028684	0.0308268	0	0.00465145	0	0	0.000901244	0	0	0	0	0	0	0	0.000203599	0	0	0	0.000284828	0.00251585	0.00478725	0.00380265	0.0121366	0.00224428	0.00342026	0.00284709	0.00502947
ERR321583	Healthy	0	0.0709994	0.0680573	0.147434	0	0.768926	0.0209286	0.0916329	0.0404451	0.00233668	0.00212924	0.000603343	0.0513866	0	0.00117265	0	0	0.00121929	0	0	0	0	0	0	0.000167154	0	0.000803756	0	0	0.00224995	0.00986045	0.00379071	0.00103965	0.0288438	0.0167304	0.00274516	0.00658593	0.00817281
ERR321587	Healthy	0	0.0876907	0.119424	0.187624	0.000970969	0.411156	0.0491377	0.0138999	0.075693	0.00221146	0.00215143	0.000376156	0.0197308	0	0.000848146	0	0	0.00216105	0	0	0	0	0	0	0	0	0.000164839	0	0	0.000726661	0.00280605	0.00293814	0.00635459	0.0173206	0.0200316	0.00626457	0.00132757	0.00206348
ERR321589	Healthy	0.000206646	0.0670036	0.0692174	0.121583	0.000949633	0.595952	0.0177042	0.0679218	0.0415538	0.000146919	0.000121748	0.0066097	0.00923107	0.000111068	0.00155068	0	0	0.00113533	0	0	0	0	0	0	0	0.00017195	0.000161953	0.000146919	0	0.00468388	0.00125648	0.000193983	0.00202834	0.00908661	0.00963921	0.00393094	0.00129454	0.0014778
ERR321591	Healthy	0	0.0638951	0.165038	0.130845	0.000784761	0.873061	0.0179364	0.0856821	0.049463	0	0	0.00379278	0.0216776	0	0	0	0	0.000311638	0	0	0	0	0	0	0	0	0.000605099	0	0.000183277	0.00269529	0.00550658	0.000238463	0	0.035236	0	0.00109545	0.00480183	0.00365643
ERR321592	Healthy	0	0.0678695	0.0231614	0.142433	0.00316987	0.504714	0.038147	0.0155476	0.0403027	0	0.000305346	0.00184174	0.0247551	0	0.00624776	0	0	0.000154844	0	0	0	0	0	0	0	0	0	0	0	0.00166507	0.00978275	0.0043391	0.00165099	0.0236979	0.000329319	0.00498738	0.00944139	0.0152178
ERR321594	Healthy	0	0.0567169	0.0986227	0.150483	0.000623116	0.463881	0.0273942	0.0382469	0.0466979	0.00272887	0.000978712	0	0.0159744	0	0	0	0	0.00074164	0	0	0	0	0	0	0	0	0.000159409	0	0	0.000579548	0.0025829	0.0028337	0.00431566	0.0115879	0.0120902	0.00527389	0.000723668	0.00290054
ERR321599	Healthy	0	0.0244555	0.0553046	0.139066	0.00258314	0.35888	0.0287712	0.013083	0.0306166	0.00170091	0.000433114	0.000429017	0.0375407	0.000140853	0.000416059	0	0	0.000873241	0	0	0	0	0	0	0	0	0	0.000171163	0	0.000550044	0.00320521	0.00224618	0.0163449	0.0220729	0.00679971	0.00847432	0.00215549	0.00623669
ERR321602	Healthy	0	0.0457099	0.0498302	0.111746	0.000765243	0.402947	0.0317453	0.0510233	0.0203858	0.00354207	0.00315291	0.000597291	0.00874178	0	0.00805794	0	0	0.00120446	0	0	0	0	0	0	0	0	0	0	0	0.000431485	0.00327471	0.00558336	0.0102161	0.0163582	0.0183682	0.00409643	0.000891943	0.00334928
ERR321603	Healthy	0	0.0374117	0.0452562	0.149152	0.00243832	0.387941	0.0242078	0.0304465	0.0435814	0.00128696	0.000680243	0.00107722	0.0124402	0	0.000267599	0	0	0.000689329	0	0	0	0	0	0	0	0	0.000535622	0.00136666	0	0.000790913	0.00221908	0.00148111	0.00631583	0.0235678	0.000144675	0.00609929	0.000818161	0.00405297
ERR321606	Healthy	0.00331356	0.0542874	0.071019	0.246487	0.00108932	0.635573	0.0516765	0.0432021	0.0831417	0.000503067	0.00141886	0.00140059	0.0155426	0.000127619	0	0	0	0.00114473	0	0	0	0	0	0	0	0.00315109	0	0.00302894	0	0.00193307	0.00580155	0.00176637	0.000193597	0.0137543	0.00439336	0.00438189	0.00466479	0.0086892
ERR321607	Healthy	0.00175709	0.0338467	0.0543931	0.16204	0.00239385	0.649066	0.0174071	0.0421187	0.0776609	0.000129007	0.000351836	0.00011563	0.00687861	0.000113633	0.00168701	0	0	0.00201378	0	0	0	0	0	0	0	0.00178698	0.000308889	0.00852114	0	0.000111514	0.00177348	0.000910767	0.000319774	0.0131517	0.000256933	0.00274139	0.00420477	0.0052468
ERR321613	Healthy	0.002963	0.0614859	0.0695229	0.273184	0.00272053	0.568949	0.0424957	0.0276456	0.125459	0	0.000713266	0.00422618	0.00921949	0	0.0046655	0	0	0.00345587	0.000117199	0	0	0	0	0	0	0.00328694	0.001555	0.00603443	0	0.00231669	0.00298976	0.00220247	0.000323149	0.0229702	0.00372437	0.00437324	0.00585017	0.00884682
ERR321617	Healthy	0	0.0948205	0.0891481	0.357071	0.00238254	0.622118	0.0680681	0.0102979	0.242037	0.00108119	0.0018467	0.000532394	0.0979516	0.000390425	0.000386885	0	0	0.000673448	0	0	0	0	0	0	0	0	0.000696103	0	0	0.000259605	0.00369991	0.00124259	0.00181629	0.0284425	0.000987783	0.00720214	0.0029814	0.0041571
ERR321618	Healthy	0	0.0357066	0.335383	0.0397441	0	0.891921	0.00686986	0.173891	0.024939	0	0.000132535	0.000934735	0.000119972	0	0	0	0	0.00013708	0	0	0	0	0	0	0	0	0	0	0	0.000910168	0.000548262	0	0	0.0116031	0	0.000396972	0.000804691	0.0026187
ERR321622	Healthy	0	0.0551004	0.1201	0.19382	0	0.709112	0.0142139	0.00583973	0.0317667	0	0.000292584	0.00756921	0.0501921	0	0.00648396	0	0	0.00165187	0	0	0	0	0	0	0	0	0.000196246	0	0	0.00833874	0.00648958	0.00186571	0.0014179	0.0417951	0	0.00188811	0.00402124	0.00535254
ERR321623	Healthy	0	0.0754464	0.10253	0.14249	0	0.710746	0.0110861	0.00439454	0.0339704	0	0	0.0225332	0.019168	0	0	0	0	0.000150606	0	0	0	0	0	0	0	0	0	0	0	0.0147943	0.0116854	0	0.000207266	0.0280091	0.00496275	0.000914287	0.0072387	0.0124342
ERR321630	Healthy	0	0.0437479	0.0669949	0.151981	0.00270774	0.617123	0.05408	0.0416427	0.0454751	0	0.00147434	0	0.0639256	0.000281785	0.00377481	0	0	0.00154022	0	0	0	0	0	0	0	0	0.00099419	0	0	0.00389277	0.00587102	0.00138727	0.000618149	0.0552605	0	0.00111919	0.00606241	0.00448576
ERR321632	Healthy	0.00151086	0.0260393	0.098579	0.159957	0.00330926	0.600359	0.0188791	0.0296843	0.0630185	0.000151852	0	0.00255828	0.00948113	0	0.000248674	0	0	0.00142717	0	0	0	0	0	0	0	0.00107759	0.000169551	0.00122763	0	0.00205107	0.00442357	0.00241899	0.000176547	0.0121169	0.000437298	0.00176152	0.00502366	0.00771963
ERR321635	Healthy	0	0.101881	0.104285	0.354292	0.00466579	0.465746	0.0239431	0.00867413	0.136468	0.00278594	0.0025872	0.000318811	0.00981245	0	0.0066129	0	0	0.00217662	0	0	0	0	0	0	0	0	0.000986497	0	0	0.000309591	0.00242662	0.00314349	0.000711065	0.0179409	0.000588066	0.0139439	0.00096038	0.00143511
ERR321636	Healthy	0.00618762	0.0502189	0.0586734	0.163788	0.00135714	0.567344	0.0242806	0.0555069	0.0461541	0	0.00277217	0.000392649	0.0115272	0.000248068	0.00102178	0	0	0.0030807	0	0	0	0	0	0	0	0.00220659	0.000521605	0.00298518	0	0.00152016	0.00504901	0.00903003	0.00144054	0.0188007	0.00070657	0.00606593	0.00871614	0.00751507
ERR321637	Healthy	0.000889651	0.0429464	0.068095	0.147296	0.00409457	0.495366	0.0180754	0.0138271	0.0258428	0.0012556	0.000788419	0.00184535	0.0580842	0	0.00487305	0	0	0.000266737	0	0	0	0	0	0	0	0.000740278	0.000350662	0.00110825	0.000159136	0.00102531	0.00442504	0.00249039	0.000545775	0.0116595	0.000735613	0.00136873	0.00298332	0.00218699
ERR321643	Healthy	0	0.0881187	0.0895293	0.349951	0.00666728	0.475145	0.0226207	0.00420673	0.118069	0.000684714	0.000468547	0.00128677	0.0171666	0	0.00227847	0	0	0.00253509	0	0	0	0	0	0	0	0	0.00109037	0	0	0.00432324	0.00311942	0	0.000647434	0.0133113	0.0121405	0.00469426	0.00264934	0.00317643
ERR321645	Healthy	0.0011093	0.113498	0.0741804	0.243965	0.00170312	0.494354	0.0371371	0.00826702	0.114803	0.0011808	0.000329918	0.00273808	0.0149759	0	0.000748148	0	0	0.00223525	0	0	0	0	0	0	0	0.00184609	0.000726519	0.000920124	0	0.00225705	0.00251129	0.00137787	0.00362312	0.0219307	0	0.00701886	0.000495365	0.00198587
ERR321646	Healthy	0.00484383	0.0721141	0.081448	0.322781	0.00109924	0.519201	0.0403634	0.00103643	0.105759	0.000381316	0.000539081	0.00138542	0.0114921	0.000104418	0.0123018	0	0	0.00839659	0	0	0	0.000125955	0	0	0	0.00373199	0.000281529	0.0164154	0	0.00555004	0.00185232	0.00150589	0.000146743	0.0229683	0.000114504	0.00699498	0.00387582	0.0059465
ERR321651	Healthy	0.00257778	0.0943795	0.095658	0.394084	0.00336521	0.516299	0.0570854	0.00320765	0.131123	0.000495671	0.000872726	0	0.00692769	0	0.0070006	0	0	0.00325563	0	0	0	0	0	0	0	0.00245101	0.0026178	0.00222545	0	0.0017899	0.00209353	0.000514233	0.000150609	0.0168939	0.0227571	0.00218406	0.00495669	0.00625553
ERR321654	Healthy	0.00116103	0.0580761	0.0786445	0.203933	0.00267721	0.550931	0.032357	0.0116294	0.0662132	0.00176589	0.000697448	0.000802857	0.0342215	0	0.00792143	0	0	0.00269325	0	0	0	0	0	0	0	0.000966095	0.00061089	0.000825461	0	0.00190525	0.00371452	0.00216271	0.00200464	0.0170032	0.00438228	0.00369076	0.00277378	0.00604789
ERR3957758	Healthy	0.00157567	0.126525	0.10723	0.175108	0.00900431	0.730196	0.0376326	0.0152967	0.062598	0.00539158	0.00258046	0.00187208	0.0102061	0	0	0	0	0.00288101	0	0	0	0	0	0	0	0.000187302	0.0010593	0.000800182	0	0.0116733	0.000969077	0.00419101	0	0.028447	0.00786695	0.00550849	0.00201217	0.00322058
ERR4330034	Healthy	0.00301665	0.087903	0.144444	0.301289	0.00155004	0.643895	0.0515756	0.0247469	0.137638	0.0017156	0.000363584	0.00997163	0.0248414	0.000235176	0.0336681	0	0	0.00222285	0	0	0	0	0	0	0	0.00219594	0.00174644	0.00302496	0	0.011906	0.000487207	0.00169408	0	0.0228434	0.00162389	0.0237669	0.00254491	0.00397311
ERR4330038	Healthy	0	0.196266	0.188607	0.243962	0	0.89245	0.0744567	0.00233593	0.132455	0.00439057	0.00330191	0.00342918	0.0523771	0.000279822	0.00461549	0	0	0.00131922	0	0	0	0	0	0	0	0	0.00244909	0	0.000160731	0.0347242	0.000868471	0.0011189	0	0.0508344	0.0147744	0.00226776	0.000214308	0.000212621
ERR4330051	Healthy	0.0115013	0.0818798	0.113842	0.344445	0.000577636	0.528537	0.0470174	0.0150314	0.133113	0.00663268	0.00499855	0	0.0187241	0	0.0184646	0	0	0.00388933	0	0	0	0	0	0	0	0.0117655	0.000888681	0.0126008	0	0.0112029	0.000559386	0.00333595	0.000147425	0.0350164	0.00102334	0.00741571	0.0129119	0.0138843
ERR4330066	Healthy	0	0.154113	0.173629	0.255172	0.00219293	0.761499	0.0655799	0.000926744	0.0672971	0.00571346	0.00243763	0.00211874	0.0422453	0.000138451	0.000282023	0	0	0.000723522	0	0	0	0	0	0	0	0	0.00242659	0	0	0.0185602	0.00184903	0.00398602	0	0.0608567	0.000647785	0.00424414	0.000212072	0.00254492
ERR4330068	Healthy	0	0.0925485	0.152762	0.256891	0.00134914	0.74314	0.0592234	0.0111074	0.0639048	0.00373536	0.00567886	0.00052288	0.0192746	0	0.00671832	0	0	0.00240445	0	0	0	0	0	0	0	0	0.00138217	0	0	0.00483143	0.000274512	0.00470917	0.00232217	0.035528	0.00104575	0.00250441	0.00019608	0.000788497
ERR4330074	Healthy	0	0.10113	0.112172	0.210641	0.00326326	0.789632	0.0793826	0.0186702	0.112004	0.00165767	0.00255904	0.000951539	0.019323	0	0.00507244	0	0	0.00146616	0	0	0	0	0	0	0	0	0.00125617	0	0	0.00173545	0.00249156	0.00173879	0	0.00856774	0.0202472	0.00517856	0	0.000477032
ERR4333874	Healthy	0	0.0790318	0.194385	0.312093	0.00139368	0.724421	0.0570253	0.00219518	0.0564769	0.00256476	0.000821858	0.000674405	0.0733078	0.000132774	0.0541235	0	0	0.00286178	0	0	0	0	0	0.000341418	0	0	0.0046463	0	0	0.0115841	0.000552551	0.00232625	0	0.0258354	0.0010815	0.00457534	0	0.000202858
ERR4333882	Healthy	0	0.0849018	0.0855395	0.175489	0	0.806762	0.0611655	0.00308209	0.0566814	0.0133719	0.0038291	0.00266444	0.02267	0	0.000153219	0	0	0.00257536	0	0	0	0	0	0	0	0	0.00289479	0	0	0.00266945	0.00191006	0.00834662	0	0.0214814	0.00663136	0.00534233	0	0.000468968
ERR4333887	Healthy	0	0.211194	0.187254	0.186463	0	0.936046	0.0261769	0.123758	0.0352517	0.00230338	0.00163623	0.00222212	0.0293897	0	0.000594224	0	0	0.00168249	0	0	0	0.000355906	0	0	0	0	0.00157998	0	0	0.00617663	0.00150365	0.00140101	0	0.0112302	0.000501616	0.00525669	0	0
ERR4333894	Healthy	0	0.0689717	0.229057	0.333348	0.000638001	0.613055	0.0596316	0.00405665	0.081273	0.0158284	0.00752982	0.00123687	0.0160365	0.000121209	0.10749	0	0	0.00469728	0	0	0	0	0	0	0	0	0.00294197	0	0	0.00776762	0.000129963	0.00988725	0	0.0356243	0.00743225	0.00208329	0.000185662	0.000558963
ERR4333902	Healthy	0	0.116676	0.172058	0.195338	0.000336904	0.769937	0.0435287	0.023408	0.0741805	0.00415356	0.00144759	0.0015588	0.028939	0	0.00103331	0	0	0.00172554	0	0	0	0	0.000144955	0.00017736	0	0	0.00171787	0	0	0.0224601	0.000396442	0.00224199	0	0.0361217	0.00207686	0.00297942	0.00019519	0.000389362
ERR4333905	Healthy	0	0.092772	0.146169	0.60944	0.00320453	0.491274	0.0788312	0.00147034	0.117669	0.0124369	0.00446729	0	0.0369257	0	0.0353135	0	0	0.00220428	0	0	0	0	0.00062827	0	0	0	0.00134039	0	0	0.0144208	0.000344979	0.00547706	0	0.0340352	0.0121826	0.00142917	0.000169201	0.00016965
ERR4333906	Healthy	0.00439767	0.0923687	0.18279	0.301215	0.00134729	0.709045	0.0636264	0.00637846	0.091574	0.00900563	0.00555655	0.000257742	0.0480462	0	0.00533431	0	0	0.00213113	0	0	0	0	0	0	0.000144446	0.0054876	0.00120669	0.0119716	0	0.000879162	0.00160383	0.00696089	0.000179856	0.0300937	0.00368928	0.00865738	0.00574369	0.00691607
ERR4333917	Healthy	0	0.0873722	0.159577	0.375967	0.000916574	0.623157	0.064687	0.00501091	0.141937	0.00551296	0.00155999	0.00189006	0.0220122	0.000116089	0.0230945	0	0	0.00251913	0	0	0	0	0	0	0	0.00150108	0.00250871	0.00142046	0	0.00392537	0.00084679	0.00315652	0	0.0281468	0.000254123	0.0119801	0.00125804	0.0012464
ERR4333925	Healthy	0	0.149052	0.133767	0.100632	0.00171573	0.566741	0.0155846	0.000429813	0.108095	0	0	0.00278023	0.0105104	0	0	0	0	0.0016323	0	0	0	0	0	0	0.000146622	0	0.00244934	0	0	0.00187303	0	0.000832284	0.00492929	0.080006	0	0.00313405	0	0.00059961
ERR4333931	Healthy	0	0.112447	0.130597	0.149274	0	0.729385	0.0309582	0.00605404	0.0770318	0.00863575	0.00258955	0.000987833	0.0224924	0.000139514	0.00056637	0	0	0.000872328	0	0	0	0	0	0	0	0	0.000187857	0	0	0.00401099	0.00132009	0.00379346	0.000380134	0.0326963	0.000805455	0.00185536	0.000213699	0.000858208
ERR4333933	Healthy	0.0111547	0.0631635	0.135967	0.318384	0.00290627	0.669411	0.0737296	0.00260106	0.125312	0.00949325	0.00659258	0.000228616	0.0311413	0.000224461	0.101268	0	0	0.00740113	0	0	0	0	0	0	0	0.0127978	0.00576115	0.00970821	0	0.0026303	0.000240046	0.00823585	0.000150727	0.0120366	0.00957737	0.00242317	0.0102208	0.0103655
ERR4333965	Healthy	0	0.112333	0.184137	0.163117	0.00105254	0.574654	0.0204196	0.0208488	0.0517911	0.000599579	0.00204641	0	0.00884658	0	0.0001345	0	0	0.00910635	0	0	0	0	0	0.000185261	0	0	0.00467504	0.00412868	0	0.0101333	0.00056931	0.00234778	0.00299296	0.0243331	0.00183031	0.00738484	0	0.00020228
ERR4333988	Healthy	0	0.172732	0.177944	0.269914	0.00196896	0.881219	0.0426665	0	0.0820829	0	0.000299445	0	0.0137258	0	0.00147419	0	0	0.00187484	0	0	0	0	0	0	0	0	0.00160494	0	0	0.000447616	0.000946446	0.00119116	0	0.0461429	0.000174223	0.00174125	0.000228149	0.000228754
ERR4333989	Healthy	0.00169819	0.127023	0.159465	0.208296	0.000371616	0.777788	0.0731259	0.0018795	0.0961625	0.00102768	0.0030334	0.000289675	0.0356797	0	0.000569997	0	0	0.00280473	0	0	0	0	0	0	0	0.00222052	0.00133491	0.00275968	0	0.00875294	0.00148417	0.00136134	0.00256707	0.0188206	0.0106534	0.00373188	0.00219322	0.00238555
ERR4334024	Healthy	0.0049631	0.0768464	0.150796	0.427883	0.000633548	0.663422	0.0916074	0.00320886	0.120163	0.00585115	0.00421347	0.00147473	0.0223419	0	0.0530208	0	0	0.00261201	0	0	0	0	0	0	0.000135848	0.00722714	0.00374354	0.00779237	0	0.00837676	0.000885849	0.005015	0	0.0311315	0.00195261	0.00841392	0.0106055	0.00669026
ERR4334028	Healthy	0	0.126711	0.139134	0.18319	0	0.657802	0.02614	0.0345077	0.0376008	0.00382471	0.00154565	0.000828769	0.0121792	0.000116372	0	0	0	0.00218426	0	0	0	0	0	0	0.000131344	0	0.00109944	0	0	0.0008191	0.000124777	0.00185926	0	0.00992307	0.000543388	0.00298369	0.000178252	0.000178725
ERR4334033	Healthy	0	0.0826059	0.12394	0.240015	0.000339529	0.454684	0.0163632	0.0145889	0.0927269	0.00296581	0.00251917	0.00195747	0.00886287	0	0.00712438	0	0	0.000402678	0	0	0	0	0	0	0	0	0.000346249	0	0	0.00582488	0.00026032	0.00123243	0.00667768	0.0391348	0.000890702	0.00294059	0.000196711	0.000785843
ERR4334039	Healthy	0	0.12335	0.148186	0.331018	0.000365863	0.756703	0.052158	0.00279156	0.0439747	0.0116202	0.00547239	0.00525243	0.0438424	0	0.00234258	0	0	0.00131237	0	0	0	0	0	0	0	0	0.000935929	0	0	0.0133383	0.00189736	0.00845045	0	0.0341612	0.0112964	0.0053265	0.000425872	0.00106751
ERR4334050	Healthy	0	0.116936	0.181672	0.299846	0.00137749	0.602792	0.0514459	0.00174075	0.101463	0.00442956	0.00243011	0.000528944	0.0231518	0	0.000531719	0	0	0.0080267	0	0	0	0	0	0	0	0	0.00281433	0	0	0.0351648	0.00125685	0.00271144	0.00036652	0.0620644	0.00467259	0.00297127	0.000999781	0
ERR4334067	Healthy	0	0.104282	0.086502	0.190786	0.00115753	0.812085	0.0416756	0.00435891	0.078795	0.00338808	0.000912997	0.0014901	0.0239525	0	0.00144883	0	0	0.00122044	0	0	0	0	0	0	0	0	0.00118634	0	0.000173682	0.00489748	0.000935864	0.00210721	0	0.0204394	0.00712815	0.00602643	0	0.000449637
ERR4334090	Healthy	0	0.117959	0.174831	0.3173	0.000360147	0.786379	0.0574042	0.00999618	0.115956	0.00907347	0.00254363	0.000137408	0.0286306	0	0.00957253	0	0	0.00494482	0	0	0	0	0	0	0.000153747	0	0.0023875	0	0	0.0143109	0	0.0052291	0	0.0306025	0.000318676	0.00424445	0	0.000832448
ERR4334097	Healthy	0.00415459	0.101609	0.118508	0.26398	0.00273576	0.655665	0.0414641	0.0019137	0.0828314	0.00319756	0.00118839	0.0002319	0.0228099	0	0.00240491	0	0	0.00372116	0	0	0	0	0	0	0	0.00345582	0.00202474	0.00562627	0	0.0111872	0.0004817	0.00202694	0.000323647	0.0471901	0.00131414	0.00412411	0.00641755	0.00604486
ERR4334108	Healthy	0	0.0567162	0.166268	0.31319	0.00304217	0.656311	0.0605387	0.00296768	0.113017	0.00684034	0.00225672	0.000652659	0.0414581	0.000254955	0.037351	0	0	0.00410028	0	0	0	0.000154621	0	0	0	0	0.00311727	0	0	0.00137148	0.00137155	0.00368272	0	0.0377265	0.00294646	0.00613562	0.000783742	0
ERR4334122	Healthy	0.00376593	0.101123	0.166506	0.392378	0.000960018	0.696503	0.0808837	0.00201456	0.152394	0.0025169	0.00276365	0.00721232	0.0276392	0.000365319	0.00144629	0	0	0.00240463	0	0	0	0	0	0.000504821	0	0.00782807	0.00262504	0.00932572	0	0.0241022	0.00104454	0.00623696	0	0.026588	0.00536178	0.0143601	0.00509005	0.00673516
ERR4334126	Healthy	0.00340232	0.116695	0.143709	0.246451	0	0.766748	0.0436778	0.0101321	0.0841044	0.00674576	0.00423465	0.00377456	0.0176289	0	0.00588264	0	0	0.00138736	0	0	0	0	0	0	0	0.00490441	0.00248953	0.00403158	0	0.0118114	0.000545175	0.00591239	0	0.014831	0.000769653	0.00336559	0.00572053	0.00528796
ERR4334142	Healthy	0	0.0837567	0.134951	0.110269	0.000357102	0.829603	0.0310843	0.0135924	0.0372307	0.00621142	0.00434836	0.00248674	0.0155275	0.000135686	0.000546338	0	0	0.00198398	0	0	0	0	0	0	0	0	0.00109707	0	0	0.00324339	0.000581944	0.00542679	0.00476714	0.0126213	0.0111825	0.00384699	0.000207837	0.000835776
ERR4334144	Healthy	0	0.114129	0.121637	0.24621	0.00108089	0.770114	0.0454196	0.00956914	0.0602188	0.000651626	0.000414174	0.000555533	0.0240906	0	0	0	0	0.0029943	0	0	0	0	0	0	0	0	0.00295553	0	0	0.00578201	0.00326452	0.00153053	0.00018594	0.0149083	0.0144139	0.0107793	0	0.000838458
ERR4334154	Healthy	0	0.251286	0.196485	0.177098	0	0.865538	0.0244428	0.0104261	0.190329	0.000517635	0.000287162	0	0.00457042	0	0	0	0	0.00148469	0	0	0	0	0.000322483	0	0	0	0.00171778	0	0	0.0125194	0.000731648	0	0	0.0240429	0.000165802	0.000816636	0.000217122	0.000217697
ERR4334155	Healthy	0	0.0917586	0.182741	0.176137	0.00171176	0.85092	0.0279937	0.0464119	0.0866595	0.00203983	0.0014645	0.001858	0.0202303	0	0	0	0	0.00471669	0	0	0	0	0	0	0.000293368	0	0.00210282	0	0	0.0278208	0.00360937	0.00166527	0.000177056	0.0499805	0.000152018	0.00412459	0.00040026	0.000400263
ERR4334177	Healthy	0	0.126543	0.188922	0.293595	0.00151936	0.886672	0.0510211	0.0293708	0.0819152	0.00554153	0.00178625	0.000736062	0.021836	0.000144161	0.00514137	0	0	0.00151335	0	0	0	0	0	0	0	0	0.000583703	0	0	0.0120804	0.00129842	0.00138347	0.000202596	0.019862	0.0111843	0.00441075	0.000220819	0.000442809
ERR4334181	Healthy	0.00228723	0.0788092	0.157503	0.284324	0.00063787	0.620339	0.04874	0.0135539	0.0730442	0.0173153	0.00875861	0.000494126	0.0157916	0.000241537	0.0280663	0	0	0.00366816	0	0	0	0	0	0	0	0.0020777	0.00163405	0.00280882	0	0.00108952	0.00102018	0.0143433	0.000170305	0.0148153	0.00914367	0.00184456	0.00187609	0.0029693
ERR4334200	Healthy	0	0.0964344	0.143305	0.283901	0	0.739304	0.0229755	0	0.0798448	0.00347264	0.00193726	0.000880067	0.011797	0	0.000145774	0	0	0.00240365	0	0	0	0	0	0	0	0	0.000583899	0	0	0.00663952	0.0013555	0.00344904	0	0.0355098	0	0.00281252	0	0.00154087
ERR4334205	Healthy	0.00536652	0.0913334	0.128671	0.381453	0.00156713	0.689563	0.0589732	0.000402071	0.142956	0.00598255	0.00371935	0.00171094	0.0282972	0.00084534	0.0253623	0	0	0.00426009	0	0	0	0	0	0	0	0.00395023	0.00146459	0.00381544	0	0.00274317	0.000257624	0.00518806	0	0.0150772	0.00558145	0.0148178	0.00446265	0.00518779
ERR4334232	Healthy	0	0.0788637	0.0465123	0.371514	0.00613726	0.705286	0.160772	0.000916775	0.222189	0.0118424	0.0055442	0.000140913	0.045058	0	0.0122749	0	0	0.00243931	0	0	0	0.000165471	0	0	0	0	0.00148514	0	0	0.00987676	0.00190348	0.00771129	0.000381247	0.0265684	0.0140521	0.0219827	0	0.00253424
ERR4334235	Healthy	0.0027414	0.0545796	0.133734	0.23958	0.00140617	0.593578	0.0298936	0.0248457	0.0695062	0.0046047	0.0017628	0.000108625	0.0176374	0.000106373	0.00147395	0	0	0.00132621	0	0	0	0	0.000121002	0	0.000120059	0.00319133	0.000287134	0.00194906	0	0.00583577	0.000661866	0.00255208	0	0.0126539	0.000738285	0.00601602	0.00395231	0.00393744
ERR4334236	Healthy	0	0.102233	0.170622	0.343157	0.00133226	0.636427	0.0670506	0.0121192	0.109545	0.00672334	0.00404659	0.00310155	0.0143048	0.000129919	0.00225459	0	0	0.00289517	0	0	0	0.000308522	0	0	0	0	0.00324325	0.000455874	0	0.0034934	0.000678464	0.00627822	0.000359632	0.0157895	0.0104293	0.00556526	0	0.000388208
ERR4335036	Healthy	0	0.168703	0.136893	0.260982	0	0.957457	0.0578627	0.0302594	0.0611514	0.00298245	0.00135093	0.00134754	0.0621888	0	0.00133749	0	0	0.000514524	0	0	0	0.000401507	0	0	0	0	0.00133213	0	0	0.0125654	0.00118778	0.00158052	0	0.0297995	0.0152894	0.00263697	0	0.00150701
ERR4335041	Healthy	0	0.143463	0.212203	0.145628	0.00110911	0.903397	0.0332123	0.0658523	0.0610041	0	0.000140078	0.00056849	0.0172043	0.000139836	0.00128192	0	0	0.00292402	0	0	0	0.000340904	0	0	0	0	0.00282523	0.000165911	0	0.0219637	0.000269883	0.00112451	0	0.0452189	0.000615702	0.00575347	0.000214193	0
ERR4335042	Healthy	0	0.106494	0.176316	0.270752	0	0.712821	0.0326036	0.0087248	0.0464486	0.00967419	0.00237635	0.000940817	0.0283667	0	0.000151978	0	0	0.00190475	0	0	0	0	0	0	0.000346617	0	0.00165602	0	0	0.0101139	0.000955424	0.00638833	0.00151056	0.104428	0.0010717	0.0053595	0.000472911	0.00140011
ERR4335052	Healthy	0.0156979	0.069107	0.189345	0.518734	0	0.656129	0.13202	0.000787494	0.184191	0.00647134	0.00381464	0.00218065	0.0331566	0	0.0200826	0	0	0.00432727	0	0	0	0	0.000134978	0	0	0.0152663	0.00240223	0.0227701	0	0.0139197	0.000504154	0.00284684	0.000159776	0.0357025	0.00669677	0.00789288	0.0124877	0.0152035
ERR4335069	Healthy	0.00555067	0.0631804	0.177506	0.377165	0.000913767	0.690851	0.0868602	0.00153583	0.121634	0.00502461	0.00440946	0.00424167	0.0306218	0	0.016102	0	0	0.00420022	0	0	0	0	0	0	0	0.00643319	0.00218456	0.0082887	0	0.00931135	0.000720981	0.00443017	0.000469746	0.0180083	0.00613844	0.0130371	0.0060733	0.00676403
ERR4335070	Healthy	0	0.0843393	0.173797	0.237052	0.000326821	0.717165	0.0345278	0.056528	0.0333849	0.00272341	0.0019234	0.000253618	0.0212838	0	0.000127033	0	0	0.00820119	0	0	0	0	0	0	0	0	0.00571255	0	0	0.00571901	0.0010652	0.00456827	0	0.0118185	0.000821226	0.00646569	0.000191225	0.000190718
ERR4335081	Healthy	0	0.0799841	0.12113	0.271253	0.000665809	0.676082	0.0280576	0.0117569	0.0673683	0.00185025	0.00234893	0.0011598	0.0109323	0.000252984	0	0	0	0.00142853	0	0	0	0	0	0	0	0	0.00136776	0	0	0.0027959	0.000786642	0.00182086	0.0055107	0.00690981	0.00261935	0.00168959	0	0.000390608
ERR4335085	Healthy	0	0.113477	0.127276	0.33315	0.00328693	0.69074	0.0620601	0.00688885	0.135743	0.006048	0.00272913	0.000139694	0.0231303	0	0.0139809	0	0	0.00386479	0	0	0	0	0	0	0	0	0.00280585	0	0	0.00152361	0.00245238	0.00332013	0.000566008	0.0180734	0.0134424	0.00608239	0.000212128	0.00126945
ERR4335097	Healthy	0	0.242661	0.175484	0.216913	0.00111752	0.875187	0.0431461	0.0381044	0.0902303	0	0	0	0.0173691	0	0	0	0	0.00687314	0	0	0	0	0	0	0	0	0.00247121	0	0	0.000987009	0.000151073	0.000448237	0	0.0126059	0	0	0.000431636	0.000428237
ERR4335111	Healthy	0	0.127225	0.134274	0.259268	0.0014789	0.922873	0.0393125	0.0173192	0.049604	0.00222764	0	0.00286158	0.0296385	0.000140893	0.000568013	0	0	0.00304884	0	0	0	0.00016837	0	0	0.000158195	0	0.0030294	0	0	0.00629203	0.000436054	0.000672549	0	0.00655045	0.00862485	0.00537664	0	0.000426007
ERR4335113	Healthy	0.00388653	0.108838	0.166359	0.349744	0.000938602	0.712125	0.0533815	0.00872529	0.139466	0.0013047	0.000607187	0.00290509	0.0236246	0.000119058	0.00107006	0	0	0.00508474	0	0	0	0	0	0	0	0.00289356	0.00032288	0.00305407	0	0.00733649	0.000383684	0.000763827	0.000993669	0.0374004	0.00400786	0.0175767	0.00258045	0.00183537
ERR4335115	Healthy	0	0.0935592	0.11095	0.143245	0	0.799487	0.0409876	0.0135784	0.0505358	0.00198977	0.00141498	0.000695506	0.00908368	0	0.000404464	0	0	0.00184626	0	0	0	0	0.000154952	0	0	0	0.00183633	0	0	0.00337372	0.00115406	0.00130724	0.000191433	0.00591238	0.00900821	0.00362307	0.000209762	0.00414677
ERR4335119	Healthy	0	0.0853203	0.123398	0.425357	0	0.587818	0.124425	0.00148359	0.114769	0.0070804	0.00504801	0.0113467	0.0886567	0	0.0212929	0	0	0.00187301	0	0	0	0	0	0	0	0	0.00179798	0	0	0.0149995	0.000910998	0.00617748	0.000625348	0.0388478	0.00379931	0.00695304	0.000908795	0.00295663
ERR4335132	Healthy	0	0.119343	0.17791	0.147161	0.000709967	0.888624	0.0233729	0.0709489	0.0555058	0.000806889	0.000695779	0.00164375	0.00405193	0.000538998	0.00119875	0	0	0.00305841	0	0	0	0	0	0	0	0	0.0021834	0	0	0.0226838	0.000130081	0.000430489	0	0.0318658	0.00559826	0.00623154	0	0
ERR4335136	Healthy	0.018108	0.0993275	0.103681	0.492695	0.00163166	0.657723	0.0788392	0.0123693	0.255544	0.00376599	0.001155	0	0.024636	0.000123995	0.00441803	0	0	0.00435992	0	0	0	0	0	0	0	0.0278269	0.00117067	0.0227206	0	0.00611656	0.000517243	0.00118994	0	0.028454	0.00234314	0.00169065	0.0197678	0.0243139
ERR4335164	Healthy	0	0.0978522	0.124267	0.14636	0.000691821	0.74733	0.026605	0.0584222	0.0448653	0.00270343	0.000273251	0.000132348	0.0094962	0	0.00195566	0	0	0.00190995	0	0	0	0	0	0	0	0	0.00124173	0	0	0.00493899	0.00108459	0.001892	0	0.0398334	0.00107617	0.00767944	0	0.000605573
ERR4335177	Healthy	0	0.10731	0.186081	0.264138	0.00300738	0.584712	0.0448377	0.0278959	0.0999053	0.0042994	0.00222749	0.000386961	0.0254305	0.000253805	0.00289806	0	0	0.00517397	0	0	0	0.000154687	0	0	0	0	0.00359479	0	0	0.00538194	0.000258733	0.00446654	0.00356682	0.0348021	0.00101637	0.010078	0.000194382	0.000781669
ERR4335180	Healthy	0	0.0755469	0.190461	0.387293	0.000622209	0.724439	0.0691485	0.00590731	0.0859044	0.00630474	0.00291269	0.000121568	0.0365287	0.000235607	0.010657	0	0	0.00610524	0	0	0	0	0	0.000658106	0	0	0.00432143	0	0	0.0204405	0	0.00359231	0	0.0428345	0.00274986	0.0023921	0.000181066	0.00108928
ERR4335192	Healthy	0	0.11691	0.172183	0.378637	0.000973708	0.708609	0.0464205	0.0192232	0.126498	0.00267932	0.00267483	0.000124183	0.0562249	0	0.00160075	0	0	0.00345366	0	0	0	0.000150327	0	0	0	0	0.00182974	0	0	0.000987028	0.000528928	0.00335329	0	0.00932694	0.00542695	0.00839606	0.000377806	0.000567234
ERR4335216	Healthy	0.00870947	0.0975588	0.167516	0.425072	0	0.622287	0.0635895	0.0152947	0.147017	0.00367499	0.00460938	0.000985572	0.0137966	0	0.0216219	0	0	0.0013817	0	0	0	0	0	0	0	0.00793353	0.000978533	0.0117946	0	0.00397206	0.000719225	0.00810798	0	0.0209572	0.00176481	0.00289151	0.00934266	0.00838106
ERR4335228	Healthy	0	0.124457	0.171339	0.141001	0	0.831568	0.0481413	0.00859178	0.100111	0.00128777	0.00111466	0.000684169	0.0253535	0	0.000274766	0	0	0.00463591	0	0	0	0.000165292	0	0	0	0	0.00146072	0	0	0.0115775	0.000989129	0.00173511	0	0.0201816	0.000789254	0.00351554	0.000208813	0.0010413
ERR4335239	Healthy	0	0.0541793	0.112146	0.165591	0.000338339	0.386095	0.0286408	0.0179898	0.042431	0.00421324	0.00397846	0.00170432	0.0323257	0.000128557	0	0	0	0.00146605	0	0	0	0	0	0	0	0	0.00156158	0	0	0.00747843	0.000137842	0.0047304	0.00433599	0.0263914	0.000442525	0.00323307	0.000393833	0.000787716
ERR4335244	Healthy	0.00918547	0.0788841	0.145872	0.312103	0.00192454	0.710233	0.0686837	0.00362749	0.112602	0.0100174	0.0046535	0.00173537	0.0263682	0	0.00228495	0	0	0.00302893	0	0	0	0	0	0	0	0.012677	0.000982805	0.0115151	0	0.00580905	0.000376428	0.00602465	0	0.0322091	0.00491643	0.0125536	0.0101578	0.0121905
ERR4335247	Healthy	0.00600412	0.0863146	0.188384	0.461859	0.000288726	0.642783	0.0945236	0.0021888	0.140284	0.0145502	0.0092656	0.000334555	0.0214805	0	0.00421539	0	0	0.00342311	0	0	0	0	0	0	0	0.00858577	0.00205902	0.00546934	0	0.00739837	0.000234189	0.00978158	0.000306946	0.031075	0.0240676	0.0286809	0.00574827	0.00893395
ERR4335249	Healthy	0.00526279	0.11319	0.168894	0.289017	0.000368111	0.703298	0.0514005	0.0111465	0.0684191	0.00608413	0.00187524	0.00227439	0.0135249	0.000139234	0.00689029	0	0	0.00307343	0	0	0	0	0	0	0	0.00676779	0.00169215	0.00629284	0	0.0251235	0.000720566	0.00334046	0.000189686	0.0461716	0.0146977	0.00618651	0.00581534	0.00881177
ERR4335250	Healthy	0	0.11633	0.143684	0.238199	0.00149778	0.937413	0.0555552	0.049746	0.0616975	0.00361231	0.00264964	0.00129854	0.0407719	0	0.000143777	0	0	0.00238006	0	0	0	0	0	0	0	0	0.0011482	0	0	0.00600698	0.00118573	0.00453572	0	0.0220526	0.00132681	0.00550033	0	0.000435526
ERR4335269	Healthy	0	0.108045	0.166394	0.283177	0.000327683	0.7437	0.0430316	0.0211884	0.0730241	0.00574312	0.00348658	0.000254993	0.0421644	0.000128401	0.00284912	0	0	0.00327331	0	0	0	0	0.000569099	0	0	0	0.00203756	0	0	0.00492298	0.000795501	0.00600259	0	0.018267	0.00886028	0.00188551	0	0.000385204
ERR4335288	Healthy	0.00521355	0.147008	0.116748	0.401937	0.00416989	0.73684	0.0856472	0.00176119	0.13697	0.0188979	0.00533409	0.000943085	0.0477329	0	0.0278216	0	0	0.00219081	0	0	0	0	0	0	0.000297816	0.00584713	0.00338492	0.004029	0	0.00781735	0.00203098	0.00886409	0	0.0392254	0.00151512	0.00783843	0.00632637	0.00366243
ERR4335310	Healthy	0	0.0910183	0.238043	0.310061	0.000664135	0.632029	0.0490082	0.00251439	0.106164	0.012659	0.00391389	0.00051268	0.0396128	0	0.0216076	0	0	0.00473732	0	0	0	0	0	0	0	0	0.000509685	0	0	0.00203679	0.000271329	0.00848047	0.000177318	0.0295939	0.0104498	0.00352553	0	0.0019378
ERR4335317	Healthy	0	0.153742	0.178158	0.387464	0.000868728	0.651575	0.0745217	0.00274291	0.10157	0.00877657	0.00747438	0.00521728	0.0218436	0	0.000825057	0	0	0.00309488	0	0	0	0.000201179	0	0	0	0	0.00267043	0	0	0.0206895	0.000353926	0.00554354	0.00301525	0.020358	0.00189962	0.00370434	0.000254149	0.000757764
ERR4341669	Healthy	0	0.112517	0.156419	0.27288	0.000367579	0.800892	0.0432678	0.00835808	0.0566793	0.00473029	0.00246006	0.00113898	0.0201549	0	0	0	0	0.00188075	0	0	0	0	0	0	0	0	0.00188504	0	0	0.00486231	0.00114818	0.00491459	0	0.0187016	0.0129597	0.00230666	0.000213935	0.00128251
ERR4341685	Healthy	0	0.108599	0.206505	0.364454	0.00103054	0.727701	0.0521965	0.0365796	0.0927932	0.000157773	0	0.00693086	0.04342	0.000653297	0.0122725	0	0	0.00383029	0	0	0	0	0	0	0	0	0.0033508	0	0	0.0171024	0.000937877	0.00187889	0	0.0121741	0.0270913	0.00322721	0	0.000601377
ERR4341686	Healthy	0.0036326	0.1159	0.165087	0.37829	0.000370965	0.798368	0.0373279	0.00375781	0.100984	0.00683947	0.00451672	0.000141934	0.0332673	0	0.0118819	0	0	0.00277413	0	0	0	0	0	0	0.000318177	0.0048348	0.00132946	0.00396009	0	0.00663965	0.0013474	0.00722061	0.000384058	0.0269604	0.00081377	0.00543067	0.00304692	0.0047719
ERR4341687	Healthy	0	0.285637	0.169397	0.145214	0.00120122	0.956429	0.0330424	0	0.161049	0.00164282	0.00109848	0.000154889	0.0191735	0	0.000462502	0	0	0.00458263	0	0	0	0.000184888	0	0	0.000171193	0	0.00306688	0	0	0.00863695	0.00141278	0.00218342	0	0.018477	0.0124985	0.00221011	0.00116537	0.0013928
ERR4341737	Healthy	0.00737538	0.0643197	0.149861	0.47169	0.00376988	0.659721	0.0803526	0.00110095	0.139606	0.00294076	0.00283281	0.00044705	0.0193986	0	0.0159078	0	0	0.00436418	0	0	0	0	0	0.000283248	0	0.00535024	0.00253209	0.0111907	0	0.00489103	0.00104098	0.00334499	0.000311659	0.019467	0.00197448	0.016106	0.00664573	0.00645626
ERR4341769	Healthy	0	0.102296	0.115551	0.226047	0	0.804063	0.0341013	0.0366103	0.0821713	0.00525342	0.00624995	0.000437776	0.027439	0.00014441	0.000437345	0	0	0.00135066	0	0	0	0.000176028	0	0	0	0	0.00097406	0	0	0.010224	0.00152735	0.00623763	0	0.0180509	0.00350204	0.00356015	0	0.00198328
ERR4341772	Healthy	0	0.180438	0.143223	0.210208	0	0.85207	0.0544912	0	0.0756386	0.00567637	0.0020797	0.00381003	0.00864366	0	0	0	0	0.00358486	0	0	0	0	0.00088563	0	0	0	0.00378332	0	0	0.00504005	0.00224879	0.00249053	0	0.0422527	0.000182136	0.00229505	0.000954044	0.00332541
ERR4341784	Healthy	0	0.119204	0.146759	0.35217	0.000739913	0.829164	0.0810287	0.0037557	0.116166	0.00597512	0.00666609	0.00258231	0.0431647	0	0.0127999	0	0	0.0186214	0	0	0	0	0	0	0	0	0.0182386	0	0	0.00756691	0.00219076	0.00540479	0	0.0302288	0.0167786	0.00304708	0.000430637	0.000647669
ERR4341798	Healthy	0	0.119119	0.133166	0.218277	0.00141946	0.75732	0.0293496	0.0175333	0.0672482	0.012403	0.008753	0.00068527	0.0195313	0.000134683	0.000958644	0	0	0.00168994	0	0	0	0.000164171	0	0	0	0	0.0014542	0	0	0.0120839	0.00057764	0.00624713	0	0.0349961	0.000617522	0.00287419	0	0.00144359
ERR4341802	Healthy	0	0.099063	0.204343	0.290376	0.00134513	0.509994	0.0317257	0.00718867	0.0457823	0.00399507	0.00155902	0.000649367	0.0185852	0	0.00645894	0	0	0.00120334	0	0	0	0	0	0	0	0	0.000515567	0	0	0.00413936	0.000532409	0.0016331	0.00340792	0.0588066	0.0011844	0.0091123	0	0.000389974
ERR4341809	Healthy	0	0.0805967	0.124624	0.410603	0.000958623	0.553181	0.0722899	0.00727186	0.0939186	0.00876363	0.00536536	0	0.0176004	0	0.0217714	0	0	0.00483638	0	0	0	0	0	0	0	0	0.00360018	0	0	0	0.00064007	0.00909755	0	0.0204046	0.0127275	0.00741864	0	0.00277558
ERR4341811	Healthy	0	0.0957112	0.168512	0.271009	0.000353877	0.728304	0.0496168	0.0395245	0.0999682	0.00146965	0.00552941	0.000686535	0.024241	0.000134461	0.00027269	0	0	0.0092058	0	0	0	0	0	0	0	0	0.00381102	0	0	0.00537045	0.000576689	0.00258379	0	0.0146489	0.00765865	0.00333748	0	0.000821691
ERR4341819	Healthy	0	0.0606963	0.131678	0.407215	0.00150775	0.597921	0.106006	0.000477165	0.0661175	0	0	0.00655052	0.102073	0	0.0738006	0	0	0.0038743	0	0	0	0	0	0	0	0	0.00499629	0.000163141	0	0.0148012	0.000290223	0.00136822	0	0.0148891	0.0106022	0.00447047	0.000656316	0.00262644
ERR4341822	Healthy	0	0.115659	0.121717	0.229568	0.00036471	0.724612	0.0313419	0.0456171	0.0846185	0	0.000278783	0.00196425	0.0200918	0.000531483	0.00150545	0	0	0.00364395	0	0	0	0	0	0	0	0	0.00298417	0	0	0.00818345	0.000438194	0	0.000387726	0.0307548	0.000161356	0.00287431	0	0.000421497
ERR4341828	Healthy	0.00691409	0.0439749	0.144383	0.265129	0	0.669475	0.0692	0.00237679	0.102576	0.00719995	0.00268974	0.00144656	0.0344609	0	0.000240248	0	0	0.0022299	0	0	0	0.000144275	0	0	0	0.00676723	0.00240855	0.00607235	0	0.000357162	0.000253818	0.00378728	0	0.0320912	0.00123809	0.0109554	0.0073295	0.00638373
ERR4341833	Healthy	0.0043525	0.0720027	0.139514	0.27429	0.00151528	0.763251	0.0455002	0.00495512	0.0882922	0.00347358	0.00239398	0.00211038	0.0162425	0.000115151	0.00263052	0	0	0.00384149	0	0	0	0.000140363	0	0	0.000259931	0.00378512	0.00171503	0.00534504	0	0.00784324	0.000605175	0.00276267	0	0.0294058	0.00547576	0.00251593	0.00249576	0.00373271
ERR4341861	Healthy	0	0.118474	0.135041	0.249068	0.000710462	0.446291	0.0515174	0.016163	0.0650856	0.00615469	0.00317728	0	0.162569	0.000134362	0.000136484	0	0	0.00628198	0	0	0	0	0	0	0	0	0.00126898	0	0	0.0275606	0.0012824	0.00494401	0.00490943	0.0507718	0.0194695	0.000819241	0	0.00121706
ERR4341881	Healthy	0	0.130132	0.179079	0.200573	0.000724157	0.824519	0.0300376	0.0435811	0.0351268	0.00663581	0.00224565	0.000555617	0.0337156	0.000275149	0.00655426	0	0	0.00400968	0	0	0	0	0	0	0	0	0.00463978	0	0	0.0112116	0.00088479	0.00506099	0	0.0313315	0.00511023	0.00404625	0.000422579	0.000840716
ERR4341893	Healthy	0	0.109164	0.138915	0.208528	0.000404923	0.874594	0.0545579	0.0734526	0.0414357	0.00432267	0.00127046	0.000939364	0.0133162	0	0.00305068	0	0	0.00304663	0	0	0	0	0	0	0	0	0.000622475	0	0	0.0119836	0.00126891	0.000738257	0	0.0323372	0.00321919	0.00377827	0	0.00117403
ERR4341903	Healthy	0.0082531	0.109796	0.190981	0.33776	0.00032416	0.659983	0.0769739	0.00486727	0.11373	0.00753696	0.00571197	0.000251111	0.0297541	0	0.0158525	0	0	0.00576596	0	0	0.000134304	0	0	0.000170204	0	0.0145979	0.00465659	0.0121723	0	0.00461993	0.00101176	0.00866816	0.000167801	0.0339579	0.00384216	0.0120012	0.00934143	0.0105683
ERR4341917	Healthy	0.00684051	0.0874575	0.174487	0.515089	0.00359533	0.654859	0.0632907	0.000380719	0.200072	0.00676124	0.0041134	0.000115755	0.0245699	0	0.000344413	0	0	0.00411371	0	0	0	0	0	0	0	0.0074773	0.00138141	0.00625294	0	0.000446538	0.000839103	0.0045537	0.00031484	0.0281996	0.00272228	0.0146255	0.00616378	0.00614548
ERR4341918	Healthy	0.00676219	0.0878584	0.166685	0.358857	0.00107156	0.754067	0.0661912	0.00225301	0.0829665	0.00392293	0.00266355	0	0.0266835	0	0.00497126	0	0	0.0037833	0	0	0	0	0	0	0	0.00871933	0.00146625	0.00943295	0	0.00934282	0.000276708	0.00217196	0	0.0202406	0.00141968	0.00459694	0.00650786	0.0101683
ERR4341922	Healthy	0.00634176	0.076988	0.201	0.375046	0.000635028	0.660574	0.0527127	0.0122237	0.130342	0.00700727	0.0053315	0.000250401	0.021317	0	0.0149819	0	0	0.00294312	0	0	0	0	0	0	0	0.00791416	0.00199272	0.0067632	0	0.00570481	0.00091008	0.00531341	0	0.0392766	0.00495134	0.0149123	0.00685724	0.00892763
ERR4341924	Healthy	0.0086689	0.11599	0.173961	0.424427	0	0.802182	0.0853665	0.000902368	0.141875	0.00562228	0.00842197	0.00167204	0.0362853	0.000274157	0.0546746	0	0	0.00244399	0	0	0	0	0	0	0	0.00974781	0.00240561	0.00916171	0	0.0163439	0.0013049	0.00958858	0	0.0363316	0.00236163	0.0058857	0.006119	0.0111537
ERR4341942	Healthy	0.00810616	0.106737	0.149345	0.383362	0.000638231	0.673487	0.0641089	0.0128506	0.205022	0.00687004	0.00124781	0.00148312	0.0162022	0.000234316	0.0160467	0	0	0.00189949	0	0	0	0	0	0	0	0.00846399	0.00114409	0.0107653	0	0.00637608	0.000509288	0.000580488	0.000329626	0.0168924	0.00575605	0.00887758	0.0059932	0.0101748
ERR526291	Healthy	0	0.0662091	0.123179	0.160838	0.000868696	0.755222	0.0379534	0.0093347	0.0398335	0.00778252	0.00184307	0.00100305	0.0332996	0	0.000168358	0	0	0.000347161	0	0	0	0	0.000373761	0	0	0	0.00111546	0	0	0.00558689	0.0104431	0.00341599	0	0.0425871	0.0113761	0.00384117	0.00529394	0.0113383
ERR527047	Healthy	0	0.0662536	0.138954	0.310685	0.000402184	0.898634	0.0607749	0.0427163	0.0600361	0.0083416	0.00174081	0.000935754	0.0606272	0.000308833	0.0287373	0	0	0.000320313	0	0	0	0	0	0	0	0	0	0	0	0.00157766	0.00684515	0.00464401	0.000214759	0.0285853	0.0120335	0.00117754	0.0128742	0.0053857
ERR527063	Healthy	0	0.0510547	0.126232	0.0954608	0	0.869139	0.0200585	0.0529516	0.0144551	0.000182535	0.000601513	0.0123321	0.0404962	0.000461847	0.000154478	0	0	0	0	0	0	0	0.000515331	0	0	0	0	0	0	0.0380898	0.00965705	0	0	0.0247871	0	0.0086057	0.00463231	0.00555394
ERR527064	Healthy	0	0.278403	0.093392	0.358908	0	0.401959	0.0209619	0.00324585	0.0203607	0.000647888	0.00057421	0.000142143	0.22437	0.00108666	0.000425691	0	0	0.000291982	0	0.000135931	0	0	0	0.000193029	0	0	0.000188091	0	0	0	0.00917181	0.000446846	0	0.0258612	0.00842829	0.00382265	0.00941564	0.00706273
ERR527066	Healthy	0	0.0592011	0.0836374	0.123699	0	0.491198	0.0290018	0.0121768	0.0182732	0.00309187	0.000495277	0.000810904	0.0141792	0.000317639	0.00282943	0	0	0.000663946	0	0	0	0	0	0	0	0	0.000432739	0	0	0.000798804	0.00751083	0.00331077	0.0098206	0.0288639	0.0123469	0.00794459	0.00243401	0.00732148
ERR527072	Healthy	0	0.0506381	0.185295	0.195799	0	0.881856	0.0353206	0.00157443	0.0193923	0	0.000625368	0.00208109	0.0110043	0	0.00077925	0	0	0.000163885	0	0	0	0	0	0	0	0	0.000211144	0	0	0.00140366	0.00897881	0.00251782	0.000440738	0.0330997	0.0203233	0.00205555	0.006733	0.0101046
ERR527073	Healthy	0	0.0776122	0.179691	0.175999	0.00124328	0.596062	0.0298078	0.007342	0.0259459	0.0082079	0.00438719	0.000645204	0.0512302	0.00141137	0.000321035	0	0.00242752	0.000328257	0	0	0	0	0	0.000199503	0	0	0	0	0	0.00178092	0.0062464	0.00428299	0.0030981	0.0296716	0.0129588	0.015623	0.00507158	0.00918612
ERR527076	Healthy	0	0.0318156	0.214914	0.0446428	0.00114902	0.53607	0.0146604	0.0164599	0.00924316	0.00105412	0.000749328	0.00725456	0.00982805	0	0.000148683	0	0.00196087	0.000151635	0	0	0	0	0.000167342	0	0.000163754	0	0.000390725	0	0	0.0173975	0.00369401	0.00232318	0.0140689	0.0261647	0.0040158	0.00371885	0.00266803	0.00703899
ERR527077	Healthy	0	0.0999699	0.0951496	0.242609	0	0.829596	0.0525209	0.00686472	0.0460018	0	0.000376901	0.000381219	0.0246595	0	0	0	0.00306221	0.00116629	0	0	0	0	0	0	0	0	0.000503849	0	0	0.00327555	0.0151959	0.00149276	0	0.0429659	0.0160025	0.00698996	0.0148888	0.0188632
ERR527079	Healthy	0.00218387	0.047107	0.104045	0.238411	0.0011168	0.611616	0.0413941	0.0334069	0.0618767	0.00394993	0.00247292	0.00173067	0.0453459	0	0.000703871	0	0	0.000876462	0	0	0	0	0	0	0	0.00201911	0	0.00748756	0	0.00276359	0.00420814	0.00611673	0.00217018	0.0304449	0.00487247	0.00409083	0.00413229	0.00694804
ERR527081	Healthy	0.00257572	0.070409	0.153735	0.414515	0.00394556	0.59098	0.0558846	0.0371139	0.078224	0.0151165	0.0102335	0.0171842	0.0387495	0.000337474	0.000230046	0	0.00100195	0.00467762	0	0	0	0	0	0	0.000130157	0.0049407	0.00155498	0.00366316	0	0.0233205	0.00277414	0.0140182	0.000319172	0.0154014	0.00233412	0.00155225	0.00373024	0.00743159
ERR527088	Healthy	0	0.0692202	0.186446	0.141504	0	0.877278	0.0212128	0.00204733	0.0136593	0.00336017	0.000924992	0.00393061	0.0182154	0.000155505	0	0	0	0	0	0	0	0	0	0	0	0	0.000626369	0	0	0.00386227	0.00912679	0.00693362	0.000434809	0.0391106	0.00896871	0.00267375	0.00918471	0.0123296
ERR527089	Healthy	0	0.0749246	0.141305	0.196697	0.0014204	0.608875	0.0378831	0.0358758	0.0452709	0.00343585	0.00250858	0.00220353	0.0234945	0.000134925	0.00146896	0	0	0.00084028	0	0	0	0	0	0	0	0	0.000545883	0	0	0.00314077	0.00324073	0.00518174	0	0.0139109	0.0161087	0.00267806	0.00352834	0.00495697
ERR527090	Healthy	0	0.0314218	0.107275	0.12302	0.000389978	0.43311	0.0148722	0.036402	0.0408752	0.000896027	0.000301347	0.0100594	0.00696904	0	0.000295563	0	0	0.000151967	0	0	0	0	0	0	0	0	0	0	0	0.00851399	0.00428305	0.000942422	0.00849906	0.012345	0.00236825	0.00538168	0.00271368	0.00450079
ERR527101	Healthy	0	0.0167121	0.0286645	0.0186465	0	0.13602	0.00200311	0.00257617	0.00482066	0.00074631	0.000160028	0.000942128	0.00690184	0.000462644	0	0	0	0.000160028	0	0	0	0	0	0	0	0.000219546	0.000415067	0	0	0.00255315	0.00389719	0.000492461	0.0153607	0.0133595	0.000178628	0.00835709	0.000707425	0.00281811
ERR527107	Healthy	0	0.0852663	0.0974886	0.181401	0	0.512181	0.0802762	0.0130141	0.0468037	0.010296	0.00404518	0.00138621	0.0176279	0	0.000346927	0	0	0	0	0	0	0	0	0	0	0	0	0	0	0.00233767	0.00755483	0.00542283	0	0.0259516	0.0342054	0.00147034	0.00831708	0.00754144
ERR527108	Healthy	0	0.0391129	0.121907	0.111134	0.00113145	0.664712	0.0125714	0.0614281	0.0185614	0.00172113	0.00251412	0.0152418	0.0237644	0.000285305	0	0	0	0.000742035	0	0	0	0	0	0	0	0.000203438	0.000387333	0.000349257	0	0.0123633	0.00705191	0.00800734	0.00139015	0.0149434	0.00161408	0.00236014	0.0024094	0.00589469
ERR527116	Healthy	0	0.0796407	0.268034	0.160951	0.000426648	0.841898	0.0537645	0.029489	0.0491705	0	0	0.000988161	0.0138157	0.000162215	0	0	0	0.00101197	0	0	0.000175962	0	0	0	0	0	0.000217293	0	0	0.00160607	0.00833487	0.00906614	0.00136072	0.0273129	0.0202049	0.00304868	0.00420214	0.00643477
ERR527121	Healthy	0	0.0658591	0.119508	0.172721	0	0.471797	0.0532213	0.0100187	0.0469959	0.00139467	0.00369572	0.000586026	0.015962	0.000144035	0.000858331	0	0	0.000602192	0	0	0	0	0	0.000193495	0	0	0.000388793	0	0	0.000435623	0.00300939	0.00413804	0.00607254	0.0104395	0.0142199	0.0061204	0.0026475	0.00286579
ERR527123	Healthy	0	0.0656946	0.150412	0.187569	0.000790737	0.423968	0.0349041	0.0220178	0.034772	0.000918186	0.00153637	0.000612006	0.0161932	0	0.00267946	0	0	0.000937591	0	0	0	0	0	0	0	0	0.000608259	0	0	0.00251575	0.00490078	0.00552091	0.00802253	0.0166615	0.014447	0.0100472	0.00115299	0.00461085
ERR527124	Healthy	0	0.0629069	0.15906	0.223206	0.000799502	0.737941	0.0488833	0.0075614	0.054764	0.00435953	0.00736023	0.00061988	0.037731	0.000304574	0.000153482	0	0	0.00157848	0	0	0.000331244	0	0	0.000211407	0	0	0.00102357	0	0	0.001371	0.00690399	0.00851919	0.00191412	0.0332664	0.00365762	0.00269958	0.00535859	0.0083845
ERR527126	Healthy	0	0.0564534	0.280895	0.117676	0.00122486	0.687659	0.0337347	0.030389	0.038297	0.0035733	0.00175922	0.00173772	0.0315349	0.000312226	0.00077588	0	0	0.000483051	0	0	0	0	0	0	0	0	0.000208573	0	0	0.00410286	0.00638679	0.00173427	0.000217685	0.0209418	0.0055717	0.00228306	0.00570195	0.00687775
ERR527127	Healthy	0.000570935	0.0716105	0.153382	0.164006	0	0.634305	0.03629	0.061428	0.0420693	0.000592432	0.00202662	0.00288319	0.0484565	0	0.000992213	0	0	0.00034668	0	0	0	0	0	0	0.000187529	0.000948402	0.000226893	0.00121948	0	0.0043054	0.00665161	0.00532096	0	0.0315699	0.0076995	0.00346201	0.00613118	0.00638092
ERR527128	Healthy	0	0.086836	0.161351	0.356636	0	0.649141	0.052456	0.0220038	0.0450137	0.0105272	0.00635211	0.000153021	0.0127246	0.000149849	0	0	0	0.00109343	0	0	0	0	0	0	0	0	0.000611012	0	0	0.000484691	0.0064673	0.00862834	0.00167779	0.0202778	0.034378	0.0010879	0.0027617	0.0048354
ERR527129	Healthy	0	0.143096	0.0787832	0.191672	0.000985934	0.75646	0.0410067	0.0163003	0.0589901	0.0102112	0.0027321	0.00057479	0.0731409	0.000749652	0	0	0	0.000983183	0	0.000365374	0	0	0	0	0	0	0.000252788	0	0	0.000379078	0.0138771	0.003303	0.000774154	0.0327075	0.0178658	0.00189276	0.00834237	0.0149566
ERR527130	Healthy	0	0.125021	0.0628227	0.194686	0	0.55316	0.0402544	0	0.0196239	0.00757774	0.00282562	0.000775724	0.0159757	0.000307582	0.000770841	0	0	0	0	0	0.00066382	0	0	0	0	0	0.000205413	0	0	0.000460575	0.0118403	0.00830101	0.000855555	0.0485401	0.0210165	0.00274162	0.00933377	0.0167904
ERR527132	Healthy	0	0.0449016	0.132552	0.214725	0.00262852	0.725008	0.0194365	0.0244277	0.036605	0.00302043	0.00120225	0.00372494	0.0115249	0	0.000168533	0	0	0.000867589	0	0	0	0	0	0	0	0	0.000225369	0	0	0.00249988	0.0112505	0.00132918	0.000226429	0.0313177	0.00693307	0.00481195	0.00510521	0.00713252
ERR527135	Healthy	0	0.083642	0.124479	0.211754	0.000420406	0.84368	0.0386457	0.0187538	0.0359059	0.00991228	0.00442737	0.0021311	0.0687259	0.000321215	0.000326865	0	0	0.000669022	0	0	0	0	0.000182534	0	0	0	0.00108286	0	0.000197261	0.00129606	0.00921839	0.00615976	0.000225509	0.0390242	0.0158263	0.00400284	0.0108319	0.00664756
ERR527136	Healthy	0	0.167005	0.0979789	0.167554	0.000412114	0.6836	0.0455167	0.00209031	0.0195912	0.0064446	0.00465074	0.00336484	0.0354512	0	0.000154983	0	0	0	0	0	0	0	0.000534372	0	0	0	0.000632547	0	0	0.00469341	0.0142518	0.00325593	0	0.0444058	0.0236202	0.00315749	0.0105651	0.016075
ERR527142	Liver cirrhosis	0	0.0472922	0.125464	0.0970501	0	0.539353	0.0334195	0	0.018847	0.00541015	0.00358555	0.0699691	0.0795057	0	0.000168523	0	0	0.000172173	0	0	0	0	0	0	0	0	0.000221823	0	0	0.135166	0.010436	0.00501365	0.00254666	0.0342063	0.0225361	0.00242928	0.00959422	0.00832159
ERR527146	Liver cirrhosis	0	0.0813091	0.0463516	0.17828	0	0.452218	0.0381797	0.00117	0.0251278	0.00572917	0.00088514	0.00177371	0.0320425	0.000525288	0.00191603	0	0	0.00054804	0	0	0	0	0	0	0	0	0	0	0	0.00158564	0.0147265	0.00533049	0.0135098	0.0391214	0.0190462	0.00982594	0.00455581	0.0136842
ERR527148	Liver cirrhosis	0.00050191	0.0966552	0.0828695	0.121246	0	0.229017	0.0656626	0.0068272	0.0139073	0.0024747	0.000909924	0.00298261	0.0358428	0.000146065	0.000144567	0	0	0.000452573	0	0	0.000159269	0	0	0	0	0	0.000196678	0.000356843	0	0.00708517	0.00461264	0.00210651	0.00922953	0.0180963	0.0306671	0.00690059	0.00044866	0.0015635
ERR527150	Liver cirrhosis	0.00100749	0.132175	0.16688	0.170137	0	0.44897	0.0161765	0	0.0248144	0.00480883	0.0010595	0.0233417	0.0700615	0.0001466	0	0	0	0.000463028	0	0	0	0	0	0	0	0.000209583	0.000200191	0.000358148	0	0.0441937	0.00638191	0.00399395	0.00967674	0.0285706	0.00187113	0.00633852	0.00429147	0.00876057
ERR527152	Liver cirrhosis	0	0.0442463	0.0100952	0.0397979	0	0.0979105	0.00455884	0	0.00466421	0	0.00629643	0.445418	0.414209	0	0	0	0	0	0	0	0	0	0	0	0	0	0	0	0	1.08994	0.00271451	0	0.000980319	0.00448656	0.00161584	0.00361032	0.0021987	0.0018714
ERR527159	Liver cirrhosis	0	0.0929505	0.0982249	0.267637	0.000385924	0.546346	0.0840111	0.00733912	0.0347278	0	0.00617264	0.014225	0.077658	0.000293275	0.0328063	0	0	0.00184577	0	0	0.000319786	0	0	0.000202633	0	0	0.00177984	0	0	0.0282842	0.00676267	0.0084786	0.00163653	0.0354338	0.0144272	0.00175651	0.00449462	0.00966028
ERR527160	Liver cirrhosis	0	0.166906	0.0301659	0.334868	0	0.471989	0.0374703	0	0.0335917	0.00253599	0.00229077	0.0482951	0.40593	0	0.000152838	0	0	0.00109304	0	0	0	0	0	0	0	0	0.00100589	0	0	0.274931	0.00567687	0.00528517	0.00104983	0.0206799	0.00156023	0.00450552	0.00254971	0.00572808
ERR527164	Liver cirrhosis	0.00407124	0.095093	0.0887659	0.171859	0.000779551	0.622355	0.0333221	0.0202632	0.0432115	0.00861812	0.00304905	0.0175261	0.0895563	0.00145921	0.000296758	0	0	0.00031043	0	0	0	0	0	0.000405088	0	0.00359785	0.00100885	0.00321886	0	0.021871	0.00764479	0.00712219	0.00104066	0.045301	0.0090824	0.00175625	0.0188919	0.0197386
ERR527165	Liver cirrhosis	0	0.069273	0.238961	0.0775497	0	0.495794	0.0112454	0.00966416	0.0227485	0.000167252	0.00028389	0.0450905	0.028957	0	0.000140304	0	0	0.000287662	0	0	0	0	0	0	0	0	0	0	0	0.0407836	0.00291835	0.000442618	0.00525018	0.0155742	0.00144494	0.00496796	0.00148472	0.00149092
ERR527168	Liver cirrhosis	0	0.118188	0.108064	0.0764672	0	0.872358	0.0126125	0	0.0112271	0.000821314	0.00202653	0.0132422	0.0410435	0	0	0	0	0.000176138	0	0	0	0	0	0	0	0	0	0	0	0.0212326	0.0132218	0.000539118	0	0.0563742	0.0048888	0.00606843	0.0211957	0.00645998
ERR527172	Liver cirrhosis	0	0.131464	0.161264	0.149599	0	0.937863	0.0191852	0	0.0144095	0.00150513	0.000728433	0.00491086	0.0407512	0	0	0	0	0	0	0	0.000584318	0	0	0	0	0	0.000975701	0	0	0.00431315	0.0118847	0.00516328	0.00100412	0.0454646	0.00849779	0.0057122	0.00712257	0.0153512
ERR527175	Liver cirrhosis	0	0.153142	0.174373	0.114755	0.000390988	0.538237	0.0154618	0.000994421	0.0299332	0.00160204	0.00151886	0.00302453	0.0713075	0.000297124	0.0198551	0	0	0.000929924	0	0	0	0	0	0.000413545	0	0	0.000600588	0	0	0.00443825	0.0108153	0.00690542	0.000208275	0.0373107	0.000328491	0.00156289	0.012523	0.0136455
ERR527182	Liver cirrhosis	0.00099116	0.142317	0.218552	0.189623	0.00152001	0.689993	0.0268746	0.0159067	0.0412483	0.00360856	0.00616813	0.00324217	0.0513253	0.00286985	0.00072844	0	0	0.000907195	0	0	0	0.000326831	0	0.000401468	0	0.000206186	0	0.000678659	0.000177294	0.00531621	0.004007	0.00576822	0	0.0361658	0.00397319	0.0098773	0.0150268	0.00666034
ERR527183	Liver cirrhosis	0	0.143219	0.0772539	0.343384	0.00178852	0.592217	0.103998	0	0.0632187	0.00846461	0.00289806	0.00313612	0.0401479	0	0.133	0	0	0.00612296	0	0	0	0	0	0	0	0	0.00602322	0	0	0.00447305	0.00904676	0.00737411	0.000392612	0.0337885	0.0486174	0.00275422	0.00235701	0.00493089
ERR527186	Liver cirrhosis	0	0.16195	0.0748736	0.124075	0.000449701	0.766061	0.0456046	0	0.0499633	0.00021134	0.00068721	0.014717	0.0407535	0.000340188	0.000341384	0	0	0.00106662	0	0	0	0	0	0.000228502	0	0	0.000458067	0	0	0.0154035	0.010544	0	0.00119462	0.0317747	0.000187589	0.00709324	0.00911893	0.00517378
ERR527188	Liver cirrhosis	0	0.107416	0.29557	0.0796172	0.000372797	0.707742	0.0192083	0.0499105	0.0101886	0.000346692	0.00228172	0.00990042	0.0591725	0.000564025	0	0	0	0	0	0	0	0	0	0	0	0	0.000190309	0	0	0.026341	0.00621422	0	0	0.0174917	0	0.00144533	0.00604875	0.00626432
ERR527189	Liver cirrhosis	0	0.0746314	0.215913	0.129955	0	0.7684	0.0315314	0.0290828	0.0289692	0.0010038	0.000509953	0.000167594	0.105041	0.000165558	0	0	0	0	0	0	0	0	0	0	0	0	0.00022177	0	0	0.000499301	0.00900923	0.00184546	0.000231459	0.0324013	0.00018164	0.00469176	0.0121161	0.00429484
ERR527194	Liver cirrhosis	0	0.0472079	0.0517839	0.125343	0.00180843	0.712601	0.0117069	0.00687951	0.0169154	0.00312001	0.00176629	0.00891873	0.0168381	0	0.00136019	0	0	0	0	0	0	0	0.000194265	0	0	0	0.000463161	0	0	0.00691296	0.0135088	0.00192333	0	0.0459459	0.000197741	0.033769	0.00894647	0.0150065
ERR527195	Liver cirrhosis	0	0.074457	0.055182	0.0697022	0.000417322	0.571847	0.0283517	0	0.0123195	0.00209123	0.000483081	0.00722795	0.018368	0	0.0028121	0	0	0.000164082	0	0	0	0	0	0	0	0	0.000212543	0	0	0.0066161	0.0126216	0.00328629	0.00576755	0.0417003	0.0179338	0.00354627	0.014269	0.0106616
ERR527196	Liver cirrhosis	0	0.316524	0.0675416	0.119954	0	0.418899	0.0268638	0.00718624	0.0250779	0.00130208	0.00439266	0.0264534	0.163931	0	0.0111138	0	0	0.000158397	0	0	0	0	0	0	0	0	0	0	0	0.0240086	0.0082199	0.00295092	0.00323195	0.023254	0.000348116	0.00337108	0.0051923	0.0047102
ERR527197	Liver cirrhosis	0	0.583696	0.0757867	0.0699153	0	0.36696	0.0107586	0.0167755	0.00987652	0.000162072	0.00376391	0.0600996	0.314466	0	0	0	0	0.000138668	0	0	0	0	0	0	0	0	0	0	0	0.0553081	0.00799045	0.00149023	0.000180758	0.02328	0.000300418	0.00359586	0.00142912	0.00407225
ERR527201	Liver cirrhosis	0	0.136811	0.196796	0.100099	0.000402468	0.549474	0.0219764	0.0254392	0.0135994	0.00128934	0.000454913	0.00976334	0.0672299	0	0.00889444	0	0	0	0	0	0	0	0.000346328	0	0	0	0	0	0	0.00782213	0.00556299	0.000486964	0.00406473	0.0154297	0.0185466	0.0104591	0.00396399	0.00443477
ERR527203	Liver cirrhosis	0	0.0649675	0.0724746	0.0501221	0	0.245538	0.024199	0.000501014	0.00954598	0	0.00122599	0.0557813	0.0412041	0.000152218	0	0	0	0.000158262	0	0	0	0	0	0	0	0	0	0	0	0.0459438	0.00447581	0	0.0112789	0.0146096	0.0168706	0.00848161	0.00208756	0.00185941
ERR527205	Liver cirrhosis	0	0.222397	0.0356926	0.180921	0	0.823076	0.0371799	0.000638921	0.0235127	0.00300119	0.00137081	0.000383131	0.0792169	0.000190904	0	0	0	0.000199519	0	0	0	0	0	0	0	0	0.000257054	0	0	0.000582777	0.0171445	0.014066	0.00186097	0.0504096	0.00169072	0.00693812	0.0108303	0.0149421
ERR527207	Liver cirrhosis	0	0.0773963	0.0945779	0.0752991	0	0.3334	0.00708844	0.00943338	0.00896214	0.000189883	0.00078994	0.0375177	0.123919	0.000157088	0	0	0	0.000166888	0	0	0	0	0	0.000218639	0	0	0	0	0	0.200776	0.00435237	0	0.0064021	0.0136503	0	0.00631091	0.00192623	0.00120886
ERR527208	Liver cirrhosis	0	0.236712	0.0438911	0.0644688	0	0.425509	0.0090361	0.00603255	0.0223492	0	0.00294845	0.072647	0.138671	0	0	0	0	0	0	0	0.000151318	0	0	0	0	0	0.000189505	0	0	0.0851305	0.00945734	0.00556999	0.00116374	0.0265898	0.00143397	0.00330543	0.00276562	0.0102213
ERR527209	Liver cirrhosis	0.00184252	0.0582548	0.12963	0.15744	0	0.442112	0.0318989	0.00134594	0.0547931	0.000487822	0.00109786	0.0454674	0.0244963	0	0.00332138	0	0	0.000417091	0	0	0	0	0	0.000536499	0	0.00249138	0	0.00163747	0	0.0678332	0.00550253	0.00234382	0.000941487	0.0258744	0.00637727	0.00872909	0.00825393	0.00803186
ERR527216	Liver cirrhosis	0	1.07065	0.00535041	0.000909247	0	0.0186332	0	0	0.000383208	0	0.00198028	0.0461708	0.537558	0	0	0	0	0	0	0	0	0	0	0	0	0	0	0	0	0.0546473	0.00293077	0.00240782	0.00016184	0.00628153	0.000133623	0.000553114	0	0.000351873
ERR527218	Liver cirrhosis	0	0.016342	0.0693532	0.0491953	0	0.28008	0.00737578	0.00429012	0.0117666	0.000770312	0.00150045	0.00544945	0.0102006	0	0	0	0	0	0	0	0	0	0	0	0	0	0	0	0	0.00624733	0.00762256	0.00127847	0.0118441	0.0145732	0.000189588	0.00888973	0.00124135	0.00273569
ERR528330	Healthy	0	0.0701705	0.227197	0.207995	0	0.733928	0.0177171	0.0384051	0.0156819	0.00329909	0.0011557	0.00780745	0.0162841	0	0.000326645	0	0	0.00050058	0	0	0	0	0	0	0	0	0.00195305	0	0	0.00603971	0.0121625	0.000510721	0	0.030376	0.0138939	0.0074121	0.0075863	0.0114806
ERR528331	Healthy	0.000260148	0.059162	0.226475	0.187033	0.00280223	0.703601	0.0196911	0.0197405	0.0138607	0.00826902	0.00314295	0.0199426	0.121438	0.000151416	0	0	0	0.000158249	0	0	0	0	0	0.00020341	0	0.000216469	0.000410651	0	0	0.0224997	0.00530584	0.0121266	0.00404251	0.0234135	0.00491033	0.00252614	0.00395518	0.00742093
ERR528334	Healthy	0	0.065554	0.141434	0.232285	0.000406602	0.677502	0.0335911	0.0132414	0.0673728	0.00747758	0.00381743	0.00344195	0.0220741	0.000153793	0.00609635	0	0	0	0	0	0.000167695	0	0	0	0	0	0.000207566	0	0	0.00155273	0.00518251	0.0105848	0	0.0168379	0.0108794	0.0116256	0.00283437	0.00518895
ERR528336	Healthy	0	0.0756781	0.0843506	0.0572077	0	0.618459	0.0178442	0.0427938	0.022576	0.000153394	0.0019593	0.00222579	0.00790638	0.000273588	0.000413205	0	0	0.000142596	0	0	0.000892634	0	0	0	0	0.000194577	0.000556777	0	0	0.00479653	0.00611673	0.00964077	0.00153394	0.0287422	0.00267898	0.0033325	0.00104606	0.00963574
ERR528337	Healthy	0	0.0454935	0.0841114	0.198974	0.00585126	0.448307	0.0598134	0.0320525	0.0586023	0.00335243	0.00269696	0.00113724	0.0164953	0	0.00800455	0	0	0.000576506	0	0	0	0	0	0.000574772	0.000157187	0	0.000375493	0	0	0.00270932	0.00440066	0.00334255	0.00587163	0.0163634	0.00158074	0.00861513	0.000641112	0.00364304
ERR528723	Liver cirrhosis	0.000242947	0.0960745	0.0707307	0.0436565	0	0.218474	0.00970934	0.00141977	0.00714415	0	0.00143135	0.0175596	0.0403684	0.000141405	0.000144652	0	0	0.000147786	0	0	0	0	0	0	0	0	0	0	0	0.0207545	0.00501867	0.00227049	0.00616037	0.0156957	0.00671809	0.00896369	0.00151617	0.00259603
ERR528724	Liver cirrhosis	0	0.274555	0.0198744	0.214383	0.000398525	0.475714	0.0127185	0	0.0305661	0	0.00305111	0.017215	0.125537	0	0	0	0	0	0	0	0	0	0	0	0	0	0	0	0	0.0247402	0.0110003	0	0	0.0252441	0	0.00349572	0.00693411	0.00809048
ERR528732	Liver cirrhosis	0	0.416913	0.0283659	0.0902825	0.000397008	0.454822	0.0170637	0	0.00893669	0.000181513	0.00257829	0.105749	0.199788	0	0.000610151	0	0	0	0	0	0	0	0	0	0	0	0	0	0	0.0853385	0.00884037	0	0.000211031	0.0222183	0.000174238	0.00413456	0.00438247	0.00322872
ERR528735	Liver cirrhosis	0	0.101055	0.305908	0.0489761	0.000823933	0.702842	0.0131693	0.00416364	0.0286236	0	0.000158088	0.0194418	0.0325128	0.00031398	0.000311021	0	0	0.000326448	0	0	0	0	0	0	0	0	0	0	0	0.0325306	0.00572038	0.000249796	0.000219481	0.0146135	0	0.00235438	0.00503749	0.00646232
ERR528736	Liver cirrhosis	0	0.150957	0.0112734	0.0670336	0	0.457837	0.0109099	0.00056139	0.0249582	0	0	0.0294435	0.0696863	0	0	0	0	0	0	0	0	0	0	0	0	0	0	0	0	0.0400406	0.0146014	0.000268289	0	0.0515542	0.00019463	0.00536773	0.0120936	0.00874265
ERR528737	Liver cirrhosis	0	0.0363291	0.0704834	0.119858	0.000417024	0.212992	0.0124208	0.0333011	0.00539096	0.00114921	0.000815148	0.00209782	0.111775	0	0.00080311	0	0	0.000163248	0	0	0.000172778	0	0	0	0	0	0.000429741	0	0	0.000948964	0.00823354	0.000757534	0.014029	0.0170785	0.00545912	0.0112514	0.000485424	0.00342126
ERR528741	Liver cirrhosis	0	0.126611	0.110197	0.0867616	0.000423696	0.610856	0.0105537	0.0161457	0.0436224	0	0.00195072	0.134766	0.0870577	0.000650703	0.000160436	0	0	0.000504765	0	0	0	0	0	0	0	0	0.00130985	0	0.000192589	0.147311	0.0113084	0.0131637	0.000678737	0.029838	0.000354423	0.00561907	0.00123298	0.00642981
ERR528743	Liver cirrhosis	0	0.0505233	0.176747	0.098727	0	0.72049	0.0121409	0.0415092	0.0252664	0.0017045	0.000640987	0.00874623	0.0219527	0.000157398	0.000462507	0	0	0.000162796	0	0	0	0	0.000177188	0	0	0	0.000209741	0	0	0.0168067	0.00702884	0.00474889	0.00109452	0.0245533	0.000685197	0.00402104	0.00453837	0.00549849
ERR528744	Liver cirrhosis	0	0.0741218	0.18215	0.138737	0	0.696895	0.0206603	0.0197809	0.031224	0.00307674	0.00276163	0.0488166	0.0718395	0	0.000142506	0	0	0.00116787	0	0	0	0	0	0.000385746	0	0	0.000189898	0	0	0.10196	0.00658807	0.00520439	0.000990973	0.0220155	0.00195439	0.00151045	0.00369288	0.00562467
ERR528746	Liver cirrhosis	0	0.0981399	0.0414229	0.0367671	0	0.151515	0.00711233	0.00410618	0.00647988	0	0.00138604	0.0459831	0.0296796	0	0.000138847	0	0	0.000143107	0	0	0	0	0	0	0	0	0	0	0	0.0382592	0.00259656	0	0.00885181	0.0166978	0.000317761	0.00774074	0.00314609	0.00229718
ERR528747	Liver cirrhosis	0	0.280531	0.151199	0.203236	0	0.632231	0.0111233	0	0.0537372	0.000167654	0.000414152	0.119771	0.0931683	0	0	0	0	0.000142536	0	0	0	0	0	0	0	0	0	0	0	0.100531	0.00312866	0	0	0.0140756	0.000158246	0.00277294	0.00417915	0.00397747
ERR528748	Liver cirrhosis	0	0.310689	0.112473	0.0668675	0	0.601576	0.00666184	0.0824919	0.00413931	0.000832196	0.00236843	0.0173399	0.160502	0	0.000140559	0	0	0	0	0	0	0	0	0	0	0	0.000187633	0	0	0.0183772	0.00434863	0.000219769	0.00134578	0.0117323	0	0.00197902	0.00253999	0.00441181
ERR528749	Liver cirrhosis	0	0.523571	0.0535605	0.100036	0.000694915	0.452598	0.015486	0.0457423	0.0200034	0.0011179	0.00227245	0.0162685	0.273483	0	0	0	0	0.000411513	0	0	0	0	0	0	0	0	0	0	0	0.028636	0.00370071	0.00296007	0.000555339	0.0159009	0.00778721	0.000970722	0.00202193	0.00364137
ERR532380	Liver cirrhosis	0	0.121438	0.0451231	0.21463	0	0.631928	0.127149	0	0.0695255	0.0105872	0.0063082	0.0272733	0.0758098	0	0.000375706	0	0	0.000387912	0	0	0	0	0	0	0	0	0.000499775	0	0	0.0205776	0.0111466	0.00742731	0.00208139	0.0469571	0.0195636	0.00353309	0.00938826	0.00769705
ERR532381	Liver cirrhosis	0	0.0836019	0.18892	0.10932	0	0.625386	0.0126055	0.0550668	0.019221	0.00050422	0.00310726	0.0401512	0.042245	0.000140095	0	0	0	0.0001449	0	0	0	0.000167588	0	0	0	0	0.000565339	0	0	0.0532472	0.00330619	0	0	0.0180536	0.00273481	0.00543547	0.00106409	0.0019119
ERR532382	Liver cirrhosis	0	0.0706685	0.10357	0.138834	0.00088135	0.521973	0.0360791	0.00391637	0.0318836	0.000553995	0.00167273	0.00119997	0.0292163	0.00198552	0.00945182	0	0	0.000174997	0	0	0	0	0	0.000699148	0	0	0	0.000384716	0	0.0003381	0.00596373	0.00080344	0.00776529	0.0277512	0.0112686	0.0031596	0.00590717	0.00664117
ERR532383	Liver cirrhosis	0	0.1537	0.0675985	0.295383	0.00164172	0.700704	0.0783805	0.0103761	0.0281098	0.00660321	0.00399742	0.00891628	0.0787154	0.00230806	0.0342763	0	0	0.000159249	0	0	0	0	0	0.000217054	0	0	0.000209987	0	0	0.015715	0.00706825	0.00374841	0.000876644	0.0268867	0.029133	0.00214567	0.00646484	0.00527052
ERR532384	Liver cirrhosis	0	0.0925283	0.227329	0.0569951	0	0.430221	0.00461767	0.00233773	0.0150177	0.00120291	0.0015869	0.0248769	0.0452732	0	0	0	0	0	0	0	0	0	0.000321495	0	0	0	0.000190724	0	0	0.0251897	0.00614031	0.00067807	0.00695077	0.0127385	0.00408992	0.00539414	0.0017351	0.00260585
ERR532385	Liver cirrhosis	0.00220467	0.360855	0.106092	0.150866	0	0.423647	0.0361309	0.00663969	0.0350137	0.00416675	0.00308012	0.0116231	0.19858	0	0	0	0	0.000446232	0	0	0	0	0.000162186	0	0.000160921	0.001223	0	0.000872289	0	0.0320521	0.00405268	0.00433667	0.00380703	0.0165261	0.00164587	0.00533489	0.00350829	0.00481637
ERR532388	Liver cirrhosis	0	0.0788816	0.106251	0.0584087	0	0.46237	0.00605265	0.00189415	0.0398422	0	0.000574271	0.0736667	0.0376873	0	0.000143882	0	0	0	0	0	0	0	0	0	0	0	0	0	0	0.242126	0.00144143	0	0	0.0068649	0	0.00284755	0.0071724	0.00109077
ERR532389	Liver cirrhosis	0	0.28004	0.0594353	0.237835	0.00384141	0.457257	0.0582343	0.000540314	0.0863338	0.0203541	0.00531805	0.0509341	0.0752028	0	0	0	0	0	0	0	0	0	0	0	0	0	0	0	0	0.0977519	0.00465112	0.00852114	0.000226879	0.035932	0.0432717	0.00170904	0.0108806	0.0123607
ERR532393	Liver cirrhosis	0	0.171706	0.0925038	0.0613614	0.000409223	0.514091	0.0030237	0.0197395	0.0191388	0.000187952	0.00440443	0.0207589	0.0410305	0	0.000159062	0	0	0	0	0	0	0	0.000530972	0	0	0	0.00020937	0	0	0.0193983	0.00313856	0.000997561	0	0.0165515	0	0.00117202	0.00809913	0.00502635
ERR532394	Liver cirrhosis	0	0.12022	0.115033	0.165341	0.00083048	0.592649	0.0276929	0.0252496	0.0236836	0.00305335	0.00146013	0.0130128	0.03245	0	0.000159623	0	0	0	0	0	0.0001691	0	0	0	0	0	0.000211964	0.000193103	0	0.0220375	0.00800654	0.00353333	0.000221225	0.023785	0.00948834	0.00887579	0.00724012	0.00773392
ERR532619	Liver cirrhosis	0	0.0921067	0.0512583	0.130227	0.000842293	0.581825	0.0688919	0.00477721	0.0197585	0.00309185	0.00161112	0.000651908	0.0291416	0.000936571	0.000162263	0	0	0.000166341	0	0	0.000174486	0	0	0	0	0	0.00021547	0	0	0.000160854	0.0118204	0.0082258	0.0015668	0.0370974	0.0215384	0.00143665	0.00834553	0.0152308
ERR532621	Liver cirrhosis	0	0.0483303	0.269516	0.139882	0	0.62075	0.034407	0.00239669	0.0478686	0.00347989	0.00307212	0.00175889	0.0147996	0	0.000864962	0	0	0.000150543	0	0	0	0	0	0	0.000162574	0	0.000388814	0	0	0.000868756	0.00540767	0.00277426	0.00344129	0.0190126	0.00668111	0.00172915	0.00419913	0.0057304
ERR589448	Rheumatoid arthritis	0	0.226957	0.268138	0.211875	0.00942538	0.776383	0.0228097	0.00132573	0.143952	0.000480495	0.000268838	0.0103812	0.043093	0	0	0	0	0.0485885	0	0	0	0	0.000150197	0	0	0	0.0449812	0	0	0.0180427	0.000974703	0.000422377	0	0.0418324	0.000153207	0.000786748	0	0
ERR589452	Rheumatoid arthritis	0	0.086385	0.137852	0.137685	0.00178617	0.949443	0.0225676	0.025958	0.0586324	0	0.000346633	0.0041368	0.00795163	0	0.00016851	0	0	0.0053036	0	0	0	0	0	0	0	0	0.00318757	0	0	0.0302365	0.00382113	0	0	0.0553196	0	0.00127454	0.00673414	0.00493178
ERR589527	Rheumatoid arthritis	0	0.0895622	0.0945898	0.105631	0	0.598246	0.0139683	0.000860844	0.0466401	0	0	0.002111	0.0029324	0	0.000131388	0	0	0.01476	0	0	0	0	0	0	0	0	0.00701974	0.000157998	0	0.00268804	0.000911969	0.000206881	0	0.0190642	0.000291653	0.00100047	0.000794605	0.000793573
ERR589528	Rheumatoid arthritis	0	0.0493154	0.0824603	0.145363	0.000795115	0.689271	0.0235503	0.0171542	0.0323547	0.000186484	0.000311803	0.00107976	0.0420573	0	0	0	0	0.0209302	0	0	0	0	0	0	0	0	0.012631	0	0	0.00286994	0.0104979	0.00290462	0.00148496	0.0878302	0.000165332	0.0068039	0.0060269	0.00810389
ERR589530	Rheumatoid arthritis	0	0.109016	0.0515103	0.296678	0.00257621	0.659602	0.104112	0.0292822	0.199398	0	0.000575137	0.016498	0.0341217	0	0	0	0	0.00698767	0	0	0	0	0	0	0	0	0.00356714	0	0	0.035354	0.00249554	0.000668377	0.000391509	0.0364046	0.0024155	0.00824331	0.0032061	0.00278338
ERR589531	Rheumatoid arthritis	0	0.0369407	0.0564163	0.0424995	0.000351106	0.759635	0.00261639	0.00177786	0.0256945	0.000167887	0.00504196	0.00108442	0.00144439	0	0.000920983	0	0	0.0037581	0	0	0	0	0	0	0	0	0.00214583	0	0	0.00293558	0.000142393	0.00254872	0	0.00957616	0	0.00512615	0.000406837	0.000203958
ERR589532	Rheumatoid arthritis	0	0.104334	0.144775	0.333323	0.00423154	0.421092	0.0535065	0.000977575	0.156602	0.000362651	0.000150731	0.000596545	0.0018205	0	0	0	0	0.0198118	0	0	0	0	0	0	0	0	0.0047284	0	0	0.0683746	0.00088181	0	0	0.104024	0	0.00253216	0.000894818	0.00178908
ERR589533	Rheumatoid arthritis	0	0.0946007	0.240244	0.135483	0	1.04912	0.037702	0.0345923	0.106793	0.000762373	0.000473821	0.0128143	0.0235693	0.000157665	0	0	0	0.00114748	0	0	0.000855134	0	0	0	0	0	0.000211198	0	0	0.023608	0.00720437	0.00428571	0.00132255	0.0285352	0.00053697	0.00464742	0.0050504	0.00962292
ERR589534	Rheumatoid arthritis	0.000198639	0.145403	0.17212	0.130419	0.000305668	0.656644	0.0136073	0.00229746	0.0722909	0.000282453	0.00308971	0.0344607	0.0320666	0	0.000687366	0	0	0.0303843	0	0	0	0	0	0	0	0.000330575	0.0162177	0	0	0.065106	0.00135448	0.00445043	0.000162086	0.105257	0.00062613	0.00165411	0.00106633	0.00159715
ERR589535	Rheumatoid arthritis	0	0.0436611	0.0846697	0.243216	0.000715125	0.592331	0.0583069	0.00767677	0.0594486	0.00177323	0.00960818	0.0084235	0.02383	0.00013666	0.0967784	0	0	0.00748407	0	0	0	0	0	0	0	0	0.00492624	0	0	0.0157152	0.00575469	0.00933641	0.000380127	0.0328425	0.00233609	0.00125369	0.00166389	0.00228043
ERR589536	Rheumatoid arthritis	0	0.118	0.240521	0.224381	0.000420231	0.820274	0.035995	0.00320028	0.0615691	0.000745668	0	0.00505667	0.0121969	0	0.000159124	0	0	0.00482713	0	0	0	0	0	0	0	0	0.00324569	0	0	0.00538516	0.00281671	0.000510778	0	0.0399496	0.000360037	0.00141136	0.00220121	0.0024394
ERR589537	Rheumatoid arthritis	0.000244069	0.139736	0.12011	0.258087	0.00156026	0.781386	0.0351057	0.147232	0.0472437	0.000717117	0.00179455	0.0284461	0.0328792	0	0.000150926	0	0	0.00261923	0	0	0.000482623	0	0.000503482	0	0	0	0.00119289	0	0	0.0384075	0.00572551	0.00118251	0.00020734	0.0633135	0.00581108	0.000449787	0.00610654	0.00835288
ERR589538	Rheumatoid arthritis	0	0.178585	0.120891	0.153662	0.0022704	0.793623	0.0210388	0.0670792	0.103415	0.00017245	0.00118355	0.0254565	0.0134888	0	0	0	0	0.0369871	0	0	0	0	0	0	0	0	0.00812556	0	0	0.0319326	0.00315442	0.00276053	0	0.102627	0.000658052	0.00320537	0.00220131	0.00307978
ERR589539	Healthy	0.00020973	0.0554239	0.0514967	0.174788	0.00166983	0.677436	0.0277012	0.0139731	0.033622	0.000458925	0.0039079	0.00491301	0.0538935	0	0	0	0	0.00357044	0	0	0.00013824	0	0	0	0	0	0.00085836	0	0	0.00877005	0.00603159	0.00769506	0.000706818	0.0592973	0.00128021	0.00184822	0.00369485	0.0042775
ERR589540	Rheumatoid arthritis	0	0.0594979	0.0571245	0.107096	0.00216962	0.847685	0.0153372	0.000392868	0.0409534	0.000558634	0.000363074	0.00657767	0.00429558	0	0	0	0	0.00486851	0	0	0	0	0	0	0	0	0.00237609	0	0	0.0200786	0.000862476	0.000187752	0.000164966	0.0189844	0	0.00188795	0.00108074	0.000537059
ERR589543	Rheumatoid arthritis	0.0397319	0.0531339	0.248037	0.306063	0.00219331	0.685453	0.0579088	0.0170418	0.0816793	0.00250138	0.0014346	0.0179546	0.0209463	0	0.000276474	0	0	0.00316857	0	0	0.000149864	0	0	0	0	0.0696788	0.000375979	0.0478863	0.000169868	0.0177065	0.0039502	0.00132891	0.00136224	0.0109244	0.00337627	0.00645584	0.0422058	0.0478534
ERR589544	Rheumatoid arthritis	0	0.0916066	0.0693614	0.201193	0.00949901	0.950432	0.0481458	0.00107826	0.0686881	0.00019753	0	0.00867563	0.015605	0	0.000162852	0	0	0.006467	0	0	0	0	0	0	0	0	0.0050686	0	0	0.0308418	0.00347239	0.000261373	0	0.054538	0	0.0033618	0.00325535	0.00700751
ERR589545	Healthy	0	0.029215	0.182978	0.101967	0	1.18034	0.0112132	0.0530266	0.0303585	0	0.000719517	0.0663044	0.0463521	0	0	0	0	0.00284232	0	0	0	0	0	0	0	0	0.00154372	0	0	0.102409	0.00134199	0	0	0.00967559	0	0.000436119	0.00175415	0.000439408
ERR589546	Rheumatoid arthritis	0.000221481	0.102083	0.0717145	0.314453	0.000350762	0.649291	0.0753328	0.000885925	0.140288	0.0138524	0.00553808	0.00286769	0.0505323	0	0.0463786	0	0	0.00335453	0	0	0.000145986	0	0	0	0	0	0.00180528	0	0	0.00379482	0.00577182	0.0100705	0.000188152	0.0615509	0.00267217	0.00338864	0.00431422	0.00493383
ERR589547	Rheumatoid arthritis	0	0.0966807	0.182723	0.0958534	0	0.732805	0.0202065	0.0049544	0.0465006	0.000742229	0.000255381	0.000126333	0.000525635	0	0	0	0	0.0286525	0	0	0	0	0	0	0	0	0.0189003	0	0	0.000993886	0.000652005	0.000396849	0.000695443	0.0714713	0.000850664	0.00153666	0.000570513	0.00132903
ERR589548	Rheumatoid arthritis	0	0.0626878	0.0979991	0.116882	0.000709379	0.607206	0.0210525	0.0121403	0.0165418	0.000169987	0.000406905	0.000274135	0.0114093	0	0	0	0	0.00294817	0	0	0	0	0	0	0	0	0.00272686	0	0	0.000943348	0.00418511	0.00086146	0	0.0125608	0.00841735	0.00209483	0.00226559	0.00185968
ERR589550	Rheumatoid arthritis	0	0.0554869	0.172338	0.173224	0.000806684	0.809347	0.0319658	0.00355746	0.0445718	0.00501419	0.000638682	0.000156854	0.0107039	0	0	0	0	0.00448553	0	0	0	0.000371342	0	0	0	0	0.00352284	0	0	0.00936269	0.00707821	0.0110829	0.00215865	0.0572479	0.00638913	0.00132741	0.0058883	0.0122535
ERR589552	Healthy	0	0.0629501	0.146331	0.101181	0.00383526	1.09628	0.0210631	0.0589106	0.0177804	0	0.00194192	0.00297833	0.0397012	0.000647674	0.000497205	0	0	0.000340303	0	0	0	0	0	0.000668244	0.0003655	0	0.000218025	0	0	0.00881288	0.0090014	0.00103592	0	0.0614409	0	0.00399653	0.00545771	0.00620645
ERR589553	Rheumatoid arthritis	0	0.103503	0.135178	0.317386	0.000368941	0.558486	0.0414258	0.0141016	0.0781819	0.00663363	0.0156154	0.00258123	0.0539559	0.000140822	0	0	0	0	0	0	0	0	0	0	0	0	0.000189619	0	0	0.00413881	0.00518024	0.0159516	0.00474125	0.0400588	0.00357841	0.00547498	0.00281333	0.00302708
ERR589554	Rheumatoid arthritis	0	0.142346	0.179938	0.351483	0.006585	0.831123	0.109336	0.0493895	0.10352	0.0045451	0.00161329	0.00651823	0.0221526	0	0.000616464	0	0	0.00438004	0	0	0	0.000188221	0.000177127	0	0	0	0.00504485	0	0	0.0234624	0.00374922	0.00174338	0	0.0345898	0.0375808	0.00181692	0.00501765	0.00644565
ERR589555	Rheumatoid arthritis	0	0.0899419	0.137802	0.190324	0	0.865104	0.0356366	0.071827	0.0353193	0.00418751	0.00190961	0.00585997	0.0389074	0.000144336	0.000146886	0	0	0.00343325	0	0	0	0	0.000326669	0	0	0	0.00426258	0	0	0.0104434	0.0033075	0.00137797	0	0.0168671	0.00916343	0.00144766	0.0041812	0.00594722
ERR589556	Rheumatoid arthritis	0.000475278	0.0433804	0.138803	0.362578	0.00186938	0.639253	0.0713775	0.0137195	0.146888	0.00755905	0.00334699	0.00129965	0.012277	0	0.00814952	0	0	0.00428149	0	0	0	0	0	0	0	0.000202723	0.00248618	0	0	0.0123184	0.00416972	0.00567512	0.00318315	0.0380859	0.016005	0.00303532	0.00457399	0.007171
ERR589557	Rheumatoid arthritis	0	0.0416128	0.116732	0.326704	0.00118211	0.54893	0.101138	0.00148608	0.0529326	0.00727535	0.00662279	0.00198893	0.0230284	0	0	0	0	0.00140731	0	0	0	0	0	0	0.000168982	0	0.00060527	0	0	0.00424959	0.00753165	0.00836218	0.00568101	0.0207472	0.0303308	0.00719375	0.00390598	0.00710195
ERR589558	Rheumatoid arthritis	0	0.0504566	0.259695	0.0924722	0	0.854065	0.0163692	0.0744575	0.0173362	0.00144579	0.000407024	0.0247098	0.0113685	0	0.000264671	0	0	0.00177972	0	0	0	0	0	0	0	0	0.00178493	0	0	0.0162057	0.00323367	0.00233009	0.000364832	0.0173846	0.00321569	0.00535462	0.00344185	0.0032344
ERR589559	Rheumatoid arthritis	0.00267342	0.0540298	0.122486	0.240905	0.00102691	0.770561	0.0398197	0.0636853	0.0526028	0.00362026	0.00424457	0.00079262	0.0241753	0.000129669	0.000262513	0	0	0.000814942	0	0	0.000141391	0	0	0	0	0.00222455	0.00105293	0.00237725	0	0.00192713	0.00666843	0.0116292	0.00182185	0.0267332	0.0151842	0.00657136	0.00837815	0.00915364
ERR589560	Rheumatoid arthritis	0	0.139888	0.131585	0.339682	0.00382664	0.626897	0.045168	0.0238161	0.0505186	0.000320607	0.00313007	0.0467089	0.0583825	0	0.0116819	0	0	0.00110143	0	0	0	0	0	0	0	0	0.000179825	0	0	0.0884749	0.00508822	0.00739851	0.00074549	0.0198647	0.00654391	0.00260907	0.00365753	0.0052763
ERR589561	Rheumatoid arthritis	0.0046614	0.0647038	0.0571985	0.270906	0.00278409	0.64535	0.0632843	0.00603624	0.105121	0	0.000754798	0.0221605	0.0345095	0	0.0407268	0	0	0.000627879	0	0	0	0	0.000171457	0	0	0.00430972	0.000601154	0.00552666	0	0.0415671	0.00674473	0.00120541	0.000210801	0.0608034	0.00280112	0.0042083	0.0139094	0.0155249
ERR589562	Rheumatoid arthritis	0	0.0821482	0.275106	0.210858	0.0011498	0.935627	0.0328615	0.0388552	0.06704	0.00707091	0.00181655	0.00683437	0.0111911	0	0.000144134	0	0	0.00304565	0	0	0	0	0	0	0	0	0.00255193	0	0	0.0100611	0.00484635	0.0039597	0.000204656	0.0262719	0.0231523	0.00196114	0.00491691	0.00601993
ERR589563	Rheumatoid arthritis	0	0.0674783	0.0865644	0.147124	0	0.905871	0.0229887	0.0188067	0.0134526	0.0101395	0.00378733	0.00476016	0.0342336	0.000161677	0.0227654	0	0	0.00167919	0	0	0	0	0	0	0	0	0.00130044	0	0	0.0105515	0.0143843	0.00591683	0	0.0695738	0	0.00208491	0.0118438	0.0140438
ERR589565	Rheumatoid arthritis	0	0.0529964	0.275729	0.321918	0.000959823	0.68856	0.0833942	0	0.125634	0.00237327	0.00175919	0.000994178	0.0143033	0	0.0945977	0	0	0.0127883	0	0	0	0	0	0	0	0	0.0052583	0	0	0.000883988	0.00226308	0.00311681	0.000342201	0.0317925	0.00306518	0.0036253	0.000941078	0.00186592
ERR589566	Healthy	0	0.0509841	0.191554	0.345524	0.00209471	0.566728	0.0728263	0.0171978	0.0999808	0.00787008	0.00206837	0.00284369	0.0310511	0.000132652	0.000131291	0	0	0.00274323	0	0	0	0	0	0	0	0	0.00143269	0	0	0.0307167	0.00479609	0.00445556	0.00037239	0.0551206	0.00609702	0.00910242	0.00284681	0.00445849
ERR589567	Rheumatoid arthritis	0	0.110035	0.139019	0.190865	0.00645696	0.960154	0.0384483	0	0.0908636	0.000159409	0.00167769	0.00894695	0.0259034	0.000128849	0.000258181	0	0	0.00053484	0	0	0	0	0.000439706	0	0	0	0.0010479	0	0	0.0164713	0.00122276	0	0	0.0212511	0.0134555	0.00446497	0.000790504	0.00197264
ERR589569	Rheumatoid arthritis	0	0.0428663	0.145858	0.237169	0	0.745509	0.03951	0.0385304	0.0302875	0.0136076	0.00455711	0.00110172	0.0898936	0	0.000156281	0	0	0.00176884	0	0	0	0	0	0	0	0	0.00334584	0	0	0.00140697	0.00892097	0.00888069	0.000432429	0.0727073	0.00302596	0.00228332	0.00424317	0.0125133
ERR589571	Rheumatoid arthritis	0	0.0927414	0.0681804	0.247145	0.00136875	0.83262	0.0699779	0.0323956	0.0390407	0.0245861	0.00807826	0.00159304	0.086489	0.000333451	0.000519711	0	0	0.000725607	0	0	0	0	0	0	0	0	0.000467237	0	0.000212786	0.00150779	0.0125529	0.0130123	0.000243258	0.058216	0.0186787	0.00326629	0.0122203	0.0106176
ERR589572	Rheumatoid arthritis	0	0.210437	0.141972	0.317562	0.0613559	0.813247	0.0778292	0.0159963	0.078225	0.00348968	0.00114195	0.00154425	0.0083288	0	0.0678201	0	0	0.00819934	0	0	0	0	0	0	0	0	0.00610487	0	0	0.00214278	0.00273914	0.00241601	0.000192982	0.0696588	0.0238922	0.00125236	0.00273666	0.00336551
ERR589574	Rheumatoid arthritis	0	0.0965309	0.228658	0.480654	0.000364567	0.554128	0.145207	0.000463611	0.134961	0.00472338	0.00271727	0.0199441	0.0713933	0	0.0149441	0	0	0.00564035	0	0	0	0	0	0	0	0	0.00224045	0	0	0.0427466	0.00444686	0.00399054	0.000973359	0.061322	0.0314921	0.00402267	0.00509237	0.00742157
ERR589576	Rheumatoid arthritis	0	0.0474753	0.0893483	0.155688	0.0007771	0.925498	0.0340908	0.0840918	0.0507577	0	0	0.00765644	0.0103892	0	0	0	0	0.000773102	0	0	0	0	0	0	0	0	0.000595945	0	0	0.00976813	0.00577056	0	0	0.0435472	0.00222189	0.00521547	0.00564782	0.00428875
ERR589577	Rheumatoid arthritis	0	0.0722401	0.137932	0.157766	0.00573085	0.764574	0.0472759	0.051742	0.0355777	0.00110627	0.00108801	0.0108853	0.0367752	0.000155637	0.000161235	0	0	0.00291488	0	0	0.000337653	0	0.000352247	0	0	0	0.00292167	0	0	0.0116728	0.00973362	0.00298823	0.000870358	0.0767355	0	0.0155628	0.00498038	0.011628
ERR589579	Healthy	0	0.0520934	0.129524	0.162484	0	0.877427	0.0388575	0.00462369	0.0219187	0.0043355	0.00366656	0.000790782	0.041839	0	0	0	0	0.000482987	0	0	0.000506637	0	0	0	0.000174804	0	0.000836127	0	0	0.000155685	0.0109424	0.0149017	0.00239423	0.0431714	0.01667	0.0020574	0.00522042	0.0154362
ERR589580	Rheumatoid arthritis	0	0.0958784	0.116388	0.373958	0.000415575	1.0371	0.0580372	0.036747	0.0594069	0.0106813	0.00375808	0.00160485	0.0291235	0.000315191	0.0238066	0	0	0.00362134	0	0	0	0	0	0	0	0	0.00380976	0	0	0.00255096	0.00853677	0.00402258	0	0.0359738	0.0138628	0.00181116	0.00963718	0.00650921
ERR589581	Rheumatoid arthritis	0	0.0567442	0.132712	0.292352	0.000358032	0.623443	0.0409044	0.0131673	0.0454731	0.00115455	0.000964104	0.00291535	0.0153044	0	0.000139411	0	0	0.000994365	0	0	0	0	0	0	0	0	0.000183179	0	0	0.00857906	0.00442852	0.00218314	0.00382365	0.013345	0.0302849	0.00690127	0.00250498	0.00355187
ERR589582	Healthy	0	0.107721	0.175032	0.15744	0.000371288	0.819803	0.0220576	0.0291066	0.0382273	0.000501221	0	0.00287264	0.00730085	0	0.000144317	0	0	0.0055894	0	0	0	0	0	0	0	0	0.00361546	0	0	0.00226523	0.00543919	0	0.00019826	0.0465831	0.00360127	0.00345427	0.00822304	0.0120844
ERR589583	Rheumatoid arthritis	0.00143473	0.0962821	0.125843	0.315414	0.00345077	0.809075	0.0617985	0.0876159	0.0591413	0.000578322	0.000370049	0.000730919	0.00577737	0	0	0	0	0.00386835	0	0	0	0	0	0	0	0.00136438	0.00225376	0.00218954	0	0.00344801	0.00414964	0.0024932	0.000663583	0.0191679	0.013291	0.00162044	0.00147063	0.00513205
ERR589585	Rheumatoid arthritis	0	0.0888007	0.151465	0.239785	0.00337358	0.744086	0.0565304	0.0176317	0.0685762	0	0.010363	0.000730492	0.0370781	0.000143457	0.000145992	0	0	0.0206494	0	0	0	0	0	0	0	0	0.0202213	0	0	0.00233553	0.00515537	0.00752072	0	0.045209	0.015897	0.0024739	0.00962426	0.0109199
ERR589586	Rheumatoid arthritis	0	0.0848663	0.0929359	0.114802	0.000453227	0.938396	0.0273319	0.0609359	0.023432	0.000210359	0.00208591	0.00369049	0.0320126	0	0.0032502	0	0	0.000179982	0	0	0	0	0	0	0.000194367	0	0.000231884	0	0	0.00701053	0.0114075	0.000826326	0.000242015	0.0480131	0.00619441	0.0108188	0.0094976	0.0115956
ERR589587	Rheumatoid arthritis	0.000223917	0.0714442	0.14321	0.261279	0.00213257	0.740965	0.0611288	0.0131115	0.050549	0.00492714	0.00377216	0.0077389	0.0437667	0	0	0	0	0.0039499	0	0	0	0	0	0	0	0	0.00438355	0	0	0.0127261	0.0049308	0.00540619	0.000569282	0.0307449	0.0222472	0.00662991	0.00581299	0.0084882
ERR589589	Rheumatoid arthritis	0	0.148531	0.106233	0.0800766	0	0.64387	0.0275031	0.0361432	0.0180786	0.00561911	0.00334688	0.027065	0.0806319	0.000252924	0.00188651	0	0	0.000262968	0	0	0.000274358	0	0	0	0	0	0.000338801	0	0	0.0435457	0.00588074	0.0108872	0.0010542	0.0208784	0.0101889	0.00158649	0.00385511	0.0117648
ERR589590	Rheumatoid arthritis	0	0.0340079	0.0746334	0.152852	0.00183214	0.329492	0.0259884	0.0171336	0.0352725	0.00115238	0.012857	0.00455761	0.0640798	0.000139481	0.00801413	0	0	0.00277341	0	0	0	0	0	0.000568888	0	0	0.00264037	0	0	0.00907972	0.00385254	0.0102176	0.0121512	0.0208128	0.0009527	0.0104251	0	0.00321357
ERR589591	Rheumatoid arthritis	0	0.0975926	0.273775	0.254299	0.0018648	0.863519	0.0350314	0.0042461	0.069115	0.00223159	0.00115184	0.0116546	0.0148041	0.000284122	0.000566324	0	0	0.00134396	0	0	0	0	0	0	0	0	0.00287588	0	0	0.0109566	0.00405366	0.00135625	0	0.0403294	0.0100029	0.00465452	0.00173179	0.00281479
ERR589592	Rheumatoid arthritis	0	0.0825148	0.153676	0.165855	0.0024233	1.06393	0.0415611	0.0240541	0.04489	0.00366363	0.00210946	0.0473662	0.0166511	0.000524228	0.00066632	0	0	0.00095698	0	0	0	0	0	0	0	0	0.000176954	0	0	0.0433983	0.00512601	0.00251647	0.00018381	0.0275875	0.00987481	0.0166905	0.00362347	0.00601971
ERR589593	Healthy	0	0.070096	0.222984	0.240183	0.0068164	0.90166	0.0432195	0.0312308	0.0571618	0.000530171	0.00361	0.0207941	0.0288578	0	0.000294833	0	0	0.000150344	0	0	0	0	0.000490906	0	0	0	0	0	0	0.0174477	0.00750302	0.000230084	0	0.0342769	0.0108508	0.00885822	0.00971041	0.0123361
ERR589594	Rheumatoid arthritis	0	0.0748948	0.0872125	0.179327	0.000776335	0.475283	0.0674943	0	0.0600442	0.00409534	0.00311801	0.0127731	0.0280453	0	0.000451869	0	0	0.000463069	0	0	0	0	0	0	0.000166086	0	0.000198145	0	0	0.0218608	0.00723915	0.00471908	0.00682446	0.0203837	0.0440525	0.0129877	0.000676209	0.00407047
ERR589595	Rheumatoid arthritis	0	0.0645088	0.126642	0.280442	0.00120883	0.662495	0.0548078	0.0202273	0.0673703	0.00319743	0.00174934	0.00475871	0.0160831	0	0	0	0	0.00178601	0	0	0	0	0.000176719	0	0	0	0.00125512	0	0.000190977	0.120886	0.00666838	0.00124241	0.00064478	0.0642069	0.0010452	0.00406149	0.00928057	0.0088055
ERR589732	Rheumatoid arthritis	0	0.0419738	0.0769015	0.0468513	0.00203242	0.955497	0.00335077	0.0543236	0.0235239	0.00109172	0.00157252	0.0214362	0.0171386	0	0	0	0	0.00161312	0	0	0	0	0	0.000496771	0	0	0.000174139	0	0	0.0337384	0.000401996	0.0016451	0	0.00575738	0.00296537	0.00183305	0.00135288	0.000787089
ERR589734	Rheumatoid arthritis	0	0.0359538	0.139479	0.179923	0.00180222	0.78025	0.0443781	0.029268	0.0406862	0.00200061	0.00169794	0.0659282	0.0687531	0.00013708	0	0	0	0.00954696	0	0	0	0	0	0	0	0	0.00743119	0	0	0.130133	0.00213558	0.00153477	0.00269655	0.027318	0.0131697	0.00162556	0.00441276	0.00252526
ERR589735	Rheumatoid arthritis	0.000500157	0.062601	0.164533	0.189781	0.00077888	0.446486	0.0685316	0.0128317	0.0592621	0.00108469	0.00153398	0	0.0113839	0	0	0	0	0.00154676	0	0	0	0	0	0	0	0.000212027	0.000402227	0.000181163	0	0.000736102	0.00343531	0.00189902	0.008337	0.0133665	0.0282018	0.00943534	0.00205669	0.00227688
ERR589736	Rheumatoid arthritis	0	0.0517042	0.199105	0.447536	0.00463653	0.674439	0.0555626	0.0117613	0.107425	0.00504526	0.00130351	0.0244266	0.0254388	0.000125918	0.000249253	0	0	0.00182458	0	0	0	0	0.000143235	0	0	0	0.00118922	0	0.000154791	0.0493285	0.00148513	0.00161231	0.000176957	0.010143	0.0121451	0.00135473	0.0015471	0.00270131
ERR589737	Rheumatoid arthritis	0	0.0664122	0.090414	0.250588	0.000432708	0.546524	0.0478181	0.00108795	0.0133162	0.0049717	0.00134611	0.000839468	0.0410634	0.00016527	0.00553274	0	0	0.00224043	0	0	0	0	0	0	0	0	0.00243575	0	0	0.00249983	0.0101124	0.00263118	0	0.0423789	0.02384	0.00310908	0.0143603	0.0213704
ERR589738	Rheumatoid arthritis	0	0.0777707	0.184085	0.251867	0.00284015	0.670738	0.0343195	0.00586394	0.0487738	0	0.0071926	0.00179276	0.0167893	0.000406098	0.0200337	0	0	0.00112083	0	0	0	0	0	0.000368967	0	0	0.00109322	0	0	0.00327566	0.00553073	0.00922452	0.000189114	0.0186568	0.00874209	0.00433722	0.00434462	0.00351217
ERR589740	Rheumatoid arthritis	0.00705086	0.0890246	0.21176	0.439026	0.00223634	0.745542	0.13373	0.00471994	0.151719	0.0213072	0.0134474	0.00780341	0.021025	0	0.000145019	0	0	0.000736617	0	0	0	0	0	0	0	0.00627014	0.000381985	0.00432151	0	0.0190703	0.00818915	0.0212787	0	0.0405691	0.00680859	0.00166673	0.0126585	0.0104404
ERR589741	Rheumatoid arthritis	0.000274246	0.107042	0.134037	0.272353	0.000836389	0.64158	0.074913	0.0228862	0.040782	0.02757	0.0258641	0.0197219	0.0350415	0	0	0	0	0.000335476	0	0	0	0	0	0	0	0	0.00172247	0	0	0.0311664	0.0082232	0.0296114	0.00291565	0.0298084	0.0170965	0.00897652	0.00637261	0.00343085
ERR589742	Rheumatoid arthritis	0.00127351	0.0462755	0.122804	0.222551	0.00155886	0.781779	0.0497807	0.0912104	0.0365486	0.00431959	0.00259159	0.000151384	0.0271322	0	0.000447636	0	0	0.000931154	0	0	0	0	0	0	0	0.000847749	0.000201018	0.000363713	0	0.00165305	0.00919499	0.00854856	0.000826973	0.0382023	0.00767554	0.00301418	0.00546313	0.0109203
ERR589744	Rheumatoid arthritis	0	0.0411376	0.0783869	0.197482	0.000408277	0.674039	0.038427	0.00102653	0.0311551	0.00131856	0.00158556	0.00459346	0.0204128	0	0	0	0	0.00177228	0	0	0	0	0	0	0	0	0.00104639	0	0	0.00825751	0.00714055	0.0159087	0.00151787	0.0312119	0.0139661	0.0113486	0.00427972	0.0135693
ERR589745	Rheumatoid arthritis	0	0.084234	0.410315	0.155875	0.00185143	0.962954	0.0256119	0.0238794	0.0524026	0.000340722	0.0021098	0.00129193	0.0154866	0	0.000280893	0	0	0.000293019	0	0	0	0.000168395	0	0	0	0	0.00363717	0	0	0.00158116	0.00190272	0	0	0.00745162	0	0.0459	0.00107363	0.00128951
ERR589747	Rheumatoid arthritis	0	0.179096	0.133339	0.189923	0	0.523031	0.0664354	0.0010655	0.0388249	0.00328523	0.00115394	0.10158	0.0985155	0	0	0	0	0.000995327	0	0	0	0	0	0	0	0	0	0	0.000195681	0.212379	0.00184048	0.00229283	0.0114015	0.0171328	0.0726017	0.0130261	0.00122237	0.00366976
ERR589748	Rheumatoid arthritis	0	0.0735006	0.178252	0.326264	0.00233205	0.617474	0.0244728	0.00337161	0.0364591	0.000283264	0.000131841	0.000518064	0.00315827	0	0	0	0	0.00130991	0	0	0	0	0	0	0	0	0.00223255	0	0	0.000793172	0.00251612	0.000608582	0.000178242	0.0142641	0.00305362	0.00415587	0.00311458	0.00272501
ERR589749	Healthy	0.000228175	0.0394435	0.117643	0.201483	0.00180682	0.650365	0.0423665	0.00322611	0.0676816	0.00368906	0.000716888	0.0430958	0.04172	0	0.000137692	0	0	0.00635103	0	0	0	0	0	0	0	0	0.00520419	0	0	0.0941443	0.00532717	0.00242673	0.000571995	0.131656	0	0.0201334	0.00380292	0.00571291
ERR589754	Healthy	0.000208759	0.0708905	0.205874	0.356831	0.0025568	0.513299	0.0262481	0.0235211	0.0641909	0.000295294	0.00249535	0.00953587	0.235508	0	0.000121088	0	0	0.00151737	0	0	0	0	0	0	0	0.00052027	0.000657133	0.00133081	0	0.0138793	0.000381235	0.00309547	0.000170757	0.0558788	0.000140986	0.0030593	0.000188107	0
ERR589755	Rheumatoid arthritis	0	0.0467538	0.131929	0.171649	0.000699743	0.940631	0.010432	0.0377974	0.029571	0.00404511	0.00124196	0.0261239	0.0342868	0	0.00342872	0	0	0.00123809	0	0	0	0	0	0	0	0	0.00108108	0	0	0.0564622	0.00349862	0.00234659	0	0.0516255	0.000610889	0.00336156	0.00306787	0.0028552
ERR589756	Rheumatoid arthritis	0	0.267011	0.124873	0.0726078	0.00035063	0.758131	0.0052059	0.00444359	0.0274986	0.000811999	0	0.000818227	0.0342479	0	0	0	0	0.00125315	0	0	0	0	0	0	0	0	0.000538176	0	0	0.050525	0.000960183	0.00042618	0	0.0029993	0	0	0.00020407	0.000407075
ERR589759	Rheumatoid arthritis	0	0.0555528	0.159983	0.242045	0.0018698	0.965557	0.0292951	0.00712449	0.0617167	0.00224414	0.000295943	0.00900812	0.0176677	0	0	0	0	0.00222983	0	0	0	0	0	0	0	0	0.00115094	0	0	0.0179266	0.00580032	0.00204912	0	0.0244988	0.000320848	0.00106983	0.00392825	0.00500304
ERR589761	Healthy	0	0.0649319	0.191074	0.113689	0.00101629	0.930114	0.0134557	0.0471319	0.0294572	0.000614547	0.00117949	0.00629839	0.00936235	0.000128718	0.000131908	0	0	0.00414511	0	0	0	0	0	0	0	0	0.00260547	0	0	0.00793088	0.00258004	0.000617635	0	0.0380309	0.00209096	0.018459	0.0029627	0.00374982
ERR589763	Rheumatoid arthritis	0	0.0282949	0.158564	0.12767	0.000345407	0.79146	0.0210754	0.084467	0.020081	0.000483133	0.000405479	0.00295949	0.0119441	0.00013322	0	0	0	0.00425602	0	0	0	0	0	0	0	0	0.00622697	0	0	0.0367959	0.00346755	0.00063261	0.000185279	0.0167516	0.0001454	0.0022294	0.00202267	0.00463791
ERR589764	Rheumatoid arthritis	0	0.033403	0.0791337	0.135271	0.000675662	0.896797	0.0160201	0.00557581	0.0136267	0	0.000524256	0.000656995	0.00674994	0	0	0	0	0.0104057	0	0	0.000984227	0	0	0	0	0	0.0036531	0	0	0.020337	0.00571984	0.00434604	0.00108134	0.0304468	0.00717031	0.00335976	0.00217792	0.00811128
ERR589766	Healthy	0.00543714	0.0472649	0.109496	0.15234	0	0.905916	0.03804	0.0135086	0.0622284	0.0018333	0.000393816	0.0101937	0.00904548	0	0	0	0	0.00315508	0	0	0	0	0	0	0	0.00524678	0.00136638	0.00634097	0	0.019189	0.00300284	0.00121704	0.00142316	0.0132201	0.00129798	0.0013863	0.00509396	0.00546114
ERR589767	Rheumatoid arthritis	0	0.102174	0.21498	0.382088	0.00270598	0.853221	0.0771165	0.0227648	0.142329	0.00433349	0.00452846	0.0292617	0.0484934	0	0.000173278	0	0	0.000534846	0	0	0	0	0	0.000458322	0	0	0.000459387	0	0	0.0435016	0.00897959	0.00437606	0	0.0299102	0.0373886	0.00641016	0.00314106	0.00863865
ERR589769	Rheumatoid arthritis	0.0139886	0.0493893	0.161152	0.331811	0.000712653	0.897746	0.0670831	0.0103887	0.0939737	0.00411974	0.00277246	0.0332545	0.047189	0	0.0143708	0	0	0.00141301	0	0	0	0	0	0	0	0.0133831	0.000734305	0.0193439	0	0.0699457	0.00348724	0.00585133	0.000375138	0.0268506	0.0049989	0.00934464	0.0194856	0.0238244
ERR589770	Rheumatoid arthritis	0	0.0855637	0.12967	0.25917	0.000476423	0.926557	0.0529496	0	0.030464	0.00611565	0.00280205	0.000552046	0.0165799	0	0	0	0	0.00113412	0	0	0	0	0	0	0	0	0.000485287	0	0	0.00116955	0.00867941	0.0037469	0.000252631	0.0499094	0.0181812	0.00363362	0.0124284	0.0126857
ERR589771	Rheumatoid arthritis	0	0.078576	0.133713	0.430608	0.000698458	0.725497	0.0905421	0.0152588	0.110605	0.000648772	0.0065505	0.000831576	0.0284262	0.000271287	0.000275823	0	0	0.000852397	0	0	0	0	0.000154298	0.000354077	0	0	0.00109673	0	0	0.00194447	0.00464762	0.00587711	0.000182222	0.0275219	0.00483814	0.0128864	0.00415986	0.00561489
ERR589772	Rheumatoid arthritis	0	0.0699515	0.113226	0.213815	0.000801294	0.991794	0.0307731	0.00202752	0.0340857	0.00607649	0.00205024	0.0124074	0.0186989	0	0	0	0	0.000637578	0	0	0	0	0	0	0	0	0.00204706	0	0	0.0335173	0.00952558	0.00388692	0	0.0612978	0.0147979	0.00644613	0.00558978	0.00604534
ERR589773	Rheumatoid arthritis	0	0.0366713	0.121304	0.166548	0.00205223	0.83737	0.0364886	0.0125451	0.0604695	0.00666914	0.00272238	0.00288107	0.0140591	0.00015748	0	0	0	0.000977111	0	0	0	0	0	0	0	0	0.00127114	0	0	0.00329592	0.0125908	0.00225797	0	0.060238	0.00145571	0.00460312	0.0122499	0.0131853
ERR589774	Rheumatoid arthritis	0	0.037467	0.102498	0.0997878	0	0.386378	0.0267946	0.0441456	0.0313794	0.000941176	0.00190841	0.00235671	0.0166099	0.000308718	0.0038194	0	0	0.000641265	0	0	0	0.000185423	0	0	0	0	0.000209307	0	0	0.0138964	0.00602908	0.000977735	0.0145341	0.029553	0.012501	0.0177371	0.00284356	0.00307725
ERR589775	Rheumatoid arthritis	0.011872	0.0356523	0.132987	0.258624	0.000661302	0.52215	0.0521952	0.0297677	0.0717623	0.00384686	0.00219539	0.0023057	0.0107713	0.000125636	0.000373042	0	0	0.00220831	0	0	0	0	0	0.000168778	0	0.00772203	0.000847434	0.00997471	0	0.00228857	0.0026555	0.0028081	0.00176561	0.0139495	0.00259397	0.00572679	0.00757728	0.0116124
ERR589776	Rheumatoid arthritis	0	0.027346	0.138386	0.140924	0	0.862724	0.0250652	0.010547	0.0419941	0.00458135	0.00185497	0.000307782	0.013736	0	0	0	0	0.000311092	0	0	0.000164614	0	0	0	0	0	0.000203279	0	0	0.020897	0.00709135	0.00725062	0.00063648	0.0405587	0.00639438	0.00341045	0.00787949	0.00763423
ERR589777	Rheumatoid arthritis	0	0.103241	0.071155	0.337451	0.000440435	0.751467	0.0441977	0.00446153	0.0342792	0.00161027	0.00360894	0.00955103	0.021473	0	0.000508198	0	0	0	0	0	0	0	0.000190365	0.000224816	0	0	0	0	0.000205723	0.019912	0.00872498	0.00427359	0.00517348	0.0272187	0	0.00690798	0.00871958	0.00898638
ERR589778	Rheumatoid arthritis	0	0.0647121	0.152118	0.171967	0	0.499722	0.0254955	0.0239628	0.0449713	0.00842566	0.00478717	0.00655493	0.0115223	0	0	0	0	0.0128447	0	0	0	0	0	0	0	0	0.00295621	0	0	0.0227715	0.00183409	0.00415172	0.0134395	0.0394271	0.00948242	0.00629334	0.000838163	0.00399556
ERR589779	Rheumatoid arthritis	0.000454377	0.0617184	0.128725	0.189116	0.00216698	0.788991	0.042643	0.0352497	0.0374258	0.00382605	0.00139269	0.00546713	0.0231876	0.000538819	0.00326219	0	0	0.00368233	0	0	0.000149747	0	0.00015622	0	0	0	0.00371572	0	0	0.00755928	0.00532674	0.00440291	0.00115706	0.0476974	0.00844687	0.00257792	0.00464117	0.00715573
ERR589780	Rheumatoid arthritis	0	0.0875547	0.148325	0.185823	0	0.814307	0.0212855	0.0303106	0.0230519	0.00460429	0.00591553	0.00527412	0.0695269	0	0.00571482	0	0	0.000789241	0	0	0	0	0.000172734	0	0	0	0.00081978	0	0	0.012195	0.0107194	0.00774579	0	0.0507755	0.000177619	0.00831278	0.00815077	0.00581813
ERR589782	Rheumatoid arthritis	0	0.0793495	0.141235	0.134877	0.0027121	0.7879	0.0322664	0.00686967	0.022906	0.0048215	0.00359449	0.00406107	0.0289624	0.00188129	0.000599747	0	0	0.00169028	0	0.000143256	0	0	0	0.00020343	0	0	0.00178727	0	0	0.00743629	0.00840691	0.00235462	0.00268953	0.042323	0.0199664	0.00728232	0.00180636	0.00518833
ERR589784	Healthy	0	0.21478	0.0953813	0.521529	0.00358901	0.782161	0.12612	0	0.113899	0	0.00318498	0.000696004	0.023565	0	0.000457717	0	0	0.00307398	0	0	0	0	0	0	0.000510717	0	0.00365579	0	0	0	0.010194	0.00108563	0	0.0619827	0.0236292	0.00232073	0.013525	0.00969474
ERR589785	Healthy	0.000500098	0.0587824	0.144735	0.179758	0.000397805	0.622409	0.0132924	0.0161131	0.0249168	0	0.000303367	0.00879313	0.0109061	0	0	0	0	0.00299252	0	0	0	0	0	0	0	0	0.0034652	0	0	0.0362808	0.00737894	0.00024176	0	0.114651	0	0.00304786	0.00764654	0.00602108
ERR589786	Rheumatoid arthritis	0	0.147654	0.223507	0.270877	0.00277742	0.714021	0.0303702	0.000585988	0.0424273	0.000211641	0.000176921	0.00411225	0.0139161	0	0	0	0	0.0135735	0	0	0	0.000209023	0.000199167	0	0	0	0.0101486	0	0	0.0073047	0.0041706	0.000280044	0.000492116	0.0526828	0.000385097	0.000746306	0.00697295	0.0085838
ERR589788	Healthy	0	0.0737735	0.106185	0.283041	0.00145393	0.590978	0.0493107	0.00137769	0.083837	0.00134588	0.000143728	0.0351558	0.0460532	0	0	0	0	0.000863924	0	0	0.000301531	0	0	0	0	0	0.00111837	0	0	0.0410457	0.00361856	0.00310471	0.000194312	0.0164669	0.00334426	0.0177186	0.00339765	0.0027606
ERR589790	Healthy	0.0153505	0.065829	0.154639	0.387788	0.00198413	0.76654	0.0893571	0.0702353	0.138509	0.000611651	0.000257459	0.00205559	0.00388355	0	0.000249097	0	0	0.00197661	0	0	0	0	0	0	0	0.0152874	0.00101824	0.0136859	0	0.0170614	0.000526794	0.000402547	0.000524703	0.0434395	0.000706538	0.00342179	0.0140226	0.0147452
ERR589792	Healthy	0	0.0977936	0.166052	0.507028	0.00454929	0.59424	0.0900594	0.0331188	0.166006	0	0.00228552	0.00100833	0.00357928	0	0.0105181	0	0	0.00636967	0	0	0	0	0	0	0	0	0.00266929	0	0	0.0120319	0.00012739	0.00316183	0.00017346	0.02333	0	0.0033405	0.000189062	0.000189564
ERR589793	Healthy	0	0.0893839	0.161412	0.266436	0.00521125	0.633696	0.0237943	0.0103074	0.0769332	0.000149592	0.000247121	0.000126375	0.00370434	0	0.000489947	0	0	0.00375402	0	0	0	0	0	0	0	0	0.00300809	0	0	0.0016218	0.0010383	0.000395883	0.000869596	0.167938	0.000558375	0.00152994	0.000570705	0.00132846
ERR589794	Healthy	0	0.114174	0.103856	0.172989	0.00470214	0.515345	0.0183016	0.0171159	0.0384728	0.00389928	0.073228	0.00414025	0.0146033	0.000356833	0.0498086	0	0	0.00112273	0	0	0	0.000135081	0	0	0	0	0.00128422	0	0	0.0157538	0.000383481	0.0641127	0.00167175	0.0326156	0.000653419	0.00264444	0.00036522	0.000547361
ERR589795	Healthy	0.000302543	0.117358	0.0786225	0.287703	0.00432315	0.735172	0.0605311	0.029922	0.052474	0.00221764	0.000190108	0.00784304	0.0163219	0	0	0	0	0.00192183	0	0	0	0	0	0	0	0	0.00123128	0	0	0.0266281	0.00606266	0.00117005	0.000515283	0.0565471	0.0375497	0.00213799	0.0044836	0.00952771
ERR589796	Healthy	0	0.0371171	0.214585	0.223808	0.00394454	0.799891	0.0184115	0.109139	0.0269695	0	0.000507209	0.000890666	0.162982	0	0.000127719	0	0	0.000644296	0	0	0	0	0	0	0	0	0.000168506	0	0	0.00159285	0.000381859	0.000200803	0.000175459	0.0247748	0.000869208	0.00801114	0.000191241	0.000575245
ERR589797	Healthy	0	0.0690766	0.0857674	0.293322	0.00184405	0.653985	0.0306876	0.0185728	0.0293452	0.000681094	0.000858179	0.000854251	0.135907	0	0.0406656	0	0	0.00116548	0	0	0	0	0	0	0	0	0.000941765	0	0	0.00729331	0.00488878	0.00290832	0.000973176	0.0481423	0.0163677	0.00175117	0.00299804	0.00364649
ERR589798	Healthy	0	0.0198195	0.110981	0.155148	0.000362783	0.522239	0.018578	0.114655	0.0360395	0.00270249	0.0010004	0.0107123	0.0138069	0	0.0108271	0	0	0.00286847	0	0	0	0	0	0	0	0	0.00543384	0	0	0.0226059	0.00132374	0.00199454	0.0046704	0.107068	0	0.0060934	0.000212104	0.00106025
ERR589801	Healthy	0	0.0546419	0.0887955	0.167487	0.00117505	0.798339	0.0479626	0.0893788	0.0666157	0.0116131	0.00310277	0.00259481	0.0230589	0.000149503	0	0	0	0.00077704	0	0	0	0	0	0.000200841	0	0	0.00181647	0	0	0.0296064	0.00739224	0.00645763	0	0.0308197	0.00902052	0.00408127	0.00574555	0.00642061
ERR589804	Rheumatoid arthritis	0.000243366	0.0550815	0.179559	0.296501	0.00193763	0.471861	0.0452816	0.00292602	0.118036	0.00500199	0.00440751	0.0129178	0.0451439	0	0.0436811	0	0	0.00598599	0	0	0	0	0	0	0	0	0.00317405	0	0	0.0208384	0.00282852	0.00611907	0.000826972	0.0362233	0.00862581	0.00893809	0.00203524	0.00293243
ERR589805	Healthy	0	0.0516819	0.0904137	0.403064	0.001298	0.586021	0.020521	0.00615466	0.0534835	0.000604068	0	0.0505606	0.417431	0	0	0	0.000118577	0.00449664	0	0	0	0	0	0	0	0	0.00297938	0	0	0.0548361	0.00292368	0.00256262	0.00276296	0.0297017	0.00456249	0.00633415	0.000189219	0.00226561
ERR589808	Healthy	0	0.033127	0.0767815	0.158493	0.00140628	0.584292	0.0306219	0.0803182	0.0566386	0.000165266	0.00192745	0.0137525	0.0209091	0	0.000396638	0	0	0.00375045	0	0	0.000291316	0	0	0	0	0	0.00180504	0	0	0.143765	0.00164852	0.00278824	0.000563187	0.0835823	0.000927046	0.00339654	0.000418865	0.000411409
ERR589810	Healthy	0	0.0486462	0.0661664	0.232511	0.00144122	0.561324	0.035719	0.0255626	0.0470179	0.000333092	0.000427417	0.0183249	0.0339541	0	0.00949665	0	0	0.00299742	0	0	0	0	0	0	0	0	0.00296404	0	0	0.0289155	0.00710064	0.000439655	0.000192614	0.0260041	0.00420927	0.00378158	0.00315691	0.00735523
ERR589811	Healthy	0	0.0458796	0.183873	0.359223	0.000382975	0.739798	0.0829639	0.00341346	0.132317	0.000712377	0.000151953	0.00059709	0.00444947	0	0.0520877	0	0.000141063	0.00275497	0	0	0	0	0	0	0	0	0.00354388	0	0	0.00135832	0.00365733	0.00233935	0	0.01692	0.00152224	0.00110183	0.00269286	0.00426088
ERR589813	Healthy	0.0182078	0.0538007	0.157312	0.443295	0.0105838	0.464465	0.0699872	0.00896434	0.109545	0.0011857	0.00862268	0.00286009	0.00915951	0	0.0496717	0	0	0.00469621	0	0	0.000132823	0	0	0	0	0.0226364	0.00312022	0.0184607	0	0.00397281	0.00374051	0.00914778	0.000171187	0.0224761	0.00182216	0.00367431	0.01884	0.0234913
ERR589818	Healthy	0	0.0410593	0.087536	0.245585	0.00437065	0.652476	0.0382834	0.00718034	0.0895779	0.00361869	0.00252149	0.01217	0.0246216	0	0.0113179	0	0	0.00187842	0	0	0	0	0	0	0	0	0.00425445	0	0.000610497	0.0190107	0.0102842	0.00371861	0.00301813	0.0410393	0.00265124	0.00150792	0.00913512	0.0114221
ERR589820	Healthy	0.000203403	0.0628741	0.110154	0.118214	0.00291387	0.622529	0.019312	0.0665741	0.0295061	0.000150192	0.000127812	0.00688978	0.0226049	0	0.00340744	0	0	0.000128504	0	0	0	0	0	0	0	0	0.000333851	0	0	0.0425961	0.00209795	0	0	0.0411933	0.0039947	0.0105966	0.000565009	0.00188937
ERR589825	Healthy	0	0.104639	0.207357	0.235721	0.00565866	0.787218	0.0387718	0.00677957	0.0430412	0.00524965	0.00691502	0.00585833	0.0146005	0	0	0	0	0.0038774	0	0	0	0	0	0	0	0	0.00274312	0	0	0.0267973	0.00138415	0.00727651	0.000504745	0.0700579	0.0269833	0.00122104	0.00128855	0.0018358
ERR589826	Healthy	0.0113726	0.0632672	0.103148	0.462556	0.00313735	0.682707	0.195909	0.0291998	0.253523	0.00143708	0.00787516	0.00365007	0.0527649	0	0	0	0	0.0027609	0	0	0	0	0	0	0	0.0183557	0.00214959	0.0166632	0	0.0293879	0.00153662	0.00837931	0.000558142	0.0314301	0.0124437	0.0105899	0.0180376	0.0151172
ERR589827	Healthy	0	0.0221439	0.0289543	0.0798221	0.00111698	0.679446	0.0110631	0.0226189	0.0143706	0.000342011	0.000294117	0.00749796	0.00626256	0	0.00224032	0	0	0.000438559	0	0	0	0	0	0	0	0	0.000190936	0	0	0.100001	0.00384272	0.00113263	0.000198815	0.0302663	0.00474457	0.0020209	0.00326413	0.00650676
ERR589828	Rheumatoid arthritis	0	0.0659652	0.120905	0.19845	0.00148788	0.601974	0.0429073	0.00849039	0.0279122	0.000857818	0.00130403	0.00129869	0.00969475	0.000141336	0.0748393	0	0	0.00192596	0	0	0	0	0	0.000189869	0	0	0.00209611	0	0	0.00383403	0.00640049	0.00292707	0	0.0489431	0.028642	0.000658198	0.00564012	0.00672679
ERR589829	Healthy	0	0.0892468	0.0514937	0.119676	0.00572994	0.722723	0.00983137	0.061342	0.0251845	0.00141786	0.000342477	0.0051115	0.0181244	0	0.000340307	0	0	0.000174604	0	0	0	0	0	0	0	0	0.000224954	0	0	0.0114109	0.0119611	0.000801633	0.000469565	0.112575	0.00213233	0.00267492	0.0112596	0.0110235
ERR589831	Rheumatoid arthritis	0	0.0489369	0.0928905	0.217267	0.00109171	0.741245	0.0256461	0.01291	0.0384628	0.000503176	0.000696916	0.00861254	0.0237895	0.000139719	0.00410894	0	0	0.000573173	0	0	0	0	0	0	0	0	0.00186793	0	0	0.0218929	0.00760602	0.000443543	0.00369204	0.0279982	0.0031892	0.00752302	0.00276011	0.0038102
ERR589833	Rheumatoid arthritis	0	0.038679	0.0878558	0.11563	0	0.381256	0.0310907	0.0322391	0.0219359	0.00147243	0.00202703	0.00156263	0.0114099	0.000459074	0.0107621	0	0	0.0014137	0	0	0	0	0	0	0	0	0.000414994	0	0	0.00343459	0.00517503	0.00220279	0.0131182	0.0179611	0.0140316	0.0135898	0.000705679	0.00328813
ERR589836	Healthy	0	0.0521555	0.109688	0.271065	0.00379682	0.424607	0.0405463	0.0114165	0.0852838	0.000957384	0.0153676	0.00469228	0.00653454	0	0	0	0	0.00136312	0	0	0	0	0	0	0	0	0.000531267	0	0	0.0360422	0.00207695	0.0171733	0.00239901	0.0192112	0.000298416	0.00379121	0.000806692	0.00140556
ERR589838	Healthy	0	0.046214	0.136068	0.178583	0.001813	0.835975	0.0144482	0.052888	0.0224617	0.00317475	0.00157348	0.000421576	0.00599529	0	0	0	0	0.00300987	0	0	0	0	0	0.000185084	0	0	0.00167353	0	0	0.000584851	0.00288912	0.00220363	0	0.0304018	0.00783327	0.00373794	0.00253467	0.0025347
ERR589839	Healthy	0	0.0786879	0.140619	0.176305	0.00182827	0.73036	0.0272769	0.0603726	0.042015	0.00286906	0.000846727	0.00269805	0.00542711	0	0.000275521	0	0	0.00449388	0	0	0	0	0	0	0	0	0.00263001	0	0	0.00420085	0.00279027	0.00089297	0.000769096	0.0241551	0.0117897	0.00140583	0.00533002	0.00341695
ERR589842	Rheumatoid arthritis	0	0.0780777	0.17922	0.195395	0	0.909987	0.0394055	0.0534009	0.0542813	0.00203063	0.00207047	0.064531	0.0749228	0	0	0	0	0.0020991	0	0	0	0	0	0	0	0	0.000906595	0	0	0.113266	0.0105708	0.00161346	0	0.04279	0.0120966	0.00833006	0.0116132	0.0105622
ERR589843	Rheumatoid arthritis	0.0102669	0.0393703	0.079183	0.239531	0	0.867372	0.0441917	0.0682993	0.0511758	0.000906719	0.000750109	0.0390509	0.0626709	0	0.0137511	0	0	0.00213935	0	0	0	0	0	0	0	0.011318	0.00202008	0.00821346	0	0.0671361	0.00922963	0.00958442	0.00104284	0.035108	0.0166226	0.00254697	0.0143088	0.0207047
ERR589845	Healthy	0	0.0346756	0.340814	0.109279	0	0.742399	0.0126302	0.0214292	0.0323515	0	0	0.00152407	0.00734558	0	0	0	0	0	0	0	0	0	0	0	0	0	0.0010194	0	0	0.0406164	0.00782783	0	0	0.0264156	0.00259855	0.00437272	0.00367243	0.00435664
ERR589848	Healthy	0	0.0665623	0.101916	0.233242	0.000420337	0.643938	0.0276476	0.0554725	0.0248105	0.000776299	0.00113433	0.00179496	0.057142	0.000159713	0.00206661	0	0	0.000168748	0	0	0	0	0	0	0	0	0	0	0	0.000321091	0.0101749	0.00102323	0	0.0357522	0.0124164	0.00511093	0.00611992	0.0102854
ERR589851	Healthy	0	0.0440526	0.107279	0.124594	0	0.662462	0.0265884	0.0154955	0.0271274	0.00426976	0.00149022	0.00261908	0.0434329	0.000950838	0.000162121	0	0	0.000997424	0	0	0	0	0	0	0	0	0	0	0	0.00743225	0.00878729	0.00976429	0.00224733	0.0341038	0.00521257	0.0045793	0.0113087	0.0172123
ERR589853	Healthy	0	0.0864741	0.0754829	0.114418	0.00175694	0.669492	0.01778	0.0472164	0.023087	0.00694969	0.00591633	0.0112593	0.0128775	0.000133272	0	0	0	0.00110638	0	0	0.000290638	0	0	0	0	0	0.00107839	0	0	0.0130079	0.00435603	0.0147223	0.000935554	0.0248521	0.0012066	0.00517655	0.00184268	0.00511165
ERR589854	Rheumatoid arthritis	0	0.107029	0.122439	0.319169	0.000720744	0.479018	0.0640421	0.00642259	0.0621259	0.0104767	0.00935656	0.000280041	0.117874	0	0.000682489	0	0	0.000859979	0	0	0	0	0	0	0	0	0	0	0	0.00260799	0.00692013	0.0153728	0.00443596	0.0181195	0.0327137	0.00660196	0.0029542	0.00527053
ERR589855	Healthy	0.00679679	0.0285071	0.0824686	0.158712	0.000741992	0.336147	0.0124587	0.0094139	0.0303128	0.00994725	0.00699966	0.00287587	0.0514688	0.000141285	0.00615749	0	0	0.000149278	0	0	0	0	0	0	0	0.0056556	0.000192934	0.00483231	0	0.0056887	0.00747729	0.0117547	0.00913348	0.0131835	0.00555759	0.010119	0.00719138	0.00783356
ERR589856	Healthy	0	0.206761	0.13403	0.375868	0.00084799	0.727572	0.122203	0	0.07143	0.00390361	0.00295782	0.0520733	0.0702364	0	0	0	0	0.000166705	0	0	0	0	0.000182426	0	0	0	0.000435442	0	0	0.100007	0.00834553	0.00591387	0	0.0255843	0.0792754	0.00293347	0.00861839	0.0108036
ERR589857	Healthy	0	0.148313	0.205483	0.418035	0.00106512	0.719091	0.0351527	0.000450125	0.0343206	0.00114868	0.00272412	0.00754976	0.0267907	0.00040348	0.00204665	0	0	0.000282664	0	0	0	0	0	0	0	0	0.000550978	0	0	0.00791169	0.0139964	0.000860459	0.000372236	0.028997	0.0174782	0.0116587	0.00928248	0.00968265
ERR589859	Healthy	0.00556564	0.0455629	0.114095	0.287284	0.00307077	0.420415	0.051081	0.00862408	0.0624186	0.00473215	0.00413931	0.0158755	0.0360707	0	0.00051299	0	0	0.00215391	0	0	0	0	0	0	0	0.00444455	0.000174883	0.00300867	0	0.0271171	0.00326452	0.00684389	0.000546297	0.029819	0.0054049	0.00576045	0.00560301	0.00757927
ERR589861	Healthy	0	0.107326	0.164941	0.344231	0.00189663	0.582368	0.0765583	0.0206434	0.0374361	0.00668408	0.00581534	0.00633412	0.0350831	0	0	0	0	0.00090447	0	0	0	0	0.000164548	0	0	0	0	0	0	0.0147296	0.00561798	0.011801	0.000609865	0.0403012	0.0669225	0.00340538	0.00311264	0.00466898
ERR589864	Healthy	0	0.0418177	0.207883	0.130089	0.00038318	0.532604	0.0166731	0.0368193	0.0167736	0.00106337	0.000908075	0.072239	0.0758104	0	0.00331788	0	0	0.00136193	0	0	0	0	0	0	0	0	0.000197423	0	0	0.148187	0.00520721	0.000465744	0.00634293	0.0154552	0.0153646	0.00429086	0.00156348	0.00179127
ERR589865	Healthy	0	0.05123	0.100592	0.139672	0.0010785	0.841382	0.0303692	0.0579404	0.0306415	0.00696621	0.00267591	0.00111695	0.0109045	0	0	0	0	0.00397811	0	0	0	0	0.00046615	0	0	0	0.000555251	0	0.000167919	0.00143409	0.00500063	0.00153179	0.00113918	0.0261753	0.0194964	0.00118045	0.0058652	0.00795432
ERR589869	Healthy	0	0.0476923	0.119261	0.163516	0.000377553	0.947815	0.0200568	0.0347699	0.0222787	0.00225132	0.000441917	0.00393335	0.0197986	0.000131872	0.000565361	0	0	0.000447747	0	0	0	0	0	0	0	0	0.000192288	0	0	0.0117407	0.0147956	0.0112035	0.00100345	0.0289718	0.0153675	0.00263615	0.00460735	0.0100565
ERR589870	Rheumatoid arthritis	0.000267707	0.014401	0.0385289	0.0616061	0.00122838	0.226519	0.00763744	0.00570657	0.0132264	0.00132835	0.00144053	0.103729	0.133152	0	0.000162262	0	0	0	0	0	0	0	0	0	0	0.000222759	0.000210297	0	0	0.208012	0.00574393	0.00274257	0.0107297	0.0180438	0.00360697	0.0147161	0.000741043	0.00383651
ERR589871	Healthy	0	0.083588	0.181505	0.120648	0.000360903	0.793769	0.0420199	0.0269133	0.0443412	0.000165006	0.000968177	0.00167129	0.00679103	0	0.00027377	0	0	0.000993292	0	0	0.000595388	0	0	0	0	0	0.000552711	0	0	0.0156782	0.00395768	0.00460507	0.000191375	0.0234679	0.0104506	0.00290611	0.00481362	0.00628839
ERR589873	Healthy	0	0.356743	0.0768495	0.313504	0.00196718	0.817336	0.0920566	0.108877	0.284026	0	0	0.0926858	0.0759245	0	0	0	0	0	0	0	0	0	0	0	0	0	0	0	0.000365871	0.162323	0.000478681	0	0	0.0401078	0.000990023	0.00162537	0.000915411	0.000457096
ERR688507	Healthy	0	0.102604	0.224198	0.175931	0.000350004	0.83119	0.017456	0.0502014	0.0709302	0.000323202	0.000276484	0.000135327	0.00237269	0	0.0684452	0	0.000127696	0.022557	0	0	0	0	0	0	0	0.000190125	0.0197363	0.000162449	0	0.0178862	0.000712971	0.00106355	0	0.0589815	0.000146668	0.001261	0.000409579	0
ERR688509	Healthy	0	0.167061	0.172648	0.124491	0.000603296	0.667018	0.0245128	0.0267121	0.108199	0	0	0	0.000581347	0	0.000565909	0	0	0.0353987	0	0	0	0	0	0	0	0	0.0176386	0	0	0.0352192	0	0.000183921	0	0.0674938	0.00358958	0.000367841	0.000175162	0.000525037
ERR688513	Colorectal cancer	0.000681837	0.110897	0.146476	0.209749	0.00069789	0.400888	0.00862119	0	0.151185	0.000161589	0	0.203277	0.174701	0	0.000261856	0	0	0.00262126	0	0	0	0.000157924	0	0	0	0	0.00160394	0.000323177	0	0.428941	0.000283416	0	0	0.104321	0	0.000425517	0.00105347	0
ERR688515	Colorectal cancer	0	0.108082	0.265234	0.362731	0.00207442	0.747391	0.0681839	0.00571607	0.1751	0	0.000408403	0.00134405	0.00137491	0	0	0	0	0.0248686	0	0	0	0	0	0	0	0	0.0101467	0.000302519	0	0.012034	0.000130763	0.000210593	0.000724651	0.0520634	0.000612354	0.00981438	0.00100947	0.00060772
ERR688517	Colorectal cancer	0.068204	0.0703673	0.222266	0.471579	0.00180515	0.469708	0.0754136	0.00152062	0.171438	0.00027657	0	0.00256969	0.00534445	0.000114997	0.059558	0	0	0.00715409	0	0	0	0	0	0	0	0.0683562	0.00308662	0.0710748	0	0.012526	0.000587915	0.00255869	0.000315536	0.0424266	0.00292311	0.0235061	0.0499476	0.0662171
ERR688518	Healthy	0	0.193476	0.288039	0.15986	0.000752251	0.964375	0.03	0.00954433	0.145821	0	0	0.000145939	0.000277211	0	0	0	0	0.0590722	0	0	0	0	0	0	0	0	0.0518452	0	0	0.0800725	0	0	0	0.0946422	0.000489268	0	0.000438982	0.000217185
ERR688521	Colorectal cancer	0	0.232606	0.348624	0.160563	0.00313649	0.652826	0.028936	0.0176391	0.128881	0	0	0	0.000379363	0	0	0	0	0.0454403	0	0	0	0	0	0	0	0	0.00696497	0	0	0.0362621	0.000141478	0	0.000370866	0.0901322	0	0	0.000202112	0
ERR688523	Healthy	0	0.141297	0.200984	0.209949	0.0011521	0.708239	0.0347698	0.000365852	0.0734187	0.000792391	0	0	0.000464642	0	0.0194772	0	0	0.027659	0	0	0	0	0	0	0	0	0.0134276	0	0	0.0318962	0.000468833	0.000349682	0.000300814	0.0727919	0.000381541	0.0147531	0	0
ERR688525	Colorectal cancer	0.0198651	0.16213	0.161176	0.302884	0.00434995	0.619505	0.0577995	0.0106614	0.122407	0.00186604	0.000367927	0.00132485	0.0021428	0	0.0121443	0	0	0.00553615	0	0	0	0	0	0	0	0.0241187	0.00255114	0.018739	0	0.0175747	0.000117173	0.000754826	0.000158865	0.0614918	0	0.00493103	0.0191765	0.0173056
ERR688527	Colorectal cancer	0	0.0897965	0.177151	0.328715	0.00339441	0.647485	0.0698391	0.0262525	0.133	0.000765512	0.00119231	0.000658222	0.00848489	0	0.0108455	0	0	0.00349659	0	0	0	0	0	0	0	0	0.00486733	0.000157473	0	0.030133	0.00350022	0.000206195	0.000181171	0.0506607	0.000566013	0.00495116	0.00177825	0.00395984
ERR688528	Healthy	0.00833539	0.080435	0.232031	0.206217	0.0040413	0.617822	0.0313344	0.0382443	0.0519079	0.000911968	0.000262401	0.00532652	0.00565921	0.000117897	0.000522415	0	0	0.0285383	0	0	0	0	0	0	0	0.00857857	0.0184799	0.00655534	0	0.0119218	0.000777168	0.00122356	0	0.125873	0.00486793	0.00544896	0.00690888	0.0094578
ERR688530	Healthy	0.00315368	0.114756	0.140897	0.105435	0.000969115	0.738341	0.0172475	0.00285291	0.0756989	0.000738669	0.000381613	0	0.000349096	0	0.000121116	0	0	0.0204033	0	0	0	0	0	0	0	0.00507297	0.0123912	0.00627624	0	0.0433593	0	0.000587177	0.000343115	0.0677484	0	0.00756122	0.00397636	0.00526271
ERR688534	Colorectal cancer	0.000553588	0.104374	0.0456583	0.0543472	0.00042208	0.222006	0.0115712	0.0016114	0.106534	0.000787638	0.000502404	0.599268	0.484048	0	0.00302959	0	0	0.00718824	0	0	0	0	0	0	0	0.00046064	0.00239181	0.00140285	0.000396092	1.12332	0	0.00102046	0	0.0348059	0	0.00201769	0.00204521	0.00124109
ERR688541	Colorectal cancer	0	0.175974	0.213185	0.376127	0.000908126	0.742685	0.0561334	0.00343813	0.148389	0.000210747	0	0.0730985	0.10537	0	0	0	0.000165937	0.00630807	0	0	0	0	0	0	0	0	0.00673811	0	0.000424178	0.159196	0.00321376	0	0.000232311	0.0318658	0	0.00226162	0.00690714	0.00423816
ERR688543	Healthy	0	0.350148	0.378588	0.473501	0.00115237	1.33842	0.136355	0.00145375	0.232155	0.0135221	0.0074799	0.00312277	0.0289034	0	0.000216192	0	0.000210436	0.0203203	0	0	0	0	0	0	0	0	0.0194134	0	0	0.348088	0.0155087	0.00558992	0	0.236888	0.0283865	0.00986451	0.00969906	0.0120523
ERR688544	Healthy	0	0.0570867	0.348834	0.418766	0.00253088	0.673926	0.0351487	0.00561421	0.0597076	0.00190133	0.000375496	0.000245484	0.00240487	0	0.0134667	0	0	0.0154429	0	0	0	0	0	0.000167589	0	0	0.00292674	0.000273938	0	0.00719829	0.000492545	0.000962944	0	0.0383443	0.00013179	0.00268834	0.000555273	0.000369852
ERR688547	Colorectal cancer	0.032103	0.121766	0.163633	0.280319	0.00957855	0.56283	0.0378257	0.00604632	0.0845549	0.00341135	0.00033782	0.000326904	0.000752721	0	0.00073974	0	0	0.0191771	0	0	0	0.00012826	0.000123642	0	0	0.0427251	0.00878807	0.0405561	0	0.0267409	0.000212079	0	0.000150051	0.0642641	0	0.0202488	0.0302476	0.0346736
ERR688548	Colorectal cancer	0.000274306	0.155049	0.287796	0.122248	0	0.520501	0.00995	0.00105367	0.106504	0.000567818	0.000163324	0.23947	0.198354	0	0.000790095	0	0	0.0452848	0	0	0	0	0	0	0	0.00022825	0.00840181	0.000390047	0	0.492958	0.000342375	0.000255362	0	0.136644	0.000372003	0.00151386	0.00101472	0.000491712
ERR688553	Colorectal cancer	0.0172185	0.237789	0.204692	0.281416	0.00528202	0.745376	0.0262468	0.00806954	0.151148	0.000683203	0.000452978	0	0.00161226	0	0.000283402	0	0	0.0354723	0.000145942	0	0.000304202	0.000170917	0	0	0	0.0202617	0.0173965	0.0138203	0	0.0301659	0.00160593	0.000921055	0.000385558	0.091557	0.000479525	0.00938602	0.0124068	0.0143673
ERR688558	Colorectal cancer	0.176489	0.0932076	0.174217	0.400166	0.00697607	0.434848	0.0486192	0.00129599	0.0744912	0.00011846	0.00030143	0	0.000687353	0	0.00971967	0	0	0.0382495	0	0	0	0	0	0	0	0.19289	0.0128515	0.184557	0	0.027877	0.000420036	0	0	0.0980963	0.000107488	0.0026851	0.147929	0.15845
ERR688563	Healthy	0	0.0634953	0.457415	0.5012	0.00464879	1.15015	0.0379879	0	0.0653244	0.000308891	0	0.00602947	0.00444141	0	0	0	0	0.0195977	0	0	0	0.000150921	0	0	0	0	0.0113789	0	0	0.0250654	0.000662628	0	0	0.0514532	0	0.0101006	0.000192444	0.000192955
ERR688567	Colorectal cancer	0.0491309	0.127572	0.164756	0.251607	0.000663081	0.491188	0.061271	0.000421612	0.087875	0.00121597	0.000910111	0.0379443	0.0409289	0	0.0637164	0	0	0.0127087	0	0	0	0	0	0	0	0.0524053	0.006634	0.060493	0	0.0786081	0.00107061	0.00241898	0.000339251	0.0793573	0.000138931	0.0114019	0.0405647	0.0515291
ERR688568	Colorectal cancer	0	0.340872	0.268603	0.211023	0.0173679	0.895863	0.0366073	0.0288838	0.305809	0	0	0.000163652	0.00226286	0	0.000317233	0	0	0.0447848	0	0	0	0	0	0	0	0.000229113	0.0398054	0.000195761	0	0.0113742	0.000157807	0	0	0.0587771	0.000175408	0.000257752	0	0.000247442
ERR688569	Colorectal cancer	0.108754	0.0539011	0.161306	0.381202	0.0055336	0.380631	0.0331798	0.00155168	0.0573993	0.000142396	0.000120313	0.00737924	0.00823488	0	0.185879	0	0	0.0231738	0	0	0	0	0	0	0	0.124324	0.019873	0.107259	0	0.0142742	0.00221577	0.00279679	0	0.0619309	0.000534471	0.0130991	0.0844422	0.101145
ERR688570	Colorectal cancer	0.00710667	0.0671011	0.0961707	0.211655	0.00242466	0.44152	0.0481819	0.00562242	0.0947945	0.00463781	0.00126805	0.110435	0.109343	0	0.014258	0	0	0.00619381	0	0	0	0.00018289	0	0	0	0.00678952	0.00393484	0.00636576	0	0.195653	0.00382758	0.00343318	0.00258355	0.0639148	0.000861584	0.00417098	0.00901701	0.0094331
ERR688571	Colorectal cancer	0	0.184515	0.240505	0.235881	0.00129795	0.683223	0.00107066	0	0.169018	0	0	0.00250544	0.00326791	0	0.000161966	0	0	0.00837556	0	0	0	0	0	0	0	0.00116975	0.00837327	0.000199895	0	0.0047002	0.000173535	0	0	0.0740748	0.00037976	0	0.000504004	0.00125735
ERR688572	Colorectal cancer	0	0.219683	0.201533	0.130711	0	0.675084	0.0112939	0.00357931	0.175226	0	0	0	0	0	0.0014596	0	0.000519662	0.0198534	0	0	0	0	0	0	0	0	0.00724499	0	0	0.0342276	0.000143749	0.000214432	0.000369715	0.0682191	0	0.00172498	0.000411803	0.0002059
ERR688573	Colorectal cancer	0	0.223611	0.170056	0.257028	0.00275494	0.598812	0.0334239	0.00958198	0.120974	0.00158203	0.000272029	0.00187015	0.0051669	0	0.0336711	0	0	0.0246876	0	0	0	0	0	0	0	0	0.0226649	0.000321023	0	0.0474861	0.00149798	0.00125569	0	0.185645	0.000431824	0.00114951	0.00141117	0.00160342
ERR688574	Colorectal cancer	0.00177972	0.086993	0.241801	0.323319	0.000908736	0.655488	0.07426	0.000770412	0.122066	0.00237245	0.000830397	0.000236746	0.00883725	0	0.0852088	0	0	0.0103567	0	0.000112001	0	0	0	0	0	0.000658179	0.00700346	0.000843552	0	0.042834	0.00131108	0.00165681	0.000154978	0.0803956	0.00961548	0.00737233	0.00141698	0.00247949
ERR688575	Colorectal cancer	0.00306863	0.0617502	0.143672	0.305307	0.00144798	0.733853	0.0390554	0.0234033	0.0598296	0.00167736	0.000560207	0.000983831	0.0269204	0	0.00122382	0	0	0.00496514	0	0	0	0	0	0	0	0.00392686	0.00185125	0.00503613	0	0.0083251	0.00641987	0.00109995	0.000377573	0.0284863	0.0050874	0.00715903	0.00994033	0.0111968
ERR688576	Colorectal cancer	0	0.111125	0.172286	0.254354	0.000662396	0.782773	0.0338182	0.0950115	0.0808893	0.000449393	0.00466536	0	0.00660634	0	0.00574243	0	0	0.00522726	0	0	0	0.000152143	0	0	0	0	0.00221221	0	0	0.0125015	0.00245548	0.00844992	0.000354509	0.0495815	0.000277153	0.00305221	0.00251363	0.00193407
ERR688577	Colorectal cancer	0	0.0917169	0.110776	0.248494	0.00108938	0.648667	0.0836397	0.0142835	0.0831293	0.0108694	0.0112407	0.126376	0.139305	0	0.00737426	0	0	0.00374704	0	0	0	0	0	0	0	0	0.00205278	0	0	0.244939	0.00416888	0.0140849	0.000379688	0.0640592	0.000454486	0.00440304	0.00535117	0.00952568
ERR688578	Colorectal cancer	0.000255085	0.0792151	0.133858	0.294338	0.00196086	0.792591	0.0871694	0.0198249	0.100756	0.00522701	0.00229465	0.0018207	0.0297103	0	0.000457304	0	0	0.00993562	0	0	0	0	0	0	0	0	0.0062306	0.000182901	0	0.0105865	0.0121851	0.00261347	0	0.0494463	0.00949358	0.00693256	0.00455682	0.0109283
ERR688579	Colorectal cancer	0	0.106542	0.193916	0.321558	0.0016609	0.83036	0.0586563	0.0352236	0.0961887	0.00738991	0.00259363	0.000160361	0.019094	0.000157591	0.034325	0	0.000151319	0.0116918	0	0	0	0	0	0	0	0	0.00766451	0	0.000193727	0.011846	0.00504282	0.00832916	0.000869297	0.0554102	0.00070083	0.00467986	0.00386995	0.00605334
ERR688580	Colorectal cancer	0.0264719	0.0447962	0.149529	0.174008	0.000957877	0.379158	0.0445179	0.00161951	0.0555194	0.000146648	0.00136863	0.181353	0.167708	0	0.000120076	0	0.000116491	0.0215794	0	0	0	0.000146038	0	0	0	0.0246289	0.00950811	0.027283	0.000149139	0.42091	0.000260164	0.00330129	0	0.114104	0.000132787	0.00676617	0.0204774	0.021722
ERR688581	Colorectal cancer	0.00780858	0.163817	0.10091	0.255995	0.00373455	0.686463	0.0480731	0.00283575	0.0626967	0	0.00424019	0.00928063	0.0438647	0	0.000281142	0	0	0.00635497	0	0	0	0	0	0	0	0.00588837	0.00210366	0.00468718	0	0.0167456	0.00698737	0.00478437	0.000190798	0.172889	0.00141453	0.00766567	0.0111637	0.0148504
ERR688582	Colorectal cancer	0	0.0945222	0.168376	0.548941	0.000373668	0.61114	0.106526	0.00235431	0.271234	0.00240153	0.00176301	0.000576799	0.00452999	0.000141335	0.00644205	0	0	0.0094256	0	0	0	0	0	0	0	0	0.00476041	0	0	0.0140255	0.000600499	0.00135761	0.000189868	0.0457588	0	0.00379722	0.00130355	0.0010842
ERR688583	Colorectal cancer	0.000279326	0.0889513	0.0765617	0.134068	0.00171737	0.554277	0.0387121	0.00108202	0.0984998	0.0047211	0.00253027	0.0778535	0.062263	0	0	0	0	0.00540105	0	0	0	0	0	0	0	0.00069728	0.00197175	0.000198592	0	0.11433	0.00662049	0.00390775	0.00137087	0.0709817	0.000177945	0.00503674	0.0047656	0.00719112
ERR688593	Healthy	0.0244907	0.0797886	0.148026	0.218133	0.00095234	0.762542	0.0343945	0.0100798	0.0577632	0.00087001	0.00620365	0	0.00442053	0	0.000964523	0	0	0.0248382	0	0	0	0.000145716	0	0	0	0.0255597	0.0165163	0.0239186	0	0.0164142	0.000645016	0.0073079	0.000169766	0.0565824	0	0.0039599	0.0186996	0.0242403
ERR688594	Healthy	0	0.224296	0.153385	0.0939924	0.00274925	0.480738	0.00409915	0	0.115768	0.000579243	0	0.000236212	0	0	0.00412415	0	0	0.0140203	0	0	0	0	0	0	0	0	0.00841079	0.000141279	0	0.000234148	0	0.000184989	0	0.0127582	0	0.00892882	0	0.000177629
ERR688606	Healthy	0	0.107189	0.537294	0.154693	0.00226509	1.37441	0.0725856	0.00238301	0.177012	0.000162972	0.00014922	0	0.000270293	0	0.0684815	0	0	0.00673847	0	0	0	0	0	0	0	0	0.00619435	0	0	0	0.000923506	0.001148	0	0.0504075	0.00333128	0	0.000659647	0.000881863
ERR688608	Healthy	0	0.199918	0.224914	0.22994	0.0029717	0.780561	0.0217923	0.00835232	0.102271	0.000886709	0.000255331	0	0.000498354	0	0.0232483	0	0	0.0407601	0	0	0	0.000302673	0	0	0	0	0.0106721	0	0.000154228	0.0351436	0.00051451	0.000602002	0	0.11612	0.000582297	0.00141247	0.000768693	0.000576026
ERR688610	Healthy	0.0612155	0.194699	0.240599	0.497054	0.0045895	0.639798	0.0904141	0.00757468	0.141233	0.00410623	0.00258952	0.00022214	0.00658293	0	0.00011068	0	0	0.0103684	0	0	0	0	0	0	0	0.0588783	0.0110235	0.0519177	0	0.00481436	0.000116613	0.00296268	0.000153125	0.0275841	0.0115195	0.0126307	0.0463826	0.05551
ERR688614	Healthy	0.000969326	0.119962	0.142035	0.238917	0.00595745	0.664945	0.047335	0.00626531	0.0980688	0	0	0.000768167	0.0104007	0	0.00260586	0	0	0.00406019	0	0	0	0	0	0	0	0.00215087	0.00203293	0.00206749	0	0.00244169	0.00138139	0.000300795	0	0.0460319	0.00698277	0.00207873	0.00232915	0.0040636
ERR688617	Healthy	0	0.233095	0.19542	0.139736	0.00305812	0.739062	0.0214619	0.00898878	0.140864	0	0	0.000261561	0.000717885	0	0.03867	0	0	0.0797979	0	0	0	0	0	0	0	0	0.0664552	0	0	0.0629398	0.000137804	0.000616692	0	0.149267	0	0.00186036	0.000196863	0.000198438
ERR688618	Colorectal cancer	0.0617374	0.0491945	0.179811	0.257126	0.0013083	0.710169	0.038299	0.0569795	0.0742999	0.00181041	0.000912153	0.00230896	0.00788793	0	0.0497412	0	0	0.00809917	0	0	0	0	0	0	0	0.0598086	0.00577345	0.0649475	0	0.00667609	0.00265387	0.000602872	0.000176569	0.0406164	0	0.0371518	0.0606792	0.0605098
ERR688619	Healthy	0	0.0781545	0.200639	0.465702	0.0021184	0.878603	0.0681125	0.00310485	0.0915344	0.00906763	0.00370837	0.000822409	0.0422229	0	0.032618	0	0	0.0125014	0	0	0	0	0.00015237	0	0	0	0.00542267	0.000163621	0	0.0128496	0.00291811	0.00771276	0.00054981	0.0652582	0.000734439	0.00571783	0.00472339	0.00370082
ERR688622	Healthy	0	0.318911	0.291096	0.164563	0.00461695	0.664714	0.0149697	0.00223999	0.176241	0.000480166	0.000138787	0	0.000859842	0	0.00013401	0	0.000258027	0.043801	0	0	0	0	0	0	0	0	0.00834015	0	0	0.0663834	0	0	0	0.131468	0.000312062	0.016437	0	0
ERR688634	Colorectal cancer	0.000218216	0.118856	0.180499	0.266235	0.00201171	0.588214	0.0328483	0.0267145	0.066019	0.000477263	0	0.0029826	0.00935603	0	0.0017599	0	0	0.0129296	0	0	0	0	0	0	0	0.000181577	0.00651278	0.000465435	0	0.0292799	0.00145534	0.000814841	0.000535477	0.0678274	0.00310023	0.00978755	0.00192789	0.00254679
ERR688636	Colorectal cancer	0.000488985	0.0819334	0.185963	0.193659	0	0.898338	0.0214277	0.105072	0.123216	0.000692786	0.000293754	0.00203289	0.00401814	0	0.0012676	0	0	0.0203632	0	0	0	0	0	0	0	0.000203442	0.0177227	0	0.000174934	0.0198973	0.00044649	0.000455215	0	0.0567464	0	0.000457744	0	0.000439434
ERR688637	Colorectal cancer	0.00098273	0.0512297	0.095306	0.124385	0.00113246	0.441921	0.023889	0.0161926	0.0279501	0	0.000736515	0.00116459	0.0109376	0	0.00254754	0	0	0.0028292	0	0	0	0	0	0	0	0.00122659	0.00135188	0.00192438	0	0.00395921	0.00453347	0.000687417	0.00602876	0.0621902	0.000165922	0.00579285	0.00220909	0.006131
ERR688639	Colorectal cancer	0.0016455	0.0812619	0.243316	0.24255	0.00252227	0.787949	0.0347902	0.00959002	0.0453078	0.0101024	0.00326529	0.00391205	0.0218952	0	0.00690721	0	0	0.0391895	0	0	0	0	0	0	0	0.00117218	0.0114494	0.00167413	0	0.0381416	0.00491074	0.00722892	0.000192279	0.0897015	0.000472479	0.00127434	0.00653373	0.00651085
ERR688640	Colorectal cancer	0	0.106716	0.129229	0.168492	0.00312319	0.429839	0.0107333	0.0184295	0.0617986	0.0011304	0	0.152068	0.0984035	0	0.000389929	0	0	0.00203282	0	0	0.000140288	0.000157751	0	0	0	0	0.00177077	0	0	0.206121	0.000281095	0	0	0.0583496	0.000304754	0.0073924	0.000622406	0.000401257
ERR688641	Colorectal cancer	0	0.285833	0.219754	0.322803	0.000820592	1.01327	0.10356	0.00310448	0.311273	0.0105485	0.00838017	0.00396185	0.00478248	0	0.131173	0	0	0.0110414	0	0	0	0	0	0	0	0	0.0092081	0	0	0.00712023	0.00099808	0.00645366	0	0.0309193	0	0.00022352	0.000714398	0.000238342
ERR688642	Colorectal cancer	0.0621514	0.0451669	0.0995529	0.324809	0.00843064	0.498407	0.0997948	0.000488184	0.108056	0.00053267	0	0.0178727	0.0630391	0.000146625	0	0	0.000140059	0.0221592	0	0	0	0	0	0	0	0.0763184	0.0100219	0.0801963	0.000179312	0.0651658	0.00370345	0	0	0.143308	0.00259584	0.00199413	0.0670566	0.0740627
ERR688643	Colorectal cancer	0.000544076	0.0270237	0.0668106	0.1791	0.00208547	0.355999	0.0472781	0.000529924	0.0581692	0.00609304	0.00148131	0.00113124	0.0413283	0.000159161	0.000156712	0	0	0.000165482	0	0	0	0	0	0	0	0	0.00106601	0.000386822	0	0.00582477	0.00398517	0.00278576	0.00645298	0.0818357	0	0.00799098	0.00121266	0.00553859
ERR688644	Colorectal cancer	0.0119465	0.0588557	0.0511589	0.213968	0.00262619	0.584335	0.0932588	0.00383424	0.068529	0.00826886	0.0078572	0.000169058	0.0240399	0	0.0075374	0	0	0.00345187	0	0	0	0	0	0	0	0.00946727	0.0022334	0.00728021	0	0.000659132	0.00730408	0.00900306	0	0.0418303	0.00533708	0.0132903	0.010469	0.0160666
ERR688646	Healthy	0	0.0727067	0.147516	0.301006	0.00221772	0.855718	0.0390223	0.124374	0.0745539	0.00134803	0.000428434	0	0.00742031	0	0.0159342	0	0	0.00585065	0	0	0	0	0	0	0	0	0.00301601	0	0	0.000420457	0.00192807	0.0011189	0	0.0161995	0.0079214	0.00085307	0.0012904	0.00193388
ERR688647	Colorectal cancer	0	0.136093	0.195376	0.187086	0.00256735	0.831052	0.0472459	0.0166536	0.0983731	0.00503045	0.00215759	0.0107727	0.0182635	0	0.0250143	0	0	0.0268036	0	0	0	0	0	0	0	0.000198453	0.0082417	0.000339129	0.000170644	0.0326717	0.00159335	0.00443416	0	0.0978367	0	0.00557844	0.00212628	0.00255159
ERR688649	Colorectal cancer	0	0.174111	0.144345	0.219412	0.000415853	0.920026	0.0520392	0.0178594	0.075289	0.00191247	0.000488445	0.0151216	0.0145643	0	0	0	0	0.00297078	0	0	0	0	0	0	0	0	0.00234237	0	0	0.0135331	0.00234221	0.00101091	0	0.0193165	0.0084171	0.00162771	0.00169937	0.00218151
ERR688650	Colorectal cancer	0	0.105257	0.195813	0.302673	0.000467253	0.969048	0.0685548	0.00469139	0.0672132	0.00278619	0.00107206	0.00252377	0.0233323	0	0.00228192	0	0	0.00385739	0	0	0	0	0	0	0	0	0.00190822	0	0	0.01014	0.0153323	0.0022614	0.00049674	0.0509172	0	0.00419673	0.00921422	0.00813004
ERR688651	Colorectal cancer	0	0.14152	0.324097	0.444064	0.00420766	0.973926	0.148531	0.0220454	0.219109	0	0	0.0208405	0.0270325	0	0	0	0	0.0180626	0	0	0	0	0	0	0	0	0.0183584	0	0	0.0357171	0.000748776	0	0	0.0654679	0	0.000465585	0.0006663	0.00110914
ERR710429	Healthy	0.00443617	0.0506555	0.0928219	0.195051	0.00303225	0.639979	0.0464592	0.0210909	0.0762965	0.000331678	0.000144948	0.00117082	0.00594114	0	0	0	0	0.0116247	0	0	0	0	0	0	0	0.00533142	0.0106845	0.00631097	0	0.0121642	0.00161357	0	0	0.0273448	0.00115955	0.00669054	0.00532032	0.00685824
ERR710432	Healthy	0.0739159	0.0576958	0.118318	0.352348	0.00712147	0.431362	0.0451093	0.000811224	0.0503879	0.00325593	0.00203255	0.00138029	0.0136053	0.00012356	0.000852245	0	0	0.0125196	0	0	0	0	0	0	0	0.0752083	0.00430564	0.0766064	0	0.0150285	0.00214933	0.00334335	0	0.0710628	0.00221396	0.00192688	0.06773	0.0709576
ERR719146	Healthy	0	0.144432	0.0488532	0.265745	0	1.07045	0.0297662	0	0.0158793	0	0.00448327	0.00024315	0.0554698	0	0.000951864	0	0	0.000737349	0	0	0	0	0.000535025	0	0.000265426	0	0.000634058	0	0	0	0.0240931	0.000376143	0	0.103744	0.000532477	0.00508074	0.0219812	0.0205208
ERR719232	Healthy	0.000973094	0.111028	0.193248	0.504923	0	0.979432	0.0779441	0.0238628	0.0732514	0.0187382	0.0109002	0.00867479	0.0910493	0	0.000559612	0	0	0.00409555	0	0	0	0	0	0	0	0.00107961	0.00204201	0.000922455	0	0.0200911	0.0129713	0.0148147	0	0.106988	0.00166297	0.00278399	0.0107136	0.0153279
ERR719271	Healthy	0	0.19298	0.123767	0.778853	0.00172203	1.47538	0.0891715	0.0123946	0.03672	0.0212111	0.0219503	0.00378373	0.0943843	0.000637827	0.00244044	0	0	0.00136055	0	0	0	0	0	0	0	0	0.00118341	0	0	0.00526231	0.0382476	0.0191885	0.000297584	0.11371	0.0178012	0.016069	0.0137376	0.0284095
ERR719311	Healthy	0	0.0930212	0.143539	0.404219	0	1.2076	0.260618	0.0105233	0.0575543	0	0.00127158	0.000535611	0.0117364	0.000262023	0.000265695	0	0	0.00243476	0	0	0	0	0	0.000351999	0	0	0.000708936	0	0	0.00174709	0.0135223	0	0	0.0967694	0.000288425	0.00113218	0.0208704	0.0476068
ERR719515	Healthy	0	0.0628251	0.0558536	0.360004	0.000462644	0.587299	0.0889754	0.00996804	0.047235	0.00768147	0.00564766	0.000898844	0.0296002	0.000175789	0	0	0	0.000736897	0	0	0	0	0	0	0	0	0.000236701	0	0	0.00988218	0.0130046	0.00620203	0	0.0521051	0.0126298	0.00151913	0.00566026	0.0102579
ERR719554	Healthy	0	0.0911439	0.038877	0.253812	0.00123364	0.727537	0.0549246	0.0036421	0.0662099	0.0119361	0.00675	0.000159795	0.0758121	0	0.0379633	0	0	0.000983995	0	0	0	0	0.00106802	0	0	0	0.0006331	0	0	0.00614261	0.0102774	0.00625854	0.000219379	0.21429	0.00368467	0.0018522	0.00911466	0.00742492
ERR719621	Healthy	0.00833827	0.0555234	0.201305	0.533578	0.00262154	0.62267	0.125848	0.0177969	0.185148	0.00830851	0.0100277	0.000127299	0.00646956	0	0.0635529	0	0	0.00104861	0	0	0	0	0	0	0	0.0135207	0.000672202	0.0101857	0	0.0017183	0.00225551	0.0111483	0.00139905	0.0256243	0.00730696	0.00210429	0.0101972	0.0122715
ERR719671	Healthy	0.000276614	0.0823174	0.197791	0.462779	0.000423723	1.11522	0.118564	0.0118268	0.191188	0.0183241	0.0152884	0.00065763	0.0686655	0.000310151	0.0839768	0	0	0.00350838	0	0	0	0	0	0.00022248	0	0.000460341	0.00195717	0.000589994	0	0.00145796	0.0089148	0.0185465	0.0011313	0.042952	0.00643247	0.0179465	0.00321251	0.00321384
ERR719694	Healthy	0	0.101738	0.0702151	0.207031	0	0.721523	0.068325	0.00558451	0.0252303	0.0246317	0.00626887	0.00534266	0.0288394	0	0	0	0	0	0	0	0	0	0	0	0	0	0.00028231	0	0	0.00972679	0.0219485	0.00970226	0.000578214	0.203418	0	0.00361525	0.00994602	0.0266165
ERR719741	Healthy	0	0.0535186	0.066163	0.347489	0.00308502	0.544724	0.0517192	0.00279132	0.0906774	0.0123131	0.00638165	0.0129436	0.0217738	0	0.0463999	0	0	0.000524903	0	0	0	0	0	0	0	0	0.00112354	0	0	0.0242575	0.00870522	0.0101456	0	0.144422	0.00205949	0.00540958	0.014054	0.0170726
ERR719848	Healthy	0	0.0812502	0.150761	0.637948	0	0.744598	0.26527	0.00045029	0.243638	0.0148482	0.0113815	0.00250161	0.0270926	0.000136098	0.0114497	0	0	0.0018467	0	0	0	0	0	0	0	0	0.00165618	0	0	0.00797792	0.00604472	0.0119761	0	0.0544299	0.0120332	0.00812838	0.00313367	0.005626
ERR719902	Healthy	0	0.0924688	0.279267	0.353971	0	1.0897	0.0467547	0.0350465	0.0255667	0.00080813	0.002854	0.0386803	0.0304774	0.000333399	0.00664347	0	0	0.00293265	0	0	0	0	0	0	0	0	0.00225618	0	0	0.0197917	0.011655	0.00133462	0.000233702	0.0464728	0.00805705	0.00338537	0.008448	0.00892977
ERR719944	Healthy	0	0.119185	0.129338	0.324144	0.00186483	0.990211	0.0778817	0.0153777	0.0610151	0.00512969	0.00376446	0.000724741	0.0818499	0.0024567	0.00335953	0	0	0.00605414	0	0	0	0	0	0.000735193	0	0	0.00455497	0	0	0.00228694	0.0122624	0.0270178	0.00247703	0.054252	0.00737512	0.00409721	0.00652093	0.0122279
ERR719982	Healthy	0	0.0788887	0.191634	0.31406	0.00207385	0.829736	0.0585336	0.0161973	0.0489102	0.00537326	0.00743648	0.000162944	0.0463604	0	0.000642324	0	0	0.000981248	0	0	0	0	0	0	0.000177873	0	0	0	0	0.00156538	0.0135598	0.00705791	0.000221477	0.0495314	0.0166399	0.00232222	0.00894459	0.0118256
ERR720044	Healthy	0	0.0929631	0.172296	0.187483	0	0.766369	0.0478187	0.0215893	0.0293082	0	0.00191135	0.00279691	0.0308459	0.000427599	0.00149243	0	0	0.00604291	0	0	0	0	0	0	0	0	0.00570204	0	0	0.00207031	0.00537071	0	0.00295758	0.0379524	0.0102224	0.00620683	0.00354596	0.00774882
ERR720120	Healthy	0	0.105842	0.0595726	0.400213	0	0.967717	0.0528574	0.00555571	0.0290773	0.00429619	0.00194356	0.000212055	0.132389	0.000209478	0	0	0	0.000217797	0	0	0	0	0	0	0	0	0.000561206	0	0	0.010285	0.02479	0.00433677	0.00146431	0.226581	0.0018495	0.0112759	0.0115219	0.0210696
ERR720148	Healthy	0.000860167	0.0620716	0.328665	0.540322	0	0.863541	0.090976	0.00663223	0.0700868	0.017188	0.0096678	0	0.0402694	0.000338771	0	0	0	0.0135496	0	0	0	0	0.000379668	0	0	0.000715744	0.00405791	0.00101926	0	0.00541243	0.0085461	0.00907385	0	0.0607343	0.0255283	0.0141029	0.00947919	0.0114905
ERR720180	Healthy	0	0.0485517	0.304456	0.566567	0.0010994	0.748275	0.112449	0.0157836	0.088585	0.00638185	0.00906424	0.00114276	0.0893521	0.000426426	0.0210161	0	0	0.00477429	0	0	0	0	0	0	0	0	0.00150712	0	0	0.00263138	0.0042362	0.00512687	0	0.0258427	0.0153254	0.011789	0.00428775	0.0081127
ERR720202	Healthy	0	0.095629	0.0832677	0.355824	0	1.16731	0.112001	0.00362679	0.0539067	0.000527923	0.00197758	0.0097604	0.0610084	0.000440231	0.000661219	0	0	0.000221824	0	0	0	0	0	0	0	0	0	0	0	0.0173821	0.0258455	0.0201922	0.00244222	0.0731619	0.0193679	0.00725947	0.0100069	0.0156557
SRR11047625	Rheumatoid arthritis	0	0.0795384	0.0652558	0.197939	0.000851323	0.615076	0.0495271	0.0360163	0.0534867	0.0039128	0.00116572	0.000985076	0.0113888	0	0.000637401	0	0	0.000493227	0	0	0	0	0	0	0	0	0.00108903	0	0	0.000793839	0.00333356	0.00257513	0.000877363	0.019183	0.00616786	0.00471897	0	0.00222541
SRR11047626	Rheumatoid arthritis	0	0.0561294	0.0247189	0.10537	0.000863333	0.517101	0.0560048	0.0070913	0.0217843	0.00691272	0.00184764	0.000998026	0.0173789	0	0	0	0	0.000512872	0	0	0	0	0	0	0	0	0.000663675	0	0	0.000326546	0.00281023	0.00705095	0	0.0184004	0.0034208	0.00929758	0.000750278	0.00174213
SRR11047627	Rheumatoid arthritis	0.00330562	0.0578057	0.202651	0.456248	0.000337574	0.642099	0.0861065	0.00299518	0.148506	0.00105864	0.00159081	0.000261042	0.000469297	0	0	0	0	0.00214009	0	0	0	0	0	0	0	0.00476771	0.00120979	0.00329028	0	0.0115899	0.00013753	0	0	0.0248855	0.00462697	0.00327917	0.00258145	0.00632689
SRR11047628	Rheumatoid arthritis	0	0.0965806	0.100769	0.276813	0.00444666	0.93173	0.0614579	0.00998568	0.0607354	0.0223947	0.00540301	0.000381665	0.0237261	0	0.0172014	0	0	0.00194574	0	0	0	0	0	0	0.000843681	0	0.00327592	0	0	0.0022435	0.00441064	0.00807032	0.000254593	0.0144331	0.00585637	0.0114617	0.000287771	0.00114502
SRR11047629	Rheumatoid arthritis	0	0.079985	0.0706373	0.289651	0.000788481	0.778197	0.0882449	0.0145276	0.0573942	0.00344712	0.00171286	0	0.0794041	0	0.00121093	0	0	0.0012489	0	0	0	0.000184146	0	0	0	0	0.000606524	0	0	0.00118614	0.00141343	0.00743672	0	0.00869836	0.0216653	0.00611661	0.000229452	0.000460121
SRR11047630	Rheumatoid arthritis	0	0.0449065	0.176742	0.355804	0.000452452	0.835084	0.0622273	0.0103906	0.0997588	0.00683986	0.00640943	0	0.0280728	0.000345395	0	0	0	0.00235215	0	0	0	0	0	0	0	0	0.00163104	0	0	0.0130498	0.00109799	0.00386709	0	0.0251762	0.0019964	0.00132693	0	0.000530461
SRR11047632	Rheumatoid arthritis	0.0011319	0.0732615	0.111619	0.393242	0	0.819114	0.0793094	0.0359992	0.114081	0.00728201	0.00258944	0.000268154	0.0185611	0	0	0	0	0.0044776	0	0	0	0	0.000449645	0	0	0.00113022	0.0033913	0.000643796	0	0.00570796	0.00165316	0.00400416	0.000359011	0.0114097	0.00643502	0.00761239	0.00223734	0.00223035
SRR11047633	Rheumatoid arthritis	0	0.0716697	0.0552033	0.232909	0	0.712616	0.0736289	0.014289	0.033726	0.0083149	0.00424696	0.0204783	0.0523732	0.000523327	0	0	0	0.00140968	0	0	0	0	0	0	0.000386911	0	0.000693466	0	0	0.0360396	0.00367841	0.0049317	0.000233512	0.0110479	0.00575921	0.00719666	0.000262546	0.0015684
SRR11047634	Rheumatoid arthritis	0	0.049166	0.173235	0.37698	0.00118065	0.655818	0.139248	0.00443651	0.11307	0	0	0	0.0167609	0	0.00723005	0	0	0.00250136	0	0	0	0	0	0	0	0	0.00140658	0	0	0.00132027	0.00173032	0.000237137	0	0.0165426	0.00398539	0.0031564	0	0.000455517
SRR11047635	Rheumatoid arthritis	0	0.0738843	0.0523303	0.119234	0.000450894	0.757358	0.0606282	0.0216637	0.0356773	0	0.000172331	0.000173543	0.039893	0.000170545	0.00827101	0	0	0.00106756	0	0	0	0	0	0	0	0	0.000688923	0	0	0.00168985	0.000860278	0.00109111	0	0.0123502	0.00157294	0.0104027	0	0.00208165
SRR11047636	Rheumatoid arthritis	0.00172758	0.0694333	0.0919404	0.48714	0.00341624	0.674318	0.077622	0.00622783	0.180625	0	0.000145149	0	0.0533708	0	0.000142172	0	0	0.00252434	0	0	0	0	0.0003268	0	0	0.00143751	0.0017453	0.00122826	0	0.000722533	0.00100228	0.000231029	0	0.0101725	0.00349191	0.0110653	0.00177081	0.00375749
SRR11047637	Rheumatoid arthritis	0.00027321	0.0772176	0.067377	0.450524	0.000420418	0.803514	0.0787325	0.00741439	0.134694	0.00270319	0.000826496	0	0.03011	0.000159018	0.0218768	0	0	0.00116731	0	0	0	0.000759354	0	0	0	0.000454675	0.000858983	0.00097122	0	0.049892	0.00214681	0.00279776	0	0.0102424	0.00406971	0.00495477	0.000976908	0.00340637
SRR11047638	Rheumatoid arthritis	0.000356121	0.074877	0.0388709	0.285232	0.00548003	0.809895	0.0808441	0.000685786	0.0591422	0	0	0	0.0415532	0	0	0	0	0.000216629	0	0	0	0	0	0	0.000233943	0	0	0	0	0.000621827	0.00240766	0.00298374	0	0.0426147	0.00747263	0.0108867	0.000319182	0.00410829
SRR11047639	Rheumatoid arthritis	0	0.12752	0.0790708	0.210575	0.000857421	0.823807	0.0359492	0.0206075	0.0290646	0.0110088	0.00990752	0.000166847	0.0311323	0.000649828	0.00595172	0	0	0.00289726	0	0	0	0	0	0	0	0	0.00109779	0	0	0.00685824	0.0021957	0.00753851	0	0.0135645	0.00450755	0.0106235	0.000746837	0.0019877
SRR11047640	Rheumatoid arthritis	0	0.0518298	0.0744494	0.335857	0.000367727	0.592956	0.113915	0.00138686	0.179724	0.0146697	0.00463955	0.000142179	0.00282444	0	0.0215733	0	0	0.00308996	0	0	0	0	0	0	0	0	0.00170562	0	0	0.00427363	0.00134833	0.00670565	0.000392718	0.0432366	0.0077462	0.00849239	0.000214021	0.000858355
SRR11047641	Rheumatoid arthritis	0	0.0433658	0.0596738	0.112073	0.000730288	0.366929	0.0387272	0.0202696	0.0297049	0.00134436	0.00100071	0	0.0245063	0	0.00150365	0	0	0.000572489	0	0	0	0	0	0	0	0	0.000745176	0	0	0.00230999	0	0.00110451	0.00756965	0.0144498	0.0102708	0.00465477	0.000423104	0
SRR11047642	Rheumatoid arthritis	0	0.0549922	0.137671	0.167178	0	0.443087	0.0388148	0.0220949	0.0358381	0.000490402	0.00124991	0.0183023	0.0144078	0	0.00053539	0	0	0.000971635	0	0	0	0	0	0	0	0	0.000548413	0.00155359	0	0.018585	0.000870009	0.00130322	0.00626632	0.00673546	0.011303	0.00275357	0.000207145	0
SRR11047643	Rheumatoid arthritis	0	0.0718964	0.0664954	0.224423	0.000347106	0.537526	0.0890746	0.0131716	0.0988523	0.00016387	0.000405509	0.000268412	0.0513951	0	0.00613517	0	0	0.00233472	0	0	0	0	0.000150026	0	0	0	0.00231616	0	0	0.00132259	0.00149898	0.000848507	0	0.0148138	0.000907985	0.00352681	0.000404039	0.00202555
SRR11047644	Rheumatoid arthritis	0	0.0333469	0.0362951	0.189494	0.00201736	0.298697	0.0603725	0.00468643	0.0491497	0	0.00512615	0	0.0219604	0.000155585	0.0334156	0	0	0.000324335	0	0	0	0	0	0	0	0	0.000210968	0	0	0	0.00109428	0.00672861	0	0.0242372	0.000521422	0.000750696	0.000953265	0.00310888
SRR11047645	Rheumatoid arthritis	0	0.039912	0.12815	0.292134	0.000408707	0.635202	0.0914596	0.00983353	0.0487693	0.00264385	0.000968619	0	0.0205929	0	0.0204423	0	0	0.0014402	0	0	0	0	0	0	0.000350548	0	0.000629768	0	0	0.00381684	0.00144054	0.00323177	0.000211566	0.0122291	0.00071621	0.00164398	0	0.00190802
SRR11047646	Rheumatoid arthritis	0	0.066967	0.110997	0.30359	0.000388346	0.90732	0.105954	0.0427135	0.138557	0	0.00030295	0	0.00253736	0.000283729	0	0	0	0.00137751	0	0	0	0	0	0.000204442	0	0	0.000990772	0	0	0.000146887	0.000141983	0.00140963	0	0.00518372	0.00732877	0.000447805	0.000449988	0.000451182
SRR11047647	Rheumatoid arthritis	0.00186834	0.0499287	0.0842756	0.586489	0	0.869509	0.0833518	0.0135805	0.333714	0.00131484	0.0011269	0.000414959	0.0053381	0	0	0	0	0.0012794	0	0	0	0	0	0	0	0.000777323	0.00128594	0.00149438	0	0.000546555	0.000539925	0.000652243	0	0.0087633	0.00189776	0.00458128	0.00168351	0.00250308
SRR11047648	Rheumatoid arthritis	0	0.0997081	0.241667	0.283776	0.0148505	0.976913	0.0704373	0.00199983	0.118328	0	0.000202808	0.000817751	0.00986222	0.000402458	0.000198648	0	0	0.0037884	0	0	0	0	0	0.000828324	0	0	0.00189178	0	0	0.000403504	0.00140511	0.00128408	0	0.02885	0	0.0059309	0.000614863	0.000924741
SRR11047649	Rheumatoid arthritis	0	0.11575	0.0175745	0.327435	0.00262604	0.926277	0.0767623	0.00131452	0.0232251	0.00409987	0.00308446	0.000405716	0.0502884	0	0.00530863	0	0	0.00166325	0	0	0	0	0	0	0	0	0.000268113	0	0	0.000203576	0.00370965	0.00254189	0	0.00639037	0.00737606	0.0117643	0.00091286	0.00513697
SRR11047650	Rheumatoid arthritis	0	0.0756809	0.134924	0.227468	0	0.705396	0.0501542	0.0518875	0.078814	0	0	0.000161224	0.022076	0.000159265	0.0136428	0	0	0.00246984	0	0	0	0	0.000180229	0	0	0	0.00171121	0	0	0.000159265	0.00313844	0.00101648	0.000647551	0.0214415	0.0158118	0.00292476	0.000970755	0.00194155
SRR11047652	Rheumatoid arthritis	0	0.0613241	0.0498245	0.451006	0.000500549	0.952428	0.0427001	0.0025316	0.0681124	0.00715106	0.00158163	0	0.0171371	0	0.000189537	0	0	0.000397548	0	0	0	0	0	0	0	0	0.00102438	0	0	0	0.0064602	0.00304201	0	0.0082779	0.000222466	0.00496274	0.000873974	0.00174952
SRR11047653	Rheumatoid arthritis	0	0.123058	0.187898	0.359684	0.000778076	0.987879	0.0868671	0.00441545	0.0851134	0	0	0.00330316	0.00253562	0	0.000293791	0	0	0.00897085	0	0	0	0	0	0	0	0	0.00933337	0	0	0.00330353	0.00060966	0.00211822	0	0.0451296	0.000166405	0.00094666	0.000676186	0.000902805
SRR11047654	Rheumatoid arthritis	0	0.167481	0.0673974	0.52762	0.00379487	0.998625	0.128336	0.00479231	0.0605265	0	0	0	0	0	0	0	0	0.00175833	0	0	0	0	0	0	0	0	0.000970075	0	0	0.00143988	0.00328095	0.00268453	0	0.00772244	0.00105173	0.00261886	0.000734542	0.0011067
SRR11047655	Rheumatoid arthritis	0	0.0901477	0.126181	0.216017	0.00154425	0.606424	0.0910141	0.0205149	0.0790061	0.00794223	0.00589147	0	0.0172733	0	0.000145271	0	0	0.00392921	0	0	0	0	0	0	0	0	0.000393703	0	0	0.01061	0.00106468	0.00607248	0.00451468	0.0646898	0.00050265	0.00105586	0.000223671	0.00156634
SRR11047656	Rheumatoid arthritis	0	0.0339066	0.062432	0.250944	0.000451566	0.64654	0.050511	0.0171033	0.0562777	0.0113388	0.00585083	0	0.00931286	0	0.0267095	0	0	0.000177546	0	0	0	0	0	0	0	0	0.000693182	0	0	0.00302662	0.00183135	0.00628325	0	0.0222742	0.00258415	0.00656826	0.000786256	0.00262315
SRR11047657	Rheumatoid arthritis	0	0.0785583	0.0801445	0.275657	0	0.740186	0.0408059	0.0138137	0.0419153	0.00415949	0.00389479	0.000522085	0.043129	0	0.00290793	0	0	0.000902782	0	0	0	0	0	0	0	0	0.000234075	0	0	0.000671578	0.00317522	0.00440733	0	0.0113683	0.00258858	0.00799546	0.000791396	0.00237493
SRR11047658	Rheumatoid arthritis	0	0.0641757	0.0825461	0.281611	0.000351742	0.632239	0.0682645	0.0790139	0.0513175	0.0124983	0.00470969	0	0.00986355	0	0.00582028	0	0	0.000977816	0	0	0	0	0.00015203	0	0	0	0.0010806	0	0	0.00013365	0.000688281	0.00598544	0.000187823	0.0170317	0.00015633	0.00255127	0.000204717	0.0010263
SRR11047659	Rheumatoid arthritis	0	0.0883513	0.0882053	0.241668	0.0014171	0.949251	0.0504529	0.0100835	0.0633906	0	0	0	0	0	0.00406721	0	0	0	0	0	0	0	0	0	0	0	0.000721734	0	0	0.000178668	0.00128229	0.000857309	0	0.0180725	0.00176677	0.0103624	0.00246306	0.00244655
SRR11047660	Rheumatoid arthritis	0	0.0727353	0.194289	0.351266	0.000835472	0.786444	0.0752518	0.0201319	0.101665	0	0.000155502	0.00209969	0.00636113	0.000473998	0.0386459	0	0	0.00116104	0	0	0	0	0	0	0	0	0.000854901	0.00438782	0	0.00486116	0.00195845	0.00177711	0.000215732	0.0206492	0.000173728	0.0129394	0.000245727	0.000968709
SRR11047662	Rheumatoid arthritis	0	0.0530942	0.141538	0.280018	0.000379736	0.845067	0.0322179	0.0110398	0.137343	0.00434873	0.00148862	0	0.0398931	0	0	0	0	0.00269176	0	0	0	0	0	0	0.00016211	0	0.00116176	0	0	0.000144379	0.00194091	0.00206757	0.000586568	0.0108562	0.00116643	0.00439256	0.000220006	0.000877726
SRR11047664	Rheumatoid arthritis	0	0.107941	0.132805	0.378643	0.00386648	0.815508	0.0719402	0.016103	0.136832	0.00533215	0.00365546	0	0.0369966	0	0.00422896	0	0	0.00366478	0	0	0	0	0	0	0	0	0.00238031	0	0	0.00755303	0.0015442	0.00211612	0.000200147	0.0254695	0.00354046	0.00598471	0.000225033	0.00112225
SRR11047665	Rheumatoid arthritis	0	0.077292	0.076686	0.176418	0.00121384	0.696226	0.01349	0.0408413	0.0531757	0.0142779	0.0034933	0.0314121	0.0380001	0	0	0	0	0.000319893	0	0	0	0	0	0	0.000690919	0	0.000412141	0	0	0.0373524	0.00297132	0.0061195	0	0.0272941	0	0.00830998	0.000234419	0.00305306
SRR11047666	Rheumatoid arthritis	0	0.0956513	0.056202	0.198009	0	0.917993	0.0294572	0.0226702	0.0637255	0	0	0.00106608	0.0119102	0.00139198	0.00241566	0	0	0.000183832	0	0	0	0	0	0.00161494	0	0	0	0	0	0.000567708	0.00360709	0.00166972	0	0.0176087	0	0.00459845	0.000266507	0.00106044
SRR11047668	Rheumatoid arthritis	0	0.142158	0.0714007	0.14456	0.00215185	0.677191	0.0403899	0.0118027	0.102951	0.000495751	0.00265791	0.0141401	0.0229971	0	0.0357405	0	0	0.00252059	0	0	0	0	0	0	0	0	0.002941	0	0	0.0537224	0.000276782	0.00217498	0	0.0643693	0.00078887	0.00226486	0	0.000208494
SRR11047669	Rheumatoid arthritis	0	0.088922	0.135478	0.294288	0	0.831444	0.0624505	0.0204517	0.045391	0.000589194	0.000161622	0	0.0219662	0	0.000159688	0	0	0.00337623	0	0	0	0	0	0	0	0	0.000871541	0	0	0.00653391	0.00216647	0.00154836	0	0.0160537	0.0183435	0.00522086	0.000989862	0.00124028
SRR11047670	Rheumatoid arthritis	0	0.145736	0.0963624	0.288119	0.00665598	0.861884	0.0518749	0.0116268	0.06008	0.00651822	0.00160894	0.000197268	0.0187623	0.00019487	0.0157335	0	0	0	0	0	0	0	0	0	0	0	0	0	0	0.000768215	0.00200942	0.00620313	0	0.0337043	0.000203712	0.00819503	0.000593891	0.00236936
SRR11047671	Rheumatoid arthritis	0	0.138156	0.0454512	0.117992	0.000545629	0.795975	0.0101573	0.0488904	0.0303323	0	0	0.000840019	0.000250509	0	0	0	0	0.000649434	0	0	0	0	0	0	0	0	0	0	0	0.00186707	0.00456242	0.00132036	0	0.00834204	0.00766286	0.0137575	0.000948355	0.00596894
SRR11047672	Rheumatoid arthritis	0	0.1074	0.0653679	0.348185	0.00041842	0.727791	0.0795468	0.0370047	0.0917303	0.0055841	0.00195971	0.000161044	0.0200089	0	0.000469918	0	0	0.000840679	0	0	0	0	0	0	0.000178624	0	0.00107251	0	0	0.00077656	0.000813639	0.00177193	0	0.015776	0.000541517	0.00363193	0.000487429	0.0024102
SRR1761677	Healthy	0.0276904	0.0643994	0.139308	0.20351	0.00785163	0.759733	0.021496	0.00742372	0.0648338	0	0	0.00101235	0.000994013	0	0.00134975	0	0	0.0110268	0	0	0	0	0	0	0	0.0301294	0.00890703	0.027422	0	0.00661104	0.000388985	0.000197203	0	0.0214554	0.000271903	0.00715737	0.0274258	0.0254506
SRR1761678	Healthy	0.00700813	0.0492189	0.123682	0.402657	0.00252593	0.754128	0.070834	0.06534	0.164781	0.000146546	0	0	0.00511667	0	0.00047496	0	0	0.00137595	0	0	0	0	0	0	0	0.00497095	0.00129725	0.00850035	0	0.00435839	0.00114799	0.000191887	0.0010116	0.0109691	0.00373498	0.0025031	0.00668234	0.00922202
SRR1761679	Healthy	0.00887181	0.0793879	0.178256	0.244272	0.0006795	0.620864	0.0583443	0.0202349	0.0622789	0.000302603	0.000133235	0.000131362	0.0229852	0	0	0	0	0.00898629	0	0	0	0	0	0	0	0.00608988	0.00559301	0.00662365	0	0.0189979	0.00134459	0.000414103	0.00199562	0.0655043	0.0259401	0.00420075	0.0065888	0.0093533
SRR1761680	Healthy	0	0.11815	0.181187	0.296705	0.001635	0.881274	0.115318	0.00155407	0.152191	0.000376162	0.000321789	0.00300308	0.01036	0	0.0485636	0	0	0.0125585	0	0	0	0	0	0	0	0.000221279	0.00818091	0	0	0.0139364	0.0038928	0.000990256	0.000215428	0.0384744	0.0080818	0.00384576	0.00521587	0.00499077
SRR1761682	Healthy	0.0025456	0.0614218	0.0877742	0.297719	0.00032348	0.729178	0.0270968	0.00743816	0.0584124	0.000890805	0.00344889	0	0.173499	0	0.000244407	0	0	0.00435473	0	0	0	0	0	0	0	0.00370684	0.000499535	0.00301898	0.000151781	0.0102117	0.000387397	0.00257057	0	0.0804912	0.00785906	0.00019858	0.00229072	0.00247528
SRR1761685	Healthy	0	0.120675	0.121063	0.312797	0.00251098	0.731657	0.116665	0.00720584	0.172487	0.00261624	0.00153137	0.00138501	0.00414551	0	0.0378699	0	0	0.00588994	0	0	0	0	0.000308676	0	0	0	0.00642118	0	0	0.0153115	0.00165236	0.000217011	0	0.169993	0	0	0.00228608	0.000829131
SRR1761687	Healthy	0.0117822	0.0394671	0.100976	0.259462	0.000360964	0.635397	0.0393554	0.0433199	0.0715905	0.00099822	0.000136682	0.000837877	0.00905706	0	0.00638011	0	0	0.00128857	0	0	0	0	0	0	0	0.0127413	0.000184679	0.0115622	0	0.000413604	0.00255261	0.00021937	0.000192748	0.0148036	0.000602804	0.0103261	0.0116681	0.0156272
SRR1761693	Healthy	0	0.0492543	0.110333	0.281307	0.00568822	0.728963	0.0220963	0.0156743	0.0564212	0.00196402	0.000421135	0.000137903	0.000784523	0	0.000534638	0	0	0.000422656	0	0	0	0	0	0	0	0.000193064	0.000363678	0	0	0.000137418	0.00221667	0.00129598	0	0.0316742	0.000444549	0.000995214	0.00248225	0.00268863
SRR1761695	Healthy	0	0.125845	0.148917	0.364245	0.00537806	0.852905	0.126945	0.00181194	0.236296	0.00248185	0.00098004	0.00803882	0.0108947	0	0.00363296	0	0	0.00338545	0	0	0	0	0	0	0	0	0.0032984	0	0	0.0126068	0.00124141	0.000651308	0	0.0231713	0.00771736	0.00236026	0.00249496	0.00125079
SRR2912776	Type2 diabetes	0	0.164311	0.18114	0.273142	0.00702829	0.942977	0.0397574	0.00709818	0.200194	0	0	0.00013604	0.00159146	0	0	0	0	0.00617378	0	0	0	0	0	0	0	0	0.00486395	0	0	0.000944437	0.000142842	0	0.00018542	0.0194702	0	0.00230884	0	0
SRR2912779	Type2 diabetes	0.00344386	0.110445	0.125701	0.257795	0.00295844	0.726344	0.0931291	0.0246659	0.0981235	0.00152549	0.00103531	0.000125713	0.010863	0	0	0	0	0.00157506	0	0	0	0	0	0	0	0.0034003	0.00152255	0.00398139	0	0.00431328	0.000258745	0.00200488	0.00105635	0.00783421	0.0216884	0.00287087	0.00426684	0.00212773
SRR2912783	Type2 diabetes	0	0.22986	0.170589	0.465444	0.0244912	1.02359	0.131365	0	0.437501	0	0	0.00753502	0.0157269	0	0.00124319	0	0	0.0339674	0	0	0.000171202	0	0	0	0	0	0.00105707	0	0.000193011	0.00577574	0.00514244	0.00101009	0.000661952	0.0773141	0.000527513	0.00118346	0.0014481	0.00313223
SRR2912784	Type2 diabetes	0	0.126297	0.19097	0.355739	0.0156725	1.05641	0.0400394	0.0256448	0.201442	0.00147426	0.000973174	0.00646565	0.00744889	0	0.000266688	0	0	0.00182753	0	0	0	0	0	0	0	0	0.000910446	0	0.00115933	0.00964809	0.00153839	0.000215487	0	0.0345201	0.000932795	0.00041073	0.00103293	0.000206913
SRR2912788	Type2 diabetes	0	0.0486393	0.152323	0.236452	0.00132061	0.664875	0.0331712	0.0100235	0.0712019	0	0.000258941	0.0003834	0.000242919	0.000125445	0.0242135	0	0	0.00593744	0	0	0	0	0	0	0	0	0.00407848	0	0	0.00493569	0.000804075	0.00120832	0.0001705	0.0376683	0.00247235	0.00502287	0.000578495	0.0013456
SRR2912789	Type2 diabetes	0	0.406542	0.0778876	0.583639	0.0226267	0.782171	0.229963	0	0.363686	0	0	0.0115409	0.0136661	0	0	0	0	0.000506292	0	0	0	0	0	0	0	0	0.00108715	0	0	0.0393564	0.000493603	0	0.000444361	0.0132066	0.109796	0.00166867	0.000991998	0.000495996
SRR2912790	Type2 diabetes	0	0.0313194	0.063767	0.314642	0	0.803087	0.126311	0.00292728	0.21683	0.000135093	0	0.00316178	0.00375242	0	0.00010946	0	0	0.000579232	0	0	0	0	0	0	0	0	0.000600209	0	0	0.0122808	0.000225128	0	0	0.231278	0	0	0	0
SRR2912791	Type2 diabetes	0	0.0737583	0.188479	0.189573	0	0.947837	0.0615499	0.0245017	0.111622	0.00170707	0.000535757	0.000131577	0.000878946	0	0.00127529	0	0	0.00304337	0	0	0	0	0	0	0	0	0.00157002	0	0	0.0423673	0	0.00103044	0	0.109611	0.00268241	0.00103617	0.000395781	0.000197889
SRR2912792	Healthy	0.0432538	0.159596	0.235376	0.509008	0.00384139	0.772623	0.0999275	0.00270555	0.114958	0	0	0	0.00400927	0.000163268	0	0	0	0.00356943	0	0	0	0	0	0	0	0.0415592	0.00153092	0.0398972	0.000399329	0.000164697	0.0060829	0.000259785	0	0.0536873	0.00301538	0.00116968	0.043683	0.0468652
SRR2912793	Type2 diabetes	0	0.342072	0.164223	0.381381	0.00334959	0.649432	0.084385	0.0142597	0.0549219	0	0.000116634	0.000353196	0.306697	0.000115224	0	0	0	0.00131691	0	0	0	0	0	0	0	0	0.000783038	0	0	0.014288	0.000975182	0	0.000485788	0.0241575	0.0534799	0.000338654	0.00088341	0.000176962
SRR2912795	Type2 diabetes	0	0.153976	0.138915	0.204452	0.000383953	0.879692	0.0398405	0.0243462	0.102223	0.00319097	0.00181584	0.000593324	0.0140198	0.000145889	0	0	0	0.000152472	0	0	0	0	0	0	0	0	0	0	0	0.0169376	0.00519965	0.00326678	0.000205023	0.091184	0	0.00128526	0.00850116	0.00917694
SRR2912800	Type2 diabetes	0	0.122484	0.0571564	0.16281	0.00257785	0.633834	0.047965	0	0.0683403	0.00187374	0.00216341	0.000142701	0.00234472	0	0	0	0	0.00102442	0	0	0	0	0	0	0	0	0.000376333	0	0	0.0066225	0.00163338	0.0035762	0.00333858	0.0217617	0.00632615	0.00192426	0.00128659	0.000638463
SRR2912801	Type2 diabetes	0	0.244999	0.2698	0.332599	0.0247824	0.806954	0.103909	0.021043	0.23845	0.000171019	0	0.00528933	0.0057594	0	0	0	0	0.00453763	0	0	0	0	0	0	0	0	0.00414742	0	0.000688435	0.00283	0.0011151	0.000223931	0	0.0804934	0.00292412	0.000450351	0.00150117	0.000430043
SRR2912804	Type2 diabetes	0	0.126152	0.169456	0.273157	0.0009538	1.03277	0.0573273	0.00199855	0.152836	0	0	0	0.000549112	0	0.00119421	0	0	0.0103927	0	0	0	0	0	0	0	0	0.00390819	0	0	0.0158543	0.000119429	0	0.000163445	0.0358059	0.0011174	0	0	0
SRR2912806	Type2 diabetes	0.00103092	0.108519	0.174172	0.344916	0.00118621	0.612875	0.0700605	0.00400213	0.104108	0	0	0	0.0281486	0	0.0577551	0	0	0.00282207	0	0	0	0	0	0	0	0.00107071	0.00161732	0.00183239	0	0.00736062	0.00352255	0.000959727	0	0.0238274	0	0.00313644	0.0023039	0.00368137
SRR2912809	Type2 diabetes	0	0.0768687	0.311435	0.334207	0.00497621	0.898311	0.0970662	0.0214969	0.151437	0.00635464	0.00513589	0.0134566	0.013689	0	0.000134023	0	0	0.00393888	0	0	0	0	0	0	0	0	0.00163403	0	0	0.0345363	0.00112832	0.0064531	0	0.0455171	0.0271832	0.00142413	0.000207094	0.00103272
SRR3582151	Inflammatory bowel disease	0	0.074098	0.0169183	0.0762768	0	0.925166	0.0186366	0.110024	0.00915018	0	0	0.0036032	0.00165765	0	0.00718149	0	0	0.000819821	0	0	0	0	0	0	0	0	0.000264059	0	0	0.00350604	0.0171106	0.000313661	0	0.0757891	0.000216277	0.00539952	0.00841076	0.0144552
SRR3582153	Inflammatory bowel disease	0	0.107066	0.0807063	0.201998	0.000525414	0.866926	0.0433171	0.014625	0.0433702	0.00746771	0.00284087	0.00364325	0.0390239	0.000198732	0.00140956	0	0	0.0002077	0	0	0	0	0	0	0	0	0	0	0	0.00219743	0.0247108	0.00413572	0	0.0774432	0.000217927	0.00976093	0.0158615	0.0206937
SRR3582159	Inflammatory bowel disease	0	0.0470471	0.100771	0.264329	0	0.838606	0.0740777	0.00276658	0.0421492	0	0.00211006	0	0.0747711	0.000420271	0.00103594	0	0	0.000213471	0	0	0	0	0.000237796	0	0	0	0.000281484	0	0	0.000835556	0.0225378	0.00134115	0	0.074293	0.00186191	0.00493044	0.00961982	0.0160344
SRR3582163	Inflammatory bowel disease	0	0.565271	0.0184816	0.544121	0	1.0603	0.0539541	0	0.0607405	0	0.00396483	0.0715223	0.0499167	0	0	0	0	0.000963211	0	0	0	0	0	0	0	0	0	0	0	0.0673898	0.0176682	0.00110966	0.000647596	0.0813989	0.00025314	0.00505522	0.0232929	0.0116722
SRR3582168	Inflammatory bowel disease	0	0.0356993	0.0418385	0.0445807	0	1.04805	0.0226934	0.112177	0.0144886	0.0132951	0.00315892	0.0239509	0.0240898	0	0	0	0	0	0	0	0	0	0	0	0	0	0.000227328	0	0	0.0354007	0.00529754	0.00999112	0.000711779	0.0596049	0.000556461	0.00291794	0.019395	0.0116506
SRR5275395	Nonalcoholic fatty liver disease	0	0.101579	0.112671	0.432006	0.0124115	0.756185	0.192912	0.00195648	0.230479	0	0.000197999	0.00998723	0.0254745	0	0.0557597	0	0	0.0203753	0	0	0	0	0	0	0	0	0.0189692	0	0	0.00694507	0.00568672	0.00031286	0	0.0540349	0	0.00682724	0.000299617	0.000600823
SRR5275397	Nonalcoholic fatty liver disease	0	0.0420717	0.0550984	0.0833033	0	0.730723	0.0154787	0.00941741	0.0207124	0	0.000240634	0.000969328	0.00894619	0	0	0	0	0.000502848	0	0	0	0	0	0	0	0	0	0	0	0.00211458	0.01279	0.0122093	0.000969139	0.0378434	0.00632044	0.0155005	0.00327342	0.00727011
SRR5275398	Nonalcoholic fatty liver disease	0	0.109014	0.17508	0.112343	0.00710597	0.83718	0.0233063	0.0269935	0.138894	0	0	0.00145343	0.000578617	0	0	0	0	0	0	0	0	0	0	0	0	0	0	0	0	0.00256843	0.00121885	0	0	0.082196	0.000183499	0.00025435	0.000484477	0.000242881
SRR5275399	Nonalcoholic fatty liver disease	0	0.0793392	0.171258	0.138987	0	0.674866	0.0238527	0.0304069	0.0547437	0	0.000258235	0.072469	0.0207937	0	0	0	0	0.000820851	0	0	0	0	0	0	0	0	0	0	0	0.0534972	0.00188216	0.00545758	0	0.106259	0	0.00226245	0.0016062	0.00120202
SRR5275400	Nonalcoholic fatty liver disease	0	0.149285	0.0796646	0.439044	0.000587142	0.8638	0.0967764	0	0.0396484	0	0	0.0252827	0.216	0.000223094	0.000226219	0	0	0.000699483	0	0	0	0	0	0	0	0	0.000300398	0	0	0.0579423	0.0118115	0.00107048	0	0.0204664	0	0.0107737	0.00341723	0.0132835
SRR5275401	Nonalcoholic fatty liver disease	0	0.0607898	0.0717187	0.108502	0	0.610241	0.0041595	0.00362326	0.022664	0.000221878	0	0.186969	0.125011	0	0.000179778	0	0	0.000561406	0	0	0	0	0	0	0	0	0	0	0	0.264914	0.0047924	0	0	0.0458931	0	0.00638346	0.00194759	0.00276916
SRR5275402	Nonalcoholic fatty liver disease	0	0.0851645	0.146686	0.302384	0.00144401	0.734785	0.0863721	0.0205877	0.212379	0.000824918	0	0	0.00128592	0	0.000724061	0	0	0.00283142	0	0	0	0	0	0	0	0	0.000493678	0	0	0.00037221	0.0021571	0.000585049	0.000257024	0.0117605	0.000200177	0.00134864	0	0.00195735
SRR5275403	Nonalcoholic fatty liver disease	0	0.0619219	0.0868914	0.0491407	0	1.1921	0.0127463	0.239911	0.00983834	0	0	0.00199708	0.00403637	0	0	0	0	0.00779165	0	0	0	0	0	0	0	0	0	0	0	0.00321124	0.00294503	0	0	0.0133347	0.000227643	0.0124096	0.00120365	0.0018047
SRR5275406	Nonalcoholic fatty liver disease	0	0.0465589	0.128079	0.25364	0.000440537	0.565725	0.0217437	0.00835236	0.0302015	0	0	0	0.00282417	0	0.0473317	0	0	0.00174816	0	0	0	0	0	0	0	0	0.0013462	0	0	0	0.0029399	0	0	0.0574687	0.0016466	0.00170796	0	0.000762352
SRR5275407	Nonalcoholic fatty liver disease	0	0.106893	0.154963	0.184254	0	0.706261	0.0344467	0.0122332	0.066111	0.000448281	0	0.0057988	0.0151335	0	0.0174347	0	0.000352965	0.000964134	0	0	0	0	0	0	0	0	0.000741803	0	0.000448281	0.0218439	0.00683809	0.000882094	0	0.0703351	0	0.00399926	0.00422046	0.00421392
SRR5275408	Nonalcoholic fatty liver disease	0	0.0661261	0.0603565	0.433725	0.000390203	0.599165	0.0864948	0.00196216	0.283184	0.00160961	0.000768147	0.00605822	0.0136211	0.000149036	0.0337509	0	0	0.00403486	0	0	0	0	0	0	0	0	0.00321903	0	0	0.00550657	0.00276313	0.00332654	0	0.0242727	0.00911776	0.00275593	0	0.00113374
SRR5275409	Nonalcoholic fatty liver disease	0	0.0487002	0.172485	0.0991924	0	0.827401	0.0183272	0.0726395	0.0150314	0.000853619	0.000461492	0.00406623	0.0149693	0	0	0	0	0.00196919	0	0	0	0	0	0	0	0	0.000318819	0	0	0.00565524	0.00609058	0.00715561	0	0.0128295	0.00325217	0.00514663	0.000734489	0.00287449
SRR5275410	Nonalcoholic fatty liver disease	0	0.0813145	0.125849	0.158848	0.00153595	0.612188	0.0213603	0.0373464	0.0518502	0	0.00019568	0.0436472	0.0246045	0	0	0	0	0.00245225	0	0	0	0	0	0	0	0	0.00130622	0	0	0.0650564	0.00141132	0.00248305	0.00136073	0.016762	0.00179759	0.00177037	0.000889876	0.000885992
SRR5275411	Nonalcoholic fatty liver disease	0	0.0731426	0.00675888	0.0775969	0.00113757	0.190679	0.0155188	0	0.0116031	0	0	0.658835	0.417839	0	0	0	0	0.000679496	0	0	0	0	0	0	0	0	0.000873119	0	0	0.951793	0.00463343	0	0.000289683	0.0104083	0.00124813	0.0111653	0.0036559	0.00591958
SRR5275412	Nonalcoholic fatty liver disease	0.00230511	0.0308104	0.0929144	0.284318	0.00132213	0.550556	0.123349	0.0139777	0.124539	0.00142758	0.000693599	0	0.0344748	0	0.00464766	0	0	0.00261442	0	0	0	0	0	0	0	0.0023976	0.000677462	0.00307288	0	0.00049687	0.00264459	0.00214446	0.00188549	0.00729032	0.0130198	0.0043857	0.00362524	0.0041267
SRR5275413	Nonalcoholic fatty liver disease	0.048197	0.0633202	0.151328	0.539557	0.000862398	0.834895	0.134069	0.0267218	0.427432	0.000989885	0.000508613	0	0.0208144	0	0	0	0	0.00101978	0	0	0	0	0	0	0	0.0410288	0.000658832	0.0595733	0	0.00128752	0.00262201	0.00287819	0.00088361	0.0144928	0.0207827	0.00641001	0.0401378	0.0495846
SRR5275414	Nonalcoholic fatty liver disease	0	0.779944	0.0312842	0.0664446	0	0.253495	0.012318	0	0.00532117	0	0.00080786	0.0615133	0.3733	0	0.000202226	0	0	0.00102183	0	0	0	0	0	0	0	0	0.000814112	0	0	0.0841119	0.0050744	0.000320097	0	0.0115619	0.000220295	0.00323797	0.000306548	0.000611496
[truncated: 341 more rows]
